# Supplementary material for: Genome survey, high-resolution genetic linkage map construction, growth-related quantitative trait locus (QTL) identification and gene location in Scylla paramamosain
Source: Sci Rep. 2019 Feb 27;9:2910. doi: 10.1038/s41598-019-39070-z (PMC6393678; doi:10.1038/s41598-019-39070-z)
Supplement: Supplementary file 1 — Dataset 1 [file 41598_2019_39070_MOESM1_ESM.zip]

Archive with 4 entries (4 files):
- genome_scafseq.fa
- transcriptome_transcripts.fa
- linkage_map_Tag_seq.txt
- Tag_Gene_location.fa
