# Supplementary material for: Genome survey, high-resolution genetic linkage map construction, growth-related quantitative trait locus (QTL) identification and gene location in Scylla paramamosain
Source: Sci Rep. 2019 Feb 27;9:2910. doi: 10.1038/s41598-019-39070-z (PMC6393678; doi:10.1038/s41598-019-39070-z)
Supplement: Supplementary file 1 — Dataset 1 [file 41598_2019_39070_MOESM1_ESM.zip › genome_scafseq.fa]

>scaffold2199 19.0
AAGAAGAAGATGATGAAAGAAATAAAGAAAAGAGAGAAAAGAAAAAATACCTTATCTTATTACAGGAAAAAAACACAAAGCAGAGAGAGAGAGAGAGAGA
NGGTGGAACACGGATGGCTGTGTGGACAACTCTTCTGGCGTGGCCATCACCCTTAAGTGAATTCCTGGAAGAGGCGTCACAGCACACACACAAAAAGAGG
GGTGGTAGACAGATCGACAGGCCGACA
>scaffold5118 11.1
TTCTTCCTTCACTTTTAAAACAATTTCTCTACATGAACTCTTTCTATTTGCTTTCCTTTCATTACTTCCTCTCTCTCTCTCTCTCTCTCTCTCTCTCTCT
NGTTTGCTTTCCTTCCATTACTTCCTCTCTCTCTCTCTCTCTCTCTCTCTCTCTCTCTCNNNNNNNNNNNNNNNNNNNNNNNNNNNNNNNNNNNNNNNNN
NNNNNNNNNNNNNNNNNTTTATCCTTACTCCTTATTGTTCATCTACTCTTTCTTGTCTCAGTTATTCTTTTCCTTCCCACAAACTATTTTTTTTACTTTC
TTTTCNNNNNNNNNNNNNNNNNNNNNNNNNNNNNNCCTCCTTCACTCTCCTCCTCCTCTTCTCCCTTTCTCTTTTTTTATTCCCCTTCTTATACCCTTCC
ATCTTCTCTATCTTCCCTTTTCTTCAGTTTATTTTCCTTATTCCTGTGCACTTTTGAATTCTTGT
>scaffold17657 18.5
TCTCTCTCTCTCTCTCTGTGTGTGTGTGTGTGTGTGTGTGTGCCCCGGGGAAAAGAAGAAAAAAAGAAAACAGGACACACACACGCACACACACACACAC
ANNNNNNNNNNNNNNNNNNNNNNNNNNNNNNNNNNNNNNNNNNNNNNNNNNNNNNNNNNNNNNNNNNNNNNNNNNNNNNNNNTATAATTACTTCCTTTAC
AACAACAACAACAATAACAACATTACTCTTCTCAGCTTTGTACCCAAACGCCACAAACATCCCATCACCAGCACCAGCACCACCACCATCACTACTATTG
CTACTGCTACCACCACCACACTCCTATCACTTATTTCACCCTCAAAACGCCGCTTAACACCCATTCCTACACCTGCACTCTTGAAACCAGGTAAAGGGCG
TCATGTTCTGGTCGTATGTGGTTTTATATATAAGCACAAGTGTTGGGAATTCACTTTTTCAGACACACACTACTTGGGGAGGAATTGATACGGGTGATGC
TCCTCCCCTCACGGAACACCACGTTACACTGGCTGGGCGGCGGTCTGTGGGTCTCTCCCTGCTCTGCCTCCACGCTAGTTCCTCCTCCTCCTCCCTCCTC
TTCCTCCTACCCTCTCCCGTTCCTCTCCTCCTCCCTGCGGCCGTCCTCCTCCCTCCCTTACCTCTCTCCTTCCTCCTACCTCCCGACTCGCTCCCTCCGT
CCTATCCTCCTC
>scaffold42981 20.3
TGAAGTGAACAAGGAAAGACTGTACGGTACAATTATATAATCACCTTAGAGACCGTACGATATATATGCTTATCACTCATCATACCTACCAAGATGAATA
GTGANNNNNNNNNNNNNNNNNNNNNNNNNNNNNNNNNNNNNNNNNATGGTTTGTCTAATTAAGATAGTTAAGATATTACATTTATTTTGAGTTTGTTTAA
AGGAAGATTGTNATTGTCTAATGAAGATAGTTATTAAAATATTACCATTATTTTGAGTTTGTTTAAAGGAAGGTTGTTGATGGTGCAGATTTTCAAGCAT
GATTTTATGAGCATAGTGAGAGTTCACTCCAGCAATGGGGAAAAAATATATAAATAAATAGATTAATAAACATACGAATAAAGATTTGTAAAAAGAAGAA
AAAGGCGTTCATGGGGAATGAGAGTCCCGCCCAAGAATTCTACATATATACATTCCGTGGTCTTCAGCCAAACCCCTCCCCCCCTCAGCCCTCTCTCTCT
CTCTCCCCGTCAGCAACCACAATATACTGCCTTCAGAATTTCTCTCTCTTAGCCCCATTAATTCCTCTCCTCTAACTGACTGTCTTCAGTCTCTCTCTCT
CTCTC
>scaffold69013 13.4
AACCAAACAAACAGTCTCTCACCAGTCATTCCCTGCAACTCAATCAGAATTCTTAAAAAAAAAAAAACCCCCTCCACACACACACACACACACACACACA
CACACACANNNNNNNNNNNNNNNNNNNNNNNNNNNNNNNNAATTCCCGGCTTAATAAAAATAATAAATAAGTAGAAAATAAAATGAAAAGAAACACTTAC
AAACACAAG
>scaffold116696 17.1
GTTTTCAGTATCATTCTATTTACAAGATCACGTAGTTTTTTTTTACTATTTTTTTTTATACGTTTATCCATTTATTTTTATTTTTTTTCAGTTAATAGGG
ACTTGCAATCAAACNNNNNNNNNNNNNNNNNNNNNNNTCCTTTGCATAAAAAAAAAAAAAAACACCGTAACTTTCTCTCTAAACTTTTTTTTTATATATA
TATATGTATATTCTTCGCGTTTCCAGCACTCCACACGCCAGCCTTTCCCTGNNNNNNNNNNNNNNNNNNNNNNNNNNNNCACTACACTTCCATAACACTT
CCCTGCATCACATAAAACTCTTCCTTCATTCCTCTTTACATTTTAAAATCTCGCTCACTTTTCTTTGCGTCTACAACNNNNNNNNNNNNNNNNNNNNNNN
NNNNNNNNNNNNGCTAAAACACTCTTCCTTTCCGACTCAAACACCAATTAACTCTTCCTTCAATTCAAAATTCTCCCCCATAACTTTTTTTCACAGTTGG
AACATTCATTAACTCTTCCTTGAATTCAAAACACTCCCCTAGCCCTTCCTTGCATTTAAAAGCGCTATTTTTCCCCAGAGCTCAAGCACTACCTAGCTCA
TCCTGGGATTTAAAACACTTTTCCACCACTCCTCTTATTTAAACACACTTGATTTTCCTCACGACTTCAACACTACCTTGNNNNNNCTCATCCTGGGATT
TAAAACATTTCCTCACCCTTCCTTATATTTAAAAACACTTGAATTTTCCTTTCGATTCAAGCACTCTTTAACTTTCTCTTGGATCTAAAACACACTCCTA
AACCGCTTTCTTGCATTTAA
>scaffold121529 14.7
GAGGAGTATAAGGACAAGGAAGAGCAGGCACTGATGAAGATAAAGAAGGTGGAGGAGATGAAGGAGGAAGAAGAGGTAATGATGAAGAGCGGTAAGGAGG
AGGAGGAGGAGGAGGNNNNNNNNNNNNNACCTTCACTCGTAATGATCGATTGGCTCTCTGCTTGAAGGGAGAAAGTCACTTCAGCGCAAAGCAAGCACGC
CGTACCAGCTCTCGCAGCGCAAAACAAGTTATCGGAATTTGCCTCTGATTCCCAACTTGCCTTGACGTCCCTGCCCNNNNNNNNNNNNNNNNNGCCCTCC
CCTCCCTCCGTCTCCCCCTGACCCCCAGATACATCTTTTTCCTCTCCTAAAACGGCAGATTCACTCTCCACACTTTAGGGAATAATTCTTTTGCCTCTCT
TACTTTCCTTGGATGAGTGTTTTTCTCCCTTTCTTTNNNNNNNNNNNNNNNNNNNNNNNNNNNNNNNNNNNNNNNNNNNNNNNNNNNNNNNNNTCTTGGT
TGAGTCGTAAAATTTGGAGAATGTGGAAAGAACGAAGCCACGTGATGCGCTTTATGGTACAGTACAGTATTTACATTTTAACATTTTACCTTGAAAGACT
AATGATTCTCTCTCTCTCTCTCTCTCTCTCTCTCTCTCTCTNNNNNNNNNNNNNNNNNNNNNNNNNNNNNNNNNNNNNATAAAAGAAGTGTGTGAGGAAA
CAACAGTGGGGCTGACTCTCACTCCAGACGGACGCTCAGAGCCCCGCCGAGACTGACTGACGGGCGCCTTCATTTGGTGTCCTCTGAGACTCGCCTCCAT
CGCTGATTCGCCTTCAGACAGTCCCTTAAATCAACTTTTCCTTTTTTGCTTTTAAGAGGTGAATTCCTCTAAATTTGGCTTTTC
>scaffold172824 19.1
AATATAATATTTAACTATAGTGTGACAGAGCTCTTACAAAATGTACTCTCATTATTAACACTACGCTAACAGAAGTTCAATGACAGCTAATCTCTCTCTC
TCTCTCTCTCTCTCTCTCTCTCTCTNNNNNNNNNNNNNNNNNNNNNNNNNNTATCTCATTAAAACTATTTTCAAATGCCACAGAGATGATTAGTCGTGTT
CGTTTAAGTGTTATTGCTCTTGTTGACGCAGAATTCTCGTTAATCTCTCATTGAAATTATGAAAACATCACTGAGAAGGCAAATAACTTCCATTACAACT
TATTAAGAGTAAGAGTAAGAGGTAGGAAGATGAAATGCTCAGGGATATAAATCTCTCTCTCTCTCTCTCNNNNACGCCACGCTGCCCTAGTTACTTCAGC
AGGGTTATTGAGTTGCAGGGTTACAGCTCCTTGGCTTACGTCCCGCGCCTGTCCTCCAGTAAGTTAACATTGGCTATGACTCTGTTTATCTCTCTCCCTA
TTTTGTGTATTTGTCGAAACTTTTCATTTCCGTTTCTCTCTCTCTCTCTCTCTCTCTCTCTCNNNNNNNNNNNNNNNNNNNNNNNNNNNNNNNNNNNNNN
NNNNNNNNNNNNNNNNNNNNNNNNNNNNNNNNNNNNNNNNNNNNNNNNGTTACTGTTTGACCTCACACTCCTCCCTTTTTTTCCTCCCTCCTCTCTCATC
TCCGTCCCATACTCCCTTCCAGCTATTTCTCCCTTACCTTCATAGTTTTCAGCTCTCCCATCTCTCTCTCTCCCTCGCTCCCCTCCNNNNNNNNNATTCT
TTGCCCCTCCCTTCCCTCCCTCCCTTCCGTCCCTTCCTTTTATTATCTCGCTCTCTCTTTTGCTCTCTTTCTAGACACCCTTATCTCCTTCAAGCCTCCT
TACCTAGTCTATCTTCCCTACCTCGTCACACACTCTTCTCTCTCTCTCTCTC
>scaffold175623 20.4
AACATTACAGAAAGGAAAGGAGAAAGTATAGAAAGAGAAGGGGAAAAAAAGATAATAGATAAGAAGTGAAACTTAGAAGGCAAAGAAGAGAGCGAGAGAG
AGAGAGAGAGAGAGAGAGAGAGAGANNNNNNNNNNNNNNNNNNNNNNNNNNNNNNNNNNNNNNNNNATTAAAATATTGCTGTTTCTTTATTATTTAAAAA
TATTAATAAGTCTGAAGGAAAATATAGAATCTATTTAGGTTAGTCTTCTGCTTAAAATGAAAAAACTCAGTGGAAAGGAATATTGAAGAATTCCTTGAAA
TTTTATGAGTTTTCTACCTAAATACAATAACTGCCTCGAGAAGGAAGCAT
>scaffold188039 22.1
TATGCCATTCTCTCTCTTGTAGATGCTTAAGACTGCATACATTGTTCCTAATGCCGTGAATTCCTGCATATTACAGTGAAAGGGTTAATTAATGTTCTAA
TATATAGTTATTATACAGTGACTGCCACNNNNNNNNNNNNNNNNNNNNATTCATGATAAGGGTAGCGTGTGATGTACAGGTTAAGTAATATACAGAGACT
TCCACGTGTAGGCCCCCTTGCTTATTATTATTTTTTTTTATTCCTTTTTCCTCCGTGATTTGTTTTCTTAGTCCCTCATTTACCCGTCTTTCCTTCTTTC
GTCTATCGCCGCCTTGCTTATTTCTCTATATTCCCTTTCCTTCGTGGCTTTTTCGTCTTCGTTTCCTCTCATTCATC
>scaffold197335 14.3
ACACACACACACACACACACACACACACACACACACCGGAGGGAGGGAGGGAGGGGGGGAGACAGAATAAAGGGGATAATGAGGAAGAAGAGAGTCGCAT
AAAATTGTCAGAATTAGTGCGGCGGACCGGANNNNNNNNNNNNNAGAAGAAAACATTAAGAACAGGAAGAAACGTAAAGAAAATAATAGAATTCCTGCTG
AGAAGAAATGGAAGAGGAGGAGGAGGAGGAGGAGGAACGGATAGAAAAGATGGAAGTGGAAGATGAAGAGGTGGAGGAAGAGGAGATAGAAGTGAAGGAA
GATGAAGAGGAAGAAGAGTAGGTGGAGGAAGATGAAGAGAAAGAAGAGTAGGCGAAGGAAGATGAAGAGAAAAAGGAGGAG
>scaffold198267 14.1
ACCTCGGGCAATCAGCTGCTTTGGTCTGGTCTCCATCTGGCTGGGAGGGGGCAGAGGGGGGAAGGGAGAGTAGGAGTGAAAGAAGTGGTTAGGGGANNNN
NNNNNNNNNNNNNNNNNNNNNNNNNNNNNNNNNNNNNNNNNNNGGGGAAGAGGGAGCCTGTAAAGTAAAGGTTGGGATGTAGGGAAGATGGGGAAAGAGA
GAGAGAGAGAGAGAGAGAGAGAGAGAGAGNNNNNNNNNNNNNNNNNNNNNNNNNNNNNNNNNNNNNNNNNNNNNNNNNNNNNNNNNNNNNNNNNNNNNNN
NNNNNNNNNNNNNNNTAAACTAAAGAATTATCACAAGAGAAAAACAAGTAATCAGAATGTATTGATTAGAGAGAGAGAGAGAGAGAGAGAGAGAGAGAGA
GNNNNNNNNNNNNNNNNNNNNNNNNNNNNNNNNNNNNTATTTCACTTAATTAAGGAAGAACTAGGAATTCTAATAGAAACTCAACTTCGCCTCTGCTAAT
ATTGCTCTTACAGAAAGTGATGGTGGTAACAGTGATGATAAAATTAACAATAATATCAGAGCAGCAAAAAGTGAAATAATTCTTAAAACAATGTTCCCTT
CCTCTGTGTATTTATTCATTCATTCATTTATTTACTTATCTCTTCATATACTTTTTTACTGGGAAATCTTAGTTTGATATGTGCTGTATTAATATTATCC
TTTAATTGGATCTTGAGAAACACA
>scaffold220673 14.7
ATTAGCAGTTGTCTTAATGAAACTGAATGTCATGAAGGAGAGACTGTTTAGAAAGAAATATTGACTGAATTCAATACGCAGTAGAAATGGAATATGAATG
GAAGAGAGAGAGAGAGAGAGAGAGAGAGAGAGAGAGAGNNNNNNNNNNNNNNNNNNNNNNNNNNNNNNNNNNNNNNNNNNNNNNNCAACATCAGAGGTTG
TGTTGGTCAGAATGTTACCAAGGAGAGACGTCCACTAAG
>scaffold222770 21.5
CTGATAGAAAGATGGTGAAGAATAAAGAGTTTGGACAGAAGAAAGGAAAGTTAGGAAAATCAAAGAAAAAAAAAGTTTGTGGGGACCGGCTTTCATACAT
CATAATACAACGCAGTGCATGTTCAAACTCACGTGGTGCNNNNNNNNNNNNTTTGTTCCAAGACAGACACCAAACCATTTCGAATCAATTACTTGAGCTC
CGGAATTCCTTTTCTTTAATACTGAATGCCGAATCTTTACACTGAATCCCAAGTTCGCTGTGTATTTAATGCCCTCATAACGTGCGTGCTTTGACGTTAT
GCATGCTATTCTTTACTATTTATTTATTTTTTCTGTCATCCCTCCATTACCCCTGA
>scaffold232478 15.5
AAAAAATAAAATACATAAATATTTGAAAACTGTACGTCTGATGACACGAATTCTTGTATTTGTAAACGTTATGTTCTCCTATAAGGACTATTGTAAATGC
TACATGCATGATTTCCCGATTTCTAATGTTTTATCATAGTGATNNNNAATACAGAATTCTTGTTAATCTGTCACTAAAATCATGAGAAGAAAAAATTAGA
CTTGAAATTCTTAATTCCACTACAGCTCAGTATGTGAGAAAAGATACCGAAGCACTTT
>scaffold236260 16.3
GCCTGTTGGTCGTGCGACTCCATGGCCCCTCTGATAAAAAGACGTGTCTTCCCTGTTGGGCTCAGCTCACGGTGCGGCTTCAGAAAACAGTGTAAAAAAA
AAACAGGTTATTTTCAGTAGTTATTTATCAACCATGACATCATACNNNNNAAAAAAAAGGTTTGTTCACCAGTGACGGGGATTATTCCCGATAGGCAAAT
ACCAATGTTCATCAAATGAAAAAAAAAATAAATAAATAATTTAGAACTTCTATTTGTTGTACTATTTTTAAATTAGTTATT
>scaffold236630 15.8
GAGAAGACGAAGCAGGAGAAGAAAGGCAGAAACAGGAGGAGGAAGAGGAGGAGGAGAAGTTAAGGAAAATAAGACTTGATAGTGACAGCTGATTGTAGGA
GACGGGAGCAAGAGAGAGAGAGAGAGAGAGAGAGAGAGAGAGAGANNNNNNNNNNNNNNNNNNNNNNNNNNNNNTCTGCTAGATGGTGATTACAGGGGTC
GGCTGAGATGCTGTGGAGGGCGGTGATTGTGGCGGAGAGTGTTTGTGTGGAGAGAAGAGAAGAGAAGAGGAGGAGGAGAAGGAAGAAGAGGAGATAGAAG
CTGGTGGCAAGAAGATGAGGAATAAAGAAATAAATAGTTCAAAAAAACAGGTGAATTTACGAAGAGGACTTGTGAGAGAGGAGTAAAAAAGAGAAAAGAA
GAGGGAGAAGAGGAAGAGGGAACCGGTGTAGAAACGATGAGTAAGTAAAGAGATCAGATGAATTCTTAAGCAGTATTTGTGAAGGTGTAATAATGCCACG
GACCAAATTAGAGAAGGTGATGAAGGTGTGGCTGAGAGAAAAAAAATAAAAGAAATTCTCTGACAAGTTGGAGAGAGGAAAAAAATAAAGAAGAAAGTGG
CGGTTCGTGCAAGAAAACAAATAATGTAAATGTTTTAGAGAGAGAGAGAGAGAGAGAGAGAGAGAGAGAGA
>scaffold253917 24.0
ATGCATGTGACAGAAGATCACTTTCTTAAACGTTTTCATGCTTCATCTTGGTGACTTTTTGCAGACTTTGATGGAAGTTGTTGGGCTTTCAAGGGTGTCT
TGAGTCTGGTGATAGTTTAAGAGAGTCTAGTGTTCTTAGATGTTTACAAGGGTNNNNNNNGTTTTCAGGATTCTTTTATATATATATATATATATATATA
TATATATATTTTTTAGACTATTGGAAGCTATTAAGGTTTTTTTTGGATGTCTTCTAATGATAGTTCAGCAGACTGTAGTGGGAATTAATGGGGTTTTTCA
ATGTTGTCTCCATGATTCTTGTAATAGTTGACAAGCTTTAATGAAGTTTAGGTCAGGATTGGAATTCTCATTATGGTAATAATATTTTAACAAGGTAACA
AGGATTGTGTATCATAATTGCCAAAGAATACCTTTAGTTTAATAAGAATGTTATATCATCAGTAAGAAAAAAGCCTTTAGTTGATGTATGCTCCACTATC
ATCCCTTATAAATCATTCCAGGTACTTGTATTTCTATGGGGAAGCTGTTCTATTTATGTCATTCAAAACTCTCACCATCCTTAACTTTCTCTTGATCTCG
TATATCCATCCTCTCTTTGTGTGTGTGTGTGTGTGTGTGTGTGTGT
>scaffold255862 18.6
ATAAAAATATAATTTGTTTTAGTTACTTTTCCAAATAAAAATGTCTGATCCACACATTTTATACCTTTCCTAACCCTTTCCCATTCTTCATTATCTTGGA
TCTTTTTCACTCTTTCAGTCAGTATTTTTCCTTTAACCTTTCCAGTTATACTGGNNNNNNNNNNNNAAAATGCATAAATACTTAATGCATACTTACATAA
TGACTAGATGGTTCTAAAATGACTATTATTAAACAAATTTATAATTTCTATACTCTTATGCCTTTTGCTTTCAGAATTATTATTATTATTATTATTATTA
TTATTATTATTATT
>scaffold256567 20.8
TATTGTCATGGACTCATCACAACAAACAATAAACTGAATAATGAAAATGAAAAAAAAATAGTATATGCACCTTCAACCCAGAAAAAAATCATGTGTGATC
TGAAGTTACAGCCATGTTTTTTTTTTTTTTTTTTTTTTTTTTTTTTTTTTTTTTNNNNNNNNNNNNNNNNNNNNNNNNNNNNNNNNNNATGAATTCATCA
TTTACAGTCTGTGCAGTCAATATGAGACATTATTTATATTTCCTGGAAATTTTCACCTTTATGTACCATATGTACTTTAAGTGATGATGATTGTTATCCA
AACAGAATTTTTTTGCTATTTC
>scaffold262058 14.6
AAAAAAACACGTATTTTTTTCCCTTTTCTTTTCTTTGTATTGGTAAGAATTCTGTCTGACAATATTTACCCAAGTTTCCTTAGTCTTACTTCTTTTTATT
GACATTTTTAAAGAAGTATTGGCTCTCTCTCTCTCTCTCTCTCTCTCTCTCTCTCTCTNNNNNNNNNNNNNNNNNNNNNNNNNNNNNNNNNNNNNNNNNN
NNNNNNNCGGTGAAGGGTATATATTTAGCCTCTCCTTCAGGCACAGCAGAGCGTCCGTCAATAATAGCGGAGCCTTCCTTTCTCTCCCTCTGTACATAGA
AAAGTGGATCCCTCTTCCCTCCTTCATCCTCGCTCCCGCCAGACTCTTCTNNNNNNNNNNNNNNNNNNNNNNNNNNNNNNNNNNNNNNNNNNNNCTCCCT
ACTTCATCCTCTCCTCCACCTCCTTCTCCCTCTTTTTAATCACACTGTATCGCCTTTCTTTCCTTCATTCCCTTCTTCCTTCCCTCCCTCTATCACCGCC
TCACCTGCTGCATCCACTTCCCTCTTCTCATCTCTCCACCCACAGCCTTGAATCACACACACACACACACACAC
>scaffold267877 18.8
TCAAGGGCTAATTCATAGTGGAATTCTAGTTTGAAGCACTATGGAGCCACATACTGTTTTATATAACTGTATATTTTTTTAATGTCATGACTATACTGCT
GAGAGCTTAGAGATGTACAGGGAGGGAAATTATACAAGGTAGAACCCACTTGGTGGTCATGTNNNNNNAGTTGGGTTATGTACTGTTGTTACAGTACTGT
ACAACCTTGGAAGAGGAGGATATTTCAATGCAGCAGTTTATCATGCAAATCTATAACCTATAAACACAGCCATATCAGGTGAGACAACATAGCTTTGTTT
GTGGTTGATAAAACTTGCTACCAGGATTGAAAGCTTCTTTCCTCACTTCCCCAGCTGTAGGAACTGTAAAGGTGGAGTGCTAACTTGAAGAATGCTGGGA
GAAGAGATCTGATATAATGGAGTAACAGAATATCTGTGGTGGCACTGAAGTGTGCTGAGCTTGCCACTTTTTGAGGTGACAGGGATGACAGTTACCTTGG
CACTGAAATCTGGAACACTGAAGTGCTTCTT
>scaffold269827 18.9
TCTCCGGTCAGTTTACACGATGTTACCACTAAGAGATAACCTTGACGGGGTCATCACAATTCTCCCTTGAGGGCAATGCTTTACCATCATATTGTCATGA
ATTCTCAGTACATACGAGTACAAAAGACTAGAACAGTTTAACATTACAGTGAAGGCTCCATGCNNNNNNNNNNNNNNNTAAATGGATTTTCAGGAGTAAG
CACATAGGTAATAACACACAAAAACATCTTGTGCACTGGAGAAATAAATAACTTCCAAGTGAAAGTATTGTGTATATATATATATATATATATATATATA
TATATA
>scaffold272296 21.8
TCCTTCTACAAGTTGTACAGGGATTAAAGAAAGACGTGAATCAAACTTGTACCATTCACGTTTAAAACAGCACAAAACAGTCTCTTAGTATTCGTATTTT
AGAAGGCGATGTCATTATCATCATTATTATCATCATCATTATCATCATCATTATTATCATTATCATNNNNNNNNNNGCATTACCTGTCTCTATACATCAA
TCTCCTCATAAAAGGTCTAAAGCACATCGTTCCCGCCCCTCGAAGGAATTTGTTAAGGGCGCGAGGGGAATTCTATAGAGCACGTAGGGGAAGTATTTCA
TCATCGCAGGCAGGAGTGAAATGAGGCGTGGTGGGTCATTTCTCAAACGGCACGAGGATGGTCATAAGGGAGTCTCTCTCTCTCTCTCTCTCTCNNNNNN
NNNNNNNNNNNNNNNNNNNNNNNNNNNGTAACAATAAAGCGCCAAAGAATTTATTTTGCTCTTCATTCTCGATTATTCTTGGTGCATCCTTCATTTCCTC
CTCCCTCTCTTCTTCCTCCTTCTCCATCTCCTCCTCCTACTGTGAGTGTCTTCCTCATTAAAGAGTTGAG
>scaffold272363 23.0
AATATTGAAAATCCTCACCAACTGATACTCATTTTCTGTCTAATATTAAATTCCATTCATATGAAACTCTAATATTTATAATTCATGGTATGCATAAGTT
AACATTTACCTACTGCCATATTTTTAGTGCAATATTACAATCCTCACTATTTTTATTCACTCATTTNNNNNNNNNNNNNNNNNNGCTATGGTGTGAAAAA
TAAATATCGTACAGAATATTCAACTACTTTTTATCAAGTATTTTTAAATTTCTTTTTACGTCTGGCAGCACTGCGAGTCATGGGAGGAAGGATGCCAGAT
GCGTGATGAGTGTCGTACTTTTCGATCCCCAGCTTCTCCGCGTGCTACCAAATGTTATGGTCCTTTCAGATTAACTCAAGTGGCGTTCCTATTCACTCCT
ACTGTTATGCTTCCCCTTAGTTCACTTCAGGAGGAGGAGGAGGAGGAGGAGGGAAGGAAGTGTATCTAGCAATCTAATTAGGCAAATATATATATATATA
TATATATATATATATATATATA
>scaffold278647 14.4
TAGTAATAGCAGTGTTAAGTGATTGGGATTAGATCAATAGTAATGCTGATTGGTAAAATAGTAATAGTAAAAGTTAAGTAAATGGGAGGATGGTAATGAT
AATAGTAGTGTTAAGTAATTGGGAGAGAAAATAAGGTCTCTCTCTCTCTCTCTCTCTCTCTCTCTCTCTCTCNNNNNNNNNNNNNNNNNNNNNNNNNNNN
NNNNNNNNNNNATAGTTTCAATTTCACAACCAGCTCTGAAACTTAATAATAATAACGTTACTACACCTATTTCAATAAGGATCGCTAAGTTTTGGCGAAA
AAATAGCAGGAATTCCAGTAACAGTAATAATTTTAATGACCAGTGACGCAAGTGCTATTTATAACATTGCAGTAAGTAACAAGACGCGTGCCAGTTCTCT
CTCTCTCTCTCTCTCTCTCTCTCTCTCTCTCTNNNNNNNNNNNNNNNNNNNNNNNNNNNNNNNNNNNNNNNNNNNNNNNNNNNNGTCAAAGCTTAGACAC
AGAAAATAACAAAATCAATTATTATTTCTTTTTGTTCCTCATTGGTTTAAATTTTGTCTTCTGATACACATTTTTCTTATTGATTCATTTTTAATCTCTC
TCTCTCTCTCTCTCTCTCTCTCTCTCTNNNNNNNNNNNNNNNNNNNNNNNNNNNNNNNNNNNNNNNNNNNTTGTCGATACGTGTAATTGTGTTTTCCTGC
CGTCCGTCACTCCACTGTTCAAACATTTCCCCGTCTGTCAGTTTCCTGTCCATTACTTTGCCCAGGAATGATTTTCTATAATTCTGCAGCTTTTAGTAAT
TCAACCACTTTTTCTTTTTTTT
>scaffold290878 18.0
GTTTGACGATAGAAATGTGGCAAGTCGAAGTGTATTTAGTAGATTCCTTGTCAGAGAATTCACTAATGTCTTGTTATTGATCGTGTTGAGGCGAGTGGCG
AATGAACGGGGTTACTATTTCGCTCAGGTGACGGTGGACCTTTGTGAAGCCTTACAAGAGAGAGAGAGAGAGAGAGAGAGAGAGAGAGAGANNNNNNNNN
NNNNNNNNNNNNNNNNNNGCAAATATTGTTAACTGTAATGATGCAATGCAGGTGAGAAAGAGTTGATCTTT
>scaffold295793 14.0
GGGGAAAAAAAAATAGTCACGCGCTCCAATTTGTAAGTTTGATGAACGCGGCTGTTCAGTAAATAAATAAAACAATATCCCCTAACTTGAAAATAAATGA
ATAAATCACAAAAACTCCCACGCAAAAAGTGGAATACGGAGAGTGGTACGATTTTCTGCACCTGGGGAATGAGAGAGAGAGAGAGAGAGAGAGAGAGAGA
GAGANNNNNNNNNNNNNNNNNNNNNNNNNNNCTACTGTATGAAAGGTCATCCAAAAACTCCCGTAATGAAAAGTGGAGGGCAAACTTTCTCTAACTTTTC
CAAATACTTATGAAAATACTTCTTCATTAGGAAATAATAACTTTCTCTTTTTTTCTCTTTATATCATCGAGTTTTGGGGCTCAGTTTTCATTACAACTAA
GTGAATTCCAAATGTGTCAGGTATCTACTCCTGTCTTTGTGAACTTCGCCTGGCTTTCCTTCCCTCTCCTCCTTCAATTTATCTTTCTTCCTCTCACCTC
ATTCCCTTTCATTACTCTTTACCACACCTCCATTTTCTTCCAGCTCTTTCTTTGTCTCATTTTCTCTTTTCTTTTCTCTTCGTCACTTTT
>scaffold299291 20.8
AGGCGAGAGAGTAAAACAATGAAGAACACAAACAGTAATTGATTCAGGTAGTGTTAAGTTTAAAGTTGTAGTGAGTGAAAGGAGTTGTGTTAGGTAGTGT
TGTTTGTAAGTTGTCTGTTGTAGAATTCCTTGAGTGTTAAAGTGATGATGATGATGTTATTGTTAATGACATAAATAACTATTCTCTCTCTCTCTCTCTC
TCTCTCTCTCTCTCTCTNNNNNNNNNNNNNNNNNNNNNNNNNNNNNNNNNNNNNNNNNNNNNNNACACACACACGCAAGACAAACATACCTATATATAAA
AAAGACAATGCAGTAT
>scaffold299850 10.5
CCATCTCTTCTCTTTCCCTTTCTCTCCCTTCCCTTCATTTCTCGTCTCATATGTTATATTCCTTCATTTCCTGTCATTTAAGTACATCCCTCTCTCATTC
TCCCTTTTTTTTCTTTATTTCCTCTTTCTCTCAGTCATTCGTCTCTCTCCCTCCTTCATTTCCCTTGCACGCATCAACTCCTCCTCCTCTTCTTCCTCCT
CCTCCTCCTCTTCCTCCTCCNNNNNNNNNNNNNNNNNNNNNNNNNNCACCTCCTTCTCCTCTCCCTCCTTCTTCTCCTACTCCTCTTCCTCCTCCACCGC
CCGTTCTTTCTTCTCCAGTTTTCGTTTTCATACATTCCTTTCTCCTCATTGTTCCTCCTCCTCTTCTCCCTCTTTCTCCTCCTTCTACTCCTCCTCTTCC
TCCTCCACCGCAAGTCCCTAGGGATA
>scaffold301031 22.6
CATGTTGTAAAAGAAAACAGCAATGGTTGGACCAGTCATTTGGAGAGAGCTTCACCCATTGACAGTTACCACATTCATGTGTTCTCAGGTCACTAATTTA
CAAGGACACAGTTGGTGAAACTGAGTAAACTACTTCACTTTCTTAAAATCTGTATTTGTCTTCTAAGTGTCCTCAACATTCTCCACCTATTTTCCTTGAT
ATTCAATATTTAGGTTGTCTGTTACCNNNNNNNNNNNNNNNNNNNNNNNNNNNNNNNNNNNNNNNNNNNNNNNNNNNNNNNNNACCAGATGAGAAAGTTT
AGTGTTTAGCTGAAGAGTTTGGGTTTCAAATAACTAATATGGGAACTGTCTGGTGATTAAATTACATTTGGGAAATGTGAATTCATATGGAATAAGCTAG
ATAAATTAAACACTATCTTCCATCTTGACTAAGATGGCCAACAATAAGAATGCTTGATTTAAGAAATGTATAGGTGTGTATTTATTTTTATATAGTATTG
ATGTAATGCAAACATGTTATCATATACAGAACCAAATGTATATGTAATTATGTATGTATA
>scaffold306510 16.2
ACTGGCATCTCAGTGGGCTTTTTTTTTTTTTTCATTGGATTTTTGCTGCCCTTGGCTGATGTCCCTTCTACATAAAAAAAAAATAAAAAATGGTGTTGTA
GTTTTCAAGTTTCGAAGAAGAGAAATCTTGTATGGATGAATTTGTGAGGGAATCACAAATAACAATAATAAAGATGATGTCCACAAAAAAAATGATAATA
ATAAGTAAATAATAAAAGAAGTAAAAGAAGGAGCAAATGGAAATTTTCAGTTAACATTACTTAGAGAAGTGCAGATAANNNNNNNAGAGGTCCTAAGTGA
TATAAGTGGTATAACAAAGATGACACAATAAAATAAAATACGACAAAAAAAAAGTAAATAATAAAAGAAGAACAAGTAGAAGAAGAAATAACTGAATCTT
TTTAACTTACATTACTCAGAAAGACGTATATTAAGAGGAGATCTGATAAAGGTTTTCAAGCGGTATAAGTGATATGACAAGGGTGACATAAAGAAAATCC
TCATTGTCAGCAATCAGGATAGGGCAAGAAAGAACGAATTCAATCTTAATAAGGTTATATAAAAAAAAAAAAAAAAAGAGAGAGAGAAAGTAAGGAACTG
GTTCTCAAGTATA
>scaffold308163 16.9
GCCAGTCAGTTTTTAGTTTGTTCATATGCAATCTAATATGTGTGCGTAAAGGTCATAATATATCCATAGAATTCCCTACATAACAGTATCTCCTTCGCAT
TAAATATGAAAACTGAGAGGAATTTATAGCAATGAATGAGGGAAGATACCAAGGGGCAATATCCTGGCCAGTGGCGAAAAGGAGGCAAAAACGTGTGTCT
GTGTGAGGGGACCATGCATCATTTTGGTGGGCGAAATATTGTAATGTCCTGTCACCCCGATTTTCCGGCGCGATATGGTAAAAATATGGTCGTTGATTTA
CAGCGATTGTTGAGAANNAATTCGTTCCATTTCAGTTTGGTGCGTCCCGCTGAGCATAAGACAGCACGCTTTTAAACATCTCATTCCATTTTTCTCTCAT
GCAGACGTTAGATTACAGAAATTAGATTAAATACCTAACACCACACGTGCAGAACCAGCTTGAGTAAATTCGCTCTCGCATTACATTTGGGAAAAATAAG
AGGACTGAGGCGGTGGAGGGAAACTGTTCTCGGGTAGAAAATTGACTACTTTTTTTCGTATCTTTTTCCGAGGACAAAGTTAGAAAACTGCTGTGCTAGA
AAAAGTAAAGAGCGGCGAGGAAGGCACGGCTGCTAAATATCGTAACAGTGAAATATTTCATGAACTGTTCCCAGCATTGGTGAAAAAATTTAATTATCGT
TAAAAACTGCATGAATCGTAAAAACACGAATAAGTGAAATTGAGTTTTGATTATAATTATCAGAGGAGGAAGAAAAGCAAACGCATGCACCAAATATCTA
TCATCTTTTATGACGAATTTATGGCTGTGGCTGGCGGTAATGTTCATGAAACGTGTTTAAGTGCATTCCATCTGTTTAAATGCATTCCATCTCATTCAGC
TCTCATGGTGGTATAATATTTCTTTTAAGATGAATGAAGAATATCTCTAATATTTCTTTTAAGATGAATATAGAATACCTCCCCATCACACACACACACA
CACACACACACACACACACAC
>C69238758 42.0
TGTTGAAACATTAGCGGTGCCGCTTTTCTTCCAGGGTTTTCCTGCACCAGCGACAGTTACAAAGTGGCGCACAGGTGGCGCTTTGTCTTCTCATAGGCGA
>C69266834 46.0
GTCCCATAAAAGGGTCAAAGCAGTGGTCAAAAATTGATGAATGAGCGTCTTGAAACCCCCTCTTGAAGGAATTCAAGTCATAGGAAGTGGAAATACAGAA
>C69290626 62.0
ACTGTAGAATCCAGCAGCATCAAACTGCTAGACTAGAGAGAAGTCCTGATGACATATATACAAATGCATAGAGCACTGAGGGAAAAAGCATGAGTGACGT
>C69302115 35.0
ATCTATCTATCTATATATCAGGCTGGCAATCTCGCACGGAGGAACCCAGACAAGGCACCACACATATACTTTACACTCCAAGAATACACTCATTCCTTTA
>C69308303 61.0
AAAACAAGGGACGTGAAGTGGAATTTGGGAAGTACGTGCTGTCATGAGTAGCACAGAATTCCCTGCTTTACACAGACTTGCATGTTCAGGTGTTTCCTTC
>C69329253 27.0
TTTTTTTTTTTCCGAGAATTCTGAGGAGGAAGCCGCTCATCTCTTTCCTGCTGGTAAATATGTAAAATACAATAAAAACACGTCACTTAGAGCGGCGTGC
>C69339869 61.0
CCCCACCTCCTTATTCATCCATCCCACCCATGGGCCACACCAGCAACACTATCCCTACCCCCAATGCTCCATACCCCAGCATGCCTTATGCTGGCGGCCA
>C69343615 48.0
GTTTCCATTGGGTTATTTTTCCCATTGATGTAGCAGAATTCTTATTAATCTATCACTGGTATCACAAAAGCACCCTTGAAAACCCCAATAACTTCCACTA
>C69348711 40.0
CCATTTGTCTTTTCATCAAGATCCACTTGGACCATAGAATCTACTTGCTGAGTCACCTGAAAGAAAAATTTAATTAAATGACATATACAAGTTACAAACT
>C69380045 39.0
TCCTGTACTGGAAGATCTTTCAGGCGGCGAGGAAACGAATTCATAAAAGCAAGTTTGGCGGCAAGAAGGAGGGCGGCCAGCAGCGAGGCACCAACAGGAA
>C69430182 51.0
TAGCTCTGAATTCCGTCTAGGAAAACAATGCATAGAGGCCAGAAAAAGGACAAATAGGTAATAGGATTAATTTTTAGGAGTGTTAAAAGTAGAAGGCCGG
A
>C69469984 59.0
ATCTTACATACATCCCCACACTTGCCTTACTATGGCTCGTGTTTTGAAGCGATCTGATCTTTCAAGAGTATTATTTTCAAAGACTATAAGAATAATCTGT
C
>C69473762 35.0
TGACGAATTTTAAGCAGCCAATATTTATCTGTCATTTTTTTTCACCTTTCTTTCCAAAATCACTTTAGCATCTTACCTTAATAAGCAAATGAACATCATC
A
>C69480226 34.0
GCAGCATTGGTGTTGGGGATCGTAATGCTGTGTTAGGTGATGCAGGGATGGGCAAATGGTCCTTGGTGCTGAGTTGGTGATGGCTGTGATGGTTGAGGTG
A
>C69527238 53.0
GTGGATTTTCCCCCACTCTTACTTAATGTTTTCCGGCGTGAGCATCCACTGGGCGTAGAGGCTGGCGGCGAGGTAGACGCAGCTCGGGAGGTTGTGATGA
C
>C69592550 48.0
AGTCCAGCACTGATAAGTGACATAGAGAATTCCCAGGTGGCTGAGGAGTCTGGCCGACAAAAACAAGCATCTTCCTCCCCAAAACAAGACCTAGTAGAAG
TT
>C69596394 56.0
ACTTGTCAAGTTTTCTTACACCAGAGGGATCCTCAAGCCGTAATATGTTGTGTTCAAGAATCGCCAAAACATGAAGAACATTGTCTTCAACCGTAAAATA
TA
>C69597702 25.0
TTATTTGGGGAGAATTAGATATAGCCTTAGAAGCCATTGTGAAGATCAGCACACGCAGCAGGAATCGGGCAGGAACACCAGTTGTGTGTGACATAGCAGG
AC
>C69635178 49.0
CAACAACAACAAAATTGTCGAATTATAACTAATGGGAGTAGGAAAAGAGGTCACCCAGTGTAAACAGGAACAGAGGTTAAAGTAGTGTAAGAATTCTCCT
GC
>C69635222 36.0
ATTATATTATAGTATGCAAGTGTCTGCACAGAATTCTAACGCTTTTTTTCTGATTATTTATTTATTTCTTGGAAGTAAATTACCGTGTATTTTTTTCCTT
CT
>C69657532 61.0
TATCAGAATTCTTATTCTATATACACGAGTGCATTACAGAACTGTAGGAAACTGACATGAAGCTGAGGTAACAAGGGCATGTTGTGTCCCGCGCGTGGGC
AA
>C69685954 22.0
CTCAGAACTTGAATTCATTATACAGTACTGCCATTGAAGGCTTGGAGAAATAAAACATTTAAAAATTTGCTTGTTACTGTCATTCATGCCTGCAAGTTTG
TA
>C69696231 35.0
TAAATCTTGACGTCACTTTTCACTTTACATTAGCAAGCTTTTATCAACCAATCTCTTACTTATAACACATAAGTAAGGACACATATAACATAATCACATA
AA
>C69747534 46.0
GGTGGACAGACAGACAGGTGTGTAGTGTGTGATTCTAAACTATCAGGTGTGCAATTGATGTCACGTGCTTTCTGTATCGCTTAATTTACAGGGTGGTGCA
TAA
>C69763136 19.0
AAGGACAGATATGCATACTACACACACATATACATCTCACATTTACTCAGTGACTTTCATACAAATAGCTGTTAATGTTGTTGTCAGTTCTACACTATAA
TAT
>C69764674 41.0
ACAAAAATAATGAAAATAGTAAAGGATGAAAATGACTGCATGGTGTTACAAAAGCATTTTGACAAGATACATGCATGGAGCCAAAGATGGAAACTAGAAT
TCA
>C69781588 29.0
GTTTCGTTATGGGCGAGTACTTGGCCTTCATTCTTAAATAAATTAACTATTTCACAAAAGTTCCTCCGATGTATTTTCCATAAAAAGAAATTTGATTCAA
CAG
>C69781770 47.0
ACTGACAGTCATTACCCATCACCAGTATTAAGATATCAGAATGCTAGAAAGAATTCTGAGAGCTACAACTAAAGTCCCTAAAAGCCTAAGAGGGTATAGT
TAT
>C69793060 40.0
TTTATTTATTTACTTATTTTTTATGTATCTATCTATTTCATCTATTTAAAAGCAGGCAGCGGGAATTCTCTTGGGAAGACCGAGAGAGGAAGAAGGCCCA
GCA
>C69794798 33.0
CCTCCTTGATTTAGTCCTTTCCGGTGTGGGATAGGAGAGTGAAGTATTACTGTAAGCTTATTTGAATTCCAGAGTTTGTTCCCAATGTCTCGCCTCTGCA
TGC
>C69838506 37.0
CCTAACTTAACCTAACCTAACCTAACTGAGGAGACACGCTAAACACAGTAGTGAGTGGGCAGTTACTAATGAACGTGACTGTAAGAGTGTATCTAATTTC
TTA
>C69851572 28.0
AGTCATAGTTTATTAATTTGTTGCAGAGCTTGGCCTTCCCTCTCAAGACTTGTCTCTGATGTCATCTCTTTTTTAAAAAAATTGTTAATTATAAAAAAAA
AAA
>C69885538 38.0
AAAAAATAGCATTAAAATCTGATAGATATTTCCCACCATGAAATGTCAAAAAGGCAAAATAACTTGGCAGGCTTCCTTCTTTTAAAACAAAAAAGAAAAA
AAAA
>C69887828 20.0
AAAAAGTCATGATAGTTTTTGTTTTTTTTTCATCTTAGGTCTATTTTTCCAGTGAATTCCTAATATATATTCATCTTTCATTGGATATTTATTTGATACT
AAGT
>C69892202 34.0
TTCTTTCATGAGTGTGCAGCAACCAAACAATTAGTATAATTAAGCTTGTTTGACTTTTGGATCCAACACCTAAGGCTTTTACTACCCTGCCTGGCAGACT
CTAC
>C69894198 60.0
AGCCAAACGGGCAGCAGTTTTATATCAAGTGGCACCTTCCCTCCTCGAATTCTTCAGTTGACAAGCACCGCGTTGACATCTTCCTGTGAAAACGTAACCT
CCTA
>C69902182 43.0
AATTCCTCAGTTATCATAATTCAAAACACCTCATTATTGAATTCACATGTAACACAGAAAACAATGCCTCTGTTTCATTTTTAGATGTACTGGTGATTTG
TAAA
>C69911426 10.0
GCAATTTTAATCTGATTTCTAAATTGACTGGCAGAACTAGGGAATTCACATATTGCCTTAAAAGTTGTCACTTTATAAATTGTCTGGTTTTAGATATTGA
CTAT
>C69913250 41.0
AATGCATAACCCTTCTCAGAAATAGAGCTAAGAGTAGAAACCACACAAGAAAAAGATATGAAGGAGGAAGAGCCTCGTCCCATCATCATGACCAGTCAAA
GTCA
>C69913386 47.0
TTTAACTATTGTAATTCCGTCCGTTTTCCTTCATGCACAATATATCTGGATTAATGCTTGACACACTTGCAAAGTGAGAACAACATTCCGGCACAAGGTC
ACCC
>C69929252 63.0
ACATGTCCTCCTTTTTCCACCTCGTCTGTATCGTTCCGTCTTCCCTTCATTATTTTCGTCGAATTCCTCGCTCACTGGCTGCTGTTTTTAATGGTTGTGT
TGAG
>C69961136 54.0
TCATATAAATTTATCATAGCTGACAATTCATTTAAGACCACCAAAAATTTCAAAACTCTGATCAGAGTTATCATCATTAGGCATGTACACCGAAATGAGG
AGTA
>C69973632 22.0
AGGAGAGAAGGGAAGGGAGTGGGCATAGGAACGAAGGGAAGGTGAAGGGCGGGAATTCTGGCCGGAACGTGAATCAGGTGAGAATATTATATACCTAAAA
ATAC
>C70026368 44.0
GCTAATGGACATCGATTTGTGAATTCTGGAGTTAACAGGGAAACTGGCTGCCAACAGGACACAGGCTGGCTGGCTGGCTGGCTGGCTAGCGGACCGGGGC
TGTG
>C70031069 41.0
ATAGATTAAACATTCTATTTAAAGCTTTGGAATATAGGAAGATTTGGAACTTAATGCTTTATGGAACTGATGATGTCACATAAGAAAAATTTTATTTACC
ATAC
>C70039403 42.0
ATGTAATGCTACTTCTCTGTAAAAAGAAAATGCTGTTCTGGGCAAAAAACAATCAATCAATCAATCAATATGCTCATCAGAATTCACTTTCAATGTACTC
ATCCC
>C70059759 13.0
AATAATATTCACTCTTACTATTGAATTCACGAGGTGATTTTCTATTATTTCGTTTATCAATGGTTATAATTATGATTGATAATTTTGATTTTTTATATGG
AGGCT
>C70066757 12.0
AAGAACTGATGAAAAATTAATGTTAAGGTACAATTTTTTTTTTTTAAGGTCATATTTCGGTAACCTACAATTTGAGTGATTTATTTATTTAATTACATTT
ATTAT
>C70082289 61.0
CCAACCAGGGCCCCTCCTTCCTCAAGGCACAGGTAGTGTCTGCCTGGTGCCTCATTGTGCACAGCTTGCTGTCTTGAGTCTTAATGGGTTTTGATGTACT
TAATG
>C70119513 53.0
TACGGGAAAGAAGCCAAGAGAGAAGCCGGAAGTGAAGGAGGAGGAGGAGGACAAAGACAGCACAACGGTCAAGGAATTCAAGAAGGAACGGCAAAAGTGA
GTGTG
>C70150689 20.0
TGGCTACGACTACAGAGTCATTCTCAAACTAAATTTATCTGTGCTCTATACCTCTCACTCAACTCCTCTGACTATAAGGAATTCTTTGACTACTTAACTT
CCAAA
>C70154843 35.0
CTTTAGATTATGAAAGTTATGATAAAGGCCACAATAAAACTAGAATTTTTGTTAATTCTTTTGGAGACTACAATGAATTTCTATTTATTTATAAAATACC
GACAG
>C70176403 47.0
TTTCTATATGGTATTGCATGTTTGTCTATCTTTACTACAACATAATTGCATTTTTTCTACAGTTACACACTACAAAACAAGAGCAGTGTTATAAATGACT
ATGTT
>C70213344 60.0
TTCAACATAGAATTCACAAAGTGTCATAAGAGAACTGGCTTTTCAACTGGTAAGAAATTTTTTGTGTTACAATGGATGAGAATGTTCTGTTAAGATGTAC
AAGGAA
>C70225146 29.0
ATGTCTTGTACAATGAAATACACCGCACAATCTTCCCGTACAGCTAACAATACGTAAAATAGATTAATGTAGTTTCATATCACATTAAGTTTCATGATTT
GAATTC
>C70295922 56.0
CGTGGTCACGCCCAAGGACGAGGACTCCACGGCACTCCTGCGCCGCATCGCGGAAGAAGAACAGGGTGTTCCTCCTCGACCCCAGCGAAAGGAGGCACAA
GGTGGT
>C70324306 45.0
TTTCTCTCACTCCTATTCTGTCCACCTCTCTAATTCAAGAGTTAAACAGTATTCTCAATCGTTCATCCTTTTCTCTGGTAAACTCTGGAGCTCCCTGCCT
ACTTCT
>C70391957 44.0
TTATAGTTTAAGCCATTACACACTACGTGGTAATAACTTACCTCACTTTGTTCTCGCTATTTACATCATTTCTAATGCTTACACTACTTGTCGGAAATTA
ATAATAA
>C70419043 63.0
AGTCCCATAAAAGGGTCAAAGCAGTAGTCAAAAATTAATGAATAACTGTCTTGACACCTCCTTCTCGAAGGAATTCAAGTCATAGGAAGGTAGAAATACA
GAAGCAG
>C70420701 24.0
CCATGGGAGAAGTGGAAATTAAGAAAACCAAAGAAGAAAAAGACTCGGGAATTACAAGCAGAGATAATTTATCACCAGAAAAACATGTAAACAAAATAGT
TGGGGAA
>C70427587 61.0
CCAGTGATAGGATTTGTAATTATCGTCTGCCACAAGGGAACTCACTCCCATTTGGGCACTAAACTTATATACCAAAACGATAAAACTCATGCAAAACACC
CTTTATA
>C70433685 55.0
CCCTCTTGAAGGAATTCAAGTCATAAAAAGGTGAAAATACAGAAGTAGGCAGGGAGTTCATCAGAAAAAGATGAATGATTGAGAATACTGGTTAACTCTT
GCATTAG
>C70497129 38.0
AAGAGGGGGACAGTTGAGTGTCATTGAAGAAAAAGGGGATAGTTGTCTGGAGGGTTGTGTCATGTTGATAGATGGAGGAATTGAGTTTTTGAGGTATTGA
ACAATACT
>C70513315 59.0
AAGCCTTCTGAGGGTTTAGGCCAGTGAGGGCATGGAAGACATCATCAGAGGGTGGAGGAGAGCGAGGAACAACCCCTGAATCATCCAAGGTAGAGTTTTT
AGCAAAGG
>C70527237 39.0
ACCTATAATTACCTTGACTAGTTCCATGACGAGGTAGAGTTGAGTGGGTGTGTGGAATTCTTCAATTAAACTAACTATATTTGGATGGCTGACCTGCAGA
AACAAAGG
>C70550541 21.0
GAGTGGCGGTGTAATGAATGGAAGCGAATGATATTTCTTGTCGTGAATTCTTTCTTTATATGTAACTAGTTTCTCCCTGCAGGTCTTTCTTTTTAACATT
ACTCATCA
>C70567733 54.0
CTGCCTTTAATGGACCTATAGTATCCTTATTCTTCGTCCTGTATTATAGGGCAGGCTGTGACCGCCCCCTTGTGTTGTGAAACACAAAGGGAAACGTTCA
GTGAGGTC
>C70593555 44.0
AGGCAGGGAATTCTAGAGTTTACCAGAGAAAGAGATGAATGATTGTGAAAACTTTTATTATTATTTGCATTAGAGAGGTGGACAGAATAGGGATGAAAGA
AAGAAGAA
>C70635479 37.0
CAAAAGCACTAATTTAAATAAAAGAAACATAAATTTCCATAGAAAATGTCAATGTCACTCAAGTGATGCACCAAACTGATACTAATGTAGGAAAAATCAC
GATTGTATC
>C70645155 56.0
AATAATCACCTGTTATTGAATTTTTGTATCATTTTGTGTAAGTAGGATGTAGAGGGAAACATTTTACAAAGTAGTGGGGTAGAGAAGGGAGGAAAGAAGT
ACCAAGGCA
>C70659823 49.0
CTCAGCAGACAAGTAAGAGGATGTTCATTAACATGATCCATCTATTGCAAGGCTTTTCCAGGTATTCACTTGGTTATTGGAGTCAAGTTCACACAGCATA
ATTGCTTAA
>C70665069 23.0
GATGAAATTTGACAGAATAGCCTAAAAATGCAAAGAAATCAACCAACAAGCTGCACCTGATTCTGTGGCCAAGCTGCCAAAAAATGACAAGGAGTGAAAT
ATATGAACA
>C70669279 52.0
AAACCTGGAATTCTTGTCTTTAATTTTTCAAGCCATCGGGTACAGCTCATCACGAAGCATCGGTCCTCACTCTTGTTGCGGGGCCCATCTACCTGCCTGC
TTGTAACCA
>C70673223 60.0
CTTCTCACGACGCCATCACTCACCCCGCCCCACTGCCCTTCTTAGCCCGTCACGCAATCTTGAACCCACATTAGTGTCTGAATTTGTTTATAGTTCATGA
CATCTTTGA
>C70705833 59.0
AGGAACTCATAATTTCTTGGGAACACAATCCATAAAAGTAAGTAGGCTATGTCTCTTTGTGTATGTCATTAAAGATTTTGCTTTAAAAATATTAAATTAG
GGAATAAAA
>C70721313 42.0
CCACTTTTTGCTCCACCCATAAATCTTGTCAATATCTCTTTGCAACTCCACACAATCAACATGACTCTTTATTACTCAACAATTTTGCATCATCAGCAAA
CAGATTAAT
>C70728713 39.0
CTATTTCAATCCATTAAACAACAGCAAGAAAATATAATGATAAAAAACAATTAAGGCCTTTATTACAAGATGCAGTAAAAAGCAATACAAAGGTCGATAA
AAAAAAAAA
>C70729219 62.0
ACACACATACACACACACTCACCTTACTAATAACTTTGGGTCCAGTCCACATAATGTCAATCTCCGGCGCCAGCTTCTGTCCAATAGTGTTGAGGTATTC
AGAGGTGTG
>C70735615 48.0
AACGCACGAGTTAACCAGTATTCTCAATCATTCATCCTTTTCTCTAGTAAATTCTGGAACTCCTTGCCTGCTTCTGCATTTCCACCTTCCCATGACTTGA
ATTCCTTCA
>C70743167 36.0
GATTTTTATAATCTTGCTGAGGAGGCTGTCAAACACCATTACAATCAATACATTATTTATTCACTATCCAGTTAAACACGCGAGTGCTTACTTTAGTCAT
AAGGTACAC
>C70758011 43.0
CCTGATCTTGCTGCTGGGGCAAATCCAACACCTGGGTTGGCGGTGCCATAAGAGCGTTGGGACTGGCCATTGCCCTCACCTCCTAGCCTTGAGTAGCCTG
ATGCCATTC
>C70775863 42.0
AAATTTTTCTCATGGGTGGGAATTCCTAAGGTGTTGCAATCAGACAAGGGAAGGGAAGGGAAGGGAAGGGTGTTCGTGTTTTGGCCGAAACACTCGAGCG
GGAGGTAACT
>C70777263 24.0
TCAGAAATGGTTAAGAAAAGACAGACCTTACATGTCACAGAGAAGGAGATAAAGAGAGAGTTAGAGGGAATTCATGGAGAGAGAGAGAGAGAGAGAGAGA
GAGAGAGAGA
>C70919719 23.0
GGAGGAGGAGGAATACAAATACAAAGGAATACAAGGAAAGCCGAACAGCAACTGACCTTTTGGTCTTTGCAAGGCTGTTTGGTAACTATTTCTAACTAGC
TACAGGGAAGA
>C70943003 46.0
ACATTTCATTTCACCACTCTTCCTGCATCTCCTTGGTGAATTCCTGCCACCACCACCATGCATGAGGAATGAGATGATTTTAATTGTTCCATGCTTTGCT
TCCAAAGCTAT
>C70944799  8.0
CCTGTCTCTCTTCCCTGTAGCTAGTTAGAAGTAGTTACCAAACAAACAGCCTTGCAAGAACCAAACGGTCTGTTGTTGTTTGGCTTTCCTTTGTATTCCT
TTGTATTCTTC
>C70953479 39.0
ACGTGTTTGGGGTCTTAAGGAGGCCTGTCACCAAGCAACACTTGCATCTGAATTGTAGTGGTCCGATCTTTCCTGGAGTAGTCACACCCTAACTTGGTGG
CGGTACAAAGG
>C70953849 20.0
GTGGAAGTTATTGGAATACTGACAGGTTCTAGTGGAAGTTATTCGGATCTTAACGGGTTCTAGTATTAAAAGTTTCGTGTTCTTAAATGTTTGGCTTCTG
AACTAAAATTC
>C70964607 51.0
ATTTCCTGTCAGATATTTACAAGTTTCATGCATAATCTACCTAAGAATACAAGTGTAGAATTCTTTAGAGACGAGATAGTTTTCTGCCGACCTAAAACAC
TCTGGCCATCA
>C70982579 27.0
AAGCACTGCTATATCTAACAAAATAAAGGTTGCAGTTAGGAATTCAGCAAGTTTTCGCTAATTAGGTCACCGTAGTTGTGGAAAAATCAATTCTTATCCG
TACCATAGGAA
>C70997151 46.0
CCACCCGACGAAGTTCTGTTTTGTCTTTCCTTCGTGGAATTCGTGAGGTGCGTGTGTGACCTGACTCGCCTGAGAAAGTGCCGAGGTCAAGCAAATATAT
TTTTCCTTTTT
>C71012117 35.0
TTATCCTTTAATTTTTTACTACCGCTTTGGACCCTTTTCTGGGACCGGCATCTCAGTGGACTTTGCTGCCCTTGGCCAGTGTCCCTCTTACATAAAAAAA
AAAAAAAAAAA
>C71028141 30.0
TACTGGGGTTTTCAAGGGTGTTTTCATGATTCCAGTGTTAGTTTAAGAGGTTTAACAGGCCATAGTGGAAGTTACTGGGATTTTCAAGGGTGTTTTCATG
ATTCCAGTGAT
>C71034119 22.0
AGAGAGAGAGAGAGAGAGAGAGAGAGAGAGAGAGACTCATAATCGAATTCCATGATAAAGGCTCTTAGAAAAACCGCGATAATAAAAATTTAGGATGAAA
GCGATGACACC
>C71059049 12.0
AACGAGAATCTAACAATTGCAATACTTGACAAATGAATTCCCAAATAAGTTAATTTCATCTTGGTTCAGAGGGAAATATTTTAAATAATATTTCTTTATT
ACTTTAAGATAG
>C71081007 34.0
CTTATACCAATCACGTCCCGCTGGAAGGTGCGTCCTTAGAAGTTTCTTGAAGAATTCTATAGATTTCGTGGATTTGTGTTCTGAGTGCACGATGACGTTA
ATAACTCACAAT
>C71088079 37.0
ACGAAAAAGATTTAGGAGTTATAGTTAGCTCTGAACTCTGTCTTAGAAAGCTATGTATAGAGGCCAAAAACAGGGCAAATAGGGTATTAGAATTCATTTT
TAGGAATGTTAA
>C71095731 55.0
TCACAACAACAAGAGAAATCAAAGGACCATCATTGCAGTAGCAGTAACCGTAGAAGAAATAAAAGACAAGCACAGCAGCAGGGGAATCACGGGGATCATC
ATAGTAGTAGTA
>C71097307 42.0
CTTTCACTTTCTTCATCTTGGCTGGTAACCTGCCCAAAAATTTCACGAATTCTTTCTTCAAGATTGATATCACTCTCAGTCACACAACTTTCACCTTCAC
TGACAGTAATTA
>C71130243 59.0
CAGAAATATCACATAATTAAAAACTAATTGTTTTTGTCGGTCCCCAAACAGGGTCCAAAGGGACAGCCAGAAATTGAAGGATAAGTGTCTTGAAACCTCC
CTCTTGAAGGAA
>C71133025 28.0
CCTCTGTGTGTTGGGTGATATTCCTAACAAACATAGGTGTTTTGGCCACTCTTCACCCACCCCGAAGGCTCTGATGTCCATCAAAGGCAATCAGGCGAGT
CTGTCATAAAGC
>C71162691 43.0
TTCTTGATAGGGTTAAGATCTGGGGAATTCCCCAGCCAGTCTTTGATGTAGTCAACACCAATCCACTCAAGCCAATCCTTTATTAATTCTGCCATGTAGC
CCAGTGCACTGA
>C71164737 50.0
TTTTTTTTTTTGTAGCTGTTTGGTCGTCCTTTGGAATTCTTTGTATTTATTTGTATTCCTTCTCCTCCTCCTCCACCTCAATCTCCCTTCCTGCCTCTTC
CACCTCTCCTTC
>C71168275 41.0
GAATTATCCTTCAGGAACACTTGAATTCATAGGACAAGAGTACACATTTGTATACAAAAAGCTTAGATTAACATGTAAGTCTATCTTCCATTACATGAAC
CACATAATATTT
>C71178369 58.0
AAAACCCCAACAATCTATCAACAGAGCTTGTTAAAAGTAATCGTGATAAGACGCCAACAAAGTTTGAGAATACTCGTACAGTTCCGAGGCAAGGTGATCA
CCAAAGCCTGGGA
>C71190493 10.0
AGTGATAGTTTAATAAGCCATCTGCGCCACTACTGAGGGAAAAACACCAACGGGAATTCAACTGATCCTCCCCGTGTCCTTTGAAAATTCGTGACTCTTA
TGAGAAAACAAGG
>C71200075 28.0
AATGACGGCTGTACTGGGGCGCTCTGTGGGGCGTCACGAGCTTTTCCAAGGGCGTCACTCAAAAAATGTCACCAACTATGCTTCCACAAATGTAAAAGGC
GACTACCTAAGCC
>C71200847 56.0
AATGTTCACTGTGAGACTATGTTTTAAAGTGGTGGACAAGAAACTAATGCTAGGCTTGTATTGATAAGGAAGTCCATTTTGAATGCTGTGATGATTCCAC
TGTTGAGCAAGGA
>C71205689 44.0
AAGTTGACGCGGGTCACCGATCACATCTATTGCTGTCGCTCTGGCTCGGCAGCGGACACCCAGGCCATTGCTGACATAGTTGCCTCCCACATGGAGCTCC
TTGAGTGAGTTGT
>C71209669 45.0
TCAGAGTGAGAAGATAGACACAAAATAAGAATTCCGAGCATCATCGCACATCGCACATATTGTGAGATAAGTGGTACCGCATGATAGTGCGTATATTGTT
CCGAACCTTTTTA
>C71213547 34.0
CATTACAACTGTGTTTCCTTGGCCACCACCTCTACAGTACTAGAAGAAGCAGAATTCCTCAGTACATCATTATTATTATTATTATTATTATTATATTATC
ATCATCATCATCA
>C71228605 56.0
ATATGTTTTCATCAGCTTTCCTTCCAACATATGCCACTCATCTCAGTCTGGCAAACATCATCCTGACGTGATCCTACAAATCCTGCCTGACATCACAAGA
TGTCTCAGGTCCA
>C71261085 59.0
CACTTTGTTTGTGTATTAAGAAGCTGCACCTGAATTCAGTATGTTGTATGTGTGACGGTAAGATTGCATGTCCTCTGTGTATATGTGGTAGGTGTAGCGG
TGCATGTGGTGTC
>C71269269 40.0
TTTGGAGCTCTTGCCTGTTTCTGTATCTCCCCTACCTATGATTTGAATTCCTTCAAGAGACAGGTTCCAAAACACCATTAATTCTGGATAACCCTTTTGG
TTCTACTCTATAG
>C71296237 12.0
TTTTCTCACGTTGATTCACTTTTAAGTCACTCTGTCACCCTGATTCACCTTAAGTTAGTCTAATTCACCCTAAGTTATGTTATGTCACCCTTTTTCATTC
CAAGTCTCCCTGA
>C71324195 57.0
TAAGTTCTCATGAGTGTTTTTCTCACTGATGATGCGGAATTCTTGTTAAACTATCACTGGGATCGTGAAAACACACACCCGTCCTTGAAAACTCCAATAA
CTTCCAACTAGAGC
>C71348527 24.0
TTACCTCTGTTTTTATGGCAGAGCTGTGTCCCATTATCTTAGCTCCAAGAATTCATTTAACTTTTCCCACCTCATATTTTACAATTTTTATCGGCTATGG
TAATGTTCTTTGCG
>C71351791 50.0
ACTTCTTCCTCCATTTGCTTCCACTTTCATCCCACATATACACCTTTCCTGCTGTTCTTGCATCATCCAATTTCTCAAGCCTAATCTTGTACCCAAGTGT
TGTTGTTTTTTTTT
>C71369009 57.0
TGCATTTTTTCCCGTTAAATCATCAAGTTTCCATAAAGGCTGGAATTCCGTGTCGGAGTCATGTTCTCAATACAGTGTCCCCGCTACCGAAAAATTAATT
AGGCTCGGGAGATG
>C71381878 31.0
AGTGGCAGATGACAGCATCAACAGTTGTGGTACAGTTTATGTTTAAGAAATGAGGTAAATCATATTGTAAAAGGTACCTTGGAGTGCTAATAAGATCTTT
TCTCTGGCCTGGAA
>C71428236 63.0
TGTGGATCACCGAACGATGATCATTCGAATTCTAAACTGTTTGTACCTGCATGTTTTTGGAATGAAGGTGTGTAATGAGGGTGGGAATAAAACATATTTT
ATCCTTATGCTGTC
>C71445450  2.0
AAATAAGATATATAAATGGAGTAAGAAATGGGAAATGGAATTTAACAGTAAGTATGTAAAAAACTATGTCGGTACTTTGCTTGCTAAAGATAATCAGTCT
TAGATTTTACACTGA
>C71473622 18.0
TGTGAAGATTACCGTGACCTCTACAGTGACATATTGAAGTGTCCCTCTAGTGACCGCTCAAGTGACGGTTAACTGACCTACAAGCAACTTATGGAAATAC
ACGTGACTTCGACAG
>C71482830 18.0
ACGAATGGAGCCAAATTGATCACAGCAGATAAGATTATAAGAATTCACGAGCAGTTTATCAGTTGGTGACGTGCACGATTCTCTCTCTCTCTCTCTCTCT
CTCTCTCTCTCTCTC
>C71510044 60.0
AGTTTTTTTTACGCATTACAGTCATATTTTAAACGTATCAATTCAGTTATATTTTTTTCGTATGTATTGTTGAGCCTTTCCAGGATTTTATCAGGGTGGC
TGACCACATTCATAC
>C71516798 51.0
CAAGAGTGTTTATCCTGTTAATAATGTAGAAATCTTGTTAATCTGTCATTAAAACCATAAAATACCCTTAAGAACCCGTATAACTTTAACTAGACCCTTT
TAAAAGTAGTGGAGG
>C71546610 55.0
TCAACCAGATGGCACCACTGCTATCACATCTATCTCTATCTTCACTCAAACCTTTGCTAAGAATTCCACTTTGGATGATTCAGGGCATGTTCCTCCCTCT
CCTCCACCCTCTGAC
>C71547008 51.0
GCCTCACTCGTCACTGCCACACTGAATGCCTCCCATCCATGGTATTACTACTTACATTACTAATCGTGTGTCCTTTCCCTCTGCTACGATGCCAAGTAGT
CAACAGCCCCTGGCA
>C71548722 34.0
TGAAGGCGAGGTTGAAAGGTTGGTTAGTGAGTGTTATGAGTGGTTCCTGTTGTCTCCTTTCCTCTCTGTGATGGTTTGAGAAGTGCACAAACACACACAC
ACACACACACACACA
>C71556716 21.0
AGAGAGAGAGAGAGAGAGAGAGAGAGAGAGAATACAGAATACAAAGTGCCGTGAATTCATGGATAAACTGAGGGAATATTTGAAAAAGAGTAAAAAACTG
AAAGATTTATATGAC
>C71565506 40.0
AAAAAATGGTCTTGGAGACGATTCTTACACTAAAACACAAGAAACACAAGTATCAGTAGAGTGGGGTGGTCAGAGATTGACTTTTCTATGTAACAGTTTC
TGGGTATAGTTTAACA
>C71575364 22.0
AGAGTACAAGTTAGTGGCAAGAAATGTGCTACTATTCTGGTGAGCCCACCAGGATGTGACGTCAGCGGCCACGTCACGTCCAAACACATTTTTGGACTAA
AATGGAATTCCCCTCC
>C71581988 33.0
ATGATGAACTCTGCTTTAGGTCACAGTCTACTCAAATACATATTTTTAGTAAAGCCAAAGTAAGACTGATGATCACGTGACTGACCCAGAAAAGCATGTA
CACTCAACAGTATTTT
>C71587894 23.0
ACTGGAATGTGGATGAGGGGGAATTTGATGGGGGAACTATAAGAATTCGTGTTTGTGGGAAGAGTGGAGCGTTGAGAACACGTGACGAGGATATAATGAC
CAAGTACTGCTACATG
>C71612144 10.0
ATAAATGTTAATTATTGGGAAAGGATTGTTTGCAAAAATATGACATTAGAATTCCAGGATGTGAATAAGACTAATCTTATTTGAAGACAGTGTTGTTGTT
TTTTTATTACAATTAT
>C71633969 35.0
ACCCAAACCATTTTTGTGTGTATGTATTTATTTAGTGAGGTGCCAATCTCTAATATGTGTAGATAGCATGAGCAGATGTGGTAGTTCAGTTTACTAACCA
AAAGTGAAAAAAAAAA
>C71634819 60.0
TGAAGGATAAGTGTCTTGAAACCTCCCTTTTGAAGGAATTCAGGTCATAGGAAGCTGGAAATACAGAAGCTGGCAGGGAGTTCCAGAGTTTATGAGAGAA
AGGGATGAATGATTGA
>C71642971 16.0
CAATTTAATGCAATTTTGTGATATATTTATCAAAATTAATTTGGAGAAAAGACCTTCATCCATTTGTATTATGGAATGCTTTAATTTCATTATGATGGAC
ATAGAACACACACACA
>C71671461 28.0
TAGACATGCCTGTAATGATGGGACAATTACAGCTGACAAACCTAAACTTGAGCCTTGGTAATCATCTTGGCTTGACACATACAATTATATACTTTGGATG
TCCTATCAAAGCTGCA
>C71676975 43.0
TTAAAGAAACAATAAAGCCCTGTAGAGTGCACGCTTTTACTGAATTCCCTCACGCAGTAAGAGGCGAGAACGGAAATGCCCCACCCAATGAGAGGCGAGA
ACGGAGATGCCCCACC
>C71679031 19.0
GATATTTTGGGTTTATCTAGGGATGTCTTGACAGTGAACGAATTCGTTGGCAACTGTTTTACAGGAACTGTTACACCACAACAAAATAACGCCCCTGAAG
GCGCCGCGCACGGACC
>C71681213 48.0
ATACAAAGGAACACTTGTGCGCACAAGGGATCGTGACAAGTGCAGGTTGAATTCTCTGATTGATCATTCTCATAATTTTGTTTTTTCACGTGTAATGCGT
CCCGCGCTGCCGCGTC
>C71683559 60.0
TGTGGAGATGTGTGGAAGCAGCATTGACATCATGACAGGCACTCTTGATGCTGCCAGTGATCAGGAGGTGGTGACAAGCATATTTGCAATAGTAGATGAC
AGCACTTGTTGTGGGA
>C71683847 44.0
TGGTGGTGTGTGGCAGACGCAGAGGCTCACCGATAAGATGTCCCTGTAGTGGTGGCCAGTGTCTCCCCCTCGCCCCATGTCTATCATCTCCACCTCAACA
TGCTCCATCTTCCCGG
>C71688044 80.0
AAAAAAAAAAATTCTTTTTAGAATTCTGTAATTTGTACTGTTCAAGAAAATTAAATTAGCTAAACCATGCTGATTTAATTTTCATGAAATTGTTTGGACC
GCCTTTTGCGATGGCTT
>C71708970 18.0
AGGATTGCAAGAATTCATAGTTACAAATAAATAAAAATGAAAAATTAAAGTAAAAGTATATAAAGAAAGCTCCTGATTTTTATAATCTTGCTGAGGAGGC
TGTCAAACACCATTACA
>C71720078 44.0
TATGTGAACGACATAAATGAAGAAATAGATAGTTATATGAACTTAATTGCAGATGATGCTAAGCTGATAAGGAAGGTAGAAAATGTAAATGACTGTATGG
TACTGCAAGATGATTTA
>C71728924 58.0
CACAAACTCATCACCACAGCCAGAGTGGGATGCAAATATGAAGACACTTAGGTGGTGGGGCAGGTGTGGGAATTCCCAACCCAACATGTCGTCACTTCCA
CCCCGACCAGGACTACA
>C71757038 21.0
AGAGAGAGAGAGAGAGAGAGAGAGAGAGAGAGAGAGATTGTCCTCTGTACTTACGAATTCTTCCTGGCATGTTCTTCCTCTTTGTTGCCGAAAGTGAAGT
GGGATGAGGAAGTGGTG
>C71766738 32.0
CAAAAAAGAGTATAACAGTTGAAGAGGTTGAAATAGGAGAAGGAATGGCGGAAGTATTCAGAATTCAAACAAAAAAGGAAAGGAGAAGAAAGGAGAGATT
TTGTAGTGGTTTATGTA
>C71781488 19.0
TGACGAGATGAAGTGCTCCTGATTCTGCCTGCTCAAGAGGCCAGTATGAGTAGAATTCTCCTATATATGTGAACTAGTCCATACATAGACAGATCAGATT
ATTGTAATGAGTTGTCA
>C71799700 34.0
CCATCTGACTATGACTACAGAGTCACTCTCAAAATAAATTTATCTGTACTGTCTCCTAACTCCTCTGACTGTAAAAAAATTCTGACTATTTGAATTCCAA
AGTGGAGCACATCCTGA
>C71812290 30.0
AAAAAAAAAAAAAAAGAGAGAGAAATGCTTTAGTGTCAGACTGGAGAAATGTGCTAAATGAATTCGTTGCTTGTTGATCTTATTATCAGAAATTGAACAG
CATTTGCCTGATATGAGA
>C71849546 33.0
ACACCAACTAATGGAAACGCTGAAGCTATGGTATAATATCAGCTTTCCTATAAAGAAGAGCACAACATACGAAGACTCATTATTTAGTCTTTAAGAATAT
AAAACACACACACACACA
>C71859058 45.0
CTTTACTATAAATCTGAATGCACTGTACGCACTGCGGTCTGGTCTGGCCGCGTGGAATGATGACAGGTCACGCACTTCACACACCACTGTATTTTTTTGG
ACTCTTCTTAATCATCAT
>C71877602 49.0
CTCAGCAGGCAGTGAGTGTGGATGCCTTCATATAGAATAGACATGGAATGACTTGGAATTCATGGATATTAATAACAGAAATCACGTGTGGAATATTAAT
ATTCTTTTGTGTGAATGG
>C71877696 60.0
CTTTCTATTGGCTTTGGTTCAGTCATCAGACAGCTGCAGTGAACCAGTTCCCTCTTTGTACTTGGGCATCACTATTGAGTAAGTTCATTTTCTAGATGAG
ACTGTTCATGCCTTGCAA
>C71889258 28.0
ATAAGCCTTCTGAGGGTTTAGGCCAGCAAGGGCATGGAAAACAGCTTTGCAAAAAATTTTAATAGGTAGCATGAAGTAGTCAGAGGTTGGAGGAAAGAGA
GGAACAAGTCCTGAATCG
>C71894822 40.0
GTAGGAGGGGCACCGGCCAAGGGCAACAAAAATCAAATAAAAAAATAAATAAAAAAAGACCCACTGAGATACTAGTCCCCGAATAGGGTCCAAAGCGGTA
GTAAAAAATTAAAGGATA
>C71898182 12.0
TGAATCGCATTGCTCTCACCACGGTTATCTTCAAATGCCACAGAGATGATTAGCCGGGTTCTCAAGAGTGTTCATAACGTATAAATCTTGTTAATCCGTC
AATATTACCATACAAACA
>C71964989 17.0
ATCTTTCTTCTCTTGATCTAAAATTAATGTTAATGAAGAGTTACAAATATGTTTTCATCGGTCATTCAAATCTAAGAGCCTTATGAATGCTTGCAAACTG
ATTAACCTGAGCTGTAGAA
>C71966101 15.0
ATTGGGCGACACTTCACGGCGATTAGTGACTGGTCATGAGCTGAAGTAATCCTCAAACAACTCTGGAGGGCAGCTGGAGAGTGTGATCGTTAAGATGATT
AGCGGGTGATTAGGATTTA
>C71972667 15.0
ACACAGCGCCATGCCTCTATTTCCTTCATGGCTAAGGCATTTAAGGCTCACAGAATTCTTCTCTTCATTTGGAAGATGCAGCAATTGTTACATGCAGGTC
AATTCTTATTTGATAAAAG
>C71975359 28.0
ACAGTAAAATCCCTCTTATCCGGCATCAACGGGACCGCCGATATGGCGGATACTTGAATATTGCCGGATACTTAAATAGAAGTCAAATTATGTCCACAAT
CACCACCCTACACTCACGC
>C72000533 59.0
GCAGAGCATGTTAAAATTGGTCGAGATAAGACGCCGAAACGTTTGAAACTACGAACATCAATGCTTGCTTGCCTCCTTATCTGTGTGCCTGTGCGAGGGA
CGCCAGTGCCTGTGTGCTG
>C72023345 61.0
CCAGGTGAAATGTGACTGGATGGCAGAGCATGTGCTGTCATGAGCAGTGTAAAAATCCCTGCTTTCTAACCCCCCTCCCCAAGCAGCTGGAAAGGCACCT
GACCTTGAAGTCAGTGTCA
>C72026743 39.0
CCTTTCTCTAGTAAACTCAGGAACTCCCTGCCTGCTTCTGTATCTCCACCTTCCTATGACCTGAAGTCTTTGATGAGGGAGGTTTCAAGACACTTATCCT
GTAATTTTTGACTACCGCT
>C72035497 52.0
TCTGTCTATCCCTTTTACTTATTTGTACCCCAGAAATATTTTATGAATTCTTTCCATTCTAACAACTTGTCCTATGTTTCAGAGACACATTGCTCCCAAG
TGATTTTTCCCTGAAGACA
>C72043813 11.0
TCCATTTTCCTTTCTCTTTCTTATACTGTGTACCTCCTTGCCTCCAGGAATTCTTTCCCCATAATCTTATTTCACATCCTCATACATTGAAATATCAGTG
TGCATGTTGCTCCTGCACA
>C72047221 19.0
TCAGAGATTTGTTTTTAATTATTTTCTTTATTCACCTAAACAGTTTTGCAGCATGGAAAAGACAAAATTAACCTCCTCTTCTATTTTGTGAATCCATGCA
AACAAACCTAAATGCTTAC
>C72052265 27.0
TGATGGTTTATCTCTTCCACTAAATCTGGTATCACAATCAACCCTTCGAGTCATCAAGTTTTTTCACCGCCCAATTTAATAGTCTATTACTCCATGAATT
CTCACTTCCAGTAGTTGTC
>C72094577 32.0
ACATCAGACGACTTAATACTATGAAAAATGACAGACAGTGAAAGTGGGAGGCATGTTACCTTAATACTGACCATGACATAAATAATCACACACACACACA
CACACACACACACACACACA
>C72142932 49.0
CCCAGAACACACTAGCTCTTCATGAGACGCCTTTAATGGACTTATTATTTCTCTGTTCTTCGTCCTACACATGGATAAATACATAGATAGACGGATAAAT
AGATAGGTGTTGCTAGATAG
>C72159410 34.0
AAAAAGGAAGAAAACCTAAGGTACTACACAATCTGAATTCACAGGGTCCTTGTATTGTTAGCATCACTATATAAAGTGCAAAAAATATAAATTACTCCAT
ATATATTAACTGAAATGTGA
>C72192882 14.0
ATAATTACTGCAATTCTGTCTTGCACTCAAGAATTCTTTTATATCCAAAAAGCAGTTCCAACAGAAACTATATTCACCAAAAGTGAATGTAAGTATATCA
AGCACTGGTGTCAGTAAAGTA
>C72192972 20.0
AACAGATGCCATAGTACTACAAGAATAAACTTATTTATGAGAAAACTGAATTCCACACAATCCAAGACTACACAAAGACTGACCGCTAATTTTGCACGAA
GTTCTCGCTGCTTTTCCTCCT
>C72201866 24.0
AAGAAAAAAATTGTATCATGTAGTTTACATGATGGAATTCAAGTAGATAAATACAAAGAAGCAAACACCAGGGACCTTGTATGAGATAAGAAACTGTGTA
GTCTGAATGGCACAATTAGGG
>C72230902 31.0
ATTCATTAATTTATGACCACTTCTTTCACCCTTTTGTTGGACTGGCATTTCAGTGTTCATTATTTTTTTATTGGATTTTTGTTGCCCTTGACCAGTGCCC
TTGCTACATAAAAAAAAAAAA
>C72262338 54.0
CTTTCTCCATGCCTTACCACCACTGGAACCATTACCTCTTCTCTCCGTTACGAACGAATTCCATTTTACCTCCCCCTTTAACTACTACACGCAACCAACA
CCACCCACCAGCACATTATAA
>C72273456 63.0
CTGCCAACTTTGCAAGTTAGAAGAGAAAGAGGAGATCTAATAACAGTGTATAAAATAGTTAACTGCATTAAGAAGATAGACAAGCAGGTTCTTGTGTTGC
TGGAGGAAGATGAAGCTGGAT
>C72292190 41.0
TACCCTGTCTTAGCAGCTTATGACAGACACTCCCACAGCCAAGATAGCTGCTCCACAACATCTCTAGCTCACAAATTATTTATCCAGAAAGAATTCATTG
AATAAACTTAGTGACACAGAA
>C72299252 45.0
AAAAATGAAAAAAGAGGGACAGAATTCATTGCTGAGAATCAATTAGAAGTAAGAAAAATATACAATACAGGATCAAATAAAGAACATTTCCTACTGCAGG
AGGCAGGACCTTCGTCCCCCCC
>C72309208 28.0
ATTAGTGTCACTGCATTTTAAAGGTTGGAAAGAACAGAATCTAGGATGATAATGGGGAAACTCAAAATATACGGTGTATGTGTCTGACAAATGAATTCAA
ATAGAGAAGGTGTTTGCTTACT
>C72316216 41.0
CACAATCAACCCATTGAGTCATCAAGTTTTCCACTGCCCAGTTCAATAATCTATTACTCCATGAATTCTCACTTCCAGTAGTTGTCAGTATCTCCCAATT
TATCTCCTTACAATTAAAATCA
>C72348045 46.0
TTCTCTAATAATCTTTATAATTCCTATTTTTTGCTGCTGATTTTTACATTTTTCATCGACTTCTTGTTTCTTGGCTTCTTGCTCAGCTGTCTTACCAGTG
GGTTTCACGAATTCCACTTTCC
>C72352007 18.0
AGAAATATTTTTATCAAGAAATACATCTAACATCCTACAGAGAATGTAGTATTTTCCTTTATCTCAACATGAATATTTCAGATAACTACTGCATATTTTA
AATGGTTGTCAACCAATACCCC
>C72352059  1.0
ATGTCAGTGTGGGTTATGTTCTTAGAGGATGAAAAGATCATGTCATAGGAAGGTGGAAATACAGAAGTAGGCAAGAAGTTCCAGAGAGATCGGAAGAGCG
TCGTGTAGGGAAAGAGTGTAGA
>C72354047 26.0
AGAATTCAAATCTTTACGGCAGATGGTCTTAGTTCATGTCTGTTAATCATTTACCATTAAATTATGGAATTCACATGTTACAAATAAATTATAACTTCTT
GGAAGTTATCTCATAATTGTTA
>C72363119 85.0
AGTGACGTGTCACATCTGCCCACCACACACACACAATTAGCGGCGAGCTACAAAGACAGTTACTTTCTGAAAATCATTATGAGTAAATTACAGAGACAGG
ATGAATTCTGATTACTTTATAG
>C72373619 21.0
GGGACTTAAGACTTTTGTTATTTTCAACATGGAAAAACAATGACACCTACAACATCACACTCAAAGGTGCAGCTCAAGTAATATCTAATGCAAAGATGGA
AGAATTCTAAAAAAAAAAGAGA
>C72375295 60.0
CTTGAGAAGCCACAGCAAGTCACAGGGTTCGCGAGAAAATGGCCAGTGAGAATTCTACAGGAGCGAACTCGTGTTGTATTGTGTGTTACGAGCGATGTGA
CTCCGAGTTCCTCAAGTGTTGC
>C72419364 44.0
AAATACTCAACATAGCTTCCACAACAAATGCTCTTGTTTGACTAACCTCTTGGAATTCTATGATATTCTGAACCAGTATGATGAGAGTAAAGTGGTAGAT
ATAATATATCTTGATTTTCAAAA
>C72424992  6.0
AACATAACACTAAAAAACATGGGAGGCTGCAGGAAGTCATCAGGCTTACACGTGGCAGTCCCTGTATTGAACATGCCTACCTATTGCCACCTGTCACCCG
CATCCATAAATTACTGTAATCAT
>C72439790 38.0
ACAAAAGTTGAAAGTTGTTATTCAAATGACAAAAGAAAAGTAATACATACTGCATAAAAAATGTACTAGTAAATTTGTCTAAATAAAATCCTACGGTATG
TACTTCAATGTTCATTCTACTCT
>C72442172 30.0
ACACACACACACACACACACACACACACAGTCTCTCTCTCCATCGCAACGTTCCTTCGAATTCACTCCCATTTTTCACCATCACCACCACCACTACCACC
GCCACCAATTTTCTTCATTTCCT
>C72496788 26.0
CTCTCCCCTCCCCTCCCAACCAAAATCCAATCATGTTGTTTAACACGTGGGAATTCTGAGTGTGAAATGGCCTCCGTGCTATTATTATTATTATCAGTAG
TAGTAGTAGTAGTAGTAGTAGTA
>C72502572 21.0
TGTTATTTTGTATTTTGTGTGCTGGCTGTGTGAATTCGATATAATCAAAATTTCCAAAGCCATGCAAATGTTTATAAGTTTCAAGCTTCTCTTCCTTTTT
CTGTCTAGTAAAATGAGACCCAA
>C72529712 46.0
GTTTACAAAAAAAAGCATAGCCTTATAAACTACAGGAGCAGTGTTCATGGATCAAAGTTATTTTGTAAAAAGTTAAAAGCATAAATGTAAGCTGTGTAAA
CAGCAGGTCCACTGTACTTATCCC
>C72531962 10.0
AAATAAATAAAATAAATAAATAAAAAAAGAACGGTATATAAGCATAAAAAATCATTGTCCCATACGAATTCCAGAAGACTTACGACTCGGAGGTAAATGA
CCTTACCAGAATATCCATCGGCCA
>C72546478 43.0
AATGGAATTTGGCTCCAAGGTTGTTTTACTGCTACATGAGTACATACAAAAATATTCTGAGACACAACAAGACTGAATTTAGTGTGAATGAATATAACAT
CCAAATTATAAGTTGTTTCCAGAA
>C72562433 40.0
ACTCATGGGAATTCCAGAATCTGCCACACCTTGAACGGACTTCTTCCTCTGAACGGACTATAGCCACACCTTGAACGGACTTCTTGCTCTGAATAGACTA
TAAACTGAAGCGAGCACACTGTAT
>C72569655 39.0
CCATCTGTTAATTGAATTCAGTATAGGCAGTGGCCCAATAGAAAATAGGAATGAAATTTACAAGAATGGGAGATTTTATCAGATTTTATCAGATTATATC
GGGCTAAATGGAAACAACTGTTCA
>C72571607 39.0
ATCTAAACTGGGAATTCCACATTTTATCTCTAGCTAAAGCATCTTTTATGAACATAGGCGTTCTGAGTCATCTCCTCCGGCTTTTCTTATCCACCAGCTG
CTAACTCTATACAGGGGTGTTATC
>C72577173 40.0
ATGAGAGCCTCATCTTCAGTGCGGCCACCGCCGCCTGCCGGTGATAAAAATTGCAAGAAATTTGACATGTGGGATCCACAAGAATGGACTTAACCCGGGC
GTGTCCTCTGTAGCACTTAGACCC
>C72586031 28.0
CATCGTGCGCTGGTCTCTGGGTCGCAGGGAGCTCACCACGCAGCAGTATCCAGTAAGTGCCTTGAATTCAAGTACACGGTTTGGGGAAGCTTTTTGGTCA
TTTTTCTTTTCCATTTTTTTTTTT
>C72595573 41.0
CTTTTTGGATCCTTGTGGATATTAAATTAGACCTACCAAACCAGAGACAGGGTGCAGGTAACCACAGCTGTTATATTCTCTCTAGTAATAACCCTCCTTT
GGCCAACACAGTGGCAACCATATA
>C72639472 42.0
AAAATTTTGGGGCTTAAATTGGGAGTAAATGGATACACAAAACATGTAAAAGACATCACGAATAAAGCACAGATAGCCTCAAATACCATCAGGAGATTCG
AATTCTTAGACACCAACATCAAATT
>C72658604 25.0
TTTGAGTGTTTCACTTTGGTGCTTCTTCCAGCCATGGCAAAGATCAAAACCATCAAGACCACCAGGCCAGGCCCTCCGAAGGCCAAGAAGACCTCTCCAT
TCAAAATCAAGAAGACTGTCACTCA
>C72675808 28.0
CAACAAACAGCTGTCATTGACGCAGATTGAAAGCCTGAAAGAACGTTGTAATTACATGGAAGACTACAGCAGACGAAACAACATTCTTATCACTGGGGTG
GAGGAGCGGAGCGGGGGCGAGACAT
>C72680354 60.0
ATCAATTTTGACTTATCACTGTATTAGTGATAGAATTCTGACTATATGTAGTAAGTACAACTTCATGTGCACTGAATTCACAATTTATATGACATGACAA
AAACTTTAGCTCTCATCAGTGACAA
>C72682740 26.0
ATTAATGGTAGATAAAGCAAACAGCCTTTTATTTGATTTGAAATCCATAATAAACAGGTCTACAGAATTCATGATGTCGGCTAACACAGCCACACAAGAC
CCTTACTGAAATTTAGTTCCTGTGC
>C72691606 43.0
CACCAAGTTGTACTCATTGATGAAACCCTCAGAGCAGATGCGGCACCACAATAATCTTGCATCCAAGTGCATGTGTTTCTATGAAAGGCAAGAGACACAT
GTAAAGAATGCACAAATATATATAT
>C72702288 50.0
TATCAAAATACTGCACAATGTACAAACCAAATAACCAACATCTCTAACAAAGCTAAAATCAAAGCACAAGATCCTAATTTAACAATCTAGACACATTTCT
GAGTTGCATAAAAAGAGAACAGTAA
>C72730010 50.0
GACACTGGCCAAAGGCAACAAAAATCTAATAAAAAAATGCATACTGAAATGCCAGTCCCATAAAAGGCTTCAAAGCAGTGGTCAAAAATCGAAGGATAAG
TGTCTTGAAACCTTCCTCTTCAAGG
>C72754615 14.0
AGAGCACATACCCTTAAAAGCTTATAAGGGGACTAGAAAACGTACTTGTCTATTATTAAGGCAAAGTTTGTTCGGTATGTTAGAAAAGCCATGACAAATC
CAGGTTGTCTTTTAGTTTTTATCGGA
>C72778022 100.0
AAAAAAACATTAGGTGGAGGAATTCCCCGGCCTGGCTGCCCCATGGCGTAACAGAACCAGCAGGGGAGGACGCGACCTTATCTGTGGAGGTCTTGGTGAT
GCGCAATGGAGTGCTTGGTCTGTCTG
>C72802823 36.0
CCGCAGTTAGTTTAATATACAGAGCTGTAGAGAGTTACAGATGGCATTTGGTTAAATTTAGTTTTAGTTTACAGAGCCAAAGAGTTTGACAGACAGCAGT
TAGCATGAATTCAGGGGTCCAGGGCA
>C72808393 40.0
AGGAGGGACACCAGCCAAGGGCAACAAAAATTTAAAAGCCCACTGAGATGCCAGTCCCTAAATAGGGCCTAAAGTGGTAGTAAAAAAAACTGAGGGATAA
GCATCTTGAAATCTCCCTCATGAAGG
>C72854560 14.0
TATGTAGGAGGGACACTGGTCAAGGACAACAAAAATCCAAAAAATGAAAAAAAGCCCACTGAAATGCCAGTCCCAGAAAAGTGTCCACAGCGGTAATCAA
AAATTGAAGGATAAGTGTCTTGAAACC
>C72868518 56.0
AATCATCTCTGTGGCCTTTGAAAATAGTCGTGGTGAAAGAGCAGAATGTTTCAGAGTATGGGGCTGTGTTGTGTAAGTTGATCTTATGGTGCAGATATAC
CCTGTCTTCATACTGGTTGCAAAACTT
>C72871150 27.0
AACTAAAACCTCAAGTCTTATTCATATTGCTCTTTTCATTGCAATAATTTATATAATGTATTTATTATGAAAATGCTCTCAACCAAAACAGTTATACTTT
GCATTTGCCAATGGTGCTAATTTTCAT
>C72874434 33.0
AGAACAAAGTTACTTGATTTCAAATGTTAAGAGACAGCAAAAGCTGCTGTTTATTATTAATTTATAGTTTCTACAAATATTTACTTTGTTTTTATATATT
TGCAAGAGAGACACAGTGTAAGACAGG
>C72880938 39.0
ACACTTGCCACAAACATCACACTTGAATTCCCTCAAGCCAGTGTGCCTGAAGGTGTGTTCATTGAGCCTAGAACCAGTAGTAAATCTTTTGCCACACTCT
TCACACTCATACTTTCTTACACCACTG
>C72899528 59.0
TTTGATATTGACATTATGTCTAGAACATGCATTCCACTGCTCTCTTGATGAGAGTCTTACTCCTCATCAGCATCAGCTACATCATCCAGCCTGAGCTGCA
AAAAGCACAGAGAAAAAAAATACTGGA
>C72914380 62.0
AGGTTTCAAGACGCTTATTCATCAATTTTTGACTACCGCTTTGACCCTTTTATGGTACTGGCATTTCAGTGGGCACTGACAAGTATTGTAGCAAACAAGT
GGTTTATCCACTTAAATGATCTCTATG
>C72920034 38.0
AAGTGTTTAGCGTCATAGATCACCTCACAGCGGTCGTCAGCTTCCACATACTCCTTCTCCGTGGGGAAGAATTCATCACACTGCCAAGTTGTGAAGTTCG
CCCACTGCGGAAGAGAGAGAGAGAGAG
>C72933008 32.0
AAAAAAAAAGTAATTGTCTGAAATACGTGCGAGCTTAAACGTATATATAAGCATCTGGCTTGGTCATGATTCTTAGCGAATTTATCCAGCTGGTTTTATT
GCTGTCATATTATGTTTATCACAAATA
>C72951604 31.0
GACTTTGAAAAGTAACTTACTGTTTAAAGGCTTTCACATCTTGTGGCAGAGTTGCATTTCTTTGTATCTTCGAGAGCTATTCTTTTTTTTTATCTACATC
TCTACCAAATAGATAAAAAAAAAAAAA
>C72959018 58.0
AAAACTACCATTGAACACTATCATTACCGCTACTGGAGCTTGCTGGAATTAGCCAAGAGGAGACGATGAAGCGTTTAAGAATACTGACCTGAATGCTGGG
TGTGATATATGAGGGGATGATAGGAAGA
>C72959106 43.0
CAGTGAAGTTTAATACAATCATTGTACGTTCCTGAACGAATTCCTTCACTGTGGCATAAAACTGAAATACAAACTCATTGGTTACAAGTCACAGTGAAAC
GCTTCTCGCCTTCTTCGGAGCCGTAATG
>C72970854 43.0
TCTGTTACGCTTTCTTTTTTCCTGCATAACAGAACCACATTTATGACATGGATCTGCTTCTTGAACTGTATCCAAGAGACTGCGCTCCCTTAAAAAGGTG
AGTGCTGCTTCTTCTGTCAGAATGACTC
>C72989316 62.0
TCTTGACCACCTTGAGACAGGGACCCGTTTGGACACTCACCGAGAACACAACACTTGCTTCGGGGCCTGAGGGAAATCTGACTCGTGTTTCTCTGTGGTG
GATGACTGGAACAGGCTCAGCAGTCACG
>C72997380 56.0
ATTTACTTAAATTGAATTCCATTTGCCAAGATTTGCTCCATCTATATATCTTATTTAAATCATCTTGCAGTACCATATAGTTGTTTACATTTTCTACCCT
TCTCATCAGCTTAGCATCATCTGCAAAT
>C73010060 11.0
GAGAGAGAGAGAGAGAGAGAGAGAGAGAGAGAGAGAACAGTGTTTTAAGAATATGGGTGCCCGTCCAAGCGAGCGCGTGGGAAATCACCAATGAGTAGTA
ATAATAATAGTGAGTTGTGAGCGAGTGA
>C73010444 20.0
AGAGAGAGAGAGAGAGAGAGAGAGAGAGAGAATTCCGGAGTTTACTGGCGAAAAGGATGAGGGTGGAGATAATGGTTAACTTCTATTAGTAAGGTCAACT
TGATAATGTTGCGGACACTAATGCACTG
>C73015030 28.0
GACCCTTGCTGCAGTCCGTGTAAACAAGTCGGTGGATTGTAGTATAACAATGACAGAAGCCACAGGAAATGGAAAGCACCACTCTCACCAGGTCCACACC
GCCTGACTTCACTTGAATTCGTGGCTCA
>C73023102 43.0
TGCACCTGCCTTCGACCCGGCAGGAATTCATTTGAGACTTGGTTGTTCTCCCGGCACTCGACTGGATGGAAGTGTGGCCTCCATGCAGATTGGACAGAAC
TAACCAGCTGTGTGGATGATGTCATGGA
>C73025188 46.0
CATGTGGATGTCGAGTCCTTGCTTTAAAGTCTGCCGGCAGCGCGTAACGCACTCTCTCTCTCATGTGAAATCTCCGCACCAGCAGAAAAATTAGAAGTAC
ACTTCAACTGACCTACGGTAAGTCTCGT
>C73048074 42.0
GTAAGATGATTAATCGTGTCAGTATAATTATTTAGAATGTTAGAATTCAAACACAAAATACACACACAGACATTAAGACACACACAAGGAAGAAATTAAC
ACAAAACACTCCTACACACTAACAACAA
>C73104401 18.0
ATTCGTTCGTTACTGCAGTGGTCTCACTTTCGTTCACTTTCAGGCTGAATTCTGCATTGTTATAGGGATAGAATGGTTTAAATTCTCCTGTGGGTTTTAT
GCTTTTGTAGACAATACACAAGCGTTGTA
>C73104453 39.0
CACACAGTAGTAGCAGTAGTATTTCATCAACTACCAGTCTTATAATCCAAAACACGCAAAAATTTAAATATTTCCATATTAACAAAGTGCTGCAGTCCAA
AAAACAGAATTCGCATATCACGAAGAACA
>C73127359 62.0
CAGCAGCTCCCCCTGCTGTCCCTCCTGCTGCCGCCGCCAACGCCTCCGAGCCCACACCTCCCACCAAGACTGTGGGTGGGAAGGTGGTGGGGGAGCCTCC
TGCCCCCGCTGCAGCCCCCCCTGCTGTGG
>C73146781 33.0
TCCAAAGTTATCGTACATACCGGATTAAATCATACATCACTACTACGCTTCCAGAGTTACCGTACATGGACGACCTAGAATTCATACAGCACTCTCGTAA
TTCCAAAGTTATCGTACATGGACGGATTG
>C73164851 44.0
CTAAAAGAAAAAAAATAAATAATAAATAGAAATATATCTCTTCAAGAAACAAAAGAATTCAAGAAGCGATACTCAAACGATAGTTAACATGATTTAACAG
ATAATAAGGGTTGATAGCCCATCGAAACAG
>C73169029 20.0
GTTTGGTAAGAGTAAGAAAAGAATACAATATCATTATGAGAGGGAAGGTGCGAAGTTAAAGAACTCAAAAGAGGAAGTGGATTTAGGAGTAAGTTACTGA
AAATTTGACTCTGGACAGACACATTGATAA
>C73204648 39.0
ATTCTGCTCTTCTGTGTATGGGGTTGTTAAAAGATGAGTTCATGTGTGGCAGCACTTCTTAGTAAGAGACCAGAAATATAAATTTACTTAGTTGTACTTA
GCTAGCTGCAGTATGCAGGACCTGAATTGC
>C73248397 49.0
TCCAAAGCGGTAGTCAAAAATTGAAGGATAAGAGTCTTGAAACCTGCATCTTGAAAGAATTCAAGTCATAGGAAATTAGAAATACAGAAGTACACAGGGA
GCTCCAGAGTTTACCAGGGAAAGGGATGAA
>C73271616 55.0
ATGTTCAAAGTTTATAGGATCCATGCTCTTCCTTGACAAGTAAGAAGAGAATAAAACCTATCAAACACATTGTCCTGGATAATGAAGTTTTCAGCTGGTA
CAAGCAGCAGCAAGCAGCTGGAATTCCTGTG
>C73276612 31.0
CTCCATTCTCTAACTTCCACATAAGGCTTTTGTGGGGAACTTTATTGAATTCTTTTTTGACATCCAGGTATATTGGATCAACCCATCTGTCCCTCTCTTG
CACTCCACCAATTACTCTCATATAGAAGCTC
>C73297744 63.0
AAAACCAATGCTTTAATGTTCTTCTTAATCGTGCTGTACAAATATTCTATCTTTATATATATATGAGACTGTCCAAAAGCGAATTGATAAATAAATGGCA
GTGTAGGTACCTGTGAAAGGCAGCCGAGTTA
>C73297884 25.0
ATATAGGATGAAGAGAGAAGAGATGAATAAAGGAGTAAAATTCTTAACGAGTATTTTTTAATTGTCACTCAGGAAAACCCACAGGAAATGCCAAATGGTG
AACAGATTTTTCGAGCAAAGGCGAATGAGAC
>C73314254 45.0
AGTATCAGTGTTCTCCAAGGGAAGAATGGTAAAAAATTACTCAAAAGAATAGAAGTTATTTTTAGAATTCACAGCCATGCCTTTCTTGACAACTACTCAC
ACTGTGAGAAAAGAAAAGTTTTGTTTGCTTC
>C73314270 26.0
AGTATTACTCTTCAGTTTACCTCAGCATTAACTCCATTCCTCTTATTAAACCTAGAATTCAAAACGTTTCTATTATTTGTTTACCTTGTCATTATGGTCA
CTCCTTGCTTGGTCAGCCCACAAGGTGTTAC
>C73319480 15.0
TAGAAAGCATCACCCAAAGGCACCTAAGAGCCTATCTCCAAACAACTTCAACAAGGAATTCTTCACCAAATGGTGTTATACAACAAAAGCCTAACCAGAA
TGACAAATATCAGACAATGAAGTGGAGCAGC
>C73323540 38.0
GCCAAGATTTACTCCATCTATTTATCTTATTTAAATCATCATGCAGTACCATACAGTCATTTACATTTTCTACTCTTCTCATCAGGTTAGCATCATCTGC
AAATAAGTTCATATAACTGTCTATTTCTTCA
>C73323984 57.0
CCTTAACCTAATACTTACATCCAAAACGATCTCTATAAATATTAAAAAGAAGTACCTGCCACACTCCAAACAAGAAACCAGTCATTCATGTTGTTTCCAT
CTGTTCATAACACACATGCACACGCACACAC
>C73339378 53.0
AAACCTTGAAAGCATTTGTCACAAGGAGTAAGAATTCATAATTAGGTGAGTTCCAGAGATATCAAAGACTGAGAATACTAGTTAACTCTTTTGTGGGAAA
CACTGAGGCCAACACAGCAACAAATGAGGCC
>C73350096 48.0
GCTTCCTGTAGACACCACCTTCCCCCAGTCCCCTGAGGTAATCTGGCTCGGGTGCTGCAGCGACGCCCTCTCAATAGGACCATGATCCCGTGTTATTATC
CTCGTGTCCCGTCGCCCTGACCTTATCCGAC
>C73361532 36.0
TATCTTATAAAAGTCCCAGAACATGAACCTGACCCACGAAACATGAAACTAGTGCATTCTTGACCTTGTAAAGCATTGATATCTATTGTACTTCTGGCAG
ACATTAATGTTTTCTAGTACAGTATGATAACG
>C73391748 20.0
ATAAATGTACAGCTTAACTTTCTGAATTCTAGCACTTACTTTACAATTATATAAACTTCATCATATTCAAGACTTCATATGAGACATGTAATTTCACAAT
CCAATGACAACTTCCATTCTCTTTACACCTCT
>C73401748 45.0
CTGTCCCAGAGAGTTATGTCAGTGCCTGAGACATAACTTGAGAAGAAAGTGTTGTACTGATCAATGATGTTGTTTGAGTAAATGTTGAGGTATTTCTTGA
AGATCTGAGATTCCTGGAAAGTGAAAAAATGA
>C73442812 42.0
CCTCTAAGAACGTTGTGCTCGCTCACCACGACAACTTTCAAAGGCCACAGAGATGTTTAGCCGAATTCTCAAGACTTTCTCCTTTTCGTACCGTGGAAGC
TTTGTTAATCCTTCATCAGAAACGAAAACGCC
>C73462328 53.0
CAGACCATGGCCAGGATTTGAACCCATGTGTCTCAGAACCCAGAATTCCCCATACATATGCAGTACTATTGCACCACAATGGATCCAGTAAGCACTAAGT
GAAAGCTCACAAAATCAGTCCATATGCCATGTC
>C73471714 56.0
GATGGCGGAGCCTGGCTGCTCTCCTCGCCTGACTCTGTCCTGGCAGGAGCGGTGGCGCCCAGGCAGGACGAATTCTTGAAAGTAGCAGTGTCCGATGTCA
GTATAACATTATTCACACACCTATACTCTCGAC
>C73508714 10.0
GTGCAAGCTATGATTTTTTTAAGGGTGAAGGAATGAAATGTAGAGATGGTCATTTTTTTTTTTTAAGAAATTAAAGAATAATGGAATTATAAAATTGGGA
AGATGCATGCAGTAGAATTCAGATATGAGGAAA
>C73511438 38.0
CATATGCTAGTGCTGAGAGATGTATTTTACAAGCTAAATGTAGAAAGATGTACAGGTTTTACTATCCTTTTCATAAAGGATTATATTTGTAGATGAGAGT
ATATGAAAAGATTGTATTTATGTATGTGTATGA
>C73518764 15.0
TCAAAATCTTTCAAGATCTAACTCCCCTCGCGAATTCTGGCATCTAACCAAAAAACATCTCTAATAACTTTGCTTCTTCTTTCATTCCTTTACTCCAACC
AGATGGCACCACTGCTATCACATCTATTTCTAA
>C73524826 76.0
CTGGTCGCTTCTTGCAGCTTCCCTTATTTCTTATGTTCTTAAGGGGAGCACCCACCTCCACCTGCAAAGTGGCTCCTTTTAACCGAAAACTTTTTTTCCA
TTGTTTCATCTTCTTTGTCATTAAAAATATAAT
>C73530102 16.0
GACGGTGGCTGAGTAGGTCAATTCAAACATACCCACTATTTACACACGTCTCATACTGTACATCTCAAGCACACACATCAAACAATAGTAGTGGGATGTT
GATGCTAAAGGCATAACATCAATGATCATAACA
>C73551162 33.0
AAAGAAAAAAAGCAATCTGTCATATAAAAATTAAGAAGAATTTAACAGATGACACATTAGTTTGTTTTTAAAAGTAGAGAGAGGAAGCTTTCTTAATATC
CTGAGGAAGAGAATTCCAGATTAAAGGTCCTAAG
>C73558130 46.0
TTTGACCAGTTATATTAATCTGTTTGCTGATGATGCAAAATTGTTTAGACTAATAAGGAGTAATGTTGATTGTATGGAGTTGCAAAGATATACTGACAAG
ATTTATGGATGGAGCAAGAAGTGGAAATTGGAAT
>C73559384 21.0
AATCAGGTTGTTAGTCATTAGGGAGCTTTAAAAGACTAGACAGACTCATGAGTGAGGTTGACAGGTGTAAATAGCTAGGCATGTTTCATTAGGACTGCCA
CGTGTAGGTCTGATGGCTTCTTGCAGCTTCCCTT
>C73564044 14.0
GATGATGATGATGAGGATGAGGAGGAGAAGGAGGAGGAGGAAGCAAAGGAATAGGTGGAGGAAGGTGGAAGAGGTAGCAGTTTGTATTCCAGGACAGTTT
CTCTCTGGAATCCGAACTTTCAATCAAGTCCCTG
>C73566504 47.0
AAGGTCATAAATGAAAATGACCCTGAAGTGAAGAAAGTCGTATGCTATGCTGTAGGTACACAACAGCCCACAAATATACTAGAAAGACGTGAGTATTTTT
CTGATTGGTTTAAAGCAAAGAGGGCAGTTGCTGT
>C73571864 36.0
ACAGTATCACCCGATTTACGAACATATCAATATCATTATTACTGAATTCATGTAGATACAACAAAGAAAGAGGAAGAAGAAAGACCAACAGAGCTTTTAC
GATACCGTGCTAAGCCACACAACTCGAGGCAGGA
>C73579252 55.0
AAAAAAATAAATAAATAATCCATGCATAACAGGCCAGGAATTCCACACAGGGTGGCCCAGACAAGGCACCACAGATTCACACTTAGTTCCATCATTAATA
ATAATAACAATAATAATAATGATAATAATAATAA
>C73583140 53.0
GAATTCAAGGCTTGATCAAGAAATCCTGGATCAGGTGTGAAGAATGTATCATGGCTTAAGGGGGTCATTCTGTCAGGGTCTGTTTGCTAAGGAGATGGAT
TGGGAAAAAAAAAAGGCAGGCAGGCAGGCATGGA
>C73587396 54.0
TTCAAAAGGGAGGTTTCAAGACACTTATCCTTCAATTCTGACAACTGCTTTGGACTTTTTATGGGACTGGCATCTCAGTGGGCATTTTGTTTTTTATAGG
ATTTTTGTTGCCCTTGGCCAGTGTCCCTCCTACA
>C73587534 60.0
CTGATGAATCCAAATACTTGGTCAGCTTTCAATAATCCAGAATTCCATGGTGCTTTTCTTCACCTCATTCCTGCTCCTGGCCATTTGTCAACATCCATAC
TCTGGCATTTCAAGGTATCCTGCAACTTCTTAGG
>C73589340 26.0
TAGGGTCTCCCTGCGTGGGTTCGAATCCCATCCTCGTCGAATTCGATCTTTTCTGCTATGCTTTCCTGTCTCTCTGCTATGCTGTCCTGTCTCTTCTGCT
ATGCTGTCCTGTCTCTCTTCCCTGTAGCTAGTTA
>C73598894 24.0
GCTTAGCTGCAGAGAGGTAGTGAGAGTTGTGTTTACGTGGTAAAGAAGAAGAGGATGAAACCTGTCGTGAATGAAACATATAGGCGGGCCTGGAAACATG
TCAAGGCTTTACTGACCGATTCTCAGTGATTGCC
>C73609900 30.0
TCCTTATCCACCCTACCATATGCTTTCTTAAAGTCCATGAATGCTAAAAATAACTTTCATCCTTTCTTGAATACTCTACGATTATCTTTCAAATTATAAT
AAAGATTTAATTCACACAACCTTTTTTTTTTTTT
>C73616360  3.0
CTCTACAAATTTCCACTGATCTGGTGAAGTGTGATCTCTTATTGTCTCTACTCTATTTGCAACATATACATGGAATCTCTTTGCTTCACTTCCAATGTAA
CCAAGGACTACTTTGCTGTCTGTCCAAAATACTT
>C73619862 55.0
GAAACGTGTATCGGGGAACCTGAGAACTAACATTTACATACGTATGTTTCGTGTCGCGCATTCAGTCATCCATTGCACAGCAAATGTGTCTCATCTGTGG
GAGAATTCGAAAGGGTAAAGACGAAGGAAAAGAC
>C73626320 47.0
TCATATATTTTCCAAGAATTCAGGAACTTGCAATAGCAGGGACCATGAAACTTAGCATCTAATCAGCCTTCTGTTCTCTGGACTGTAAAAGTACCTGCAT
ATTTTTCTAAAGCTGGGCGGTAATCCAGCATTGT
>C73629310 28.0
CTGCACCGTGGGCATTGTGGCCGTGGGCGGCGTGGTGGACAGCTGCAGGGTCTCGGACGGGCGCCCCCACGCAACGCCCACCACCAACGCGACCGCCAGG
AACACGTAACGCATCTGTGGGAGTGAGGGAAGCG
>C73633592 25.0
TGCCCTTGAGCTGTGCCACATCAGTCAATGTGACCTTGCCCTCCCTCCCTCCCTCCCCACCAATCACAGATCAGGTAAACAAGTACTGACTTTCAAGTCT
CACATGATGAATTCAGACAAAATCAAAGTTCCCT
>C73657679 54.0
CATAAAAATATCGTACGAATTCCCAAATTATCGTATTATCGTATGTGTCCCATTGTACATCGTACACGGGCAAGAATTATGGTACTTGTACAATAATTAT
CGTACGTCTGGCAACGCTGGACTCAAAGGTCTAGT
>C73667209 51.0
ACACACACACACACACACACACACACACACACACACCGCAGTAAAATGTGATACCGCCCATCAGTTTTAATTGATATACCGTCATACCTGGCACAAAAAA
AGTGATTGCTTGCATTTAACTGGCAACAATTGATA
>C73678921 19.0
ACTTATTTTCTTTTAGTACAACCAACACAATGCACATACGTATATAAAGGATTTAGTCTAGGGAAATATTAACGTTAGTCTAGGGAATTCTTACACATCT
ACTTTGGGAGCACGGCCACGGCTGCTCGCAGGCCG
>C73690933 31.0
TCCCAGTAGTGATCTAGGCAAGAAATATTCATGAATTCAAAGCCAAGCTGATAAAAATATATGTATGGAGTTGGAATAGTACAAGTTTAGCTCTTTTCCT
ACAAGTCACAAGTAGGTAAATATAACTATTATACA
>C73707535 39.0
CAAGTTTAATTTGAGTTACTTGCCCCTTGGCTCTGGTAGCATGAGTTGGATGGTGGTGGTGGTGAGTGTGGCAAGTGTCTCAGTAACCAAGTTGTAGTTA
CTCACCACTGCTTGGATGGGACTGCACTGTACCCT
>C73715313 18.0
TGACACCACTAATAGCTGCAGCAAGATGATAAAGAAAACTTATGAGTACAATATATACTATCTGGTGTTATTACAGTCTACAAGCCAATATCCAGGGAAT
TCATTAAAAAAAAAAAAGAAAGAAAAAAAAAGTTA
>C73739889 52.0
TCCGTGGACACCAATGTAAAACTCTTGTTATTTGAGAATTCTTGATATTTTAAGTAGCGATCAATAATCAGAATAAGACAAGAAATAACGGATTCAATTC
TGATGGAGTTGGATTTTAAAAGGAATCACGAAGAA
>C73747107 48.0
TGAATTCCTTTCTCAAATTTTCGTAATTTTCAGATGATAAGCCCGAGCAGCCGAGGAAGAGAAAGTGTGTTGAACCTCCGGGGACGCCGAAGACGATATC
GAGCACCAGGCGGGGTGGCAGAGAGGACGGACTCA
>C73808433 54.0
ACTTTCTTTTTTGTTTAATGATAACCTGATCCTTCAAGAACCAAAAAAACCAACAGCCTAAGTGCCAGGGACTATTTCTTTTCATTAATCAACTTGCATG
GAGAAAACAATTTAAGTACTTACCAAAAATGTCCAC
>C73824859 37.0
CTAAATTAGAGGTTTTCCATAATATCCCAGCTGATTTAAGGCTAAGCCATGAAATGCGGCGGAAACTGCTTCAAATTAGTTGCTCCCTAAATAATTGCAT
CGTTTTGCTTTACAGATTAACCGGACGGTATATGCT
>C73843815 33.0
AAGTTATGGCCAGATGTGAAAAAATACTTTGAAAGACATTTGGGGAAGAAGAGTTACTGGAAATAAGGAAAAGCTTCCAAGTGTATGTAGTGCACAAAAA
AGATGAGCTGCCTTTGACCTTATGTTATTTGCATTA
>C73851845 30.0
GTACTTAGTGATTAAGAGAGCCAGCTACTAGTGATTCATTAAGAAAACAAAAGAACATCGTAGCATCATCGTGTAAAGGAATTCCAAGCTAAGTTTAAAA
TATTACATCAAGAACCTTTTAATTTCACTCCACCTC
>C73891397 34.0
ATTACGAAAAGTAGTGCCACTGAACCAGAATTCTTCCCGTACGAGTTAAAGCACAACTGTAAAAATACGTTAAAATAAGTCACAAAATTTAACTGGCAAA
GCGAAGCGCCTAAAAATGAAATTACTAACTTTATGA
>C73911109 40.0
ATTTGATACTCTCATTCTTAATAGACAAAGAAAATAGAATGTTACTCTTCTGGAATGTTAGTGTTTATCTTTCTGTTTATAGGAGGAAAACTTGAATTAT
CTGTGCATTGGTAAAGATTGATAGTAATGTTATGTC
>C73977279 39.0
TTTTTTTTTCAGAGAATTCCCTGCCTTTAACATTTTCTGATAATATAATAATAGTAAGCCTAAGCTTTTGATATGTTGTCATGTGTTGTAAGAAAAATGG
TGGGACTAATTTGACAAGTCCCTGGAAAGTGAAAAT
>C74022357 16.0
AGTGTCTTGAGACCTCCCTCTTGAAAGAATTCAAGTCGAAAACAAGTTCATTACAAAGAGAAACACCTAATGAATCAAAGCTATTAGAAGATAATGATAC
AGAACAAGTCGTAACTACTATTGTCACCACAAAATG
>C74098191 40.0
CTCATGGGTCAGCTGGTGTATAATGCAGTGAAGGGGTTAAAATTAAAGGTGACAGCTATTTGTGAATTCCTGGCAGAATTTAGATGACAGGAGCTACCTC
TCGGAACACAGCACTAGTCAGGTCAGCCAGGACACA
>C74262371  1.0
TCCCTTCCCTCTGGCAACAGGTGGGTCTCGTAGAGATGGGAAGAGCGACGTGTAGGGAAAGAGGGAATATATAGGAGGGTGCCGTAGCATTTAATACATG
TCTCTAGTGAAGATATAGTGACTGTACGTGTTGACA
>C74383721 20.0
TTGCATGAAGCGAATTTATAGAAAATACTTTCTCATAAATGTGAATTCTGCATTTACAAATCAAATGAAAAATATTCTTAACTTTAAAAAATTCATAAAT
TAAACATTCATAAATTGAGATTCTCCTTTACTTGTAG
>C74397467 31.0
TGGTGGAAAGGAAAACAGAGTGATGTATGCTGCATCACTAAGAGCAGCAAGGTCCAGGCATGTCTTTTCATTTGGTGTGAATATGAAAATGATTGAATTT
AGCTCTATAACATTGAGTTATTTCTGCCCACCCTGCT
>C74447167 16.0
AACCTGTATTTTCACCTGTAGCAATATCCACAGAAACTTGTATACTATATGTATAGAATTCTTTAGTATAGAATGATGCAATTTTACTTATGGAAGAATG
ACTAATTTTTCTTATAAGTCTCTCTCTCTCTCTCTCT
>C74476517 50.0
AATTACCTGTTACACACATCATCTAAATTGAATTCCAAGCCCTCATAAGTAGTTTGTGTGAAGTGTAATACTGCAGCCTCACAAGACCTATGAGAGCATT
TTGTACTGTCACTCCAGAGAAACTGTACAGTAAGTTA
>C74531719 56.0
ACAATGAAGAAGGCTGTTCCTCTTTAATTATATTATGCATTGTAAATGTCGGATTCAAATTCATCGTAATTGTCAGTCGAAGAATTCTCGCTATTCTCGT
AGATGTGTGTAGGAGAAGGTGCCCACGGCTGCAGTGC
>C74564579 35.0
GATATACTGATAATCTTCTAAGATGTATTTCAATATGTATAATCTACTGCACTTAACAATATTACACCTCATCTTAGGCCTGATCTAAAACACCTATACA
AAATCACTACCTGTTTATGAACAAGAACAAGCAGTGA
>C74566033 53.0
GTACACAAGCCTGCAATCCACCTACCCACACTCACCACCTACCACATTAGTCTCTAGCTGGATGGAGCAGCCATTACATTGATTCATGGATTAACTAATG
CAGTGTTATTTTGAATGTATGTTGGTAGTTGAAGAGT
>C74579029 62.0
CCTTACCTCCAGCAGCGCCTTCATCACCTCCACGTTTCCCACAGAGGCGGCGGCGTGCAGGGGCGTGGCCAGTTTGGAGGTGTCGGCAGCCACGTCAGCG
CCCGCCTGCAGCAGCTCCCGCACCACCTGGACGGGAA
>C74592563 56.0
ACCAGTGTATGCCTCAGCCAGCACTTAACCCTTCAGACTCTGCAGCCAAATTAGGACACAGTTGATATGAATTCCTCACAGTACTTTCCTAAACACCATC
ATAAACTGATCCCTAAGCTGGGAAGCATTGATTAAGA
>C74609733 40.0
ACTAATGAGCAGCGTACGGTATGCAATACAAATGTGTGGATGGTACTCCACTCTGAAACCAGAACCTGAAATGAGAGTACAAATAAAGGGATACTCTATA
TTCAAGCTGCAAAGAATTCTCTGGTGCGTATGTATAC
>C74625545 25.0
TTTCTTGTATCTTTGGCTTTCGATCTCCTCGTTGGACTTGCTTGTTATTTGGATTCGTTTGTTTTGCATTCGGGTTATCTTCGTTATTGGTCTTTACCTC
TTCAAATTAACTTTCTTCTTTATTCGTTGTATGATAT
>C74632331 38.0
ACGAACAATTAGAGTAAGTTCGTTGAGTGGATGTTTGAATTCCAACCATAAGTGGTTTGAAGATGTGAACTGCCAACAAGATAAACCCACACAAATTTCT
CGAGAATTACTAAAGAACAAGCGAGTAAAAAAATTAA
>C74742833 17.0
CCGGTGATAGAGAAAGAAAATGGAAACTAATGAGGAAGAAGGAAAGGAAACAGTGTATTGGTGTCCCATAATGAAACAATGGAAGGTTGGCAAACATCAA
AGAACAAACGGCATAGATTTCAAAGGGAGATGCAATA
>C74805455 52.0
CAACAGTGTTGCCGCCGAGCTTCAGGCTGAGTCTCTGAAGATGAGAACTGGTAATGAGGAAAAAGAGACTGAGGAAGTTCTCGTGGAGAAGAAAGCCATG
AATTCAACTGGTGGCTCAAAAGCCAGCAGCAGCCAGC
>C74896939 58.0
AAGCTCATCACTTGATAAGCACTTCTCTTTGATGCCATCTGAGCATTTACTCCCTGCTGTGGTTTCTGAGGTGCCAGAGTTTTGTCTTGAATTCTGAACC
TGTAAACAGCATAAATATTTATCTGGGGATCTACTTA
>C74897069 32.0
CATTTATGTTAATGTCAGAATTTTTGTTTTAAATGTGCAGTGTCATTTTGGTTGTCTACTATATGGGTTATCTCATGTCTGGAAGCTAGGATAATAGAGA
AGGATGGAATTCAAGGATGCATAAGTTATGGGTCAAG
>C74897091 45.0
AGTCTGGAAAGCACATTAATTTCATCCATGAGTGTCACACTTACACATCCACATTTAGCATATCCACAGATCCCTGAATTCAAACATCTGCACACCAAAC
TCAACTGTTGGGAGGAAGACCTCACCACAAAAACCTT
>C74920965 52.0
CCAATATTCTACACCCCAACGGGTGATGATACGAACGGACAACTCGCCACCACCACCGGATACACCACAGATGAGAGTGAGCAGACTGACATTTACATTT
GAGACTCTAGATTCTTCCTCATTAGTTACTTCGTATA
>C74922077 35.0
TCCACAAAAGTGAATTCACCAAGCCAGACACTGTGCTGATACAACCAACCACAGCTTCTCAGGCCAAACACCCTAGTCATACAACTCCCTGATACCAGCC
TCCTCTATAGCTTCCACTAAAACAGCAATTTTCCTTC
>C74971035 58.0
CCTGCAAGCCATCCAGGATACATTAAGGTGGCAAGGGAGGTCATTGAATAAGTTGAAGGTATTTATTCTCCTCCTGTAGTGAGGTGAGGGAGGAGGTCAT
GTCGTTAATCACCATGTTGGAGGTCTCAGCCAGGGCA
>C74971855 29.0
CCTCTCCATGTTTACGTGATATGAAACTCTCCATACATATGAGGACCCCAGAACCATAAAGCCACAAACACTACTGTAGCCAAAATATAGTTAGTCACAC
AGTGATTTCAACTGTTCCTCCATCTCCAAGATTGTCT
>C75134425 63.0
CACCCAGTGTTCAATAAGATATTATGGCACACTGTTTCGAATTCAACCAATCTTCGATTTCTCAGAAGACAGACTGGCCAGCTACCATTCACGAGTCTGG
AGAAATCGAAGACTGAATTAGGTTTTTTGGTGGTGCA
>C75197309 36.0
ATACAGAATTCACACCATATAACCCCGCCTTGGGGAAACACCTTGCAGTGGTGACGGGGGCTGAAATGGAATCGGTGGCACCACCTTCTTTTGCGGCCAG
TGTTCGGTGTCCTTTGGCTTCGTGGACCAAACAATTC
>C75211349 49.0
ACAGTTGGTGTTTTTATCATTTCAATGCTCAGATGTGATGATTTCAGTGACCCAAGTTCAAGTCTTGTTGGAAGCTGGTCCTTTTTTGAAGCACTTCCTC
TTTTCTTTTTCTTCTCTTTTCTTTTATGATACACAAA
>C75238023 56.0
CACAGACGAGAAGGCGCCAGCCACCCTCGGCCTCAAGAACATGGCTGGCGTGTTCATCCTGGTGGCGGCCGGCATCGTTGGCGGTATCGGACTCATCATT
ATTGAAATCATCTACAAGAAGCATCAGATCAAGAAGC
>C75256491 25.0
AATAAAATATTTCTTGTGCCAAACTACCAACACGTTTTCAGTGACCACTGCTCACTAGACAGTGCAGTCCGCTATTTTTCTTCAAGGCCTTGAACGTAAC
ATTGCTCTTCAAGGGTGCTGAGTTTATTTGTATTAAC
>C75296291 61.0
AACACGAATCAACTCTCCAGAATGCCTCGTAAAAGAAAAAGCAACCTAAGAGAGAGTCCAGATGATGCGAAAGATATGAAGGGTGTATTGATATGAAGCG
AAGACGTATATAGAAAAATGCAGCGAAAAAATGGAGGG
>C75361840 45.0
AAGAACACCATGCTGGGAGATTAAACTGCTGTAAAGCAGACTTTGATAACATGAAGTTTTTTTCAAGAGGAGAGATGGCATAGGTTCCATAAGGCTACAG
GGATCCAAGAAAAATGGGATTAAATTCTTAAAATATAT
>C75379268 42.0
TGGAATTTCCAAGTTCTGTTGCGTCTCGGCCGTCTGTAACTAATGAAGGAGATGAAGGCGGTCACAAAGAAGACACAGGACAGGACGAGGAGAGCCAGCA
GGACGGCCGTGCGCACCCTGATGAAAGTGACCAGTGAA
>C75433064 44.0
ATCTTAAGTCTAATTTCTGAGTTACTGTTAATCATGAGAGGCTGCTTTGAGTGACTGTGGTTTGCAAACATACTGTGGGGAGACATGCTGTGGTTCTGTG
GTGAGAGAGAGAGAGAGAGAGAGAGAGAGAGAGAGAGA
>C75486272 40.0
GGAATGTGTGAGTGGGATGGATTTGAGTGGGAAGTCTCAGGAAGACATTGAGGCAATGAATATTGATTTTTTTGTAATAAATGTAACTTAGGATGTTTTG
CTACTGTTTAATAAAACTTTGCATGGAGTATTTTCAAC
>C75492172 52.0
TTGCCACTAACAAGCAAAAAAAGATCCAACAATAAAGGAATTTTTTGGGCAAAACATGTTGCATACTGTTGGAGCTTTCCTAATGGATACCTTAAAATAA
TAAATAGATAGATAAATAAAGAAATAGTGGAATTCTAA
>C75599465 51.0
TTCTCACTGAATTCAATATGACATTACTATTGAGTTACATTGTTGGTTTAGTGCATTCTTATCATGAAAGAGTTAAGTAATTAAGATCTTGGATTTTAAG
AAAGAAAAGGGACTCATGAAATTAAATGTAACCTTTGA
>C75605661 32.0
GTATTTGGTTTAAAGGAAGAGAAAATAGTAAGCAGAATTCAAAGACAGGAAAAAGAAAAGAACCTGTTGAATAAGTTACTGAAGAAAGTGACAGGTAAAG
ACAGTCAGGTAGTAAAGCAAGTGGAAGAGTTCCATAGA
>C75635145 58.0
ACAGGAAGACGGCAAGTTTAGGCAGGCTAGAGGATCGCGGGATGCGGCCGCCATGACAACGTCCTCTCTGAATTCTGGAGTCGCAATTCCTTGCTCTACA
TAAGAACATAAGAACATAAGAAATAAGGGAAGCTGCAA
>C75659123 37.0
GAGATAAAACACCAAAACCTTTAACCCTGTGACTGCTATTTAGTATAACTTTCATTAATTACTAATCGCTCTCAGACATCTTCACTTGTCCTTCAATCAC
CTCCGATCTTTAAATTGGGTAGAAGTTGAAAAAATCTA
>C75712511 28.0
AGCACTCTCTCACAAAGAATTCAATCACCAACACCACCACGGACACACACTAACACCCATCTCTATACCCACGTAACTTTCCCACACCACCACCACCACC
AAACACCACAGCCACAACCACCAGCACGTCCTCGCAGC
>C75929882 32.0
AAAAGGCACATATTTCTCAAGAAAAGTAATTAAAACCGACCCATAGTCAACCTAAGCAAGAACTTGAGTATTGCCATTTAGTAGGTATTTTTCCCATGCA
GCTTCTCTGTGGTGAATACAGTGGTAAAAATAACTAAC
>C76025351 32.0
AAACTAGTGGTGCTAGATGAATACTGAAAATTCTAATGATTAAACTAGTGGAGCTAGATGAATACTGATCACTTTATTGTCAAGAGCAACTATTTAAATA
CTGGATGAGACTCAGATTGAATGGACAAGGGGAAGTAAG
>C76041287 53.0
CGGAAAGTATGACGAAAATGCAACAAGACCATTGAAAATAAGATTCATGCCACAAACAGCAGTGGAACATGTCTTACAAATTAAAGGAAAACTGGCAAAA
GTAGAATAAATGAGGCAGTGAGGCCACGGGAGGAGGGGA
>C76074277 61.0
ATTACAAGGCTTGTCCCATGCCAACACACACATGCCCTTTCTAGTGGTGAACCTCTACTATACAGTGAATTCCTTGCCAGGTCCCATGATGAAGCTCCTT
GCCCTGCGAGAAGCTGAGCTGCCTGACCCCATGATGCGT
>C76226749 39.0
ATTCATAAACTTCAGTAAATCACTAGAATTCTATTAAAGTCAAAGAACAGATACATTAGTCATAGTAAGTAGCAGCAGCAACAAGTGTTAATCTATCCAC
CACAGGTACTGAAAATGGTTGGCCTTTCTTGCTGGGTGC
>C76488883 35.0
ATAGTGAGGAGTCTTTCCCGTAGACGAATTCACAGAACCATTAATACCATTTTTATGTACTAGATGTACCGAGTATAGGTAACCAAGAAAATACAGTTGT
AAAGCTGTGCTGCCGTATATTAATATAATAAAACTGTAT
>C76573345 57.0
TACCCCCCTCCTTCCCCCGCGGGGCCCCACCACTCGGACTAACCAAGTGGCTTGCACAAGGAGCAGCCTCGGGGCTTATAGCGCGGTCCTCCCTCCCAGG
AATTCATACGCCTCCGCCCACCTTTGAAGGTGGCGCCCG
>C76646011 27.0
CTAAATTGAAGATTTGTATTATGTATGATTATTCTGGGAACATTAGATGAATTCAAGTATGACTATCATTTAACAGCTATGCATTTCATATGTACTTTGC
ATTCCATTTTTCTACTCTCTATCAGCAGGACTCAGAATC
>C76647795 19.0
TTACTCCTGTTACCTTCATTCATCAGCTCGTTTATGCTACCAGACGATAACATGGGGCACTAACTCCACACCATGCTATACGTTACCAGTACCATGGCAT
ACTGTCCACCCCTCACCATACCATACTAGAGTCATATCA
>C77009711 35.0
ATATATGTTTCAGATTTACGAAACTTTTCATCACGCTGTAACACGATGTATCATATGGAGTCTTGTTCTTTAAGAATTCCACCCGTCTTGCTGTCAGCGA
GTAACGTCAAATCCCTGCCCCATCTGTGTGTGTGTGTGTG
>C77012753 49.0
GTGAGTTTTTAGCACATCACTTGTTTTTCCTCCCAACAGAAAGGCTCCCGTGAAAAGGTTGCTGTGGGTATCCGAGCCCCATATTTGAGGGCTGTTGGCA
TCCAGGCTGACCAGGAGGGCCGTGGACACTCTACAGGCAT
>C77059081 58.0
GCTTGATCAAAATATCAATGAGCAGCAACAGCAGAGGAACAGAGCTGAGACAGAACATGAGACACCCTGAGTCCAACACAAAGTGTGTTATCACAGCTCC
ACCAAAGAGGAAGCATATCACAGAAGCAAAACAGCTGAAA
>C77342399 11.0
CTAACTACTCTTGCTTGCACACGTTACTTGATTTAAGAATTCCAGTGTAAAGAAGTAAAACAAAAACACAACAGGCCACATCCTTTCCACGAAGTAGGAT
TATCAGTAAAAAGAAAGTGTAAAATAAAAACTTTCTTCTC
>C77400841 59.0
CCCTCCTCCTCCCGCACACATCTTGGACATACAAAGTTCTGCACCACTCTGAGATTCCTCAGACTTGAGCACCATTGGTGACACCATTTATTATGCCTAG
TACACAACACTGAGTTTGCTCCCACTCCTCTTCCACAACA
>C77481842 36.0
TATTACGTTGTATAGAGTATTGTGAAGTAATATGCGACCGAATTCGCAGGTAAAAGAAAATGGTTGTAATTAAAGTGAAAACAAAAGACACTGCATGAAG
TAGTTAGGTAATTAAGAATACAATGAGGCAGTAAAGTGAA
>C77638124 39.0
AAAAAAAAATACGTGTATACGGAAGTAAAACTTGAAGGAAGAGAGAAAAAACAAAAGCAAATCGGTAAATCACAGAAATAAACAGAGGAATGAAGGAACC
GCATGGAATTCGTGGCTGTAGAAAAGGTAAAATAAATAAAG
>C77640426 37.0
AAAAAAACAATTATAAATATCTGACAGTCAGATAAAAAAACGCAGCATTTAATTTATATTAAGATGATATAAAGTATGTAATTATGCAGCTCTTTTGATG
TGATTCTTGATGAAAACAGAGACTAAATGACAGTATTATGC
>C77642442 48.0
AAAAAACAAAGTACATTACTGAAGCTGAATTCAGGATGAGCAATGTAGTATGGCTCGCGTTCTGAAACGCTTTGTTCTCTCATGACGATAAATTTCAAAG
GCCACAGAGATGATTAGCAAGGTTCTCAAAAGTGTTTCTCC
>C77799888 55.0
ACACTCACCACCACCCACATGTCTGTTAGGCGGCCCAAGTTAGCATTGGTGTTCTCTCCCCAAGACTCTTTTGCAGTGTTCACAGGGAGGCGAATGTTGA
GGAGGTAGAAATCGTGGTGAAGTGACCCCAGCTCAAACATG
>C77878590 62.0
GTAAATGCTAGGAGGGGAAAAGTAAGGTGATGGTGTTTAAAAGTAGAAGTGTGTGAATTCAGGATATCTTATAGGATGAGTGTGCCAGTTATGAGGAGAT
GCAAGATGGTTATGAGAGGAGAGAGAATGAAGGCTGTGTGT
>C77880012 55.0
CTGACCACGGAATCTTCACTCACCAAACTAACAACACACCCCAGTTTTCACACAAATGACTTGAATTCGCACATCTAGAAGACACTCCCATTATCACAAA
CACTTTAGAGCACTAAACAAATGACCCCAGTATTCCCCAAA
>C77883092 49.0
ATCCAAGGAATCAGTATTGTTGAGTTACGCCCCCGTGCACTGCTCACTGAGGACAGAATTCAAGTCACGGTGGAGAAACACAAATATCTGCAGTTTCTTT
ATTTTCTCTTTCAGATCAGCGGACACTTTCAGGATCAGAAA
>C77885110  1.0
ATCCTTTACAATCTGTCATGGAATTCGGTAACGGATTCCGTATATCCTCAACATTCTTGAATCGTTTGTGACTGCCTCTTCAACAGCCTTGAATTTGCCT
TGTTTACCTGTAGTAGTCTTCACTCGGGGTTATTCGGTGCA
>C77914562  1.0
ATGTTAAAGATTAGTTGTTTTTTTACGAATTCTTGTTTTTGTTGTGGTGATTGTTGTTGTTGTTTTCGTGTTTCTTTCCTTTTATTTTTTCTTTTCTTTC
TGTTCTTTCCCGCATAGAAACCAACACACACTGAAATAGTA
>C77925342 38.0
GTGCCAAGTATTCTCAATATGCAAGAAAAATTCTCTATTATGTAAGAAGCAGCAGTGGTGCAAGTGGTTGGTGAGGTACAGTAACCAACTCCCACTAGAG
GGCGGTGAGTGTAAATGTTTTCCCACGCTTTCCTCACACCA
>C78016516 50.0
CAAGCACAGAGAGAAAATAGCGTCTGTTTGTCATCATTACTCCTATCCTTGCCTTGTCATAAAGTCAGAAATAAAAGTGCCTTCAGTTTGTTGTTTGAAT
TCCAGCACTGCCTTGTGTATGTGAAGTCCTCAGTGTGACTT
>C78058726 57.0
CATCAGTTATCAGGTGTTATGACTTGGCACTGAGAACATAAGAACTTAGGACTGAGAACATAAAAACTAGGACTGAGAACACAAGAACTTAGGAGTGAGA
ACTTGAGATATCAGGACTGAAAACACAGCAAGGACTGAGAA
>C78093056 37.0
AGTAGGAATTCCCTTTATTATTTAGTTTCCCTTAATAGTAGTAGTTTTCTCTTATTATCATTAGTATTCTTTATCATTATTTCTTATACAGCTGCCCAAA
GAAGTATTTTACACATTCCACAAAATTATGAAGACAAAAAG
>C78460630 36.0
CATTGGTGATGATAAATATGATTTATGGATGAAAAATAGAAGTGATAAGGGAGGAGGTGGAGTGATCATGATGACTAAAAAATGTGTTCAAGTGGATAGG
GTAATAAAAAGTGAAGACAAGTCTGAAATTCTACAAGTGATG
>C78555116 54.0
CCCTCAAAAAATAGAGATAAATGCAGCTTTTTATTTCATACCTTCACAAACACATATTACATTCCACTTCAAGCTTCCTCAAGAATTCATGTATTAATAA
GACTCTCCCAAACAAGGGGGATGTAAGCAAAATTCTTAGGAT
>C79176733 44.0
AAACATATAAAATTTAGAATATAAAATTCAGACTATAAAAGCAACAACTTGACTCAACAAATCTATTAACATTTAGTTTCTTAAGATACTCTTGGCACTC
CAGCATCATTTCCTGATGACTACTCTCCTCAGTTGCCACTCCA
>C79187085 49.0
AAATGAAGAAATAGACAGTTATATGAACTTATTTGCAGATGATGCAAAACTGATGAGAAGGGTAGAAAACGTAAATAACTGTATGGTGCTGCAAGATAAT
TTAAATAAAATAAATAGATGGAGTAAATCTTGGCAAATGGAAT
>C79366547 50.0
GGCTTATGGGACGGTAATTTTGAGATTGAGATTTGTCACCTTTTTAAAGACAGGTTTGCAAGTTTCCATTCATAAGGGAATTATCGAGTGTTTAACGACT
TGTTGAATAATATGGATAGAGGCTTGGCAAGCTCATTTTTACC
>C79461141 34.0
AGCTGCTAAGACAGGGTAGGCTGGTGTCTGGGAACACTGAATCCAATGGGGAAAATAGTTTAAGTTTTCAAACATTATGGATTTCGAACAGCATTCAGAA
ATGAATTCAGTTCAAGAACCAGGGTTCCACTGTGTGTGTGTGT
>C79495623 32.0
GCAAATGGAATTCAATCTAAGTAAATGTAAAGTAATCGAGTTTTGTAAGAGTAAGGAAAGAATACAATATCACTACAAGATGGATGGTGCGAAGTTAAAG
AAATCAAAAGAGGAAGTGGGTTTGGGAGTAACAGTTACTGAAA
>C79502699 23.0
TCCAAGCAAGCAAGGTAAGGAAGAGTCTTTTGCTGAATTCTGTGTGCTGTTTAAGAGGGTCCCTGAAGAGATAGACGTCTTTAAGGCCCACAGTAAGAAA
TGCAAGGAGGCATTGCTTAAGCACGGCATCCTTATGGGCTTGC
>C79706293 52.0
CGACAGCTTCGCCGCGACCTTCAACTTCTCGTGAGTGGGTGATGAGAATTCCCTTCCCCAGCACAGGTGTGGCTGGGAATGCACTTTCCGCGTATATTTG
AGCTTTGGATTCCTTTCTCCAATGGTATCCGTCTTGATATCGC
>C79941233 38.0
CTACTGGGGAAGCTTGGCAAGCTTCTGCTTGAGAAACGCCAAGGGAAAGTGACCCGATGCTTTCTTCTCTTGTTGGGCAATGCTCCTGTGCACAAAAGTG
TGGTGGTCATGAACAAAGTGGTGTCCTGTGGCTTTGAATTCTTG
>C80012915 36.0
CTGATTGTAGATAGACAGAACGCAGTCAAAATGTGAAGGACTGGGAAAAAAAATGGCTTAAAAGAACAGTTCCCAAACCAGATGACAGCAAGTGTGTGAA
GTGATCCTTGAGCCGCTGACAACTTGAGAAGACGAAAGAAAAAA
>C80099248 43.0
GATGTCAGAGAAGAGGGACTGTGAAGCCTTGTCAAGCGTATAAAAAGATAAATAATTGGATATTCTTATTTTTTATGAACAAGCATCAGATACAAGTAAT
TGGATAGATAGACCAGTATGCTTTTTGCTGTTACCAAAGCTTCC
>C80162676 21.0
TATTTCAGCAAATATGATTATTCTTGTTATAGCCAAATTTAGTATCTGTTCTTTTCATGAATTCATTCTAGTCTTCTTTTTATTCTTTTCAAGTGCTACT
AGTATCAGCAGCAGCAGCAGCAGCAGCAGCAGCAGCAGTAGTAG
>C80257762 41.0
CCACCAGCCTCACAGGACCTTGTGAGGCGACACAGCTGGCGACTATAAAGTGACTTTAATGACAACATACTTATCAAAGATAACAAAATGACCATGATTT
TAAAAACTGACGTAGCTAGTGAATAAACCAACCAGGATAACGCA
>C80415780 33.0
AACTGCTCTGCCAAAAGGAAAAGGGAGAGAAGACAGCAAGAATTCTGGATCATCTTTTCAAAGGACAATTATAATGATGTGCATATTTTCCTAGGATAGG
TTATGAGCTTGACTCCTTGCTCAAGCAAGTGCAGCTATAGTATT
>C80471713 39.0
TCTTCCATATGATCGGGAAGACAGTAATTTGGGGCAGGGATATGTCTTATGTTCGTGGACTCTCGCTGCTCGTTTTCTCGCCTCATAAGTTGTGCTGAGA
CACTCCAAACCACAAGTAGGTCGTGAAGAAAGAGGCAGGCTCCA
>C81052479 15.0
CTCTCTCTCTCTCTCTCTCTCTCTCTCTCTCTCTCTCAATGCATGAATTCAAAAAGAGAGGAAAATGAGGAGCGGACGCATGAAAACAACAGTAGATTAA
GATAGGTGAGTTAGGCAGAACGGGAGCAGCCTCCATGCACTCACC
>C81561747 42.0
AAAGAGATACAAATGTTTGCCTAATTAAATAAAACAGATGCAATAATTACTACCTCAAAGGAGCAGAAGATTCTGAAACAATGGCATTTTCAGGAAAGAG
TGGTAAAAGTAAGGATCCCATCAACAGAACTTGGCAGGTGCAGAA
>C82401105  1.0
AATTCCATCACATGGCATTTCTTAGCATTGAATGAATATTGTCAGTATCTCTTTGCAACTCCATACAATCGCTATTACTCTTATCAATTTTTCATCATCA
GCAAAAAGACTAATATAACAGGTCAAACCCTCGGGCATATCACTG
>C83129443  1.0
ACAAAGAATAGAGGGAGTAGAACTTTCATGGCCAAATCAATTAAGGAAAAACCAATGTGGTCATTCGAAATTAAAGTAAATGCACAATCCAACAAACAGT
ATCCCGATCACCAGAAAAAGAAATGACGATTCTGCCACTACTTTA
>C84284869 44.0
GCTTTAGACCTCACTGGGAGTAATTATCGTTTCGGCAGGTGCATACTGCCTCCTAGTGTTGCATTAGTGGATTTTTATGAGGGAAAAGCCGAGTGGGATC
AAAAATGAGTTGTAGCGCGAAAGTCCCGTACCTGAGGGAATTCGC
>C85466169  1.0
ATATCAGAGTGGAGTTATAGATGGGAAATGGAATCCAAGCTAAACACGCGTCAGGTAATAGAAACCGGAAAAAGCACAAGACGTGTCAAAATGTAATTAT
GAAGTACATGCTGTATACACGACTAACCTCCGGACCGAACAAGCA
>C86694821  1.0
ATGTTTATTCATTTTGGCTTTGAAATAGTAGTGTACATAGGTTACTCACGCACAACCTATGAACTCTCTCTAAGTTTAACGCCGCAGCTGGCCCGTCCCC
CCTACTCTCCTTGTGTCTTCTCCCTCCTCCGTCTGTCGCGGTGGC
>C87416345  1.0
AGCAATTTATCCCATTCAAATTAATGTAAAAAGAACGAATCTGTTCTAGGTCCCAAAATCCGTGCTTTTTTTTTGTTTCAATGGGTTTATGTTGTGCCCT
AAACATAGAACTGAATGAAAATAACATAAATATACAATACAACAA
>C87621047 25.0
CATCCAAAGAGCGCCAATCAATCTCTGAGCAAGGCAAAGGGCAGAATTCGAACCACCCCCCAAAAAAAAAAGAGCAAGTGTCTATCTCTGCTACACCAAT
ACTCCAGCAGCACGCCTTTTGGTCAATCTAGACAGGAAAAGATAA
>C87705755  0.0
AGTATTTCCACCTTCCTATGACTTGAATTCCTTCAAGAGGGTGGTGGGAAGACACATATTCATCCATTTTGGACTACTGCTTTGACCCTATAATGGAACT
GGCAATACAGTTGTCCGGTGTTTTTTTTGGTTAAAATTTTGTTAC
>C87742759  1.0
AGTCACGAGGGTTGAGAATGAAGCACCTCACAGGAATTTGCGCCCCCCGCCCCCCCCCCCGCCCCCCCTCTGCATCGGTGGGTGCAGATGCGCGAGAGAG
TGAAAAAACACCGACACGAAAAGGCGCTCCGACCAAGACGGTGTG
>C89901009  1.0
CATGGGATGGAGCACCTTTAGAGAAAGACTCATAAAAGCCACACGAGGGTACAAGATTGGGCTTGAGAGAATGGATGATGCAGGAAGAGCAAAGAAGGTG
GACCTGTGGAAGCAAATGGAGGAAGAGATGCATGAGAATGACAGC
>C95134407  1.0
TCATCAAGAGTGACTTTACCTATTATATAAAGGTAAGAGACTAATAAACAGTGTCCAGTGGTAAGTGATAATTCGATACCACACCGGAACATTGGGTGGC
AGCTTAATGAGATACGAGAAACGCACTCAAGTGCCAAGTGCGACC
>C95232137  1.0
TCCAATCCCCACCCCAATCCCCATCAGATACAGCGACCACCGGCTTGTACACACTATCCCTACGCGCCGCTACTCCGTTTCCTCAAAAAGACTACTTGGC
AGCCATGTTGGCATGCTCGTGCCTAACCTTGTGGAAAAAAAACAC
>C96359539  1.0
TTCCGTGAAATGGAATATCGTCGTCACTGGTATTTTAAAAAGTGGGAAGGAGGTAAGACAAGTGTTGGAAAGAAAATAGAAGAAATTGAAATGGTGATAA
AGACGCTTTTTAATTGATGTAATTAATCACACCACATCACACCAC
>C98157859 46.0
ACATTTTTAGTAAATATGTGATTCATAAATGCTGGATATGAAATTACCTTAATTAGATACATCTTTGCTATTCCAGAATTCTTCACACGAACAGAGGCAC
TATATCAGTCATGTGCTACATTCATGGTTCTCTCAGGACTGCTGGG
>C98211152 59.0
GACTATGACAGTAAATAGCAGTATTTAAACCAGAGTGGAGGGGCACAGGGAACTTGTCATTTAATGAAGGGGGGCAAGAATTCGAAAAGGTTGGAAACCA
CTGGCTTAGGGCGTAGTGGAGATGGGCACCGCAGCAACATTCAACT
>C98293250 47.0
TACAGTAGTTTAATCTCCCAGCATGGTGTTCTTCATTCCTTTATTCTCTATTTCCTTAATTATATTGAATTCTATGGTAGCGTGGTCACTTTTGGTTAAC
AGACACCCCATGTGAACATTCTCAATTCCTTCTGGTTCCTTACTAA
>C98306660 50.0
TCGCAGCACCAGTCATCTTAAATATCCAATAAATACTGAAAAAGCATCAATTCTTTGTATCATTATAGCGTGCCAGGGGGAATTCGCGCAACGCGGTTTA
AACAACAGGATTGGGAAACCGAGAGAACATAATGATTAGCTCTTAG
>C98308006 57.0
TTAGATCAAGTGACTAAGTGAGGCATTCTGTCAGTTCTGCAGAGTGAAAAATTGGTCATACAGCACTGCCATCACCTTTCACTGCCATGGTTATGCTCAG
AGGGGGAGACATGTCACACTCAGCCCTTTGATGAAGCTCTATGGAT
>C98347676 38.0
GTATCCCATCTCTATATCTATCCAGTTTGGTCTTAAAAGCATTGAGTTACGGCATTGACAACATCTTCACTGAATTCATTCCATTTGTTCACACTTCTAT
ATGGAAAACTATACTTCTTGATGTCTCTTTTACAGTTAACTTTCTTC
>C98348206 40.0
ACGGTACTCACCATTTGATTTCTGTTGGGTAAAAGTTTTAATTTTGTTCTGATACTCGACGAATTCTCGTGTAATTGGTGGAAACTTGTTCTTTCGATTT
TATCTTTTAGTTTACGTACTCAGGAAATCCACTTCTCAATTTTACTT
>C98373622 41.0
TCTAAGAATTCATGTTAAAACCTACCCTTAATTAACTCAGAAAGCGGATATTTTAAAACATTAAGTAAACGGAACTTAGAAAATATATAGTTTGCAGTAG
GAGACAATGAAGTAGAAGACTGTGTAATATTATAAGACAAATCCACC
>C98383736 37.0
TTCAGGTACACACATCCAAGTACATTATTCACAGCTATAGGAACTGTAACTGTTATAATCACAACTGAATATCACATTGTTTACACCATCCAACTTGGTG
TTTACACTGACAGTGAATTCACTCCATCATTCATGAGACACCACAGC
>C98385972 63.0
ACAAGCTGGACGCCGTGCTGGACTACAGTGCGCGAATTCAGGCTAAGGCGAGGGCGCGGGAGGTGGCCGTGAACAAGGTGAAGATTGACGTGACCGCGGA
GGGCGTGCAGACCGTCACTGACCACCGCCACCACACTGAGGTAGGAG
>C98399792 32.0
ATTGTAAGAACGAGAAAGATGGATGAAAAGAATTCTGAGGAGGGTTAGAGGGATGAGTAGGAGGATGACTAGGAAATGGAGAATACTAAGCATTAGGAGA
TTTTCGAGAAGAATAATGGAAAGGGAGGGAAATATTAAAAAAGAAGA
>C98416508 36.0
AGCATGAAGTAGTCAGAGGGTGGAGGAGAGGGAGGAACAAGCTGTGAATCGTCCAAGAGTTTTTAGCAAAGCTTTGAGCGAAGAATTCAGCTTCAGAGAT
ATATGTGATAGCAGTGGTACCATCTGGTTGAAATAAAGAAGGGAAAG
>C98449106 71.0
TCCCTGCTCATCCCCCCCTGCCTTCCCTTCCCCACGCCCCCCTCCGCCAGGTAAAAACAGCCGCTGTCACCCAAGAATTCCCCGGCAGGAGTCACTCCAT
TGTTCCTCCTCCTGCTGGTGACAGATGGAGCAGTCACCGGCGCTTCC
>C98474226 55.0
CTTTTTTTCTCACATACTGCAGCACTCTTGGAGGTCACCGCCTAACACCCACGGCCATATACTGCGTTTGAATTCCCTACACCCACGGCATACCTCACTC
CCATATCCTGGTTTTGCATTCCTTCCTCATTCCTAATCCTCCATTCT
>C98511972 39.0
GAAAAATATTCGTGTGAACACATACCTTCTTGACAACCTGCCATGCGGCTATCTGACAGCAAAAAAAGAAAGAATCAATAAAAATCAGAAAAAAAGCAAC
CCTAATTACTTCACAGTCCAAAGTTCACAGCTAACTTATGCCCTCTGA
>C98522948 56.0
TACCACTTTGCCTTCTTGAAGAACTTTTTGAAATGTCAAAAAAACACAAGGGGACTATGAACTAAAACATTAGATTCATCAACTTCATTTTCTAATTGCC
GCTCAACTAAATCTAATGAAACAAAAAGACAAATCTGGAGAGCTGCAG
>C98525176 49.0
CACACACACACACACACATGCATTCAGAAAATTACCAGAATTCTTGCTGAGATCATGTCATAATAGGTATTGAGGACCTCCGGGCGAGAGAGAACAAACT
TGCCCACCAAGTCGACAGCAGCTTCCCTGACAGAGGTGGAGTGGTCCA
>C98557546 62.0
ATGTTGGGGTGTGAAGGGTAGCAGAGACACCAGAATCTTGGTTGCATTTATTTGTGGAGCGAGTGAGAACAAGGCACGCCGTGACAGAGAACGAGGTCTG
GTTCCGAATCGAATCGAATCGTTTATAGGAAAGAGGGGTGAAGGAAGA
>C98598612 25.0
GCATCTTGCTATATTGATTAGTTGAATGTCACTCTCTAATGTGTAATCTCCTTACAGTGACTGCAAATAGCAAGTTATCATAAGTTTTTTTTATACAGAA
ATAAAGCCCATTTGTTCCTGGTAGTCTAACACTAATTTCTCAATACCT
>C98598758 56.0
TCTCTAGTAAAGCTTGAAAATAAAATGACTTATGCCAACTAGGTAAAGCTGATGACACCACTTCCCAGACCAAAAGGCAGAGACAATATCCACTTTAGTT
GCAGGTGACTAGTTGTGATAACAGATGGAAGAAGCTACAGGAAATTTA
>C98627406 46.0
GCTGTTAATTGCAATGGATAGGATGATAAAAATGGGAATACTGCTTGCTTCTCTTTCTCTGCAGTTGTTTGCTGAGAGAAGTAGCGCTGTCTCGTAACCC
TTGCTGGTGACATTATGACTTCGCTGTAGCGTGTAACTCTGAATGATA
>C98672324 46.0
AATCACCCTGATGAAAATGTAAATGTACCGGATATATACATATATAGCAGCAGCTTTGAATTCCAGTCATGTACTCTTGTATGCCTTTGCCTGACTTCAT
GACTCGTATTCTGAAACGCTTTGTTCTCTTATCGGTTCTGTTTTCAAAG
>C98675148 50.0
AGAAAGAGAGATTGGAGTATTCCCTACAAATAACATAAAGAAATATGGCAAAGGTGTCTTGATCCGTGCTAAAGATTTAACACAGGCCATGGTGCTCCTC
CATCTACCATGCCCTTCTGATGGAGTCTTTGAATTCATCAAGCCACACT
>C98723500 38.0
CTTCCCAGATGCGTAGTAATGTTCTCACTATGAATGGATGAGAGAAACAAGGAAGAAAGAGAAGGACGAGAACCTGGGGAATTCTGAAGGGTAACATGAA
GATCAGAGAGATGATAATGAATGATGGAGAGAGGGAGAGATGGGGAGAC
>C98731522 42.0
TGTGTGTGTGTAATCATTCATGCCTGAGAGAGAGAACTGGATGTGTTCTCAGGAGATAAGTATGATGAATTCATCCATTTTCAAACTTGCAGAGTCTTAG
TGGCGTGCATGAGAAGCGGTGTGGTCCCGTGGCCCTGGAGCTGTTCTGG
>C98742080 40.0
ACAGCACAGCACAGCACAGCACAGCATACCAATATAACAAACCCTCCTCTGGTGTCCTCGTCATCTTACCGCCCTTACGAGTCACCTAGTCATCCTGCGG
GGTAAGAAGAAAGGGAGGAGAGGGAATTCACTGGGAGTCTATTAGCGGA
>C98753738  0.0
CTGTATTTCCACCTTCCTATGACTTGAATTCCTCCACGAGGGAGGCTTCAAGACCCTTATTCATCAATTTTTAACCACTGCATTGACCCTTTTCTGGGAA
TGGCATTTCAGTGGACATATTTTTTTTATCGGATTTTTGTTGGGCTTGG
>C98763050 46.0
CCCGCGTTGTTATTACAAAAGTTAATGAGAACATCTTTCATTCCTTTCATTGGCGAACTGTGGAACACTGCTTTTGATTTTCTTTCTATCTTGCCAGGCA
TAGAGCATGAACTTGTTGAAGGGGTGACCTAACCTGTGAACATTCAATT
>C98788698 38.0
AACTTTACTGATATTAACTTTCCAAATGAGGTAAAATAAAAAAAAATAAAAATACCTAAGAATTCTATGTAAAATTATATTGTTATGCAAGACTGATTTG
AGTAGTTACATAACACAAGAAAATATGGATAAACACTCAATGAGGCAATG
>C98807654  7.0
ATTAGATAGTCTGACATGGCAGCCACACATTTTCCCCTCCACCTCTTTTTAACTCTTTACCGAACCAACCACGCACAACAAACAATCTGTCCTCTACAGA
GGATCCCAACTATGGATGAGCCAAGACACCAAACCTCAAAAAAAAAAAAA
>C98816980 33.0
TGTGTGTGTGTGTTTGTACGTACGTTTTCTGGGAGCTGTATTATAATGATTTGCCTGATTAGCATATTATAATTGAGTGTCGTAATTAAAAATGAATTCC
GTAATCCTTTTTCTCTTTCCTTTTCGTGTCTCTTTGGAAAACAATACACC
>C98843969 36.0
CAGGAGAAGAATCCACACATACTACATAAGCAATAAATCAGAATTCACTGAGTCACTGCTGAGTACAGGAAGGCAAGGGGGACGTAGAAGGAAAGTCCTG
GAGAGGAAATAACATCCCTTGGGTTTTTCGTCTTTACCACAAGAAAAGGA
>C98884926 13.0
GGAAATAATGACGACAACTTGAATTCAGAATGGGTAGTGATGATGCTGATGATATAGTAGTAACAACAACAAGCAACACTATGACAACAAAGTCAAACAC
AACCAAATAAAACACCCAAATAAACCTTTACACCTTCACCTCCTCTTCAGC
>C98886676 23.0
GCAAGAAAAAAAAATCAAACTTAGCATAGCCTAATTTAATATAACAAGGAAAATATGTAAAAAAAATAAAATAAAAAAGGAAGCAAAGAGACTCACATTA
GAGATACAAAAAGGGAGAGAAAAATGTAGAAAGAGCAAGCTGCAGGAATCA
>C98898690 56.0
CTACTAAAAACAATATCACAGTCACTCTGAAATGAATTCAAATAAAGTCATCCCTTGTTATCATGGGTGTTAGGTAACAGACATACCCATAGATAACAAT
ATTCTGTGGAAAATTAGTGCCTTCCTTAATAATACACCTCAGCCCACAAAA
>C98899148 27.0
CTTGTGAAACTTGCTAAAGGAAAATGATGTTTGCAATAAAAGACCTCCCACAAGATGTTACCCCTACACATGTCAGCTGTCCATGACTTAGGAGTAATTA
TACAGCATAGTGAATTCCCACACTTTTTCTGACTTTTCCATTAACTTGCAC
>C98965294 33.0
TTGCAATGTCACTTTTATGATGATTGCTATAACATTTGTTTCTGTCGTATATATAACACTAAAACTGTATTTTCCTATGAATTCAGAACATTCGTGAGTA
ATTCAGTGATGTACCTCAAAATAACGACTGACTTCTAACCTTCAGAAGACA
>C98968758 45.0
GAATTCAAAGTACTAGGGGGTGTTATTAACTTTACATCTGTCTATATATCCTAGCTTGGTAGGGCCTCAGTGAACTGCTTAAGGATGAGTTTATGAATTA
GAAGTACCATGGGGATTCTTAACTACATTTTGCATCTGTCATATACCAGGC
>C98981710 44.0
AACAACGCGTCTCTTTAAAGTACCGTTTAGTGTTTCAAGCTGATAACTTTTGATAGACGAAGAATGTGTATGGAGTTTTGTTATATTTCCTTTTTTTTAT
TTATTTATTTTGGCATTCTGGGTTAAATAGTGTTGAATTTTGTCTCGTAATT
>C98993724 41.0
ACACACACACACACACACACACACACACACACACACGTTTCATAACCAGGCTAGCATTCAGGCTGCCTGCACTTTATATATGCTCACACAGGAGGTAGGC
CTTACACCACTCATAAACACAGCCCATCCTTCCCTCCCCTGTACTGATACAC
>C98998426 28.0
CCACAACCCCAAGTTGACAGAATTCATTTTTAGAAATATCATTGTAAATAAGAAGTAAGAAAAATAATTTGAAAACTTTATATGTTATTTAGAAGCTAAA
CATCAACAAAACTCAATCTGGTTGTCATGGAGTTTTTCCAGTGCCTTATAGA
>C99012342 22.0
CTAAATAAGATATATAAATGGAGTAAGAAATGGGAAATGGAATTCTATGCAAAGAAATGCAAGGTTATGGAATTAGGAAAAAGCAAAAGAAGATTGACAA
GTTCCTGCACCATGGGAGAAGTGGAAATTAAGAAAATCAAAGAAGAAAAAGA
>C99019372 47.0
AGTTATGCGTGCACACGATTGATATAGAGGTGGAATTCCCAAAGTTACTCCCAGAGATACTAGAAAGGATTATCAGAGATACGTTATCATGATTACATGC
AATACTGTTGCGCATTGGTGCTGCTTCTTGGTGGAACCTTTAACTTCGCACA
>C99035036 17.0
CCTGGTTTGTTCCTGTTTACCTCATCTGTATCTTGGAAATGATCTACTATCAACTTATTTATATTTATATATTTATGCACGTGTTCAGATCACTTGTAAT
AAAAGTTATAAATATCCAAAACTGTCTGTCACTCCTTTACCACACTTCAAGC
>C99045272 42.0
TACTGTACAGTGGATAATGGTTTATGATGGAGAGCTGCCTAACACAAAGCAAGTACTTGATAGTCACAAGAGATGAAGATGAAGAGTGGTTTATGATTAA
AATTTTAAAGAAGTTTGATTTTGGCATTATTTCGAATTCACTGGACTAGAAC
>C99046068 29.0
CATAAGAACATAAGAAAATAAGGGAAGCTGCAAGAAGGTCTACACATGGCAATCCCTGTATAAAACATACCTACCTATTTTTACTACAATCTCCATACAT
AAATTTGTATAATCTTCATAAATTTACAGTTAACTGTTATGCAGAAGGACAC
>C99049840 37.0
ATCTCCTTCTGCATTTTAAATTCTGTGCCGGGAATGGTAAGCACGCACTCGAACATGTTCTCCGCGTCCAAGTCGTAGTCGAAAGCCTCCAGTTCGATGC
TAATGTTGTAGAAACCACGGCCCGGGACGACTCGCCGCTCCATCTTGGCGCC
>C99061106 37.0
AAAACTGAAGACCTCGGGGGAAAATAGAAATATGTGGCAATTGAATTCTCGGAGGTTTTTATTTATTTTTGAAAGGAACTGGTGTAAACTTGTGGCTTAC
GTACAACAACTGCCAAACTGTCCTGGACGCTGAAAGACAAACCAAAATACTGC
>C99077396 31.0
AAAAGAAGACTCCGAAGACGAAAGGAATGATGAGGAAGAGCGGCACGAAAAGAAACATGAGAAAAGGAAGAGACAAGAAGAAGATGAAAAAGACTTTAAA
CAACGTGAAAAGAAAATGAAAGATGATGACGATGAAGAATTCAAATACAAAGA
>C99080026 29.0
TATTTAAAGACAGAACAAGCTAAACAAAAAATAAGAGAAAAATGTAAACAAATAAAAGGAAATCCCAAATTATATAAGAAGTGAACTTAAGCACACAATA
AGAACACTGCACAAGACTACCTGATCCACACAAAGCAGTTAATAACCACTTCA
>C99081252 43.0
AAAGCAGCAGTACCAGTAAACTATCAACAAGCTTTCACCCTACACCTCAGTTGATATTCTTAAACATTTCAGTGATTTATCTTGTGAACCTCCAGCTACC
TACAGCGGAAGTTATTGAGGGCATTTATAGGATTCTGGCTACAATTTAACAAG
>C99093486 33.0
AATTGGAATTTAATAATAGAATTCAACTAAACAGTTGTAAAGGGCGTAAATTACTGAATATTTTGTACCAATCATAACATTCTATTTTAATCCATTGAAG
ATTAATTTCACTATCCAGGTCATTGATATATATTAGAAATAACAATGGCCCTA
>C99100244 56.0
TCTATTTCTGTCCATTCCAGCAGCACTATTCCAGGCGGTCAATATAAGATGCATGAATTCAAAGCGCTGCTCATCTATCCCTGGCCATTCCCAGAAAACT
ATTCCAGGAAGATAAAACAGGAGGTAACACAAACAGCCGCCAGACCATTCCAG
>C99105390 57.0
GTGTTATGGCAAATGTTTTGAATTCCCGAAATATTTTCGAAGACATTACCAACCCACCTTTCTCTGATGAAGTCTATGTAACTTAGCTCGAGACATTTCC
CCCAAGGTTTATGTTTGTCGCTGGCTGGCGGCATCTTGCCTCGTTCCTCAGCT
>C99116122 56.0
CGGTGTGTTTTTCCCCCTTGCCTGCAGAGGGTTGGCGAGCACTAAGTGACCATAATCTCGCCACAACTCGAGCCTCGGACACGCCCCGGCTGAGTCCTGG
CGGTGTTTTTTTACGGTGACGAGGCGGTGGAAGGCCTGAGTGAGATTAGAGGC
>C99139620 17.0
AAAACAAAAAAAAGGAAATGTAAGAAAACCATAAAAGAAAAGAAGTAGGTAAGCAAACAGTAGAATTCCACAAATGGATGAATGAAAGAAAGAATTTAAA
TAAGCAACGTAAGTTAACTTCCCTAAATCAACTGATGTACGTAAGTGGACCATT
>C99149736 32.0
CTCTGAGTATTTGATGCCTCACTTCATTGCACATCTTACCTTCTTAATCATCTCTTCCTATTCCTTTAAAACTCCATCCACCATTCCTTCACCTACTTGC
CCGCCCACCCATGGAAGGTTTTTGAAGTGACTCCTGAAGGGGAATTCCAGTAGC
>C99166550 47.0
AATATTTGAGGCTTGCATGCCATTAACACTTAAAACATTGCATCGACATGAAATGTGCGGATAAATATGGCACAATATCCGGGCAAACGAGGCAAATCTA
AGTCATAGTCAAGAATCAACCTTGACTATGACTTGAATTCCTTCAAAAGGGAGG
>C99178872 29.0
TAGTATGGAACACAAAGGGGTTCTGGAGGGAAGTTACTGATGTTCCTTCCTAGTGGCGGCAGCTGAGGAGTGCACTAGCTGGTGGTAAAGCAACACCTGT
TGAAGACAATGAATTAACCTGGATACGCGATTTCAGAATTCACAGCTTAACCTC
>C99193998 37.0
CAGCACTGGCAAAACTACCTTCAACCAACCCTTCCCCCTCACTGTTTCTTGCAGCTCTACTGTCCATACAAGGGTCCGTACAGGATGCATTCCTGTCTCT
GTCCCATACTGAGTGAGCAAGGGTATCCCCCATCCCACCCCATCCCATCCAAGT
>C99202486 45.0
TTCTCTTGGCATTGTTCCTAAGCTGCAGAGTAAGGGAATTCAGTATATTTATTTTTATATTTTTCAGCAAGAGAAGATCAGACACCAATGAAACTCAAGT
GAGGGATCTATGTCATGTTTTTATTTATGTATTTATTTATTTATTTATTTTTAC
>C99215885 42.0
AAAAGTTCTTGTATCTTCTTTATTATGACTAAGTATTGGGAATTCCGTAAAGTCTAGAAGCTGTCTGTAGTAATGAAAGGCTGCCACTCCTTCAGCTATT
CCGTCAGCGGCCTTCCTCTGTGCCTCTATGGTCAGTATCGCTTCTCACATTCGTT
>C99217853 38.0
TTTTTTTTTTTTTCCTTTCTTATGTTCTGTCCAGGAATTCCCTCCACTGGGGTGTATTTGTGTCTTGATCTGAATATACTTTTATTCAACTTCTAACTTG
AGAAATCTAGAGCTGTCAATCAGCTCACTCCATCTTACATTTTTTGCCCCCATTC
>C99219409 40.0
TTTTTTATTTATGGCAGTGATGTCAAATAACTGATGTTTTGTTGATCTATCTTATGGTAAAGTCAATCTATCTATCTAATAGCTGATGGATTCTCACAGG
CTGTTTGAAGGCACTTTTGTGAGGGCCATTTTTTCTGCAGAGGAATAGTTATATG
>C99223201  1.0
AATAATTACTCAAAACAGATCCAGCACTTGGCAGGTGACAGCAAACGTAAATTACATACAATTCATGTCAAAGCTTATCATAATTTGAATTTTGTCAGAT
TGGTGTTGACTTAGAATGAATAAGCTTTTATTGTACAATTCGTCTGTCAGTTGCT
>C99223649 35.0
ATTATGGACCATCAAAAGGAATAAACACAAACTAGAATTCAAGAAATCCTTTGAAAATATTTATAATGAAAGAGCAATGTGTTTAAGAATACGGGCCCTT
GTTAAGATTAAGGGCCTGATGGTCTAGGGGTATGATTCTCGCTTAGGGTGCGAGA
>C99225211 44.0
AAAACCCAACGTGAAGTGGACGGCCGGGAGGTGAAGGAATGCAAATTGAAGGAACGAAGGTGGAGAAAATAAAAACTGCACCTAACACTGAATTCCAAAG
CGAAGATTGCATATTAAGTATTAACCGATTCCGTGCTACTGTATTTCCAAACTTC
>C99235037 35.0
ATCCACCAGCGAAGGACTTTTAATGAATTCCTCCACTCCTCTTCACCTCGCTCCACCTTCCTCTCCCTTGCTCTCCACCTCGCCTCCACTCCCCTTACTC
CTCCACCTCCTTCCACCTCATACAAATTTCTCGTGTGGTCTCGTGTCGCTAACCT
>C99245261 31.0
ATGTATTCTCTCCAGTTAACTTCTCAAGAGACAAACAATTATTTCATATACAGATATAAGCACCACATGTTTGATTTTAGATGTAACTACTGATATATAA
CTCTGTGACAGAAAGCTAATTGTACTTCTCTCCCTTGATGTATCAATGACAAAAT
>C99247369 39.0
TCTTCCATCATACCTTATCAGTAGCTCTGTGTACATGATCAGGTCTGTAATAGGAAACCACATATACATTATTGAGATATAGAAGAGAATCTGTGGAAGG
TCAGATCTAATATATTTCCACTATTGTTTAATTGTAATAACTGTTTCTGTCTTGC
>C99249175 12.0
TATATATATATATATATATATATATATATACAGTACTTGTTATAAGTATTGAACTCCCTGACTGGGGAATTCAAAACTTCTGACAAAAATGGTCTTCTTG
AGAGGGAGCCATTTTAGCCAAAAGCATTGGCCCCTGCCATGGTGTCACCACATCC
>C99265127 43.0
TGTCATCCCGGGCGTAAAGAGTCCGTGGCAGTCTGTGGGTGTCTCATGGGGCGTCTCAGTGCGCATCAAAGTGTAAATATCCACGGAATTCTCCATTTTT
CACGTGATGTTGGCGTGAAGTGTCCGTGTGTGTGTGTGTGTGTGTGTGTGTGTGT
>C99276757 11.0
ATATATATATATATATATATATATATATATATATGAAGAAAACACTTCACACAGGGGAGCCACAGAATTCCTGACTTCTAATCTTTCTAAAATTTCTGAC
TGAGGCAGAGTACACTTGGTATTGTTCAATGCCTCAAAAACTCAATTCCTCCATC
>C99279147 48.0
TGTTGCTGCATTGCCTGGTTCAAGAAAATTCTTATTACAGGGGGACCTCAACTTACAGTGGAATTCCATTCTTACGGCACAACATAATGCGATTTTCACC
GTGTCGGAACTCATAAGTACCTATGTCACTCACCTACACTCTCAGACAGTCTCAA
>C99285713 48.0
ATATAGTTGTTTCATTTACCCCTAATACTTATGGCCTAAGACCACTATACTCCAAGGTGTCACACTCAAGTTGGAAACGTATCAGTGTATTGAATAAAAT
GCTAGATTACAAAAGACTGGGGTGGGGCTAGGAGAGGAGATGGAAGGAAAAAGTGC
>C99291767 34.0
AACCTGTTATTTCTTGTTCTGTCCTGGTTGCTGATCCTAAGAATTCTGCTTACGTCCCCCTTGTTATAACCCTCATACCACTTAAGGACTTCTATCAGGT
CTCCTATTAAGCTACGTCTCTCTAAAGAATGTAAATTTAACAGCTTCAATCTCACC
>C99310392 34.0
AGAGGGAATAATGATTTGGAAGGTTGTGGCGAGTCGACAGATGGAGGAATTCCAGTTTTTGAGGCAACGAACGACTGAGTTTGCTTTGCCACAATCACAA
ATCTAAGATCACGTCAAGCGTTCTATGGCTTCCCTAAAGGGTTGGAAAAAAAAAAA
>C99310546 42.0
CTGCATCATTTTGTTTATAAAAATGTAATGGAACTGGATGGTTATTTTGTCAATAGTTCTCATCTTCAATCTGAATTCAGCATGAAACAAAAAAAATTGA
ACATGTTTTTGTGAGACTTATGTAGCCATCACGACATAACATCACAATATCGCTTA
>C99312506 12.0
AGAGAATTCCTATTGTGCATTGGAAGTTAAATCAGAACTTAAAATAACATACATGCACAGTTCTCTCAATACACTTCACTTCATCTTATTCTTAATGGTT
GGAATATGCAATGACTCCCACCTCCCATCACTGTGTGAGCTCTGAAACTGTACATG
>C99323426 22.0
ATACACTACCATGGCTCGGGCAGAATTCCTTCCTCACGTTTACTCCTCATAGTAACTCGTCATGATATGGTCAGCTTACGTACTTATTCCTCACACAGGC
CCAAATGATCTTGTTTCTTATATCTGTCAGTAACTAGTCAGCATCGAAATGCACGC
>C99327344 53.0
CATGGCCACCAGCAGGAGATGGTGGGGCAGGGAGGCAAAGGGACGCCTGCCACCATGCACAAAGGAATTCACCCGCACAGCACCCGTCCTCTCATACCCC
AGGAAGGTCTCACACAGCAGCTGTCAGGGAATAGAGTGGTGGTCTGTGATGGTCTG
>C99328078 61.0
GTGATGGACGGCAGCCTGGCTCTGCCCACCTCCCCTGAGGAGAATTCGCGCCTCACGCGGCAGATGACGCCCTTCAGTGACGTGTGCGTGCCCACGGCGA
TGTGGAAACTGTGGCTGGGCACGCAGATGACGACGCCGGGACGCTGGGAGGGACTC
>C99329168 62.0
AACCAGGCACCACCATTCCCAGCACCCTCCCAACATAGCCTCCTGTTCTGTGCTCAATGTTACCACCGGCGGGAGTCGATCCAACTCACCCGAGAAACCC
TGTCATGACGTTGCTCGCAGGCACACTTTTACGGGGAATTGTAAAGACCTTGTAGT
>C99341097 52.0
TCACATAATAATAATCTTATCTTTAACAACAAAATCAATGAAAACTACATAAGGCTCAATTTAGCAGAGGACAATCATGATGTTCTGAATTCAGCCATGA
TGAGCCACTTATATTTCAAAGTTCTTCATGACTCTATGAGATCAAGATATCAACAT
>C99346423 62.0
TGCTACTGCTAAGCCCATGATCTGAAGGAATTCCAGTGTGAGGTAGATAGTCTGCAGTATGTATGCCAAGCCAGAGTGTGCTGCAGACCCAAGCCACATG
GCCATGCTTGTGATTGCAGTCCACAGTGCAAAGAGACTGGCTGAGGACACAGATGC
>C99348589 35.0
GTCCCAGAGACCCGCGTGAGTTGAGGAATTCCTAGTGTTGCTCAGACAGAAAGGCCAAGGCGAGGGATTCGAGTGGAGGGTGAAGGCAACGTGTTAATTA
ATTATGTTTGTGCTCCCACGTCCTTAACTCTAAACCTTTACCTGTGTGTGTGTGTG
>C99382123 16.0
ATGAGGAATTATTAAAAATACCTTAGATTTAAACATAAACAATACATTCATATCTTCAGCAATATTCTGGCAAAGCATTACTTAATATCATAACTTTTTT
CTCCATACATGCACTGAGTCTTTAACTAAAAGACATGCTTAATGGTGGAATTGCATA
>C99407809 38.0
GAAAGTTATGTAGCCTAGAGAAAAGAAATAATAGTAATGTGCACTGCTGATAATATAAAGTTCTTGTAGGAAAAGATTACATTATCTTATATGTACGTGT
TTTCATAGTTTTTGACACAACAACACAACTCACAACCGCTAAGAATTCATGGCCAAT
>C99415591 35.0
GATACCTTTCTAGGATATCTGTCATCGTAAGCTTAATATAATCCTTTTAACCGCACTAACTACTTATTATTGGCAGAGTCGAAGTGAGTCGAAGTGAGGA
CGTGCTACTGAAGGAGTTAAAAATTTTCATAACCAGTCGTTGCTGTTCTCTTATTTC
>C99417263 26.0
AAAAAAAAAAAAAACGGACTGCGTGGTTTAGATTTATTACAACTTATACCGCTGACTCATCAACCTCCCCCGACACCCCCTTCCCTCTTCCTTCCCTTTC
CCTTCATCTCCCTTCTCCCTCCTTCCCCTACATTTCAAAGGGACCAATCTTGAATTCT
>C99440891 30.0
ATAAAACCAAATCCATTAGATGAGAGCAAATCTAAAAAGGAATTCTTCCTGGATGAGGTTGGAGATGACATAGAACTTGACCTGGAAGAAGTTGGGGAAG
AAGTTGATGACATTTTTGCAAAGTCAATAAATCGTTCTATGGATGACACAAATGAACG
>C99446465 59.0
TTCATTTATGCGCCAGAAATTAATGGTCCCGGCAGCCATCTTGGTCAGGGGAGGGAGTAGGACTAGGCTGGCGATTGGAGTGGACAGGGATGAAAATGTT
TTTATTGGTGATGTGATTGTTAAGGTGGTGGTGGTGGTGGTGGTGGTATAGAGAAAGA
>C99467389 46.0
CTGTAGATGAGAGTACCATACACTAGGCACCTCATCATCTTGCTGAAGGATTGTAAGTGCTTGGGGTAAACCCTCACCTTCCAGAGCATACCTTGTGAAA
GACAGGGATGTTGCCACTGAGTTAGCAAGCCTAAGGATGGGGATGGGGAATACTGCTA
>C99474089 43.0
CCATTTGATAATAATTCTTTTCTATTTCTTCTTTTAAACTTAACTTTACCAAGCTTTAACCCATTATTTCTCCTCCTATCTGGATTACTGACTCTGAGAA
TTCTACCCATGTCTCAGGTCTGCAATATCTCTAACACTGGAGGAGTTTGTACTCCGCC
>C99493113 52.0
GGAAAGTAGAGCAAGAAACAATACCTTACAACTGATAAGATAGGGGAAACACTTGAGTGGATACGAAAAAAGTTGCTGAGAACTTATGTTTGTGTTGCTA
GGAAGAAGAGGATGAGAGTGAAAGCTTCAGGAGACTGAGTGACGCTGAAGGCTGCTAAC
>C99493251 56.0
AGCTCATTTAATTTGTGCCAAGCTTTCACACTCCAGCAAAACTTAGCGCAGAATTCCATCACGACACATTGCTTATCTTGCCATCTGCAGATATCAAATA
AGTGGTATAAATAATTTCACACACCACATAATCAAATTACAAGCACACACTGGTGCATA
>C99501123 42.0
TGCCCAATTCTTTTTAAGGAATATAAGAATTCATACAGGGAAGTCACAGAATGCCTGATTTCTAATCTTAAACTCTTGAAGGGTGTAGAGCAACGTCTGC
GTTGTTCATTGCCTCAAAAATCCAATTCCTCTGTCTATTGATTGTATTAACTCAATACA
>C99503303 39.0
GCTTAGCGGAAACCCATTATTATGGAAAAAGTCCTTAAAAGGTTGATCTTATGGTCAAACGTAAACCAGTTTAAAGATAGACTGTATATGAGAATTCTAA
TAGCATTAATCTTAAATAACTTGTAAATAAAAGAGAGATAATTAATCCCCAAAACAGTG
>C99520775 54.0
CCCCGTCTATATATTATGGTTCTTATTATCACACTCGACTTCCTTAACCCCATGTCCCTTTGCTCTCAGTAATTTCCAGTTTATCACATTAATTGAATTC
TATTTCGTTCCTCTCATCAAACTGCTCTCCACAATGCCACGTCTCAACCTGTTTCTCTC
>C99539829 17.0
AAAACACCCTTGAAAACCCTAATAACTTTTATTTGAGCCCTAAAATCTATCAAAAAAATTGTTTATCTGTCTTTAGAATCATGAAAACACCCTTGAAAAC
CCTAATAACCAACTGGATCCCTTGAAATTACCACAAAACTGTTTATCTGTCACTAGAATC
>C99542853 36.0
GAAATTAAGAAAACCAAAGAAGAAAAAGACTTGGGAATTACAATCCGTGATAACATATCGCCAGAAAAACATGTAAACAAAATAGTGGTGGAAACCCATG
AATTACTAAGAGAGTTGAAAAGGGCATTTGCTTACATGGATGAAGAGATGATGAAAAAGT
>C99551141 45.0
GTATAGGATATATATGTACATATGACCTTGAGAGGCAAAGATAAGAAGCATGGAAGGTGAGACAGAAGAGGGGTGCAAGGGAGAAAGGTGCTTGTATGAT
GAAAGTATATTGATCTTGGAAGTCAGGAAGGGATTTGCATGCAAGTGAGATTTAGACAAG
>C99553731 45.0
CACACACACACACACACACACATCATGATGCAATGTTTCCAGTTTAGATTAAAAGTAAAGGACAGACCAGGAATGTTCAGTGCAGAAGAGGGGGACAGTT
GAGTGTCACTGAAGAGAGGATAATTGGAATTCTCTCTCTCTCTCTCTCTCTCTCTCTCTC
>C99554051 44.0
AGCAGAATTACACATCATACAAGTTCTTAGGTATCATTGTTTCATGTGGTCCTTTTCATGAATTACAATACTGCAGAACAATAATACCTATAAAGAAAGA
ATTCTAGGTTGACACATTCCCTTCTCTTCAGTTTGAGGGTTGCAGCCCCTTCAGGAGGAG
>C99558325 33.0
ACTGATCACTTATAAGTAAATAGACCACTGTTTTCAAAAAAGATGTAGAATTCATGATCCAATTCTATTATACTTTTGTTTGAAGAAAGTTGGAAGCAGA
AGAAAAAGGAAGAATAAATTCAATCTGTCATGGAAAAAGCCAATACCCACGATAAAAATA
>C99565553 36.0
TTCACCTTCTCTTCCCTTTCCATAATTTTTCAATGTCTTTCCGCTCGAATACATCCTAATAATTTTCTGCTCCATAGGACGAGGAAAGGAGGAGTAATCT
TCCTGAGAATTCTAATGTTACGACTACTACTACTACTACTACTACTACTACTACTACTAC
>C99570757 26.0
AAAATAGTAAGCAGAATTCAAAGAGAGGAAAAGGAAAAGAACCTGAAGTGAACGAACTACTGGAAGTGAGAGCTTTTGGAGTAATAGACTATTGAACTGG
GCAGTGGAAAACTTGACTCAGTGGGTTGATTGTAATAACAGATTTAGTGGAAGAGATAAA
>C99579817 48.0
TTCTTCATGCGCAAAGATGGCGTGGACATCCTCACCTTCTTCCTGGGCAACAACCCCGCATGCTAGCCTGCCTCACGTGCCGCCGCTCCCTCGTCCCTGC
CTTCCTCCATCACGACGGCTGACCGAGGATGATGCCCGAGTACATTCTTCACTACTGACC
>C99583818 52.0
GGCAACAATGTCTGCCCATACAGTCTTCTTTTGCTTGGAGGTCACCACTTTTATTCATTGTTATATTTTTCTTTCCTCTGTGAGGTTTACAAGGAGCAAC
ATTACATAGCTACAATTTTTTTCATGCTTGAACTGTCTACCATACTCTGCATCCATATTG
>C99586494 29.0
TAGAGAGGTGGACAGAATAGGGATGAGAGAAAGTAGAAAGTCTTGAAGGTACTATATAGGCATGCTTACGTATGTATGTATTGCAATGTATGTCTGAATG
TATGAGTGAACATATGCAACCTCTCCTTGCTCTCCACACACACACACACACACACACACA
>C99587406 51.0
TTTTGGAATTCATCAAGGTATTTGAGGATCAGAAGCAACCTTGTTTCAGTCAGTTATTTCACATTACCTCATTACAAGCCACTGCATAACAGTTCTGCAC
CCTCAAATCATCTCACTGATCAATGGCCAAACATGTGATCATCCTGAGTCCAAACTATAC
>C99599854 27.0
CATGAAAAGCAAATTTTTGTAACTTGGAGCTATGATATGTTAAATTTTACTAGGGGAAATTTATTTATATTTGATTTTTTGCTTGGAAATTATTTATTTT
TTTGTATTTAACCCTGACACGGCTGCGATCGCTTATGTAATCAAGCATCACCCGTCCCGTG
>C99606608 38.0
CTTCAAAGCTTTTCTTGAGTTTTGTTCTGGTGTCCCAACCTGAAAAGAAAAACTTGAAAAGAAACAAGTTAAACTGTGCTTCATTTTGGCATATATTTAA
GAATTCATAACAGTAAATTTTTTCCAACACCTACATAAAGTAAATTTATACAAACACTATC
>C99619700 63.0
GTCCAGCCCGATGCTATCTCTTTGTGACTGAATTCTTCAATCTTCGCCGCCGCCTATGGAGGGCAGGGTTATAGCAGTGCGCCTCGCCTTGCCTGGAAGG
AAGCATAGCGCCGCGGCCTGTGCAATGTCACCGTGCTGTGCCGACAGACGCTCGCCGGAAG
>C99634760 54.0
CCTTCACACTGGTCACCTCTCTACTGTAAGTCTCCCCACGTCCTCCTGCCACGCCCCGCCCCACGCCCCAGGGAGTGAGGAATTCTTGGTATAGTCGCAA
TAAGCCTCGCCGCCCGTCCCTGAGTCTCGCGGTATCTTATCTGTTCTCGCCCCGTACTGCT
>C99635070 33.0
GACATGCATATAAAGAAAGTCTGTATATTATCTGAAAATACCTAAGCAAAGTGTCCTGTAAATTATCTTGATCAATATTTTACGAACCTGTTTCCATCTC
ATTCCTGCAGCTCTGCCATCCTTCCTTGAATTCAGTGTTATCGGGGTCATATCTCAGAGCC
>C99671098 39.0
ATAGAATAACACCGAACAAGGAATTCTATGCTCCAATTGATTAGAGTTGGAAAAACCCAGTTTTTTAACCCAACCCACTGATTTTGGGTGGATTTTGTTG
TTTTTAGGGTTTTTTTATTATTCTTCATATTTATATGTAAATCAGTTTAAATAAGCAATTAA
>C99673158 20.0
ATTCAGTCTTTTCTCCCTTTCTCTTCACCGCAGTCCAATCTATTTATGTTTTTCTTCAACACAACCCAATCTGCAATTATTTTCTTCGACACACACAATC
TGTTGTTAATTTTTTCACCACAGGTCAATCTATTACATACTATTATTATCAACACACCCAAA
>C99673420 49.0
CACAAAACCCGTATCTTTAATCCTATTGTAAATTTAAATATGTAAAGACAATGAATACACAATAAACTAAAGCTGAACTGTATTCCTCACGTAACAACTC
ATGTGCTGCAATGGCGTGTAATGTCATGGAATTCTGGGAGCAGCTGAGCGAGTGGCTTAGGG
>C99679720 43.0
ATACAGCCCGCATGGTAGCGAGCTCTCAGTTCCAGTTCACTCCAGACAGAGTTCAGTCCCAGTCAGAGTCGGAGTTAGTCAGTCACCCAGTCACGAGCAG
TCAGTCTTGGTCTTACACTCAGTTCCGCTGAATCACAGTCAAGTCTTGAGAGACGCTGCTCA
>C99680234 55.0
AGGCGAATTCTTATTTGGTAAGGTTAATAATGGTTTCAGGAAAATGTTCTTCGGTTTGTTGCAATAGTTGTGGGTAAGTTAGGTAACTGAAAAATGTCAG
TTTGTTTGAGTTTTTGTTGATGACTGAAGGGGAATGTCATTGCGTTTATCAGAATTATTGTT
>C99702253 32.0
AAAAAAAAAAAGACTAAACTAAACTGATTCTTTCTTTGGAATTCCCTCCATTTGGTTCTGGAAAAGAAAATTAGCTGACTTGTTTTCTTGAATTTGTTTT
TGTCCTTCGTCTGTCTCCCTTGTGCATAAAAAATGGAAGAGGAGAGGAGAGGAGAGGAGAGGA
>C99711665  8.0
AATAGAAATTGAAGGATATTTTTGGCCATATTCCAGGAGCTGCAATGAAAGTAAAATTTGAGAGCTTTTCACATTTTCTCTTGATAGATTCTTAGCAAGT
TGAAGGATAAATTCCAAGCAGAAATTTTCTCTCTCTCTCTCTCTCTCTCTCTCTCTCTCTCTC
>C99717819 42.0
AGGTGCATGGTTGTCATTGTTCTTCAGATGAATTCTCTGTTCAGGACATGTATGCGTATAAATGTAATACACGAATAATAAGTGTTTAAGTGTAATATAC
GAATAATACACTTAACGTTCAGTGGTCTCTCGCAGTTCACCAAACTGTAGCCTAACAATCTGA
>C99718291 48.0
ACTACTAGTACCTAACCAAAAACATTTCCAACAATTTTTCTTCTTTATCTCTCCCTCATCATTTCAATCTGATGGGACCACTGCCATCTCATCTACCTCT
ACAGCTTAATTCTTTGCCTAAACCTTTGTTAATTACTATGGATGATTCAGGACCTTTATGCCT
>C99726665 27.0
ATTTCAACCTGATGGCACCACTGCCATCAAATCTATTTTCAAAACTGAATTCTTTGCTCAGACCTTTGCTGAAAACCCGACCTTGGATGATTCAGGGCTT
GTTCCTCTCTCTCCACCGTCTGACTACTTCATGCTACCTATTAAAATCTTTTGCAATGATGTT
>C99732313 44.0
CTGACCCAACGCGCCCTCGGTCATAAGAGGTCACCGCCATCTCCCCTCGGCCTGGTGGGAAAAAGAGGAAAGAGTAAATTGTCACCTGTCTGAAAACTTG
AATTCTCTCTCGGCCAGGGACAAAAAGTGGAGAGAGAGAGAGAGAGAGAGAGAGAGAGAGAGA
>C99741111 46.0
GGTGCTGCCACAGAGTCAAGAGCATAAGTCACTTCATTCACTATAACCACCATTACTGTCCCCATTACCACGTCATCACCTTTAACCCTTCACTGCGACG
CGCGACACCTCACACCACGGGAGCACTGCAGAGAATTCTTATATTCACATTCAAGAAAAAAAA
>C99771803 43.0
CTCTCTAGCTCTCCACATCATCCTTGTTGCAGTGCTTCTTGTCTGTCAGAATTCCAAAACACCTGTGGATATTTTACTAATAATCTCTAATCATTGCAGG
TATTATTTAGTTCCAGATGCAAATTTTTAGTATTTACCATATAAAAAATGTCAAGTATGTTCAG
>C99772775 39.0
ACTGGATTTAACTCTACAGATACCTTGCATTTTTCTTAATAATACTCAGCTTACTTATTCCTCTGCACTTTTATGCATCATCTCATCTTCCTCTCCCCAG
GTCCCCATTCTGCATTAAGTGGAGGCAGCCAGTTTATAAGGAATTCATACTTCTTACTTGTTTG
>C99773451 58.0
CCAGTGATGACACCTCCATGAATGGTATCCAGCTCATCTGCCGCCAGCCAGTGGATGTGGGTCATGACGGACATCCGCCGAGGGAAGGAGCCAAGGAATT
CTCCATCACATCAAACGAGGCAAAATGGGGTGACTGGCGAGGTAGGTTTCATGAAGACCAGAGG
>C99783053 51.0
CCTTGTCCTCACCTGTGTGTCTTAGTTTGAAGTTTTCATCCTCAAACTTTGCTCCATATATGGAACGCCCTCCAGTGCCATTGTGGTTGGTGAAGTCCCC
ACCCTGACACATGAAGCCAGGGATGATGCGATGGAAGGTGGAATTCTGGTACCCAAAGCCTTTC
>C99802043 44.0
GAGAAGGATGGGGCGCGCGTGTGTGGAATTGGCATTGCTGGGCCTTTGCTTCGCCGCTGTTGCAGGTGTGAACACAACTTTATTTTTCTGTCGTCCTTAT
GATAGTTGTGGCAGGAAAATGTAGTGATCATCATAATACATTAGATGAATTAAGGAATTTTATC
>C99844975 60.0
CTGCTACTAATTATATACCTTCACTATGCACACTGCTGCCTGCTTATCAACGTTTGAAGGGCATGCAAATGAATTCTTAACGTAAAACGAATTGCCTGGT
TCTTGCTGAGAGGAAACTAACATGGTGATGGACGGATGCATATTGAAGGAGAGCTTATATGTACA
>C99851819 48.0
TTTTTTTTTATCTATTCTATTACCATGTTAATATAATAAATCTATGTAGAGATTAACATAGCATCATTTAGTTATGTGACTTTCTTAATCTGTTATGTTA
TGCTTGCACACAAATTACACTCAAAGTAGATCTGGAGAACAATTACTAAAAATGGACAACTTTGA
>C99860153 39.0
AACAAAGGTGATGGCTTTCCTGGTAGAGAGAAACTGAAAGAATGGATAACAAATAGAGGTTTCTCAAAAAATGGAACAACTGTAAATGAAGGTTTCCAAT
GTTCATCTCCTCAAGGTAAAAACAAGAGAATAATCATGCACATTGACATGGACTGCTTCTTTGTGT
>C99861863 57.0
GAATTCATTGTTATAATGCATGACTGTCAAATGGTTGAGGATAAACATGTTTTAGTCTCAACAAATAAGGGATTGCATGGCATAGCGCGTAAACCTGCCA
CAAACGCCCCTAATATGTAGCGCGCCAACCAGGGTAGGGCATTACTAGGCTAGTGTGCTTACTTTA
>C99867207 51.0
TCTCAGTCATCATTATTTTCTTTAACAACTTCATCGTCATCCTGGGAATTCGTTTCCTCCTGGGCTGCTGCAACATACTCACATTTTTCATCTACGGTGA
GTGTTACCTGTGCTGCGTGTCTTGGCGGGAAAGTGACGACGGAAAAAGAAAAAAAAAAATATTAAA
>C99883963 46.0
TGGTCTTTTTGATGTTTTGGTGTGTTTTCAAGATTTTAGTTTTTTGGGGGGTATTTTTCATTGCTTCTCATGGATCATTCATATCTTTTTGTGTGCATGA
TGTTTGGGTACATTTATTGCAAAAAATTGAAGGATAAAGTGTCTTGAAACCTTCCTCTTGAAGGAA
>C99885883 36.0
AGCACATAAACAAACTTTTGGCAGTGACTGTACAAGCACTGAATTCACAAAGCTGCGTTAACACCAAGTGAACTGAGCTTAATTTCATGTACTATTTCAC
TTGAATCACTTTGAGTCAGCACCATTGCCTGAGTGAATCCGAGTCAGCACTTCACGGGCAGACCCT
>C99892965 46.0
TAGAAGTAGCAGTAGCAGTTGTTTCTAGCAGGATTTTGTTGACTTCAGATTCGACAAGTATAAACACTGTTTAGGAGAGATGGATAAGACCTGCAGAATT
CTGGATGACTGAGTGCAATGTTGGTTAGCCTGTTATCATGATTTTATATTCATTTGCTATGAAAAC
>C99893025 63.0
CTGCCTTCGTTGTCAGGCGCCGCTCATTGAGGCGCAAAAGCCACCTTCTTGATCCAGGCGAGGTAAGCTGGGTGGCGCAGGTTGACGTACAGGCCGAGGT
AATCCTTGTGGCCACACCCGTAGCCTTGCGACACGACGCCCGCCGCCACGTAGCGCCCTCGGCTGT
>C99900030 43.0
GAACAGAAGAGAAACAAAGTAGAATTCAGGTAAAATGAAAGCTGGTCAGGAGATTTTAATGACCAGAAGGACAATAGAGATGCGAGATGTTAGTGCTTTT
CAACAGTATTGTTGTTCAGAAAAGAATGGCTTGTGAAGAATTGAAAAATAAAATATAAGGTTGATT
>C99904662 53.0
AAGCATTACATGTTATGCTTTCAAAAAAATTCTGCACTGCAGTACTTTGTTTGAATGGCATACATACATATTAAGTATTTGAGAAGATGAAAACAACTTT
CTGATAATGGAATTCCATCCAAATATATGATCACCTCCACTTAAAAAAGAAAGCTGGAACATTTGTT
>C99905022  8.0
AAACCTTTATGTAATGGTAGAAATGAGAGCCAAGATGTAATAGAAGTTATTTGTTTAAAAACATAAGTACTGGGGAGACTGAACTTACCATTTAAAAAAC
ATGAAAATAAAAAGAAATATAAAAAAAAGACAACCAGGTGGAAAGACAGCATCAGGAAGTGTTATTA
>C99906578 58.0
TAATATACAGTCATTGCCAAAAAAAAAGATTACAGAATTCTGAGTTGGTGTCAGTGTCCACACACCATCCAACTAGTTTGACCCAGTTTAATGGGAGAGC
AGAGCACTAATAGTATTTGACCTGGTAACTGAAGACAGATGGTGGACTTGGGTACACTCACACATCA
>C99910592 40.0
ATGATGCACTTATGGGTATTTAAGAATTCATATGGGGATGCTTTAAAATGGATGATTTACCAGTGTCTTCATACTTAGAGTGACATAGTAATTCAGCATA
TTTCTAAATGATACAGTTTCCTTTTACAGAAACTTTTATTTATTTATTTACTTTCTTAGTCCAAACA
>C99915780 45.0
TGCCTTTACTTATTTCTTTAGTGACATTTAGCTGCTGAATTCCTTGCTCATTAAAGCCTTCTTAGATAGAACAGGAAATTAACTTGAGGTGATGATGGGA
CTGTTATAAGTAAACATCTTTATTCTTTTCCTCCTCAAAGCCTTACTGGAGGATCAGGAGGAGAAGC
>C99923520 61.0
ATTTTGGTGCTTATGTCAAGCTGCCTGGTCTTGCCGCCTTGGTGAGAGATTATGCAAGGAACAACATTGCTAACTTTAGCGTAAAGGTGGCAATTGATAA
GTTACTTTAATGCACCGCAACAACGGGGCCATATGTCACCTATGTAGATAGGAAACCCGTTCATGGA
>C99924312 60.0
ATGCTAACTAACAATTTGATGTTTATGTGACGGAAACACGGTGCACTCACCTCATGTCTACGTTAAGATTCAAGGAGGGACGAAGAATTCAAACACCCGA
GATAATGTTTTGAATGTGACTCAAGTCCCGCTCGTGGTGCTTGCGTCATCAAAACACAGCCGCTGGG
>C99924488 37.0
ATGTCAGTCATGTGATTTCATGAAAGAAGGCAACAAAAATATTGTAAAAAAAAATAAAAATAAAAAAACACTTAATTCCAGGTCTCATAGAGAATTCCAA
ATACAAAAATCAAGTAATGTATGATAAGTGTCTTGAAACCTCCCTTTTGAAAGAGTTCAAGTCATAG
>C99944082 20.0
TTCATATAATGAAACCTGTAACTAATGTAAAAAATGCATTAGGTTTAGTGACCCTTGTCACAAAGGTTTTCAAGCTAAAACGTATGATACCGATCACAAC
AAATGTGTCTATGTTACAGGACTGTTGATAAAGCAACCTGAAAGAACATGATTTCATACTAATTAAA
>C99947154 40.0
AAAAAAAAAAAAAAAAAAAAAAAATTACTTTGGCATTATCCTACAGAAATACCTCACCTCATCACCCAAGTCGTGGAAACTACAACTTACTTTTCCTGAA
GAATCTCTGACTCGTCTGTTGAATTCTTTTCCCTCTAAAATAAGGCTGTTGTCACCAGGCTTGAGGAT
>C99949634 29.0
CCTAACAGTTACATGACAGATACAAAAACAAAAACCATCATGCATATACAACAAACAGGCTTGAAGTTCCACACAAAAAGGCTTTATCTAAAAGTGCACT
ATACTTGGTGACAACTATCATGCATTATTTGAATTCCCAACTCTCTCTCTCTCTCTCTCTCTCTCTCT
>C99958610 53.0
TCCACGAGAGCCTTCTCTGCCTCCTGCCGTTGCCCCCCATTGCTGGCCTCATGGAGCTGCTTGCAAAGCAGCTCAAGCTTCACCACCTCCTGCAAAAGGA
AACATCTCCCTCGATTATCCCAGTGGTGTCGAGCCTCTGTTGTTCCTGTTTGACACATGTTATGTTGC
>C99967493 34.0
ATCAGGACTATTCTTCAAAGGCCAGAGGTATTTAGTTGGCCTTCCATGCACGTTTTTTCCCATCAATGATGCAGAATTCATGTTAGATTAGTAATAGAAT
GAAAACTCCCTAGAAAACCCCACTAGCCTTCACTGGATCCTGTTGCAAGTAGAGATAAAGCAGCGAAG
>C99969609 41.0
TGTTTTTATATTGTATCAGGAGATGGATGTGGAGAGAGCATGAAAATCAACCTAACCTTCCCTCTTTGGAACTTATTTTTTCTATTCTTTTAGAATTTGT
TAAATAGATTCTTTTAACTTCATTTTTTTTCTCATTTGTCTCCTTTTTACATAGAAAAAGTTAATATA
>C99971633  7.0
GAGGAGGAGGAGGAGGAGGAGACGGATGTGAATATGGAAGAGGAGGAGGAGCTGCAACTAAAGATGGAGAAATTAATTGGAGATAGGGAGAGAAGAGGAG
GAAGAGTAATAAATAAAGAATTCTTAATAGACAGAGAGAGAGAGAGAGAGAGAGAGAGAGAGAGAGAG
>C99982359 39.0
CACTAACACCGTAACAGAACCTTCGTGAGGGTCGCCAGAAGAGTTGACGTGTTAGGTTAGGTCCTTGTGTGGATCACTAGACAGACTGACCTTTCGATCT
GTTGATGAAATGCTGTGGTGCAAGTTCATGATACATTTTTAAAGGCCAGCAACGTTAGCGAAAGGAGT
>C99982901 26.0
CTCCTGCATCCTCTCCCCCATGTCTGTGTCTATTCCTGACGAAGATGGCAAATTGCATTGTTTTCCAGTAATGTTTCTTGATATACCTAGCCTCTCTTCG
TCTCGCATCTAACTTTGGAACACAAGGGAAGGCTCTCTCTCTCTCTCTCTCTCTCTCTCTCTCTCTCT
>C99984977 65.0
CTGGGAGTAATTATCGTTTCGGCAGGTGTCTATTGCCTCCTCCTTATGTATATAGCATAGTATGATAGTATCTGCTTGCTGTGTCTTCTTTTCACAGGCA
GACGATCTAAAGGCGCGCCTATGAAGATAGGTTACCTCTGTATCATTGAGATCAAGATTAAGAATTCT
>C99986695 22.0
TATAAACACTTCCTGTCGTCACCAAGATAAAGAAAACGAACAAACTAACAAATGAGTCTCACCAAACGAAGCAAATAAAAACAAGAAACAGAAAAAGGAA
AAGTGAGCCACCATAGGGAATTCCTTTTGTAGTTATTCATTTCTTTCCTTCATTCCAAAGAGAAACAC
>C99991041 41.0
TGATATTTCAACCAATCATGCAATTAAAGATTTCTTGCTCAGTGAATTCATGTTCTGTGAGGGTTGACACTAAACTTTAGGGCTAAGTGGTAATTGTACA
TAACAATTATTCAAAATCATAAAAACAAAGTTTAGAAATAGACCTGTGATGCTAAGTTATCTGAGCTG
>C100011997 51.0
GTTTGGAATGGAACATAAATTTATTTCAAGTTTATCAACAAATACAGTGTCCTGCATTTGGAGTGGAACTTGACAGTATGCAATAAGAATCACCTTCCAC
TGCAAGTGAATTCCTCTACCTTAACTTAATGTGCAACAGACATGAAAATCTAACTATTCAATTCAGCAG
>C100017781 22.0
CGCTGGCAACTCACGATTCAAGAATTCTCATAAATTCCCTGTAAGATAAACTCAGTGCCCAATGCACTCTCAAGCAATGCTGCCGCTATCTCAGCCATCA
CAAAAAATCCTGCCATGCCGAACGTGGATGAAATAAAGAAATATGAACATTCAGATGCGTTCAGTTCTA
>C100020929 10.0
CAATAAATCACACTCCCCAGCCTCTATTAGGTTCTATGGCAATTTCCATGATGTTGAAGTTGGCTAAAGGAATAAGTACTCTCTCAACATGAATTCTATA
GGCCTGTATGTATTATGACCTTATCTGAATCAATGCTTCATTATATATATATATATATATATATATACA
>C100020933 30.0
CAATAATAAGGTAATGGGTGAGCGAATGAATGGAAGAGACTCAGCAGGAGCGAGGCAAGTGCGCAGATATTAGATAATGAATAAATTTATGGACCAAATT
CTGAAACACTTCCGCGCCTCACCTCCACTACACTCGAGGCTCTAGTTGAAGTGACACGGATTTTTAAGG
>C100037967 27.0
ACTTGGGAATTCTGGGGAAGAGGCCTTGGGAGATTAGAGGGAGAGCGCTTCCTTGGAGACGAAGAAGTGATGGAGGACATAGAGAAAGGGATAGAAAAAA
TATAAATCTTTCCTAAAAAAAATGATGCAGAAATTGATAAAAATGAGTAAGAGAGGGAAGGTAAAAAAAA
>C100039221 29.0
AAAACGCTCAGCACAAAGGGAGTACAAAAAGTTCCTGAATTCCTCTGATATATTGACCGTTCTAAAATTTCCGACTACTTATGGATTCATGGATTTAGTA
GAATTTTAGTAGCATAGAGCATTTGTGACTGAGAGAAAGTTAAACGCATTGAAAGAGAGTACAGAGGTTT
>C100042485 36.0
TATTAGCCAATGAATGAAAGGATAGGAAGGAACAGACTAACTATATAGAAAGGGAAAAGGAATGAATTCTGGTTACCTACATCACCATGAGAGTTTTGAG
CACAAGAGTAGATTGATGACTGTGAGATACCAGAAAGAATGAAAATAGAAGATTAAATGTTAGAGTTTTC
>C100052587 49.0
GTTGTTTAACTCATGGACACGAAAGAATTCGACGCCTGACTTAACCTAACCCATCACTTACTGGACATAACAGGAGCTCGCTCGCCGCAAATATCGTTCC
AAGGACTCAGCATACAGTCGACGAAGCCCGAGATTTTGGTGTCCGATAAGACATCCTGCAAAATCTTGTC
>C100064093 33.0
TTGTGAGAATAAGTCATCCTTAAAATTTAGAAGTATGATTTAAGATCTCAATTTCAAACAAATAAGAAACAATATTTTGAAGTAGTCACTTAAGACTGTA
CTGAAGGTCATAAGTTAAGGCAAAATCTAGGATGAATTCAGTCAGACCACACAAGCCACAACCACACACA
>C100075265 41.0
AAAGAAGTTTAGCTCAAACCAGTCATTTGGGATGCACTTCCTTAAGTGATGTCCAGAGGGAAACCTATGGTGACACCATCACGTTGTTTGTAGTAATTAT
CATTAATCATGAAAATAAGTGTCTCCAACAATTAGTTTCAACAAATCCTTGAATGAATTCTTATTAAAAC
>C100077419 51.0
AGTTTTGGTAATGTCTGTTTTTTTCTGTTCTATGATGCTTTTTTCATGGAATTCATGACAAAGTAGTGGTATGTGATAGTTCTGAAGATTACTATCAAAT
TTTAGGCAAGGCAGAAAGGAAGTGTGGTAGTCAGATAGGCACAAGATGGTGACAGCCTGGCACTGTGAGC
>C100081828 36.0
TTTGAAGTTACTAAAGAAAGAAAATTATCAACATACACGTAGAAGAACCAGCCAAACAGGTCCTGATATGTTTTGATTTAAGTGATGAACACTGTCCAGT
TGAGAGAGAAGAAAAAGAAGGCAGAAAGATACTAAGTTGTCTCTCATTAAAATGGTGGGAAACCTACCAAC
>C100083386 31.0
AAATTCTTCGCAATGATGTTTTCCATGCCCTCGTTGATCTAAACCTGATGGGTCCCTACTATTTTTCTCCGAAACTGCTCCTCCGTGCTTGCACCTTCCC
TAGTCAAAACTCTTTGAATTCTGTCCGTTAACATCTACCTTTCGTTCTTGCTGGAAGTTTGCCTACATTCA
>C100092588 29.0
TAACTATACTATGCCCAAATACAACCAAACTCTACTTGAGACAAGATGATCAAAAGAATTCTAAGGTTGTACACTTGAGGGATCCACTTCTCAGCATTCC
TTTAAATATGTACTTTCATCTATGACACCAGCTCCAAGCAGCCAGTCAATTTCCAGTTTCAAGATTTCTAG
>C100097734 32.0
CAGGCAAGCAGTGCAAGTGGAATGTTTTGCTTTCCCACCACTGGCAATACTGTGAGTACTCCCTGCCACTAGCATAAACAACACATTTGTTAGCTGAGTG
TTTCTGCCAGATATCCATACAGTTTCCTTAGTTATCAGCCAAGCCGAAGGTCCCAGCCAAATATAAACACA
>C100130404 46.0
AATATGAGTCATCATCATTTATTCCAAAGAATTCATAGCCTTTTCACCATATATTAGCCTTCCTCCAAACAGCACCATCCATTCACAGGTATGGGCTGCG
TGGCCGTGAACTCTTGAACAATGTGGGCAAGGTAATGCTCCAGTCTGGTGGTACGTTTGGCACCTTTATGTC
>C100130634 16.0
CCACCACCACCACCACTACCGCCGCCGCCGCCATCCCCTCTTAGCTGCTTCTATGTAAATTCCACCGCCGAAGATTCCTTACAGAGAATTCACATCAGTA
TACTTCGCCCATAATCATTTTCTTCCAATCTAACCTAACGCAATCTAACTTAACTTACCGTAACCTAATCTA
>C100130780 26.0
AAAAAAAACTCAGAATTCTATAAAGTTTCATAATATGGAAGCTAATCTTCAATATACATATATGTATATATCCAGACATACTTTTAATGTGTACCCTCCT
GAGCCCTGCCAGGGAGAGCATGTGTGTCTGTGTGACATGTTGGTGCTACAGTAACTGTTGTGAGTCAGTGTT
>C100140680 32.0
ATCCAAAAATTAAAGGCTAAAGAGAACCACTGAACAGACATAAGAATAATACTACTACTATATATGTGAAATATGAGTAATACTACTATTATATATGTGA
AATAATAAATGTAAGAGATTTTGAACAAACAGTTCGGATGATAAATTAGAAAGTATGTAAAGCTGGAAAAAC
>C100146032 48.0
AGCATTCCACGAAATTCTATTCAGCAATTAAGAACTGGCTGCAAGCTTCCAGTCACGACACAACTCCAGCGATGAGGGACGAGCGATGATACACACCACC
ACCACTTTCCCTCACCACGAGTGTGCTGCAGCTTTCATCTCTGGCGGGGAATTCTTCGCACTCTTCTGAATG
>C100147462 51.0
AGGAACAGGCTGAATGTAGGCAAACTTCCAGGAAGAAGTAAAGGTAGATGTTGACAGAGTTGAAAGAATTCGGCTAGGCAATATGCAAGCACGGAGGTAC
AGTTTCGAGGAGCAATAGAAGGGACCGCATCAGGTCCATAAGCCTTCCGAGGGTTTACGCCAGCAAGGGCAT
>C100152180 38.0
AGTTAAACACAAGACCCTTCCTGGTTGTCCAAATCATCGCCAAGAATTCCACCCATTTGCCATCGCGCGGGAAACATTTCTCCTCGGCAGGGAACCAAGT
AGTGTGGTGAGTGCCGTCACTTGCCCACGCATGAAGACTGACGCCCTTAAAGCCACTCTCAGGCTTCACAAA
>C100155110 43.0
CATCCTGCGCGTGGCCTTTCCAATCAGCTTTTATCAGCGGCGCGTCGACTCTTGGGAGAATTCCGTTGAGGATGTCCCGTTCTGACCTTTTCAATCTGCA
CCTCACTTATCCTACGACATTTGCTTCAGCTCTGCCTTGTGTGTGTGTGTGTGTGTGTGTGTGTGTGTGTGT
>C100156412 49.0
TATATGTGTGGTGCTTTGCTTAGCCCGTGCAAGCTGCTTGTAGCTGAGGCTGTACGCGGCGTCTCCGTGTCAGGCTCAGGCCGCTCAGCCATCAGTCTGT
GGCGACCGATGAACGTATCGACCAAGGATGTAGAATTCTTGGTGGCGACTAATAAGATAAACGCTCACAGAG
>C100167076 53.0
GTGTGTTAGGATGATGCAAAGTAACAAGCTATCATTTACAGAAAATAGAGGAAGAATTCGAAAGTCCAGACAACGAATGCAGTGACGATAGCGGCTTCGG
TGAGGGCGGTGATGATAGTAGTGGTGATGGTTGTGGCAGAAGCAACAGTAGCAGTAGCAGCAGTAAGGGGCAG
>C100170760 55.0
ATTATGCCCAGCAGGTCAAACACGCACAGTTCACCAGTGAATTCAAAGTCTCGCACCCTAAGAATAGAGGGGTATGTCATAAATTAATGTACTGAAAAAC
TGACTTGAGAAGGAAGCCAAATTTTGGTCAACCTGCAGCAACTAAAATATTGCAAACTCAAGTATTCCATCAC
>C100190832 52.0
CATCGTTAAGGGAAGGGCGTCTCAACCATGCCGGGCCAACTCAACCTCAACAGGCGCTCGCTTATCCTTCAGCAGTCCCCCACAGAGGCTCCCCCTGCGT
CCCCTACAGGCAATCTTAGGGTGAGTAGCCTACTGTTTGTTGTTATAGGAGTTATTTTCGTAGGTAAGAATTT
>C100192266 46.0
CCCTTCTTTCCCATAAATGCTTATAAGGATTTCATGCATTGCTCTTAGTGGTGTGAATTGTAGCATATCGCAACGAAAGTCTCAAGAAAACAGTCCATAA
ACTGTTCTAATGGCACTTTCATCATTTCCATTACTGTCGTTACTATCAACACTACATCACCACCACCACCATC
>C100199938 45.0
ACTCTGTACAAGGGCCTTATCCATCCATCTATGGAGTATGCTTCATATGTCTGGGTGGTTCCAATCATACTGCTCTTTTAGACAGGGTGGAATCAAAAGC
TGCATATCTCCTCTCTTCCCGCGGCCTCGCTGTATTTCCATCTTCCTATGACTTGAATTCCTTCAAGAGGGAG
>C100200380 47.0
TTACTCACGCAAGACACTTCACCACACGCAACGCACGAAACATTTACGACACCGAACACTTGCTGCAACACTGGACACTTGCTACACCAGACACTTCACT
CGCAAGACCGGACACTCAAAACAAAGAGCACCACCACTCATCACCAGCCAGCAACACCATCAATCAATTTTAT
>C100205536 31.0
GTGGTATAGTAAAACTCTATCTCAAGCACTGGGGTTGCAACATCCCTAACTCAGCCTCATATAACTATGGTAATTATTTTTCTTGTTCTCTCTAGTTTCA
ATTCTTCCCTGACGTTTTTACATGTTAACCACTTTCAGTATCCCCAAAGATAGCTATACATCTATTCCTCTCAA
>C100213272 15.0
AGAGAGAGAGAGAGAGAGAGAGAGAGAGAGAGAGATTAAGGTAGCTTTCATGAAGTGAGTGTGCGTGTGTAGGTGGAGTTGGGTACGGCGCCAGTACCCG
GAATTCTTAACGAATAAGCTAAACTCTTTCTCCACAACGCGTGAAAGACTAGGCGGGGCTAATTGAGACTGGGA
>C100217038 46.0
GTGTGTGTGTGTGTGTGTGTGTGTGTGTGTGTGTGTGTACCTATAAAAATTAGAAGAATTCAGTGTGCAAGGGCAGAAATTATCATATAAATTAAAATTT
ACTCTTTATTCTTAAAAAGATGCATACAGTAACCCCCTGCAATATCCAGACATTCAGGAATCCAGCTCATCAAT
>C100224026 26.0
ATTAGGGGATGAATAGTTGCATTTTGAGGTAATTTGGCAATATAGAAATATGATAAAAGAAAGAAGATAACTAAATGTCTATTAATATGTTGGAAACAAA
GAATACAAAAGAAATAACTGAGAAAGTGTGAAATGCAAAGACAGATTGTGTGAAAAAGATTGCAAAGATTAGAG
>C100231410 64.0
CCATTCAGCGTGCACTCTCTTCTTAACCTCTCTAGCACTCTCTGTATTCCTTTGTACTGTTGCCCCAAGTATCTGAATTTGTCAACCTTTACCATCTCTA
TACCATGCAACCTTATTGTTTCCTGGTCGTCTCTGTTGAGACACAGGTACAGTGGAACCTTGGTTACTGAATGC
>C100232418 22.0
GTAACAGTAGTAATGTAATCTATCTACCCGTGCAGCGAGGCGAATGAACGAGAGAATGAGGGGGAAGAGGAGTGAGATGTCTTCAGTTACAGATAAAGTA
CTGAATTCATGGAGTATTGCTGAGATAAAAGGTTTGTGTTTTCTTTCTTCCTGTCTTCTTTCTCCCTTCTTTCT
>C100245205 38.0
AGCAAAGGTTTGAGTGAAGAGTTCAGCTTTAGAAATAGGTGAGATAGCAATGCTGCCATCAGGTTGAAATAAAGGAGGGAAAGATGAAGAACCAAAGTTA
TTGAAAATGTTTTTGGCTAGGTGCCAGAAGACACAAAGAGAGTTAAATCTTGAAAGATTTTGACACTTTCTATTA
>C100265657 42.0
TGAACAATACTAAGTTTGCTCTGCCCCAATCAGAAATTCTAGAATTCTAGAGAGATCAGAAGTCAGGTATTGTGTGGCTTCCCTACACGAACTGTTTACT
TCCTGAAGGGTTGGACATCTATAAAAAGAGGTGGAAAAGTCCAGGGTGGTATCATCAGCATAAGAGTGGATAGGA
>C100280317 31.0
TGATGTATTTTATGTTTTAGGCCTTCTAAGCACCTCCAAGATAATTGGTACAGCTGACTGACAAGGAGGAAACTAGAGACAGTGCTCAGTCTGGCTTGTG
AGAACCATATAATACACAGGATAATGATTTATTTTGGGTGCTCTCTCTCTCTCTCTCTCTCTCTCTCTCTCTCTC
>C100286387 47.0
AAAGTGTGAAATCATTACATGCATATTGGCTACATGACACACTGTCCTCTCTGTGCAGTGGTGGCTTATCCTCAAGATGTGTGAATGTACTAACACTGGG
TACTAATACTTCAGCGTGCTACAGTGCGGGATGTGTTGTGTTGGTCTCATGAGCGTCCTGGTGCAGTGGTGAGCCA
>C100292057 59.0
TGACTAGAATGCAACCACAACTGTCATGTTTTCCTGACCAGTATCTCACCTGACCATCACACTGGGCTACGTACACAAAATGTTGTGCATCAAACAAGAA
AGAAATGGCGCAGCACAAAATACTCTAACCAAAATCCTGCCTTGTAGGCCTCACTAAATGGCTGAGGGTGGCTGCT
>C100292607 27.0
GTAACAGATGTGAAACTTGTTACTCACTCTAGTTTTAAGATTAATGGTAGAAAATGTGCATTCATATAAAAATGTTCTTTCACAACAATATAAACATACA
TGAAGTGAGATGATGACTGTATACACTCACACACAAACTTATATTTATACATTCCTTCATACACATATTCTCTCTC
>C100300551 54.0
GATCACCTGAGAGCCAATTGATGCCCAGCCGGTGCGGCTACACGCTTTGAATTCTTAGTTACTATACAGTGGACCGGTGTGTTACATTCATCTTTCCACC
TGAATCAGTTTTCGATGCATTTTCTCCTCTTCTAGTGCTCTTTCAATCATTCCTTTGAAATCTCCCTTCGGTGATC
>C100304147 49.0
AAAAAAGAGGAAAATCATGTTTCTTACAGGCGAGATTTGCACAGAGACGAAAATCAGCAATGCATTTGATTTGCGAGCCGAATGTACAACAGTTTCTAAA
AGGGGTACGAATTCTCCTGCCCCGGGCGAGAGGGGTGAGTGAGGTCACAGCTATGGACGGTAGAGACAAGGCCACT
>C100308247 47.0
TCAGTTCTTTCTACTTTTTATTGGAATTCAAGTATTAAGTATGGATAATTTAACTCATCATGCCTTGCAGTGGTACAAATGTTTTGGGTTTTAAGACAAT
AAACAGTCTGGACTTTACATGAATATCACAAGACTTGACAACATAGCTTTGTGACATCATTTAGCTCGAGCACCTG
>C100311151 20.0
GAGAGAGAGAGAGAGAGAGAGAGAGAGAGAGAGAGATCGTTACCTCTCAGCCTGCTTGTCCGTATCCTGCTTGCCTTTCTCTTCACATCTCCTTCGAATT
CTCGTTTCACGTCGACTATTTTCCCTGTTTTTCCTCCTTTTCCTTCATTCCTTGGTGTCCGCATGCGTTATTCACC
>C100319334  9.0
TTTAAGGTATGTAATTAATACCCAGCCCTCTCACTGAAAATACTAGATGACTTATGGGGAGATTGTAACTAGGCGACCTGGAAAAAAAAAAAAAAAAAAA
ATCTGCATTTTTCCGTTTTCTTTTTTTTTGGGGGGGAGGGGCTGTATATGTAACATTGTGATAATATATTTTTTTTT
>C100321334 22.0
AAAACGAGAATTAAGTAAAGGAAAGGTGAAAGAGAATTCTACCAATGCGTGGGAGAGAGGAGAGGACACTGGACAGAAGGGAGAGAAGGTAGAGGAGACC
CGTGGGAGTGATGGAGAAGCTGCGGAGGTAAAAAATGGGTGATGAAAGGGCGCCAGGGAAATATTTTTGAGGTGAGA
>C100324948 33.0
AGAACAACATGATGTTAAACGCAAACGACACGACGAACTGAAACTGATATTCTTGTCGGCTGCGAACAACACGAAGACTGACTTAGAAATACGAATAGAA
ACACTAAGAACAGAAGACGAAAATCAACACAACGAATTCATAATAACATAGAACACGAGCCTACGAGAGAGAGAGAG
>C100325036 60.0
CTAAAATTAATATCTAGGTACATGAAAGGCTTAATACTACAAATCAAAACAAGTGGTCAAAATATTCCACATTCCCCTTTAAACAAGAGAACCTCCAATA
CCGAGACGCCAGTCAACTAATAAACAGTTTTGCGCCAACTCAGGTAACTTGCCACAACTTTGTGAATTCCACTAAAC
>C100325278 51.0
ATCACATTATCCAGGAGAAAGCCAATTATCTTTCACTCCTGTATGAAAGTGTGTCAATAAACCTGTTACTTGTGAAAACCAGACGATACTAATATCAACT
GAGGTCAGACCAATTATGTAAATCTTCACAGTTCCTCCCTAAATAAGACATTAATCATTAATGCAGAATTCCCAAAG
>C100350814 29.0
GAGAGGAGATTGTACATGGCAGTTACGTTATGTTAAGTAAAATCAAAATAAATGGCGACGATGATGACAAAAATAAAGAATACAATCTTTTTAGAAAAAT
GAATTCCGCCAAACTGAGACAATTGGCGCCATTCTGTCATTGTTCACGTCTTACCAGCAACACTTGTTTCTTGGTGC
>C100353730 53.0
TGGGAGTAATTATCGTTTCGGCAGGTGTCTACTGCCTCCTCCCTCAAGCCGCCAAAGCTTCTCTCTCTCCTTCTCTATCTTTGAATTCTGCTTGGGTAAT
GGAAGGCTCTCTTGTCTTTTATTATTATAAGCTTGTTACCCTTGGCCGGTGTCCCTCCTACATAAAAAAGAAAAAAT
>C100355478 21.0
ATAGGTTTTGAGTAAATGCCTTCAGCATTTGTGGATTCAACATTCATGAATTCAGTAATTTGCATATAGATACCAGAAGGGAAAATGTTTGTGAATAAAA
TTTTTACACAGTTGCCACTAATTGCAATCTCAAACCCAATGTTGTTCATCATGCCACTCACCCACACACTGACACAC
>C100362738 23.0
GCCAACCTTACCCTAAGACAAACGCTAATGGTAAGTCGATTTTTCCTCTTGTATTTATTTATCTATTCTTATTTATGTATTTATTTATTTGTGTAGTAAT
GCCCTTTATCCCTAAGGGCTGCTTCATTCAGTACTGATTTTATTGTACTTTCAAGCGTTCCGCTTATCTACAGCGAGT
>C100378200 59.0
ACAACTAAGGCAAGTTTGACATATATACATAGTAAATATGCATTCACAAAATTTTTACAGGCTTTTATATACAAAACAAACTGGACAGCAAGCCACAGGG
GAGGCAGAGGATGCAGGGTCCTGGGGGCGGCAATAAGGCCTCAGTGCAGGCAGCATTGTGAGCAGGAGTGAGAAAACG
>C100380092 28.0
CAAATGGACTGAATTGTCTGGGCTACAAAACCGAGATCAGATTGTCTATAAAGTGTGGAATTCCTTACCAGACGCTTACACATGAAACGATATGCCTTTG
GCATTCTCTATATTTTTGGATCTACTTACATTGTGTGAACAAGCGTTTTCTAGCATGAACTTAAAAAAAAAAAAAAAA
>C100391440 62.0
TTGGTGATGAGTGCCTTAGTTCTAGCAAAGACTCGTTCCATCCACCTCTCAATGCCACCAAGAAACCACTGCTGGTAACTCTGGAGACCAGATTGTTGCT
GGACCTCACTGGGAAGATTCTCCCCAATCCTGAAAGAATATAGTAAGATATATACAGTATGCCATGAATTACAAAACT
>C100404048 28.0
ACATAAGAACATAAGAACATAAGAAATAAGGGAAGCTGCAAGAGGGGCGCATCACTTAACTGTTCATTCAGGTCTTGTTGCCTTTCCTGAATTCTATTTT
TTTTTCTATATTTATGTAGGAGGGACACTAAGCAAGGGCAACAAAAATCCAATAAAAAAAAAATAATAAGTGTTTACCG
>C100411968 50.0
GGTCCTGAATGTCTTATTTGTGAATTCACACTTCAAAATCATCTTCATATTTTTCTCTTTGGAGTCTTCATTATAGGAAGATTGAAAGACAGGTGAATTT
ACCAAGGAAAAGGAAAAAAGAGTGAAGACAAGTTAATTCTTTCTGAATCTTGCAGGAGAGGGAGGTGATAAGGATGTAT
>C100416268 36.0
AGGTGTACAGTTATGCTCAGCGTTATTACCTTGAAACGCATTGATCTCTCATTAAATCTATTTTCAAAGGCCACAGAGACCATTAGTTGAGTTCCCACGA
GTGTCTTTCCCATTCACGGCGCAGAATTCTTGTTAAACTATCACGTAAGAGAGGCACTGGCTAGGAACAACATATGAAA
>C100434086 31.0
ATAACTGAGGAATAAAAGAAAGATAATTAATCCTCAAACCAGTGACAGTTGGTTTGCGGTAAACTGCTGTGTCCAATTGATTATTATAACGAGTCACCAG
TACATCTCAAAACGCGATAGAGCAATTGTTGTCTGTGTCGCATGTGAATTCATTATTGGGGTGTTTTGAATTAAGATAGC
>C100444152 34.0
ATCTATGTCTGGTATACTATGAAAACCAAGTAAAAAGAATCACTAATTTTAGAGGCAACACAATGTTGGAGTAATGTGGATCCTAAAAATGATTTTTTGA
CTGATGAACATGTGAATTCCAGTGTGCATTACAAACTGCATTTTGAGAGAGAGAGAGAGAGAGAGAGAGAGAGAGAGAGA
>C100457645 45.0
CGTAGTAGTGGATGTTTTACGACACTTCATTGTTACGTGTAAGAATTCGCTCCGCTGCTAACAAAAACAAAAGAGTATCGGGATATCGACCACATTAATT
TTTCACCTTGCCGATACCAACACCGATACTGCAATAAATAAATAAATAAATAAATAAATAAATAAATAATGAGTAAATAA
>C100476247 47.0
AAAGTGACTTAGAACTGAGAAGCAAAGCAAATCACCCAGAATTCTAGACATTAGTAGTGTTGGAGAAATTTCCACTTCTGAAGGGAGCTTATCAGAGACT
ATGTTCATGCTTTGGGTCAACATACTTGTGTGAATTGGGATTTTCAACAATGAAAATTTAATTACAAAATTTTAAAATCCA
>C100477973 43.0
ATACTGTTATAGGGAATACACAGGATGTCACATAATGCACTCTATTCACTCTGATTTTATGTACACAGAATTCACGTGTGGCTGACAAAGGGTGGTCATG
TAAGTTACAGAAACGCATGAGGCATGAGGTGGGCAGGATACTTGTACTAAACAGTGGATACCATCACACTAATATCTCCCT
>C100478725 51.0
CCGCTGGTGTATGTTGGTCGGCAGTCGCCAGCGCATCGCCGTCCATCACGCGGGTGTAAGCGACGCGAGGCAGGGAGCGGCAGCGGCAGCGGCAGGATGG
AGAAGAAATGCAATAAAATATTCTTTGATGTGAATTCTTTTAAAGAGTGCCGCCATTATTGAAAAAACTCCCGATATTGAG
>C100488249 42.0
TGTATGTATGTATGTATGTCTAAACTTTCACTAACCCTTCTCTAACTTACAGAACCAATCAGCCAAGAATTCTGAACAGCAAGCACATATTACTGAAACC
TATATTTATTTCTGTAACCAATAAAAGACTTTTCTTGTCCCCTATCACCTACTACCCTTTCATAAACGCTTCACTAACTTC
>C100488965 22.0
TCCCTACGCCCTGATGCCTCCCTGCTTCACATCTCCCTTGTCCTAGTCTTGCCTTATCCACCCCACCTAACCTATTCCTGTATCCTGACACTCATTCCTC
TATTCCTGAATTCCTGTCCCTAAATATTTGTATTTTATTCTAGCGATATATTACCTTATCCTATCCTTAAAATACTACCTT
>C100505931 45.0
ATACATCTCAATATAATAATAAAACTTTTCTTTTACTTGTTTCTTGTATATTGATGACTTGTACTGTGTAACTTATTGGCTCTGTCATTTCACAAGTCGT
CTGTAGAAAAGTTATTGATGTTTATATAAAAGAATTCATGGATGAGCAATGGATGAATTTTAAAGTTATATAATTTGGAAAA
>C100508481 38.0
AGAATCGAACACCACTCACCCGTATTTTGTGCCGGTTAAGAGCATCACGATCGCCCGAATTCTGAGCGTTTCCCAGGTACAGATGAGGCAAAATTTCCAC
AGGGAAGCCGAGGTCATCTAAGGGCGTGTCTCTGCCCAGGGAGGAATCACAGGCCCCCTCCACCCCCGCCTCCTCCGCCTCC
>C100514893 34.0
ATGACAGATTAACAAGAATTCCACATTATGAACGGGAGAAGCACTCTTGTCAACCCTGCTAATCATCTCTGGCTCTGGAACACAGTCGTGGTGAGAGAGC
AAACCGTTTCCGAGTACGAGCCATGGTAGTAAAATAAGAAAGAAAAGAAAGGCGAAGAGGAGAAGGAGGAGGAGGAGGAGGA
>C100515051 44.0
GAGGTCTGGATGAGTGAGCAGGAGCTGTACATGATGGTGGAGGACAGAGGCAAGGATGAACTTTCTGCCCAGAACCTGATGAAGAAGCACCAGAGCCTCG
AGAGTGATGTCACTGACTATGCTGAGACCATCCGACAGCTGGGCGAGACGGCCAGACACCTCATCAGTGAAGAGCACCCTGA
>C100518905 54.0
AGTGGCCGAGCGCACGTCTTGGAAAGAAAGTTGACTTTTTTCCTTGAGGACTGAGGTGCTACTCCCTTCGGTTAGAATTCGTAAGATGTAGTACACTATG
GTACACTCTTTGCCAGGACTTTGCTACCAAAGATCTAACTCCCTGCATTACGCTTCATTTGCCAAGGTGAAGCAGTCCTCTT
>C100519781 39.0
CAAACAAACATTGGTTATAACAAACAAATTTTGGCAAGGTGTAGCAGAATTCCAGTTAAACTTGAGTAACCACTATCTGAATATGTATTACTGAACAACT
CTCCTCGTATAACAATGTGATGGCTTCTTGCAGCTTCCCTATGTTATGTTCTTATGAAAGACCTCACTGTATGCCTACTGGA
>C100522317 62.0
GTCGCAATAGCAATGCAAAACCACATACCAAACACAACACATAAAATAGAACAAAAATCAATAATAAATAACCCAATAAAAAATTTATGATTCTGGGCAC
AAAAATTAATAGACAATTGTGACCAAACCAGATGGACTAGACAAAATGGGCAGGTGTAAGCCTTGCACAGCAGCAACACGCA
>C100529489 32.0
TATTCAAATTTTAGGAGGATTGAATTTGCTTAGTTTGCTGTGAAAGTCTTGACTGAGGAGAAGATCAGTGTGGAACAGAGAGAATTCAAGAAATGTTGAA
ATGCCAAATCTCAGGTATTGTCACTACAGTACAATTCAGTTACCAGCAATAATGGTCCTATCTGCCACAATGAGATAAACTT
>C100530255 32.0
TTTTTTTGCTGATTTTTATCTATTTTTTTCTCGTTCTTATGATTCTTCTATCGATCTTTACTGATTCTTAGAGATTTTATTTTTCCGCTCTTAATATTCT
TTTTTGTCATGATTTTCACCGAATTCATTAAACTTTTCTCCTCAAAATCTTTCATATTTTCATCGATTCTTTTTATTTTTTT
>C100533729 29.0
AAAACTCCTTCATTAATAGAAAGTGTCAAAATCTTTCAAGATGTAACTTCCCTTGTGACTTCTGGCATTTAGCCAAAAATATCTCCAATAAATTCGCTTC
TTCTTCTTTCCCTCTTTTATTTCAACCAGATGTCACCGCTGCTATCACATCTACCTCTAAAGCTGAATTCTTCGCTCAAACCT
>C100538503 59.0
TGAAATAGTAAGCATCTGTTACAACACTACTAACAGACTAACAACAAAGGAAATCTGGAAGAAAAATCTGGAAGAATAAAATTGCCAAATAGATAATTCT
ATAAATTAAAAGAGTTGTCAAACTACTGAAGGCCTGACTCTCCGTTTGAATCTGATAGCTGTTAACAAAAACAAAAATAAAGA
>C100538699 35.0
ATGTTGTATTGTCTTCTATAAGTTGTGAATGAATTCTTTTCACTGAGGTATCCACAAGAAACAGGTGGATGGGTGTAGAGAAGCTGCCCTCGCTGGGACT
TACAAGCTCAAGTTATGTTTTCTTGTCTTTATCATTTGTGTGGGGTGTCACAGGAGGCTGCGGTGTCTTCCTGCCACTCCCTC
>C100540737 34.0
CTACTGGAAGTGAGAATTCATGGAGTAATAGACTATTAAACTGGGGGGTGGAGAACTTGATGACTCAATGGATTGATTGTGATACCAGATTTAGAGGAAG
AGATAAACTATCAAGACTTGATTTAGCATTTACCAAGGACATAGAAATTATTGAAACTATACACTATGATAGCCCTCTAGGTA
>C100544109 54.0
GGTTGGAAAATCCAAGGACCTGACTGAATTCCTTCTGCCAGGAGTGGTTACTTCACCCCATATGTTACCTGAGCAGCTTCTTCCACCAGACCTCTCTGGG
GGAGCTGGACTGGGAGGCAGTGTCACTCCAAAAAGAGGTGGAATTTTCATCAGTGGTGATCCTCTTGCTGTCTCCTCTCTCAT
>C100544429 36.0
GGGCGGGTGTCCCTCGTGGCCTCATACACTGCTGTCTGGATTTGATCAGCCTGTTTTATTTGGAGAATTCCTCCTAAATCCGTTACACAATGCTGCCCCA
CCAATTAAACTTTCCCTTCAGCGTTTTAGCGGGAAATGCCAACAGATACGACCCCAATTCCCAGCTATTATTCCTCTATCTCC
>C100549441 23.0
AGACAGAAAGTGGTAAATGTTATTAAAGAAGAGAAAAAGTTAGTGGAAGACACTGCAGAAAATGTAAACAAGTAATTACATTTGGTTTAAAGGAAGAGAA
AATAATAAACAGAATTCAAAGAGAGGAAAAAGAAAAGGACCTGTTGAATAAGTTACTAAAGAAAGTGATGGATGAAGACAGCC
>C100553253 35.0
ACATTTCGCTATCAATACCAATGAATAAATGAATAAGTAAACGAATCCTTAAACAAGTACTGCTACCAGACGGGAATTCATGACGATGCAACAATTATAC
AACACACACAAAGTACATTCCTTTCACGTGTTCCGTAGTGTCACATCCCCCTCAAGGTTACACAAACACCTCATTTGTACCTC
>C100557845 56.0
CTCACAGCTGTGGACCGCGAGACCAGTAGCATTCGACAAACAACAGACACATGACAGCACAGCAGGACACTACACTTAGGCAGAAAGGGGGAGAAAACGG
TGTCTGCTCCCATTAGAATGCACTACAGCAACATGACAAGACAAGACTGCACAGAGTCACCCTCTGTCACAGGAGCAGACAGA
>C100562203 36.0
ACACCCGGAGACAACTATGACGATGGATATATACACTAAGACCGGTATTCTAAAACGCTTTACTCCCACCATGACTATTTTTCAAAGTCAAGAAATGATT
ATCAGGGTTTCAAGAGTATTTCTTCTGTTAATGATGTAGGAATTCTTTTAATCTGTCACTAGAACCATAAAAAAAAAAAAAAA
>C100570009 37.0
CTTACACTATAAAAACAGGATAGGAGATCTGAATTCAGAGAGAGCACCAATAATTTCAGTTGAACATAAGCTAGATCACTTGAAATGAGTCATACATCCA
GTCAGTGATAATCCTGGGCATTTAAAACTTTCTAAGATTCTGAGCACATAAGAACATAAGAAAATAAGGGAAGCTGCAAGAAGC
>C100572365 52.0
TGTTGCTTTTGGAAGTGGACTTTAGAATTCCAGCTGCTGCCAGCGTGTGGAGAATTATGTATCATACCTCAAGTATGGAGATAAAAAATAATGAAAAGGA
TTAGATAATGAAGTATTTGTACTAACAATGACATACTGTATGCAAGTGAAATTTAGAATGAAAGACAGGAATCCAAGTAAATGA
>C100581113 42.0
AGAGTTTACCAGAGAAAAGGATGAATGATTGAGAATACTCTTGCACTAGAGATGTGGACAGAATAGAGAAAGAAAGTCTTGTGCAGCGAGGCTGCAGGAG
GAGGGTAGGCATGCAGTTAGAAAGGTCAGAAGAGAAGTTAGCATGAAAATAGCTGTAGAAGATAGCGAGATGCAACATTGCGAC
>C100587941 54.0
CAGAGATCTTGATATATTTGGTCACTGGAGAGTAGGTTTGTACCAGAAATTCTCTCATCTATCATTCCCTTCATGGTTTGGATGAATTCTTAGAAAATTT
CTGTTTTCCCAGGACATGTCTGATAACTACCTCCCACCACTGCCGTCTCTCTCCAAGACATACACAGGGGGCAGTGGGGAGGAG
>C100590211 15.0
CTAATATTTTCTCTTGAGTGAAAGACGTTAAACGAAGTCGAATTACAAACACCACTGAATTCCACAGCTTAATATTGATCTTAATCTTGAGCTTGATGTA
TTTGAGAATCTCACAAAACTTGACAACTGAGAAGCGGAGCAGAGGACTTCATATTGAGGGAAACACGCCAAGCGGTCGAGTTAC
>C100592533 54.0
TTCTTCTTACGCGCGTGTTACTGTTCCGTTTGTTAAGGACATGTTGCTGGTGTGGTAGCGAGTGTTGCTGTTTTGTTTGTTACACATGAGTCACACCTCG
TCAGGAGTGCCCACCGCCTTACCGCTCCCCACGTGCTCCCCCTCCACCAGTGCCTAGTCACCCCAATCCCGCCCCAAGTACAAC
>C100595977 37.0
TGTGTCACTTCGCACGCTAATGAATTCTTTCTCACTAGGTATGGGAGCCGAGTCTTTTCACGTATTCGAGTGTCTGGTGATGCGTGTCGTGAACTAAGAG
GAGAGGATCGTTTGTAGGATAATTGTTTTCCTGGGTGTGTTTCAGTATGTATGTATGTCTCTCTACTGACAAGTGAGGCTGTCA
>C100597135 21.0
GACTAAGTGCACTTGGTCTAATGCTAACAATAACTGGAGTCAGAGCCATGTAACCTGAATTGTAAGAAATGTGTACAAGAAGTTTCTTGTAAAATACATA
AAAAACTAATTATTAAACTTTATCAGTAGACATCTTTCCAAAGCCTTAACCACTTATTTTCCTTTGCCACTCTGTTGAGAAAGC
>C100599488 62.0
CCCATCTCACTACACAATTAGTAATGCTATCTTACAATGTGTTTGCCTTGTGTATACATGTGTTCTTTCTTTCCTTTGTTAAAACAATTCTTGCAAAAGG
GGCAATATGAGAATTCACATCCACACTGAAAATACAATGAGGCAACGTACTGGCTTGAAGAAGACAATTTAAGATTAAAGGAAAA
>C100604740 54.0
TTGGCGTTGTCGTGATGAGAATCTTGAAAGTGTGACGGGGGCTTTAGTTAGTGCTGAATATGCCTATCTGTCTTCCTCTGTAGCTGGCGAAGAATTCAGT
GTAATATTAAGACAAAAATAAATAAATGAATAAGAACAGGAGAAAATAAGGGAAACTGCAAGAAGCCATCAGGTCTACACGTGGC
>C100604918 55.0
AATGTACGCCTCCATGCCAGACACTATCACCTCTGTGATAGTGTCTGATAGTATGTCCTCACTCAAACCAGATTGAATTCGATGACAAATATAACTTCTG
TCGATCACTGGCTATAATTACAATTTATAACCAGGGCACGTATTCATGAAGCGGTGCTAGCGAGTTTTAGCTATAAAACGTGTCA
>C100610142 62.0
ACTTGAATTCAATTATACCCCAAACACTTATCGCAAACCATTTCATACACGTCTCAATGATAAATCCAACGACGCGGCCAAGGGACAGAAAACATCCTAA
CTTGGTGCGAAAACCCCTTGAGCTGACCACGGAAGCTTCACACGTCACTGCCAGACACAATGCAAACCTTCTCAGCTACCAAAAG
>C100610982 58.0
GTACAAGTCTGCATAAACAACCAAGTGAATTCAAACAAATGCTGCTCTCAAGTTACAACTTAAGTGATGTCTGACGTTCTGTTCCCCCCAGACACCGGCT
TCTATGAGTTGTTCCTTGACTCAGATGTTGTTGGGGACACGACAGGCACTTACACTTTCGGCATTGGACGCTACAACCGCACACT
>C100616478 42.0
TTTTAGACATTTTAAATTTTATCGATAGCTATGTAATACGGAAGTTCAGACTTAGGTACTGCAGCACATAGCAATAGGATAACAGGTCCATTGCTATGAG
ACTCCAAAGACACCCATCAGCTGAGTTCCTCCCGAACTGCACGGTAACGTGTCATTTCATTGGGGAACACATGGGACAGCTCCAC
>C100628244 20.0
TTCTTGTACTGATGAAAATTTATCAATTTCATTACTGCATGTAATCGCCCGGTGGTCACTGTTACTGAATTCTGGGCCAACTTCCACGTTGGTGACGATG
TTTTTGTTCGTAATTAAAACAAGGCCCAGAATATTGTCTTCTTGTTATTTTTTCTACGAGTTGATAGAGACTGCTTTCTCTCAGT
>C100632490 35.0
AGTCACTGAAAAGAACGAAAATCGCTGAATTCGTAACAAATAAATAAAGAATAGATAATACGATAGAAAAGATAAAAAATAGCTCATAAATGCTAAGTCT
GTTGGTTAACCTTTGGAGACGACCTGCTCAAAACAAAACTTAAAAAAACGTTGGCATACCTTCACTATTCACAAAGAAGACTAATG
>C100633010 43.0
AAATAAAATAAAACATTAAAACAATAAAATTTATATGTTCAAAAGAAAAAGTTGGAGCTACTACTTCACAAAGTTTAGAGAATTCTTGGAGTAAAGCTTA
TGACATGCTGAGGCCACAGGTGCAGCCACAGGCCCACTCACACCCACCGGGAGGTTGATGGAGAAGTCCGGGAGAGAGCCACTCTG
>C100642370 31.0
GGACTGCCACGTGTAGGTCTGGTGGCTTCTTGCAGCTTCCCTTATGTTCCTAAGTTCATACCAAGCCTACATGAGTGGTCAGAAAACTAGAAAACTGGTA
CATTTACCTTAATATCAAGAGAAGCTTTACTTGGTGCTGAAGAGACGAAACCTTACCAGTAGCAATCAGGGACACTGTATTATTGT
>C100643980 47.0
CCATTTCCCATAGAGATGTTAGATAAAATTATGAAAAATAAAGGATAAGTGTCTTGAAACTCCCCTGTTGAAAGAATTCAAGCCATGGTCACATCATGCA
GGGAGCTCCCAAGAACAGCCATCAAACTAGATAGGACAATAACATCTGATTCACATTTGCATCACATCACATTCATTCCTTTTTTA
>C100654100 59.0
CTTGTGTGCACCGCGCCCCCTGCACATCCCGCCGAGCCCGGGACATGCGGAGTGACTCATACAAAACTCGGAGTCTGAGAGGATGTACGAGGCGGTGGCG
ATGTCACGGCAGCGGCAGCGGCACCAGGACTTACGCCCACAAGCCGGAATTCGAACTTTGCCGCAGCAGCCACAGCCGCTCCCCTC
>C100675142 43.0
GGAAATTACAGTAACAAGATTTTACAATACGTGAATATTGGGCGGAGCTCAGCTGAGACATCTGGTGACTTAGCATACGGAATTCCTCATTAGACCACTC
ATGCCTATCTAGTTTTACTTCATACAGAGAAACTACATATGCACTTGCCCTCTCCAATGGTACCGTGCTAGTCTGAAACTCAAATTT
>C100687786 43.0
ACGATTAACCTTCTTCCTTCTCACTTAAATTAGACATAAGTAAATTAATAAATATATAAATAACTTAGACGATAAATAAGGTGATCAAAGTATGAGAGCG
AAGACTTTTTCTAGAACTAGGAAGGGAGTGAGACACGGTTGCTGGCGTCGCAAGAGTAACACGAAACACAGAGAGAGAAAAACCTGA
>C100689370 70.0
CCTTCACTGGCATGATCTTAATTCAATGAATTCAGACTAGCAAGCTGTTGGCACTGATTCTGTAATAATATCTGACACTGACTGGTTTATGTACACACAT
CAAACATAACACTGACTTCTTGAGGCCTTTTTCTGGACCTGACCCTTTGTGACATCTTGGTGATATAACCAGCACACACACAACACT
>C100701504 59.0
GAACCCATGTATGCTATTTAAGTTATCAAGGTTGTCTCATGCCAATTAGTCAAACCTACAATGGGGAATTTTCAGTAAGCCACACCCAAGTTCTTTCAAG
ATTAAACAATTTTTCTAATATATTTTGGCATGTTTCGAATAAATCTGACAGCCACATCTTAGCAATTATTTATTTATTTTCACTAAGG
>C100706450 51.0
CTAATACCTGTCACAACAGCTCTTCTATCCAATAAAATCTCATACGGAAAATAATCGCCAACATGCCGGACTTGAATTCGGAGAAGCGGTGAGCACCTGA
ATAGAGGACGTCCAGCATCTCATGTCGCGTCGCTCACTGGTCTAAGGGAAGATGTGTGAAATTGTCAACGCCGCGCCTGTGATTTATG
>C100706978 35.0
CTGAGTACGTAATTTGCACTACAAACTATTATCAAAACGTGTTCTGTGAAGAAACCTGTAAAAATGACAACAGCAACCCATACTCTTCCGGATTAAAGTA
ACATTGAATGAAATAGTTCAGCCAAAGACCAACACAACACCTGATCCTCACCTCATCCTCACTAACTACTTTCTAAAGAGATAGGATA
>C100706982 39.0
GTCATTATTCTACAACACACAAGTTTTATGTTTCTTGATTGTGGAATTTACAATATAGTTTCTCAACTCCTATTTTCAAAGGAACCCTCCGATATAGCAA
GCACACATCCTTTTTGTTTTGATACCGTAGCTTTCCCTCCTCATTTGCTAAGGCGTTCAAACAATACACTATCCTTTTTTGTTTTGAT
>C100707818 50.0
ATTATAATGTACTGTATTGTATCTCATTGTAGCCATGTCATTGCAGTTCGGGACATGACAAAAGTGAACCACTACAGAATTCGACCAAAGGACCACGGCG
GCTTCTTCATCTCCCGCAAAGACCCCTTCCCTTCCCTGCACGACCTGGTGGACTACTACAGCCAGGGCGCCCACGGCCTCTGTACCAG
>C100708580 41.0
TTCATCCTATAAGAAATATTTCTTCATTGAGAATACCTTAAAAGTCCCTATATTTGCTGTAACAACAGTGGGTTGAGGCAAAATTTAGCCAAAACTCACT
AAAAACAGCAGTCCTTCATAAGAATTCATAGTCACCACTTACCCATTACATGCATTGTCAATGGCATAACATTTCTGTTATATGAGCA
>C100711198 60.0
GCTTGAATCTGAAGAGCCAACTTTTAGAGGCTTTGAATTCATGATGACCAGTATGGCGAGCAAACTTCTCAGCAGCATCCTTCAACTCAGTATCTTAAAG
CAACACACCAGCTAACTGCCACTGATGAAGCCAAAGTAATGTCAAACACTCAACATCTGCGGACGATGGGAAGGTAGAGGTTTTCCAT
>C100714734 33.0
CATATATATCTAACAATTGTTCCTAAGAATTCTCTTTAATATGATGGCCATGGTCTTTATTTAGTCTATCTTTTCATAATGTAATCCTCTCATTCTCCTT
TCCCTCATATATTCTCCCACTGTCCTCCATTTTTACTAGAAATTGTCCTCTTACATTAAGTGCATCTATCACATCCATACAATTTCAA
>C100719206 61.0
ATCTGGTCCAAGGATGAGGCCATGGGGGCAGTAACAGGCATAGGAGTCCTTGCTGGAAAGGCAGAGATGGGAGCAGGCGCCGTTCCTCAGGCTACACCCA
CGCTTCTCGGAATTCAACAGGCGGGGCTGACGAGTCGGGTGTAAGCTGATGGGGTGAGGGAGAAAAGCTTCACTCAGAGAGGTAAACA
>C100722184 59.0
TCGTATGTTGAAGAAATTATGTGTCAAGGAAAGTCCAAGGATAAAAAAATTGAAGAAAGTTTGAGTAACTTACCGCTCCCAGTGGTGCAAAAAAGTTACC
TAATTTAGTTTCAGAGGTGTGATACTCCTCTCTTGAAACTGTTCAGGCCATAGGAAGGAGCAAAAACACAAACAGTCAAAGAATTCCA
>C100728434 54.0
GCTACCTCTAAATACAATGTTCATGCCGCTGGTACAATATAACAACCGACCAGATGAACACCTGAGAAAAGTGATGCAGAAGGTAATCTTTTCAATACAT
GACACAAACAACATGTTAGAGGCAAGGAAGAGCGATGGTCTCACCTTGGGGATTAGGTAGCCCCCTACTTGAATGTCTCTGTTTGGGGA
>C100739602 31.0
AAAAAAAAAAAAAATGAATAAAAATAAGATTGCTAAAGACGCTTTGGAAGGTGCGATTCGAGAGTCATGAATTCACCACATTGAGTAACATGCGAATGCC
AGTAACCTTGGACGATTTCCAAAGAGAGATAGTATTGTCTGGATATTGGACACTGGTAACTAAATGCCGCACGTGTGTGTGAAGCAGCA
>C100746800 37.0
CCCTCTCCCAGCTCACTGCAGGGTCCCACCGCCCCCCTACTCCCCCTCCATCAGCAAGGAGTCTGTTTGTCTGACCGTGCACTCCCTACCTTCCCTGCCA
AGGAATTCTCAACTCTTTGATGTGTGAAGGTGTTTGTGTTTTATTTCCCTGTTTTAAGTTTGTCGTGTGACTCTGTTGTTTTGTGTGTG
>C100751860 61.0
CCCGCCGCTGCTGCTCAACACTGCCTTTGTTACCTAACGGCGCCTCGCTCTCCGCTACCGAAGCCTTTGGAATTCACATCTTTTTAACCTGGCCCTTTTT
TCGTGTTTGTATTGTGTCTTGAGTTTCCTGGACGGCAGATGATCCTCAGCCCATTGACTGCTACGGCTTCTTGACCAGGAAAAAAAAAA
>C100758426 59.0
CACTTTAATTGGCCCTAGAGCAAAGAAGTCCCCCCTCCATCCTTTGGAATTCCTTCACATAGTGATCAGCAAAGATTAAGAGTGCCTTCCAGCAAGCTGC
ATCCTTCCACAAGAGAATGGAGGTGGCAATACCATGAATGTTCTGCTCCCTCAACCTGAGGAGGGGACAGAGGTCCACAGATAGAGACTC
>C100764468 47.0
CCTGCCAACCCTGTATCAACACCTTGGAGATATTAAGAATTCCAGCCAACATAAGGACAGTGTAACCTGTGGCACCAGTATTCACCATGTTCCTGCACTC
TCAGGGCTGCATTCGTGTCCCAAAATGTTTTGTGTTTACACCCTGACTGCCATGATCACCACAGCCATTGCGTTTGTTGCCTTCGTCTAC
>C100767962 52.0
ATATGCCCACTGACAAATTTCTGAATTCTGTTCAAACTCATACATATCAAATGGCTTGACTTTTGCACTTCCATAACTTGCAAGAAAAGCTACACTGCCA
ATCGTAACAGCAATTACTGCCTGGAATAATATAACTACTATTGGGAAACACTAGGTAAAGTCCTGACATCCATGATACACAAGCAGTCAC
>C100786738 38.0
TACAAAATAATGAGGATAAGGAACAAAATAAGAATACTAAGAACACAAGCAATAAATTAAACATACTTGCAGACGGTTGACTGTGAAGAGGATTTTCTTG
TTGTGGCCAATAGTGACATTGCACAGCTGTGTGCCGAAAACATCCTCCTGTGGCAGCATTTCCTCTCGGTGGTGATGAATTCAGATGCTGT
>C100787920 40.0
ATATTTGTACTAGAAATTTTACAAATTAAATATTATAGGCTATGATGAATGAATAAATGAAAAGCTGAGAAAAATTGAAATAAACCAAAATTAGTGATAA
ATTAGAAATATTTAAATGTTGATTAACTTTTAACCTTATGGTAAGTGTAATTTTCATTTCCAGTCTGTGAGGTCTTGTATAACAGTGCATC
>C100788336 19.0
AATAAATAAATAAATAAATAAATAAAATAAATAAAATAAATTAATAATAAAAATGGGACTGTTTTTAAAGGCCATAGAGATGACTAGTCGGGTTCTCATA
AGTATTTTTTTTTTTATTGATGATCCAGAATTCTTAAGTTATCACAAGATTCATGAAAACATCCAGGAAAACCCAAATGATTTTCACTGAA
>C100788656 40.0
AGTAAGCCACGGAACCATATCCGTACTCAGACGCATCACAGAAGTGGTGTAATTGGACCGTCTTCATAAGGAATACTGAATTCTTTAATGACATGAAGGT
CGTTCAGCCACCGGCCCCATTGTTCTTCCATGTCTCTTGACAAAGCCTCATCCCATTCTTTTTCTTGTTTACACAGCTGCTGAAATAGCCT
>C100789034 46.0
AACAACAAACTCTACATGCAAACCTCACACAGTTAACCACCTTCTCTCACGCCGCCCACACACTCACTTGCAGGAGATGAGCTCGTGGATCACCCTCTGT
GCCTTCAAGGAGTCCTGCCCGTTGCGAATCTGCCGCAAACCGAAGAACGTCAGCGGCTCGTATTGGTTGAAGACAGCGGGATGAGAATTCA
>C100790356 31.0
TTGTGTCTCTAATAATAAGGGTTCAAGAATTCAGTACAATAATAACACGAACAGACTGGACTGAATCACAGTTTATATCAAACAGCTTGCAGTCTGTTCA
GTGAAGTACACTATCTCCTCTTCATTTTCACCTTCAATATCTAAACTTACATATGACACAAAGTTGTACAAAGAGTACACACTAAACTATT
>C100790650 32.0
TCAAAGCTTTGTGCCAGACTCTATCAAAAGCTTTTAATATGTCTAGGGTAACAGCAGAAGTTTCATCAACAAAGGCCATTCATACCATAATATAAAATAA
GTCAAGTAGTTTACTATAGTTTTGCAATATACTATATTTCCTCGAGTATGAGATGAGTTCTGAAGGCCAAAATATTTAGGCAAGAGATGGG
>C100794698 33.0
TTAATGAATCTATTATTAAGGAACATGTTCAATATTGAAGCAGTGCATTATTGATTAGTCCAATTATTTACTGAGATTTACTTCTTAAAACAACGTCGAA
TATAGTTTTTATAAATGTCTAACATTTTTTGTAAAGTGACGAAAGTAGTGTGACTGTCTAATTGCAGTAATGTCAAATACCGTTAAGAAAA
>C100795890 34.0
ACTACTACTACTACCACCACCACCACCACAACCACCACCACCACTCCCACCATGTATGAATTCATTAATACTTATTCGTCTTATTTGCCGTCCTGTCAGT
TTTAAGTATTTCAGCAATATTACGAGGAAGTCTTACTTGGAATGGGATGTGGTGTTTTTCTTTCCTTTTTTTTCTTTCCCTTTTTTTTTTT
>C100796886 47.0
AAAAAAAAAAAGTCCGATAATGCAGCCTCATTCTTGCAAATTGTTTCCTATTTTTGGATTGGTGTTCAGACACTTACGTAACACAGTCATGTATCACGAA
TTTGTATTTTTTTAAGAAATAGTTTATCAAAAAAAATACTCTTTCCGGAATTCTGTTTTCTGCACGGCAGAACACATTCTTGACATGTACT
>C100797116 40.0
ATAAAATGAATAAGTCAATAAATACATAGATAATTCCTTCCTCGGTATCCTTCCCCTTCAGGCAGGTCCCAAGGGTGGTCGTGACCATTCCAGGCGCCTC
CCAGTCCCTGGAAACACGGGAACACTGGAATTCGCCCCATTAACGTAATTCCCGCGACTGACCCAACCAATTATGTGAGGCAGTTACTGGG
>C100799866 40.0
ACTGGAAGGGTTCTCGGATTGCGAAGAGTGAAAATGCGACTCTTTTCGGGTGATATAAGAAGGCCATAGAAAACGTACTTTAGGATCTCAACCAGGTGCT
ACCGCCGTGTCTCCGTTTTCTTTTTTATATGGAGCTCTCGTATTCCAGCTAATTTGCGAGAGAGAGAGAGAGAGAGAGAGAGAGAGAGAGA
>C100802798 59.0
ATCAAACCAAACCCTGTAATATACCCTACACCTCATTTCTAATTAAAAAGGAATTCAGACTCATCTCTATTCTTACCCAATCTGGCAAGGAGTCCCAACA
ATGGTGCTGTTCTGGTGCATGCTATCACGAAACAGCAGGTTGTGAGTGACAGAATATTGTGGCTGATGCTGAAACCACCACACACCCACCC
>C100806628 57.0
TTTTTGTTAGCAATTCCACAGCCCTGATATACAACTAGGTAAACACAACACTACCTCGTCCATGAGCATCGCCACGCCATCTGGGGTGAGAAAGAGGTCT
GGCAGGTGGTGTGTGGTGCCAGGGATGATGGCCACTGTTTCCCCAAAGCGGTGGTGGCTGTTCATGCTGCTCAGGCCAATGTCAAAGCTCA
>C100813892 64.0
TGTGGCCTGTTGCCTGCGCCGGGGCCTCTGTTGCCTCGGCTGTGGCCTGCTGCTCCACTCTTGCCTGTTGTCTGCTACCTCGGCCATTACAGTGGTGATA
AATCATTGCCCAGCCGAGGGTGGCGTGTATAGAATTTCCTTGCGATATGAATTCTTACACACACACACACACACACACACACACACACACA
>C100839347 32.0
TTCCTATCAGAGAAAAGAAAATTCTAGTGTTTATTTTATGATATTTTAATGAATTTCCTGGTAAACACTTATAAAATCAGAAATACACCACAGTTGAGGT
TTCAGAAGCACTCATCCTGATACTGCCAGTCTACACAATTTCACACGGCTTTCATGTCAGGTACTTTATAACCTTTCACAGCTCTCTCTCTC
>C100846584 21.0
AAGAGATAGACAGAATATTTTGAAGGATCACTGAATTCAGAGGAGGATAGGTAGTCTGAGAGGCTTGCAGTTGGAACAAAACAATGAATTAATGCATTTG
GGAATTTAAATGATTCAATGATCACAAAGAAGGAATTGTAGGAGACAGTAAGAATGATGAAAACAGGAAAGGCTCAAGGTTTGGAAGGGTGTG
>C100852658 49.0
ACATAGGCATTGGGTTGTAGTTTGAAGAATCCACACGCGTTGCCTTTGGATACACACGGCTGAACCCAACCTGAGGGAATAAATATCTTACATGAAATCA
GAATTCATGAATAAGCACTTCAATTACTTAACATTCCAAAATAAGTCTCTCCCCTACACAAATAGCACTGACAACTAAAATGTGGTGGTGCTG
>C100858658 50.0
TGACTGTTTTCAAGTGGACATACTTCATGAATTCTACCAATTAACTTATGACACATGTATTGCTAAAACACATTTGCAAAAACTAGCAGAACTATTAAAG
AATAAAGACTTCTACACCTCACATCTATTTTCTGAATAAATAGCTCAAATATGCTGCAGCAGAGGCTCGAGTGCACACCATGCTCACAGTCCA
>C100868068 25.0
ACAGTTTTTATTAACTTTTTATTTTCATAGTAACTAAGGTAAAATCTGAATATCATTCTGGATACATAAAAGGATAATTTATAAAACAAAATCAAGACAA
GAAAGAGAATCCAAAATTAAATTTGCATTTTTCAACATACATCTCAATTCCTCCCCTGAGCTACAGGTTCTGAGAGAATTCATCTCTTCATTC
>C100869280 43.0
CCAACCTACGCAACTTAACTGTGTGAATTCAACAGGTGGCGTTCTACGTGGTGGGAGTGGTGGTGATCATAATGGTGACTTGCGGGCCGCGGTGTGGGAA
CGCTCGCCTGCCCGTCCTCCTGCTCCTCTGCACCACTTTCGTCCTGGAGAGGTTCGTGGCCTTGCTCGTGCTGACCTTCCTCGACACAGCCTC
>C100874886 53.0
CTTGTATTACATTTTCCTCATTTACGTAATCGTTTTGGTGTATTTCCCGTATTTCCTCGTTTCTTCATTTGTGTCATCCGTATTTTCATTTAGAGACGAA
GAGGGAGAGTGTAAAAGGATCATTCGAAGCCTCATATGTGGCGAAAAATTAGAACTTTGAGATATAAAGCTTCGAATTCCGTTTCAGACACTGT
>C100878596 37.0
CCTCCGCCCGCGGCCTCGCTGCAGAAGACTTTCTTCTCTCTCTCACCCCTATTCTGTCTACCTCTCTAATGCAAAACTTAACCAGTATTCCCAATTATTC
ATCCTTTTCTCTGATAAACTCTGGAACTCCATTCCTGCTTCTGTTTTTTCACCCTCCTATGACTTGAATTCCTTCAAGAGAGAGGTTTCAAGAC
>C100883016 46.0
ACGAGGAGGAGGTTGATGACGACGACCCAGATAAAAGTATTGAATTCCGCTCTGAGATTGGCAGCACTGGTATGAATTGGTGTTTGTATCAGTGTGGAAA
TGTACAAGGAATAGTTTGTCAGTCCACATTAAGCAGAATTATGGATAGAATAAGAATACAAAGCAGCTTCTACAACTTTTCTCCCTTTACTGTC
>C100891790 27.0
TAATAATAATAATAATAATAATATTAATAATAATAATAGTAATAACAGGAGCAGCAGTATGTCACATGTATTAATTAACGCCCCTCCCCTCCTCCCACAG
AGGCGGCCAAGAGAGCCATGATGGAATTCTGTGTGCACAACTTATCGAGCGACACAGATTCTGATGCCTCCACCTCCTCCACCACCTCCTCCAC
>C100905188 42.0
GGCCTCATCTTCCCACCAAATTGTGCAAACTCTGACACTTCTCACTGACTCCATTATTCTTCATTCTACCAAAACCACCTCATATTTGTAATTATTCTCA
AGCATGTAATTTTCAGGATGAAGTGCACATAATGAACAATTGGTACTACATTTGTTTCAAATATTAACATTTCAGCTTCTATGGTCATCTCTCTC
>C100908490 36.0
ACAAAAGGCTCCCAGAAAATTACTTCAAGCTCACTAACCCTGTGGTGATCTCCGTGGTGTGTGTTGGGTTGTATTTGTTGCTGGTAAGGAGGATTGTGTT
CTTACTTTTGTCACTACAGATCATTCATTATTCACATGATACCCAGAATTCATGCAACCAATTTGTTACCATACTTTTGTATTTTGAAGTTTGCT
>C100913078 56.0
GTGGTGGTGACCTGCCATCTGCAAACCAGAGCCATCAAAAAACACTACTGACAAACATCAAGTAAGCATCACCTGTCAAATCGTAGAAGATGGCACCATC
ATCATAGATAGAGGCCAGAACAAAAGAAGATTAAAGATATTAGAAGCCCTCTACATCAATGAATTCTCAAGTCAGGAACCTACAAATCCTGCCCA
>C100919450 51.0
ACAGTAAGACATGGTGAATTCAACATGAAGAGCAAGAGTTGGGAGGAGCCATCTGTGAGTGCTGAAGTGTCTCTCCCCCTCCTCCTGCCTGCCTGTCTGA
CACTGAGGGGGCACACAGGCTGGCAGGGCTGAGATGGGAACATATAACACACTGCAACATGTGAACCAAATCAATATAAATGTGTAGGAAGAGAA
>C100920556 40.0
CCACCGCCACCTTCGCGGGCACGGGTCCTCTCCTGCTCCACTCTCCAGAATTCAACCACCGTCAGGAGTCATAGAACTTCAGAATATTTGTAAATAGGAC
TCAGTATACTTTGTTGTTGGTGTTTGTGAGGCAGGAGGTGTTTTTGAGTAGCTGTGGTTTGTGATGTGTTATTTTTCTCTTTTTTTTTTTTTTTT
>C100926160 50.0
TTTAAGGGCTTTGATTGTCCTTTCCTCCCTGTGGTGACCCTTTCCTCTTGTACAAGTGCGAGAGAGTGTACATGCTTCTGCAATGGTCCTTAGTCACCAT
GTGCCACTTTATTTCTCCTGTAAAAATGTTCAAAAGTGTGCATGCACCTACAGTGTTCATTAGTCATCATGTGGTTCTTCATCTCTTTGCCCCAA
>C100931166 38.0
ACCTTCTGCAACATCATGAAGGGCACACATGTCTATCTTCCTTTTAATGCTTAAAAATTTAGAATTCTTATAAAAGGGACATGTGCAACTGCAAATGAAT
CTTTTTTTCATTCACTTGTGAATTTTTTGCTTGGAAATCTTAAGCTAAGTGAGGACTGACAGGACAGTGTTCCCCTTTCACACTGCAGTTCATGTT
>C100946302 62.0
CACCCTTCTCCTCCACACACCCGCATCCCCACGTCCCATCCGTTGGCTGTGGAGCGCAGTCCACCTCGTGACTGCCTCTCAGCAGCACCCACCGCTCCTG
CGTTGCCTGGCCTGGAAGATTCCACGTGCCCTGCCTCAGGCCACGCTCACTGGTGTCTGATCGGCTGTTTCCAGTTGTCTCAATATGCTCATCAGG
>C100951384 36.0
GTTTGTAGGATACCACACAAAGAAGTTGGTCCCCAGGTCTTTCTCTCCATTAATTTTAATCACCTCTTACGACATGCAGGGAATACAGTGGCAGTATTCT
TACAGCCATATGATTGAATTCCCCCTTCCCCTTCTCATCGTCTTTCCCTTCCCCTTCCCCTTCTCGTCGTCTTTCCCTTCCCCTTCCCCTTCCTGT
>C100961380 52.0
TCTCCTATATTTCTACTCATTCACTCCTCTAATCTTTCTTTTTCATTCCTTCATTCACTCATTGCTGTCTTCTTGTTAATGAATTCTCTTTACTCCCCAA
GGAAAACAGAAACAAGGAAAGGCGAGGATGAAAGAAACAAACACAAACAAACAAAAAGAAAAGAAAGAGAAAGAAGTGAAATTAAAAGAAAAGAATA
>C100965700 26.0
TCTCACCTCATACTGGTACAAAAGAAAGTAAGGAAAAGAATTCTTCCATTATTACGTGTTGTAGGCGACAGGTGTGCGTGACTCAGGTGTGGGCAGGTGA
GGCGTGACGTAATATGGGTTGTCACGCCCCCCAGCACCGTCTCCTACACCGCCACCGTCACCGTCACTCTCTATATGTGACTCCACGCGTGCTATTA
>C100967572 32.0
AATATTGCTTTATCTTAGGATTTATTATAAAAGTATTATACAGGTATAGTTTATTAATAGTTCTTTGTACAAGGATCACAAATGAGTTTTTGTGTATGGT
GGTTGAACAATAAGTATATGTAGAATTCAGCATGAAAGGAAACAATTATTCATCTGTATGTGAGAATGAAGAGGTGATTTCTAAAATAGGAGAGGTG
>C100975332 44.0
CCTCCCTGCAGTTGTTGGTGGGGCGGAGGATGTGAAGGTAGCGCGGGGAAGGATTAGGCCCCAGGGACGCCACGTACGGCTCCCCCACCACCCGCTGCCG
GCCACGCACCTTCCCCTTCTGCAGGAATTCTGGAAACAAATCAGTAACTTATGAGACAGGACCCACCATCACACGAACACACACACACACACACACA
>C100980960 40.0
CTGTACACCCTCACACTTGTAACCGAATACTCAAGAGAATGTTAACACGTAGTTATCTCGTTATCGAATTCTTGCAGTTTGAGGATTGCAGCTTGAAATG
GAAGTCCAAGCTACATTCGGTCTCTTGTTATTACTCATACAAGTGCTATTTCAAGAGTACTCCTTTTCCAACGCTATATTCATATTTTTTTTTTTTT
>C100984236 35.0
AGAGCCAGAGAAAAGTGGTCGAGGCACAGAATTCTCGTCACACTCACTGAAGTCACGAAAACACTCTTGAAAACCCCAATAACTTCATATAGAGCCTGTT
AAAAGTGGTCAAACTCACTAAAACACTTGAAATCCCAAAATAACTTTCAGTAGAAACAACTAAAAGTAATCGAGGTACTGAATTCTTGTCAAATCCTC
>C100984524 24.0
GTATGGCGGAGAAATACCGTCATCGTACACTGAAACGAGAAATATCGTACACGCTATTCAAAATTCAGTTCGATTAATGAAAAAGAGCTGTTAAAAATGT
ACAAATGAATGGAAATTAAAAACATGAATAATAATGAAAATACATAGAATTCATAAAACATTGCTGAGGAAAAATTAAATAATAACTTACCCCCCCCC
>C100988270 46.0
AGAACAAACAGCTTCAAGTACAACGTGAACCTGTAGGGAAGTGAAACGGAAGCCATGAGTTATGACTGGCTTCACTTCCTGTTTCTTTGTGTTATTCAAA
CCCAAAATGAATGAGGAAGTAAGAAGATTTTAAAGGGAAAACTTAGTCTCCGTATTGCGATATTGGAACGAAATTAGAATTCGGCTTAATGAGAGAGA
>C100993532 21.0
ATCACCCTTATTCCCAAAGCTTTTCAAAAGACCGGCCTTGGATAAGTGAGTGCTTATGTTGCATAAATAGCATAGGAGCATTGTGCAAATGCAGAGGAAT
GGATGAATCTACAAGTTACAGTAGTGATTCCCATGTTTTATTGTGGAAAATAAAGAAGAAAATTTCTTTGAGCTGAGGAACATCATAACTTCAGTGAC
>C101000290 43.0
GTGGTGAGCATGGCGGACAATAAATCTCCAGAACCTCATCGTTCCATTAAAAATGAAGCAAGATACAGGCAGACAAGGCGCAGGGACATCTTTAACAAGA
TCACCTGCACTTCAGCTTTAGAATTTAAGTATAGTGGTGTGCCTTCATGGTGTAGAATTCATCTTTTTATACTAATTCAAAGATACGAACGGGGGGGG
>C101004920 23.0
TATATATATATATATATATAGTATGAATGTGATTAATAATGTTTTAGCAATGTCCAACTGACTGCCACTCAAGGGGCCAGAAATGAGATGTCAAATAGAT
CTTTACACTTACAGTCGGCATCAAGAAAGATTACAGAATTCCCAGTTGGTGTCAGTGTCCGTGTGCCATTCAACTTGTTTGATCCTGTTATGTGGGAG
>C101006904 37.0
TTTTTTTTTTTCCTGTATATCTCCTAGATCAATATTTCATTCTTTTTCTGTCTCTATTTCTTCCCCATATCTTCCAGCCCTGTATTCTCTGCCTCCTTTC
CTCTCTCTCTCCCTCTCCCTCAGTACAGGTATGCTAATGAGCCTTCTTCCTTCACCTGCAGTACGTGTGGGACAGTCAGCCACTCACACTGTTTCTAC
>C101007256 49.0
CCACCACCATGCCTAAGGGTGGGAGAAAATCTCAGAGTGCATTGCACAACTCGGCCCAACATACAGGGGCCGAATTCATCAAACAATTTAACAGTCCAAA
CTTCCCGTAACCTCGCCGACATCGTAAGTTGCTATTCAGCAAACTCTTACGATCTGGTAACTCGCCTGGTAAGTTACGACTGCTCTCTGGCGCTGGTA
>C101010482 29.0
CCACCTGTTGGTTCTGGAGCCAAACGGAAACGTAAGAAAAAGAAGAAGCGGGGAAGAGTGAGAATTCCAGCAAGTAGTGAAGATCCAACTGATGTACGTA
TGTTTATAGCATATCTCTTTTCTTTCTAAGGTGCCAAATTGTTTATGTCTGTTTTATGTGCCATTTTCTCTGCCTATCTGTTTTCTCTTTTATTATTTA
>C101013262 32.0
AATCAACTAAGTAAAGTTTTTAGCAAAGGTTTAAGCGAATTCAGCTTTAGAGATAGATGCGATGGCATAGGTGTCATCTGGTTGAAATAAAGGAAGGAAA
GAAGCAAAGTTATGGGAGATGTTTTTAGCTAGGTGCCAGAAGTCATTACAGGAGTTAGATCTTGAAAGATTTTGACATTCTAGTAATGAAGGAATTTTT
>C101018120 25.0
CACTTGCCCTAAATTGCACTCGAGACATCACACCTGTTCTCCTCCATTACCGCGGCCATAAACACCACCTCATTTTAACCAGAATTGCCCATCACGCGGG
TTGCCTCATGTTAAGTTAGCGCGTTGTATCTTCCCCCCGAGACAACTCATTATATTCTTAATAAGCTCCACCTCCAGCACGCCTCGGGATGTGATTTTA
>C101018356 49.0
TCCTCATCACAGCCCAGTCACCACTCCCGGAAACATGAGAAACTAAGTCTTCTCATATACTCACGAAAGATTGGTATGCTAATGTTTTGTATGCTAATGT
TCGAGTAGTTATGAGGAACACTGGTAGTTATAAATTAAATATGATGATGTGATTAAATATCACTTAAATATCCACCTCATCGATGTGTTGTAATATTTT
>C101026912 37.0
TTCAAGGAAAGAATTCCTGCCCATTATACCCATAAATATGACCAAAAACATGATACACATGCTCTGTGGCATCCCATCCCATCTCCACTTCCTCTTGGGT
CAGAGCAAGATCCTGGTCTGGTAAGCCATCATAGAACATTTGTATGGCATTCACCTGAAACACAAAGGAGGAATAATTCTTGGTTAGCTTAAAAGAAGA
>C101031926 55.0
TCTTCATCTTTTCGCTTCACGTGGGATGCAAGGGTGAATTCCTACGTCCACACCCACACGCACCCACCACCCAACCCACGCAACACACGCTGGATCGCCC
GCCCTTAGCCGACACACCCCTGGCCCCTTCCCCCAGCCCCACCCACGCCATGACGCACCTCGGCAGGGCGGCGTGGAGAGCACAGGAGGCAACTCAATC
>C101036576 28.0
GTAAGCTCCATCGGGGAGGCCCATTATCTCCCAAGCCAGCGTTACCAAAAGGTTCCAATTTCTGGTGAGGATCAAAACAAACAAAAACGAAACAAACGAA
AAACATCTGTAAAAACACAATTTTTCTTTAATATATCAGTTCGTTTTACTTTTGGAATTGGAATTCAAGTATTAGGTATGGATTATTTAGCTTATCAAAC
>C101037958 31.0
GTGTAGTACAAGATGCAGCAAGGGTTATGAAACACTTGTATACATGGTTTACTACTGGAAGTGATACCTCAAAGACTTTGGAGAACAACCAAAACAATAC
CTCGAAGACTCTTCAGAGAACAACCAAAACGATACCTCGAAGACTCTTCGGAGAACAACCAAGACAGGTTTCAAACAAATGGAATTTATAAAAAAAAAAA
>C101038542 53.0
CGCCTCCTTCACCGCCACGGACATTGACCAGGTAAGTGATGCACCCAAACCTTAATCGATTGACTGTAATGCGCCGCAACAACGGGGTCATATAGCGCCA
CCCAAGACTTGACCTGCTATACACTTAATATCTCGATCACTACTGTGGCGAACTTGAATTCAGAGGTTGAATAATCAGCACCCACTTTTTTTCTTTGTCT
>C101038804 36.0
AATAAAGTGATGACTTGTTATTTGTCAAGTATGCTTTTAATACAACTTATGCAGCAATAATTCCTTGATACATGACTTGTGTTGCTTAAATGACTTGTTT
TGGTGATGAATTCTGATGATGCTCTGCTCCTGGAAATGCATTCTGTTGATGCCCTGCCCCTGGAAATACGTTCTCTTGCTGCCCTGAGTCTGGAAATATG
>C101043184 41.0
AGATGATTGAGAAGAAACAGGAATTCTCCCTTCTTTTTACCCTTGACTATTAAAACCCGGTCTTACTTATGTTTTCTTCCAGTCAATCCATGTACAGTCT
CCTCCCCCTTGTAAGAAGTATATATATAAAATTACACATTCTCAGCTTTTTCACCAAACAGTACCACAATCTACGTATACTGATGCCTTAGACCAATATT
>C101047490 43.0
ATGGAATAAAAGAAGGTTTCCTTAAACACCATGAACGAGAAACAATTATTGAATTCCACGCAGAACCAACTCAGACCATCTGACGAGTGCGACTCAACCA
GAAGGGTGAAACACTCATTAAAGATTACAAAAATAAGGGAGAAACGACTCGCATCCATCCAGCTCGGCCCTCGAGCGGTGGTCGGGTCGCCCCCGCCACG
>C101048322 36.0
AGAGATCTGAATTCTTCCTGCTTTTCCCTTCCCATTTGATGCAGGAATAATGCAGGATACAATCATTTCAGGGGTGTCCAAAGCCTACGCCCACTGGATT
GTCGTGAACTTCCGTGAGTCGTATGGAATGTTTGCCTGCAATGGGATAATGTTCAACCACGAGTCTCCAAGGCGAGGAGAAACCTTCGTCACGCGCAAGA
>C101053868 42.0
CTAATGCTATTGTTGTTTGTTGGAGATGTGCCTTCATGGAAGGCTTCACATTAAAATCCAGAGGAATATAATACACTACTTCAATTACAATTCAATTAAA
GGGATCTTCCATATGAATTCCCCATTAAGGGAAGAGGTGGTTAATATACTTGCATAGTAACAGGCCTGACTCAGTATTGTTCCATTTGTTTCTACTTGTG
>C101058336 37.0
CTGGCAGCCCCCACCGTGAGTGTCACTGAGCAAGATCACTCGCGTCATCTTTCCTCTGTAACTGGAAGATTTATATCCAAAACGAGTCTTCGGAGAACTT
TTGGCATTGCTTCAAAATTATTTGAGTTTGAATTCATACTAAAGATTCGTCCCTCCCCTTCAAAAAATAAACAAGTAAATAAAGATAAATAAATAAAACA
>C101060846 27.0
GAGGACATGACAAGGAGACCAGTGTGATGCTAAAAAAGACCTGGAGATAATGAGTGTGTGAGTAGGATGACATGACAAGGAGACAATGGAAAGGCTGAAA
AAAAGACCTAGAGATGGTGTGTCTGTGTTTAGGAGGGCATGGCAAGGAGACTAGTGGGAAGACTAAAAGAAAACCTAGAGGTGTGCCAGTGTTTATTTAG
G
>C101062426 49.0
CTCAGAAGGGAATGTGGTGACCATGATAACATGAGGGAAATGAAGATCTGTGTAAGAGCTGCAATATCAGCACCTGTGCAAGTAGGAATTCCAATGTGAA
GTTGCAGAATGGGTAATTGGATGAAACACTGAAATAGGATGGCCACATTGAAAGGATAAAGAGGAAGAACAAAGAAAGATTTCATACAGGAGAGAAGAGG
G
>C101068958 49.0
GTTGAAACTCATGACCAATTGGACCTTGTCACCCAATGTAAAAACTTAGGAAATAATGAAAGCCGGAAAATTGATTGATTGAGAGTATAGTGCTGCAACA
ACCAAAATTCAACTTAGATTCATGACATAATAAATTTCAATATTTTGACGGGTTTTAATTGGCATCTTTATCATTTACACACAGCTATCAACAATACATA
C
>C101072086 56.0
TACTACACTAGCCTCTGGTGTAGTGGCTGGAGCAGTCGGTGTACAGCTCGCTCATCTGTACATCTTTGTTTCTCGAGAAATGGGTGTCGGGAAATGTAAA
TTGATGTGGAATTCCTTATATCACAGTGGCCTCGTATTCCGAGGTAAGGGGTATTCCCCACAGGTTCAAAGGCTAGTGAGACCGAGCGCGCTGACGCCAC
G
>C101080652 48.0
GTTTTCATTCGGTTAAGTTCTTGAATTCCACTGTTTCGTAATAAGGCTGCATAATTCCGCACTAGCCTCGTCTTAGTGCTTGGCGGAACAAGAAAATTGA
ATGTCCCAGAGAACTTCACTTCGCTTTATAATAAGACTACACTATGTATGCTCCACTATCCTCGCACTGGTTTATGGCGGAACAAGAAAGGAAAAAAAAA
A
>C101082700 24.0
TCTTGTTCATTGCCAAAAGAGGCAACCATAATCCAAAGTAGTCTGGAAAGTTGCAACTCTTAATTTTCATTACTTTTTTACTTCTTTTCTTTTCAGATTT
TCAGCACAATATGGTTAGCCTAACCTCACAGATCTCCCTGCAGGAGCTAGAATGAAGAGAATTCAAATTCTCTAAATTTACCTTTATAAATTAAAAAAAA
A
>C101089532 28.0
TCCCAATTCTATGGAACTCTTCCACTTGCTTTACTACCTGGCTGTTTCATTCGTCACTTTCTTCAGTAACTTATTCAACAGGTTCTTTTCTTTTCCTCTC
TTTGAATTCTGTTTATTATTTCTCTTCCTTTAAACCAAATACAATTACTTGTTTATATACAGTGTCTCTCACTAACTTTTTCTCTTCTTTAATAACATTT
AC
>C101092862 51.0
ACACACACACACACACACACTTCCAAAGTATACACTAAAGTTATAGAGTTGAAATATAAATTGAGGAAATAGGAAAGAGAACACTGACCCTTACTTATAT
TTCTTTATCTTCTATATTCTATCCAAGGATGGTGCTGAGCTAAGGCCCTGTTCACCCTTGTCCACTTTTCTTGTTCTCTATAGTGGTGATGAGAATTCAC
AG
>C101093976 49.0
ACCCAGAGCTGTATACTGACTAGGAAAGTATAGTGAAGTGACAAAGAGGGGACGTATCAACCGCTGACTTGCTTCGTTTAACCCGCACGTAAGCCAGGGC
AGCAAACGTGAGGGTGTGCATGCTATCTGTAAACTAGATTCTTTAATATAACTGGATAAACAGGCCTGACCAAAGTAGTTAGTTGACAAGGGGAATACGT
AA
>C101101280 43.0
ATTTATTCAATGAATAGATACAGATTATTGAGGGTGGGGAAAATTAGTAGGCTAATGCAGGAGGAAAAATTAAAAGATTAGAGGATCCCAAAGTTATATA
CTTGACTATTTTTGTAACTACATTGATTGCAAGTACTGGTAGAATTCTTTTCATACTTTAGTTGGTTGCAGATGGTTGCTGAGCTTGATCAAATGGCTGA
AG
>C101103052 44.0
GAGGAAAGTCAGTAAAGAATCCAGGAATTCTTCGAAACTTTAGTCAGCAAATCCCGTGAGTTGCGGCAGAAAGTGGCACAGCGTGTGACCTTTGAAAAGT
TTTAAGCGCTTTAGTCGCGGAGTGTCTGAAGGTGAGCGTCGCGGGGTTCCCGTGTACACAGCCAGACGAGTTGCCTGACGGAGGAGCGACGGAACACAGT
TT
>C101115676 52.0
AAAAAAAGCCAAAGCAAATCCCATCTGGCCTCAGTAAAAATTTCTAACTTGCATTATAGCCCTACAAATTTTGCTATCAGCCTGCAACACACTATTTGGC
TGCAAACAGGGAAGATCCTAGAGTTGCCTTCAAAAACAAGGTGAATTCGATGCAATATCCATCCTTAGTACAAAGGACAATGAATCGGGGGAAAGATCCA
GGC
>C101117422 57.0
CCTTATTAACACGTACTTTTGCTAACGTGAATTCTGTTTAGCATCAACTGTAGTTTTATAATAACTCCGAGGCATTATAGAATTGCCATCGTGTTCGAAT
CTTTACAATGCTCCGAACTTATGGTTTGGACCACTACGTGCGTAGCAAGGGAGGTCAGAAGGCCAGTGAGGGAAGATCAGCCAGGAGGGAAGGACGCTGA
TGC
>C101129400 35.0
GTAATCATTCTCTAATAAAGAAGGCAATTGAATTCAATAAACGAAACTGCACAGCCGCGAGATCATCACATTGTTTCTGTCACCACACACACCTTTTATC
TTAGTCTCCAGCGTCACCTCGTCAGAGTATGGGTATCGGAACAGCAGCCTGTCTCCCCTGCTGCCGTTCTTCACTATAATGATGCACAGCGGGTCCACGT
CCA
>C101132656 37.0
AGACACATTGATAAAATTACTGGAGAGATGATGAATTTGTTAAGAAGTGTAAGAATGGCATTCTCATATTTGGATGAAGGAATCATAAGAAAAGTTGATT
TCCATGACAAGACCAAGATTGGAACATGCGCCAATGGTGTGGTCTCCTCATACAAGGGGAAATATTATAAAATTAGAAAGAGTACAAAGAGCAGTCACTA
AGA
>C101136382 22.0
AATCAGAAGTGTCACTGGAAGACATTTCGCCATTGCACTCTGACTTAGAAAACATCCAGGATGGAAAACCAAGAGACCCTGAGGAAAGAGAAGGAAGTAT
TGGAGGAGCCTGGAGCAGAGGCATGCCAGTGGATGGAAAAAATATTCAAGTTTGTACTCAAAAATTAATTTCTCTCTCTCTCTCTCTCTCTCTCTCTCTC
TCTC
>C101139780 34.0
AATAAGTCCCTGAACAAATAAGTATTGTTAACAAAATATGGGGAATATGTAAGTATGAAGAATTCCATTGTAATGAGTATGTGAGAATGTATGTGATGTG
CAGTTATGGGATAGAAACATCGACAGCTTATTCACTGTGTTGTGTAGTTGAGTTGTGGCAGCTGGTGGTATATGGCAGCTCTGTACACCCTAAGTCAAGT
ATAC
>C101140010 47.0
TAAGCTGCAATAGCCCATATTTGTGTAACATGAATAGCAACGGAGATCATTTTTATATGACAAAATCAGCCATTTTGAGATATCGAGCGGTAAACTTTAA
AAATTTAGTATAATTTACCTAATGCAGCTAGGGAGTTGAAATTCGCAGGATACATACTTCAGGATATATGGAAAAAACGGACAGTTTTTTTACTTACTCT
GATT
>C101140366 32.0
AAACCTTATTCTTATGGGTCTCATTTTTTCTTATTCATATTTCCCCCATTCTATGGAATTCTTCCACTTGCTTTCCTACCTGACTGTCTTCATCTGTCAC
TTTCTTTAGTGACTTATTTAATAGGTTCTTTTCCTTTTCCTCTCATTGAATTCTGCTTGCTATTTTCTCTTCCTTTAAACCAAATACAATTACTTGTTTA
TATT
>C101145972 58.0
ATCATCATTATTTTTATCACCAACCCAACGGCGCACGGAATTCCATTAGTGTTTTCATCTCGCAATCTAATTGAAGGGTGCGAGCGAGGTCAAGGCTCCG
AGACCTCACCCTGACCTTGCCCTGACCTAATCTCACTCCAGCCTCAGACGCAGATAAACCTTTACTGCTTATTTTTTATGTGATATTAATTTTAAGCCCC
GTGA
>C101147320 53.0
ATGAATTCCTCTTAATATTAACAATACAATTCTAACCTAAAAGGCAGGTCTATATTTAGCAATTATAATTCAATACTCTCCTTTACATATGAAAGATAGG
ATCTAAAAATGAGCTGGAAAACAATTGTAAAGAATTCTTTTAAACATTCACTCACCAATTTTTCTCCTGCCATCTTTAAGAAAATTTTAATAGCTTTCAT
TTTT
>C101148354 37.0
TTTTTACCATCTACTGAGGATTTCTCCTTATCTTGTGAATTCTGCTCTTCTGTCTTATCAAACTTATTCCACACAAATACTCTGTTTTCCATGGGATGAT
TCATGTCTTCCCTCTTTAGCATTGATTCATCTAACAAGACAGGAGATTTATCCTTCACACTGTCATCATTTTCATCATATTCTGCATTTTCCCCTTTCTC
ACTA
>C101150412 57.0
AGGTCTGCTGTGAGGGAGTTGGAGTAGCGGTGGTGGCCGTGGTGGTTGTGGTGGTTGTGATGGTTGTTCCAGCCAGAGCGTGGTGAGTCTTCCTGCTCAT
ACGTTCCATGTCCAGAGTCCTTGGAGAATGAATTCTTGTAGGAAGCTTCCTTGTCCTCTTGACTAAGGGTGCCGGGATGAGGGCTGGTGGTGGTGGTGGT
GGTG
>C101154625 55.0
CTCTTTCGTTTCACTAGAGAATTCGTAAATAAATAATGCGATAAATACATCAGTGCGAAGGGAACAGACAACAAATTTGCCGCGGGGCCCAGGCAGGCTC
AGGGAAGGGGCGAAAGGAAAACAAAGGTGTCAAAGGAGGTAAAAGTGAGGCTAGAATACGGAAAAGGCATGAAGGGTTAGTGAAAGGCTCTGCTCGCCCA
CTGC
>C101154659 36.0
CTCGCCCCGGAAGGAGCCAAGGTGGAGGGGAATTCCTTGTTCGTGCAGATGGGACAGTTTATTGATCACGACTTCTCCATCACCACCACCGTCCGCGAGA
TGACGCCGGGCGGTGAGTGTTGTGTTGTAATGCTTCCTGTTGCCATTAACTATTTCGAGCCATCAAATTGCTTCTATTCACTATTATTAACCATTTCGAA
CCAT
>C101155879 39.0
AATATAAGGAAAAGTTTAACTATAACAATGTCAGGTAGAATATCGTTAACCAAAAATAACTGAATAACTTTTCTGCATGCATTACGTCAGTACTCTTTTA
ACATTTTCACGGAATTCATGAACATCAGTATATAACACTTAGTGGAAAAGCCTGACCTAGTTAACAATTTAGGACTAGAGATGTTTCTGATTTATGATTT
TTCA
>C101159311 28.0
ATATATAGCTTAGGAAAGGCAGTGGTGAGAGGTCAACATTCCCTTGGATCTATGGATTAGATACTGGAAAGCAAGGAAAAATAAAAGCTGTAAGATGGTG
TCCTGCCATTAGAATTCTAAAGGAGTCATAGATATAAGATTTTTACTCTTTTCATTTCTATGAAATCTTGAGAGAGAGAGAGAGAGAGAGAGAGAGAGAG
AGAG
>C101161175 28.0
AAAAGTTTTTCTGAGTTTGGTAATAGTAAGTTTAGGTTCATATGTTTGGATGTTTGCAGACTTTGGTTGGATGTGTTCAGGCATTTGATGATTAAGGTAT
ACCAAGGTTCCATTGTGATATTGTGTTGTACTCTTGCACAAAATATGTCTCGAATTCCAGTACAGTTTCTTTTTGTTGCAACTGTACGCCTCTAGTCATT
AGATT
>C101161269 43.0
AAACAACAAAATATGAATTATGAAGACACGGCACATACATAATATTTCGAATTCTCATGATACCGGAATGAAAAACTGATTACATGAATTATATGGTTTC
AGTAGACTATTTCAGCGAGATGCTGCTTTGCACGGGTGCACTCATGAAATAATTTCATTATACACCTTTTGAACAATTATTTTTGGGGCTGATGATTTCA
CCACT
>C101161439 43.0
ATTCAATAATTAACTGTAATACATAATCTGAAATATTAACTTTACATCTGCATAAGGTAATATGTCACTTCATTCAAGGCAAACCAAAGAGGTCAAGTAA
CAAATTTAACTTAGAGTTCAAAAACTTAATATTTTCTTGAGGAAGCTGGATGAGCCAGTCTTGTGGGAGATTTGAATAGCCAAGAATGAGGCCCAAAACC
CCTCC
>C101164447 29.0
ACTTCTCCCTTCCATAGTCACGTCATCCATTTATCGGTCTATTTTGGTAATTTTTTTACAATAAAGTTAATTTTGTGTTTGTAACAATTCTTGTATATCA
TTGATTTTTGCTTGTATTCTCTTAAATTCACATACAGTTTTATCAGTCTCATCTTTGTGAATTCTTTCCATCACAATCAGTTATGTAATGGTCATAATTT
CCACT
>C101165265 27.0
TTTTTTGTTGCTTTAAGAGAATATATTCTAAGAAGTAGGTTGTATGACTATAACAATAGTGACTGTATTCTGTGTATAGGGCTGAAGCATGAAACATAAG
ACAAAATAGGAAGTGCATAAGATACCTGGTGTTGAAATAAAAAGTTGCTTGACTGAGCTATGCTGGGAGTGTTTGGACAATTTTGACAAATAGGGATATA
TCTAT
>C101170981 33.0
ATTTCAAATAATTTGTAGTTCACATCACTTCTGTTTTAACCAGCATAGAAAAATATATGTAAGAAAACACACTATTGTACATAATCTTCAAACAACTTTT
TTTTCATCATCTCTTTATAATGATGGTGATAATGACTATATTTTATCATTATTCATGTGTGTGTGTGTACTACACTAAATGGCTTAACTAAAACCTGAAC
AGAGG
>C101176129 31.0
CATGGACCAGGCACTCCACATCTACCCCTTGCAGTAAGTCCTCGGTGCATGTAACAAACCCTCTCACTATTTCACTATTTACCTGGTACATGTGAGAGAG
AAACACACCTCATGTTTGGCATAATCATCTCATTTTCCCTCCTTACTCTAACTTTTTCACTCTGCTCATGGGTGCTGGTGTGGAGAGACCCAGGCACGCC
ACACA
>C101181259 23.0
AAAACACTACAAGGAAATGCCACTTAAAGAAATGCTTTCCTCAACTGATGACTGGATAACGTTCTAGGAATTCGAGAGTAATTATATAATATGAGGAAGT
TTATGTTTTATCTACGTATTTGATATATTAAATGAAACTTTCTCTTGTAGGCTCTAAATGAACTGATGTCATTGAGAGAGAGAGAGAGAGAGAGAGAGAG
AGAGA
>C101182997 49.0
GCACCACTTAGACACTCACCTCCGAAGTCTTGAGGAAGCCCTCCATGTACTTGGCATGCACGGGAACCACGAGCAAGGCTAGGCTGATCCACACCCACAC
CCACGTCCCAAAGATTCTGGGAACGCCCCTTGGTCGGCCACGGGTGACAAGATCACTGTGCCATGAATTCTTTCCACGTGGCCTTGTGTTCCAGAGGGAG
GGAGG
>C101191909 46.0
ACCTCACTCAGTCACCCATGGAGATGTGACAATGCCTGGAGGAAATATTGCCAAGTATTGTGGTGTTTGCAAAACAATAATGCAAGTATCATTAAAAAAA
AACATGTATTACACTAATTTGTCTTTTTAGAGCACCACAGTGTATATATATTATAACACCGTTTAATTTTGAGGTAGGAAGTACCTGACATAAGGTGTGT
CTTGGT
>C101192273 41.0
ACTAGTTGGGTAGAAATTTATCACTTATGAAATTGCTGTATTGAAATGTAATGAGTGAACATTGCCATTGTGCACCAACAGAATTCTAACCAGAACAGAT
TGCTTCCTTTGGCTCCTGCCAGCAGTAGGTTAACATCCACATCAGTCTTTGCCCTATCTCAGCCAAAGATCTGCAGCAAATGATTTTTGGGGGCCCACAT
CACACA
>C101193929 35.0
TACATGCAAGAGACTGTAGTGTCAAACGTTTCCGCATCCTATCTTAGCTATACCCTGAATAAGCTCGTGGAAGTAAATTGGGTTTATAATAGCGTATTCA
TAATTCTAAGTATTTTGTAAGAATTCCACACCATTAATTAACTCGCATACGAGAATACGATCATCTCTGTAGCTTATGATGATCATGAAGAGCCTGAAGC
ATATCA
>C101194661 51.0
ATACTCAAGGAATAGCAGTTTAATTATACTTGTGTACTCTTGGCCTTATCCTGTTAGGGTTATTAGGATTGGTTCTTTCTACTGTAGAATTCGTCTTCAG
AATGATGACCAAGCTTGAGGCCAGACTTCCAGGTAGGCGCGTCAGGCGGGCAGTAGAGGCGCAGCCACCACCAGGTGTCACTGGCGGTGTGAGGCAAAGC
TGCAGG
>C101199953 52.0
CAGCAGCAGAGTGGCCCCCACACGTCCTCTTCGAGCTACCACCAGATGGGGAAGCAGAAGGGCGGAGTCGCTTCTCGGTCATCAAGGGCCCTATGGCGAA
CATGATTAACATCCTGGCTGAAACACTGAATTTCACGTGAGAAACTATTTCATGAATGCCTCAATGCAGAATTCCTTCTGTGGTACAGAACAAGTCTTAC
AGGTAC
>C101205789 48.0
AGGAGTTCCCCTATTTTTGGTCTCACATCATGTTTTTACATTTGCATTGTCTATTTTTTTTCATTATATACTTATTTGTATAATAACCATCATGTTTGAT
AATACATAGTAGAATTCCAGCCAATATCACGTTCAGAACTAGAAGTGACTCTAAAACTGACAGAAGAATTAATTGCTATGTACCAGCAAGTCCGTGTTAG
TACACA
>C101213861 39.0
ACACACACACACACACACACACACACACACATTACCGCCATCCAGGTGCCTTCACTCCTAACCATCAGGAGGTTGCAGCATCTAGGGGGACAAAGGAAAG
GATACATCAGTGGGAGTAATGGCAGAATTCAGTCAGCACGAAACACTGTGATTGGACAAATAAAATAAGATAAAATAAAATAATAATAATAATAATAATA
ATAATAA
>C101217287 28.0
TAATCATCTCTGTGGCCTTTGGAAATAGTCGCGTTGAGAGAGCAGACTTTTCAGAATTCTGGCTTAAATTAAAGCTCTACTCCCTAGCCAGAGCTCTATG
AATTACTGTGAAAAGAGGAACTGAATGGGCTACTCTAAAGCTCTATTAGAATAGCTATACAAATTGACTGATGGAAATACAAAAGCTCCATCAGTATTGT
ATAAAGG
>C101219135 51.0
CTGTGCCACCACCACCACAGAGACAGCCTGCCCGCCGTGGCAGAAAACCCAGAATTCTTCGGAGCAGCCGAGGCAACATGCACTCTTGCACCATCACTGC
CAGGAAGATTCTGCCTCGCCCCTCTCCCATGCAGGTGCCCCTCACCATTTCCCATCTCCAGCCCCCTCCACCACCTCTTTCTCTTCCTCTTCCACCCAGG
AGCAAAC
>C101222505 40.0
ATGGTTTTTGCAGTCACAGGCTTCATATTAAGAGAGTAAGTAGTTAGGCTTAGTTTCTGAGTACAAAACTAATTTAATCTTGTCAAACAACAAAGAATTC
TGAAATTTCCCGAGAGATTATATGAAGCTACAATGATTCACTGGTCCAACTTCATCAGATTAATTTCCAGACATCATATCTTATATGGCATCAAATACAA
TAAAGTA
>C101229233 53.0
TACTTTGAGCAGTTACACTACATTCTTGCACAAAAAAATTTTAACTATTCATTTTGTTTGTTCCAACTCACAAGAATTCAGGGTGAAGGAAGCCATCAGA
CAGCCATTACATCCTCCACACACAGCCAGGAGTGGGAAAGAGGCACAAGATCTTGACAAACATTTACAGGGACAGGAAATCACACACATGGATGGAAAGG
AAGGAAG
>C101229373 32.0
GAAGTATATACAGGATCCTCCTGAGTTTCATATCTAGTCCTGAATTCTTACCATCCTGAGTTAGCACATTATCACCCTGAGTTTCACGCTGCTTTAACGA
GTATTGGTCATATTTACCTACTGTCAGCATCATGCGTATACATACAGTAAACCCCCAGAATTTGGAGCTCGCTCTCTCTCTCTCTCTCTCTCTCTCTCTC
TCTCTCT
>C101235357 38.0
TTGACGTATTACACTGATATAAATGAATATGTGAATTCGTTTCTTGCTTGCTAAAAAGGTTAGAGTAAGAAACTTTATACATACAGAGCTATTATAAATT
CTAGTAAATATATATTATGGTATACTCAAACTTGTAATAACACTGTCAGGTACTTTTACATGTATCTGCAGGAGCTATAGTAAATGTAAAATTGTTGTGT
TCCCACAC
>C101241081 62.0
ATCTGTTCATGACTTGGAGGATCGGATTCTCAAACGTTTCGGTGCCTCATCTCGACTCCTGGATCTAGCGAATGTTGTTAACTTTACAGCTACGGGTTTT
TGACCCCGATGATAGGTTAACAACGATTCTTCACCATCAAGAACAAAATTACCCATGAAAATCCTCTCGTTCATTCCTGTGGCCCCTGAAAATAGTTCCA
ATGAGAGC
>C101242997 31.0
ATAATAATAATAATAATAATAATAAATCCACACAATTCTTCTTTTCTTTATGGTAGTTACAGATGTGATCAGAATTCAAGAAACCTGCCAGGCTCACTTT
CACTGTTCATTCATTATTTTTTCTAATCTTGTGTCCTCAGATCTGTGTAAAGAATCTATCAGTTGTCAGGTTTTGTCAGTACATCAGAACACATGACTGA
AGTACACT
>C101246267 24.0
ACTCCACGTCATGTACTCAGACAGAAAAAATGAAAACACACGTACTGCTTTTATCGTCTTCCTTTCCTTAAACTCCTCAATTCACGTATAAAGAAAAGAA
CAGCAAACTCAGCTATAATTTTCCCTCCCAAATATCGATGAAGCCATTCCATCTACTCAGAAAAATTAAAACCCACCTACTACTTTTATTATCTTCCTTT
CCTCCCAC
>C101246599 39.0
ATGTGATGGATAGTTATAAGTGTTCGCCACTTCCCATCGCTCTGTCTCCAAATAACGAACCTTTAACCTTTAAAAGGACATTTGGAATTCATGAATGATA
GTGGGGATTTGTTATGCGTTTGACTATGGTCTTTTGACATTGAATGACGGTAATGCTGCTGACTGTGTCTTGTATTACAGAAAGTCTTCACTGAACTGTG
ACTTTTGC
>C101249257 52.0
GGATAGTTTAACAAAAACATAATACTGAATCAACAGTACTACACATAAACTCTTAGTCACAATGCAAAATTTTGTGGAATTCCTCTTCCGACAGCATGGA
GCCAAATGGCATCACTCCCACTATCTCTGAAATTTACAAATACAGAGAGCTTCCTGATATCCAACACTGTATTATACAACATATCATTGTATAAGGGAAA
ATAATGAT
>C101249599 62.0
CTCTAGTAGAGCAAGCCCAGCTCTTCACCACAACCCTGCACTACACTTGACTGTGCTATCAGGATGGGAGGGAAAGTAGTCTCCACTAGTGACCTGGTAC
CCTCCCCCAGGGACCAGTCACCTCCTCAGGAGGAGCAGCCATCGACTGCTGGAATTCCTTCCAAAGTTGCTGTCTGCTCTCCACCTCCACCAAGCGCCCT
TGCCAGTC
>C101250195 38.0
TCTTTCATTTCTTTGGGTGCAGCTCTTAAAGGTAGTAAATTAATAAGAATTCTCTGTTTGGGTGAAGCTATGTGTGTACTGAATAAAAGCTCTATATTTC
GGAGTAGTTCTAAAAATATTAAAAGATTTGGGTGAAGCTCTTACTATGAGTTAACTAACGGGTTCTATTTAGGTGAAGCTCTTAAGTGTACTGATATCTT
GGTTGTCC
>C101250785 45.0
TCGAATTTTCTGTGATACAGAGGTCTCCAACGAATTCATCTTTCAATTATGTTTCATGAATTTACCGATATTATCAATAGTGGAAAGAAGTTAACATAAC
ATAAATTTATGAAATGACTGTGATGAAATTTGGTAAGAGGGTTTCCCTTGATCCGGGGAGTGACATAGGCTGTCTTAATCTAAAACCGTTAGATTATTCA
GGCAAATC
>C101258419 30.0
CGCATGTCTTATGTTTATTATGTATGTCTTCAGGTTTGACTGAATTAAATAAACGATTTGCGTCACCGTATGGGTCTAAAATCCTTTAGCTGCCTTCAGG
AAGCTACATTCATGGTAACCTAGCAATACACCTCTGAAATTGAATTCAGTTATCTTAATCACTCTTCTTCTATTCCCTCCAAATCATTGTAGTAAACTTT
CCTTGCTCT
>C101259457 58.0
GATAGCCTCTCCTCATACAACATTTCCAACAAGCTTGGAGCCAATTTTATCACTGCTCTTTGAATTCTTTCAAGTTTCCTGATGTCTTTTTTGTGTTTAG
TGACAGCACTGCTACTTCATATTCCAATCTTGGCCTTATCAGAGTGATGATCAGTTTCTTTACTATTTCTTCATCCATGTGGGTAAATGCCACTCTTATA
TTTTTCAAT
>C101260893 35.0
ACATTTGAAAGATGTATTGTCTCTAGAACTCCTCTTGTACTTTTGAAAGATGCATAGATGAATCACTAGTGCGATTTTTAAAAGATGTATTGTTGGTAGG
AATTCTGGGATACTTTACAGTTCTTAGGAATGTATCCCTTTGTTTGTATGACTTTTGAAAGATCTATTGCCTTTAAAACGTCTGGGGTACTTTTAAAATC
AGAAAAAAA
>C101268987 49.0
AGACATTTAATAACTTCTTTTGTTTATTGTAAATATTTTTGTGAATGAAATACCAATAAATACACTTCTTTACTTTATATGACTTTATGAGCAACAAAAG
CTGAACCAAAATTACCAATCCAATAACTACAATAAAACTGCTCATTTAGTCTTCACACAAAGTACTAACTTAATTCATGCCTCAATACTGTGAGCACCTG
GAAATGACA
>C101273859 52.0
TTAAATTGTGTGAGGTTAGTGTCTGGACCAAAAGTAAATCAGAAGTGAGCGATAATGCAAAATGACGTCTGCCACGTCACTAGACGATACTCTAGCCAGT
ATGTCAGTGAATTCCGCAGTTCTATTCCGCATAAAAAATTCTTTCTGACCCCCTGGGTGAGTGTCACAGTACATGTATGAGTCGGATTAGTGAAGTGACT
CTCATTCCT
>C101275503 46.0
GTTTGTTAACTCATGATTGCATGAGGCTGTGACTGAATTCAGTTCACATCGATCATTCTCTGCCCATATTGTGGCAAAAAAGTGACAGCTCAGATTTGTT
ACTGTTGATGCACTTGTTCCCATTGAAACTTTGTCAGTATTTTGTGACAGCATGTAATCTAACATTCCATACCATTGGAAATTTTGCTTTGGTGACAGAA
TATGGCTTT
>C101282605 38.0
GTTGTCTGGAAGGTTGTGTCGAGTTGATAGATGGAGGAATTCAGTGTTTGAGGCATTGAACAATAAGTTTGTTCTGCTCCAGTCAAAAATTTTAGAGAGC
TCTAAAGTCAAGCGTTCTGTTTCTCCCCTAAGTGAGCTGTTTTCTTCCTGAAGGGTTGGACGTCTTTGAAAAGACAGAAAAGTGCAGGGTGCTATCATCA
ACGTAGGAGT
>C101284669 49.0
TACTCAAGTGTATGCACACTCACACTGTGTATGTGTGTGTGTGCATTTAGAGTATAATCATATCAACCAATTTTAGAAATGTGATTATGAATGTCTAACT
GAAATGACCATCACCCAGAAATGAGGTACCAAACGGATGTTTATTTACCCTTATTCATATGGTTCATTAAATGTTGATGAATTCATAATGTAACATTAAA
AATTGTTCAT
>C101285333 49.0
TATTTGCAATCCTCTTATTTTCTTATCTTCTGAATTCCACTGCTGAGATAAACCGAGCAGGTAGAAAAAGAGATGAAAACTTATGTAAAAGTGTGACGCT
GATTTACTTCTCACTGCTTTTAATTTGGCACCAGCTAGGAAAAGAGAAACGTGACCGCAAGACGCGGCAGATGCTAAGAGATTATAGTCTAATCTACGTA
ATGATATAAC
>C101285539 26.0
ATAAATCGGCACTAGTAGCTACATGAAACTACAGACTCAGGGAGGGAATTCCAAAGACCAATATTACATACAGCAATGGAGCGCTTCCTAATATCCAAGT
TAATACAAATATGGGATAACTTGTACTGGTTGTATTTTTTATTTATTTATTTTTTTTTTACCGAACGGAGCGAGGGGGTTCTAATTTTGTTACCGCACAT
CTCTACAACC
>C101285769 33.0
TTGCTTATCCACGAGGCGGGACGGAGATATAAGTACAAGAAGTAAACACATGAGGTTCTATCGTGCTCTCGGGAGGGAAGGAGGTTCAACTACTGACTGA
AAGGATTTGATCGTGCTGTTCTTTAAGTTCCGTTTCTCTTTCCATGCTTTGTCAAGGTTTGTTTGGGTTTGCATTTTCGTTTTCTTTATGGAATTCTACT
GTGTTTCTTA
>C101293817 45.0
TTCCAAATTGATTCTATCTTGCTCTGCTCTAATTTCATGGTCACTTTTCAGGGAATTCTCTTCCTCTATTGCAGTAATCATCTGAAATAATCAGAAAAAC
AGACTACCTTTAAAAGGAAAGCAATATAAATGTGACAATGATCTGGTTTCTAGTCAGTTAAAATATTTTATTCTATTCATCCTCCAAAACATAGCTACAT
ATTCTTCAAC
>C101295981 38.0
TATCCCTGTGATAATAAGACAAGCATAATATCTCAGGTTCAAGATGCATGCTCATTTAGCACAGCTTCAAACATAATCCATCATAACTTTACCAACCCAA
ATCAAGCCTAATCCAACCCACCGTTGTTTTCATGAATTCTCTCGTTTTTTGTTGCCTTTGTTTTGACCTGCGATCGCAAATCAGCACATTTTTTCCTACT
TCCTCCACCT
>C101297713 53.0
TTTTTTTTTTTTTTTTTTTAAGGCATGACCATGTTCAGTGGAGAGCGGGAGGGAGGGTAGTTGGGTGTCACTGAAGGAGAGGGGATAGTTGTTAAGAAGG
TTGTGTTGTGTGGACAGATGAAGGAACTGAGTTTGTCCTGTCACATTCTGAAATAACAGAAGGATCAGAAGGCAGGAATTCAGTGACTAATTTTGACAGG
TTCTAGTGGA
>C101298395 50.0
GATGCTAGGAGGAGGGAACCGAACAATATTTATGATTAATTAGCGTAAGTTTGGCACTAGCAGAAACGATGGAATTCACAGCAGCAAAGTAGAGGGTCCA
TTACTCCTGCACTGCTGCATGTGGTGGTGATGGCGGTGGATGTGATATAGTCGTAGTCAATACTCAAAATTAACATATCACACTCACTCTCACTTTGTTT
AGCATTCTCC
>C101323897 34.0
CATCGAATGCCTTATTGAATTAGTCATTGTAAGTGAATGTTTTCTATTGGGAGTATACGAGTACTCCTCACACTGTTTAATAAGTCATTCTGTCCAAGAA
TTCCGTCCAAGGTAACAATTATAGGCAAGAAGTGCCCATTGTAGCCTTTTGTGCATATCTCCCTTTTCTTTAGTCACTTACTTGCTGCTTTTTTCATATT
TCATTTATGTTT
>C101328241 23.0
ACCATGTACACCGGGTGCACACCGTACAGGTTCTCCCCAGGCTGATGGGCGGCGAGCCAGGATGCACACACACCCAGGGAGACCAGATGTATAGTTATAT
AGCCACAATATCAAACATTGCAGCATCTATAACCATTAATAACAGGTTCTGTTGAGTGAAAGTTTCAGGTGTTTTCATTCAAAGATGTTCTTAGGTTTCT
GGTGAAGATTGT
>C101330621 62.0
ATCCACGCCCCTGACTTCAGCAGCACTCCGCGGGAGAATTCCTTACCTGGCATAATGAGATGCACAGATATGTAGCGCAGCTCTTCGCCGCTGCTGCCAT
CCACCCAGCGCCCCGTGGCGGCGCGGTGCTCCACGCCAAGCCACAGCATGCTGAAGGTGGTGTGCATGGAGGAGCACCGCTTAAAGTCAGCCTCCTGCAG
CACCTCAAAGCT
>C101332119 59.0
ATGTGCAATAGGATGACAATGGAGGCACACTCATTATATGATGTGACTGGTCGCATCAAGATTAGACCTGGCTGAATTTTCTTACTGGTGCTTGACATGA
TTCCTTGCCTCCACATGTCCCAGTGGTTAGGATCAGGTGGTGATGCAGTTGGTGAGGAACTACCATTGCAAATTTGTCATCTCATTGTCAGTAATATAAT
TTTGAGTCTAGT
>C101336697 41.0
CTTTTAACAAATTCATCATCTCTCCAGTAATTTTATCAATGTGTCCATCTGGAGTTGAATTTTCAGTAAATGTTACTCCTGAATCCACTTACTTTTTTTA
TTTCTTTAACTTTACACCATCCATCTCACAATGATATTGTATTTTTTTCTTATTCTTACCAAACTCTATTATTTTACATTTACTTAAATTGAATTCCATT
TGCCAAGATTTA
>C101336771 43.0
GTAACTTCTTGGCTTGATGCAAAAACTGTCTTCACTAACCAAGACTCACTAGGGCCTGCTGGTTTGGCAAGTGCAGATATGAGAGAAAAGTTCGGTAAAT
TTATGAGTGATGACGGAAGGAATTCATCTCACCTGCCAACAGAACACTAGATACAAACCAGAGAGAATGTAGTGCAGCTTAGTAAGAGTGAACCATCTTT
GCCACATACAAA
>C101340349 62.0
TCCACTCTGGGTATGAGTTTATCTCCGTATTTCTTTATGATCATGTCCTTCTTTGTGTACACCAAAAACTTGCTCTTGCACTGGCTGTACATCTCCCGGG
GACAGCGCTTCTTGTAGTGGTTGATCTGAGCTAAGGAAGTGTTCATTACCAAGTTACGCTTCAGTCTTGGGTAGAGGGACTCAAGTGTGTAGTGGTTGAA
AACTGTCAGGGA
>C101343203 24.0
AAAAAAAATATTGAGTAACATTTATAATCTATAAGGATAGTGGCTATAAAGAAATGGATAATCAAAGGAAGCATAACTTTGTGTTTAAGGGAATTCACAA
ATCTTAACTAGCCTAGGTGAGAGTGAAATATAGTTGATTAATTATAGTTACACAGAAATGCTCCATACAAGATCCATATTAGTTTTATCATTTGGCATTT
ATCATTGGAGAGG
>C101344905 34.0
TTTTTAAGTTCAGTGGATAGTGATGTAATTTCTTGGTCATATTTCAAAATGTTAGAATTCTATGTGACTTATTCAAGTGTTAAAAACAAAAACATTATAT
ATCACTTAATAGAATAGTTTCTTTCCATCTTAAAATTATTCAATAATTTATTTCCATCTTAAATTTCTTTAAGAACATACTTAGTTTACACACACATACA
AAAAAAAAAAAAA
>C101351901 59.0
TTGCTTTCTTCGTTTCTGAGGAACATTACACAAAAATATAAGACACTACTGTAAAGAATTCTGTATTTTATCTCTCTACCCATAGTGATGTCTGTTTCTT
GAAGCTTTCTCAGGGAGTGGCCTCAACATGTCTCTATTTATTCCTTGCTATACACTTAGCATCATGATGCAATGATGAGGGCAGATGAGAGGTAGGGGAG
TAATTGATAGAAA
>C101353915 45.0
AATTTTTGATAAATTCATTAACCATGAATTCTAAGAATGTTAATGAGAAGAGCCAAGCAATGAAGAAAATGATTAGCATCATGATGGAGGTGGAAAAAGA
GATTGTAAAGAAATGTTGAAAAATGAAAATGCGGCCTTGTTCAGTGATGTGCCAAGTGTGTTGCTGACATCTCAACAGCTGGGCTGTGTTCTTTGCCTCA
CCTCCATGACTAG
>C101358225 53.0
GAATCGTACATTTGAAAAGGGAACGAAAAAACACGGAATTCTGGGCAATATTTCTCCTTCCAATTGACGTAAACACAGTAGAACCGAAATAAAAGGGGTG
AAATGCATGTTGGCGTGAAAGAATGCGTTGAATTCTACCTCAGGTCCACGTGAGTAGCGGATGCACGAGGCTGTGGCTGGCTGGCTGGCTGGCTGGCTGG
CTGGCTGGCTGGC
>C101358285 46.0
TGAAAATAAACCACAAACCTGCCACGCCTCAGACAATTCACTCAACACTCAGGCACAACAGCAGAAGGCAACTCACCTCCAGCCCAGGCAAGACCTCCTG
ACACGCCGCCGCCGGGAGTGCCTCGTCCAGCGCCACCACCACGCCCTCGTACCCGTTGTCCCGCAGCACTACCCTGGACGCTGTCGGTGGAGACGACGAA
GCCCCGCGCAGAA
>C101366901 35.0
GGCTGGTTGACTGACTGGATGGAGAAAAAACATAACTGACAGACTGATTGACTGATTGACTGAACCTACACTGGACGCCACTACAACGGCATAATACGGC
GCCACATCCATAAAAGCTTCGAATTCCCCCGATGTCAATAATCTGTATCAAGGAGGGAAGGAAGGAAGAAGGAAGGCGCCAGTTATATTGCTTCTGGTAA
ACTAATATTACTTC
>C101370177 30.0
TCACAAAAATAATGAGGACTGTTCAGAATGTTTCATACAAAGATCACCAACCAAAACAACAATTGTATGATTATCTGTAAATACAATTATTGTTGATCAA
GGTCACACTAAAAAATAACAATAATCAAATTAGAGAGAGTGAGCAATAAACAAACAATACTGGAGATAAGTACTGGAGATCAGGTAGCAGTCATCCCCCT
ATTTCATGTATAGT
>C101372847 41.0
AAATCAGTCACAGCATGGCTTCACGAAGGGGAAGTCTTGCCTTACTAACTTGTTAAGTTTTCACAATAAAGTTTACGATGCGGCAGATAATGGAGATAGC
TATGACATCATAAACCTGACAAGGTACTCCATCAGAGGATCTTGAGAAAGGTTAGGGCGCACGGGATGGATGTGAAGGTGTTAAGCTGAATAAGATCGTG
GTTAGGCGACAGAC
>C101373817 38.0
TGAGGTTGGAACGCCGATGAGGTAATGGAAGGTCTTGATGAGGTGCTCTCCTCCTAATTTATCTATTATGTGATTCTTTTCCAGTTCAATATACTTTTAT
GTAATGTTTGCAAGTTAACGATGCGTATTATTGGTTGTTGGTGCCCAATCATTAGGGAGCTGGATGATATTGAAATAACATAAGTGTATTCATTCGAGGG
CTATGTTAGGTTAG
>C101381399 49.0
CTTCCTAGATGCTTGCGATTTTCATAGGTGATGGAGTCATACCGTCTGTAGGGTTTTCTAGAAAGACACACTGTGGCATCTGCATCATAGAACTTACAGT
CATGTATGATGCCATTACAACGTCGATGCTGGCCACAGTACTGGGATTGAGGCATGTAGCATCCTTCGTTTCTAGCATGTTGGTAATACCCACAGTTTTG
TGAACATGAGCCAT
>C101383167 25.0
TTTTTTTTTCTCTCTCTCTCCCTCCACAACCTCCATTCGAGTTCAATGAAGAAGCCAGGCCAGCGTGTTCTCATGTATCGACCCTTTCACTTCCAAGTAG
GTTAGTGAGTGAGTAAGTATGAAAGTAAGTACGTGTCTTTTTTCATGGCTTTTGAGTTCCCTGCCTTAACTCGTGTTGCTTGTAAGGATAGTCTGAATTC
TCTCTCTCTCTCTC
>C101384001 48.0
GCGTCCACGTCTTCAGCGTTGTACACGCTCCCCTGTAAATCAGAGGCACATTTAGGTCACTGACAAGGAGCATGCTTGCCAGAAGAGATGGCAGAATATA
ATATATCGTCAGAATTCTTTTTTCTTGAGTAAAATATAGACTAAACATTTGCACACAAGTGTTCTAAAGTTGCTCGTCATTGCAGCGTGTCAGTGCACGA
GTATAAAGCCTTCC
>C101384497 37.0
GCATTCAACAGACTTTCTATTGAATTTATTGCCCTCTTCACTTTGGACATTTTATAGAGCACTGGGAATTCATGTGATGGCAGGATGAACTTCCCATGAG
AGGCCCTTTATGAGGATCAAACCCCTGACAGGGAGAACAAAATACAGTGTTGTGTGTCAGGACTATAATGATTAGTTACCAAGTTAGTTTTAGGGTCTTT
GTAACTCTGGTCAC
>C101387775 18.0
ACGAAAGAAAAATCAATAAATAAAGATGTAAAAAAGAAAAATCTAAAAATATAAACAAAACGCGGTAAAGGAGATTCAAAACCAATATTCAGCGGACGTG
GAAGATAACAAAGAGAGAAACTAGATGCGCAGCGAGTCTTCCTCTTTACTCAGAATTCCGGAGACGAGGCGAAACGTGTTGGATAAAAAGTAAGTCAAGG
TGAGGAGAGAATCGA
>C101388599 35.0
GATTTTTTAAATATATTTTAAAATGTGTTGATGGAGGGTGCATCCTGAATTTGGACATGAACAGAATTCCAAAGAAGAGGGCCTAGGTAAGAAACCAAGT
GCTGAAATTTTGTAAGTAATTTTGTAAGATGTAGAGGAAGAATGAGGTTATCGTGGTGACAGGTATTATATTCATGCGATGGAAGAAGGTCTTGTATTCT
ATTCTTATTTGAATA
>C101399645 40.0
TATGCAAAGGAGGAGTTTGGTGGTGTAAGCTGTGAAGGTAAAAATGCGCATTAATACACACACACTGTACTTTCTTTTTTCTCTTCAGTAAATCTATTTA
ATTTCATCTGGAGAATTCTTCCTCTAACTTAACACCTCTCATATCTGATCTTCATCATCAATCCTTCTTCGATCATTTACATGCCTAAATAATAATGACA
ACGGCAAAAATTAGA
>C101403767 49.0
CTTTCTATCTCTCTTAGATTAACTTTTTCAAGATTGAATTCATTATTTCTTGTCCTATCCTGATTACTGATCCAGAGAGTTTTGCTTATGTGACCCTTGA
CATGTTCCTTGTGCCACTTAAACACCTCCATCAGGTCACCTCTCAACCTGTGCCTGTGACAGCACACAAGTTGACTGTGACTGAGGGATGCAGAGAAGTT
CCTTTGGCTACCAGC
>C101408247 41.0
CACAGAGAATGAGCAGTCTCCCAGTGAAACGAAGAGACAGCATGGTCACCTGGAACAAATGGATGAGAAATGAGCAAGGAAAGGAATTCTAATAAGAAGA
TATGTAGATGCTGTAGATAATGAAATTAACTTCTTAACATTTAACAGAACATATTAACATAGTATACCAGAAGAAGCATACCATATTAGAAAAAGTGAAC
TTCTGGTATACTAACT
>C101410379 39.0
TAATTGCCAAATGGGCTGGGACTGTATACCAAGTGAAGGCAGACACAGTGGGTTTGTTTTTTCGTTACATGGTGGAGAAAGGAATTCCGATTAATGGACG
GATTCGAAAATCGATTACATATTTTCTCTTTCACACGCGCCGTTTTAATCCTCTTATCCGAATATGTTTTTCTTGTTTGTCATCACTGACTTTATTGACG
TCCATTTACAGGTGTC
>C101410923 57.0
ATACATATGTATAAAGGACTTTCTTCTAAAATTACTTGTATTTTCATCTCTAACAGTATCAGCAGAAACTCATGTTAGACTGTGTACAGGAAAACCTGAG
GGAATTCACTGATGTGAATAGGATGTATATGCTAAGTTGGTTAGAGACAAGATGAAATGATACAACCATTATTCTGTGTTAATGAAAGTAAAAAGTGAAC
AGACTAGAAATAATGA
>C101412045 47.0
CACACACACACACACACACACACACACACACACACACAATATTTGAATTCCATAAGGTAGTGTCCCTTTGTGTGTCTTCCTGCGTCACTCTCCGCCTCTC
TGGACACGACTATTCACGGAGTCCGGCTGCAGGAGGACGCATGACACACAGGATGGCCCACGCACCCGGAAAGGATGTGCATGTCGACCCATGTATGAAA
GCATGAAATAAAAAAA
>C101415431 36.0
ATCTGGTCTTGATCTCCAGATTTTTTATGTCCCATCGCAGCACCAGACCACTGCCGGCGTCTGTGCCCTGCCCCTGCTGGTTTACATTCTCAGGCATTGT
GCAACTTTGTGTCTCTCTTATGCACTACAACTGTCTCTTTAATTCCTTGAATTCACCACTCTCAAGATGTATAATGTGTGGCCCTTCAGCTTATTTGTGA
TAAAGTTTCATATCCC
>C101415881 34.0
TTTTTTTTTTCATGTTTTTTCTATTTCATTATATTGTAATATTTTGTTTTGCTGTTTTAGTAATTAACAACTTATTCGATTTATCAATTTGTTGTTATTC
TTTATTTCATTCTTCTCTATTCCTTTTGTCTAGCGTGTACTTCTATTACTTCTATTGTTTGTCTATCTATTTGTTTTTTATTGAATTCAATCGAACAACA
TCGTTAACTATTTGTT
>C101416607 53.0
AAAACACACCCTTCAGGCTATTCTGTCTAATATAAAAAGCAGCATATGTTATTTGTTTCAGCAAAATTCACCAATTTTTTCCAAGTGTAGCACCCAATAA
AACAATGAATATCTCTTATAACACTTTTGTGATGTTCAGGATAGCAACACTTACCTTTCGGTACCGGGCTCTTAGTTCAGGGGCCTTTGAGAATTCAGAT
GCAAGAGTATGTGAAA
>C101418507 35.0
AGCCACACGTCTTCAGCGGACCAGAATTCCACGCTTGGCTGCACCCTTTCAGCTCCCAGTGGCGGTGCCGTATGACCCTGTTGTTGTGGCGATTTAATCA
CACAGTCAATCAATCAATCAATCCATCAACTAAAGAGCCCCGCTGAGTTTCGGCCTAAGCTCTCAGTTCAGTCACCCCTACTCTCCGTGACTTATTCAAA
ACATCCCTCAGAGTGG
>C101423686 61.0
CGTGGAGGTTTTGGTAAATAGTTTGAATAATATGCAACAAATTTTTGTATATATTACAGACCAGTTATATCTTTCATGTAAATATTTAAAGTATTTCTGT
ATTAATGTTGTTAATAATGATTAGTTCAGCACAGAATTTGTTCATATCTGCATGCAGGTGCAAAATGTGTCATATGCTTTCTTAGCTTTCAACAAATAAT
TGCTTAAAATAAAGAA
>C101425722 28.0
TTTTTTTTCCAGTACCATGAGGTTTCTTTTTCTGTTTTCCTTTTTTCCATTATTCTCCTCCTTCCTCCTCAGTTTAATATTACCAATTCTATATATTTTA
ACGTAATTTTGCTCCCTTTCTTTTTATCTTGGCTTCCCTTCATGAATTCTTACTATTCTTTAGTTATGCTTCATCGTTAGTTTTCTTTAAAAGCTCATTT
TCTTTCATTTATGCAC
>C101428562 49.0
CACACCACCACCGCCACCTCCATCAAGCCGGCGAGATGCACGGCTGAGTTAGGGGGCACCTGATAGGGGTATTTAAGTGCAATAGGGGATATAACAAGGC
TAACATATGACAAGCAAAATTCATAGGGTCAGTAATCAGGATAAGACAAGAAATAACGAATTCAAGCTCGATGAAGTTCGATTTAAAAAAAAGAAATAGG
AAGGAATGGGTTCTGAT
>C101430932 25.0
CAACTACTTGGAACTATGAATTCATTCTTATTCTGTCATTGTGCATATTTTTGCATTTTTTAAATGTGATCCCATTTTCTTCTACACAACAAATTACAAC
TAGCATAATTACATAACTAATAATTTACCTAATAATTTACTGATAATTTACAAATAACATAACATAACATAACTGATATTTACCTTAAATGTTCCTCAAC
TTTAGTTGAAGAACATT
>C101431710 51.0
TCAGCTGTACTAAACCACCCACCACTGGGCTGTGTAAGAGTGCAATGAAAGTGAATTCGTCCTTATGTCTTCTCTAGAATAGTAAATTAATATGCTCTTT
TTGCAAAATAACCTCCATTAGAATAAGGTTTTACATCAATCTGAACTCTTATTTACTGTTTGTTTAGTTATTACCATACCCACAGAGCACTGCTTGTATC
TGCCATTCACAAAATGA
>C101434472 64.0
ACTTTTACTTACACATACACAATCTTCTAAATACAAGCATTGAAATCAATACTGCCAGGAATATGAAGCAAGATAATGACTTTGAAGCAAAAGAATACTC
TGTAAGTTTCAATCCTTGATATACATTATTACTATTTCTTTTACATAGTTCTCTTTATTCCATCCAGAAAGAATTCCTAGTTTATATTACTTAAAAGCAA
AACCACTTTAATTATAG
>C101436210 42.0
ATTACAGTGGGAGGGTTTGCCATCAGTGACGAGATGTGCGTCAATTACATCCACTACTACCCTCGGACGGACCTCGAAGTGTGCAAGTCCTCCATCGACT
CATCCACTCTCATCAACTACTTCAGCTTCATGAAAAGGTATTGTGACTACTACCACTACTGTTAGTTACTGTTCCTCCTTGTCCTCCTTGTCCTCATCCT
CCTCCCATCATTACAGC
>C101438780 45.0
AGTATGATTTTATCATCAAAGCACAGTGTGTGTGTGTGTGTGTGTAGACCCACAGAGAGGAGGAATCAGTCAGTGCATTGCACTGGGGCCCATGGGGTCT
TTGAGGGACCCAGAGGTAGAGATGTGGATCCCCCATCTCTACCTACTGGCTGCAGGGGTGGGGGACCTAAAGAATTCTTGCAGCATCACATTTCAGTTCT
CTTGGTGGTCCTGAGTG
>C101438986  3.0
AGTTGATGAGACGAAAAGCTTTTGATTCCACCCTGTCTAGATCAGAAGTCAGGAAGGTTACGTTCTTATGTTCTTAAAAAGAGGAGGAGGAGGAGGAGGA
GGAATTCTCTAGTTATGGTGTCTCGGATTCATTAAGGTTTGTTGAGCCTCACTTTTACCCTCCCCTTCCTCGTCCTCCTCCTCCTCCTCCTCCAACTCCT
CCTCCTCCTCCTCCTCC
>C101439212 43.0
AGGACAAAGAGAAGAGCCAGGGCCAGCATATGCGAGGCCAGAGAACCAGGGAAAACCTCTGACGTTACACAGTGAAGATTGGAATTCGGAAATGGGCAAA
TGCTTGGAAAGTAGTCACCATGGAAATCCAAGAAAATGGTAGGGCTCATCTCCTAAAGGGTGATGAGAACAGAGGAGGAGGAGGCAGTAGGCACCTGCCG
AAACAATAATTACTCCC
>C101440718 50.0
TCAACATCAGTTTGTGCCTCTCACTGTAGTTATTGATGCAGGATTCAGCACCTGTAGTATAGTTATGATGGAAACCTTTCTTAGGTGTAGTAATCTTGAC
ACTACTTCCCTGATGTTCCCCTCTCCGTTCCATCCTCAGCGGCAGGAGATTGAGTCCCTTATGACTGAGAAGCGGAATTCCAACATTGCCCGAGCAGATC
TTGAGGGCCAGGTGAGT
>C101440974 52.0
TGCTGCAAGTCCTTTTCCCTTATTATGTCCAAACTCTGCAGGTGAAGGCTGGGAAACATCAGAACCATCCTGATTGGTATTTACATTACTAAAGAAAGAA
GAATGTGTTTTAGGGAGGGAATCACTATCTGAGTCTACAAACAAACTGCCAGTGTTAGAATTTGTTTCCATGGACTTGTGAGAGTGGCTGGAAGGAGTAG
GAGGGTCATCAACTGAG
>C101442730 29.0
AGACAGGCTGAAGATAGTCAGTAAGAGCAGAGGAGTTGATAAGACGAAATGCTCTTGATTTCACCCTGTCTAAAACTGCTCTTCTGATCTTATTAACTGC
ATCCCTCCTCACTCGGGCTCGGTACACATGACTCTTTTTTTTCTCTCATCTCTTTTCTGTCCACCTCTCTAATGCGATAGTTAACCAGTATTCTCAATCA
TTCATCCCTTTTCTGGC
>C101445500 35.0
GAAATGTACATTTGGTGGTGTCTGACTATGCTGCCAGTACCTCTGTCTCTCCTCCCTTTGTCATCATCACCTTGTCTTGACTCAAAAAAATAGAGCTGGG
CTGGTAAGCTTACAACACAATGCAGCTTCCCACCTGGCAATGGCAACTGACATCACACTACCCCTCAGGCAACTGTTATGTACTCTGAATTCCCATATTC
TAGGGGTCATGAGGCAT
>C101454500 46.0
CCCTAAAAAACCCGCGTCACTTCATCTATAACCTTCTGCAAGTGGTGAAGGTGTGGCACAGAAGCGTCTCGGAATATGGCTGAAGGAGCAACACGAGGGG
AGAATGTCAATATGCAATGTTATCTTCATTCTCATTTTATTTATTTATTTGTTTTTTGTTTTTTTGTGTGTGATACCATAAGTCAATCAATCAAGCTGAC
GTAATGAATTCAGTGAGA
>C101457586 31.0
TTTCTTTTTTGCTAGGGAAATAAGCAATAGGGTGAAAGGAGACAGCCCCATGTTGTCTTTGCCCAGTCAGGAATTCAAACCCAGGATCTCTCATTTATGA
GCCAAGTGCATTTTGTATAAGCTAAATATGACATGTAATGAATGCCAAGAAAAATTTCAGCAGAGAAGATATTCAAATGGGAAGAATCTTAACTAGTAAA
GAGGGACCACACAGTCTC
>C101459054 43.0
CATGAGGGATCTCATACTCGTCTACTGTAGGGAGTTGTGCAGGTGTGGGCAGGTAGGCAGGGAGTGAGGTGAGGTCCAGGTCAGGCAGGAACTGAACAAT
GTCAGAGAAGAGAGAATTAATTACCTTGGCTGCTTGCAAAGCCAGTAGGTGTGCTAAAGTTGGGATAGGTGTAGTGTGTTTGGCAAGGCCACACATGTCC
CTAATCTTGCTGTACCAC
>C101459302 31.0
AGTAGTAATAAAACTGCAAGAATTCACGTCACTGCCCTCCCTGTTATGGCACGCGAGAGCAGTGTTATGAAGCAAAACCTCTCCTTTCTTTCACTCAAGA
TCACCGAATGTAGTGTGTGTTTTGTTACAGGACTTTTACTTTCAATCGTGACCACTAAACGTATTGTCTAACAACGTGTGTGTGTGAATGTGTGTGTTTA
CCTAGCAAAACCTTTCCC
>C101460404 55.0
TATTGTTTTGCAATGAAAAGAGTCGGAAAATAACACTTGCTTGTCTAAGACAAAAATTGTGTTACATAGTGTTATGCATCTTATCCTATTACATGCCTTC
CCCTCCACTAATGCTTTTAACCCCATCTCTCTTCTCCCACAGTTGGAGTACATGGACTTGGATGAATTCCTAAATGAAAATGGAATACCCATAGAGGAGG
CCAACAAGGCACTGGGGA
>C101463652 45.0
TCCATTGCATCATTGTTTATTTCTTTCTCTACATCTGGCACTTGTTCTCAGGAAATCCCTTCAGGATTATATTACGAATGAAGAGTAATTATTCCTGTTC
TTGAATTCCTATTTTGCATACTCTTACTCTCTTAATCTCCTCTCACTTTTCTTTCACAGCAGACTCAGATTTGAAATGTCTGTTAGCTCCATCATTTTGG
ACAATCAAAAGAAGGTAA
>C101464396 25.0
CGTCAGGTGGTCAGCGAAGGGCGACAGGCTTGTGTCGGCTTATCAGGGAATTCCTGCGTCCCGCGACCAGCGTCCCTCACGTGCCCTGATCTTTTTGTAG
CAGCTGTGAGGCTTCCTTGTGCCACGCCTTCTGGAGAGTGACAGATGCCCGCCAGCTGCTGACAGACACGACAGGCTCCTTTCTCTCTCTCTCTCTCTCT
CTCTCTCTCTCTCTCTCT
>C101470822 43.0
CAGGGTACGGTTTGGATGAAGCTACGTTTTGCTTTTTGTTCTTTTGTTTGACGACTGATCCACGATTGCCGTCAACTATGGGGTGAAATGCATAGAATTC
TTTGAATTTATAATTACTCATATCCTGTGTGATCATTCCTAAGAAAAGACATCTAACTCGGAAAAAACTGAAGCGTGCACACACACACACACACGCATTT
TCAGTTTCTCCCTCTGTAC
>C101475394 33.0
CTATTTGAGCAATACATCTATCAGATGAAAGAAAAGTATGTTTTAAGTGCTTTATTTACGAAAAGACAATGTGTACTATTGAAGTGTTTTACTGCTGAAC
AGAGCGCAAAATTTATATATCTGAGTGCAAGAAAGGAATTCCAAATACTTAATTTAAGAAGTGATATTTACAGCTGACGCCATGACTTGCTGTGAGAGCT
GGGAGGAAATGGAAGTAGA
>C101479554 17.0
TTGAAGGTAAAAGTGCCCAGAATTCTGTAAAGCGTTTGCAGCAAAAGATTCAAGACTTCTTATCCAGTGCTCCTGATAATGAAGCAACAGAGGAAAATGC
ATCTACTGAAGATGAAGCAAGTGCAGAAGAAACCAAAGATGGAGGTGTGTTGTTTTCATTAATTGAATTCACTTACAAAGAAAGTCTCTCTCTCTCTCTC
TCTCTCTCTCTCTCTCTCT
>C101480962 51.0
GACGCAACCATTCCCTCACGCGTGCACAGCACCAACCAGTTTAGCCACGGGAGGTTGCGTGAATTAAGCAAATTCAATTATTAATACAAAATTTTGTGGT
AGATGAAGAATGAAACTGACGCAATTTGAACCTGTGAGTGACTTGAGCAGGATTTGCATACAGGTTACAGAGATGGCAGCCACGAGTTTGTTGGTGAATT
CCAGGCTGGCTACGAGATG
>C101482828 56.0
TTCCTCCTCCTCCTGTTTGTTTCCCCTATCTTCTCCTTTCATCTTCTCTTCCACATCATTCTGCCTCCAGTCTTCACTTCTCCACACTTTCTCTTCAAGG
TTTTGTTCCAGGTGAGGCGCATTAAGACACCTCAGAGACTAGACTAGCCAATTCTTTCAGTTCTCCTCCTGTTCCCTTTTGTAAGCGGCACTGACTGAGG
TGGTGCGGGCGTGTCAAGA
>C101483140 19.0
CTCTCTCTCTCTCTCTCTCTCTCTCTCTCTCTCACCCCTCTTTAATGCTGCCTGCCTCGCTAATAGACAGACTCACAATGTCAGATTCGCCATTTAGTTC
TTCCTCCACTGAATTCTCCTCACTTCTCTTCCCTGAGTCTTCCTCGTCTTCATCCTCGTCCAGATCCTCGTCCTCCTCGTCTTCGTCACCCTCCTCTTCC
ACCTCCTCAACCTCTTCCT
>C101484654 13.0
GGAAGTTACAGCGAGTGATAAAGAGACACTGACGGAGGGAATACAGAGAAATAAACATCGATAACTTATATAGAGTGGTGTCTTTGGAATGTAGTGAAGA
TTTGGCGCTGAAGTAGATACGCTCTGCTGTCTCACCTAGACTACTTTCAAAGACCACAGAGATGACTAGCAGAATTCCCAAGAGTGATTCTCCGGTTAAT
AATGTAGAAATTTGGTTGA
>C101493280 51.0
ACACACACACACACATATAATATCCAATATAACGTGAATAGTTATATGGGCCCATACTAATGCCAGTCTCCCTCTCTTCCCTCAGGACTGCCAAGGGGTA
TGCCATGTCTCTTAAACTTGGGAAGGAGGTATTATTACTTGAGGACTTAAGGCAGCGCGAATTCAAGATGTTCGACAGGCGGCGAGGGATAGACGTGCCC
CATGCTCTTCTTGTCCTGAA
>C101493532 37.0
ACACGATTTACGTTCACGCGAATTCAAGTGAACGAGGCGGAGGAGGGAGCGTAAAGACGAGGATAAGAGGAGGCGAGGCATCGTCCATTTCACCAACTGG
GGCCTGGAAGGAGGGAGGTTCGCACTGGGGAGGGAAAGCTTAAGGATGTGTGTCTCGTATTCAGTAACACATTGCTCTCTTGCTCTCTCACCACGACTAT
TTTCAAAGGCCACAGAGATG
>C101497214 58.0
CCACCTTGTTTCCCTTGTTTGAATTCAGTGCTTGTGGTCCAGGGATTCTTTACAACCTCATGTCTTATGAGCTTGCCTGTAGCAAATGTGGTCTTTCTTG
GGCATCCAGAAACCAGGACATGAGGTGAAATGTGACTGTATGGCAGAGCATGTACTATCATGAGTAACTCAACAATACCTGCTTTCTAACCTCCCCTCAA
ACATATGGGAAGGCATCTGA
>C101498644 44.0
GAGAAATAAATGAAGCCTTTATAAGAACTATCAGTTTTACAAATGAATCAGAGTTTCAACCACAGAAGAAAAACAGAGTTATAGGAAAGTAGTGTAAATA
AAGAATTCATGCAGTGGAAGAAAAGCTATCAGAATAGATAGGGTTTCAGGATGTATTTTGAAGGAGTGTGGATAAAAAACTGATGGAGCCTGCAAAATCA
CTAACAATTAATAACAGTGC
>C101503170 44.0
CTTCAACTAGAGCCTTTTGAATGTAGTAGAGATGCGGCGCAGAAGTGTTTCAGAATACAGTCCGAAGTCTCGAGTCGTCATGAATTCCTCCTCGTCGTCG
TGCTGTCTGTGTACAAAATAGCGATTAGGTTCATAGAACTATAAGTACATGAATAATATATATGAAAACGTAGATAACTAAGTAAATCATTGGTATTATA
TAGCTTAGTAGTAATACATA
>C101511664 44.0
AAAGAAAAAGAAGACAGAATTCAATACAGATTGAGATGTTGCTGTTTGAAACACTATAATATTGAAACGCTATAATATTGCCAGCTTTTAAGTAATATGA
ACAACTTAAAACTAAATACATGATATTGATTAATGCACTCATTTTCTTTTTTTCAGGAAGGGAACTTAGTTCAAGTGACGGGTTGCCTAAATGATCAATG
GTTATATGGACAGTGCAATGG
>C101513122 23.0
GTTAAATTGACTGGCGTGCTGAGAACATAATTTTTCTTTTATCCATCCAGCTGAGAAATGACAGGACAGGTACCTATATACACGCCTCTCCTCAGCTTCC
TTCACCTCTCTCATCTCCCTCTACCTGTAGGAAACTGCCTCACGAATTCTCGCTCTTCCATCGTCGATAGCAAAAATATAGATCTTGCCCGCTATCTTGT
CTTGTGAGCGGAGAGAGCGCC
>C101516108 37.0
ACATATGTATATAGTATTTAAAAGAGGAAAGTGTTGACCAAGAGAGGAAAGTAACCTCTTGGGACATGAATCCTCTGATCATCACTCATCATTCCTATCA
CCCATCATGATCGTTTACGTGTTAAGGACCAAATGACCAATGTATTTACTCCATGCTGGAATTCACCATGGAGATCACGTCAGAGACACGTTGTGAAGAT
AATGTTACTTGTTACGAGAGG
>C101518698 30.0
AATAGGTAGTCAAGTGTTGTAGTTACTTATCAGTTGCTTTAAACTAAGATATGATGCATATTGAATGGGTTAAGATAGAGATGAATGTAATGATAATAGA
TTAATAGGTAGTGAAGCATTGCAGTGTTACTTATCAGTCACTTCAGGCTAAGATATGTCAAGTATTGAATGAGTCAGGATAGAGAGAATGTAATGATAAC
AGATTAATAGGTAGTAAAATG
>C101519990 62.0
CACCTGCTGATGATTTGCAGTCCATAACGGAACCTCGCGCTTACTGGCCCTTATAGTGAAGTCCTTCCCGCCCTTTCACATGACCCCGTCCCCCTGTCTC
TCCAGTAGTTAAGTGATATATCAGCTTCCCCTGCGTGCGTCGCCTTGCATAAATCTGGATGTGTATTTCAGCAAGCGGGACATGTATAGTATTAAGGCAT
TACCCGGAAGATATGAAGTAA
>C101526990 18.0
AAAGAACGAGGACAAGAGCGAGAACTACGAAGATAAGGCAGAAGATTAAGAGAAAATGCGAAAAGCAAAAGAGGATAAAGAGGAAAAGGCCCGAAAATGA
GAATGATACAGTAAAAAAAAAAAAAGAGAAAAAGGAAGAGGAAGATGACAGGATAAGGTGAACCTTGTAATGGAGGAGAAGGAAACATAAAATGAAAACG
AGGAATGTAGAGAAGACGGATT
>C101532502 54.0
ACATTATATCTCTCTCCTTTGCAGGCGAGGCTCCAAAAAGGATCTGGTGTACTCCTGGCCATCCTCATTCAACAAGGAACTACCTCCTACCCCAGCAAGC
ACCATGAACCACAGATCCTCACACCCCCGCCAAGCTCCGCCACCCCCTCCATCCCGCTCCCCTGTCAACGGGCACCACAGGAATTCCAACGGCCATCAGA
TCCACAACTACAGCAATGTTCC
>C101535778 49.0
ATTGTTTTGGTGTGGCCTCCAGCACGTGGCGGCAGGATGGGTAGTGCTTCAGTGGAGCTTTCTCTAAGGCATTTAAAGGATCCAGACTTTGGCAGGATCC
CAGAGACACAAAATGAGGTGAGGGTACATGCAGGCAGGACTTGTGGCTGAGTGATCTGAGGTGGAAGGTTAATGTAAGTAAGCCACAGAACGCCTGACTT
CTGATCTTTCTAAAATTTCTGA
>C101538260 43.0
CAGATTTTTCTTATTTCAAATGATCAATATACACGTACAGACTAACGTCTAGTATAGTAGGTAATAATGGTGATGAGCACGCCTACACACACAACGTCAG
TAGCATCCGTCTAAGTTAGTGGCTACTGTCTCTATCAGGCCTTTATAGAGGTGGAAAATACTGTCACGGTAACATGGTAATATCAGCAATAGCAAACTTC
ACTTTTTTACTTTTTTTTTTTT
>C101539802 63.0
CATGGCTCACCTGTCGTTTCTCTGATGCATTTACCGAAGTAATTGAAGAAGTGGCGTTGACAGGTGGAGCAGTAGTGAGGGCCCAGACACTCCTCACAGC
CCAGCATGGTGCACTCTGAAAATATTGAGTTATTTACAACATAAGAACACAAGGGCTGGTGCAGGAAGCCGTCAGACCTACCCGTGGCAGTCCCTGTATA
AAACACACATAAGGAAATGAGA
>C101540312 35.0
TTTAGTGCACTACAAAAGGCCTCAACAGAATTCATGTTATCCTCACATAAATACTGTTACCCCAAGTCACCCTCAAGACTATGCCAAGTATGAATGTTAC
ATTTAAATGTACAAGGTACATTTAAAGTGATCTCCGTTGTGTATGGGTGTCATCTAAAACTATGCAGGCCCTCTGAATCAGGCTTACATACACCCAAGAG
ACTATCTTATATAAAAAAAAAA
>C101542068 43.0
TGGCTGATATTAAATTTTTCAGCTTGATTGCAGTTAGGGTGAGAGAGCATGGAATTCACTTACATATTTTGTTACAGAACTTCATCTTTCAGATTAGAGA
CCAAACATCAATGTGTTTTCTTAGTCAATCTATACTGTACTGTTTAGTACTTGTATTGCAGACTGAGAATGCAGTGCTAGTATCCTCAATTTTTTATTTT
ATTTATTTTTATTTATTTATTT
>C101548774 37.0
TAATAATAATAATAATAATAATAATAATAATAATAATATAAGTGCAACAGTATAGACACCGTAAACATCACAGTCCATGGCCAAAGACACAAACAACGCA
TGATACAGAAGAGGCATAACATTTCAAGTAGCGATAGTTTGTCGAGGTTCATGCCCTTTTAATTACCTGCATTTATTGTATCCTCTTACCGTCAGCTGAA
TTCCTTACACACACACCCAAATC
>C101549788 48.0
TACATTGTTAATACGTAAAAGGTTCATGAGAATTCGACTAATCTCTGTGGCCTTTGAAAACAGTCTTGACGAAAGAGCTAAGCGTTTAAGAATACGGGAC
CAGTAGTTAGGGCGGGATAGGACAGACTGGCATGGAACTGAAATGAGTAGAGAAGATTAAGAGAGAGAATATTTTGCAGTGTAATCAGAGGTTCACAATG
ATGCTGGTGATGGTGTAGGTGAT
>C101551928 39.0
ACCCATTCATTCAACCTCATTCACCCATCTACCCACAATACCCACATCTACCTATTTACCTTCATCTAGGCATTCAATCACTCATTCATTCACAACCTTT
CATTCACGCTCACCCATTCACAGATATAAATAAATAGAGAGATAGTTTTATTGACCACAAACAGAAACAGGCAGGGAATTCTATTAGTTCCCATCTGCAC
CGGCTAACTCCAATAACTGCCCA
>C101553820 32.0
AGGGCAAGGATTGTCCTTTTTACCAAGAGTCTAATCATGTAATTGACTTTATATGAGATTTGACAACACTGTTGACTGGGGAATTCCCAGTCAAAAATTT
TTTGCTGATTTACCTTCTCTCCTTTGAGAGACTTACTAGGCACTCACCACAGCATTGTTGCATCTCTTGCCGTTTCCATCATTACTGCTCTTTGGGACCG
TGCTCATTCTCATTCTTATTATG
>C101554990 35.0
ATGTCATAAGTCGAAAAACCATAAAATGGCTAGAGGATAATCACATTAGAGCCATAGATTGGCCAGGGAATTCACCAGACCTGAATCCAATAGAACAAAT
TTGGAGGTACATGAGACAAAAACTAGGAAGTATGGACACATCCTCAGTACCAAGCCAAGTCAAGGTACTTAGAGAGGTTTGGATTTGTTATATACTACTT
GAATATTGTGAAAATTTGTTTGA
>C101560612 40.0
GTGCTTTATATTTCTGCCCAGAATCATGCCAAGTCTGTTCTCCAATTAACCAAAAACTTCAACATTAGAAAATGTAAAAATCTTTTTAGATCTAACTCCC
CTTGTGAATTCTGGCACCTAGCCAAAAAGGTATCTATAATAACTGTTTCTTCATCTTTCCTCCTATTTCAACCTGATGGCCATCTCATCTATCTCTAAAG
CTGAACTCTTTGCTCAACCTTTT
>C101567838 55.0
AACAATGGCTCCGTGTCGTAAGCCGTCGACCGCGTCCCGACTGTTGACTCGCCTTCCCTAAACCCTCGCGCTAAGCTCCGCCGAATTCCTTGCACCGCCG
GGGGTCAGCGCCTGAGGGTGTTTGAGTTTGGGAATCGCTCCCTGCCAGCTAGCGCCTGTTTGCCGTCAGGAGCGAGTTCCCTGCATTAGAGAGAGAGAGA
GAGAGAGAGAGAGAGAGAGAGAGA
>C101571374 63.0
ACACAACACTTCATTAGTCACCAGAGACTCGCCAGTGTCAAAGATAGAGAAGCCTCACTCATTCACAGTTCCCTCACTGGCTGCTGTGCTTCAGGCTCCA
GACCACACTGCTCAGGATTCCAAAGCTACAGAAAAGCCTCACACATCTATAGGCCCTTCACCAACTGCTGTGCCCCACACTCCAGGCCACACAGCTCATC
ACTCCAAAGCTGAGTGCAAAAGTC
>C101572210 40.0
ATATTATTATACTCTTGCTGCCATTGATGCCTATTAGTGTGAACAAAATCAGTTCTGGCATTGTTGCTTCACTATCCCAAAATCACACCACTAAAACCAG
CTTTCTGCTACTGATTTTATGTATCTTTACACTGTAGATACTGTATCTTGCACTATACACCAATATTTTTGTACATCATTAACATTTTTATATTCCATTT
TTGCTCCTCCAGTATTTTTTTTTT
>C101574298 50.0
AGAGGAGGGTTGCGGGAGACACGAGCAGGAGGGAGTCTTGAGGGACCTGCTTTTGAATTCCTCTTGAAAACACAACTTGGTCCACAGTGGGCGAGAGGAG
AGCGAGAGGGACCATGACGGAGGAGGAATGCTACGGGAACGAGAAGGAGGACGTGGGAGATCTGTACGCCGCGGTCTTCTACTACGTGTTTCCAGCGCTC
GTGGTGACAGGAATCTTCACCAAC
>C101576186 31.0
AGGTTCAAAACTATGTACCTGTGTCTCAACAGAGATGACCAGAAAACAACAGGGCTGTAGAGTGTAGAGACCGTAAAGGTTCATGAATTCATATATTTAG
GGTAAATAGTACAGAGGATTGGAAAATGTGTTACAGAGGTTAAGAAAAGAGTGCAGGGTGTATGGAATGGCTGGAGAAGGATGATAGGAAAGATATGTGA
CAAAAACGTTTCTGCAAGAACAAA
>C101584302 55.0
TTTTTCAGGGCTACTCGGCTCGTTAAGATGAATAGTAGCTGTCATTTCACACACACTCGTTCTGTTCCTTAGCTCGCGATACTGCTGCAATACAAGATAC
AAATCCAGATATGCTCTACACCGTGATTAATCATCCCACACCTGTATAACCAAGTTGCAACATTGATATTCATGTGTAAACCTCATGATGAATTCTGAGT
GTGCCGCATGGATCTGCAGCGGGTG
>C101584508 25.0
AAATAATGAAGACTGGCGACGCGTGGGACGAAAGTAAAGAGCGAAATGCAGAAAGGGAGAGAAAGAATTCAAACACGCAGCAGAAAAACGCTCCAGCCAT
ATAATAAAAGAATAAAAAAAAATACAATTGGAAAAAAAATCGTGTTACCGATACAATGATGGACAGGAAAAAAAATGGTAAGAGAGAGAGAGAGATTCCA
CAGTAGTAGTAGTAGTAGTAGTAAT
>C101598100 53.0
GGACCAATTTGTCATTCTCTTCCAAAAACAGGCATATTTTGTCACAATTAAAAACTTGTTGGGGTACAAAACCCTCAACCTCCACAAATTCCCCAAACTC
TGTAATGAATTCATTGCGAACATCTTTATCAACACTGGCTCCCTCTCCATGCCTCACAATGCTGTGAATGCCAGTCCTCTTCTTAAAATTACTAAACTAG
CCATGGCTGGCTTTAAACACTTCAC
>C101598572 52.0
TGGAGGCAACGCACATTACTCACTTTTGGCGCGAGACATCCTGGGACAGCTCGCTAGCTAGATGGACAGACTGATACGTGTGTAGCGAGACCTTGCCTCC
TATCTACACATCCACTCAATCTCACTCATACGCATTGAAATAGAAGGACATCCTGATTGTGACAGAACTACATGCAACACTCATACACTTAGGAACCACA
CTAACAACCACACGCAACACTCATA
>C101600536 18.0
GCGCATAATGGTGTTTAGATGAAGCCCAGAATCATCCATTTTAATACATACCAAGAAATCACATCAGTATTGACAATGTGAGTACCTATACTAGAGATGC
CATTCCGTCTTAACCACTTCTGATCTTCTCCATTACTTTTTTTTTCTTTTGTTTTCTTTCTCTTAGGTCACAATGAATATTTTAGAAAAGTCTCTCTCTC
TCTCTCTCTCTCTCTCTCTCTCTCT
>C101603750 42.0
CACCACGTTGTGCCATCGTTGTAGTAACGTTATATTTCTTTGTGAATTCAACGTAGATCTGTAAACTAGACATAATGCGGAAACAACATACTATCAGGAA
AACTCTAACGTGGTATAAATAGTGCGCGAAAAAAGCTGAAGCATGGCGAACTATTTTGACAGTACAGAAGTATTAAGCATCAGATAAAGAATTTCTCTCT
CTCTCTCTCTCTCTCTCTCTCTCTCT
>C101604142 39.0
CAGCTGACATCGAAACTGGACAAGAAACAAAAACAAAAAACCCAAAGATAAAATGAAGGAATAAAAACGATTTAAAACACTCTTACCATCATTAAAAATG
GCTCTACATTTCCTTAACAAGTTAGTCTTCTGGGAAATTAGAGAAGTTATCCTAATGTGATTTTCAAAAGTCAGCTTGAATTCCAACATTACACCAAGAA
GTTTTAAGGAATTACAGGAGTTGATT
>C101606566 60.0
ACTTACCATGTACTCGCGGATAGGTTCCAAACCCTCGAGGCGAGCCATGAAGCGTTGCAAGGGCGGCGCTGCTTCCAGGCACGTGGGATCCAGGACGCGG
TGCTGATCCAGGAATTCGTAGATCAGGAAATCCGCGAATGTTAGCTGGAATGAGAGAAGGGAAAAGTTAAAGGGAATAAGCAAGAGAGACAGAGAGTTTA
ACAGGAAAAAAGGAGAAAATATAAAA
>C101607609 47.0
CAAAGCTTAACACCTGCCAAAAGCTGCATGGAGCCAGCAAACACAGCAGTAGTGGGGGTGTATGACTGGATCCACTCCATCAGCTCCACTGTGTCAGGAT
CCCAGAATTCATACACTTCTTCAGGCCATATTTCAGAAGACAGCTGGCCCCAAAACTGCAAGACATTCAGTATGGTTGGTTTTCTTTATTTTTCTTATGC
AATTTTCAAAAACCACTTCCAAATGC
>C101610627 60.0
CATGATAATCTCTTCCTTTTTCCCGAGACTTCTTTACCTTCACTTTGTAATGAATTCCTTTTAGATAATGAATAAAAAACAGAGTCTTCATCAGATGAGA
GACAAATAAAACTGTCTTTATGAGTTTCCACTGTTCTCGCAGCACCTGTGGGAGAGTCTGGATCTGGCTGCGTCAAATCAATGTGAATGGGAGAGTGGGA
TTCTTCAGCTTCTGTTATCAAATTTT
>C101619485 29.0
GAGTGTGATGCTCCATAACAAGAATTCAAGACGTGATTCTAGTGTTTGGGAAAATGGAGACGGAAACTCAGATTTTTGTCATTTTCATACCAAAAGGGAA
AAAGTGATAGTAGATTTTTACAGCACGCACACCCTTGACGTGACAAAGGTAATTATAATACCAATGTGTGCGCCACGTGATGAAAAGTTTATCGACGTAA
AAGACAATCCCCAAAATGTGACTGAG
>C101620735 32.0
TTCTCTTTTTGTTGCCCTTGGCCAGTGCACCTCTCACATAAAACAAAAAAATTCTCAAGGGAATTCTGAGGGAGTAAAATTACAATATATAAAGCAAAAT
TAAGAAATCTCTTATAGAAACCAACAGTAGCATTACACCAACCTGAATGTATATGACAACTGAAAAAAATATATAATCAAACTGTTACGTGTCCTTCATG
GCCCATGTCTCATCCCTTGGGCTCCAC
>C101628341 27.0
ATTTAATGAAGGGGGGCGAGAATTCAAAAAGGTTGGAAACCACTGCCTTATGTGGTCTACCTTACACTTGATCTTACTATCTTCTTCATCAGCCTATCAT
CCTTCATCCTCTCAACATGTCCATGCCATCTCAACATGCATTGCTCTGCCTGTCCTGCCAAGTCTTTCGCAACTCCTATTCTCTTCACTTCCTCATTTCT
GACTCTATCCACGCAATTTACTCCAGC
>C101629523 47.0
GTGTGGCCTGTCTGAGCAAGAAATCATGTGTGACAACAAATGCGGAAGGAGAACGAGGAGCGAGAAGAGGAGAGGGAGAGAATTCTATGTTGTAAATATT
GATTCCCCTTAGAATATAGTGTCGGGGCGCGGGAGATAACGAGGTGGCATTCACAAGACGACCGATAGTGTGAGCAGGAAAGGGAAGAGGGGAGACAGGC
ATAGGCCGATACGGAATGGAAGAGAAA
>C101637147 45.0
GTTTGACATGATTTTTTCGTAAGGAAGGTATTGATGTTAGCTGCAGAGGAAGGAGAGCCGGCAGCCTTTTTGTTAGTCGCCTTCCTCATGAATAGATGTA
AGTCTTGATTTAAGATACAAGTCTGCACTTCGCTGGGCATTAAATGGAACAGACGATGTCATGCACGAGGGAGTGAATTCCGCCCATGGAGGGAGAAAGG
ACAACAGCGGACATTGAACTCGGCCCG
>C101637401 45.0
TGCTACTCATGACAGCATGTGCTTTCCAAATTCCACCTTGAGTCCCTTGTTTGAGTTCAGTGTCTACGATCCAGGAATTCTTGACAACTTCATGTCTTGT
GAACTTGTCTGTAGCAGGTGTAGCCTTTCTTGGGCATCCAGAAATCAGGACACGCAGTGAAATGTGACAATATGGCAGCGAACATGCTGTCATGAGAAGC
ACAAAACTCCTTGCTTTACAAAGACTC
>C101639603 52.0
AAATCTTTCACCACCACCACCTTCACCACCACTAGTTAGCGTCCGCCTTCACATCCTTGCTCAACTAAAAGGACATCCGCGTAATAGTTTCCCTTCTGTC
TGTCACACCACCATGAATTCTCCGCGTCATGCTTGTATTGCTGCGCTTGGACAGGCAAGAGCAGCAGGAGCAAGGTCATGGAGAGGATGGCGTGCCCCGT
GTTCGTGCTGTTGCGTGTGCAGCCCCCG
>C101640979 17.0
AATAAAAGCAGAAGCAAAAGTGAAAGATGGAAATAAAAGTTTATATATATGGAAAGAAAACTGAAAAAAAGTTGAAATGGAAATGGAAATGACAAGGTGA
AAACAAAATTGAAAAGATGGAAGTAGAAGAGGCGAAGTAAATGCTGGGAATTCATTACCTAACCAATAGAAAAACAGTGGAAGAAATATTTAAGCCAAGC
AATATAATTAATGAAAAAATAAGGTTCC
>C101647224 52.0
AGAAACATAATCTGCTGAGAAACATCAAGATGGCATTCTCCTACACTGATGATGGTGCGATAAAAGAAAAAAATTGATAATAACAATGATACATCCAAGA
CCAGAGTATGCAGCATTAGTGTGGTCACCAAATTTGAAGAAGGATATCAAAAAGAAAGAATTCAGAGAGCTACAATTAGAATACCTACAAGCCTAAGAGG
GTATAGTTATGAAGAGAGATTGACAAGA
>C101648386 47.0
TGCTGATTCTGGTTGTAGTTCTGGTTGAAGGTTGGTACCTTTAACTTTTGTAAAAGCATCTCCCTCATGTGTTCTTGTTGACAGTTTCTTTTTGTGGTCT
GATCTACTTACTTTCTTGTTTCTCTCACCTGCACATAAGCTTTGTTTACCTGGAGCATCTTGGTTCAAGAGAGAGGGAATGAACTGATAACAAGGATGGG
GGAAGAGATAAAAGACCAGAGGAGACAG
>C101651608 52.0
ATACAAAAAATTTTATCCCAGAAACCTATTGTATCCATAAGTAAGGTAGCTTGTTATATTTACAACAGCAATTATGACACAGTTAGTACATTTTGTTACC
TTATGCAACATCCACTAGATCCCAGTTTGTTAACTTGGGTGTTGAACACATGTTCATGATAATGGATGCACCTGACCGCACTTCTTCTGCAGCAACACAC
AACCCAGTGGCCAAGTTGTAAAGAGGAA
>C101652912 52.0
AAAAAAAAAAAAAACTCACCCAAAACTGAATTCTCATTATCAAGTTCTTGAGCAAATGTAGAAACCAGCAGAGAGACACCCCACACGCAGCGCCAGGCCC
ACACCCACGCCCGCGCCATCACCAGCAGCCTTTACACGTGCAGGGGGGCGGGAAGGAGAAGGGGTAGGGGGCCGAGGTAGTGTTGTGTTGAGCTGGGAGG
AACCTGACAGTCGGTGCCTCTCTCTCTC
>C101653642 21.0
TCTCTCTCTCTCTCTCTCTCTCTCTCTCTCTCTCAACCCTTCCAGTGATGTTGATAGGTGAAGAACAAGTACGTAGATGAGAAGGGCACTGTAAGAAAAG
CATCCTTACAAATGATGACAACAATAATATTCACCAGGCCACAGACAAGTCAAGATCACTTCCTCTCACATCTGGTGCCCTGTTCAAACTCCACCTGAAT
TCTCCCTTAAAAAAAAAAAAAAAAAAAA
>C101658485 49.0
TTGTTAAAATTTGTTTAGAAATAATACTTCGGGAGAGAAAAATAATAATAAACCTTTCCCAGCCATCCCAGTGCCAACATTTCATCAGTCAGCTGTTGAT
CTTTCAAGTGTACAGATGTTGCACATTAGGTTTTGCATTTTATCTCCATTAACCACCATTGGCTCAATTATATAGTAGTGCATATGAGGAATTCCACAAT
AGATGGTGTATTCAGACCAAAATCTAATA
>C101665977 32.0
GAGAGTCGAGTGGAGAGAAAGTGGAGGACAGAACCTTATGGAGAAGACTACTGAGAAACATCGAGTCTATATAAACATTAGGGAGGCTGTAGAAGTAAGG
AAAGTAAATATAAAAGGTTGTTTGGCGCGTCACTTCCGGAGAATTCTTGGTGGTGGCGAAGTCATGGTGTTGCTGGTGGTGTTGCTTTCGTTAACGGCAG
TCTTGAGTTTCTCGTAACACTATCATAGG
>C101669063 36.0
CCCTCTTGAAAGAGTTCAAGTCATAGGAAGGTGGAAATACAGAAAAAATAAGGGCACTGAATTCTGGTGCTAATCAGCTGTAAATTTTGGAGTGATGAAC
AGGTAGTAGAGATAAAACATCAGAGTATGGAGTCCTGTTAACTCACCAGCATGTGGCAGTAGAATTTATCAGCATGTCCTCAGCCTTTGATCCACGTGTG
TGTGTGTGTGTGTGTGTGTGTGTGTGTGT
>C101669611 52.0
GGCGGCCGCCCCTTGCTGAGGCCACGTGTCCGGCTGTCCGCCCACCACGAAGGCCTCCGGGCCGAGTCAGGCAGCCGGTGCGTCATAACTGCTAGGAAAT
TGTCCACTACGATACCCACAACTCCTCCCTCTCGTCTTGTTAGCGAAAAGAGTCAACAAAGGGAATTCCATCGGGACATTCTCACTGGGGGTATGGGAGG
CCTCCTGTCTATTTTGATATATTTTACAC
>C101670767 28.0
CGATATAAGATAATGGCAGACATCTCCCAGTACTGTTGTAATTTAATGTAATATCGTATAGCAACAGGAGACGCTTGCCATCATTACACTATTTAGTACA
TAACGGAGTTAAGAAGCCTTATCTCCCTTACCGACACGGCCATTCTCCGTGATGTAAATGTGACGTCATATCCTTTCGGTGCAGGCAGAGCACTGCAGGA
CGATACTCTCTGTGGGAAGGTAACCTTCC
>C101671671 44.0
AAGAATTTTCATGTAGGTGACTTAATCATCACCATATCTTAGACATACCAAACAGGAACAATTGAAAACTCTTATCATGATCTCTCCCTGAGGGAATTCT
TAGGAAAGAGCATCAGAGTATATTATATTATATAATCTTAAGATGCTGGATTAAGTACTGAATTGGATAGTCAGCCCGTCTCATGCCCTCAATGGTACAG
GCAATGTTTCCCAGATTTTTTTTTTTTTT
>C101672091 21.0
CTCTCTCTCTCTCTCTCTCTCTCTCTCTCTCTCTCTCACCGTGGTCATCTCCTGAGGACTTAGGGAAGAATTCATAAGCGCCTTGCTTTGACGAGTGGAA
ATTCTTGACGTCCCTGGCGAGGTCCCTGGCGTAAGACCTCTGGCGGCGTAGCTCCTTGCCCTTGGCGATCCCCGGGGCGACCTTGGGCAGTGTGTCGAGG
GAGGGAGCGCGGTACAGGTGGGGGGTGGG
>C101676761 44.0
TGTGGTCCACGGGAAACAGAAACGAGTCACACAGAACGATGGATATGTACAGTATAAAGACTAAGGGAGTTATTCTTTGGCGTAACGAACTGACCAGATT
CTGTGTGTGAACGTGGACGTGGTGGCAGAGAAAACGTGTTACGCGACCAGTTTTCTGTGACGCCGTGCTAAAGAGAGTCCCGGTTTTGGCGCTGGCCCGA
ATTGCCGCTAGGAGAAGGGAGCGTCCCGGT
>C101680849 35.0
GAACGTAAATGTAAAGAGTCTACATTCTTAATACGCATCGTGGAATTCTCGAGTTGAACAAGATTAAAAAGTACAAAAAGGGAAGTAAGAAAAGAAAACG
TAGAACCAGCGAGGGGAAGAACACGTGACGTTCAATACGGTAATAAAAAAAAGTTCCTCAAATTAATCAAGAATCAAAAGTACAAAAACAAAACAAAAAA
AAAGGACTAAAAAAACTAAACAAAACAACA
>C101693424 38.0
GTGGATTAAAGGAGCTCTAGATGGAAATTGAAAGGAGTGTTAGAAGGGAATACAAATGGATGCAACAGTAGTAAGGAAGCAGGGAGAGCAAGTAAACAAC
TAATGTGAAGCTGAATGAGTAAAGAATAGAGTAGAAGTGAATTCAACATTTTGGGCTTGCAAAGGAGAGGAGAATGAAATATCTGATAGTGTTGTGAAGG
CAGTAATGAGGGATGATGGGAAACAAACAAA
>C101695060 44.0
TATATTGTGTAAATTAAGACATTTGATTTTTAGAAGAATGGCAAGCAGAATTCAGTGAAACTTGGGAATCTTATTATGTGACAATTAATAGTACATAAAA
AGTCATCCAAATGGAAAGAAAACTGGCAGACTTTCACAGAAGCATCTTCTCTCCATAATAACACTGAAAGATGGTTGGTAATGGCCCCTACATTACATTC
ACTTTGATGGACTTTGGACATGAACAGACAT
>C101696426 28.0
GAGAGACGGGAAAGGAGCGAGGCATAGAAAAGTGAGAAAAGGAGGAAGAAATTATAAAATTTGAGAAAACGACGAGTAGGATAAATACATATAAAATAAT
CAAGAATTCAGCCCGTTTAGCACGTGACTCTGATTCAGCAGGTTCAAATGGCAAGGGAGGTGTATCCAGGGAAGCACGAGTCAACACACCCTCTGCTTCC
AAGGGCACCTCTACAGGTCAGCACGGCAATG
>C101701412 16.0
AGTCATGAACAGTACATACAAATTTTCATCCTTTCTTCAGTACTCCTCTATTATAATTTTGATTGTCTTTCTCTATTTTTGTTTATTTATTTATTTTTTA
TTCTTTTACAGGTGCATACACATGAATTCATACGTACTAGTTTTCTCACTGCCTACCCTGTCTTAGATTCTCGCCACCCCTATGTCTCTCGTTCCATACT
GTTGGGAATATAAATAATTCCCATCCCTCAT
>C101709352 43.0
CAAAAAAAAATTGTCTTTATCCACCCTCTAGATACTACACCATCCCATATTATTATTTTCTTTTCTTTCTGCATTCATTTTAGAATTCCTTAGCTTCTAA
AGGATATTCATCCATATTTATCTCACAGACTTCTCTTCCACAGTGGACATTCAGTTTCCCAATGGCTGACCAGCTTTCTTATTTGAGTTTTATATTCCAT
TACTTGAAATAAGCAAGGGAGGCATGAACTGG
>C101710764 31.0
ATTATTAAAAACAGACAGAGAGCAAGAAAGGAAAAAACATCTTACATGTTCAAGGAATGAATGGGACTTGTATGAATAGATGCAGGAAGAGAGGAAGAGC
AGGAGCTGTGATCCGAGGTGGAGATTACTTGAACCACGCAGACATGACGGCTGCTCTGTCCTTTCCAGTGGTAAAACGGGGAATTCCCGCCAACCACTTT
CAGGAGCCCACGGTGTCTTCCACCGGCGTGAT
>C101712860 29.0
TATATCCTTTCACTTCATAAAGACGTTCGTTGTATGATATATAAAGGAGTCAAGCTAGAATTCTCACTTCATATAAGCATAAAGGCTAACACTAACGGCC
GTGACGAAGTAAAAAATGAAAGCGGGAGATAAAAACAGGAGACAAGGACAGACTAGACCACATGCAGAGGACGAGGCCGCGAGCACCTGGTGGAGCCGCT
AAAATTAACAGGTGGGAGTGTCGTGAGGGGGT
>C101714862 41.0
TGCAGAATTCAAAGGAAAATCACCCTCAAAACACCAGAAACATCCACAAAAGCCTGTTCAGTCCAGTTAAAACGTTTGTAAATGCCAACTCATGACTGAA
TGGATATATTAACTGTCTTATTTCTCAGTGACGCATCCCCTTCAGTCAACAAATAGAAGGAATAACGTGTTCCTGTACTCTATACTTATATGTCCTCGCC
TGAGCCGCCCGCTGAGGATCACTCGTGTCAAG
>C101715008 32.0
GGCTCTAGTGGAAGTCAGTGGAGTTTTCAAGGGTGTTTGCATGATTTCAATGACGGTTTAACAAGGGCCATACATCTTTAACAGACTCTATTGGAATTCA
TTGGAGTTTTCATGAGTGTTTGCATGATTCCAGTCATAGTTTAAAGACTTTGCATCTTCAACAGACTTTACTGGGAGTCATTCGAGTTGTCAAGGGTGTC
TGCATGATTTCATTGACGGTTTAACAAGGGCC
>C101721050 32.0
CCAGTAGGTTCAAGGCAATTTGGGTACATTTTATATGCTGCAAAATATGGTAATCTATTCCTCCATGATACAACCTTCTTACTTCCCCACTCTTCCTGTC
TACCGTATACTGTGACTTTCTGATCTTTCATTTAACAGAAAGATCATCCTCTTGCACCTAAAGCTTAACCTGTTCTTGTAAATCCTCCTCATCCTCTCAC
ACTTTCATGATCATCCCTAGAAAGAAGTTCCA
>C101727584 36.0
AAAATCCATGACAGAAACCATAAACACACCTAAACATACTGCAACATTCTCACCCTAAAGAAAACACACCTAAATTTCTCATTAGTCAAACACTCATCTA
CAAGAGTCATTCCACCTTAAATATTAACATGTCCTACCTTTAAAACACCGGAACGGAAACTATACACACCAAAACCTAACATTACCATCTAGAACAAAAA
ACACACCTAACTTACGTAACCTAACCTAACCTA
>C101727630 36.0
ACAAACAGATAACATAAGGAGTCCGAATTAACCAGCAATGAGCCTGAAATAAATGTTAATCTCCCGGAAGTGATGTTTAATTAAAAGTTGAATTATAAAC
TAAATCAAGACACTAAAACTTCATTAAATACGAGGCTTAACTTGAATTCCCTACTAAAGAGACTCAATTTAATCTAGGAAAATGAGACCTGCAAGAAGAG
AGAGAGAGAGAGAGAGAGAGAGAGAGAGAGAGA
>C101729840 48.0
TAAGAGCTCACAAGACTACTATTGGTTTCTCTCTCCTTGTAAGACTCCAGGCATAAAGATTCAAAGCACTTTAATCCTCCGTTTCAATACATGCTCCATT
AAATCCCTCTTGACTAACACCACCACAGCACATCAATAAGGAGTGAATAGGTTCATTACTTGCACTCCTCAGTCTCTAAAAGCCTACTTGAATTCTTACT
ATTAGGCCTGTATTCAGAAACGCTTTGCTCTCT
>C101732456 26.0
GAGAGAGAGAGAGAGAGAGAGAGAGAGAGAGAGAGATAAAGACTGTGTGTGTGTATTCACCTAGTTATATTTACACAGTTGTAATGTATAGATAGTGAGG
TACGTTCGTGGGGTCCTCTCTCCGAATCTCGTGTTATCAAGTTTCTCGTTGAATTCATGAATGTTTGTGGCATGAACTGCCTTTCACTCAAGTCAATTCC
AAGTGTCAATGCATCTTTATTTAATGCTGAACT
>C101739404 32.0
ATTCTTGAAAATTAAATCATGAATGAACCTATTAAAAAATCAACATATGAACTGAAAATCCAAATGGGTAAAAGTGAGCATTAAAAACAAAACACCTGCC
AATGATCACCTCAACTAGAAAACTGAATTCTTACAGCTACGAATGAAACCAAAACTTTCATTGGATTCTTAGAAACTGATTAACCTACTCCTCCTATATA
CCAGTCACTATGCAGCCTCACAGTGCAAATAAG
>C101747628 47.0
AAGTTTATGTGTAGAGTCTGAAAATACTTCATTCAGACATGTTTAGTTTTGTATTGATTATTGAGAGAGGGTTTACATGTCTGAAAGTGTACAAAATAAT
CTTCTCAAGAACTTTAATTATAAGGGCTGTATCAAAGAATTCTTAGCTACAGCATCCGAACTGTAAATACACACGCCAGACTTTACCTGAGGAAACCGAG
AGTTTTCTTGGTGTAAGCTAAATGAGTGACGTCA
>C101748714 41.0
CTTTCTCCTTCAGTAAGATAGTACAGTGACCACAAAGTAACTGCTTGATATAATAAGGTAATCTTTTCTAAGGCAACTGTCTCCTGTGCTGCAGACACTA
CACACAGCCATCCCTTTGGAGGAATTCTTACAAGTAGGAGTGGGCATCACATGATGATGAGCCTACAATGTGATGGAAGTTTTCTTAATTTTAAGCTTAT
ATTTTCACTTCATTATTCTGATGAGAAGAAAAAA
>C101750736 40.0
TATGAATTTGCTTTGAAACTATAAATGTGCTTCCCTTTTCACTTCTTAACCTCATTTACTCATATATCAATCTAAAATTTGTACTCTAACATTTAGGGCT
TAAATATTGAGGGAATTTTGTCTGCGACATTATAAGGACAGGTGAGAGAATTCAACTTTCCAATATTATCTGATTTCAGTCACCTCATTTTCATTTCCTC
TTGGAAGGGTCAAGTGGTCCAAACCATGTTTACT
>C101753988 59.0
TGTGTTGAAGTTTGATTCTCTGCTGCTTTACGAATTATTGTGTTGCGAATTCCTCATATGTTGCGTTCTTTTTAGTGTCCTATTATGTGTTGTGTGCATT
CTTTTGTGTTTCGCCAATATGTAACACTGCTCTTACGTAGGTAGCCGTGAAAACCAGCCAGTGTTACGTTAAGTCATGCAGTGTTCCTGATATGTTGCAA
GTCTGATCCCGCCTGGCCTTGAGTTGCATTACGA
>C101754894 50.0
AAAATATCAAGCGCATGTAATATGATAAACTCTACATTCTTCATAATGAACCTTTCAGACTTCATAAAATACACCCTTCAGGCTTTGCTTCCCCCTAAGA
AAATGTTACACACTTATTTTATTAATGAAACATACAAAGTTCATGCTACTATACCTGAATTCATCAACTTGTGAAAGAGAACGAATGGCACCCCAGCTGT
TGTTGGTGAGGAAGTCAATTGGGGAAACCACATT
>C101759192 36.0
TTCTTCAACCACTGCTTACTTCACTCCCACCAAATACAGACACTGATATAGCAACCACAACAAATAGAACTAGGAATAGAAAAACCAACAGCAACAAGAA
TAATAAGGAATTCCCCACCAAGACCACTCATCAGGAACACCTTACGGTAATAAATGGAGAGAAAAAGAGAGTATAGATTACTTAATATTGATCCAGTTTT
TGCATATTTGTTTGTTTTGCGACCCGTGGATGAG
>C101762748 46.0
CCCACTGACATTACGTGTAGGTGATGAATTCAACATGGTTTCAGCTTCATTGATGAAGTTCTGAAAATGGAAATAATGTAAAAAACATGCCTAGTAACTG
GTCAAATGCATAATGGGTGCAAAATTATGATGTGCAATGTTATGTTTTCTGATCCTACCAGTGACTACTGCATGAATACTTGCCTTAGGGAGGACTCGTC
TGAGGTGCTTGAAAGTAAAAGGGCAGGTGCTCAGG
>C101762828 19.0
AACCAGTATAGTGTTTAAAAACGGCTGTATAATGAAGATAAATGTCTCAGAGTAGTGTGTGATTAAAGGAACCCCGCATGTGGCAGTTGTTTTCGATGCT
TTGGTCTCAGGAGTGTCACCGTCTGACCCCTGGCAACATGCTTTATCTCTTCAGACAACTTGTTCGCAAACGTTTCGGTGTTTTTCCTCGACTTGTTACA
AGAGGCTCTCGTGGGAGTTATTGAGGTTTAAAGGG
>C101766162 56.0
GTTTTCCATAAGTGTTAATGCTGTGCCCCTTCACCTGTGTTCCATGTCTCTAGGTGGTGGTGTCAGAGAAGTGTGAGACCTTTGTGGAGCAATGGATGAA
GGACAACATGCCTGAGCTGGGCCGAGTTAAGGCACCCCTCATGGCCACCCGCACTGATCAGAATGCTGTTGAGGAATTCATCCGCCAGGTCAATGTGAAG
GAACTGGAGATCAAATACAAGTGAGTTCTGCAGAA
>C101766616 38.0
TCCACATTGTCAATCAATCCATTCTGTTCAGCAAGTATACCAGCAGATCATCTTGTGCTGAAAATAGTTTTGAAGAACTTCACTGAACAGCACAGACATG
CACTGGCTGCTTACCTTTCTATAATCTTCATTTGCTCTCATGTTCTCCAAGCTTTCATATCCTGTGTTTGCATCCTTAACTACCTTTCTTCCCTAGATCT
CTTGCTCACAATTCTCTTCCATTTCACTGTTTTTA
>C101767468 49.0
TTGCTTAAATATACATTATGTGTACTAGTGTGAGTCTATCTTATCAGACTGAAGTAAGTAAATGCTCTATGCATAATTTTTTTAAGCTGCAGTACCCTTA
ATAGTAATGGGACTTGTTTTCTGGCACTTCAAGCAGTATGAATTTGTTTGTTGTGTCAATGCATATTGCTTTAGTCTGATAATTTTTCACGTAGATCTGG
GGTACGCGTTTGTCTTCATTTGCCTAATTCTCGTC
>C101767810 38.0
CCGCCACGCGAGGGTGGGAGGATCATCAACAAAACAACCTTACTTTCTTCTCGCTTTGTTTATTCAAAAACGTTATTTTACGCTATATGTAGTGGATCTA
GAGGTGTTAAGAGTCAGAATTCTCTTAATACACTATGGGAAGCTCGTTGGTAGGCCTATTGAGCAGCCAGAGCCATCTATTGGTACCTTGGTGAACCTCG
GGATCAATGGTTGGGGAACCGCGGCGATTACCTGA
>C101771030 41.0
TTAGTGGTCATGGCGCATCGTGAGTGCAGGGGATGAATTCGTGTGGCAAGGTGAGTGGTGGAACGGTGTGGACAGGGATGAATGGATGGATGGATGGAGG
CTACAAGATGAAGGTGAGGAGGTTATAGAATTCAGTGTCTACCAGTGTTGACGATTGTGTCTTGGTATGGTTGGAAGGCCACAATACTTGTAACAGTGTG
AAGTATGAGAGAAAAATAAAGTATGAATGTGTGTG
>C101771206 41.0
CACACACACACACACACACATCATTCACACTCTTAGCCATGTTGGCCTCTGATGAAAAGGAATAGTCTGGACTACACCCCATGAGGTTAGTAACGGCACA
GCTGGCCACAAAAAACAGACAGACTACAAAAAAGGCTGCTATTTATATGGACCGTTAAGGTGAAACTACTTGCTGAATTCGTTGCCAATACGTAACAGCG
TGTTTATCAAATGTAACGTCCACCTTTTACCTCGT
>C101776424 21.0
AAGCAGGCAGGGAGTTCCACAGTTTACCAGAGAAAGGGATGAATACGTATATGTATATATGTATGTGTGTTAGCTTTCAGGAATGTAGTAGCTAAAGTGA
GTGTTTTATTTAATGTATCCCGTGTATGTGTGTATGTATTTGCGTAACCACGTGTATAATTACTTAATTTTATTTCAGGTACCTCGTGCATGTTTGTATG
TATGTTCCATGTACGTAGGGACTGTCACAGGCTGA
>C101778544 45.0
ATCAAAATGTATGTACATCCACTTCACTTTTCATTATAAACAATATTTGCCTCTCTTGTAAGATAATGACTTACCAGTCACTGGTAACACAAGTTAGTGA
ATTCAGTGAAAGTCCAAAGCCCAAATAAATGGGAAGGGTTGCATCATGAAAAGCATTTGGTGTAAAACCTTGAACAAATCACTATGCAGATCAACAACCA
GAATACCACACCAGATCCATAACAACCCAAGTTAAA
>C101779594 37.0
TGCATTGGTACTCATAATTCTCTGAATTCATAGACTCAGTAAGCATTAGACCTTTGTCCTAAGAAGATGTCCTGTATTTTCTATTAACCTGTTTGTATTT
TACGAATAGGAAATACCATAAGTGAGGGACTATTGTACTTCAATCCACCTTGCTATCAATAAAACAAAATCATTGGCAAAGAAACATTAAAACTACAGGG
ATTCACAGGGAGCTACTGAATAAGATATAACCTCTG
>C101786804 34.0
ACTAATAATAACAAAGAAGAACAAATTTATTACTACAAGAAGGTTAATGAGAGAGGAGGAAAGACTGAAAGAGAAAGGTATTGGTTGTTGTAAAGCTATA
AAACAAGATGACGAGGAAAGGGAAAGCGTGCACATAATGAGATTGAAAATAGAAGCTGCGAAGGCGTGATGGCGGTTCATTGCGTGAGTGGAGATGAATT
CCCACGGAGACAGTGAAAGGAGGAGGAGGAGGAGGA
>C101793640 30.0
TTTTTGCTATAAGACACATAATTGTTTGTTTTACCTATTACCAGAATCATGTGCTCTTGAAATTTGGAAACCTCAATAACTTCTATTATAATAAGTTAAG
AAATTGAGTAATCATGGGTGCTTTTGCTTCTGAAAATACTGAATGCTTTATTTATCTATCAGAATCCTTTGTTGATCTCTCAGAATTCTTTATGTACCTG
TCAGAATCCTTCGTTTAATCAGAATTTTTTGTTTGT
>C101798452 38.0
AAGACAGTGCATGCAACTCAGCACAAACATGGCTAAAATAACTAAGTGGTAGATAGAGAAATGAAAGAATTCAAGTATGTTAGGAGCTTTGCATACTCAT
AGGAAGAGGAAACTGAAGATTGAAGGAGGGAGATCATAAATGGAATGATGCTCTAGAAACTTATGATATGTAAGAGCAGGTTTTGTGTCACAGACAAGCA
TAAAGACAACAAACCTCCAGTGTTTTCCATAGCTGGA
>C101804734 31.0
AGAGAGAGAGAGAGAGAGAGAGAGAGAGAGAGAGAAAATAACAGATACTTGTTTTATATTCTGATGAGTGTGTAAACAAACTGCACACTCACATTGTTGT
TGTAATTACTTAAAGTAGGGTTGGTTGCCTTAATGTGTTCCTTTAATATTTTTACCACATATATTCTGAAGTTGAGTGAAATGGCATAAAAGCAACAAAG
GGATAACTACAGAATTAAATAAAAGAAAAATGTTAAA
>C101808888 46.0
CACCACCACATCATCAAATCAAATCAAGCCCTTTACATGAATTCCACCACCTCATCTCACGCACTACCTCGCCCTTAGCACGTATGAGCCGCAGGGGGAG
AGTGGGAGAGTGTGACCTCGGCCTGACTGAAGACAACACATACAAGGGTCTCTCTCCTTCCATGGTGCTTGGTCACTTGCAGGCTCAAGGTCATCCACGT
CACAATGCAACCGCGTGAACCAACCAGTGATTCACCA
>C101809002 52.0
GTGTCTTGCATCGGGTAGGGGAAGAGTGAAAGAGTGTTGTGTTTGTCCGTGTCTGTAGGAGTGTGACGCCGGTTTATCCAGTTTGAATTCTGCGGTTTCC
AAGACTGCTGCTGCTGCCTCGCTTATGATGTGGGGCCAGCACTTCTATAACTAGCAGTGCGATGTGACATTATTGCATCCTGTACGTATGTTTGGCAAGG
ATTGAGACGGGTAGTGAGCAAAACAATGCAGAGAAAA
>C101817414 43.0
TGAAAGAGTTTGACTAGGCAAGGTGCAAGCATGGAGACACAATTTCAGAGAACAATAGGAAGGACCCCATCAGGTACATGAGCCAAAGGTTTCACTGAAA
GTTTAAAGATAAGATGGTGATTCAATGAGGAAGGCTAGAAAATCACTACTGAATTATCCTTTATGAATTCCAAGAAATATTGTGATCAAATAGATGCTTA
AGAATCTTCTTATTGAGGATAGATTCAGAAGCCTTAGA
>C101820882 30.0
TGGTAGTGGCGGTGGTAATGGTGGTGATGGTGGTGGCGTTCCAAGTCCAGGGAATTCAGAATATTGAGTCCAGTGAGGTTCTGCTGGATCCTGGAATGGC
ACTCTTTTCTCCTCCTCCTCCTCCTCCTCCTCCACCCACGGACGAGTTTTCCCTCCCCCGCCGCAAGTTTCCTCCCTCCTTCAGGCAACTTTTATTGACG
TGGCAGGATCTTTCTCCCATCACTGGCGGGCATTAGGC
>C101821500 37.0
GAGAGAGAGAGAGAGAGAGAGAGAGAGAGAGAGAGATACGCTTATCCCCCAACATAAATATATATCAATACGCAGAGCAAGTAAATACAAACACATACAA
AAATCGCGTTTCAGCAAGGAATTCTCAACATTGCAATACTGGAAGCACTAAATCGAATAACTGGTACTATCATAAGCAAGGCTGAGTGAGCCCCACCACA
TCACGTATCAGGCCCTAACGGTATGCGGGGAAAGACAC
>C101827937 43.0
CTCTCCATAGAATTCAAATGCTGAAATAGATTGTAATGGTCTCAGTGAGTGCGTGTTTATGATGTATTGGGTGGGAGTATTTAGGAGGGTATGACAAAAT
AAAAAATCCAGATTCACTCCAACCTCACTCAGCTTTTGCTGCATTCATTTCATGACAATATTCATAAGATTCCTCTATATCCTCAAGCATCTTTTGAATA
ATAATAGTACTGAGCAGTATTGTAAGCAAATGTACAAA
>C101827969 40.0
TCTGCACACAACATTACCAGCAGACAGAAACAGAGCATCCTTTTCCCCACACAGAATTATGTGTCAGAGGAGCTGGTGCAGTACACAGTGAAGCTCATGT
TGTCACAGCCACAGGACATACCACACGCCAGGGTGGGGATGATATCACTGCTCTTGGCCGTCACAGCCACGCCACTGCCCCGCCAAGACCTCAAGGCTGT
GCTGGATGTTATGATGACCCACAAATCCCTCCTGCTGA
>C101847249 32.0
CACACACAACACTTGAATTCATTCAAAACTTAAAACAAGTACAATGGAACCTTGGTTTTCATGACTAATCCATTCAATAATGTCTGACAAAAACCAAATG
CACAAAAACTGAAGCAATATTTCCCATCAGAAATAATGTAAATCCAATTAATCTGTTCCACACACCCAAAAACATTTACAAAAAATACATTTTATAGAGA
ATAACTAGTCCTACATACAGAAAATGAGAAATATAGACGA
>C101849547 56.0
TGAACAGTGACTCCTCTCGCTCGAGTGCTTGTAATGGTGAACAAACACTCAACGACGCGGTGCAGCATGACGTCAAGGAAAAGCTGCGATTAGACGCTCA
GATATTTACCAAGAATATGTTAGGAAGGTGAGTTAGCATGTTGATAAGCTGATAAGTTGGAACTCTACTGGTGATCAACCGCGTGCTCTAAGCAAAGAAA
AATAGCTTTCCACAGCTGGCTGAGTGCATTCCACTGTGTA
>C101857583 37.0
TTAAGATGATGAATTTTTGGATCAATATAAACATCTTTTTCTTCTACGACAAAGATTATGATGATGAATTCAGGGTTTAAACATTTTTGCTATGGTAAAA
TTTAAGAACGTAAATTTTATAGTTTAATTATCTTTTTCTTTTATGACAAAAACTGACGAGATGAATTTTTCGAATCTAATCGCATAACTTTTCAATGGTT
GACGATACAAATTTTTATCAAAGAAGAAAAAAAAAAAAAA
>C101869184 49.0
ACATTACAGACAAGTTTATAGGCTACATTCTGCCTGTCTATCACCCTCGGACCGTATTTCTCAAATGTTTCAACAGCATCATATCTCGACCACTTTCAAC
AGGCTCTAGTGAAAGTTAACGGGAATGTCAATGGTGTTTTCTTGATTCCAGTGAGTGTTTAACATTACAAGAATTCTACATCAATGAAAAATATTAACAA
CCATGAGAACTCGATCAATCACTTGCGCGGCCTGTGAAAAT
>C101875194 40.0
CTTGCGTCAGATTCCATAAAGTTTAAAGACAAGCCATGGGAAAGATTTGAGTTTGATCAGGTGACGGTCTTTCAAAATGTTACTAGTGAATTCCTTGCAG
ATCAAACAACCCAAGATTGAAACGCAATGCATAGTAGTGAGTGTTATGCTACTTCACTAATGACATAACTACATATCTCTTTTAGTGTCCAGTGCGGCAG
ACTAAATAGACCAGTATTCTGAAACGCTTTGCTCTCACCGC
>C101882474 38.0
GTTTCAATTTTCCCCAGCAGTGAAGGAAGAATGACACCTGGTCAGAGTCTAAGTTTAAGTAAGCTGTGATTTGCACATAGAGGCCACATCCCTCCCTTTG
GTCAGGGAGGGTCAGAATTCTATAGATGCCCTGACCCTCCCCTGCCTTGGGGAGGGATGGGACCTCTACATGGAAATTGCATCTTAAACTTTTTCAGGTC
ATAGGTCATCGTTCCTTCACTGCTGACCAACCACATCAACTC
>C101883122 50.0
ATGTTCCAGGAGGAGATCACAGCCCTATCTTACTCCTTCACCTTATCCCTAACTCATTTATTCCTAAACAGGGGGGCGCCGCTGTTCGCCATGACCGCTA
CACTGCTTGCCTGCCTGGTGGTGGTGGTGGAGGTGGTGTTAGAGAAGGGAGAACATGACCCGCCTGAATTCCCTGCCCCGACTTTCAACTCCTTCTTCCT
GGGATTCAGTTCCATCCTCTTCGCTCTCGGTGGCTCCTCTAT
>C101885004 39.0
GGGGTCACAGGTGCCAAGGGTGTGCCAAGTGCCTCGCTCATTGCTGAAGTCGGCGTCAATTAGTGGGATAATGGATAAGCCGCTCCCTTAGGCTGCCTCG
ATTCGATCCATCCACTAGCAATTTACCTGGAGCTGTGTGGGTAGTATGGAGCTCATCAGACCCTCTCGTTATGGACTGAATTCACTAGAAGGTCTCGTGG
CATCTGTTCCTTATATATAATCCGCTGTAATGACTCTCCTAC
>C101885262 42.0
TGCCCCAAGGGAGGTCAGTCAGTATTACAGCTGCACTGCTTAAGAGCACATACACAACACATAGTGTGAAATTGGCTTTAGCACATAATCATACTTGGAA
AAATGCATATGAATTCCTAATGCAAATATTGCTTCAGTAAGTTGGAAAATATAGGCATTCTAACCTTGTATGAGTTTACTAGCCATGCTGGTAATAATGT
TAAGTACTGCAGGAGTGTGGAGGCAACAGCATAATGAAGCAC
>C101885352 21.0
GGGAACCAGCTCAGTCATTTAGGGTGCCTGAGGTATGGGGAAGTTTTCAGAATTCACAGTAAAAAAACTGTTCTCTCTAAACATGATTTTGTTGTTTTAG
CATACTGTAGAGTAAAATAATATACTGGATGGGGATATGTGTTTGATATACATGTAACAAATGCTGAAGGAGGCAGGATCTTGGAAGGAAACCACATTAT
ATTGTCTGTGTGTGTGTGTGTGTGTGTGTGTGTGTGTGTGTG
>C101886940 51.0
AAAAAAAGAGAACTTTCTGCAGAGTACTTTAAACCATTAGTAAGCCACTTCACAAGAATTCTTACATTCTATTACAAAGACTATCAACTTATCTTCCTCC
TCAAAAATTCTTGATACACACAAACAAATCAGCAAATCCCAATTCTTCATGCTACCAGAAAAGACTCCAGCCTTAATATTTCATGATACTGCATATGCAT
GCTGTGTAGTGGCATGCAAGTTCTACAGAGATCACGTGCTCT
>C101888984 32.0
TTTGCAAAGGTCTTTACCTGACATGAAAACCAATAGTAGCCCATATTACGATGAAATGAGGCAAAAATTTGAATTCATTACTCTATCCACAAAAGTAAAG
TTTTAGGATATTTTCTTTTTTCTATTTTGATTAGATGAAAATAACGAAAATTATGGTAAGTGTCAAGGACAAGACAAAAGTGAAATTTTCTTACGTAGTG
TTATAGCAGAGAGAGAGAGAGAGAGAGAGAGAGAGAGAGAGA
>C101889422 46.0
CTTTCCTAAGGCTTGAAGAAGTGGGTAAATGCGTGAAAGGGGAGATTTATTCAGGAATTTCGGTTTGTAAGGCTTGAAAAGGTGGATTTGGTACGTAATT
TCGTTTATGGAAACCACGAAGAGATGGATAAAGAAAAGAAAAGCTGCATTTGCTTTTTAGTTTCATTTTTTGAAGGCAGGAAGAGGAGGACAATGGAGTG
AAAAAGTTTATTTAGTTTTTGTGGGAGGGGAGAATTCTTGTT
>C101890000 53.0
GATGTACTACTGGCTGTAGGCTGTGCTGGTGGTACAGATGTATCAATAGTACATGAACAATGTGAAGTAGAGGCTGGTGGTTCATTAGGTGACAATGAGG
GTGGATAGGGTGGTACTGCTGGTGCATCAGGTGATCATGGAATCTGTATTGGTTTGATAAACCTGTCTAATTTTAATTACTTGCCACTTTGAAACTGTTA
ATTATGGCTTCTCAAAGAATTCTGAGATTTCCATAATGAACA
>C101894962 35.0
AAGCATGTGTACTGTTGGGATTATTAGTCATATAATGTTGGACAGCTAGTAAGAAGAAAGTAATAAATTTTACAACCACCAAATACCAGATAAATAATTG
AAGCCCTCAACAATTAGTAGTACTGTAAGACCTCACATGTAATGAGTAGCGGGCATCAAAAGACACTTGTAAGATGTGAATTCATAAGATGCAAATACAT
GAACATTTTGAAGAAATTATTATGGGGGAAAAAAAGGACAAA
>C101896318 44.0
TTTCTCTCATCATTGCAAAAGCTTATTCAGTTTTGTAGTCCGCTCTATCTTGAAAATTCCAGGACATTTTGCCTTATTATGTTCTAGATATTTATAGCCA
GTCTTTCACGAGATGAACATCAACAGACTTTATGAAATGATTATCATAGTATACTTAGAATTATACATTCTAAAAACGGCTTTCTACCAGTCTCCTTTTA
CACTTGGAGAATTCAAGATAGAGAACATCGTCAGACTGGAGC
>C101910617 30.0
TAAGTTATTTTCAACACCATTACGATCTATTCAATCAAGTAAACTTATAACCAAATTGGTTGTATTTCAAATATGAATTCATCCTCATGTGTTTGGAAAA
AAAATAAATAACTGATACACTTTTTATAACATAAATGGTTCCAGTCAATTACTGAATAACAAAGAAACTTCCAATTTGTACCATTAACTTGTGTTGTGCT
TCATTTGGTACAGTCTGTACAGATGCTCATGATTTTGTAAACA
>C101911747 40.0
TAGTTGCAAAAATGAGAAGTCCATGGAATTCTGGTCTTATTGATACTTAGATCATTCTCAGATTCAAGGGGCATTTCTATGTAGCCCGTGTGAGAAATGT
AATGCTGTATGTGAGCAAAAACTGGCAGCAAAGGAGGACATCCTAAGACCAATGCTAACATGAATGAAGATGATGGATGGATGTGTCATGTGTGTCATTG
GACAGCAGATATGGAGTCATGGCTGATGAATTGAGGGAGGATA
>C101913571 45.0
GGGGTGAGAAAAACTGGTGGAGGCAACTCACAAGACGAAGAAAACAATAAAATACATACTTTTTCGAGAATTCCTTCCAAGTGATCTCCCTGTAGCTCAT
CTGGTAGTAAGCCGCCACCCCCAGGAGACCCACAGCTGCCAGCGTAGCCAGCGCCACCCACCTCTCCCTCTCCCCTCCCTCGCCCAGCGGCTTGGGGCCC
CCTCGACCCCCACTGCCACCGCCACCTGTCCTGTAGCAGAGAG
>C101916507 45.0
AATATATAATTTCCAGTTCCAGTTGAGATTTCTAGTAAAGGGTAACCGAATTGTATTTAGTGTTGGAGAAAAGAAACAGTTCAGCGTTATTGAGGAAGAA
AGAACACTTGTTTGGCAGGTTATGAATGACTGATAATAATAAGAGAAATTTTCGTGATACCTTGAAGCAGTGACCATCAGAACCGTCCGAGGAATTCTGC
TTGGAGCCCAGCAGAGAGTCCATTTCCCCCGGCTGTTGATCTTC
>C101917719 43.0
TAAGTGTTTGGTAAAGACTTGGTATGGTAATGCTGCTCAACACGTCATTGGGCGCTGGCACTGACTTTGGCAAGGTTGCAAAAGTTAAACTTGCTTTCAA
AAGTGTATTTCTGCCTTAATGGATGAGGCCTTATCTGTCAGGTCTACAGGCTAGCACAGATACTTTTTAAAGGACCTTTTATAATTGCTTTTGCAACTCT
TCTATTCTTTTCCTTCAGTGAATGTTCATGTTTTATGCATGAAT
>C101921981 46.0
AGAATTAACTTTATTTTGACACTTACCCTTAATTCTGAGATTGCCATCCCTATCTTGAGCAAAATGGGAAGGGAGATGAGAACCATCAGCCTTGTACCAG
GTGATGGAAGGCTCTGGCACTCCAACACCATAACATGAAAATCCTCCCATACTACCAATGTCAAGCTCAGCGTCTGAAATTTATCAGAATTCATAACTCA
CACCTGTCATCATTACCACTGTCATTACTGTCATCACCACTAAC
>C101936023 50.0
TGGTGGTGGTGGTGGTGGTGGTAGTGCTTGTGGTGGTGGTGGTAGCAATAGCTTTCTGAACGGCTGGAAACTTAAGTATTTATTTGAATGTCTTAGTGTC
ATGGTGATTATTATTATTATGACGTGAGAATTCTTAAATACGAGATATTGCAGTAGTGAGAGGTTGTATTGGTGGTGGTGGTTGTGGTGGTGGTGGTGGA
GGTGACTACGCGGTGTATGTGGGATGGTGATGACATACAAAGGGC
>C101936603 55.0
GAGGGGGATGAACTGGAGGAAGGCAGAAGGGAGTGATGGAGTAGTGGTTGAGATGGTGGAGGCTGCTGGGGACTTTGCGATAGAGGTCACAGAGTTAGCA
AATCAAATATATGACAGGTAATATACCTGAGAGAAAGGAGGAATCTGAATTCATTGTAATACCAAAGAAGGAAGGAGCAGTAGGATGTGGTAAACATTGT
ACAATAAGTATTATGAGTCAGGTGGCGAAGATTGTACTGAGAGTG
>C101940981 57.0
GTTGCAGCACTTCGGGAGTCAGGGTTGCACCAAACAACCCAAACTTATCACTGCAGCCTCACCCTCGGCAACACTCTCAACAAAGTCAGGTGCTTCGCGC
GGTGGCTCTTTGATTTTGTAGTCAGCCCAAGCGCATTGACTCAAAGAGGAGTCCGACTCTGACTCATTAAAACCCTGGCCAGAAGCTGGACAGGCCTCTG
GGTACTCTGCTCCCACTGCGGCGTCAAGACAAACACTGCGCTCCT
>C101941899 51.0
CATTCTCAAGCATCATATCTTATCTCCAAAACTTCCAGGAAGCTCATCTGAAATAATCGGAGCTTCCAGTGGTGCTTTCATGATTCTGCCGATAGCTAGA
CAAGAATTCTGCGTAGTGAAGAGAAAAGTACAGATGAGAACCCGGCTAATCACTCATGCGGTCTTTGAAAACAGTCCTGCTGAGAGCGTCATTGCGTTTA
AGAGTAGGAGACAAAGAAATGTCAAAGGTGGAGGGCTAAATCAAA
>C101949235 49.0
GATTGTATTCTGGCCATAATTTGAGTCTAATGTTTCTCATTGCATACTTCATAATGGCTTCAGGCATAGTGAAAGAAACAAAAAAAAGCTCATATTTTTG
TAAATGGAGTTTAATCAGCTTTGACAGTCTCACCATCAGTTATGTACTACATACCTTATCTGGTATACAGCTTCATGTTCAAGCTGAGGACCTACTATTT
GCTGGCTCATCCTGCAGAGTAACCCTAAGTCTTAAACATCTACAGT
>C101954693 37.0
TACAGGTAACTGTCAGTGAAGCTGTAGCAATACCAAACACATAGCCTGACGATGCACCTAGATCATCTCCTCAGCTTGTGTCCAATTTCTATTCAGTTTC
TATTATGATGCACACAGATATGCTTGAATTCAAGGCAACGCAACCTAACTCTCGGTGACACCTGCTTGTCATCTTCCTGAATCGTCACACAGGTGCATGA
AGTGATGGCCACACACAATATTTACCAACGTGTTACCATGAGTCTA
>C101954953 44.0
CAATAAATACTTTTTTTGTATAAAAAAATATACATATAAAATACTGAATATAAATATGGAATTCATCCTACATAATTCACTATATCTATTCACATTTATG
GGTATCACTGTATGTCAGCATTTATTGCCTGATGGCTTTGACAGCAATGGTAAAGCTACAAGTATTTTTAATATCTATATTTAATTCATGGCCATATTCA
TACATTCATTAAGCATAATCCACTATATGAATCACATTAACTGTAA
>C101955057 59.0
TTGTTTAGTTTAACAAGGCGCCCACAATGGCATGGGTGGAATTCAAGGCGTCTGTCTGACAGAAGATTGGAGCACAGCACGCTATTCTTGAATGTGGCAG
CCACTTGTATCATGCAAAGTTTTCGTTGTAATGGGAGGAATACGAATGTACAATTTCCGCTGATTGTAGCACTAAATCTAACTCGTTTCTTTATAAAACA
TAGCCATAACAGAGCGTGACGTCAGCATTCGCCACAGAGAAGGAAA
>C101958369 44.0
AAAAAAAAGGAGAATTCTTGCTTTTTTTCCTTATATGTTATGGAGTTTCGTTTCCTTGAGGTACTTATCAATGGCACACAAATTTCCCTGCTTTTTCACA
GACATCAAAACATCCTTAAATCTTTCTGAAACTTCAACCTTAGCGCTCAGAAATTACAGATTAAGGAGTTTCGTTTCCTTGTGGCACTGTTTTCAATGGC
ACACAAAATTCTGTACCTTCTCATGCAGACCAAAAAATGTCCTTCA
>C101959292 42.0
TGCTACCTTTGCAAGAATAGCCCACAACCAAAGTCCATACTATCTCCTTTCAGCCATACACTCTCCATGTAAGATCTCTCTGTCAGTCTATGACAGGCTG
AGATCTACCTTTAAACGAAAGCTAAAATAAGATGAAATATGTACCTCAACTCATTGTAAGGATGGAAATACAGAAGTGGAGTTTCCCAGTCCCTTCATTC
TGTCCCTTTCATTTACCTTTATGATAGGCAGGGAATTCAGTGGCAG
>C101964714 41.0
TTGTGGATGCATAAACAGTGTTATTGTCTTGAGTGGTATGAGAGAAGATTCTGCAAGTGGGTTGCTCAGCTGATAAAACTCGGATGTGGGGAAATGAACA
GGGCTATTATGGTGTAGCAGACAACACTGCTGTTTATCCCTGATACAGAGGAATTCAAGTATGCTATGCAACTGAACTGTACACATAGTGCTTCATTAGG
AGTAGTTCTCTTCACACATACGAGTAAAAATCTTAAGGCTAAGGTGT
>C101966356 54.0
TTTTATCATATCTTCATCAATATAGGAGAATGGTGTGACTGACATTAAGCTAGATTAAAAGTTTTATTTCTTTGCACAATATTGTTTATGCATGTGATTT
ACATGCATCTCTATGCAATTAAATATCCTTTCTCACTTTAAGAAAACACTCTAACATTGGAAAAGTTTATAATGAAGTCATTCATTGTGACATTGTTTTC
ATTACAGGATTTTTCTTTACTATTTACTTTATTTCTTGTGAAAAGCT
>C101968682 38.0
AAGGCCTGAGATAAGGGAGGAGGAGAACGAAATAAAGTACTACCATCATTAATCATGTGTTGGAAGGTGATTCTAGCCGTATACCTACTAACTCACTTAA
CACACGCTCGTAACTTTGAATTCATAGCCTACCATGACCTAATACAGTGCCAAGAGAGAGATTACTTTAATCCAGTGACCCTGCAGTGTACAAATTGCCC
CCCTAACCAGACTGTGTATGATAACCCCTATGCCTGTGAATGCTTAC
>C101969704 45.0
CATTTGCATTCTGGCATCTTGTCCTATCACTTCTCAGCATTTAGTGCATGGATGAATTCTTCAAGCTTCTCCTGAATTTGTCTCACCCTCTCTGTAGAAA
GAAATTATGCAAATTAAGCATAGCCATCAAATTTACATAAAATGGGTCATAACAATGCTCCACCTCTTACTATGTATTAACTTGTTCATTGTACCAAAGG
ATGATATATTGTACTATCCTTACACCTAAACTTAATAGGTTCTTTTT
>C101971586 44.0
TCTTCCTCTGTTTCCTCGTGGTTCCGTTAAGAGATCAAGTTGTATTTTAGAGACAGGGAATTCGTGTCTCCTCTCCGTTTATATAAGAGCAGATAGACAG
GAAATACTACGTGTGTATCTCATCTCCTTTCATGTGAGAAAGTATTAATAGAGTTTGTGACGCATCTCGTGAAAATACGAACAGTGTGGTCTGTAAATGT
AAAATACATCTTTAATCTGTTAACTATATTTTCAAATGCACCAGAAG
>C101981936 53.0
GAAAATGCTACACATAATTTTAATTCCGTGATGGAATTCATGGCACCACTATTACTACATGTATAAGGCGTGTCACAGCCTACAGCAGTGAGCAGCTCAG
TGTGTGGTGCAGTGCCAGGTGCAACTATGACTTATATATTAAATTACTGGTAGTGTGATGAGATTTATTCCTCCACTCCTTAGAAGACCAGACTTAGGTG
TTAGTTAATGCTTGTGAATGTACGAGGATGTGTGTAGACCCACTTATC
>C101981976 46.0
CTCCAGGCTGAGTTGAAGGTCCTGCAAGATACTTGCTGCCAGGCCTTGTCAATAAGATTTAAATAAGGCAGATATTGAAATGGTTCTTCCAAAAGTCTTG
GAGAGTTAACTCTGTGTCAGAGGTAACCTAAAAGCATCTTTGAAAAAGTGCTTTGGTGTATAACTTCTTAAAGGTAGAAATGACCTGTTGGTCCATTGGC
TGAAAGAGTGGAGTCATATTAGGAGGCAGAAACTTCACGGTGATGAAG
>C101984004 23.0
AAATGTACAGAGAATGAAGTGGAGAGAAAGGGAGGCGTTAGAATTCTCTGCTGCATTTTCCTCAACCATGACCTAATCCAGCCAAGAACTTTCCCATCAA
TCTCATGCGCTCTAACCTTGTTCAGGAGCCTCTGGTGGGCCACGGGAGCAAAACATTCAAGGTGTGTATGATGTCATAGTTATTCCCACTATTCGCCGCC
TCATTGTAAAAGGTACATCCCACACGGGCTATTACTACCGCTGCTGCT
>C101985760 35.0
GATATGGCATGTGGTTTATTTCCAAGAATTCAGCTTTTTTTTCCCCATATCATGATTACAAACCCTGACATTTATACCTCATAGTTCCCTCAGTTCTCAT
ATTCTCACGGTATTGTTTTGTTATTACTCTGGTTCACTTCTCATTACCATACCACACAATGTAAACCTCTATTAGGCCTGAGAGTCAAACCAAACTCCCT
CATCTCACTACAGGAATCAACTCATCAACAGTAATACCCAAACAAGTC
>C101986170 23.0
TTTTTTAAGAGTGTTATGTGCATGTGAATTCAGCTCTGACATGAAAGATGAATCCTCTCTGCTCAGAAAGGAAAGAAGCACCTGTCCATGAGTAGCGAGC
TGTTGGAAGCCGCACATGATTATTTAACTTAAACTGTGAAAAAGAATAATGCGAACTTTTCCATTACACCACCGAGAGACGAACACGATAATTTCAGCGG
GAGTTTTCTGTCGTTCGAGGATAGTTAAAACTTTTAAAATGAAATCGA
>C101989802 40.0
GACGATTAAAGCATTAACAGTGGTTCTCCATCTCAAAGATTGGATGCACGTGGAAGGTAAGTTAACTGAATAATCATTACAATTTGTTCTTTATATCACT
GGAAGGTGTCTTGATTATACAATGTATATTTAATGCTACTGATTTAGTTACATCTTCACACTTTCAATACAAAATAAAGAAGCGTATGGCAAATTTTAAA
GACAAAACACCACAACCATGCATGCCTCTAGACGTGAATTCTAAACTTC
>C101993306 27.0
ATGAGCCATGGCTGCCAGCACCAGCAGCACACTGTAGGTTGGCAGAGTCGGCAGAGTGTCCTTGGGCCTCAACAGTGACCTGGGAGTTGGGATATGGTAT
CTGTTGTCAGGTGCCTTCTCATCTAGCAGTGACTTGAGGTTCTCTGCAGCTTCCAAATATTTCTGGAGAAATTTTTTTTTTTTTTTTAAATAAAATAAAT
AAATAAAAATAAATAAATAAATAACAATAACAATAATAATAATAATAAT
>C101997954 52.0
TGGTGTTGAGGTCTGAGGGTAGGAGGGAGTGAGCAAGAAATTGGATTCTTCAAAAGTGCTATCACTGATACATGATACAGATTAATACAGGTTCTTGAGA
AATGCATGTTTGTCAGATTCAATTAGAAAATTGTATGTGTACAAAATATCCAGCGTACTTGAAATGCAAGTTGTAGAATTCATCTCACTACAGACGACAC
CATGCATATTTCGTAGATAAAGTTCATACAGGTCAGTTAGCAAATATCC
>C101999996 45.0
GTATATCACCATCTCAGTTGTCTGGTGCACACTGACATAAACTTCACCACAGATGGTTTGGTAGTTAGGGTGTTATCTTATGCCACCATTATTGGCTAAA
AACCATTAGATTTAAACCAAAATTTGTGGTTCGTCTTATTTAAAAGTCATCTTATCTGCCAAAATATATGGTAAGTTGAATCAGGGGTATAGAGCTTCAT
CTTGGCTGTGGAAGTGTCTGTCATAAGCCACTAAGAAAGGATAGGCTGG
>C102000066 55.0
GTCTTGTTTAATGGTCACAGAAAGTAAATATTTCAATTTTAAAGCCAAGAGTTGCTAGTGCCCCTTACTTTCAAGTTTGGATTCCTGAATTTTCAGCCTA
AGAAATCTGACAGGTACCTGTGTTTAAGTCGACCCCCAATCTACTGCCTAAATATTTAGCCTTCAGAATTCAACCTATACTCAAGGAAATGTGGTAACCC
CACTTTAATGTCAGTTGGTGTGCTGGTATCCAATGAAGGAAAGCTACCC
>C102003706 50.0
GCAAGTTGCTCTCAGTTCATGCCCTTTCACAGCCTATAGTGTGGATGTGGAGATTTTTCAGTATTAATCAGCATCCAAAAGACAATACATGAGGTGCAAA
TGAACATAACTGAGCCATGTATTTTCACAAGTATAGATGTAGGTAATTGTTATGCCTTATTTGTATTAGAACCCTGGAAGATGCAACTAAACTTGTGAAA
GGGATGAGGATAATGCTTGATGCATATTAGTGACAATTTGCTTTGAATTC
>C102004526 25.0
TACTTGAGGATTCTGAGGACTAAGGAGGAGGATCACAGTAAACTTATGGTAATGAATTCCACAACAAGTAAGAGGGAGAGGGTGAAGGCAGAACACTTGA
AAGGTAAAAGTTAGGTGGGCGAACTTTCAGAATGGGGAAGAGGATTAGCGTGAAGATAAAATAGAAGCTAAATTAATTAACTTTCAGAATAAACAGGTAG
GAGAGAGAGTGAGAGGGTAAAGGTAGAACGCTTGAGAGGAGATGCTGAGA
>C102004818 56.0
GTGTTGTTTTGTATAATCAAATAAGTGTAGACAAAATATACCAAACATTAATTTTGTAAGGTCTTCAAAAATGTAAATGAGCAATAAAACCTTTCAATCC
AGACTCCTGAATATCTGCCTAATTTTCCTTTGCCATGCTTATCAAGCAGGATGCAAGCATTGTTCGGAAAACCTAGTTCCAATACATCAAAACTTGAATT
CTTAAGTAGATCCCACTCCTGGGCAGGATTATGGTGTGAGATTCAAGGGG
>C102006812 52.0
ACAATACCACCACTACCTTCACCACCACCACTGTAATTCCCTCCACCACCACCACAGCCGCCCCCACCACTACAGCCACCACCACCACCACCACGCCCAC
GCCCATAGGCCTGCCCATAGCGAGGGTGACACTGGTGCGCCCAAAAGCCAAGGTCGCCCATTCTGGTGTGTACACGTGTATGAATTCATGTACACCACCA
GTCAATCTCACCTTACACGTCCTTATAGGTATGTACGTGTGTGTGTGTGT
>C102007810 46.0
GAATCCACCGTAGGGAAAAAAGTCGAGGGCGAATTCAAGAGTGTCAAAGAAACCGCGTCCATTTTCCAAGATCCGATCCAGCCGTTGACAACGCCCATTC
GACCTCCCCCCGCCTTCCTCACGGATGGGGAAGCTCCTCCCGCTGCTGAGGAGGTTGAAGTGCTTGAGCCCGTGGCCGTGCTGCCGCCCGCCACCATGAC
ACGGAGTGCCTCCGCTCCGGCCCCTGCCAAGGCACCGGCTGCCGCCATTG
>C102015900 45.0
GTGCGAGAATCTTCTGATTTCACAGTTTGCTTGTTTTTTGTAAATTCCCAAAATCTTACGCTTAGGAAGAGGATGAGAGCGAGTCTGCAGAAAATAATGC
AGTGCTTGCGATGGAGTGCAGGCGTGACCTTCATGAGGACGCGCCGGGGGATGGGGGTGATAATCCGGTTTGTTGGAACGGCATGAAATTCTGTTTCGAA
TTCCTGGCGGGGCGAAAGTTGGTGATGATAAACGGCATTTCATATCAGCA
>C102016002 51.0
GTTGAAACTAGTTTTGGCTGATTTCGGGTTCTGACTGTAACATATGCAAACATGTACATGTTATCCCTTGTACACATCAGAAGCCTGGTGAAATAGTCTA
GTAATGTCAAATCAAACAACAGCATACAGTAGTCAATCTCCCCAAACAGTATTAACCTGAGGCAATATTAAAGCAGTATTAAAACTGAGGCATACTCCCA
GAACTTTCACACTCTAATAGGGGTATCACTGCCAAGTCATGGGGAAATGG
>C102019526 21.0
CTGGTATAACTGTAAGTAATGACTTTTTCGAACAACTGGAATTCATCTATACACCACAGGCAGTTGCTATACATTCTTACACACCATCCTGACTGTCTGA
TGCCTCCTTTAACATATAAAATAAGTACTGAATATATATAAGACGTTTTAATATAAATCACAGGCTGAACTGAGGTCTGCAAGGGGGCGGAGGGTGGGGA
CGAGGTATAGCGACGACTACATTATTGGTGAGTGGCAAGGGAGGGGAGGAG
>C102019782 53.0
AATTAAGCATAAAGTAACACTAAGTAGACTTGTGGTTAGAGAGAATGTGAGACAAGCTATATTTGCAGGCAAGTCACACTAGTGGCAGCGCTGGTGGCCA
AGTTTCTGCTGATGTCCTCAACCGGCTCACAAAACTGGAGTCTGAGAATTCTGCCCTGTCAAAGAGTGAGTGCTGTTGTCTGTTGATCATGTATTTGGCA
GTCAGCTGACATTTGTAGTGATCATCAAGATTCTATTGATTTCCTCTGATT
>C102021006 48.0
CAGCAAGGTAACATCAATGTTTGTGGCTTCTTTCATTCCTACTCTTGCAATCATTAATGTCCAGCACTGTTGAATTCTGTATTTGACATTTTTAAAATGC
AGAACCTCTATTAACAACCTATCCTTGTAAAGCCTCTTATGGCAGGTGATGTACAAGGTAAGGCTATTGTTAAGAGCCTTTGAATTTCCTTTTATTAAAT
GTGAAAAAGAGCAATAATACATTTCTGCATAATGTATCAAAACTGATGAAA
>C102026060 48.0
ATTGAGATGAGGCTGGTGACTGTTAGTACATACAGACAATGGAATTCCTAAGTTTGTCATATTGTATCTTTAATGTGTCTCTGTTGCATTGTGCAAAACA
TGATAATGTAATACATAATAATGTCTGTGTGTAAGAATACTTTTTTTCCTGTGCCCTTGCTGTGCATTGTGACTGAATATTCTCTAAAGTTTTTTTTTGC
AATGCCCCTAGTAAAGGTGAAGGAATTAAATGTGAAATGACAGATGTGCTG
>C102026284 35.0
CACCAGTTCGTAGTTCTGTGTGTGTATATCAGACCGTGCAAACAAATGGTAATGATAGACTCATGTACCTACCACTGAGTCCTGTAGTACACTAGTGTGA
GTGCTACATGTGCTGTGAAGGGAGTGGATATGTTACATGAGGTCCTTTCTGCACATGATTATTATTATTGTCAACATTTAAATGCTTAGTGTACACCATT
TGAATTCTTTCTTACAACAGTTAATTACAGTTGCTTCTGAACAGTTACATA
>C102032548 35.0
TTCTAATACTGTATTGTAGTTTTTAATGTTTATTGTTATTCGGTTGAACTTTATTACTTAATTATAATAGATTTACCTTACAACTTCATATACTAAGACT
AAGTTATCATTAACTTTAATTCCAGGTACCGCAATGTTTTCTTAATTTCTAGAATTCTTCACACCTTTCTTGTCACCCCTCCGTTACCCCGAAAAAGTTT
TTTATACTATCCCTAGGGGATAATTTATTCCCAGCTTGGAGTAGAGTCTGCA
>C102032692 56.0
CCAAGAATGAGTAATAGAACAGCATCTAATACAGGAGAAACTGCATCAGAATTCTTAAAACAGTTAGTAATTATAAATTTTCAAGATAACAACAGCATTA
TGGTACTCATCCCATCTACCACTCCTGCAGAGATCAGCACCTTTGATACTGGATCAAGGCTGGAGGTGCAACACCCTCGCTGGCCACACAGCCTTCTTTT
CTCCTACCCCTGGCTGAGGGATCACTGTCGCTGTGCTGACTGTTTCAACCAC
>C102034580 43.0
TTAGCTTGTCAGTGTGGGTTCCATGGGTGCCCACAATGAAGGATGTGTACAGCATATAATACAAAAATTTCATGGATGGGTGACAAATGTGAGTTTGAAT
TCACAGAGGTGCTGGTGCATGTTGGGTGTGTGTCAGCATGCTAATCAAGGTGGTCTAAACAGGACAGTTGGTTTCAAGAGACTTCAGAAGGTGGGATGGA
AGTTGACTTGATGAGCATGGAGTAGGTGAGGAACAAAATTAGGCATCAATGC
>C102035900 31.0
AGGTGGCAGGTTATGTATCAGCCTAATGGTTACATGGCATTGTGACTGACCTACTTATGGTCATTCCTTGAATCCAGCTCATAAGTTTTCATTTACTGAA
GTGTGGTGTGAAGGTGGCTACAAAGTGGAATTACCTGTCTCAGTGTGTTAGTTTACCTATCATACCAACAGTCAAGTCCACTCTGCACTAATATCTTAAC
AGTATGTTTCAATATTAAGATTAAAATATTAATAGGTAGTAGGTTTAGGCCA
>C102042776 41.0
TTACTTTCGAGACACCTCACGGTCTTCTCCTACCCGCGTGAGAATTCCCACCACCGTATGACAGCCCGCGACGCAGCAGGAGGAGCAACAGTAAATACGT
AACACAGGAGGAAGCTCAAAACAAGAACCAATCACGCTGCCACTCGATCCCCACACGAGGTTCAAAGACTAATATATATTTAAATGAGGAAAACAATCTG
CCCATATACTGAGCCTGAGAGAGAGAGAGAGAGAGAGAGAGAGAGAGAGAGA
>C102053052 43.0
TCTGTGTCATACTACTTTTCTACCTACCTTTTGGGTATACAACTCCATTCACACTTGAACACTACTTGTCATCACGTCCATGGGCAGGTCAAATGCCTGA
ATTGTGGTAAATCTGAAATAATAGATTTCATGTAAATTAAAAGTGTAAACCGTCAGTATTCTTTTTACTGTCCCAAGAAACCACCACATGGTGCTGTCAA
TAATAAATTGCCAAAAGAAAAATGGGGAATTCACCTTGAAAATACCTTAAGAG
>C102053772 50.0
AGACTATATCAATTCATGATCAGTCCACAATCAGTTCACAGAAAGTTAAGAGAGAGAGCACATCAGTATCATCACATCTGTAATCAATTGTGTCTCGGTA
TCACCCGTGTACATTCCGTCCATCAGTAAATCAAGAAGAACTCTTATAACTTGCATATTTTACTTACACAATCAACAATATCAAACTACTATCCACAACC
TCCATGCTACCAACAATATCCAGCTACTACCAGGTCATCCAGAGCAGCCACCA
>C102057000 48.0
AAATCAGGAAGAAAGGGGCAATGTTATCTACTGATTTTGATCAACCAAGGTGTGATTTCCAAAGGCATTCTTCCCAAGTCTTTCCAAAAGACCTGTCTCA
CATACAATGATGGGCCCTAAGGTTAATGTTAACAGCCATAATCCTCTTGGACAAAATCTTTGATGGCTGAATTCCTGCTTCAGTCATGGAGAAAGGATAC
ATAACTCCAGTATGGGTCACATATCAAACGATGGATGTCAGTTTGTATCTGCT
>C102057080 35.0
TTTAGAGACAGCTCATTGGTCATTTCTTCATCTCAGATTCTGAATTCTGGTCCACTTCTTTCACATAAATAAAGCCTGTATGGGTAGCTAGATGGCAGTC
CATCAGAGAGTTCAGTACAGTTCAGAGAGAGATCAGAAGCAGTTCAGATCAGAGAGAGAGTCCCATTCAGATCAGAGAGAGTTCAGATCAGAGACAGTCA
GTCTTCAGCGAAAGAGAATCAAGTATTGTCAAGTCCGTCATAATCTTTGTCTC
>C102064228 44.0
TTTTTATAAATGGAGACAGATCAAGGTGTCTAAAACGCTCTCCTTAAGTGAACGATGAAAAAAAGAGGACTTGATAAAAATGTTCCTTCCTTAAAAGCAG
AATTCATCAGTGAATGTTATTTTACGCACGTGCTAAGTCTGTTTGTTAGGAAAGTACATATTCAAATTATTATTATTTAACACTCACCAAGTCTAACTTA
ATTTTTAGTGTAGAAGAATCATAGCTTAGTTACACGGATACTCGCTGTGGAAAA
>C102064576 52.0
AACACAAAGATTATATTCATTCTCAAATTTTGCAAACACTCACATCACTGCACATGTCTAGAATTCTTTCTCCTCTTCATCTCTCATACTACCAAGACAA
AACTCAAGCCATGGTATCTGACATAATGTATCCTAATTAAATTAAACCCCCCAAAAAATAAATGGAATCGTACAAATTGGTAATGATGATACTTTACATA
CATAAACATAATAAAAACAAGTACATGAGAGAGAGAGAGAGAGAGAGAGAGAGA
>C102066428 48.0
CTGCCCACCACCGCTGCTGTCGTGGAGTGATGGCCTCACGTCATGAGGTGCTCACTTTCCTACCCGCTGCAAAAAAGCCGCAATACTAACAGCTAAAGAA
TTCAACATCATAGGTGTTTCATCTATCTATTCGTGACAGGTGTTTCAACAGTGGGTGCCCTGACCTATATCGCCGCGCCCTGGACCTCGTAAGGCGAATG
CCCTGGTGTCAGGCAGGGAATTTCTAAACGTGTTTTTTTTACAGTGACTAATTC
>C102073531 27.0
TCTGGATATTCTCAATATTTAAACATTTTTGTTCATGAATTTTGGTTATTCATGAATTTATCCAGTCCTTTATTGGAAACTAAAATGAAAATGACAGTTA
TAGAAGGCAAGCTTATAATCTGTTTGATCTCTTCTACTCTTATCCCAATTATGTGGAATTCCATTACAATGTCTATATTAGAAAAGTTTCCACTTCTCAA
GAAATGTACACTTACTTTGGCATATCCCATCTTTATTGTTCTCCTATTTCTCCTT
>C102077835 40.0
TGCAGCCCCAAACTTTACCCTTCTCCCCAACCTGTGGCAAGCGCAACACTCAAGGAATTGTCACCAATTTTGTTGGATTTGAGGTTAATTTTCTTTCAAT
TTTGGTTTCCCATGTAAAATGTTTTAATTTCAAACACAGATTAAGAATTTTCATGAATTCTGATTAAAAGCGTGAAAATTCCCACAGAATCGTCAATCTC
AGTTTGGGGAGTTCCCTTGGATGACAGCTGTAATGACAGCCCAGACATTTGGACC
>C102079377 31.0
GATTCTTTTAGGGAGATAATGAGAGGTTAGTCAAGAGGTGTTCAGGGAGGCTCTACCAGAAAGTTGTATAAGAGCTGTGTGTTTAGAAGTCACTCAGTGT
TTAATTAAGAGTAACGTCATTGAATTCTCCATCATGACAGCAAAGCAAACAAGTGATTGGAATGAAGGAGAAACACCAGGTGAATGAGGTGCTGGTGGAA
ATGTCAAAGTTTATCGCCACCCTCTATCATCACATTCACACACACAAACACTTGA
>C102082883 56.0
CCTCCACCTTCTCCATTACCACCATCACTTCCTCCTCCTCCTCCGCCTCCCCCATCTGTGTGTCGGGACGGTGGTACAAATGCAGGGGCCGCGTCAGCCT
GCCGCTCCCCGCCACTCCGGGCATGGCTTCTCTCTGTCACGCCCTTCGAGACATGGCATGGCACTCCTGAAGCCTCCTGAAGGTGTCCTGAAGCCCCACA
CGTACACACGAACAGACACACGTACACCACTAGCAGTAACACGATCTCTTAAACT
>C102082903 26.0
TGGAGGATGAGGAAGAGAAGGGGGAGGGGATATTGGAAGGCTGGGGTCCTTATCCACTTTATTTCGCGGCTCGATTCACTCCCTAATCCCTAATCTTGCC
ACCACCACCCCCTCCTGCACGATCCCTCCTTCATACCCTCCCTGCCTCACCCTCCTTCCTCCATCCCACACTCCCACACTCCTTTAGTGCCTTTAATTCT
TCCTCCTAGTCATTCCCTCCCTCCCCCGTCTTCCTTCCTTCATCCCACACACCCC
>C102086291 40.0
AAAAAAAAAAAAAAAAAATACTTACTGGTCCAAAGAAGGCAACTCTGTAGTACCGACCTAGCAACCTCTTCTGTGAGGTATTGACTTCCACCACACAGGA
ATATGCCTGAAAAATAATCATGTCATCAGCACAACAGAATTCTGTACATTAAAGATAATAAGAACAAGGGTGACAGTGCTAGTAAAATTATATCATAAAA
AAAATACAGATTTCCCCAAAATCACAAGTATTGTATTGGTCATTATAAAATAAAAC
>C102091041 54.0
GACATCTCTGATGAAAATCCTACTGTGAAGGCAGCTGTTGTCCAGAGTGAGAGGTCAACTTCCACCTCCAGCCCATCTCCTGTGGCTCCGTCCACCTCTA
GAGATATCACCTCAGAGTCCATTTGTCTCTACCCTAAAGTTCCTGCACACCCACTTGGGAAGGGGAAAAAGAAGGCTAGAGCTTGCATCCTCACAGAAGA
TGAAGAGGGCATCTTTACTCTTAGAGCCAAAGAGGACAGGAAGAAAAGTCGCAGAA
>C102092503 59.0
AGTCAGCATCCATCTCTGCGTCAAAGTGGATGCTAGTGGGCTGGCACTTTCCGTGTCACCAGTTATTATATAATATACAGCAACCTAGTATTACTATCTT
TCCCTGGTACCCTCTGCACACACTGACATTCTTGATCATCATGGCTACACGACAGAATAGTACCATATACAAAACAAAAAGAATTCAACTTGTACATATG
GTGGCAAGTGGCAGAGTGGAGTCAACTTAGTGTCCTCTCCCCCACTACTCATGTTT
>C102096207 62.0
CTATCACAACACTCTTTTCTTTGCTGTTTAGCTTGCCAGGACCCATGACAATGTAAGAAGAATTAACCCCTAAAAGGGTGAGTGCCAGGAATTCCCACTT
GCTCAGAGGACAGCAGGGTGCGGGAATTGCTTTCTTCCTCTCTTCCACCAAGATTTTGTACTTCCATAATGTAATCATTGTGTCTGGTGGCTTATAGCAA
CCTTTTTCCTGTGTTTCAACTCCTAGTGCACAACTGACCATAGAAATGGAGGTACA
>C102097131 46.0
GAATTCCTGAAGCCCAAGGTGTGTGGTGAGCAAATCTCCCTGCAGCACTGTCACCCCTTCACGTCTCTCCTGCATGCACCATTCATAATTTGTCAAGGTC
TATCCTCTTCCCTTGAAAGTACTCCACTTAGCCAAAACTTGAAGGGACCCAGATTCATCAAGGTTTTCATTTTGTGTCTTCCTCACTCTCTCTAGCTGCA
TCCCCTTCCCTTTCCTTAACAGTACCCTACTTACCCAATACCAGACTCGAAGGGGT
>C102100323 59.0
TCACCCCAGTAACAGCAGCAGCACCAGCAGCACCAGCACAAACACAGTAATTCTGGATAGGTCACTTTGTACTTTTCCTCCCAAGTACAGTCTATGGACA
GGAAGCTCTACAAGACAGTCACAAAGCTCTGAGTACAACAGACAGAGAGTACTGTGGCTTTGTGCCCCAATGCCATGCGGCTCATTCCTGGTTCTGTCTG
GCTAAGTAGTGTTAGGAGAGCTAAGAAATGCACGTCATCATCATCATCATCATCATC
>C102104127 28.0
TGGGATAGAAATGCAGCACTGTGTTAAAATGGAAGGTTTCATCAATACTAATGTGGGTGAGTGATGAATAAATGGGAATCTACTCTGGTTGGTCCAATGA
GAATTCTAAGGAACAAACAATTAAATCAATATATGGAGATTAATTTTTCAAGACATCTTTAGCAAACATTTTGAGGCACTCACTTGGTTTTTTCATTCAG
AACCTGATGACACCTCACTTGCTCTCTCAGCAGCAATATCTCCCTTTCTTTAGCTTC
>C102105867 62.0
GTTTCTGAGTGGCCGCGGCGCGCTGCCCCAGGGCGTGGAGTGTACCGACTCTCCTTCCTTGCACACGCAAAGCCACCAGTGATATTGTAGCTGACAGCCG
TGCTCACACTAAATGTTACAAGGTTGTGAATGAACTAAAGAGAGTGGACAAGGTAATGTGGTATAAAGTCAAACCAATCTTAGCAGTACTTTGCCAGCTA
TTTTTTCCTGAATGAAAATTATCCATGCATTAATTGCTCTTGAAGGAGACTAGTAGT
>C102106869 58.0
CAGACAAGGTCCTTGGAGGAACGCGAGGACTTCCCCTTGGGGCAGTAGTAGAGGCCAGACGCTCTCAACACAAAGTAGTACTTCTTCCACACCTTCTTCC
CTTCCGACTTGAGGAACAGATGCCCCTCCACCTCTGGCACCCCCACCCCCGTGCTGGAGAAGAATTCCTGGTGGCGGAGCAAAGGTGGAGTGAGTGATGG
GTGGAATGTGTGGTGTTGTGGAGACTGTGAATGATGAGTGGAGAAATTAAATGAAAA
>C102109755 42.0
TGACAATATTACACAAACATTCAGACAGAAAACTGATATACCATAATACTCGTGAAGTATCGTGTTGTAGAGAAGACATGCAAGTGTTTATGGAAGAACC
CCTGAAGCTGAAACAAAAATATACGGGTGTGTCGACTGTAGAGGCTTTCTTCACGCGTTTATGAATTCCCTCGGGTGGTTCCTGCGGCTTCATCTGATTG
GCTGGACGGCGTCACGTGACACAACAAAACCGCGGTCGTGTATGTGGGAAGTAAACT
>C102112649 57.0
ATCTATATATCAGAGTGACATCCCACATAAAAGAGGGTGGCCAGGACAAGGCATCTACATACATGCATTCACAAGCATTCCCTACATCTTAGCCTGTAAG
TATGAAACCTTGAGGCTAATAATAGATTGTTGATTGTATACTACCTACTGTGTTACATTTTTCAACCATGAAAGTGGCCTTTCGTGATGAGCTTCCATTT
TTAATAATAAGAAATCATAGAAGTGTATAGAATTCTATAGGTTTTCCAAGAATATTGC
>C102113031 34.0
CACTTTCTCTTGATAAATTTGATGCTAATATCTGCTATTAATCACACCTCACCTCGCGTCTTCATCACACCGCAACACCAGCAAACATTACGTACACCGC
ATCATACTCTAATTACCTTCACCACCAACACTATTCAGATTTCGCTGCTATACAAGAATTCTTTCACTCCGTCTGTATATGTTTTTCCATCTCATATCTT
AATTTTCCTGGAATACACAAAGCCCTATTTTTCCTCCCGTCACATTCTCAGCGTTCTG
>C102114303 32.0
TGAAACGGATGAAAGAATGAAGGTACTCTTGTATTAGTAAATTGGGGAGAATGAGAATTAGTGTCGTAGGAAAAAGAAAAGTTACCAGTGAAATGGGTGA
AAGAATGAAGTCACTGGTTACCTCTTGCATTAATGAATTAGCAATAAGACAAAAAAAAAATCTTGATGCAGAAAGACCTTCACTTTTACACACTGAAATT
TAGACTTTGAATTGCCTTGCATAACGCTCTGGTGCTTCCTGACAGCGATCAGGAAGGC
>C102114501 37.0
ATGTAAGAGGAAACCAGTAACTTAATTTCTCACAAGAAGCAAAAGGAGAGACATTCTGGAAGGCTGGCTAATTCAGATGCAATGAAGCAAAATTAGAAGA
CAAGCAGAATTCGCATGGGAAATCGCCTAGAAATATTTCAACCCTATGTTTAAAAGATCGAAGGAAATAGGCAAGTAGACAATTCCAAAGGTCAATTTTC
GAACAAAATTGTATTATCATACATCAGTGACATGATGGGGACAAAAAGAAAAAAAAAA
>C102115901 59.0
AACTCTTGTGTTGGGAGGAGTGGTGTGGGGTGAAGGCTGTGCTTTGTGTGCCTGGCAACATGCTGTGTTTCAAATGAATGTTGCTTTACCTGTACTCTAA
CACTGACACTAAATTAACAGACTCTGTGTGCATTATGGATATATTTCATTACAAATTAATTAGAAGCAAAATGTAGTAGTGAGAGGAAACTGGATGAAAC
AGAAGTACTTTATTATCCAGTATTCACTTTGCCTGTTTCTGTTTTCTCAAGAAGGTAA
>C102121371 49.0
TAATCCCCAGAGACAAGCCAGGCAGGGATATACTTGATAAGCTCTGGAATGCTAAACACTCCTCCTCTCACCTTGTACTGGCCCTGGTAGAGTAGGAAAA
GAATAGTGTAACTTTCCATGCTCACTTTTTCTGGTTCACAACAGTGCATGAATTCTTGTGCAACAGTAGAGAAATGAAGGAAAAATATCACATCACGTAT
GAATAGAGTTCTACTAAAGAGAATTATAAACCTTTCCATGAATGGTTTTCCAATTTGT
>C102123335 42.0
TTTCTCCTGTTGACTTCCCTCACACTCGGGAAGGCGCCTCGTCTTGCCTCACAGAAGGCCCAGTTATAGGAATTCATTACATAAAAATTGGCACTTCCTC
TCCCACCGATTGGAGGCTTGCCAATCATCTCCTAGTGGAAACAACTTGCACATTCTCTTCGTCGCTTTCTGTCTGTCTGTCTGCTCTCCTGTCTCTCTCA
CTGTGTGTATGAATGTGTATCTGCCTGTCTCGTTCTTTGTCTCTATCTATCTTGAGAC
>C102123585 49.0
GCGGCGCCCGGCACTAAGGACATGACTTCCCTCCTTACATGGGGCACTCACCACGCACTCCACACGCCTGCCAGAATTCGCTCAGATGTAAAAACCCGCC
TTGCCGCCCTCCACACCGCACAGGGAAGCTCACACGCAACGGTCTTCTCAGTGATGTTCACCGTACTAGATATACTCATCGTTATACTCAACCCACAATA
CCGCAGCATCGTTAACTGGTCCTGAAATTACAACTTAGAACGCTGGTAAATAACTCCG
>C102125495 18.0
GAGAGAGAGAGAGAGAGAGAGAGAGAAAGAAAGGAAGAAAAGAAATCTCTGCAAACTCTCTATTTTTGGGACAGCGGCACAAAGCAAAATCGAGAATTCC
TTGGCAGATCTGTCGACAAGGGACTCCACTTTCTTCACCGTGACTCTGGGGTTGTCCTGCTCCCGAAATGCCTGAACTAAAGGACCACATATTCCGAAAC
ACTTCTGCGCTGCCCCTTCGCTAAACTTTCAAAAGGCTCTACATAGTTAAATTTCCGCG
>C102130549 29.0
ATTATCAGGGATTATGTCATGACAAAAGAGTTTTGTCTTTTTTGAGATTGTTAAATTTTTAATTCTTATAATAGATAGGCAGGTGTGAGTGTGTGCAATG
AGATTGTTCATGTATGATTCCTGTGAATTCATCTTGATGACTGAGTGCATTTTATTTTAAAAGAATGTGGAGGATGATGCACTGAACACAAAGATTGTCC
CTGGTGAAAATTGTGTGTTTTGGTATTTGACATACTTCTTGAACACTTACTACATTAAT
>C102130647 59.0
ATGATTTCCTCTAAATTAAGAAAAATCATATGATAATATCTGTGAATTAGTACTTGAATTCAACATGATAATGCTAGGAATGACACTGCCTTGAAATCCC
TATCACCACTTGGAAAATAAGAGAAAATTAACAAGAGTGAGCACATTTCAGCTTGGCATCACTGGCATTCTGCTTGGCTGAATATAAAACAGTGTAGAAA
GAATGTAAAGATGACACAAGAAACAGCTGAGGAGACAAAGGCCTCATTTCTTGAACCAG
>C102131001 39.0
TGAGAATTATTAAAACTCACAAAAAAATTCAACAAAAAAAATCAAGGGGCATCATACTTTGCCCAAAAAATAAACATTGAAGAAGCATCATATTTTACTA
AAAAAATAAAGTGTTTGGAAATTAGCAGGCTAAATTTATGCCACAGCACTAGTTCTGGTGGCTATTACTGTTCCATCATGAAACACCAACTGTTCTTGCA
GTTGTTAATGTATCACAGTTTTTTGATGAGGGAGCAATATCTATAAGTTTCTCCAAAAA
>C102136679 53.0
CTGATGGCTTCTTGCAGCTTCCCTTATTTTCTTATGTTTTTATGTGGAGGCGTTGGTGGTCTAGTACAGTCATTGTCACAAGTCTGTTAAGCTTCTGGTC
TCACCTTCACCGTGTTTGGCGAATTCCCTCAATCTGAAGTCCTCTGATCTATTGGCGATTTACAACTGAAAGATTCTCAGAAGGCCGGAAGGCTTAGGAT
GAAGGGAAAGACGCCAAACACAGTGAAAGTGAGTGCAGAACCAGACTTGTATTAATGAC
>C102137569 36.0
GTGCATAGTACGCCTGTCACAATGATAAAAGGATGCATTATTGAAAATATTTTCTATGCCCTTACCTAGCTCAAGAAATCGTGCACGGAGCTCCAGAATT
CACAAGACTGCGAGGAAGATAACCTTGTATTACAAGTGATAGAATGAAAACCGGAATCCACCTAAATGCTATCCGACAGTAGTCACTGGTAAATTTTCGG
TAAACAACATCTTTCAGATTTCACTTTCTAATCTTGACCTTCCTCGATGTTTTTTTTTTT
>C102140951 33.0
GGTCTTCTATTGTTACACACTTCGGCGCTCTGTTAGTGAACGGCTCTCCACTATCAGTAGAAAAACACATGGAAACTCGATTGATGATTTCTGTGACCTT
TCAGATTAGTCTACGTGAGAGTTACCGAGAATCAGGATCCCACAGCCATGTCACACGATCATCGTAGTCAGCAAACTTTTCCAATCCTCACCCACTTAAA
TAGATCCTCCAAGTGAATTCGCTCGTCACTTCATTTTTCCTCTTCCCTTCAGTTTTTTTT
>C102144769 45.0
TGTCCTTCTCTGAGAGTGTTGCATGACAAGGGATTCTGTTCACTGTCCCCTTAATAACCTAACCTGCAATAGAAGGCATGAATATCTAACTGGTTTATTA
TTACAGCTTATACAGTAGAAAGCAAAAGGAAATGGTATGATAGCATTGGTGATAGAGCTTATGGTGTGAGATGAATAATGTTGTAAGAAATTCTGAAGTC
AATTATAATAAATTCATGATTTGGAATTCTTTTTAAGAGCACCACTGACATCAAAGGTGG
>C102160297 41.0
TAATAATAATAATAATAATAATAATAATAACAACAACAACAAGGAAAGGATATTTAACGGGTCGTCTTTGTGACAACATATGAATATCCGTTTTACATGT
TTATCTAATTCCGATACCTGAATTCTACATGTCTGCAATTAGTTATTAACTTGCATCTCATTCATCTGCGTCACACATCACGTTTTCACCTCTGCAGAAA
TACACTTTAACACGAGGGAAAAATTTAATCCCCAGGCACATCCTGTTCCTGATTTATCCTC
>C102161567 45.0
TGTTGTGGTATTTGTACAAATTCATTGCTATTATAAAAAAAATAAATGTACATTCATTGTACTGTATAACCTTATTAGAGAAGTAAATATGCACACAATA
ATGCAAATTAATTCAGAAGTATGAAATAGCTGCCACACAAGGGAGTTGTGTGTGTTAGACCTGATTTGACATAGTCATGGGCAGAGGAATTCCTGGAAAT
GACAGTGCAGTAGTGGACTTCATATTTTGGAAGGACTTCAAGTTCAGCACCTAAACAAACA
>C102161835 44.0
TTACTTTTTTTTTTTATTAGAATTCAAAACCACTTTCGTGTGTTCTGGCAAACTATCAGTTGGTTTTCCTAAGGAATCCAAGACCACACTTATGTTCCCC
TGGTCTTCCTAATATCTCCCTCCTCTTTGGCACTACATTTTGCAGTTTTATTTATGATGGTCTGCATGCTTCTGCTCATACACACACTTAGATATTAAAA
TGCTATGACACCTTCTTCAACCAAAGCCAAGGCATGAACCTTCTCTTCATAACCAAGCTTA
>C102168217 32.0
CTCTTTTTCGAAGTTGTATTTAAGTTTTATAAAGAAAAGGAGGCGAGAATGCTTAAGGTATTTTAGTCGCCTTCCATATTAATGATAAAATGAATTCCTC
GTGTTCTTAATATTTTCTTATTTAAAATGATGCGTTGGTTCATCTATAAGTGTTTGGCGCTTCCTACAAAAATAAGCATCTTCCTTGACAAAACATTAGT
ATCTTTTCTTCTTTTATTCCATACCATATTTTCTGAATTACGAAATATTTGCAGCCTTTGCG
>C102170459 33.0
TCCATCTACACATGAATTCACGTTAGTCATGGCTGTGCAACAAAACAGTAACATTGATGGAACTTCTTTGGAATCTGAAGATTTTTAATCAAAGTTCCCA
GATCACTATTGAAACAGCCATTTCTTGTGACTTGAAGGCTCCAAGGCAGTCCTCAACCAGCTCAACTCGGTGCAACTCACAAGTGACAGTTATTTACTCT
ATAGCACTCCTTCAGTTATATCACTAATAGAAGTTTATTCATTCATGTACTAAAGAACCTCA
>C102171299 21.0
CTCCGTTCCTTCAGGTGTTGCATGAAGGAACACAAATAAATAAGGGAAGCTGCAAGAAGCCAGCAGACCTACATATACGTGGGAATTCCTGCATGAAACA
TACCTGCTCATTTCCACTTGTCATCCTCATCCATGGATTAGTCTACTTTTTTAAAACTTCCCAATGACTTAGCGCTAATAACTATTCCATTCATCTACCG
CTCTATTTGAGAAACAATTACTTCCCATCTCTCTCTCTCTCTCTCTCTCTCTCTCTCTCTCT
>C102173895 25.0
CACCTCATAGTTTGGATTGTAGGTTTTAGAATTCTAGGTATTAGCAAACTGGGATTTCATAGGACAGAACTTCTTCCTGGGTATGTGTGTAATCTTTAAT
GAAGAAGTTTTGTTTTACATGAGAGCTCATAAAATTTATTGGTATAATTCTGTGAAATGCTGTACATCTGAATTGCAAATTGCATTCCTTTGATTTCACT
CCATTATTATTATCAATATTGTAAATTTATATCACCCCCAAAAATTTATAGTTTCATTATCT
>C102176159 37.0
GAGCTGCATCAGTAGAGTTCTCTCTAACCACTACACATACTCTGACTTCCTTGCCTTCCTCTCTAGAGGAGTAAAGTGAAGGAAGGGTGGACAATTGAGG
ATAGGTGGCAGATGAATTCAAATTATGCCAGAGAACCCTGAATAAGTCCTTTACCTTCATTCTCAACAAGACAAAGCCTTCATCACTCATCCCATTGTCA
AACTCCACTAGATTCCCAAAGAGAGAACTGCAAAACCTTCTAGTGCACTCCATCGTAATTCAT
>C102177337 58.0
GACGAGCCTCGCCGAAGAGGACGCCCGCCGCCCATTGTCTCCAGGGATCGTGGTGGAACACAGCCAGTCCGTGGGAGCGGCGCTCCAAGCCAACCTATCA
GACCAAGGCTCAATTGAGGAGGCACTCGATGCCTTGTCTTTCTTGGCTGACCAGCCCGACGAGGAAATCGATAACCAAACCAGAACGTCTTTCACTAGGC
GATGGCGGCTGCCCAGCCTTCACTCCTCTTCGGACCTAGAAGACGAACAAGAACCCGAACCTC
>C102177963 21.0
TCAGGGGGGAGGGGGTGGAGAGCTGTGCCATGTACTGCCTTTCAAGTTTCCTTCTACCTCATATTTTTGTGATTGTACTTTCTCAGCATACGACAGAAAA
AAATTCCATAAATATAATGTAATCAGCTTCAACAATTTCTTGAAAATCCCTCCAACACTCAGCTATAACAAGTTTGCCAGTCATTGCCTGGGAGGAATTC
TTGGAGATATGCCAGATATAAAACTAACTGATTAATGGTCTCCATTTCCTCTTGTTCATAACC
>C102178131 33.0
GTGTGTAATGGCTTAAACTATAATAAAACCAAAAAAATAAATAAATAACCAAAAAATTTATCACGTTATCAGTGATAACCGGTAATCGATAACTAGCGAT
AAATTTACAGCTCAATAACTGGTAACTGATAAATCGATAAATTCAGAATTCCGATACTAGCGATAATGATACTGATGCAGTAAGGTACGCAGCAAAGCAC
GGTTGTTATAACGTACAGTTCCAATGATGCACTGAAATTTTGATAAATATTTAATTAGAATAA
>C102182769 38.0
ACACACACACACACAACCAGGCAACCAGTACTTGTAAAGGGACTGACACACACACACAAATACACAGAAAAAAATTATAAGTAAAGAATTCTGAGTATAT
ATTTAAAACTACAAATAAGGTAAAAATAGATCATTTAAGAAATCAGTATCTTCACCCAAACCCTCCAGCAACTTGTAAAGGGGAAGCAAATGTAATAATG
TATAGTAGGATGAGGGAGAGAGTGGAGTTTCTCTCTCTCTCTCTCTCTCTCTCTCTCTCTCTC
>C102183775 26.0
CCATGCCTCAGATTGGCTGGCATTCCAGGAGCCAGCTATACAGATGGAATTCTCACATGGAGGCATGGTGTTGGCTTAGGCTGAGTTAAGAGACAAGCAC
CTGGACACCTAGGTCATGCATAAGAGATTTGTGCTGATGATGAGTGTTCCTTACTTTGTCCAGAAGGTATTGTTTTCCTGGCTTAGTAGGTTATACAAAG
ATGGAATTGATAAGATAGTCCTACATTCCCCCTCATCCCCCCTTTTTTTTTTTTTTTTTTTTT
>C102186449 48.0
GTTCAAAGCTGGCATTACCAAGCTCTTAGAAGATGGAGGGCTTAAGCTTACAGAATAGGTCTCAAATAGTCAAGTTATAAGAGAATCAATTTCAGAAGGG
GAAAATTCAGTAACATTTGATCCTATTAGAGTTTGATAATTAAATAGAATGTGGAATTGCTGAAACCTTTGTGTTGATGGTGGTGGACTTTTGAATGAAT
TCTTGTTTTAGGTTCCAGATAAAGGCATGACTTGACAGGGATGGCATAAATCACCTTGGCTGC
>C102186547 47.0
AAAAAAAACAATCACAACTTTTAAAGATGTAGCAAGAAAGGAAGCCAGCTTGTCACTACCTATTGATGACTTTGAATCCTGAATTTCTATGTTGTGAGCT
AAATGAGATAACCACATCACCAGAACACATATTTCAAGTTCATTTTGATTTGTCTTTCCATAACTCAAGTGAATTCAGTGTTTCAGTGGATGACTCACCC
AGCATCTATTCTCTTCTTTTTCAGTTGCTTGGCCAACATGTTTAGGTTTCTGAGTGAGTTTGT
>C102191103 62.0
AATTTCTTGTTTGGCATTTATGTTATGGATTTTGTTGCAGTGTTTATTTGTAACGGAAAAGTCATTGTAGATTTTTTTATTACCTAATTTACAAACAGAC
AATAACTTTGCAACTCTCATTTATTACTGTTTTATTTATTTACTTAATTATTATTATTGATTCTGGGAAGGCATACAAAACATTATTTCATCATAGACTG
AAAGAGTACAGTATGCATTTTCAAAGAAATGGTTGTATTTAAGAATTCCTGGACTGCACCACAA
>C102204569 43.0
TCGATTGGTCCATGGGTCGAGTGTTAAGTAAATTCTTTTAAGATTCTTCATTTCTAATCTCAATCAATTTGCCATTTTTGTAATGTACTGTGGGAGAAAT
GCATTTCAGATGGTAGTTCGAGCAGGAAATACAAACTTTGGCTCGCCTTTATGTACAAAGTCACGAAATGTCAAACTTTGTCAGACTTAGAAGTAACTGG
TCACATGCAATTGAAAATAGCATTGCCTTTACCATGCACCTTTGCTTTAACACATTGACTCCTGA
>C102205405 52.0
CACAACATTCACTGCTTTTTGCTTAACTTTAGATTTTGACCACTGTTTGGGCTTCCTTACGTTTTCTTGATTAGGCGATGCACCTAATCCCAAGGTACTC
TGTTCATCAGATGGAAAGTCTGAGGAAACACATTGTGTTGAAGTATCTTTGAATATATAAAATGCTTGACTATTAGTCTCTGAAGGCAAATCTTGGATAC
ATCAGCCAGCTGGACCACCCAGTGCAGGCCCACTTCTGTTACCACCAACCCTATGATCCTGGGAT
>C102210001 38.0
CTCATGTCTCAACACTGATTCTGAATTCAACCTCATGAAACGGAAGACAGTGAGAATGTGAGAAGAAAACCAGTACTTGTGAAAATGTCTCATAGTAAGT
ATGAAATAAATCAAATTAATAAGATACTTTAATCAGTATCAAAGAAAATTAGAAAGACTGACTCCAACTTATACATACATCTAATTGATAAATAAATACA
CAATACAAATTAAATCTTCATAATATATAAACAAAGAAAAAATCAACCACAATCACATAAGACAT
>C102213317 47.0
ACAGTGATAAGCAGAGAAGAGACTAGACTTGAGGGTTTACCTACATACCTACAAACCTACGAACCATCTACCTTAACCCAATGCAACCTAATAAAAAAAA
TAACACATATGACTAGAGATTTCAATGGCAGAATTCTAGGCCCTGAAGTCTCCTTACCTGCCTGAGTCCCTCTCCCTTGGCAGTGACCATCTGGCTCTCT
TTACGCTGCAGGTGGCGAACTTCCCGAGGCTCCAGCTCCCGCACCTCACACTTGAAGGGTGAACCT
>C102213355 38.0
AGTGATGAGTTGAAAATTCCTTTGCAAGAAGTTTCATGACATGGGGGGGGGAAATCTACAAATGTTGAAAAGTTAAGACTGGGGCCAGATCATACAAATT
TGCCTCATGGGGATGGCCATAGGTTTTGCAGGACAGTAGTAAACTGCTGTACATAGGAAAGAACATTCCTGTGCCACTGAATTCTTTATATTATAGAAGC
AGAAGCTGGTTAAAAGGAACTGAGTCGGGGAACTGAGGATTCCTCATCCATGTACGTGTTTCACCG
>C102217152 57.0
ATTTCTGTGAGTATGACTTTCTTCATGGGACACCATGTATATGAAATGATAACGAGTGATGAAATTGATGTTGAAAAATGGCAAGGCAGCCATTTCCCCT
CATTTGGATTACCATATGACTAACCTTTCACTCATTGTTACATCCTGCCTTACAAGTGAAGTGATAGTGAGTTGGATAATTGTGGTAATTGACTAATGGC
CTTTTTATTAGTCATTCCAGGCTTTCACCTGAATTCTTCATTGAATGAGAGATTGCTAATTTAATT
>C102217394 44.0
TGATAAAATGATTCTGAGATTGTCTATTCATTGTGAGCTCATCCAATGTAGTCACATATTGGGAGTAAGCACACAGTTTTGCAATATAAGCTGTTTTGAG
TACAGAGAGAAAAATGTTTTGAGTATGAAATTAATAATGTCATAATCATTTTAGTAACATCAGCCTTCATTTTGACAGAATGATTATGAATTCCTATAGA
TAATCCAGTTGCCAACTAACATGCTTTATCATCTTAGCCTTGAGTGATAAGGATAAATGTAAGCAC
>C102218958 61.0
CAAATCTATCCCTGCCAATTTCTTATCTATCTTTCACTTATGGCGTTATTGGGAATCCTGGCATCTATCTATCGGCAAACTCTTTTCCTGTCTGAATTCA
AAACGGTGGTTCCAGCGTGGACTTAGCGGGGCGGGCGGCGAGGGGCGGCGGCTGGAAAATGGAATACAGGTTAGTCCAATACCGCATGACAGCCGCGCGT
CGTGATTCCCTTGTAGGGATTGGAGTGTGGAAACCGCGGGTGAGCTACACGATTGCGTCACTAGTG
>C102223724 37.0
TTATTAATTTCAGGGCACTTCATTGAAATCTGGTTTACCTGTACCATCAGCTCTACTAAGCAAAGAGAAATGGGCAAATGAAGAAATGTTCAGGTATTAT
GAAAAATATTGCCTTGACCGCCTTGAAGAAAAGATCCAGTACACTTTCAAAGATAAAAGCTTTATTGTCCAGGCTACAACTCACAGCTCTTTCTGCCAAA
ACAAAGTAAGTTCAAGAAGCAGATTTTTTTTTTCTTTCTTTCCTTCTCTCTCCCCATCCACAGGAAA
>C102223818 58.0
ATCCCTTGGAGATCACAATCTGTCCGTGGGATTTACCTTTTATATAGGTAGTTTGTTTACTTAAATGGGCGCCTGATTTGAAAAGCATCTATAATATATC
TTTGAATTCAGATCCAAGTGGCTGTGACTACTACATTGTGTTGAGAAGGAGAACCTTCCAAATAACGAATAATTGCATACTTAGTACAGTAAATAGGGGT
GCTTGGTAAAATATCTCGCGTATATCAATTACTGGGTTAGCAAAAGGATTTAGACACGTTTCTTAGT
>C102225720 47.0
AAAAAAAAAAAGACTTGCTTAAATAGAACTAGCTTTAAATATTGCCAGTCATGAAGTATATTAACCTCCACTATAAAATGTGTGCAATGTTTATTTATTA
TCTTCATCATGTAGTTTTTTTCATGGCCACCAACACAAATATACTTCTGTGCAGCAAAAGTCAAATGATTGAAGGAAGGGCATTGCTTGGCAGGGACGTA
TTGGCAAGAATTCCACCAATATATAGTCACTGTCTCAAAATAGCCTCCTGTCTTGTCGTATCTGTGG
>C102226784 44.0
TTGTTTCTGTGATAAATTTTCTGTCTCCCTCAGTGCAAGTAAAGTAAAGCTTGAAACATGCCACATCTTTATTTTTTGCTCATTGAATTCATGTAGGGTT
ACACGAATGTCATGGTGTCATTGCCAGTCAAAAGTTGAAAGCTTCTTGAGACATTTGGAGAATGTTGAGTTATAGATTCTCAAAGAGAAGAGCATCAACT
TGACACGTGAGAGTAGCTCATCTGTGTGTGGTGGGGAATGTGGGGGTGGGCTGAGGGTAGCCACTGC
>C102227616 56.0
CCTGCAGCCTGCCACCTACCACCTGCTGTCTCACAACAATATAACAATGGCTTGTATTCTTAAACGCTTCGGGCTTTCATACGGGCTATTTCAAAAGACC
ACAATGACGATAAGTCGATGGAACTTTAGCTTTTTCAAATTGACGATGCAGAATTCTTGTTAAACTTTCACCAAAACCATGAAAACTCTTGAAAATGCTA
ATAATTTGCACTGCAGTTTGGTGTCATACAAGTAGTTGAACTAAGAGCCCAAAACTTTTAAGAATAC
>C102227706 35.0
ACTGCGTCTGCTCCACTTACCTACCTTCATGTTCGAGCACCAAGGCTCATTAACTTTTTGGGCAGCATTCAAACATCTCTAAATACTTTCCTCTGCAGTA
CATTTGAACCTAATTATGATACAATGAATCTGAATTCTTCGTAGCAATTAATGTGCATTACCTGTGCTTTTGCCAAATAATTGTCAATCTTTTCTTGCAT
TTAAATATGATTATCATTTTAAAATTTATCTGCATTAAAGAAATCTTATGTGCGCATCGTTTTTTTT
>C102228686 35.0
ACTGTTCTCTAGCAACTCACTACATACATACACTGATAGTTCCTGCCTCCTGTCCCCTCCATCAGTAGCTGCTGCAGTGTACATCCCCTCCAAATCTCTT
ACTACTGCTTGGAGGTTGCCAGCCACCACCTCAATCCTTATGGCAAAACTGTTTGCCATTAAGGAGGGCCTCGGATTTGGCAACAGCCATACCTCCCCTT
CCTCAATAACACTTTTTATGAATTCCCTCACAGCCCTCCAACTCATCCAATACCATTCCCTCTACCT
>C102231888 49.0
CCGCCTGTCACTCTCCTCTTCTACTACTGTGTCTCGGAATTCTTCTTTCAACGCCACTGCTGACGCTGCGAGGTTCGACCTGGCCCGTGCTCTGAGCCCA
TTTGAACAGTTGGAAAAGGAGCTTGAGACGGAGGTCAGTGCTGAGGCACAGCCTGCCACCCCCGCCGCTGCTCCTCGCGACGAAGTAGCCACGGCGCCCC
CAGTAGACCGCTCCACCAAACCGGTAACAGAAGCTTCTGTAGAATCGCCGTCAGTGGTCGAGACAGA
>C102233054 31.0
CGACGTGTTATTTTTCGGTAAAGCTGTGATGAATTATAATTGTTGCACCTTCAGAGAGACGGACGTGGATTTTACGTCCCCATTGTGAAGGAAAAGAAAG
AGGTAATGTGCGTTATTTTCTCCGCTTTTCGAGGAAATCAAGAATTCTTTAGCACAATAGCCACTGTAGGCTGGGAGTGGGAGTGCTTTTTGACGTTTCT
TTTCACCACCTCTCTCCACCTCCCACACACTCAGGACACACACACACACACACACACACACACACAC
>C102233080 35.0
CGCAGCTTTGCACAAACAATCCTCTAAGAGCCTACACAACACCCCTGAAACCTGGCACATCCCATCTTTCCTTCTTGTATCTAATGTATCCAATGTCATA
TTGGCTATATCTCGCAGAGGAGTCACCAGCCATGGCAGAGAAAAGTTAACGCCTACCTTTACTCTATCCTCCACTCCGCCTCTTCCTTTACCTGCACGTT
AAAGCAGCTGACTGCTGCTCTGCATTCCCCTCGATGACGCCACCCCGGCACCTCCTCCTTCACCTGC
>C102234512 53.0
TGTGTGCTATGGTATAAACAACTCAAGGATACTCTACATTCTGGCCTTACCTAGTGGCGTAGACAACTTTTGTATTTAGCTTGAATACAGATAGTCTCCC
AGTGACTAAAGTATAAAAATTTAAAATGATGCTTCTCACAAGGTATTTTCCTGGTGGGAATGAATTCTGTTGTCTCACAATGGGATGGCAGTGAATGAAG
ATCTGTCAGGCTGGATCTCTGGTGGGGAAGGTTAGGCTCTCACAATGAGAACTGAGCGGGGCTGTCC
>C102235360 54.0
GTATTCCACCACCAGCTAAGTCATCTGTGCTGAATTCCTCATCACTAGTTTCAGCACACTCATCAAGTTAAATTTCCTCTAGACTGGAAACCTCTAGTGT
CACCTCACACTCACCATCAAACATCACCATCACTACACCATCCACTCTTGTCTATGTACCTGAAACACTTATTTACTTATGAAAATACATATATATTTGC
TGTCTTTCCTAGAAATTGGTAAAAAATTATAAAATACAGCACACGCCACGAACACATAATCCAGGCGG
>C102237742 41.0
TAAATGTTATGATGGTTGTATTATATACTGCAGTTTTTAATTGTTGGTTGTAATGGGTTTAGCAACGTCACCATTTATGAATTCGTATTTATTTTCAGAA
TATTATAGTAACTGCTCTAATGTGCCGTTTTCTTTGTACTATTGTTTCGTTATAGAAAACGGATAAGAGGGGACTAATGAAAATTAAATAACTACGTTTT
CCTCGTGGAGAGTGAGGCTGAATGGGTGTCCCAGGTGACACCAGCGGGCAGGGGCGAGGCCCGGCGGT
>C102238462 46.0
ACCTCTTCGCAAGCACAGAGCCCAAAAGTGGAGGGAGGACCATTTCTCAAGAATTCAAACATCTGGGTATGTAGCACGATCTGAAATAGTCTTAGATTAT
GGGAGGGACGTGGTTCGTTAGAACCCTCAAATTATTGAGATATTCCCGAAAATTTCTCGAAACCAATGTTTCCGATCTAAAGGCCCGTCCACACGAAGGG
CAGCTGCCCGACAGGCAGACACTAATTTCGTGGGCGAGTTGCGACCGTGAGTGTAGATGACGTCATAA
>C102239230 41.0
CTTCCCTTCCCTTCCCTTCCCCTTCGCCACGCCTCCTTTCTCCATCCTCTCTTTTAACTCCTGCTATGTTTCGTCGTCCTATCTTTTTCCTTCTTTTCTC
TCCCTTCTCCTCCTCCTCCTCCTCCACAATAGAGCCCTTGTGTCCCTCCCGCACACCTGAAGGACCTCCTCCTCTTCGCACGGTTTTCTCAGTTTATTCG
TTTCTGCCTTGCATGGGAATTCTCACGTTTTTTAGTCCATATCTCGTGAACTTACGCTGTTTGTGGTA
>C102239340 27.0
TTTGGAAAAATTATCACAGATAACTGTTTTGTGGGTTAACTCCTATGTGGGACTGAACCAAAGATATCAAGCACATGTGAATTCAAAAGGAGGAAAGTAG
TATGGAAGTGGGAAGGTTTTTGGAGAAATTACATATGGAGAAACCTGTACTTTATGTACTGCTGAAACTTATCTTTTGTTTCAGTTTTCTTTATCACCCA
TATACATAGTTTTCCAACATATTAATCAATTTACATATATATATATATATATATATATATATATATAT
>C102239424 60.0
ATCACACTATAGGTTTCCAGTCCATTCCATTACAACCACCTTGCCTGGGGGACTGAGAACATGCACCACCATGCCGGAAGATGTTGGCAGAATTCACATC
CTCTACACTAGGGTTGGGGGAAGGGGAAGGAAACACATGGAGGTAAAACAAGAACAAACACAGGGGATAGTAACTGTCTCTCCTGGGCACACACTGGGCT
GTACTGAAGACCCAGGTGACCAGGCAGACTAGAGGGACAACTAGAAATGCTGTGGTTTTATTGCTAAA
>C102239880 46.0
AAAACATGGCAAATTGCGAAGTTGAAATATATCCCACAAGTAAAATTTCTTCCTTGCTAGCAATATCTTTAATCTGAAGTAATATTGCAGCTCTTTGCCA
AAAATGGATCTATTTCAATAGAATACTAAGGAAGTTATGCCTCACTGTTCACATCTATTGATGCTTCCATTTGAACAATGTACAGTATAACTCCAGGTAT
CTGATATATAACCATCCAGAATTCTCAAGCATCTGGAATTTTTTCAAGGGAAAAATAAGTAAATAAAA
>C102242050 48.0
GCCCACTATGAACACAATACCATGGAGGATGGTCTTACCGTTGCATACACCACAGGCACAGTGGCTGCCTCCTTCAGGGACCAGGAGGAAGGCACGGGCC
AGGTCAAGAGAGGATCTGCCCAGACACAAGTAGCAAGGCCTCCAGCAGCCACCAGGCCCATTACACGCTGTTCATTGCTTACTCCAGCAAACTCAAGACC
AAGAATACACTCCTGAAAATGTATCAATTTCTTAAAACTATAGAGTTCAGGTGTTTTATGTAAGACAC
>C102243032 53.0
CATTGTGGCACAAGGCAAAGCAGGTCATGACATGCTTGATAGACAAGGAGATGAACATCTTGGGAATTCTCCAGACCTGAATCCTGTCAAGGAGCTGTGG
TCTCACATGAAGCTCAAGTTTAAAGAAAAGAACATGTCTGCCTTTCTTGTACTTGTTGAACACATCAGTGGCATCTGAGTGCACAGAACTGGCCTGGATT
ACTACAAAAAAACTTGCTGACTACATGCCTTGATGCATTCAAATTATTTTGAAGACACATGGTGGACA
>C102243534 37.0
CCACCTCCACCACACGCATCACTAGCGCTCCCTGCCTTCACCACACCACACACCTGCACGTTCATTAGCTGGACAAGGTGTTGGGGCAGGTAAACCACGG
CGGCAACAGGCACCTCAACACCGCCACCTCCACACCGCTATCCTAAGCCTCCCTCTCTCCTCCCACTCCCGCGTGATGAGAATTCCCCTTCACCCTCTCC
CTCTGCTCTCCTTGGTACAGTGCAGGGAGCGCCGCGCCTCCCGCTACACCCAACGCTGCTTAACTTCT
>C102245426 51.0
TCACACAGACAATTCTTCTGCCAAGCTGTCCTCCTCGGCACAGCCAATCACTTCACACGGCCACAATTGCAAGGAAGACCTGCACAACACTTACACAGTG
AATTCTATTATGTACTCTGGATAATACTCTTCCTTGTAATACTTGATGAAGACAGTTGGGGCCGCCATACTGTCCACCGTTGTGTCATAGGGGTGGTTGG
TGAGGTTGTTCAGTGGAGGCTTGTTGAGGTTCTTGTTGCCCAAGGTCACATAGCCAATGATCACCTCG
>C102245518 39.0
CATAAGCGACACCAGGATGATACTGGAGCCACGACGCAGCTGAAGACATATTTTTCTCTGGCTGAAAAGATTGTACAAAAGGTGGATTGACTTTACAACA
AGAAATACGGCAACTTAAGTTTATGCAAAAGTGATACTGGAGAAAAAGGTTACATGATGTCCTCTCCGCCTCCAAGAATCACTGTGGCTCCAGACTCTTT
TTCTATTGAGTCTCTTTTAGCTTCCCGGAGACCTGAGTCTGGACACAACCATCCAAGTCTTCCGCCCC
>C102250844 50.0
CATCACAATTCAAGCACCCTAATGCAGCTTATGGGAATTCATCATCACTGATGTCAAGACACCACTCCTTGGAGTAGATTTCCTGGATCGCTGTGGACTA
CTTGTTGTTGTCACCAACTGCAGACTGCTGGATTCCATTCAACACCCCTTAGCTCTCATCGACACTCCTCACAAATCACACTCCTACAGGCAACGACTAT
CTCACCAAACTGTCACACTGTTGGGAAATACTGGCCATATCTTCAGACTTACAAGAAATTACCTCTACA
>C102252010 37.0
ATTATACCAAGAGCTTCAGGAATTTTGTCTAGCAAGAATTCCTTTAAGTAACGTTTGTGTTCACACGATACGTACAAAATGAGAACTGTGCGTCTCTGCG
TCCCTTGAAAGACTTGATTGTTGTCACCACGCCAGTGTTTTCACCATCTTTAAGCAGTTCCTAGCCTTGAACTCTGAGAAAACATTGCTCTCTTGAAGGA
GACTGATATGTATTTATTGCTGACGCGGATCTCACACACACACACACACACACACACACACACACACAC
>C102253628 43.0
GCACTCCATTGTCGCCAACGTCACCTGACACGGCACTGCGGTATGATGCGGTATGGTACACACCCACAGAGTGTATAGTTCAGTGTGTTCACCATAAGCA
ATCCATTTTTCTTTACCTATATGCCCTCATCATTTTATTATGTGTAGTTAGCTTTTATCTATTACTTGTTTAACTCATTAAATGAAGCAGTGGCAACATT
ATTCTTGTTGTGCACGCCCCTTTTCAGCCTTCAGGCGCCTTCAGGTACACACTTACCACTGCAGCAGCC
>C102256962 27.0
GAAATACATTTCTACTTTATTTATTTTGGCTCCATCACAAAACCAATATATTTTTATTTTTATATTTAATAAAGTAATGGAATTCAGTTTCCATTGTCTT
ATATTTCCTATACCCACATGCCATGGAGTCTGTAATACAAACATCAGTACTCTCATAAGACTGTGATCTAATTACCCATTCTCTTTTAATTTTTAAGGTA
CAGTATTTATTTTCAACTCTTCATCATATAATTTATGATACACATCACTGAGCCCTCCTTCATACTGGT
>C102257742 30.0
CTTCATAAGGGAGGGTAGATTTAAAGAGCTATGGTATATTGGCAAAGGGGGAATTCAATGTAAGGATGAATATTGGAGCGTGTTGAAAATTTCTGCCAGC
CGGGACGCAAATGAGTGATTGAAGTACAGGAAGGGAAGGTGAAAGCCGAGGCACAATGAAAGGTAACGCCTGAAAAGGACCGTAGGAAAATACCATAGAG
GAGAGGATGAAAAGGGTCTTATGGTAATCTTAATAGACGTCAGAACATGTTAAGAAAATACCATAGCGA
>C102257936 39.0
ACCCCCTGTAGCAATCACTACTCCCAGGTAACAAGATCTGTTATTCTACTACAGATTCAATTCTTGTATAAATAAAGTCCATACTTCACTCAATCACTTG
GTTTCCATTGCTTTACTCAAGCTGCCCATTACAGCAATACACTTCTTGAACCCAGGCGCTTTACATTGGGTGGAATTACAGCCCTCACCACTCCTGTATA
GTATTACATCAGGCCTGGCAGAATTCCTTGGCCCTGGCTGAGTGTCCTTCCCTGCCACCTGTCACCATC
>C102259538 56.0
CCCTGGACCTGATGAGGTGGAGGTGCTTTTGGCATTAAACCTCTACTGAAAGCAAGAATCTGAGGAGATAAAATTCTCACCTTGCAGGAAATTTAAGATT
TCCATTTTTTTCTTTTGCAAAAGGAATTCAATGATCCCACACAAATTTTCCACACTGCATGCAATGGCAAGGTTCGAACTCAGAAAAAATAAGTTAAAGT
AAAAATTGTTGTACTTTTAATAGAAATCTTGTACATCCATTCTTAAGGAATAAGTATTACAATGAATAAA
>C102263130 21.0
ATATATATATATATATATATATATATATATATATATATAGTAGCCTTATTCTTTATTGCCCTTGACGTGAATTCCCTCTTAGATAAGAAGACAAACTCGC
ATTAAACGCACTTTTTTTCTTTTCCTTGTCGTGTTAGAGAATAAAATAAAAGTTTGAAAAGACGCACACACCGTGATCTTTTTAAGTGCGAAGACAAGCC
CCCAAATACTGCATCACATCGCTCTTCTGTTTACTATAAAAGTGCCCTTGAATAACTAGATAAATCAATA
>C102264360 29.0
AGAGAGAGAGAGAGAGAGAGAGAGAGAGAGAGAGAGAAGGGCTGTTATCACCTCGCGGCAGATCGTTCCAGCCTGAGTCGCCTCTAAGAAGTGCCTACGT
CTTTTGTTTCCAAGTGGCGAGTTTTACAGAGCTGTCCAGGAGTTCAAGATTGTCTGAGTCGCGTCGCCTCATTTTTGTTGCGTGAATTCCTGATGAAACG
TGTGATTAAAGAAGGAGAGAAAATAGAGTTTCATTGGAGCTGAGAGATCGTGGAAGTGGTATCGTTTGTC
>C102270708 53.0
TGCTTAATGCTCTAGTGTTGCCATATCCCTGTGATAATAATATTTCTGAATTGAGAGTGCAAATTTCAAGACCTGTGAATGTGAGGAGATAGGGAAGTCT
GTGCTCTTTCTCCTAATATGTTAGAATTCCAACTAAACGATGCAGTAGTAAAAGTTAAATGCTAAGAGCAGCTGCAGTTCATGGTATTGTTTTGTGTCAC
CAGAGGATATCTACTTAATTCATTCCCTCCAGATTTAAAGGGTTTCCTTCACTCTGAGTTATTAGACTGCA
>C102271254 40.0
AAAAACCTTTGAGAGGTACATCATTTACCAAGCCAGCTGTCAACAACTACAGTACATAATAGAAGAAAGGAGTCCACATCACAGTACACTCAAGGACAAC
CATGGTAGTGTGAATTCCATAATATATTTTAATATTATCAATATAAACCACTTTCTCATAAGAGCTACACAGATGACAAGAAACTGTAAGCAGCAGTTGA
TTAGTTTTATGGGTGAAGAGGAGAGAAAACAGAATATCTATAATTAAACCAAGACCACAATCTTTTAATAT
>C102271352 43.0
TGTGTGTGTGTGTGTGTGTGTGTATCCAAATGCAATTTTTGTCTTTATGTCTACCTAAAGAAGGCCAGGAATGATCATGAAAGACAGCAAAGAGTTAAGT
TAGAAAAGTTGTTTTACGGCAAGATCAAAATGTAAATAAAAAAAAAAGCCTATGAATTTTTATAACTATCTCTGGTATCCTAAACAGATATAGGAATACA
AGGAATTCCAAGCAACATAACCTAATCATAAGTTCATAATGAAAGTTGTAAAGCAATACACATAGGCACAT
>C102273734 44.0
CGATTTTTTGAGCCACAAACATGTTATTAGTCGAGCTCAAGCAGAATTCCGTGGAAATGATGGTTGGACAATAATATATAGCCCTTGGTAGTGAAAGTGA
AGAATGAGTAATAAAAAATAAAAGCTAAAAATATTTGAAAAAAAAAGTAATGACACGATTCCTTGAACCACAAATCTATTATTAACGGAACTCAACCAGA
ATTCCGTGGAAATGATGGCTGGACAATAATATATAGCCTTTGGTCGTGAACATGAAAGCCGAGTGACAAAA
>C102275136 35.0
TAGATTATATTACATATTCTGAATGCAAAAAATCTATACTTTCCGAATAAAAATAGAAAACACGAATTCCTCATCGTATTAAGAAAATAATTTTTCAAAT
CTAGCAACGGTCTTATTTTAAACTTGAAAATACGAATAGTTAGACCAGATTTTAATGAATATTATTACTTGGGACACGTTTCTTATATTTTTTAAGTATA
CAAACAAACACCAAAACAATCCTAGGCGTGCTAATAAAAAAAATGAGAATTTATAAAATGACGAAAGTGTT
>C102277674 41.0
TGCGTTTCTTTCTCTCTCCTGTTCTCTCTGATTTCCATCTGCGGGTCACCTTCCTAACATCTTCATTTTTCATTAGTTGTGCGCGTAACATGACTTAACA
GTATTCATTACATCTTCGTCGTTGTCAAAATGAATTCATCTCTGCTGAGTCTCCTAAGCCACGCACTCCTTCTGGTTCTTCCTTTGTTTCCTTTCGTATC
CCTAAAACTGCATTGTTTCTTTGACAATAAAACATATCTGCGACTACTTTGCGATTTTCTCTACATGTAAA
>C102277808 34.0
TGCTGCACTAGACCGATTGCATTCTCAGACGTTTCCGGGTCTTATCTCGTCTACTTTCAAAGATTGAGGATCGATATACTGAAAGTTATTAGGGTTTTCA
AAAGACCTTTCATGATTCCACTGATAGTTTAATATGGATTCTTCATCAATACTAGGAAAGAAACACCCTTGAGAATTCCACTTCGTGGCCTTGAAAGAAA
CCCCTTATGAAAAACCATTCCTAAGAAATGCTAACGTAAGATCCAATATTCAAGGACTCCTGCAAACCCAC
>C102279776 22.0
TCCATGAGGGTTAGGTAACAGGAATTCCCATGGATATGCAAAATCTGTGAAAAAATTAGGGGCCCTCTTAAGAACAACCCTAAACCTCCAGTACCTTGTT
TAAGCAAAGAAAACCTGCATGCACATTTAATTTATCAGTTGACTAAAAAAAAAAACTATAAAAAAAAAATGAACACTGATAGGCTGTCTTACATAATTGT
GCTTCATTCACAAACTTTCCAGTCCTATATGTTTACCTCTCTCTCTCTCTCTCTCTCTCTCTCTCTCTCTC
>C102281134 27.0
ATTATTTTCTACAGACTTATTATGACACTCTCCCCATCCACACACGCCGCAACAGCGACACCTCACTCTACCCGCTGAGGCCGAGCGGCTGCGTAAGGAG
TGGCGCGAGAATTCGAGGCAGGCGAGGCACCCACTCCACACTGGCTCACGCACCCTACTGACTACCGGCCGCCTCCTAACCCGCCACACCGTCGCAGATG
CCGCCACCGCCGCCGCTGCTATCGCCGCCTCTCCACCTCCACCCCCCACCCAAATTACCACCACCACATAC
>C102283182 47.0
ATAACTACATTTGATTCTGAAAGTTTAAAACTTCAACATGCTCATATTCCAAAAACTTAAATTATTGATTATTGATAGTTTGGAACCAAAAGTATTGGTG
ATACCGATCAATAGATAATGTGGGCAAAATTATTACTGGATAACTGATAACCCAATATCATTATTGCGATAAATTATCACTATAATTTATTGCGATAACA
ACCACCCATGTGAACCAGAGACCTAAAGCGTTCTTGAATTCTAAAGGAGGAGAGTGGAATAGAAGTGGGAAG
>C102289014 58.0
CTTGTCTGTACGTCGAGCAGTACTCCAGCTCACTGGGGCGGCAGCAGTGCGCCACACTGTGGTTGCATCACCTCAGGAACACTCAGGTGCGACAAAACGA
GTGAATTCAGGACACTGGCGTGGCAGCAATTCACTTCACTAACAGGAAGAGTCCAGAGACATTCGGCAGGAAGGACGTCCATTTTCACGCCGAGTGTATC
AGTCCCGCGCACCGTGCTCCGTTGATGGTAGTGCACTGACTTCCCTCTGCCTTATGAAGCTTCAAGTCTCAA
>C102290252 55.0
ACATACCAACCTCTTCTCCACCTTACCTCTCTTTGTCCTTCACTTTCATCCTCTTCCCGACTTCCTCCTCTCTCTCCCCTCTCTCTCTTCTTCCCCTCCC
AGCTGTATAGCAAGGCCACAGGGATAAGGAAGACCCCGAATTGCCTGTCTCTTGTTGGCTGTGGCGAGGTGAGGACAGACCCAGTTACTGTTTGTTTGGA
TTGAGATTAAACAAGGAATTCCCGTCTCCTGCATTGGTGGTGGGGGTGGTGACGAGGAATACTGGTGGTGGT
>C102291266 35.0
GTATGCATGCAATCCCATTCCCTCCGTGTTTCTCTCTTATCTGTTTCAAGAGAGAAGTATCGAGACATCTACGAAACTTAAGTGACAAGAGATTTAGTGC
TTGCCTGTTTACTATTACTATTCTTGGCCACAATCTCTCATTCGTGGGACCTGGACAGTTTCAAGAGAGGAGTATAAAGACGCCTCTGGAACTAAACTGG
TAAAGAGATTTGGAACTTGCGTGTTTACCATTATTATTCTTGATCTCAATTTAAGACCAGAACCGTTTCAAG
>C102293638 29.0
AAATTAAATCAGTCTTGTGGTAAATGGGTATGAGAGTTTTTGATGTTTTGGAAGTTCTTGTAGTAATATTTATTAACAAGTACTACCGCCGCAGCAAAGG
AAAAGAGAAGAAAAACCCACATGAGAATAAAGAAATCAAGCAGTTTAGTAAAGGATCCAAAAGTGTTTCAGTTTGGAATTCCTTGTACTAATCCTTTATA
AAAACAACACTACCGCCATTGCCACCTTCTACGTCAGCGTCGCCGGCAGGAGGAGCAGGAGCAGGAGGAGGAG
>C102297830 55.0
TACTTATGAATTCCACACAGCATGCCACGTTTCTTTTTATATCAATGGTCAGCCAGGAATTCCGTCTCAGCACAGGATGCCAACTGCGTGAGGCGTTCCT
GGTCACGCAGAGAACCCAGGCAGACTTGAACACACAGCCTTCACTTCGCTCCCCCAGCCTTGACTGCCCGCCGCCGTGTGCTGCTGGGAAATATGATAAA
ATGTCCTCTTAGATTATTTGTGACGGCTGGAGATTCTTAGCAGTTCCTATTTCTGTCAGTGTCGATCTCTGCA
>C102298866 41.0
TATTCATATTTACTCATTCAAGTTATTAAAAGATACAGACAAAAATATTTGATAATGGGGTGAAAGAGGATTTGCTCACCTTGAGGACAGGCAAATGAAC
ATTCCATGGGGTTGGTGGTGTTGGTCTGTGGCATGTCTTCCTTGCTGAGCTTTGCCAGACCTGGCAGTGTCTTCAGCTTTCCTCGACTTGGGTATCTCCT
GTTCATGTCAAGAATTCTGGCTTCAGTGTTCCTCGGGATGTAATGAGACCTTCTGTGCTTGTCTCGAATATTG
>C102300128 39.0
ACCTTATATATTGTTATTGTATCTTCCATGGCCTCAGCATCATTTCACTTACTGGCATTTTCACCACGATTCCAGCAGTTGGCATGAAGAGCCATAGTTT
TAAAATTCAAATACAACATTCTCAGTTAGAAGCTCATAGAGTTTTTCTCTTGTCGAATCATCCACAGATGGAATTCATTACCACTTAAGTTGTTGAAGCA
CCCAGTCTCCCTGTATCTAAGTCTAGACTACACACCTTCTTGGGTGATGATCTATTCTCTACATGATTACATC
>C102304258 31.0
AAAATAAAATAAATAAATAAATAAAAATAAATTAATTAGTTAAATAAAAAAAATAAAAAAGTAATGAGGTCCATGCTAATAAAATAATCACTTTTCAATC
TTACAAGTTTCATTCGTACTCCATAAGAACGTACTAAGCCATATTAACAAATTCAGAGGCTTAGAATTCACTCCTATCGTTAAAACGGAAAGTCACTGAA
AGCTCATGATAGTACATTATAACCACATTTTTACAAGTTTCCTTTCTTCTCCCTAGACAAAGTTACTGAGTCTC
>C102304548 41.0
CAAACAAGCAGGAAACACGCTACCAGAATAATAACAACAGAAAACTTAATTACCTTGAGGTGTGTGCCGACCAAACCCGATAGAAAGACCAGAAGGAGTA
CAGTTATCGCTCGAGGAATTCTGTGGGAAAGAAATAACAATGATGTAGAGGGACAGAATATCAAAGGTATAAAGTATATTATGCTTGTATGTTACCTTCA
TTATTTAAATTAGTTGAGTTTCTCTTTCATACCATTTACGGAGAGAGAGAGAGAGAGAGAGAGAGAGAGAGAGA
>C102304582 24.0
TAATCATGTGATACACTGTACATATATTTACATTATCCATCACACTAATATATTTTCTCCAATGTTCTATGGACAAAGCATCAGCACATTAAACTGACAA
ATATCACGCATATCAGACAGGAAACTAAGCGAGAGAACCTATCAAGTTACCAGACAATAATTAGAATTCTAATACACAATACATATCTCCTTTGAGATCC
TTACTGAAGTCAATGTAGAAAAATTCAGCAGAGTACAATACACTCCCTCATGGCCAGTACTTGAATTCACACAA
>C102304856 47.0
AGAAGAAATATGCAGACTTACAGAAGCGTGTTGGGAAGAAGATGCAAGTTATTGAAATGACAAGAAAAGGTTATGAAGACTCCAAGAATGACATCCTCAA
CCTGCAGACATGGCTGAGAGAGAAACTAGAATTCACCAGAAATCTCCCTCTCCTGGGCTACACCAGCAAGGCAACAGAAGTCAAGTTACTGGAGATAAAT
GTAAGTATTAGCTAAGTGTTTTGCTGAGTTTTCAGGACCAGGGGGTGCACTGCTTATGGCACAAGTTTCTTTCC
>C102305972 42.0
TGTACTTACAACATGCTAAGAGAGAGGGAGAGGAAAAAAAAAATTTCAAGAGTAATGCATGAGGCAAACTTTGATGAATGACAAAGTTTACATAAAAATA
AATTATCGAAACACTGAATTCTTGACAGCAAAAAACCTACGACTGAAACTAGGATATAGAAAAATACGCTTTTTGTTCCTATACATAGTTTGAATTCTTG
ACCTCCAGACTAGAAGAAAACACAAGACCCTGGAACTCTCCACCACTGAGATTAGACAATGTGCTGGTGGGGTT
>C102306340 42.0
GTGGGGATTCAAAGATGCCATTAGTGAGGCTGTGGAGTAGGAGTGAAGTGTCCAGTTCACTCAGGGTCTTGACAGCCATGCTGTTCGCATTCACCTCAAC
ATTTTCGAAAAACTGGCAGACTTTCACCCGGCTCAGTAACTCCGTATTGTCGAGCAAGTTATTCAGAGGCTTTGGTTTCCAGCCACTGTTGGAATTCCAT
TCTGCACCTTTCTTCCTTTCTTTCTCTACTTTTCTCTTCGCCTTCCTACTCACCCTCGTCAGGACTTCAAATAA
>C102310010 37.0
CACTAGTAGGGTTGCTTAGCAGTGAGTTTTTACACTTCATTATTTTACCCACAGGAAATTTATGTGATATGCAAAGGAAGAATTGATAACTGGTATGTTG
TTAAGGCTTATGGGATCAATTAAAGCAGAGCAGCTAGGAAAATAATAATGGAAAATTACCATTTTCTGATATTTTGGTAAAACTATTCGGGCTTGGAGGA
CTATCTCTGATGATGTCTTAAAGGGGTTCAAGCTTATCACCATAAAGGAAAATCAAATAAATGAAGCCCAGGAT
>C102314634 41.0
TTTTTTTTTTTTCCCCTTTCCTTTGGCTTCGGAGGATTAAGTAGTAGTTTCACTTAAGTCTTCCGGCTTTAGTGAGGCTTCGGAGAATTCCTGACCTAAA
AACTAAACTCGATTTGGGCGTAAAAGGACATCAAGCTACAGTGCAAATGTCAAAGAGCTTCGAGGCGTTCGGAGCCTCGGGAGTTATTAGTATAGAGTTT
CTGGGCTACAGAGAACTGGGAGGTGTTATCTCGCAAACCTTCAGAAGGACACCTCGGGGCTGCCGCTCATGAAC
>C102316722 41.0
GCCAATCTAAACTTATTTTTAAAAAATATCACCTGACATCCCATACCATTTCTGTACATTTTCTTATAAAGCTACCAGAATAAAATGAGATAAGCAAATA
AGAGAACAGACTGTTTCACTGTAAAAATACAAAGGTGGTTATCCCCACTCCCCTCGCTGTCTCTAACAATGTACACACAACTAACTGCAATGGCAGCATT
CTTCTACCATGTGGAATAATATTTGAAAAGCAGAAAGATCATTATGGATACAAGATGAATCTATAGTAGTCGATT
>C102318544 43.0
GGGATGGAGTGGAGCTGGGCAGACTGGCTGAGGAGGTTGATAAGGGTGTTCTGGTTATTCAATATTCAGCTTATTCGGTTCAGTTTAGGGAGGTTTTACT
GCATTTAAAACTAACAGGATAGAATAAATTTAATTTTTCTGCATCTAAAGTTTACAGGAGCCTACATACCTCTTTTGTTCATTATAATACATACTTATTC
TATATTTGAGCTGTTGCCAGTTACTAAAAATAATCTTGCTTATATTCATGTATGAATTCAACATCCTTGTAAGGT
>C102319594 47.0
TCCTTGGCTTGGATACTTAGCCCGTTTTGAATGGCCCACTCTCCTTCAGTGACAATGCAAATTGTAGCATTTCTCAGCAAATCTTATTGATTGGTAAGCA
CAATGCCATCATACAATTACATTAAAAGATCATGGAACTTACTGAATAATCACTTAATCATGTGCATTTGGTGCATTCATTAGATATACTTCCTTACATC
ATCAACAACCAATCAGGTGAAAGGGAGCAGAGTCTAAATTGCAAAGAGGGAGGAGCATCTTCGTAAAAATTTACC
>C102322204 60.0
ATGGCTGGAATGTTCCTGGCCCAGAGCCTTCCACATCGCCTGCCAGAGGGTTCTTCCAGCAGAATTCTGATTGCCGCCTGGCTCGCATTCGCTCTCATCC
TCGGGTTCGCCTACCGCGGCAATCTGACGGCTGCCCTCACTATACCCAAGTATCCTCCTCGTCCCGAGACCCTCCCGCAGCTCATCGACGCCGTGGAAAG
GTGTGTGTGCGTGTGTGTGTTTTACGGAAACCTTCAGCCAATTATAAGGTAAACGATGGGAATTATAATCTATAT
>C102322834 51.0
CTCCCCTCTAGGGCCTCCATGACGCCCCTCACCCACGTGTTACTTTGCAGTCCTGGCACCTGCGAAACACACACCTATCCTGCAACACTCATACACACAC
CTGCACGCTTCATAACCACATCTGTAGCTTTTACTTCTACGTCTGGACTATTGACAGGGTGTATTAATGGTTGAATTCAATGAACCACCACAACGGGGCC
ATATGGCGCCGCTGGAATATTGATCGCCTCAAGTGTATCTCTCACCTTCATTTTTAACAATTCTTTTGCGTGTAA
>C102329086 51.0
CCCCATGATACATCTTAAGTTCAAAGACCCACAATGACAAGCTTTACAACATGTAATTTCTTCATACTTCCTACCAAAGCTTACTTCCCAATAGGGGCTT
CTACTCCTTCAGTCCCCCTGGAGGACGATCAATCTAACCTGACACTTATGGGAGGCTCTATCCCCTTTCGTCCCTTCGGAGGATTATTACCTAACTTAAG
CTGGTTAATCTAGATATCATGTCCATGTTACATACAAGCACAAAGCTCACGTCATGTAGAAGGTTCACTGACCTTG
>C102331128 33.0
ATTCAATACCTATTCTACAGCATAAAGGCAAACATAAGTACCTAGCTTTATCATATGGTTCACATTAGTTTATTCTTGATTACATTATTCACTGCCAGAA
AGTTTCTAACTTGGAATTCCTTTCATGGAAAGTCATATGCCCTGAAAATATTTCTTTCAGATTCCACTATGATTACAAGTTTACACCACTTTAAAGAGTC
AAAAGATTTTTCAATGATAAGCAAATTCTTTGCAAACTGGGGAGAGAGAGAGAGAGAGAGAGAGAGAGAGAGAGAG
>C102335402 30.0
AAAAAAAAAAAAAAAATGAATTCAATGAAAAACATGCCTGGAATATATTAAAATATAGCAGAATATAAGGTAATATGAGGAAACGAAGTCATTGACAATA
ATCTGTGGTGCTCACCTGGCTTCGCAAGGACCACAACTTTACTGTCTTGTCTTTGCTGCAGGAAATGAAGGAGTTTTCATTATCCAGTACTTGGATGGAT
TTTACACTGTTGTTATGGCCTACAAATGTCTGCAGCTTGATTTGTTTGAAGTTAAATCTTGTATCTTGTTCACTTC
>C102336590 46.0
ATTCAGCTTTTCAAAGGCGTCTCTTCTGATTGACGATGCAGAATTCTCATTAAGCAACCACTCCAATCCTGAGAACACCACTGACAGCCTCCAATAACTC
CCACTGCAGCCTTTTGGTGGTTGTGATAAGATGCTGAAATGTTTGAGAAATGCCATCCCCATACATGCACACAAACACACACACACTTAAAGAATACACA
AGAGAATGCCACAAATTTGACAGTAGTATTGGTCTGATGCGGACTTAGTCACTATATCATCCACCACCACCACCAC
>C102339758 27.0
ACTCTTGCAACGTAACAGTGACAACAAAGATGACCGCTTCTCACTAGCGTCGCCCCTTTTATGCACAAGAGAAGACCTGAGAGCAAAAGAAATCGGTGAA
GAAAAAAGACTTATTAATTGTCTCTCCACGCAGATCCCGCCATGCAACCTGCGTCTCTCCTCACACGTGTCTCGCCAAGGTCTCTCTTCCGTCTCTCTCC
AGCAGCCACTCCGACGCTTTATTTATAGTCTCACAAGGACGGTTTTCAAAGGCCACAGTGATTATTAGTCTGGTTCC
>C102339934 40.0
ACACACACTCCCAGCATAAGCACAACTTCCACCACAGTTACCACAGCACCCTCCTCCAATCACAGTAACACTACTACCATCACTGAGGCTGCGTCCACCT
CCACTACTTTACCTGTAGCATCAAGTTCTGCCTCTGTTGCCCAAGTGAATGCCCCATCTGTAGAATTCACACCCCTTGTCCAACCGGAAGATTCAGCCAT
TTCTCCATCCAGCCTGTGTGGGGATCCTCTCCTACACTGTAGCACCACACACCACACACCCTGCCCACCACCTCCAC
>C102340756 53.0
CCTCCTCCTCCTCCTCCTTCTCCCCCTTGGAATCAAAGCCCCTGGATCACACAATACCACGGAGTCCGCGCGTGAAGACTTCTATTCCTTGCACACAGAA
ACCTGGCCAGGAATTCTATCTAGCCGGTGTCTGAGAACTCATCGATTCTTCCCCTGCCAGGGTTTACTACCGCCACGTCTACCCGTCAGCTCTCTGCTTG
GTGGGGAAAGGAAGCTGGGAAATGGAGGAGGAATGTTGAGGAAGTGGAACGGGAGGAGGGGAGGGGACGGGGCGGGG
>C102341620 39.0
ATTACACCAACAGTACAGCAGCACTATTCAAGGTGTTGATTCTTGGTAAGACACCCTGAGCCAGTTTTGTTGTGGCACTGGCTTGACTCCCTCCCTTATT
ACAGTATTAGAGAAGGTTTTTGTTGTGCAGAGGAATCTTATCAGCTGATGATGAATTTTCTGGATAATGAATATGGTAAGAATTCTTGGCTTCCAGAGGT
ATGTGTGCGTGCAAATCTCAGTGCCTGCTTCTTCCCTCAATTACAAAACACCTGGAGTCAGCTGTCTGTCACTGGCC
>C102341804 47.0
AAAAAGCAACAACATTCCATCATCCGTTACGGTATGAAGCAGAAACACTCGTGGGTGGTGTCTGTTTTTATCTCCTCCCTCCGGACAAATACTGGGAATT
CTTCGTGGCTCGCCAGTTCACCAGGTTAATTTCTCTCTCTCCTCTTTCTGCAGTGGGAGGAATTAGCGGCCTTACAGTTTCATATATAAAGATCTTAACT
GACCCGCCTTTCTTTTCAGCCCATAATGATAACAGGTAGCCGAGTTAATTACGTCGACGGGAAAGAATACGAGTGTG
>C102344256 31.0
CACAAACACCAGTAGCCATTGGTCGTGTTTCTGTGGCGCTGAAATCGACCCGTCTGTCGTAGAATTAATCCCTTTTCCAAACACTACTCTACAAACATTA
GGAAGACTTTGAAGTCACAGCCCTTTATCTTCTAGTTTCTCTTCTACTTCCTGAATTCTAAACTTTCTTATCCTCTAGGCTTTTGGAAACATGAGAACAT
AAGGGAAGCCGCAAGAAGATAGCAGACCTACACGTGGCAGTCTCTGTATAAAGCTTACAATCTACCCATATCTCACC
>C102347888 30.0
AAATATTCCCAATAAATTATTTATGTACCACATCAGCTTTGTCTAAAACCAAGCATGTATAAACAAAAGTTTATACATTAGTATAAACAAAGGTTTACAC
TAATGATGCAACTAAAACTTTGGAATTCTTCACACCTGTGCAAAAATAACAATACTTAGTGGTCTTTTAAGAAGCATTTGTACCATGATTTTTTAATATA
AAGTTCAAATGTGCAATTTTATTAATTTCTACTTTCCTTCTATACTTTTAGAGTATTCTTGGGATCATGCACTTTTTA
>C102349684 40.0
ACCTATGTGGACCTCACTAGCCTTTGAAATTAGTTTATATAAGAGGAAAGTGTTTTAAATTACAAGAGAATGAGTGAATAGTTGTCAATGACTAGTGGAA
GTTATTGTTTTCAAGATTATTTTCATATTGTGATAGTTTAACGAGAATTCTGCGTCATTAGTGTGGGAAAACATCCATGAGAACCTTACTAATATCTGTA
GCCTTTGAATTGAGTCCATGTGAGGGAACAAAGGGTTTTAAAATACAGGACAGTGAGTGAATAATATTGTGGAAGGGA
>C102352516 49.0
CAGGGGTACAGCGCCTCCCTGGCGCCACAGAACAGCAATCGTCATAGGCTCACCACGTGTACCATCTTAAGAATTCTTATTTTTTTTCTTTTCCGTTTCA
CAAATTTTATAAACAATTCTTTATCTGGTGATCTACCTTAACACGTTGCATCACGCTTTAAGTCATGGCGTGTCTATCAACACGAGTGCCGCCCACCAGG
CCTTCACTGCGCTACACACGGATGACTGCAGCCTTTAGGAACACCTCAGCGGTGTGTCCAACATCACTGAGCAGACCA
>C102352948 39.0
ATGACCGTATTAGTCCCCAAATAGAACTTTACTCTTGAAACAGATCAAGTCAAAAGGTGTAGGAAATACAGAAGCAGACAGGGAATTCCAGAGTTTACCA
GTAGAAGAGATGAAACACTGAGAATACTGTCCAACTCTTGCTTTAGAGAGATGGACAGAATAATGATGAGAGAACACCACCTTTTCTCTACTAAACCTCA
TCTACTTTTCCTCACTGAAACACAGATGTCTGAGGCAACTGACTGTAGCCCCTTTTCTGCCCCCTCCTTCTTTCTCTA
>C102353722 25.0
TGAGAAAAAGAGAGAAAAAAAGTGACTGTAAAAGAGAAAGAGGGAAAAAGAAGAAAGTTAACCCCAAAACTCCCAAAATAATTGACTTCCCACCCAAAAA
AAAGAAAAAACTCAAAATTTCACATAAAAAGAGAAAAAAAAGCTAAAACCTTCAATTAAACACCTTTAAACACCTAAAAACCCTTTAAAAATCACCCAAC
TCCTTAACAGAACAAGAGCAAAGAGAATTCGAGACCCCTTACCACCACCACCACCACCCACTACCACCACCACCACCA
>C102355020 39.0
TGATAGCAAGAAGCTGACAGAGCAGCTTTAAAAAACAATGTGCATTTACAAACATTAACATCCCCATATGTATTCCTATATTAAACTACTGTATTAAATT
TCTGCCTCCATGGTAGTAAAAAAGTTCTCTACACCTTACTGGAAGACCTCAATTCTGTCAACTCCATTACTGACTGAATTCAACTTACCAGGAGAATAAA
ATTTGACAGCTTCACTGTCCAGCCAGTGGTCTGGATCCATGTGTTTTAGCCTCTGAATCATCTTGCTGCTGGCTGCCT
>C102357336 39.0
TTCACGACCTTTCCCATCCTTCGCCTTCCTCAACGTGCCTTGAAGCGTTCCAATGTTAAATTTAGGCAAGTCTTGTCATTCATGTGTCATTTTTGTCCTT
ATCCATAAATCTCATCCTCCTTTCGTTTCGTCTCCGTCTTCTATTTACTAATTTACTTCCATCATGACTCGTATCACAACAAGCTGAATTCACGGTCCAT
CCCTTCGCCACGCTCTCGCAACGTGGCTTGCCCCGTTCCAAGTTTTTTTGTTCGTCTTACATCACAGCTCAGACTGCC
>C102363254 31.0
TTTTTCCTATAGTGTCATGCCTTAAGTGTTGATATATTTGATCTGTGAAGCCACTCAATGAAAGAAGAGTTTGAATATTTTGCCACAAATTATACCTTCC
TGGATATTCTCTCATAAAAACTTACCCTCTTTTGAAATTATGAAATTATGCACATGTATGGAGAGAAAACTATTCTTATTACCCACATCATGTTAAATGA
TAGCTATTTGGTTACTCTGCAGCATTGCAGGTAGGAATATTTTGACTGGCAATTCAATTCCTTCTTTGTACTGCGTATA
>C102364328 31.0
AACGAGGGAAACAGGAAACGAGGCAGCGGATTCTGGTTACAGATGTGAAGAGATAAACTGCCACGTGTAGGCCTGATGGCTGTTATGTTCTTATATTTGA
TTCACTAGTAATAACCGTGCAGGAAACATACATAGCAGACATAAAGTGAGCGTGAACACGATATAAAGCTACCAGATAAAGTTGGGTAGATTTATTGATG
AGCGTGACGGGTATGGGAGTTACGCGTCATTCAGTCCTCGGGCTCATTAAATAATACCGAGGTGATCTGGTCGTCAAGA
>C102365898 38.0
CCAGGTTGCCACTAACATAGGAGAGAGGTTCTGCATTAGTTTTAATGAAACAATTGGCAGATGACTATGGTTCTGACTTGGCAGTGACAGGGCCTCCAAA
AGTAAAATAAAATATTTTCAGAATACCTACAACACTCAAATTCTTTATAACAAATACATGTGAATTCATAGAACATCAGGTTAACGAATAAAAACAGTAA
ATAAATAAATAAACCACACTGAGCCACTGTTTACACTTACAGCTGATGAATGCTCTCTGTTGATATCACCTCATAACAC
>C102366804 40.0
CTCTTTCTAAGGGTCAGTGTTGACCGTCAAGCGAAATAGGCACCTTTAAACATCATATTGATAGTTCAGTAAACCCCATTAAAAAAAAATGTCATAATTA
TCACATAGCAAAATCGTTATCAAGTCTTCGTCATCACGCATAGCATCATGACTTGTGAATTTGGGGAACCCATGAAAGAAAAACGGCACCGTTAATAATT
ACCTGAAATCCAGTTCCATCGTGACAAAGGAGTTTTCAAAGGTGGGATTATCGCAGCGCCTCACTACTCACCAAAGCAT
>C102366848 34.0
TTTGTTGCATTTACTATTGTATATTTCATCTTGGAAAAATGACCTTTGAAAGAATCATAAAAACTAGCAATATTTTACAACTGATTGTGTCTCATTGTAT
ATGAATTCATAATGTGACTATGCCACAGAGAACTAAACTGCCTGTATCCTTGGGACTTGTCTATAAGCAAGATTTTATTATTTAGCTGGTGATATTCAAT
TGCTCTGGTGATTTGAAGATCATGATAAATATGCTTTGATTCTGGCCGATGATTATTGACTGCTATAGTGATTTTAGAA
>C102366912 13.0
GAGAGTCGGGGTTGTGTCCGTCGCGGGAAATAGATTTTAGAGAGGCGGAAATCCAGGTTTGAGGGTTCAGAATTCCTCACGCGAGACAGAATGAAGCAAA
TGAATTTGTGTATCGGTCGCAGAAAACAGTTTTGCTGTGATGTGTGGAAGATAGCTTGAGGTTATGCATATTTACTTATTTCGGGAGTGGCTGAGAATAT
ACTGAACAAACAATTTAAACTAATTTCTGACCCCTGCCCCCATTCTCTCTCTCTCTCTCTCTCTCTCTCTCTCTCTCTC
>C102368404 48.0
GTTTGGGAATTCCTTAGTTCTGAGTACCATTTCCTCTCTGGTGAAGACGCCCAGATTCATGACGTGTTTACTTTCTTAATACCAAGTGGCAACTCCTGTG
GCTTGAGGCTATGACCTGACTTGCCCCCAAACCCCCACGCGGTCAAGCAGATGTTTACCAAGCGCTGGCTCACTTGAGGTTGAGGCTCCAGTAGCAGCTC
ACGCCTTTAGTACCCAGTGTTGCTTATTTAGAACTGCCTCATCTACCTCTTGTGTTACATTTGTATATCTTTCGTGCTG
>C102370654 38.0
AATAATATTGGGTGTACATGACAGTATATTACAGGACATGGACTGGCCCATGAATTCACAGACAATTATTGTTATTACGTACTTTACCGATGAATTCATG
AGCACATCTAATAATAGATTTCATATAACTATAGATATATGAATAAATTAAATTAGTGGACACATTCGTTATCATTTGGTGATGAATCCGTAGACACATC
TGTTATGTTCTGACTGTACGCGATCACTAGTGAAAGGTTGAGAACCGCTGGTTTACGTCCTTTTCGATTACAGAAAATAT
>C102373834 56.0
CTGCCCAGTGTCAACTGTGTGTACTTTACAGAAGCAAGCTTACCAACATCCTTTGTACATGATTAATTTGCATGCATTAAGAGACAGGTTCAGGAATTCA
TTATCATGAAAATTATCCAATTAGAAATGTTGGTATAGAATGGTAAATCCATCATCACCCTTGCTTGTGTGAGATTGGTTGTGTTGCCCATGCACACAAA
CCCCATCATTGATTTGTGTCCTGAATTAATTCCCATAAATTTCTTTGATCAGCCAAGAATATGCTTGGGAAGGAGAATGG
>C102376834 48.0
TTTTTTTTTTTTTTTTTTATCGCATCCGCTCAACAACATCCCTCATCCGTCATCTCTAAAAATTTGACAGATAATGGACCAAGGAATAATAATGGCAGAC
ACTTTCTATGAGCAGGGGAGGCATTATTCGTGGTATTACTTTCACGTTGGCAGCGATGAATTCTTGAAGACTTAACATTTTGTTCGCAGACCGTGAGTTT
GATTTTCCAGAGTTGTTTCTGTTCCACGTGTCGGCAAAAGCTTCCAGGGATCAGTATGGGCAGCAGATCGGTGTCCTCAT
>C102378250 56.0
GTGTCTGTATAACAAGATTGGGAGTTATATATGACACCTATTCATTGTATCAGATTTATTCCATCAAAATATGCTTCATTGATACAGTGCAAAGTTGAAT
GGTAAATGTATGTACATGACAGCACACATAATTAATAGTTCATGTGTAACAAAAATTAAACAACAAAACTCACATAGACATTTCTCATTCCTCCATGGTT
TGGTTTTGATGGTTTGTGAGAACGTTTGGTGGTGATGTTCGTGTGATCAGCTCAACCAAGATGTGGAACATTTCAATTAC
>C102380896 42.0
GATTCCCATTCTTGCGACCCGGGTTCGATTCCCGGGCGGCGCATGTATTTTGAGTGTTTACTTATTTTTATTAATATCCATTATGTTCCAGCAGACTCCA
AATCTCATCCCAGCAGTTCTAATACGAGATTCAAGTGAAATGTAACTTGGGAAGTGTATCTTTCAGCTTAACTTATCAAACCAGAATTCGTCTGGTGGTA
TTAGTAGTAGTAGTATGTTGATAATAAATGGTAAAAACAAAACAAATAGATAGATGGTAGTAGTAGTAGTAGTAGTAGGAG
>C102383630 43.0
ATACTGTCAGGGGTGTAACAGCAATAATGTGTTGTGGTATGCTACTTTTTAAGTTTTAGAATTCTTGTGATGGAAATATTGCCTTAAGTCCAGGTAATGT
AAGAGTGGCACCAGTGGTGCAGTATACAGTAGCAAGCACGCGTCTCCATCAGTGACATAACATGATTTGAGACGTGGCAAACACCCTTTACGAATTTACC
GAAACGTGGCGTTCGTTCTCCCTAGGCTTATGTAGTGGAAGAAACCCAGTGGAGATTGAAACATTTTATAATCTCTTCAAA
>C102386790 45.0
AAAAAAGACACAGCCAAGAAGGAAGAAGGCAAAAGAAAGCAATCCAGCATAACACCAGTCTTTACACCTGCCTGCACTACCCCCATGCAAGCGGGCTCGG
ACACAACACAGAATTCCAATTAAGTGTTCTTCATCTTTATGAGGAAGGAAAGGCACAACAGTGTGAACTTACTCCGGTCAACCACTCCCGTCCACTCATG
ACTCACGGGAAATTATTAAATTCAGTCGAGGCAGACCATTATCACAGAGAGAGAGAGAGAGAGAGAGAGAGAGAGAGAGAG
>C102387262 21.0
GAGAGAGAGAGAGAGAGAGAGAGAAATACGAAGATATCCTTAAAGGTAGGAACAAATAAAGTTAAAATATAGAATTCGTAGGTACCGTTCAAATGGCTGA
CGGCATGCAAGCGAACCTAAGTCGATCCAGGGTTCAGCTGGTTCACTCTTGCACGGCTACCCATCACCGCGACTCTTCCTCCTCCTGAAGTCTCTAGGTG
TTCCTAGGGTCCGCTTCACAGATACCTAATTAATGTACGCATAATCTATACCGTACATAGTTTGCATTCAATACGAGTTGC
>C102387382 43.0
TGACAGGTAAACAAAACCTTAAAATGCATATAAATATAGAACATTTTCTACTCATCTGCAGAAACTCGCGTTACACCCTGTATGTATAACAAAACGGCGA
TCGCTAGAGAGGGCTTGGTCGACGTCATGGTAAGCTACATTCCATTGCGAGTTGAGGGGAGTCGTATCTACTCAGCGCATCAACGTGAAGAGGCTGACGG
AAGAAACCACTCACTGAGGAAGGCACTGACAGGACATTATAGGCGAAACAACCAAGGCACCGAATTCTGCAGCATAGACAT
>C102390046 22.0
AAAATAAAAAAAGAAGAGTTGCGGTGCCCTGAAAAATTAGTCACAATTAAATGAATAGTGTCACAAGTAGATAAAATAAAGAAAATATTTAAAATGCAAT
AAAAAGTATTAGTGTTAAGTGAAGTCAAACTTTTATAGCGATGTATTCAAAGCTTTGTGTGATAATTTTTTGTGCCATTCGTTGTAGCATCATTACTCTG
ATTATTACTGGTAATAGTCAATAACAGTTACGTAGGATTGGGTTCACGGGAATTCAGTGTCTGATTGATTTAATGGCGCGCC
>C102390198 43.0
AAAAAAAGTGTTACTTATACTTAATGACAAAGTAATTCAACAAAATGTCATAATTTTTTTTCTTTCTTTTCAAGTTCTCATACAGTTGAGGAATTCACTT
GTCTTCATTATCAGTTTGTGAATGCTTGATCTAAAAACAGAGGAGTACTTATTACCTGGAAGAATACAGGTTGAGAATTCTTTATCAGAAATTCCAAAAT
CTGAAACTTATTTTCAATGGTTACATGACATTACAAATGAAAAAATTAACAAGGTGGTGAGAATGTTCCACCACACACACAC
>C102391028 54.0
CTCTCTCTCTCTCTCTCTCTCTCTCTCTCTCTGTGAATTTCTTTAGGAGTACAGCCATCCTTCATCATTTGTTGATTCAACATTCTCTGATTTGATAATT
TGTGGATTTAGTGCCAGAAGGGAAATATGTGCAGGTGTCCTATATCTTATTGCTACACGAATGATGGCTGTAACATGAGAGAAGACTCTGCCTGACCCAG
AATTCAAACTCTGTACCTTGTGTTGTGAGCTGAGTGTACTTTTATATTACCTTGGTCATGTAGAGAGAAAAACAAAGGTAGA
>C102391930 41.0
CCATCCGAAACATATCAATACAACTCCATCCATAAAACCCAACAAAATTAAAGTTCACTGCAAAATATCAGCCTAACACGAATATGTCAGCAGCACAACA
CCTTACCTGGGTGCGAAACGAAGAAGGAATGCCACCAGTCCACGCTTACAGGGCTCCAACTAACATCGCCTGAAGTACCACGCTTCGTGAATTCAGAGTT
TCAGAACGATCATTCACTGGCTTCAACTCTCATTCAACTACATCGTAATTATCTTAACGACCTTGTGTGTGTGTGTGTGTGT
>C102392506 40.0
GATAGTACCAGTAATGATAACAACAGAACAAAAACAACACCACTACTACAATGTACTATGTCCTATACTACTACTACTACTACAACTACTACTAATGATA
ATAATAAAAATATCTACAAGAATATACGTAGGAGTAAAATCTTCAGTTACAACATAATTCCGGAAGACTGCAACAACTACAAATGCACGTACACAAACAT
ATTCAACTTCCATCACACAATTTACAGCAAGAATTCCTGGTTCATAATGTCTTTTATAAACACAAAGTGGAGAGATGCAGGA
>C102392780 39.0
TAAATTAAAAGAGATATTAAAACTTTAAAAGATGAATAAAAATTAAGTTAAAAAATTAGTGAGTATGTGTGTACAAAACATACTATATTTAACTTATTTC
ATCAAGGAATTCACAGACATCACTACATGTAAGGCAGCAATCTATCCGACCATCACGGATACTCAAAAGTTCATTTATTATTTCTGTTTGCCAGTATTCG
TAGTCCTCTTAACAACATACCTTGCCAATAACATAGTTAATATTACAGCAAAAAATTTTCATAGTATTTAATGTTATAAGAC
>C102394900 30.0
TGGGTTGATGATGATGATGATGATGATGATAATGATGTTGATGATAGTGATAATTATTGTTATTAAGATTATATTTGTTTACTTTAATATGACATGCTGT
GTAGACCATGCTGCTTACCATAAGAAAGCTATTAGGTAATTTATTTATTATTTATCTTGTATTTTTAGTTTATGAATTATGTGTGATAGGACAGGGAATT
CCCTCTTTTATTTCTGTGATGAGGCAAGGTGTTGTGTACATACCCTGCTTCAGCTACTCCTCTATAAAGGGGATATCAGACA
>C102398138 52.0
AGCACAACAGCCACATGGCCGCCCTTACTGTCCACTTTCAACCTCTCCCCTTTTCCTACTCACTCACCTCAAACATTCACTACAGGGTATCGCTGCGTCT
CGGCGTTCTGGTGGCACGGGAGATCCTGCAGACACCCTGAAACACCCACGATGAGGACAAAACAAACACATGTTTAGCCGCTCCACCTACACTTCCTCCC
TTTGCCGCCGCGTTGAGCCAAGTGGACGAGTGACGTCGACTAGTCGAGTGTTGACGACTCATGAATTCTTGACGAGTTCACT
>C102400062 37.0
ATATATTAGTTTACAATGTTTCCTTTGTACTAATTCAAATAAAACCTTGAGGTCTCTCTAGAATTCTGACTGCTGGAACGGAAAAAAAAATCAGGAAGCA
CAAAAGATAAAGGAAGGAAATAATGAATGGAATAACACAAAAAGATAAGAAGAAAGCATTGTATATTATGGAACAGACCAAAGTTCAAGATTTCTTGACT
AAAGGGAAAAGAAAAAGGTGAACTTAACGCATGGTTCGCATACTCTGAACATGTCAGAGATGGACAATCAGATTAATGGAATC
>C102401238 55.0
TTTTGAATGGTCAGCTTTGGTCTGCGAAACAATGTCTGTCTCTGGCACTGCTTGTTATTCACTCAAGGAATTACAATGTTAACATCTTCTCCCTGTTGAA
TTCCATGTACTAAGCCATGTCTCTCAGTGACCATGGAATATGGGGTGGAAACTCATAAAAACACGAGGCTTTCCTCTCCCACGGAAAGTAAGTTCTTTCA
CCTTAAGAAAACTTGGATACTAGTAAATATGGAAACAGGACAGTAGGAGCAAAGCTTTTTTTTTTCTGTATGTCACACCATAA
>C102405250 31.0
ATAAATCTAATAGTAACTGATGAATGTTCATAAGGAAACCAAATGTGTAGAAATCTTGTTGGGTAAAAAAGTTGAAATTTAAATAGCATAGACAACATGA
ATCCAAAAGATATGAATAAAATTAAATTCCTAAATAGCAGTACTGTAATATCTGAGACTCAATAGAGGCAGAAGAGGAGATAGATGCAAAGAACATCTAT
GAATTCAAGACTATGTTGGACAAAGGGAAACATGGAGACAGACATTATTACAACCACCATTATTCTCTCTCTCTCTCTCTCTC
>C102406038 60.0
CATTATATTAAACTCACTGCTCTTATAAACTAAAATACATGAAAAGAATTAAACCTCATGCATTCAAACACTCCCACACTCCTGCAGAATGTCAACAAAT
CCAAGAACACCACAAGCCAGCACCTCAAGGCCAAAATCCTGATGGAGGAGGCAGGTGGTGAGGGCACGGAGAGCATCAGGGTTCTTGAAGTCCAGATGCA
CCTTGCCAGCCACGTCGTAGGCACAGTGGGCGCGGAATTCTGGGTACTGAGTGGCTAACTTCTTGAAGCTTGGAGGTGTTCTG
>C102406832 49.0
CAGACACAGCTTCACAATATTCCTCTTATCACAGAGTTTACTAAGCTATACAGTCAATCCCTGTGTGACATGACAACAGCATTTTTCACTTTCAAAGGGG
GGAAGAATTTTGTTATCATTCCACTGAGAAAAATCACAAAATAGTGAATGACTACCTGTTAGTACTACTTGTGCATGTTATAGTTATCAAATTATGCAAC
ATTACCTTTCAATTTCAAACACTGGAAGCATATTGAGTAAATTATGAATTGGTAAATCACTGAGGCCACCTCTTTCACCCTCT
>C102406902 45.0
CAGCGTAACTTCAATTAGGGCATTTTGAAAGTAGTCGAGGTGCGGCGCAGAAGTGTTTCAGAATCACGCTTCACCCACCAAGAAATGAACTAATAATTCG
AATAGCAGAGGAAAAATCCGAAACTGCCCTGTGGTGACGGAAGGCAGTGACAGACGGTGAACGCAGTGCCCGAGGTAAGGAAAGCACTGCAGGAGTGTTA
AGCGTCACGGGAATTCTGTGCAAGTCAGTGGAAGAGCGAGTCTCCAGGAAGGCATAGGATGAGAGGAGCGTGAAAGGCGCGGA
>C102407366 44.0
TAACTAACTATACTATCAATCTATATGCCTACTATTTATCTGTCTATTTATCTACCTGTCTACCTACCTACCCTCCTGTGTGAGTATGAGTGAGTATACT
TCCTTATCCAATCCAATCAGCTGTACTCAAACCAGGACCCACCTTTCCCGGCAGACAGAAGACAGACTCCTCAGAAATCAGGCGCTCCACCAACTCAAGG
TCATTCTTCAGGCCGGGGAACATAGTCATATCCACGCCCACCTGAGGGAGAAGAGGCTGGGTGAGTGTGTTACCTGGAATTCA
>C102410114 43.0
AAAAAACAAAATCACTTAGAGAATTCCTGCGTTTAGCTGTAATAGGGTTGAAAAATTAAGGCTGGTTGACTTTTGCATTAATAAGCGTTTCTAACAAGTA
TAAAGTCTTATGCAGTGAAGTCACAGGTGACAGAGAAGGCATTCAGTTCACAAGTTCAGAACAGCCAGGGATGTAACGGTTTAAAATAACAATATATGCA
GCATTACCGCTAAGTGTGAGAGACTGAAGAAAGCCAGGTAACTATTAAGGGGTCAGAAGGGAGTTGATAAAAAAAAATAAAAAA
>C102412942 46.0
TATGTTGGCCTGGACACTGGCAAGTTCATCATTGACGGTGAGTAGTAAGGGACAAGTGTGTGGCAGTTGCACCGTTACATAACTTGTGATTATGGGAGAA
TTTCATGCCACTTGTCACACGTGACCATGTAAAGTGCTATTCAGTAGTAGTCTGTTCTGATGAGTAATGAGTGATGAGTTTGGTAATTACAACATTAAAA
AGTATGATTTGGGATGAATTCCACATTTCACTGAAGTCATTATACATGATTACCCATATAAAATATCATTCAGTAGTCTGTTCT
>C102421010 32.0
AAATTAATAAACTAAATAAATGGATAAACAAATGACTTGCCTTCATATCATGGACAACCATCTTTGAAAAGTAAAATAGCAGCATATTTCCATAACTAAA
CAAGCTACTCATTATTAGAGGTCTTGTATATACTTTTGAGGGAGTGGTGGGTGACTGGAATTCTCTGCTACAAAGCTGCCTGTGTTTTTTCTCTGAAATC
TGAAGTCCTTTGATCTGCTGCCAATCTCCTTGAAAGATCTGACAACTGATAGATTCTTAATAAATCAAAGTTCTCAAGACTGAGG
>C102424182 50.0
TCTCTCTCTCTCTCTCTCTCTCTCTCTCTCTCTCTCCGATAGCACTGTGTGGCGTTGCCATTATGATCGCTTTTAGGTAGAACTGATCGCTCTTTGTCAG
TACAGTCGCTGCGCTGCGCTACACGTCATCTTCCTCCACACCACTGCACCCCCTGCCCTTCCCTCTCAATAAACATAAACAAATCTATAAAAAAAGTAAA
TATACTGAACATGATCTACGAAAGAGCAACATTACTACTCTCCTTAAAAGCTAAAATATAACAGAATTCTGCATTGTTTTTTTTT
>C102426522 36.0
GAAGTTAGCATAGCAAAGCTTGAAGCAGTAGAGACGATTTTAGAAAAACCAATTGGGGAACAACAAACTGTACCTGGAAACACGACACCACCGTCTGAAC
CTAAAGTTACAGGCCCTGCATGGTTGAGACAAAATGACTTGAGAGCTGCATCAACACCATACATGCAATATGGTGCAGCCAACAAACCAATACAGTCAGT
ACTGAATTCTGCAGCAACAACCTATGCACCAACCTCCATGATTGTGCCTCCTCTTCCTCCTCCTCAACAACAACTACCATCTATG
>C102426558 30.0
CTAGGTCACGTGACTCATCTCTGCCCTATCACGGGTCAGGCAAGGTCTCAGTTTTCGTGACTCAGTTGAGGAGTGTGGAAGTGTAGATCTTTCCTTATTA
CAATTTGAGTACTCGCTGTCTCGTATCGTGTGCATTGATAACTTCGCCAGGAATTCGTGAGTTGACTCCATATGTTGTAATTGTGGGTCTGATAAGAAGG
TAGGGAGGGTTGTGTTATGAAAAGGTTAGTGTTTTTATTTTGATGATGATGATGATGATAGTGTGTGTGTGTGTGTGTGTGTGTG
>C102430944 24.0
TTTTTTTTTTAAATCAACTTTAACAGGACAGGTTAAATTTTGGTTAGATTTTATTTTAAAAATTAATGAAATAAAAGTTAAACAACATAGTAAAAATTAA
AAAAAAAAAATAATAATAAATAGATAACCTTACTCAACCAAACATAAATTACCTGGTAATTGTGCCACTGAATTCCATAATAAGAAACATCTCCATTTAA
TTAATCACCCAACTCAAAATCCGTAAAATTATTTTTTGCCAATATCACCACTTTCCTGTAAAGAAAGGAAAAACTAACTGAACCTT
>C102431104 41.0
CTGTGGCTAGGTTAATGGCACCTCAGCTAGCTGCTGTCTGAGTTAACCAGAGAGTTAAAGGAGAAAAAAATATGCTTGCACTTCTCTTTTGTGGATATAA
TGATTGTTTTCCCTTGAAATAACAAACTCTGATAGAGGAAATCTACATCTTCCAGATGTTATCTGTAATTCAGTAAAATAACTTTTGGTGCATTGGCACC
TCTGCTGCTTGACATCTCAAATGCAGGAATTCAATGTTGGGAGACCCATGAAGTGATAAAGCAATTCTGCAACAATGAAGCAATGA
>C102441212 45.0
AGTGAATAAGTGGTGGTAAATTTTGAAATCAAGGACATGGACACACAAGCATGTTAAATAATTGTGTGCATAAAAGCAACAGACAATTTTGCTTAAAAGA
ACACCAGAAGGAAATAGAAAAGGGACTGCTGTCAGTCACACAACCTGAATTCAGTGAAAAACAGGTGAGGCTTGGAGGAAGTGAGGTAATGTTCAACATC
TAAGACTGCAAATATTGCAAAAATTAATGTAGAAAGTTATATCTATGTATTTCATATTAAAATACACAAAAAACTATAGGAGTCTTC
>C102442508 45.0
TTTATTGTCATCAAGGATTCTGTGACACTGTTTTGGAAGGAAATGGGCAAGATGGAATTCCCAGCCTAAAACATGTAATGTAAGAGCATGAAAGGTTTTT
TTCCTGTTATGATCTTACAAAGCCTGGTGAAGCTGGCTGATGACAAAACAAGAGAAAGTGATTCTCTCTCTTTCTCTCTCTTGATATAAACAGCAGTGAC
AGCAACAGCAGATGATGTCTGACTACACAAAGGAAAAGATGACATAAGGATTTTTGCTATGCTAATGTTTCTGGAGCTACAGTCTTG
>C102449652 57.0
AATGCAGTCACACTCACCTGGCCGAGCGTGACGGAGCAGTCGGTGTTCTCGGTCACGTCAAAGGAATAGTTGCCTCGCTGGAACACTGGTTGCTGGTCGT
TCACATTCACCACCGCCACCACCACGTCGGTCACCGCGGGGGAATTCGCGCCGTCACTCACGCGGATCCGAAGCGTGAACTGAAGGAAAGGAGAAGAGGA
AGGATTGGTTGAATTATGCCGCCAGAACAATGAGCAGGCGCCGTATTCCGAAACGCTTGCTCTCTCTCTCCACGACTATTTTCCAAA
>C102450726 48.0
CTCACCAAACTCTTGACATTATAGCTTGGAATTCCTATTTGTTCCGTTGAGCAGAATAATCCATAACAAGAACCCTCAGAGTCTGGGCGAGTAGTGCGAC
AAGTGGAAGGCGCTGTTAACATCAGCCCGTGAAATCCTTCACTTAGGTCGGGGTATTATGGCTCCGACCAGGGATTGTGTGTATAACAGGCCATTAAGTA
TTAACGATCGCACTGTACCAATAGGCAAAGTTGGTGATTCAAACAGCACATCGAGGCAACATGTAGACCCCACTAAATTATTGTCTCT
>C102454432 59.0
AAAAAAAAAAAAAATCATAATTTCCACAATTTCGGAATTCAAGGTTTACGAGAGTTGGCAAGCTTTCTTACAAACTTCCATTAATTACGAAATCAGGCGG
TGCATGGCATTGCTTGACGCGGCCTTGTACTGACAACACATCGCCTTCATTTGACAATACTTCCGTGAGTCACTCGTAGGATTAACGGCTTAAAGGGAAG
CGAACCAAACGTCAAGTAAAGAGGATGTAACCATGAACTAGTGAACATTTTCAGTGTCTTTGCCTTGGAAGTTACAACATGGCATCAG
>C102454862 42.0
TGAAGATAACTGATAGACAAGTTGGATTTTATGGAGGGAGATTGTGCACAACTAAGTTGATCTATTTTTACTTGAGTAATTGATATAGCACAAGAACGAG
ATGGATGGGTGGATTATATATACAGGGAGTTCTTGACTTGTGTCGGAATTCCTGCGTGACGTTATGTGATTTTCACTGTAAGTTGGAACTCATCATAAGT
ATAATAAAACCTCCATAAAGCAAGCTACATGGGGTGAGGTGGCTGATGGTTTATCTGAAAGTTTGGTTTATCCAACAATACACATTTT
>C102457550 33.0
CTTGAAATGTTAGTTATGGAGAAGAAATATGGAAGAAGAGATATGCAAGGAAAGAGAGAGATCCAGTGAAATAAGCTCGCTAGTGAAGACAATATGCATG
ACACCTGGATAGGAATATGATGAAGGGTATGACAAAAGTTCTCTAATGTTGTTCATAAAGAAGAGATATAGAGGGAAGTGATACAGCAGACAAGGATCAA
TTGTTGTCCAGAATTCCTATTTGACTGGGAATTCAGCAAAACACAACACAGATCACCTTCTAAAATTTTTCTTCTTTCTTTTTTTTTT
>C102458162 41.0
CTAGAAATGAGCTCTTCCCTTAATTTTAGAGGATTTGTTTCCATTCCACCAGCCTTCTCCCAGACAAGTGGGTGGCACATTACATAAAGCAGAACATTCA
AAACATTTTAAATTATTTGCAAACTTAAGCTGGAAAAGTATAGACCTAAACCTTACACATGTCAACAGTATGTCATCCCTGTATGTGTTACATTGCACCA
ACTCACTCTGCCCCATACATTCTTTTCACCCTCTTGGATGATCATGCCCTTGTGACTCAACACTTCCTTCATCTCATCTCCCAATCCT
>C102459702 25.0
AAAAAAAAAATAATAATAATCCTCATGTCAGAAAAGTCACAAAGAAAAATGTTTGTCAGGTTAGGTCATAAAAAACGAAATTGACTGAAATGCAACAAAC
AAACAAAAAGAAACATAATACAAACCTTCCTTATAAATATAACTTACAATATAAAAAGTCAAAGATAAAAACTTACACAGTTTCAAATCTTTACAGCTTA
CCTAATTTTACATACAGTGGATAATTTCACTAAGAATAGAATAATTAAAGCACTTCTGAGACTTGAGGTGGAGAGAAGTGGTTTTCATA
>C102461134 35.0
AAAAAAAAAGACGTAAGAGCAATGTTCCTCTGAAAGATGGCCCAAAATATGTGAATCTAATTTTTAAGGTTTAATGCATCAACAAAGTGATGAAGATGAA
GCACACAATATATAACCATGTACAGTATTAGCTCCTGGAGAGAAAAGTTTGTAGAACCTATTTTTTAAAAACAACTATGATGGTAATAATGTCATTACTA
TGAAACACCTCTACAGGTGGCCATTCTGAATTCACGTATTTTCCTTGTCAAAATAATACCAGGGACATTTACTCTACTGCAGCTCAAAA
>C102464948 61.0
TACCACAACCTCTTAGCCCACCTTCCAGATAAACAGCTGCAGCAAAAACAGTTTCTGATTTTTGGAATGCACATATTTACCCTTCCTCTATAATGCCCCA
GTGCAGAAACCAAATAGCAAGTGAATAAATTAATAACTGGGAATTCAGAATCTGGTAAGTCAGAAGCTGTTGGGCCAAACAAGTGAGCTTTGTCCAGTCT
GCCACTTCAGCCTTCACACTCCCACACTACTGTCACAACATGTTTTATTGCACGTCCTCACCTGACTAGTCTCAGTAGACTAAAGTCAA
>C102466378 54.0
TTCCCAGTCCCCCGCTGCGCTCTCACCGGCCACCGCATCAGCCACACCCTCGCAGGCCACAGCCGCCGAGGCCGTAGCTCCCACACCGCCCCCAATCCCA
GAATTCTTTGACGAGGAGGACGCGCCACCCACTCCGCCACCCATCCCCAAGTTCTTTGACACAGACAGTCCCCCAACAAGTCCACCTCCGCTCAAGCCCA
AGCCTACTAACCTGCCACCCCAAGGCGAAAGGCCCGACGTACCACCACCGCAAATCATCTCCAGAAACGAGATTTACGGCCGTCACTGC
>C102466866 48.0
ACTCCCACTCCATGGCTTGGGAGAAGTAGTCAACAAATGCCTGTGGGTAACTCAGTTTAGCTTCCAGGAAAATATCCTATTAAGGCTTGAAACACAAAGA
AGACTTGAAAGGGAAATACGTTTAATAAAGAATTCAACATTCAAATCTGGAAATCTGATTATGCAAAGCTGTTGACATGTGAATGACAACACTTCATTTT
AATAGTAATACCAAATTGCCAACAGCTGCATAATAAGTGATATAGAAGGTGTTACATGTGCTATATACTATTTTCATTTATTAGTTCTA
>C102473632 47.0
GACATCATATATGTAATCTGTTTTGTTGAATTCAATGTCACTTGCAACCTGGAAATTGAGAGCATCAAGGAAGGTGGTGAACAAGAGATGAGCTATGAGT
CTCTTTAACTTCTCCTTTGACAATGAGTCACCAGTAAACCAATTTGAATCTTGGAGTTGAGTGATCAATCCCGAGCTCAGAGAGGAAACAATGTTTTCTG
CCTTGTAAAGATTAGTGTGAGCAGACATGCTGTGTGATAGATTTTGAGTTTGAGGAGAGAATGGGTGGCTCCAAGCTTTGAATGACTCTG
>C102475204 34.0
CAAGACGGAAGTGGTCACTCGGTTGGGGTCAGGAGGTGCAAAGGCCCCACCCTCCACCCCCATGACACAGACCGCCCATCTCCCCCCGCCTGAATTCGCC
GACTATCCCAGCCAGGCCCCGCACTACGGCACGGCTCACGGCGTCTCCCACCTGCACACGCTCCCCCGCGGCGGCTTGGCCAAAGTGACCACCAGCGATG
GCCAGAAGCAGCCAGGCAGCGCCAGCCTCACGCTGTCGGTGCCGCGCGCCCCGCCGCCACCTCAGGTACCCACCCACAGCTCGGAATCCC
>C102480498 57.0
GGGAATTCCATGAGGGAAACACCTTCCGTTGTGTTTCTCATCTGAACTGATTTCACTCTGATACAAACTGATAAATCATCGTCACCACAACAGCAAATAG
CGAAATGGAAATTTTATGGTTGATCGTCGTCTAATCTTCGTGGCTGAAAGGACGTAAACTAGACAAGACTGTCAAGTTAAATTACATCAATCGTAGATCG
CATTTTCCTGAAACCATAATGAACTGGAGACAAGTAATTGCCTCTTTCCAAGTACCACATAAGCCTGATATTCACCATCTTTTCCAGTAAC
>C102481738 32.0
AAAATAACGAGTAGCACTGAAGCCAACACACGTACTGATAATAACAAGCGTATAGGAGTCACAAGGAAGGCGTGTTAAGGGGTACTGAGGGGTGTAAGGG
CTCGCAGTGTCCCCTACATCACACATGACTTCAGGGACATGTCAGGTACAGTGGAATTCAGGACCTCCCCTCCCTCCCTACCCCTCAGCCACAGACACAA
GGGGTACAGTGATAAGCATAATGATAACAGTGATAAGGAACTGTTAGATACGCCCTCTCTCTCTCTCTCTCTCTCTCTCTCTCTCTCTCTC
>C102481818 47.0
AAAAAAAAAAAGGTATTCTGGTATTTTAACTAGCCAACGAGTTTCGGAAGGAATTCACAGCCACTTTGCGTCACGTTCTAAGACAAGGCGGGGACAATTA
GCGTGGGCCAATCAGCGGAGGGGCGGAAGCAGCGCCTAGTGACAGTGTTGCCAGGGTCGCGTGCCCGTAAGTGGCAAAATTACTGCGCCAGAGGCCGTGA
CATAGAGTATAGGCTTTAACCTGCGGCCTGCATTATCGAATTGCGGGTGTGTGTTCTGTTCTAGAGTCAACAGAGGCCGGCTGGTGTGTCT
>C102487538 37.0
TTTTTTTTTTTTCTTCTTTTGAATTCATCCATGGTATCATAAACACCACTATTATAGGGTATCTTACTTTTCCAGCACTAAATTCTCATACTGTTCATGC
TGTCTTTGAGTAGAGAATAATTTTCATTATGATTGAAACAGCTCTCAAAGAGCGTTTTGTTTTCATCTCAAGAAAATTAAGCCTTTGTTTTCAACTCTAG
AAAAGGAAGCCTTTGTGTTTCCCAACTCTAGAAAAGGAAGCCTTTTGTTTATCAATTCTAGAAAATCAAACCTGATTTTTATTTATTTACT
>C102492486 39.0
TAAGGACTTCAAACAAATGTGGCATTTTCCTCATTATCTTGGGGCCGTGGATGACAAGCACATTGCAATCATCCATCCACAAGACACTATCTTTTTTCTT
CAACTCCAAGGGCTTCAACAGTCTAGTTCTCATGGCAGTGGTGAATGCAAATTATGAATTCATAATGTGCTATTTTGGAACGAATGGACTTATATCAGAC
GGAGGAGTGATGGACAATACTAAATTTGGTGAGAGATTAAACAATAATTCCCTACAGATACCACCTGCTGATGTTCTTCCTCCCTTTTCAAA
>C102495446 43.0
GTTTGCCAGCCATCAACAAACTAGTTAAAAAAAGTTTGCCAGCCATCAGCAAATTAGTTAACTACACAGACTTTAGCATGTGACACAGTTAAGGAATTCT
TAAAACCATGTGTGTTTTTTTTAAACCAAACTAGTTAATTGCATAGACTGTACCAATTAAGGAAGCCTATTAAAAAGGTAATGACAATCAGTATTCACTG
ATACATTCCCCCCCTCCTCTCTCTCTCTCCTCTCTCTCTCTCCTCTGTGCCCACATGCCAGAGACAGATTCTACTGCAATGGGAAAAACTTC
>C102496666 39.0
TTACTAGCGCCGCTTCAACTTCAGTTCCTTGGCCGTGACTAAACCGTCTTTCTTCACTTGAATTCTTAGTATGTCTTCACCTTCCTGTCCACCATTTTTC
TCACCGGAATGGCGTATCTTGCGAGAGCAGTGACAGCTTTCTTTACATAAGGAACAGCTGTCGCTCACCTTCATAATCTTCTTCCTATTTCGTAGTTTCT
AAGTGTTTCACTTTGCTAAATTAAAGTCAAAAGGCTGGCTGTGTACTATGCTAATACCTCTTACGCTGACTGTACCGTCTAAAAAAAAAAAA
>C102499730 36.0
CTGAAGACAGTCAGTTAGAGGAGAGGAGTTGTTGAGATGAAAAGCATGACTGATGTGACAAAAGTACAAGTGGTAAGAAAGGGTTGATATATTGTAGAAG
CTGAGTTAAAGTAGAGGAAAGCTTGTTCCAAATAATGGAACATGTATGTTAAAATGTTATTATGTAGGTATTTATGCTTTTGCAGTGAATTCTGCAGAAG
CAGGTGGATGAGGAAGATGGAAGTAAGGATGTGAGAATTTAATGAGGAGATATTGGAGAGATAGACATGTTTGTATGTAGTTAAGAAAAAAAA
>C102500736 34.0
ACCGGTAATCAGTCACAATTATTCCTGGAATTCGAACCTATTTCGTTGAGCCTGTATTCATCACCAACAAAGAATACCTGAACTATCACACCTACTACTT
CTTTCTGCTTAGTAGGCAGGACGCCTGTTACTATTGCCCCTGATCTTTCCTGGGACACAAAAATTATCACGACGATTTTTCCTCTCTGCTCAGCAAGCTG
GGCGTCAGTTACTACTGAGCGGATGGGCGGAGGAACACCAGATTCAATACGAGTATAATCATATCCATCCCAATAATTCCCAGTAATCCATCC
>C102500838 55.0
ATCTTGTGTTATTCTTCTCTTTTTGCCCCACAAGTGTTGTTTTCATGGTCTCTGGCTTGCTGAAGTGTATTCAGATTAGAAGCTACACATACACCTTCGC
TCATTACTCACCAAATGTTGCCAGTTTATGTGACGTGAATTCTCTATGTAAACTCCTAAAAGCAATACTAAACATTACTCATAACCTATCTACCATTGTC
AGTCTGTATGGTGCAAATTCATTATCTAAACTCCTAAAAACGACATCCATCCAGTCTGTCTTTTGCCGATCATGTATTGTAGCTCATATTAAA
>C102500892 24.0
CACCAGCCTCCCCAGCGCCATCTATAGGTCAGATCCCTTGCTTCCCTTCCCCAGCACTCAAAAAATCACAGTTCCCTTCCCCTCCCTTCCTAGTGCGTTC
AAAAATGACTTCGCTCTGAACACCTCCTGACGTCCCTTCCTCTCTCTTCCCCATGCACTGAAAAAGACACTTCTCTTCCCCTCTCTTCTCCTCTCCTCCC
CAAAAAAAGGAATTCCCACCACTCAGAACAACAGTTAGCTTCCCTTTCCTCCCCTTCTCTTCCCTTCCCTATGCGCTTAAAAATGGACCTTCT
>C102502038 25.0
TGAAGAGCTGGGAGGAGGTAGTGACAGCTCTAGGTGATTGGTATGGTGCCTATCATACAGTAATGAAATTTCAATTCTGCGAGATTATTTGGTCACGAGA
AAAGTTATTTCTTCACGCACGCCGCTGGGCTGTTATAAGTTACTGCTGCCACCTCTGCCAACACTGGTGTGACTGTCGTGGTCACAGCCACAAAATTAAA
TCGACAACGAAGACTGACGAAAAGTTTTACCTATGTTGTTAAATAATGACGTCGATCAATATATATATATATATATATATATATATATATATA
>C102503504 50.0
CACAAAGTGAGCCACCAACCAACTGGAGCCAACAAATCAGCACCTCCCACTACCACCACACAAGGAGCCCACCTGTTGTGCTGTATCAGCTAATCAATGC
CTCTTACAGGTGAGTGAGACACCTTGACTCACGGTATAAATACCAGCCTCCCCAACTACTGAGGAAGGGTTAAGGAACTCAAAATTGTGATATAGCAAGC
ATGGCTAGTTATGGTGGAGTCATCAACCAAATCAAGAGTAAAATAAGACTTGTAAGATATAAAGAAAATATCTTAAAGAAAATAATAAATGCT
>C102503788 21.0
CATCTGATTCAGAATTTGAAACAGAAAACAGAAGACGCAGACGTCATGCCCGCCACAACCATCGTTCTCATCGCCATGAAAGAGAGAATGGTTAGAGTGG
ATTTTTCTTCTTTTAAAATTATGCTTTTATTTGTATTATTGGTGTGTTTTGGTGCTTGTTTCTGGGAATTCCATCAAGGTGGTGGACATGGCAGTCTCCT
CTTACTTTTGTTTGTGCATATTATCCCTGCACTCAGTCCTTTTTCATGTCCCACCTATCTCTCTCTCTCTCTCTCTCTCTCTCTCTCTCTCTC
>C102505660 25.0
CGTCTTTGTATCTCCTCCTCCTCCTCCTCCTCCTCCTTCTGTTCATATTCTTAAATTTTCCAACGAATTCTCGCAATCTTGTCTCCTCTTCACATCCTCC
TTCATCTCCACGCTTTCTTCATCTATTCTGCATCTATCTTCATCTTCATAATCTCCTCCTCCTCTTCTCCTTTAATTCTTCCCCTTGTTCCGTCTCATTT
CCTCCACACATTTTTAATATTCCTGCCGATTCTCGTCTTCATTTATCATCTCCTCACCTCCTCTTCCTCTCCTTCATATCCTCTTTTTCATTC
>C102506544 28.0
CTTCCCCGCTCTTCTACAAGGAATATACTTGTACTGTCCTTAACTCAAATCGAAGTCTCCCATTCATTTCTTGCTAAAAACAGCCTCCATGAAGTTAGGA
ATTCTGCACCATCTCCACCATTTCTTTTCCTCCTTCCAGCTGCTCACTATACAGCGGCCTTCACTGGTCACTACATGGAGTACGGTTCACTGGGAAAGAT
CAAACCCCACACAGCAGGATTGAGTCAAAACATTTCCGTATCATCAACTCCCCTCCCTTAGCAGTGTTCAAACTCACTCACCGCCACAGTGCC
>C102508762 36.0
AGAACTTTGAAAAAGAACAGTAAGATTTTGATGTGGACAAATGGTACACTGAGTAAGAATACTTATGCAATTTTTTTGTTGAATTCCAATAATGGTTAAA
GAAAAATATAAAACTGTCAACAAAATTTTTAAAATTTAATATACTTGCTTTTGAAATATTCACCACCTCTCCAGGTCTTTCATATGCTTCCATTATAAAA
AAATAAAAAGATGCCACAAACCTGCTGCTTAATATACCATATCATCAATCCTCTTCTTCAACAACTGTCCCAGGACATAAATGGCCTCATTGTC
>C102508962 46.0
TGGGGTGGTGGCTGGCTATACACAAGGCGGGTGAGGCAAGGCGGGGCGGGGCAGTGGGAATTCATAGTGGTTGCTTGCTGTGATGACTGTCCGCTTGCAA
CACTCCTTTTGAAGCTTGCAACACATTAGAAGCTTGCAACACCATTAGAAGCTTGCAACACTCCATTAGAAGCTTGCAACACTCCATTTGAAGTTTGCAA
CACTTCAGTTGAAGTTGGCAGCACTCCATTTGAAGCTGGCAACACCAACTGAAGCTTGCAACACTCCATTTGAAGCTTGCAACATTCCATTTGA
>C102509210 47.0
ACTGGTCAAGGGCAACAAAAAGAGGGAATAAAAGACTCACTGAGGTGCCAGTCCCAAAAGAAAGATCAAAAGGTCAAATTTCTTGTTGTAACTCAAAGCT
TTGTGACAGACGAAGCGTGTTCATTATAGCATTTCATAGTGAATTCAATCTGCATCTGAAGGTACGTCCCCGACAAGACAAAATGTGTGGGATTAAATTT
AAAGAAAACTGAGCACGTATTTTATCCTGAGTTCATGTTTTATCCTGTGATTTGCACATGTGAAGTGAGAGTCTGAATTTCGCATGCTCAGTCA
>C102511296 36.0
AGAGAGAGAGAGAGAGAGAGAGAGAGAGAGAGAGAATATATTTGTTGTATCAAAAAATGGTTACTTTACAGGTACAACCACATCAAGACCAACACCAATG
ATGTGGAATTCAATTTGATTCGCAAAGAAATGGAAGATATTGATACAAATATTCTGAAGGCTGAGTCTGAGCTGACATGGAACTCTGAGGGTGAGATGTT
AGAGTGACTGAGTCAAGTAGCATAAATTTGGATATATGTAAGTAGAGTCATACATTAGGGCTATAAGTTTATGCCTTATTGGTACCTCAAGGTT
>C102514180 56.0
CTTGCAGCTTCCCTTATTTCTTATGTTCTTATGTTCTTATGATTATTGTTTGGTTACGTGCGGAGTTGTGGTGCGTGCAATTCTACGCACTTAACCCAGA
ACACGATCGCAAAGTCAACAGAAATGTTTACACCATCGCAAATAAAGCCTCTCACTGGTAGCGCTTAGGAGGAATTCACACGACACGGAAAGAGTGACGC
CAAACACAGTCTTGGATACGCTGCTCCTTGTGTTGTGTCGCGATTCACTCCCCACACAGCTTGGATGCCACAAGGAATGCTGGTGGTGCTCTTT
>C102517302 47.0
CTGCCAGTGTGTATAGTCTTAATACAAAATAACATGACTATACCTGACCCTATCCTCAGATTTCTTTTCTCATCCTGTAACACTAAAACATTACTATGAT
CTAACAGGTTAAATTTGTTAATGGAACAGCTTACCAATGGGCCACTGCCTCAAGGCAAAACTGTGCTGTTCTACAAAATGGAGAAGCTCTTAATAATACT
CTGGAAGTTATGGTTTCCCTCACCAGTGCAATAACTATAACTACTAATGGACCCAGGTAGCTCTGCACAGCCAAAACGTTCTAGCTGTCAAAACG
>C102521252 61.0
AGCTCCTAAGTCCATCATGCCCAGACGTGAGGCGGGGGCGGCATCCATAGGGCGGCATTTGTTCCTGTATGGGTCCCGCCCCCTCGCCGTCAACAGGGGA
GGGCCAGCTGATCACCCCAACACGTCACACGCGCTGAGGTGATCAGTTTGTCCCCTCTCACGTCATAACTGCCACTTTGACGCCACCGCGGGCTGTGTTG
GCGAAGGTTACAACTCACATCGTCTGTCAGCCGCGTCTTCGCCTCTGGGTCACCCTCTCATGACTCACATTGATATTTTCTGGCATGAGCGTAAT
>C102522016 54.0
AACTAGAATTGAGAATCTGCGTTTACTACACTACCCTCTACTCATCCGAAGCTCCTTCGGCAGAACAAGTGCCTCATGCTACAAACTTTTAAGTGACTAT
ATCCGTTTTTCTTCTTTTTTCTTCCTTTTGTTGAATTCTTTCGTCGGTGACAATCGTTGATCATTCCTGTTTGTATTGGCACACAAGAAAAGCAAATCAG
CCTTATTCACCTGCAGTGCATCGCTTTAGTGCATTATCACTTAGTACAGAAAGCTTAGGTGTTAATCAATCAAGTCGCTTGTGGAAAGGTATGGA
>C102523274 44.0
CTCTCTCCAGAGGTTAGTCACGGGTAAAAAGAAATGTATAAAAAATATCGGTAGTAACTTTGCAGAAACATGATAGTAAAAGAATTCTAACAAAGATACA
GTGACTTTTTATTTTGTACACGCGACGCAAATTAATTCACGTGTTAATAAACGAAAGGGACTCATTACCGACGACACCCATGCAGGGAGGACGTGTGTTG
CCGTAAGGAACAGAAGTAGATAGAACTACCTAGGGCACTTGTCATAAAAAGCGTGTTTGTTGCTTGATTATCAACCCAAGGCCCAAAACACTTAA
>C102524694 36.0
GACCCTGAATCCTTGAAACTGGTAAATTCAAATTACGTAAGCCCTGTATATGAGACGTACGAGACCCTGGATCACGTGAGTACATATTAAATATTCGCAG
GGAAACAAGTGTCAGGGCCCAGCTGCCGTCCTTGAGGAGTACAAGACCACTTGCCAAGACGTCTTGCAGGAATTCATCTCGCAGAGACCTGAGCTTTTCT
TCTATGTTGGTCAGTGTTCCTTATCAATATGTACGTGGTGAACGTCACTTCCCCTTTGAATATTTAGATTCGTATTAACATTAGCGTTTATTTTT
>C102527390 53.0
ATTTCCTCAGAAGAAAGCCAGGCACCTGAATTCCTCCCTAATGAGAGTCTGTACTGTGCTGGTGTTGTAATCTCAGGTGTGCATCAGACTGACCCCTTCA
TCCCATATTTTGGTCACAGCAGCCTCCAGTCTTGTCCACAAATTGATCATGAAACTGTTTGCACTCCTCTCCTGCCCAGTCCATTGTTATGAACAGCATC
AACAGCAACAACATGTGAATCAGTTTGAACAACCCAGTCCATAGCATTCTTGTTGTAAACAGTGTTACAGCAACATGTGAATCTCATATGTGGCCT
>C102530756 39.0
AGTCACTTTATTTTGCAATGGAGGAGGAAAGTTGCGAGCCAAGTACTGTCTCGACAGAACAATAATATTCCCATCAGTTCTTCCACAACAGTGACGAGAA
CCCTTACTTCAACCCATTACCTCGGGACAAGGGGCTTAGGGGTACCTCGCTGCACTCTGTCATCACCCTTAAGAACTCCTGCTTTGTGAACCATTCTCTG
CGTGTGAAAGGGAATGGAAAGAATTCTCTGCACCAGATGTATTTCAAGCAATTCAAACCCTTACGTGTGTGTAGATAGAGTCTACATTTCTTAGGC
>C102532156 42.0
TACCTCAGACACACGTAACCCCGCCCTTCTACACAACCTTGCCCCGCCCCTTGACACGACATCCCTGCCTCGCCCCGCCCCTCTCCGTGCCCCGTCCTAT
GCTGCCCTGCTCTCCATCCTCTCCCTCGTTACATAAGACTTCGCCCCGCCCACTTCCAACAATTCCATCCTCCGCCCATCGCGTCAACGCCTCTCCCTCA
CCCCAGCCTGTAGTGTTAGCGGTGCGGCGCCACATGACCCCGTTGTTGTGTTGTGCTTTAAATCAGTTTGTCACTTAGAATTCAGGATGTGAGGAG
>C102533612 56.0
CAACAACATCTTACGCTCTTCTCTCCTACATCCAAGATTCCGTCTGAATTCGCTGGAGGCTGGGTTCGGGCTGCAGCAGATCTCCCTCAAGAACTCCATC
ATCGAGGACGTGTGCCCGGTCCCGGAGACCTGTGGCGAGAAGGAACAGTATTACCGCACCAGTGACGGCTCCTGTAACAACCTGGATCTCACTTCCGCCG
GCCAGGCCAGGACCCCCCTCATCCGCCTCACCATGCCGCTCTACAGTGATGGTCTGTGTTTGCCTGGAGTGAATCTAGCTTTGGTTATGTAAGAGG
>C102534182 60.0
GATGGGCGCTCGCGATGACGTCAGGCGATACAATGAACGGAGGCAAATGTTTTCTCTTGTAATTCAATTAGGAGTCTTACGAGGCCAAGAGAGGTGAGCC
ATAACTCCGGTCGGCCTGCTAGGAGATCCAGCCGCCCCTGAGACCCTCCAGGAATTTAGATAAGCCGTGTGAGGGAGCGGCGTTGTGTTTCGCTGTACAT
TCTCCTGATGGCCGAGGATTTGAACGTAAGGAGGGAATTCAAGACGCCAGGCCGCTGCTAAATGGCGAGGCTCATGTGTCGCATCAGGCGTGTTGG
>C102535098 42.0
CAGACTTGGGAGTGGACAGCTTCTTGGGAGTGGCAACTTTAGGAGACATTCTTTTAGGAGTGGCAGATTTAGGTACCTTCTGTGCACTAGTTGTCCCCTT
AGGGATTGTGTTTTTAGCTTTTGTTAAACTTTTAGGGGTTACCATAAGGGAATTCTTTGGAGTCCCATACTTAGGGGTGGACATCTTTGGAGTAAGATGT
TTAGGTGTGTGACCCTTGGGACTAACATGTTTACAGGACTTCTTTGGTGTAACAAACTTGGGTGTAGTCACCTTAGGAGTGGTCTTTGATGACAGTA
>C102535278 43.0
TAACCTAATAATTCTCTTAGCTGAAAAATTCCATACACCCTAAGCATATGTGTGGATTATTACAGTTTCTAACCAAAGGAGCATAGTAGATGAAATAAGG
GGGCCAGGTAGTGAAGTTTTCATCAGCTGGTGAAGTGAATTCACACCGCCCTCCAAATTCTTCTTAAATTTTATCATATTGCTATTATAGCCTACAAAAT
GTTTTTGTATTGTTAAATTATTTTAATATACATACAATTTAGGAAATAAAAGAAGTACAAGAGGATAAGAACTTGTGATATTTGCAAGAAATAAATG
>C102542212 38.0
TCTCTCTCTCTCTCTCTCTCTCTCTCTCTCTCATTCATTCATTACGTTCAATAAATAATACACTGGGTAGACATTGGGAAATCTGTTCTTTTAGCAAGTG
CTGGTAATGATTTTGTGTTGTTATTTTAGTGCTGAGTCGTTACATATGACAGTAAAAAGTTAACGATACAGGTAAGGAAGCCAGTACTTGCTCCCACTTG
ATGTACAGGTAAACACACCTGAGGAAAAGTTCAACAGGTGATTTTAAATATAAAAGTCAAATACGATACAGAATTCAAGGCTTATGATTATTTTCTC
>C102544932 43.0
TAGACATATCAAAAGCTTTTGAGAGAGTCTGGCACAAAGCTTTGAATTCTAAATTACCTTCCTACAGTTTCTATCCTACTCTCTGGAACTTCATCTCAAA
TTTCCTTTCAGACCGTTCTATTGCTACTGTGGTCACTGTTCTTTTCCTAAAACTACAAACAATGGTGTTCCTCAGGATCCTTTTCTGTCACCCACTCTCT
TCCAATTATTCATCAATAATCTTCAAAAGCAAACTTCACATCATATCCACTCATATGCTGATGATATCACCCTGCACTTTTCCATGTCTTTTCATAGA
>C102548010 26.0
TTTTTTTTCCAGAAAAGGGAAAAAGACAGCAGAATTCGAATCGTGCCGAAGCTTTCACTACACCAACCATCCTTTAGATCTTGACATGTCTGGAGTGGTG
CTCTTTACTGAGACCATTTCAATTCGTAACTTACTGACAATTTTAACCAAGTTTTTAAGTAAAATTTCTTTCAGTCACTCATACTTTTATTGCAATATTT
GTTGTTTTATATTCTGCGTTTACCTGAAATGAATGGTTATTTGAAAGTTTTTATTTGTGGTATGTGTCTATTTACCAGTAATCAAAGACATTGCGAAA
>C102549444 24.0
CACACACACACACACACACACACGTACGTACATACAATAATAGATAAATAAATAAACTAAGTGAGTATTAAAGAAAATAAAATAAAAAAAGAAAGTAGAA
GTCTGAGAAACCTAGAAAAATAGAGTCTGGAAGAAAATAACAGAGTAAACTTTGTCGCACTCTCAAAGGTGACACACAAAAAAGAATTCGTGATAAAAGA
AAAAAAAAGTTAATTATGAAAGGACCAAAATTTCTCCCTTTTAGCGAATGGGTCAAAGTTTGTTATATCAGAAAAAAAAAGGGGGGGAAAGGAAATGA
>C102549906 40.0
CCTGATGGGCCTCAACAAGGATAATGATGTTAGGTTGCAAGTTGGCGAGTTTCAGTCGAAGGTTATGTTGTTTTTCCAAGCCCAATCTGCTCCTCTGTTT
TGTTAGGACTGCGTTTGCATGAGTGAAACTAGTTTCAACCATGTACGAACTTGGGAAAACAATTAACCCACTTCCCAAAGCTGAGGATATTTAGAAAGTT
TGTTCTCGCTGATCCAGAATTCACAAAAGCCTAACACCGGTGTCAATATCACAATAATTATAAGAAATTGCTTTCCATACAACTCTAGCTTTTTGGTT
>C102553790 35.0
AGAGGATTATACTACAGATTCTCAGGGACGTTTTTGCTACTGACAGTGTAGAATTCTTGCTAAACTATTATTAGAAATATGAGCATACCCTTGAAAACCC
CAGGTACTTCCACTATAGCCTGTTAAAAGTAGTAGAGATAAAACGCTGAAACACTTAAGAATACGAAAGTTATTATGAAACGTTACTACAGTTTTCAAGG
ATGTTTTCGTGATGCTATGGATAGTTTAGCAGGGATTACACAGCATCAGTAGGAGAGAACACCGCGATAACTTGACTGATCATCTCTGTCGCCTTTGAC
>C102553990 39.0
ACACTTTAGAATTAAACGATAAACAAATTGTTCTCCATAAATAGTAAATGGTAGAGGGGCAGTTACTGAATACTCACGTTCAGAGAATGGATCAATGCAT
AGGTAACCAAGAAAAATAATAAGACTAAAATCTGAGGAAGTGTAAAAATAGACAGGAAATGTTTCGAATGCTGCCTCTGAATTCCAACACTTCTTGCACA
TGTACATCAGTGAACACTCACACATACATATCAAGGGTGGATATGAATGAATACGCGGGGTGGCAAGATATGGTGAGAGGGGGCAAGGCAAGGTATGAG
>C102554702 57.0
GAGGCACTTCAGAAGGAATCCCTCGCGTCGCAGAATTCAAGGAACATTAGAATAGCTATCCAGAACCTGCAACGGTTAGCTGAGGATCTCAACACTGTAA
ATGACGAGGATCGAGTAGTCTTTCCGAGGCTTATAGCTTCTGATAGTGTAGGTTCTGAGTCCCGCCATGAGGCTTTGCAGGTGATCGAGCCTCCGCGGTT
TGGCAGTGTCAGGAAGGACACAAAACCACTTGTCTTTGCATTCCCTGTATTGCATCCACAGACCTCATCCCCTATACTTGACACACACAGGCCGGAGGG
>C102556536 38.0
TTCCTACGTATTTACCTTGTGAATTGGGTGAAACTTTGCAAAATGAAGAAAAAACCTGATTGAATTCCTCCCTATCAAGGAAACTTCCTCTTAAAAACAC
TCCGATAGACGATCCAAAATTGAACTTCAATATCGCAGTAACACTTTCTTCTGGAAAATCTTTGTCACCATCACACGTCGGAACATCACACGTCGGATCG
ACTGAATTTCACAATACTGTGCCCTTTTAGATCACTGTGCACCTTTGAACTATTATTAAACATATGAGCACCACATTACTTAATTTCATTCCCTTCGCC
>C102557482 33.0
CCTGAATTCATCAACTATTCTAAAGCATTGATACTCACAGGCACTCTTCACATCATAACAGCTTAACCTTTGGCCACGCTTGCTCCATCCACCCTGTTTG
TCTGACCTTACTTGTGACCTCCCCGTGACATGAGCACCATTGCCACAGGGCTGCTCCCACACTTGTGATCCGATCCTCATTTTAACTGTGACCTTCTACT
GTGTCACTCGTCCCACTCTTACTGTTCTCGATCTTTCTTTCACCTCCCTTTACTGGTGAGCAGGATGGCAAAAGAGGCCGGAAGATTAAACAAAATTCA
>C102560208 55.0
TTTTTTTTCCCTTGCCATAATAAAACTACAACAATCTACATAAAAAAGAAGGATACTAATGAGTGACTTTCGCTGCCTTTATCCAAGAGATGGAATTCCA
GACTTTGGTAATGGAATAAGAAGACGAGAAAATAGCAGCATATGATCACTACTGAGAATGGAAAGAAGAGGCGTGAGTGGGGGAGAGAGCGGGAAGAGGA
TGTCATGAAATAGGGAGATGGATTGCAGGAAGGGAAAAAAGAAGAGGAGGATAATTGTAGGGGGAGAAAAAAGAGTTGGAGGAAAAACCTGGTAAGTGA
>C102561106 33.0
CTTTTCATTAGTGAAGAGACAGGATAAACATTGAATTTGAAGTTTCTAAGATAAAGATAAAAATAATGATATGAATTTATCATTTTATTTTATTTGAAAT
ATCAATATCGATATCACTAGTATCGGAATTCTGGATTTATAAATTTATCGGTTATCGGGGATAAATTTATCGCCAGTTTTCGATTATTGGTCATCGTCGA
TAGGGCTATCGTTATCGATTTATCGGTTATCGTGATAATTTTTTTTGTTATCGCGTCCAGCTATGGTATTAAGAGCATGACTAGTGAGTGCAAATGCCC
>C102562164 48.0
AACTCTCCATGACTCATTGATTTGATGAATCCCCTTAATGCCTTTGTTATAAAGTTTAGTGAGAGTTCATGAGTGTCATAGGCTTCAGATATGTCAAGAA
AAAATCTAGCAACAAAAAATTTCTCATTCAAATTTGAGTAAACATGAGAGACAAAACCGAAGTGCAGCTTCAGTTGACCTGTTCTTTCTGAACCTGAATT
GGCAGTCTGTTAGTAAATAATCACCTTTCAAGAATTCATACATTGAGCTAAAATGACTTTCTCAAAAATCTTGCTAAATGGAGGTACGAGTATGGAGATC
>C102564032 46.0
ATTCAGTTTACAGAGATACCACTGAGCAAGCTTGTGTATTGGGTTACTGCTGCACCCACAATGCTTCAAACTTGAGTAAGAATTCATTGAAAGCAATCCA
TGCTCTCAAAAGCATTCAATAAATTGAATGTGAAAGTGTTTGTCCTATGAAGGTTACATAAAAGAAAACAGGAGATTGACAGTACAAAAATTATAAAATC
TATGGGTTTCATTGTCTACTGTTTCAGAGATTATGGCAAAGGATCTTAGTGTGAAACATGCATCCCAAAACATCACATCATCAAGAAGTGTTGTCAAAAT
>C102567266 17.0
GAGAGAGAGAGAGAGAGAGAGAGAGAGAGAGAAAGGGTGTGGGGGTGAAGGGAGCCTATCCTGATGATTTTAGTAAAGGCAACAAAAGAATTCTGACTCA
GCACAAATAAAGAGACTGTTGACTTTCCTCGTTTGAAAACAGAACTTATTATCATATGGAAGATAAGACTCCCAGACGCATAATTTATACATGAAAATGT
GAAGCAATATTTTTTTCTTTTAATATTAAACAATTCTGACTCATGGGGTGCTCTTAATACACATCCTGCAGTATAAACACGTACACTCGCACACGCACAC
>C102567488 47.0
CCACTGAGCTGCAGGAATTCCTGGCAAACCCCCATGTTGAAGATGAAGAAAATCATGCTTCCAGGAACCCTGGTCTATGCTGATGTATCCACCTATGCTG
TTTGCCCATACATCCCTGTGAAGCATTGATACCAGCTCTTCCGACAGCTGCATGACTTGTCTCTCTGGAATTTGTGCCTCCCAGTAGATGATGACCTGTT
TTATATGGGAAGGGATAAACAAGGACATCAAACAGTGGACACTCACCTACATCAACTGTCAAGCCTCCAAGGTGACATATCATACCAACTCTACAAGGGG
>C102573082 42.0
CTCTCTCTCTCTCTCTCTCTCTCTCTCTCTCTCTCCATAACAGCCCAAATTGCTGAGTTCAACCTCATGACTGCCCAGCCGAGTGATACAGAATTCTCCT
GCCCATTCTCTCTCACTGCCAAGAGGGATGGGCAGATGACCGGATTTGCTGGGTATTTTGATGCTCACTTTGACTTGCCGTGCCCTGTGACTCTCCCCAC
AGGACCAAATTCTACTCCAACACACTGGAAACAGACCATCTTCTACTTGCCACATCCTCAGTCTGTTACTAAAGGTAGGGGATCCTGGCAAACCAAACAT
T
>C102573376 46.0
CTTTTAGAGTTTATACATAATGAATTCTGCTGTGTATATTGTATGACATGAAGTGCAAGGGGTTAATTTCTTACAGTTTAAGGCTCTTTGGTTTTTATAT
TTGTCCTTCTTGGTTCAGATACAGCTTAGGGAATGTAGCTAAGCTTCCCAGATAAACGGAGAAGTCTGCAGTTCACAGACCAGTGGGTGAGCCAACTCAT
CCACACAAGCTTAATTAAAGACTAGCTGTATTGTTTTAAATATAAGCTTGTCTTAAACATTCATTTATGCACTGAGTATCTACATAACTATGCCATTATT
G
>C102583434 38.0
ATGATGTCATGGAGGGTTATAGCTCCTAGGGTATGATATCCTATAGGCTATTCCATCACTGCATCTGCGGATTGAGCTCTCTAAAGTACTACTGTGTTCA
AATATTCAATCCTAAGTTTATCTCATCTAATGGTGGAGAAAATTTGTCTGTGAATTCACATTTGTCAAGATGAGGCAAATGACCTTTAGCATCAAGACAC
ATGTGGGTGTTGTGCAAGCTAAAATCATCAAATGTAGATTTGGTTCCATAAAAACACAAGGTGGCATGGTACATATGCAGCCTACAAGGAGCTTTCCCTG
TC
>C102584214 44.0
GTATGTTTTGTACAGGCACTGGCACTTGTGGGCCCACTGACCTCCCGCACCTTTTCTTATGTTCTTATGTTATGAGCTGGTCACTGTTTTCAGGCGTGGC
ATCTTATCCACACCAGCTTGGTGGTGGACGAGCGATGGTCATCCACCTGCGGCGACCACTTCACCTGTAATCTAACACACCTACTCATAGTCAAGGATTT
TCGAAACGTCAGTGAGTAGATAGTCATTCTTTGAATTCAAATGCACATTTACATCTACAAGCATAGATATAAAAATCGGTACCTTGGACCAGGAATACCC
AA
>C102584848 50.0
CCACACAGGAAAGACGACAACCCTACAAAAGAATTCAAAGGTCGTTCTTTTGATCCGAGTATGTAACCGTCTCCTATCATTAATCCAAAATGCACTCATA
CATCTTGGACGCCTCATTCGTCTCGCTGAGAATGTCTGCTGACAGCCACGGGATGTCGCCAACGCCGCTCGTGACACGTTCCCTATCGTGCGTTCCGCCG
TGCAGCCCAGCACATTATGAGTATTGCTGTCTACGGCTGTCCCCATCCCGTGTGCTGCCCGTGCTGTGTAGCGGTGGTGATCGCGCCGAGAAGCAACGCA
CA
>C102589086 104.0
GTGGTGGCATCCCCACTGCTTCCCTTCAGCTGCCTTGCTGTAAGAATCAGAATGGAGTCTAACTGCCTTTATAGAGAAGCTAGAAGTTGTGGGTTAATGA
TAAAAGGATGCTACCACAGTGTTTGTGAAGACAATTTCTCACTGTCTCCCTTGACAGATTTTTGTTTGAGGCTTTGTAAGTTTTGCATTTTAAATCCAGA
TATTTTGTTTTATTGACACCTTTTAAGCCTGACATCCATAATTGAATGATATCACCATGACTTGTCTGCTTCACATTCATCACTATAAACACCACAGCAT
GAG
>C102589418 43.0
AAAACTCTCACTTTATTGAGAAACTCCTTCAGTTCAAACATGCCCAGCACAGCCTTGCGAGCCTTACACTTTCGAGCTGCCTGCCTCCACTTATGATCAT
GTACCACATTTGAAAAAAAAAGGTTGGCACTGTTTTGAAAAACTTGAGCAGAACACACTGTTAATAAATATGAATTCTCAACCATAATAATTCCAAACAA
TGTGGAATTCTAAATCATGTGGTACACATCTTAGCACTTCTAAGAGGCACGTATTAACATATCTTACTGCAGGTCCAGAAAGATTACAAGTAGAAAAGAC
ATC
>C102590428 44.0
GAGGAGCTTCACCTTATTCAAAATGCCATTGTTCGTGTATTACCTTATTCAAAATACCACAGAGAAATGAGAGCAAAGAAGCAAAAGACAAAGAGAAAAT
ACGCAAGCAAAGTGACGAATTCAGCCCGTGACTACATAGCATATATTCTAATTCAAAATACAATTGTACGTCCCCCTTGGCAGTAAGTTCCCGGGATTCA
GTTCAAGTCAGGGTCGAGAGAGGTCGGCACGCGGCTCACCCATTCACTCAACCACTCAACCAGTCAACCATTCAACCTCCTCAAGAGTCGGTCGATAAAC
GGG
>C102590472 42.0
TTTCCAGGATTTTCAAAGTCTTTATTTCCAGAATTTGACGTTTTCCAAGAGCCAGCAACGTTTTCCAGAGCATTCAACGTTATTTTCGAAGAGTTTCCAG
TACTAAACGTTTCCTAGAGCCTCTAAAGAACGTTTTTCACAGAGCTCCAGAATTCCAGAGTTACTATTAGCACCAGTATAGCATAAAGCACAGCAAGGAA
CAGCACTTCCTTCCCCGCACCGCCACTCTTTTCCGTAGAGAGAATGAGACAGACTGGAAGAGCTATGACCTTTCTCTCCCTCTGGCGGAAGAAAAGATCC
CAG
>C102598194 44.0
TGAGTGAGCTGTGTCTATAGGATTGGGATTAATACAGTACTGTAACCATGTGGTATGTCAGGGGATACAAACAAATCAAATATGAAATCAGGGGATATAA
AGGGCAGTTTAATCCTGAATTTTTTAAATCAAAATTAAATTCAAAGATAGCATGTATGTATAATGTATCATTTGTGCACCTACTTTTGGTTAATACTTAC
CTAACATTATTTGAAATTCCAGAACCTTCAGCAAAACGGACATCCTTTGCAAGAATTCCAGATGTTGCAGGGGGACAGACGAGCACCTCAAGATCCTCAG
CACA
>C102599440 44.0
ATAACAAATAGGAAGTAGTACATACAAAACTATTCACAGTAATAAATAATACAATGGTCATAGAGTGATGAATAGTAGGAGAGTTATGCCACTAGGGAAC
AGAAACCCTTAGGAAGAATTCAAAGCTTCATACAGCAGTCTACTGAAGGAGGTGCAGCTGTGGACGAGAGCTGCCAGCCACATCATGCAGCCAGTGGGGG
CTTCATTGATAGCTTGCTTCTAAAGAGAAAAATGATAAGTTGCCTAGGTCTTGCTGCCTACTGTACTCTAAAATAAGACTGCAAATGACTTGTTTCCTGT
GAGA
>C102600436 32.0
CTCATAGCTCCTCATTTACCTTCCTCACCCCCTCTGCGTTCTCCGTTACCTTCCCCCCTTTCCCCCCTCCTTTCCTCTCCCCTGTTCACCCCACCTTCCT
CCCCCACCTTTCTGTAGGCAGCCAATGGAGGCGGCGTCACGCGAGCGCCCCCCAACCAATCAGAATTCACGGTTTGTCACTCTAACCATATATACGTACA
CAAACACACACACTCACTCTTCCCATTACTATGCATATACACGCTTATCTGCCCCTACAAAAGTACACAAGCTCTCGTCATCTGATACGTACATGTGTAA
ACAG
>C102602666 42.0
GATGTGTTTTGGCGACGTATTTCTTACCCATTAATTCCTTACCCATGGAATTCGGGAGGATATCAACGGGTAAATAGTGTGTTAGAATTTGGGAGGGTAT
CCACAGGTTAACAGTGTGGTGGTGGAATTGAATGGTAGAAAGTATAAGGAGTAAGTACAAGAAGTAAAGGAGCAAGCAAGGTTTGAATGAAGGCAGGTGG
CCAGTGAGTATTTTATGAGAAGCACCGCGCAGGAAAGCCTCTCGCGGTTGTGGCCAGGATATGAGATAGACCCACATCCGATCACTCATACACACACACA
CACA
>C102603964 31.0
AAAAAAAAAAAAAAAAAATGGACAACATATAGAAAGCTAACCTTACTGAAGAGACATCCTTACAAAACTCGGAATTTACACATTAAACTGAGCTGAATTC
TCTTAGTGCCTGCATTACCTTCGTCGATCCGTGTGGAAAGGGAAATTTGCCATTGCTTTGACCGATATATTGGTAGTAATGATGATGGTAATAGTGATAG
GCATGTCAATTAGGTGCGGGTGGTGCATGAAAAGCATATCTTCCTCCATCTCTTCCTCCTCTTCTTCCTCCTCTTCTCATATTTAACAATCTTTGCAGCT
CCCTC
>C102603974 27.0
TATAATGCAATGTTTTTTCTCTTTAAAGAGTGTTTTTCAGGCGTTTTAGTTTTCTGGTACATAAGTAGCTCAAAAGATTCAAAATACAAGTTTTTGGTAA
TGTTGTTTTGTTTTCCCATATTGGGAGTTTTCCATGCTATTTAGTGCTTTGTTGCCTAACAAGCTCATTAACACTCAAAAGGCATATTTTTGGAATTCTC
GTTTCAATTCACTGTACAAAATGTTCTGTATGTATTTTAACGTTTTAGTACCTAGTAATAAAAAAAAAAAAAAATCAAAATACACGTTTTTCGTAATGTT
GTTCA
>C102607636 54.0
ATCGTAATCCTCAACATCACCCTTGTGGAAGAACTTGATGGTGGGATAACCCTGCACTCCGTACCTGCTGGCCATCACCGAGTGGACAGTGGCATCCAGA
GCTCCAAGCTTAACCTTGCCCTTCAGATCAGTGGCTGCAATTTCCCACTGAGGTGCCAAATTCTTGCAGTGGCCACACCAAGGAGCAAAGAATTCAACAA
GCCACATATCATCAGACTTCAGAACAAGCTTCTCAAAGTTACTATCGGTGAGCTCAATGACATCAGAATCACCGCTGCCAGAGCTGCCGCCACCACCACT
GCCAC
>C102607644 39.0
TTCACATTAAATATTAAAATGAACAAAAAAAGAAAGCAACAATATCCAATTCTATGAACAAAATGAGAGGGAATTCCATATGCAAGACATCCCTTACCAT
GAATGATCAAGAAACTTACCCTTTAAACAGCACATTAAGCAGCATGTTGGCCACAATGGTGGGGTTGCTGGGCAGAGCCATCAACTCTACACAGCTCACA
TGCAAGGCATGGGCACCGCTGTTGGCAAACTCATTGAAGCGCCACTCTATAGATGGGAATATTGGCTTACCCTGCATAGCTGTTATTAGGCTTAAGGAAA
AAAAA
>C102608544 54.0
AGCAGTGCGGGGAGTGGAGGCGGCAGCAGCAGCAGCAGCAGCAGCCTCAGTAGCAGCTCCGCCACCAATCCACTCACGTCTCCTCCTTTGCTGTACTACC
CACACCCGACCTACCCGCTAGCCCTCTCCGCCCTGGCAGCCGCCGAGAGAGTCTCCTCCAAGAATTCCTCGATAGCCGAGCTGAGGATGAAGGCTCGGAA
GCACGCCGAGGCTCTGGGTCTCACCACGCCGCAGACTTAATTCCCACAGACCAGACGTAGCCTTTAATATTTGGCAGTGCAGATTGGATGCGGCACAAGA
GATTG
>C102611092 59.0
GTGTTTGCTATTGACTGACCTTCAAGTCCCCCTCACTACATCTAATGGATCTCATGCTGCTGGAGCATCAGCACTACAAGTCAGTAACAACTGTAACATA
AAACTTCTTCCAGAATCTGGATGAGTTCCAGCTGCATTAGCAGCTCGTGCTCCAAACTAATTATTCTTCCTCCATTTGCATGGACTATCATAGTGTGACA
TAATTGACATAGTGAATTATAAGATATATTAGAACTTACAAGGTCTTAACATGAAATTAATTATTATAGATTTTATGCTTTTTGCAGTTGTTTTTTCCAT
GTTAT
>C102612408 38.0
GCTATTTCATCAATCACGTTCAAGAACTTCTCACTATTAATGGAATTCTTGAAGTCGTCTGGTTTCGTGTTGGCGAACTGGTAAGTACTATTCAACTCAT
TATTCTTCACTACGAGATTCCCCAGGTTTTGCATTGTCCAGGCGTCCACGTTGATATTCAGAATAGTCACCAGCTTCTGTACTTCAGTAAGGTCCGTCTT
CAGTTCCTCGCACGTAGAGGTAAGAGGGCTATTACAAAAATCATCAATGATCAAAGGCTTTACTTCCTCCGTCTGCTCCTTCCCCATCTTCCACCAGCCT
GCAGGA
>C102612612 35.0
AAAAAATGATGAAAAAATAACAGGACACCATTTTTCCACAGCATAAAGTATCCCAGCTAAAAACCAGACATGCAGGACACCAGTGCTAAACAAATATTTG
CAATAACTGCCCCTCAAAAAAATAAATAAATAAAAATAAAAAGGACAGCAGTTTTCGCTACATTGTGATTTGGTAAGCAAGTTTGTGTCTTGTGCAATGC
GGCGAGAAGGATCACCCCCAGTGTGAAACATGACCCGGTGATTCTTCTCAGCAAATCTCCGCCGACGGCAACACAGCACACGTCGCCTAGGAACATCTGA
ATAAAA
>C102613158 47.0
CCAATCTCTGCTTTGTTAATGCTGTCTCCATCAGGGTTAGTAATCTTCATGAGGCAGGTGGGAGGAGGTCCAGTGTTGGCTATTGTTCCAGCAGTTGTCA
ACATTGATACATTGAAGCCAATGGTTATGGTTTTCTCTCCTGTATTATAGGTGCATTTGACGTGGTATGCTTGGGCCTTGTATGTTACTAGCTTTGGATG
TTTCTGCAGCACCAAGATAAACCTTGCCAGACCCTGTTGATAAAAAATTGTATGTACTACATACAGTTTTGCTGAGACTGTAAAAAAAAAAAAAAAAAAA
AAAAAA
>C102619348 44.0
TCATACTAATTATTATTATTTGCATACTTGAATTTGTTGGTGTAACCCACAAACATAATTAAGAAGTCTCGATACCGTCCACATACCATAGCTAAGCATA
GTCATGACATCATCTGTGAATATACACAATGAATTCTTTGCCTTACATTACATCAAAATTCCCTTCATGAATGTGGTGACTCATTTCAATTACACTAATA
TGTTCAAAATGTTCTATCAAGAAGATTCCGAAAAGTAAATTAAACGGTAGTGAAAAGTGTGTGTTGCATTGCTACCTTCTTCCTCCCTGTGTGTGTGTGT
GTGTGT
>C102621548 36.0
GCTAAACGATCACTGCAATTCATGAAAATACACTTGAGAAATAGTAACTTGCACCACAGCCAGTTAGGAATATAGACAAGCCACTGTAACGTTTAGGAAT
TCGATCCTGTGAGGTGTAGTGCAGAAACTGATGCCCCTCTGCACGCTGACCTTGGCTTTATGTGTCCAGCAGCAATGCTAACTTGGCTTTATCAGTGGCA
TGAACAGATAAGCGCCAGTCTCATGCACCGTTCAAAATGCGAAACTCGAAATTAATTAGCATGTCCAATTTTCCTTCTTATGCAAGTTTCCTTGTTAGAG
GATGTCC
>C102625342 57.0
CAAAACAGTTTTATATTAAGCATCCCTGAGACCGGGGAGCAGATGTAAACACCTTCCCCGAGCTTCCTCTTCCCTACGGCGTGTCAGCGTGCAACTTCAG
GGGTAGGACTAATCGCAGTTCATCCTCCACCTGAGCCGCCAAATTAAACCAACCACCCTCCAGAATTCATCACCATGCCTCCCAAGTTCGATCCAACTGA
AATCAAGACCGGTAAGGCGGTATATTAGTTGTATTTTAAGTAAAATAACACTGCGTGACTACACACGTATGTTATCAATGCCGAAACATTGATAAAGTTT
GATATGA
>C102625730 36.0
TTTTTTTTTTAGCCTGAAGGTATAATTATTATTACCATTAATGGTTGTAACTAGAAAGCTCCAGTTTACACACTTACTTTTCTTAAAGTAAAATTAAAGT
CAACGGAATTCAACACAATTAAATATATATTAACAGTCTTACAATTTATAGCCAGGTTTCTTCTTTTAATTAATTACTTGTTCATTGTATAATTTTCTGC
CACAATTTAGCTATTGTGCTTGTTCATGAATGTTCCACACTGTCTACTTAGATCATCACTCTCAAAAATACTTGATATTTTTATTGTTGACTGTATATTG
CATATAC
>C102626524 52.0
CCGGGACGCAGATTGCTCCACAACTACCCTATTAACTGCAAACCACAAACATAAGCATGCACCTCACCACATCACGGAGCAAAGAGGATGGAAGGAACTC
GAATTCTCCAACCGCAACAAATCTGGCTGATGACTGAGGGTTGTGCCAAGGTTAGAGGCAAAAGGTGGTGTTTAAAAGATAGTTACACGGCCCGTAACTC
GACATCATTACCGAAGGACTGGTAATTATCGTACTTCCACCAAATTACCGGTATTAAATCAAGAGTCCACCAAATTTCCGGTATTAAATCAAGAGTATTT
TTTTTTT
>C102626648 38.0
TTTTTTTGTCAGATTTCACGTCCAGATATTCCCAAGAACCATCTTTTACCACAAAACTCATCATCCCCCTCGTATATTTCCGTGATATTTCCCTCTGGAT
CGCGTGAAAGTTTTCGGAATACAGATGCAATTCCATTTACTCATGATCATACTCTTCCTCTTGCAAATTATGTTGCAGAATCCGCGACCCTTATAAAATA
TCCAGGCCCAGATTTGGAATTTCCAGGAACCCTTGTGCATCTCCTGTGCTCTTGGGATTATTCCGGCTTGAATTCCAGTACTCTTGAAATACTGAGAGAG
AGAGAGA
>C102627232 31.0
AAAAAAAAAAAAAAAGAAAAAGAAAAAGAAAAGAAAAAGAAAAGGGTATGTTTTGTGTATACGAGTGGAGAATGAATTCTTTGCATGCCACAAAGAATGT
TGATACTACACAGGTTATTTTATAGTTAGGTTTCAGCTTATTACTAACTCCTAAACAAAATCATAGCCATGAAAGTGCTTACTTCAAGGTATGTTTTTTC
CCTGAGTGTCACTTTTTGGTAGTGTAGTTAAGCTTTGGATTTTCTGCTGATTCCTTGTTTTTATTTTCAATAATCACTTTATTTTTTTATTTTTAGTATT
TGATGTC
>C102627448 36.0
AATAATAATAATAATAATAATAATAATAAACAATAATGACAATAACAATAATAATAATTTTCCCCTGTGGTTGGAAAAGGTCAGCCAGGTCACACAATCT
CCACCTAAGTTGAAAAAATGCTGCTATCATGTTTCCTGTGCAGCATAAAAAGCAACTAAATGAGGCAGAGGAATTCCTTTCTCTGTATTTTCATTCCCAC
AATGAACTAACTCCTTTAAAGATATAATAATCTATAAGTTTACAGATCCCAAAAAGTTCTCAAACTTTTTTTTTTTTTTAATGTAGGAAGGACACTGGCC
AAGGGCA
>C102628030 42.0
TCAGGTACGCTTTCATGGTTCAAGTAGTTGTTTAACAAGACAAGGATTCTGCATTATCAATGGGAAAAACACGCAGGAGAACCTGATTGATCATCTCCGC
GACCTTTGCTTTCAGGTGAGCGTTCAAGACTCAGGTAAGTTTATAAGGACATGAATTCTGTCTTAACAATGGGAAAAAACACGCATGACAACTCGACTGT
ACATATGTGAGAGCGAAAGACGTCTTGAGTAATATTTTCCGTGTTGACTTAAATATAGTGCGTCATAAATTTCTCTTTTCCAGACCACCTCCGTCCCTTG
TATCCCC
>C102628560 36.0
AAAAAAAAGATAATAATATTAATGCTTCTTTTCTTGAAATCTTTGTTCTCACGTTGGAAACTTTTTGAAAGGCCACAGAGATGATATTTTATGTCGTCAT
AGGTACTTTTCACTTTGATGCTGCACATCACTGCAATTATGAAAACAACCTTGAAAACTCTAAGAACTTCCACTACGGCCCATTAAAAGTAACAAAGGTT
AGACACTGAAACGTTAAAGAATACGGTCTTATTTTGATGGCTGCCCTCAAACATTATCTAGTGTGTCTATTAAAACAGTCCCTCTATAAATCTAGCTTCA
TGGAATTC
>C102630022 43.0
ACCACCATTCCAAATTATCTTAAAGAACTTACTTTTTTTCCAGAAAAGGAAAGCAGACCCACTTCAGAGTATGGAGTTTTCAGGATTTAAGAAAAAAAGC
AAGGTGTAACATTGGATAACCAACAGGTTCTTGATTTACATGTACTGTTTTTTGATAACTGCTATGAAATAAATTATTTGTAGTAGCACATGTCTCTAAA
TACCTTACATGTCACAAGAGATGAAGGTTGAAGGGATAGGGGTTGACATTTAAGAATTCCTTCCTTTCTCTAGGAACTACACTTTCACAATACAAGTGTG
TGTGTGTG
>C102633750 41.0
AAAAAGAGAAAGGTTGGGTAGTACAGAAGGGAAAGGAAAGCAACTTGAGTAAAAATAAGGTAGGATGAAAACTTGGGAGACCGTAATGACATAAGCCTAA
GGGGAGTACAGACTGCTCAAGCTTTGAGTTCAAAAAGAATTCAGTTGACTCAAGTAGCTCAGGCCAGCAGTAATTAAATCCCTTTTATACAAACTCCCCA
CCCAAGCAGGCATCTGGGTATGAATAGTTTCCTGTCACATCAGCATTTGGATACACCTCAGGTACCTAGTTGCATTCAGCTTCTGGTTTTATCCTCCATG
CCATCAAA
>C102635392 48.0
TAACTTTATTCATGCTGCCAAGTATCTAGAAAGGGAGACTGGAGTAATCCCTACAAATAACATCAAAAAATATGGTAAAGGTGTCTTGGTCAGAGCTAAA
GATTTAACGCAGGCGATGATGTTCCTCCATCTACTTTGCCCTTCTGATGGGATATTCGAATCCATCAAGCCACATCGAACATCGTTACAACAAAGAACGC
ATTTACAACCAGGACCTGTATGAATTCTCAAAAGATGACATACTTCAGGTATGTCCTCGTAATTTCAACGAGTGGCCAAGATTAGAGGCAATGGTAATAT
GATCATGC
>C102636970 47.0
CCAGTACAAAGGCCCATAACTTGAGTAACCCTGCACACACATTTTGGCTTAATGTAATGGTGGCATTTCTATAATGAATAGCACAAATTTCCTCAGAATT
CATGCAATTTAATGCTATAAATTATACTGAATGCTATGTTTCTCATAAGCCAATCCTGTGACTATTATTTAACTGTGAGCCTGACAGGCCTTTCAAACTT
AATGTACCGGGTGTACTGGTGGCATGCACAAAAAAAAGTGCAACAATATAAGAACAAAAAATATCTTACCTTCCTTAAACATTACAGTTTTCCTTATTCT
CTTGGCAGT
>C102637144 30.0
AGGAAAAAACAGGGTAGAATAAACAGAGGGAGGGGGGGTGGAAGGAGAGGCAAGGAGGAAAGTGAGTCTGGCAACTTCTATTACAAAATGCTGCAAATAA
CTATCATTTTACGTCATATATCTTCACTCCCTCTATTTTCCTTTCCTTTTCCTTCATTCCTTTACAGGAAAATATGTCTCACTTCATATAATTTTCAAGA
TGATGCAAACAGAATTCTCTGATAAAAGAAAAATCTATAAAGGGCAGAAACAACCAATTACCTCAAGTCAGTCAATAAATTATAACAAGAATTAGCTCTA
ATTTATGTC
>C102638032 60.0
TCAGGCCGAGGGGACAAATGAAACGGGGGAGTGGCGATCAGGGACCAACCTGGCAATCTCCAACCCAGCATACGACAAACGTGGCGACAGTGATTAGACC
GCCGGCCAGTCATGCGCACACCGGCATCGCCAGAGTCTCAGAGAAGATAATAAGATAAAAGATGATGACTTACATGTTATTCAAATATAAACTTTTAGAT
ATATGACCACCACTCATGAAGTGAACGCTTGATGGCACTGTGCAGGTGCATCCTTCGCATGGCCATATTTGATTGTTGCATTTATTACATTGGCATGATT
GTTCTTATT
>C102638048 40.0
AATATTATCATGCGAATTCGATGTAGTTGATCTGATCAAACCGTCTATGAAAACGTACTGTACATTTACTGAGGAGCGTGTGGGTGTGGGACCGAGGGGG
AGCGTGGCGCCGCGCGGCACCTCCCCCTCCCTGCTGGCGGCCACGCCCCGATCCTAGCGATAATGTTCATCTAGGAGGAAGGGAGCCGCGCTGTGCTCTG
ATAAGGCTTCCCATTACTAAACATAGACATTTTGCGCTCCTCTTTTTAAGTACCACCGTCTGGTGCAATAGTGACACACACACACACACACACACACACA
CACACACAC
>C102639508 57.0
GATGAATATCAGATGATTCCCTAGCCAGCTGCTTCCTTGTCATACTTAATTCCTGTTCACTCTCACTGCCATCACCTCCCTCTATCCTCATTACCATGTC
TCTAAGGATGAGATGTCTTTTTCTGAGTGCAAGTAAAGTATTTGGAGTCTTGTATATCTGGAATATCAGTCCTTTCTTTTCCTTGCAGTACTACAGAATT
CATATCATACTAAACATACTGTATTAGATATGCTAGAAAATTATGTGCTTGTCACTAAAACATTAAACTAAAACTTTAGAGCTCTTGGTGCCATGAGCCA
GACCAAACC
>C102640910 37.0
AACACAACAATTCTTTACCTGTCAGTTAGACGCAACATGCCTCAAAACTAACTCACCCAAGCCCCAATCCTCCTCCCTTCAACCTCCACATTAAACATTC
TCTTGACTTCTCTTCAGCCTGAATTCTACATGTCAAACCTTTTGTGGCGAGGAATGTGACGGACTCTCTTTTAGAATCTGCCTTATTTGCCCCGTGGTCA
GCCTTCCTTTGTTGTGGGATTAGGCAAACAGTGGCGGTTGTCATACTGGATTCAAGATTCTCACGTATACGAATTGCTAGAGTTATTGCTGCTACATTAT
TTTGGTGAT
>C102642210 41.0
AAGGAAGAAAGACATTTAAAGGCAGCTGTAATGATATGGAAGATGGCAATGCATGAAATCATTTATCTTCCCCTAAACTAAGAAATCAAAGAACCAATCT
CTACAAGGAGCAGAATTCAGCAGAAATAATCCTGGAACCATACCATACCACTCTGCTTCTCTCAATGCATTCACACAGGCAAAGTTCTAATCAAGCATGA
AAAAAAGTTGTTTAGGTGTAAAATTATTTGCACTGTAAGTTAATATTTTACATGAAAGGTGACCATAACATAATTATCATTACTGGATAGTGCATATACA
TATCAAACT
>C102645564 50.0
TTTGCTATAAATTGAATTCTTTGTCCTCACCCTTGACAAGAGTAGCGGGCGAGTTTCATAGTGGTGGCTGAAAGTAGAAAAATAAAAAACGATATTGGTT
CAGGCGTTGGGAAAATGGTTATTCAATTATGCCGTCACAGGACGAGGCTAACATTATATTCTTCCACCTGAAACTGGTGAAGGAAAGCCAAAGAGAAAAA
GCCTGCTGTAAATAAACCTTCAGATGCGTATTTTTATAGGTGTTTCCTGCGCGTGTTGGAAAACAAAGAGTTGGTTGCCTTGAAAGCTACAACACCAATA
AAAAAAAAAA
>C102647374 58.0
ACCACTACTACTACTTCTAACACCACGACCACTGCTTTAAATATCAGCAAGAAAGCCTGATATCTCCCTCGCAATAACGAATTTCACCATACACCCTTGT
CACCCCGAGTCTGGCTGTTCATCCCTTCGCCCTTCCTCCGTCAGGGTCCTCGCCTCCCTGGCATCCAAAATCAATAAATGTCACAAGGGGTTTTTGCTCC
CTCTATAGAAACGCTTCAGTTTGACTCAAAGGACTGAATTCATAAGCACTTTGCTGTCTGACCTTCACTACGTTCAGGGGAGTCTAGTTGGTACAAGAGT
TTTTAAAGAT
>C102647742 49.0
TTGAGGCACTGAACAATACCAAGTTTGCTCTGACCCAATCAGAAACTTTAGAAAGATTAGAAGTAAGGGTTCACTGGCTTCCCTGTGTGACATGGTTATT
TCCTTAAGTGTTGGACGTCTATGAAAAGACGTGGAAAAGTGCAAGGAGATATCATCATCACAGAAATGCATGCAAGAAAATGAGATGGAGGAGCCAATGG
AAGGAAAGACTCAGAAGCGAATTCAGGTGTTTTCCCTGATGACTGGAAGTGGGTGTGAAGTTCCTTTGAGAGGTAGAAAAGGAGGAGAAAGGTTAAAAAT
AGAATAGACT
>C102648520 49.0
TGGCTTGGTTTTATTTCTGCCTCGCCACCACCACATCCACATTGACTGAATGGTGGTTAAGATACATTTCTCTTCGAACGTTTTCATAGCGCACCTACGT
AATGCCAATATTGAACTCTCGAAAAACATGTTGAGACTTATGTTGGAATTCTTATAATAGTTATATCCTCCAGTGTCTGATTTGTTGGAAATTTACGATA
AAACAGCTATCTTCGAACGTTTTTTGTCTTATATATGAGGTATGATGGTATTGTAAATCTACATCGACTTCGCATTTCAGTTTATGGATTTTAATCTAAG
GTCAAAGGAG
>C102650368 38.0
GAGCTGGCTATCAGGTCACTTTTATAATATCTCAAGAAATTAATTAATTACCAGAAGTGCTGAAATAGCTTGCAGTTTTATAGAATTCTATGAATGAAAC
TGGTTTTAGCATCCTCATGAATATACTATACCAAGAAAATGGTGTAAAAACCAATTTTACCATTTGAAACAGGGTTTTGTAAGTGCCTTGACTTCCTTTG
TAGTCTCAGATGATTAATATGTAATGCAAATTCTAGAGCTGTGTTGTAGAAATTTCCATATATTGTAATGTAAAACAGTACTCACCAGTTCATACTCTTC
CCATACTTTC
>C102652414 62.0
GTAGTAATATGTTCAAAACAAATCAATAAAAAATCATTAACAAGTATTACCAGTAATAAATGATGGAATTCTGACCCTCCAATTAACATCATCAATCTCA
ATTTTGAGACAATGGAATTTGAAGTGTTCCCGCAGGTCCCAGGCAGCCAGTGAACCATCTTCTAAGCCTGCCAGAACCAATGATGGCTTGGATGGACTGA
ATGTAGCAGCTACAGGTGAAGCTCGACAACAAAGGAGTTGCTGTGGTCGTGAAGGTTCTTGTACTGACCAAAGACAGACTAATCCACTTTCACTTAATTC
CATAGCATCC
>C102654704 45.0
GGAAAACGAATGCGGAAATAATGAGTACAGCCCGGGAAGTGTTGGGGAAAACATCAGGTAAACCACGTAGTGTGCGGCAGGAATAGTGGTGGAAGCAGGA
CGTGCAAGACAAGCTGAGAGTAAAGAAGGAGGCGAGGCGGAAGTGGGAACAGACAAGGAGTCAAGTGGATAAAGAAGAGTACCTGCAAGTGAAGAAGACG
GCAAGGAAAGAAGCAGCAGTGGCAAAAGCGAAAGCTTGTGAGAACATGTAGAAAGAATTTGGAACACTTCAAGGACAAAGAAAATATATTTGCTGGCAAA
AAATAAGAACA
>C102655330 33.0
ACAGTCTAGGCAGCATACAAAACACAACATAACACATGTATTTTGTGATATTTATTATATAAAAAGTATAACTTCATTTGTGGTTTCCTTTTACACACCT
GAATGAATAAATGATGTTTTCATCACATACATACACTGGAAGAAAATGGTATTCAACTATCAATGAAAAGAAATGCAAATAAGGTAAATAAATGTAACAT
GAAAAATTCAGCTTCATGACATGAACAACAATGAGAGAGATGTTTACTGCTCCTCTCACTAGAATGCCTGAATTGTATTTAATTAGAAAAAAATCATATT
AATTACATCAA
>C102659288 58.0
CACACTGCTTCACAACATACGTATTCCTCTCTCCTTCCTTCTTTCCTTCCTTCCTTCCCACCTGTCTGTCACACCTCACCTGAACACATCCACTGCTACT
CACCACACGCTTCTGTCGACAGTTCGCTAATCCTGAATTCATATTACATACTGGAGAGCGTGGGTGACTTAGCACGGGTTGAAGGACTGGCCTCTCCCTC
CCTGCCTTCAAAGTGTGGCCCCTAAGGTCGAATGCCACATGTTATATTGAGGGAAAACCACCTACATGAAAAAAGGGGCAGCCAAAGGGAGGTCTATACG
AGTACAAAGAG
>C102661652 41.0
ACCTAAGTGCAACATTAATGGGTATCTGGCCCAGCGTCGCCTTAATCTTGACTACGAAACTTATTTTCGTGATAACGCCCCCAAATAATTAAACCCCGCA
GACTAACTTTTCCTTTTGATGATCAAAGTTATATGAGTTTTCTCCCTAAAAGATTTCTCTTGCGTAAAAACTCGCGCCTAATGAGAATTCTGAAATGTCC
AAAACATCGCTATTTCTGGATAATATCGTATTGGATATTATGGTTTCGTCGGCTGTCTCCAAGAGTGAGCGCTTCAAGGGAAGACCCTTAGTGTCTCCTT
GCTTGGGAAGAT
>C102662296 38.0
CGAAGGTAGACGAAGAAAGCAAGGTTTTATCTAAGCCAAGAAAGACGTGGTTGCTGAGGGCATGCTGTCAACGCGGCCCGGAGGAAGCACTACCAAGAAT
TCCCCTCCGGCAGGTGTGGAAGCGAGGCAGGTGAGGCAAATAACGCCGCGACGCCATGATTCTCCACAAGCAGTCACGTCACCACCAGCTATGCAAGGTC
GGTTTGTTATTACTCTGTTATTGCTTTGGTATTCCCTCTCGGCTTTCTGCTTCAGTTCTATTTTCTGTCACTGTTTGGGTTGGTTATTGTTAATTTTCTG
GTGGCATGTGAT
>C102666220 58.0
GTAGTTGATGGCTGAAGATGGGTTTGGGATGGCGAGGATGACCATACATGCCCTTGGTGATATATTCAATGCACTGTAGTGTAGAACTTCATTGTTTAAT
ACCTCACCAGAAGTTATGGAATTCCTGCAGAAAGCGTTGTCTGTCCAGAAATATGGCATTCGGTCATCAGCATAAGAGTGGGTAGGACATTGAGAAAGGT
CTGTGAAAATCGCTGAAACTGTTACTGATAGGTACCATAGAAGAATAGTAAGCACCTTCCACACCAGCAAGGCACTGACAAGAAGGAAGGCTTAGGAACT
TACTATCATAAA
>C102666312 59.0
GTGTTAGTACTTGCTGTATATTAAGAGTCCATACTCAGTGATAAGTGATGGCACCGCGCAGATTCATGTCCTGACTTACTAATATAATGATAAATGTAAT
GCATGTAGCATGGTTTGTCTATTTATTCTGAAATTTAGGTGAAAGTTGTACAATGGATTTCCATTCTAATTTATTGTATTAAAATAACGTGTGTTCAGTG
TGCCTTGTTCCGGTGCAGCCGCCACGCCTTGCACCACCGCGATGATAAGGCAGCAGCCGCGGCAGCAGGCACAAGGTACAAGATTGAATTCACGCGTGTA
GGTGGCCGACCC
>C102667580 58.0
ACAATCGGCCCCAAAAACTCACACACGCAGAGCGAACACTAAAACCACGCCTCGTATTGAACTGTCAGAGCCAAGCAGGGTTTGCATAATTAAATGACCT
TCCTGTGTACTGACATTTTATCCCCTAACACGGGAATAAAATTACAGAATTCCTTGCATGTATTTACTCCCTTTGGAACGCGGGGCTTGAAAAATAAAAG
TAGCTGTTAACGCTTCGACTGCTAATGACATACTGGTGTTTCTGATTTCACTCACGAGTTTATCAGGGAAAAACAAAGGTTGAAGTACTAATAGAGGAAA
GATGAGCATCAC
>C102667626 45.0
TTACCAACCCTTTCCTTCTTCCTTGCCCTTCCTACACGGGACTGGAATTCGGGGTCAGGTTTTAAGACTTACAGGAAGAGGAGGAGAAGGAGGAGGAGGA
GGAAGAAAGAGGTGATGGAAATGGCAGTAGGAGGTAGTGGCGTCTCATTCCCTTTTTGGACTCAACTGAAATGAATGGTTGGAGAGGAGGAGGAGGAGGA
GGAGGAGAGTCACCTGTTAATAGCATCTTGGCTAATTATTACTGAGCTGCAAGAAAAAGACGTAGATCGAAGGAGGAGGAGGAGGAGATACCAAACCACG
AAGAAGGACAGA
>C102668648 35.0
AAAAAAAAAACTGACCAAATGAAAGAAAACGATGAAGGAAAGGAAGCGACCACATCGAACCGAAGAAGAAAAAGAAGGGAGAGAAAATGATTACGTTTTT
ATGAGACGAAGAGGGTGAGGCGGCAGTGAAAAGAAAGAAGAGGGCGGCAGCTACATCAGAGAGAGAGAGCAAGAAGCAAGTCAAAGAAAACGAAAGGCAG
GGTGTGTAAGTGTCTCTGCTGGCCGCGCTGGTACACAAAATTGCCAACAAAAAAATAAAGTACACTGTGTTGCCCTAAATAAAACAAAAAGGATGGAGAA
ATTCATATAAAAG
>C102669134 55.0
TTCACTATGAGCCTCAATGCTGCAAGGGACTGGCTATCATAACACCAGCAACTACAATCCACCTCAGGACACAAACATGGCAACACTGTCAGCGATACTC
TCACTCAATGACTGGCTAAAGTATTCCTGTCTATTTCAAAGCACACATCAAATCTGTAGTCTTACCAGAACCTTTATTTACTTACAGGATAGATTATACA
AGTACAGTCGGGTATCTTATAAATAATTAAAGGTTTTGGGCCAGAATATGAAGTTGATTTGCTGCACGTTTGAAAAAATGTGAATACCTGAGTTGGTGAG
TGAGTGAAAGCAT
>C102672292 23.0
ATTTACACAACAACAAAATGAAAGAACAATCATATAAAAAATGTCCTGCAAATAATTTACATACAAAAAAAGATGCTCAGAAAAAAATGTTCATCACTGT
TATTTTCTTTAGCACAATGTTTATCTTTCACAGACACAGGGGGGTGGGGGGGAATGGGAGAGGAATTCAAAACACCTGTCTGTTGTGTGTCTGTGTTGCA
CCTTTCCCGTCCCTCAGTCCATCATGGCCGCCGCACACCTGCACAGCCAAGGTCAGTTCCCACACTCACGAGTCACTGTAATAATGCCACTTCAACGCAG
ACCTCGTGAGGCG
>C102673330 44.0
AGCAGTTACTAGGACCAGGTGGTTTTCAAAGGCCACAGGGATAATTAATCAAGTTCTCACGAGTGTCTCTTTCTTACTGACTATGCAGAATTCATGTCAA
ACTGTAGTAAGAATCATAAAAGCGCTCTAGCAAACTTAACCTGCTCCAGCGCCTGTCAGAAGTGGTCAAGATAAGGACGTTTGACCAAGCGGTGCCGCGT
CCCCGCAGCTTGCAGTCTGCGAGAACCTGTTGTCCTTCTGAACTTGTGAATAAGTGCTGCAGTTTTCCAGTTCTTCAGGGAATGCCTTGGTGGTTGATGG
ACCTCAGTTTTTC
>C102674292 59.0
GTGATGGCACAATACAGAGAATAAAGACCATTTCACACTGGTTGCAGTGCTACACTAACCACACTGTGCTAGCGGTGTGAAACTACATGGCTTTCAATCG
CCGAGTTATTTTGTACGAGGCTGTTCACATTGCCAGTGAAGCTATGCAAACAATACCTGCAACATGGCTTGTGTAACTTTCCCAAGCTTTGCCTGGCCAG
CAATTTTTCCTGACATAGCTTTGCTCACACCTGTCAATGGTCACTGGGATTTGTGCCCAGCCACTCCATGCTACACCCATTAAATGTAACTGGTGTCCTG
CTTCTTGATGTTT
>C102674762 49.0
CTCCCCTAAGCCATCACAACCCCGCTGCTCTATTATTAATCCTCAGACTCTTCAGCAGCTCAAGTGACACTCCAACGCGAGGCTTCAAATGCGACCCTCC
CAAGCCAAAATGAAGCGCGTGAATTCTTATGGGAGACTTCGTTCCTTGTGTGTGTGTGTGTGTGTGTATGTAAGTGAAGATTTTCCGTCCTGTTTAATGC
TTTTAGGATGAGATTACCTCCTTTCCCAGACTTCCTATATTAGTTTGGTGATATTTGTCTTATATTTTAATTCTAGTGTTTGTTTGTCTCGTCAAGTTTA
TTTGGTTTGATTC
>C102675674 38.0
ACACACACACACACACGCACTCAACCACTACCACCATCACGAAAACTACGAAAACAAACTTAGTGCAAGAAAAAACACTCAAAAAATACACACCAGTAAA
TGAACACCGAATACAAACTCCAAGAAAAGTGAAAACAAAAACATACCATTTCCTTTAATACCAGAACCGTTTGTTTGCCCCTGAGTGGTGTTGGGAATTC
CACGAACCTGCTCACCTGGATTTACCTGGAATCGTTACCTGGAAATCCTCACTCCTGCTGAAACGTCCTTGCCCTGTGCTTGCCAACCCGTTACTGACAC
ACACACACACACA
>C102676298 57.0
CACACTCATCCTCATGTCCTGATTGCACTCCTCCTTGCTGGCACATCACGTGATATGATAACGCGGCTGACAGAATGTGGCAGGGCGCGTGCATCACCCT
CCTCCTCCTCCTTCTCCCGTGCCTTCCCTCAACACAGTAGTTTTTGAAAGGACACTGGCAGCAAGTAAAGTTTTTATCAAAGCACAAACAATGAATTATT
TTTGCTCTTTTATGGACTGTATATGTGTATATACTATAGTAACGTCAAACAACAGCGAACGGATATTATTATAGGACACACACACACTTACATACATAAA
ACACACACGCACA
>C102676326 41.0
GAAAAATCTCACAGCATTTTCAAATATTTTGCCTTTTTCATCATAACTATGTACTTTTAACAGAGTCTAATGGAATTCACTGGATTTTTAAGGGTGTTTT
CATGATTCCAGTGATAGTTTAAATAGGCATCTATATCATGAAAATAAAAGCCATCCTTGAGAGCATGACTAATAATACCTGTGGCTATTTTTTATGATAG
TCCAAAGCATTTCAAAATAAGGCCTTTTCTTCTTATACAGCAAAATATGAGCTCTTAGAATAATGTGAGCTTAACATAATTTCATCTCCAATATAATGCA
AGCATTGGATCAC
>C102676986 45.0
CATTCAATGCATCAAATTAACAGTCTATCATCTTGAATCCTGATCAGACACAGATCATATCAGATTACAGCAAAAAGATACCTTATTCTACATTCATTAA
GCCATGTTAAAACACTGCAAAATAGCTAATTGCAGTTCAATGGTTATGAATTCAAGAACAAAAAATGGTTTGATCTTCAGCATTAAATTTTCTGCACTAC
ACTACACTTAAGATGTAACTAATAATCATTCATGTATCCAGACTATTTAGCCACCACTAGCTACAAAGAATGTAAACTGATTATATACAAATAAAATTAA
ACACTCACCACCCA
>C102679232 32.0
ACAAAAGCTAAAACACTATGGATGATTTTAAAATATGGAAAAAAAAATGTCCCTACTATTTATAAATGTACAGGAGGGCATTCTTTTATCCCTCACCCAT
ACTTTACACTGCTACATTGTCACTCCTCTGATGATAATGATGAATTCACTTGCTCAGAGCCTTCCACATCTGACAATAATCCTCCCCCTTCCTTCCTTCT
TTCCACTTCTGCTGGTTTCTGTTTCCTCCAGAAGAACTGCAGCACGAATTGGTCTAACTCTTCTTTTTTGCATTTCTCTAACATCTCTGTGTAGCAGATA
CCACCTGTCAACAT
>C102679646 31.0
CTGCCTTATGGAAGTGATTTCCATAGACATGTGATGAGGTATCCTTCCTGATGTCACTTACCTCATAATTTTTGTCTTCCTTACCTGCATAATTCAAATC
CCTCCATGAAGTGCCTCCCTTTCTCCCTGACAATTTAAAGTGAATTCTGATAGTGTGTGGCTGTGGTGTTATTGGCTGCATCTTGCTTTCCCCAACTACC
CCATCACCTAGGTGCCAAGAATATTGCAATAGTTGATTCTTTCCTTTCATACTTTTAAAAATTTTTTCTTTTCATGCCTTGTAAAAACATTGCTTTAGTT
TTTTTCAGGCTACA
>C102679960 42.0
ATCTATATGAGGATGATACAAATACATAAAAAACAACCAATGACATGGAACAAAACAAAATTGTAGCCAATTTCTCTAGTAATGTCTTTGTAAAAGAATT
CAATGGAGACATCCAGGGCAGCAGCTAGCCAAGTTCCAGAGTTTTTGTCAATAATTAGAGCACATAAAGGGGGTCACTGAAAAACCGAAGAGAAACAAGT
CCCCACGGCCTGAGGCATTGCATCCAAGGGTTACCCACGAATCCCAAGACAAAACCCCCACACACGACTAGTACAGTGAGTATTCATCACCATATACGAT
TAATTTTGCTGCTC
>C102681596 48.0
TATAGGTAAAGGACAGACCAAAGGTGTTCCGTGTAGAAGAGAGGGATAATTGAGAGTCACTGAAGAAGAGTGGATAGTTGTCTGGAAGGTTGTGTGAAAC
TGATAAATAGAGGAATTCAGTTTTGAAGCATTGAGCAGTACTAAGTTAGCTCTGCCAAAAACCAGAAACTTTAGTGAGATCAGAAGTCAGGCGTTCTGTG
GCCACCCTGCGAGAACTGTTTATCTTCTGAGGGTTGGGCATCTACAAAAACACATGAGAAAGTGCAAGTTGGTATCATCACTGTAGGAGTGGATAGGACA
AGAAGTTTGGTTTA
>C102685210 43.0
TTTATTGCTTTTCTTTTTTTTCACTTTTCTATGTTTTTTTTTTTTCTAATTTTAGTTGAATTCTTATTCGTCTTTCTACTCACCATTCGTCGTTCCGCAG
ACTGGAGTGGAAATATGAAGTGGAAGAGAAAAGGAGATGGAAGATTCGCGTTAACCAGATTCCCTGCGATTGTTCTTACGATCATCTGAAGCCCTTAAGT
CCTAGAGGTGAGAATGAAACATGAATGGATCTTCCGTTTTCTTTTTCAAGGGTAGCTAATATGTCTTGCTCTGGCACAGGACATTAGGAGCAAATATTCC
TGCTAACTGCATAAT
>C102685442 25.0
AATAATAATAATAATAATAATAATAATAATTAATAAATAAATAAAATTGACAAATAAGAAATAAATAAACAAATAAATAAATGAATAAATGATAACAGAT
AAATGAATAAATAAGTAAATAAGTGAACATTCGTTAGATTGACCCACTTAATTCCACGTAGAACACTTCCTTCTTGTAGGATGTTGCCAAAAATCTGCTG
AATTTCTGGTGAACTATGATACTTTTAATTATGCCTCCTATGATGAATTCATAATTCATAAAGATATTTTTCCAGCACAAAGATGAATAAATAAATAAAC
AAATAAATACATAGA
>C102686902 40.0
GTCTACACTTGTTTGTTCCTCCTCTTCTCAGTAAACTCAAGTAATCTTAGCTTTTCACTGTACTTCTCTAATTGTTTTTCCATCTTCAAGCCTGCATTCC
TCTTGATTGTAGCATCTTTGCATGTATCCTGTTTTTTTGTTGCATATGGCCCACACATTCCTACCATTGCTACTTATCTAGATAGTAAAAATAAACTCAC
ACATGTTAAGTATTGTATATGAATTTCCATGTACAGTTCCCAAGCCTGAACATGTAAATTCCTCATGTGGTTAAACCACTTGTTAACCACAACACTAGTC
ATGCTGGCTTGCATG
>C102687810 59.0
CATATCTAACTATCTTCTACCGCTATTTTCATGCTAACTGCTCTTACGATCTTGGTAACTGCATCCCTCCTCTCCTTCCGCGGACTCGCTGCACAAGACT
TTCTCTCACCCCTATTCTGGTCACCTCTTTAAAGCAAGAGAATTCTCAATCATTCCTATCTTTCTCTGGTAAACTTACGGCCTGCTTCTGTATTTGCACC
TTCGTATGACTTGAATTCCTTCAAGAGGGACGTTTCATGACACATCCTTCAATTTTTGAGTACCGCTTCGGACCCTGTTGGGGGACCGGCATCTCAGTGG
GTTTTTTTTTTTTTT
>C102689114 16.0
GGTAATCAGATTGTTAGCGCAGAATCAGTAAGGAGCTGTGAAAGATTAGGCAGATTTATGGATGGGAGGGGGATGATAGGTGGAAATAGATAGGAATTCT
TTATACAGGGACTGCCACGTGTAGCCCTGATGACTTCTTGCAGCTTCACCTTATGTTATGTACTACTACTACTACTACTACTATAACCACAACTAAATTA
ACAGGGAACTTTTAAAATACTAAACAAAAAATCACACTTTCAACACAAACACCCACACAACCTCTAAACATTGTGCACCTTCCCTTGTAACACCCACTCG
TGACCATCAACTAAG
>C102690818 54.0
TATACTAATCACATAGATCACACAATCGAGGTCTCTTCAACCTCAATGAATGCCTTGACAGTACATGGTCCAAGTCCTCAGCAGCATCCTCTGACTCAGT
ATCCTCCTCTGAGTCAGTCTCTTCACTCTCTTCACTCTAGGCAGGAAGTTGAATGAGAAGTTCCTCGTCCTCATCATCTGTGGCTGTTTCAACTTGGGAT
TCCAGCGTGTAGCAGCGGCGAAGATGCCTGACATGGCGAGGAATTCCTTTGACTTCCACTGCTTATTCCCATAAAACTCTCATGACTGTTCCTTTTCTGT
GCTTGTCATCACATC
>C102692642 47.0
ATACATACCAAATGTACCAATAACCAACGTAGTAGCAGTGAACCTTTCACTCAACCATATCCTCACAATCAAATAAACTATACACATGCAGCTCTGCAAG
AAGGAATTCAACACTAATCATTAATGAGTATGAAATCAAGAGGAGCATAAAACTAAATTAAGTGGTAGAAAACCTGAAGACACAGAGGGCAAAGGAAGGT
TACTAGAGGAGCCATCAAGCACACTGGAGGCGGCATCAATCCCTTGACAAAACACAAAGCAACAGTCTGGACACTTTCACAGGGAAGAGGTATGTCAGCA
GTCCTCAGTGGCCTCA
>C102694002 42.0
ACACACACACACACACACACACACACACGCACACACTCACAGAACGAGTCTTTAAGTTTGCAAGTGAGCATGCAGCGAAAGAGTATGATTGTGGTGTTAG
AGAAAAGAATGGTAGTTGTTGAAATGGGAAATGTACAAGTGGTTTGTTGTGTCAGTAAGATGAATGGTAGTTGGGAATTCATCCACCTATCTGATGTCCC
CTTGCATAGCAAATACCACTTACCAGAATTTCTCCAATTTCTGGCCAAATTTCTTCCACTTCTGCCAGAATCTGAGTGGGGTAATTTCAGCTGTTATTCA
GTGTTTAACCTGCCAG
>C102694824 41.0
CCGGTAGTTATATTCCCATACGATTTTAATTTGGCCAACTGTTATGAAACATTTTCCAAAATCAAAAATTCAAAGTGTATACTCCTGCAGTTCTATTTGA
ATTTACATAACATTTTTCAAGACAAACTTTTTGAAATTGGTGTGAAGCCCAGTTTGTGAACATCATGGAAAGCTTGAGGAATTCATCTGGGGCGGGATAA
AAGACAATATTCTGAAACACTTTTGCGCCGCACCTCCACTACTTTCAAAAGGCTCCAGTTGAAGTTATTTGGGCTTTTAGAGATGTTTATACGGTTCTAA
TTAATAATGCAAATAA
>C102698360 39.0
ATGGTTATAGTTGAGAAACAGGATGAAAACTATTAAACATTTAGGTTTGAGGTATCATATAAGTATGTCGTGTTTGTGGAAAACAAGGAAACATGGAAAG
TCAATGTTCACAAAGTAAGACTGAAAAAACTTTCAGTACATGAACAATATGTATAAAATGAATGGAGGGCATCCATAATATTCATAACTTTGCTGCATAA
GAATTCTACCCAGGTATTTAGAAAATTATATCACAAGATAAAAACTGATCCATGTAAACAAGGAATGAGTCTTCTTTGAAGTTAAGAGATACAACATTCT
CTCTGGCATAAGTATG
>C102698942 28.0
TGGTGCATACGTGAAGCCACAGGGACAAATGTTTACCAGAGTCGTAAAGTCAAAATAACGAGAGAATTCAACATTTCATTAGGGAATATGGGTTGTTTTC
TTAAGATTTCATTCTCTTGACCTAGATATGAAACCTAGCATTGAGTGGTGCATACGTGAAGTCCCAGGGATAAACATTTCCCAGTCACGTGAGGTCAAAA
TAGCGTAGTAATTTAAACCATATTACTTAAACACTCAGAACTATGACACAGTATCCTTGAAATGTCACTCCATCGACACAGATACAAAGCCTCGCAGCGG
TGCATATATGAAGCCA
>C102700190 29.0
CAAGTTTAAAAAAAAAAAATCATTTTTCACTTTTTTTTTTTTTTTCTTCTTCTCTTTTCCACTATGAGAGGTAATTCAAAGTCTCCTTCGTGCTGTCTGT
TCGTGGCCAGCTTTGTGTCCTGAGGTGACGCGTGTGGGCGTGCGGGACCAGCGAAGCGACATCTGGCGGTGCGGCGCGCGGAAAACCTAACATGCACTCA
AGGTTTAAGCGAATTCCGTGCCTGCTGCGGTGGTAATGAACCTTCACGCGCAGTCTTGAGAAGAATACGACGAGATCCAGCGTTGAGATTCCCCGTGTCG
CTTCTGAGGTCCATATT
>C102702420 45.0
CAGCTGCCCTTAAAATTCACCAATAATTAAATCAGAGTTTCAGAGCACCCGAACACTCACCTGTAACCCCGAGAGAGAAGACGCGAATGCCTTATATGAC
TACTGCGAGGCTCTCCCCGGGACACAAGTTGCCACAACAAATATAGCCCTATTTATGTTTCCACTCTCCCACACTGATCACCTGATTTTTACTACTTCAT
CTCACTCGATTTCCTAAATCATTTAACAAGATAAACCTTACGACAAAAGACACATGCGCAATTTCTCAAATTAATAAATTATCGTTCCCAACCATGCAAT
ATTGGAACTTAACATTT
>C102704092 56.0
TCTTTCTTTTCCTTCTTTTTCTTTTCACATACTTTTTTTCCCTGATATATTCCAAGCAGTTTTTCTTTTTGTCTCCTTTCCATGAATAGCTAAAGGCAAG
AGATATACCACCCTACCTGTGCATGTTGGTGATGACGCCTTTGCACAGGGACCGCATCACCTGCCCCAGAGAGAGGTTGCCCAGGTCCACATTCGACACA
GAGGCGGTCTGGAGGGGGCAGTGTCGCTCGCCGAAAAGTGTGGGCTCAATCAACAGGTTGGACTCACTTGCTGCATCTCCGCCAAGCTCAAGAATTCGTT
GCCAGATCTTTGCTGTG
>C102707290 38.0
AAATAAATAAAAAAATAATAACAATAAAAAATAAATAAATTTAGTCTCCGTATTATATAACAGAGTCACAATATTTCACGTCCTATTCTTTGTCCGAGAT
GATTGTGGCTTTTCTGTGTGGTTTAGTGGTGGATTGCTCCAAGGACACCTCCAGTTGTCACACAGTATAAATCACACCCGGCACCACTACCGTGCGTGAA
TTCGTACACACCACCACACTCATGGAAGGCCGAGGCCAAGGACTATTTCTCATTTCTGGTCGCTTTAATACATTTCCATCTCTTCTCAAAGGCTACTTAT
TTCTCATTTGAAATTTTA
>C102707574 37.0
CAACGCATTTGACTTATTCTCAAACTTTTTTTTGCGAGAGGCAAGTTAAGCGGACTTTTCTCCCCATCTCCCCTTTTTCTTCCCTCCCGGCCGGTCTCTT
TCCCAAGCAGAAATACACTATCACAGTTTGCATACATTACAGTGAGTTTTGAAGGACATGTAACATAATCATTGGTTTCTAGTACTCTTTTATTGCACTG
ATTATCAGTAACATTCGAAAGGTAGAAGAAAAGACACTGGTGGAACATAACCTCTTATAACTAATGTAAAGGACCCCAGAGTACGAAAATACTTCAAACT
GCACTTTCTCTGGGTACA
>C102708828 46.0
AATAATTCACACATACAGGGCGAAGGGACCAGGTACTGGCTGGTGATTGCGGTGGTGCAGAACAAGTGACAAGTAAGCATCTTTGCACCATCATTCACGT
CCAGCCACGCGTGAATGACAACACAATCCCAGCCACGCACACATAGTAAGCTGCAGAACACTTTACACAACGAAGAATTCATACCACTCAACAACTTATT
ACCAATTAGCCTTGAGCAGTGCATGGTACGCCATTGAACACTACAGAACACCATTCGAAAGTACTCCCTATGAACATCATAATCTTTGTAGCGAAGGAGG
GAGTACCAGTACCCCATA
>C102709506 50.0
TTGAACAGGCTCTGGTGGAAGATGTGGGGGTTTTCAAGGATGTTTTCATGATTCCAGGGATAGTTTGACAAAGACTCTAAACCTCTCACAGGCTGTAGTG
AAAGTTGTAAGGGTTTTCAAGGATGGTTTCACAGTTCCAGGGATAGATTAATAAGAATTCAACTTTGTCGACTGGAAGACACCCCATGAAAATTCGGCTT
GTCATTTCTTTGGCCTTTGAAAATCATGATGAGAAAACAAAGCGGTTCAGAATATTCGCCCTACACTCATGCTTAGTAATGAATTAAATAGACACACTTA
ACTACTTGTATTCAGTGC
>C102710006 36.0
GACAACCCTAACCTGCACGTCATGTTGTACGAGGACTTGAAGCAGAACACACTCCACGAACTCAAGCGACTCAATGACTTCCTGGGGACTGAGTTGACTG
AGGACCAGCTAAAGGGCGTAAGTTTATGTAGTCATAGTTACACAATGCACATTCACTCCATGGCTAAAGAGTAAGTTCATGTTCATAATCAATAGTCAGG
TAACATTCCACACTCACTTTCACTGTGTTTAGCATCTTCCTTCAATCATAAATCCTTTGATCTGCCAACAACATGCCATTTATAAGTTTTGTAAGGGCTA
TCAGCAGGTCAGAGGAAT
>C102710810 30.0
TTGCAATGCACATTCATGCAACATTAAAAAAAAAAAAAATAAGAGTACTCAGTGGGTCTAGTACATTGTGGGAAGTCCCTCACACTTCATACAATTTGCA
AGGTATTTGGAACAGATTCAGCCAGCCACTGAAGGAGACAGGGCTCAAGGTTGTCCCATACATCATGGAGGTGCTCCATGAGCTTAGGCAAGGTTGAGGT
GTCCCTCCCCGTGAGGTGCCTCCTGATGAGCTCTGAGATGTTCTTGATAGGATTAAGATCTGGGGAATTCCCCAGCCAGTCTTTGATGTAAACACTAACC
CACTCAAACCAGTCCTTT
>C102713286 53.0
CCGTGTCACTTCATCAACACCATTTTTAAAGACCAAAGAGATGATCGGCCGAATTCTCAAGAGTGTTCGTCTCGTTCATAATACATAAATCTTGTTAATC
TGTCACTAGAACCATAAAAAATGCCTTTAATAATCCTTGCAACTTCACCATGACCATTCTCAAAGACCAAAGAGATGGTCGGCCGGGTTCTCAAGAGTGT
TTCTCCTGTTAAAAATCTTGCTAATTTGTCACTAGAACAGTAAAAAGCGCCTTTAAAATCTGTGTTACTTCAACTAGAGCCTTTGGAAAATAATGGAGGT
GCGGAGCAGAAGCGTTTC
>C102715234 46.0
TTTCGACTTGCCAACACAACAAGTAACAAATATAAACTAAAAGACAAACTTAAAACTCACCATTGACAAGTATAGACGATCGTAGCCTAATCTTTTGTCC
CGCCACCACAGGGGATCGGTGCCAACACAGGATGCTGCGAATTCCTTACAAGCCGCTGTCCGAGAGAGTATTTGAGGAACCCTTCTGGCTGGGGCTGATG
ACCGTGGCCGTGGTGATGGGCTGTATCGGCGTCATCTTCTGCATCAAGAAACACTTCGCGGATAAGATAGAGAAGTTTTTCGCTGAGGAGATCGAGAGAA
GCAAATACGGTGAGTTTAT
>C102716700 55.0
AGGGCCATGATCCTTGCTGCGACGCTTCCTTCGCGATTCATAGAGCCAGGCGGAACGGAACGTCTGTGCCTGGCGTCCTCGATGCTCCCCGCCCGTGGAA
GGAAGAGGTGATGGGAGGCGAGGCACTTACACACGCTCCATAGAACAGAGTGAGAAGCAGACAACGCTTGGAGCATGTCGGGCTGTGTGCACCTGTCTCC
TTCCTGCACACGTTTTGCTGCCCTCATTGCTCCTGTCCGGTCCTCTCTTATCGCACTGAACTTGTTGATGTAAAGAAAGAGAACAGCGACAGGCAGAGGA
GCGTCAAGTGTTGTTATGT
>C102717188 41.0
AAAAAAACACGCTTGAAGACCTTTGCAACCGCCACGAGAGCTTGTGGAAAGTATTCAGACAAGGAAAAGATTTGCGGATGTGGTTACAACTCCAGCTCGT
TGTTCTCAAGACGGGCTTTGAATAGGGCATTCACATTTGAACTGCACCAGACGTTGCCTCTGCCAGTCTGGTGGGTAGGACGGATGGTCGCTATTGGTGG
ACACACACCTCCCCGTGGTTGGCTGAATTCATATTTATCCTGCACAACGGTCTCTGATGTTATGCACATACAGAGAGAGGGAGAGAGGTTAGAGAGGATC
CATTCAGTTAAGAACTTCT
>C102718042 55.0
TCACAAGTTCAGATGTTTCCACACAGCAAATGTTTATAATGATGTGGTCAAGATGAGGGCAAATCTATGGCTCACCACTGCTCACTTTGCACTCACTCCA
GCTCCACCTGACTCAACGATTGGTGAATTTAACACAGGCTTGCCAAACCTCACTTGTATGGCTGAGGCTTGCAGATGACAGAAACCCATCTCCTCCTGCC
AGAAGTTTGTCTGGGCAAGCCATTAGGATGCTGTCACCATGTGTTCTCTTCCCTTGCTGTACATATGATTCTCTTCCACTACACATCAAACTTCACTGCA
TTGTCCAGGAATTCCACCA
>C102718054 44.0
CATAGCAGATGTTGACTTGCAGTGATTTTTATACAACACAATTCTTAAGACATCAAAATTTTTCTTCAGGTTCCTGCATGACTTGGGGATTTCAGCCGAT
GATCTTGGGAGGTGGCTGACTGTCAATCCATACATCTTCCAGCAAAACATAGAAGACCTTGAGGCTAGAACTAATTACCTGGAATTCATGAAGTTCAGTG
AGGAAGACATAGTTCGGATCATCTCAAAGAATCCCTACTGGCTGCTGTTTAGGTGAGATGGGTTAGCTGTACTGATGTTGTGAACAGAACTGGAACACTA
AGACTTAAGACTTATGGCT
>C102718212 42.0
GTTGTTTGAAAAGGGAGACATTCAGTAACCGAGGTTCCACTGTATTTAGAAAAACATCTGATGGTTGAAGAATTGACAGAAGTAGTAACACAAGTCATTA
AGAGACTAAAGGACAGGAAGACTGTAGGATGCAATGATGTAGTGGCAGAATTCATAAAGCAAGAGGAGAAAATTTGAAAAAAACATTACATAGCCTGTTT
TATACAGTTTTGAGACGAAAAATACTTGAAGACTGGTGAAAGAGCAGAGTGGAGCTGATACACAAAGGAGGGAAGGACAAAACAGAAATTCAAAATTACA
GGCCAATGCGTGATAAATA
>C102718568 61.0
GAACATATGTTGAACATTTCATATAGGCAAATAAGTAATATAATCAAAGGAAATGCTGGTTACATAAAAACATAGTAAGGACATTTTAATACATAACAGT
ATATTGATAAAATATACTCCTGAAATTATTGTTTACTGGAATTCACTTTACCTTCCTACTAATGGGTCTGTACTCAATTTCCAACTTGAAAGTCATGAAC
AAACTCCACTTGCATTGCATGAGTCAAACAAGTTGTCTACTCTCACCAATGGTTCACATATGGGTCAGCTGAACAGACAAAAATAATGGGGTCACCTTTA
ACAAGAAACACATCCCTGA
>C102721026 25.0
TTTTTTTTGCTAACTCCATCAGGATTAAATGGATGGTGTAGACCTGATGGCTTCTTGCAGCTTCCGTATTTCTTATGTTCTTATATTCTTTAATGCTCTT
TAGCTTCACTATCCTCGAATCTTCTCTTTTTCCCTTTACACCACTCAATGCTTCGTGGAATTTTCCTTCAGTACGCCTCAAAGTCTCGTGGAGTTGATTT
ATAGCTAGAATTCAACGCCTAGAGGAATGGTAAGAAGCTGTCACTGCCACTGCTTAATTGTTATTCAATGACTGCTTGAAAGATGCCGGATGACTTCACT
GAGGTTTTCATTTTACTTT
>C102724160 58.0
GATTATGATGAAGAAGAAGAAGAGGAAGAGGATGCAGATAGTGACACTTGTAATGACCAGAACAATACTGAAAAAGAAATGGTCAAAGAGAACTCTGCAA
GTAACAAAATGAATACTGATGTGGAAGATACAACTGGACCTCTTACTGATACTGTTGCAGATACTGAAGACATGACTGTTAAAGGTGGAGACAAAGATAA
TGTGGATGTTGATAAACAAGGAAACAGAATTCAGGAACAAGACGAAGAAACGCTTGAAGAAGAACCAACTAAGGAAACAGTTGGGACAGAGAAGCAAGAT
GAAGGGGACACTGGCATGGA
>C102725254 38.0
AATACTTAGCTTCCATTACTGACTTATTTTGTAAATATAAAATTGAATAAGACATTTGGTAAAGTTCACTATCACCAGACCTCCATGCTTTCCTAACAGA
ATTCTATAAGTAAAAAATAGAAAAGAAGATATATAAGGACACATATTTTGTATTTTGACAACTAAAGTGAGGCAAAGTACAACTGAAATGGAGTCTTGGA
TGTATGGTAATTTCCAACTACTGACCGACCTTGCTTTGTTCAGCAAATACCTCAACATCAGAAGCAGCATCACCATTCTTCATGAACGCTCAGCAGAGAG
GAGTGCTGTAGAACCACCAT
>C102728086 36.0
TTTTTTTTTTTTCATCTTTTGTAACTTGGAAATGAGTTTACTCAAGAAATTAATTTGGTACATATATAATGACAGAGGAAAGAATTCATGTATTATGTAA
AAGTATAATAAAGTGGGATAAGAAAATAACAAGGTCAACTCTGGTCTCCAAAACCATATAATTTTCTTGGCAAGTCTTTATTTCATCTGAAGGATCATCA
TTAAACCTTAAAATTTAGTAAGGATTTTAGCTTACAAAAATAATTAGGTACAGTAAAATCCTTCTTATCCGGCATCATGCCAGATACTTGAATATTGCCG
GATACTTGAATAGAAATGAA
>C102729038 54.0
AACATCAGAGGCTGATAGTGTTCAGAAAACAAAGGAAGATTTCAGGAATTCACCACACAAAAATTTGCTACTTGTGCTGGATGTGACTGGCAAATACAAC
AGTGACTTGCAAGTGAAGGCAGAAGTTGACTCAGAATCAGAGAATCATGATGAATTCAGGTCTTATGAGGGTAGTGTTACAAGAGACTTCCTTGTAGAGA
GTGATGGTCAGCAGGTGAATGTTGAATGTGGGGCACAAAACATGAATGGGTTGGATTGCAGTCAAGTGTTTGTCTCTGGTGAAGAGAACAGATTGCACAA
TAACTTGTACAGTTCCAGTGT
>C102729326 33.0
TGCAAGATGGAGGTCTCATGACAATTCTCTAATTTTGGTTAAACCTTTCGGATTCTTGAGGATTTTAGTGATAAACAAGAATTCCGCTTCACAATAGGAA
AGAACATCGGCAACCTTTCAAAACCATTCTTAGGTAAACCCAAAACATTCGAAACAGGTAAATTTAAACATTTCCACATCATAATAGGAAAAATACACAC
GAGAACCTAAATAACTGTCAGTAACCTTACAAAACTCTTCACACGTTAGTCCAACAGGCTTCAACCAGGTAAAAATTTGGATTGACAGTTTAAACAACAA
TTCCACATCATAATAGAAAAC
>C102732102 48.0
CACCTCAAAGTGACTGCCTTGAATATCATTTTGCCCGAAGTTATTTTAGAGAATTCTTGCATTGTGGCTGGGCCCTTCAGCTGTATTTGGTTGTCTTGCA
AAGTGTTTTTTTCCCTATATGCACCGCTTTATAGTACATAAAAAGGCGTTAGTATCTAACATCACAAAAGCACAAGACATTAAAGCATGTCTTCAACAAC
ATTGATGTTCTTTGAAAAGCCATATCAAAGCTCACTGGCTAATCAGTCATGCCTTAAGGGGAAGGGGACTGACCAAGTTATTTACTTTGTTATTTATGAA
CCAAACTGCACCAAATTTTTG
>C102732408 41.0
GTTTACCTTGATATTTCCAGTCAGGCACTGCACTTCAGCTTCTGAGTGCAGAGGAGCGTTTCAGGAATTCTAACGCGTCACAAAATCGTCAGTAAGTAGA
AATATAAACACAAGATTGTCTGTATTATACTCAGTTTCTCAGTGCGTGTCTATGCAAAGAGGACTGTTTCAGAAATCCTAACACGTCACAGAATCATCCA
TCAGTATAAACATGAACACAAGATAAACTTAACTGCGTCGAGCGTCATTTCTAGAAGGCATATTTACGCAGCAGTTCTCGATTCCCTTCACCATACATTT
GCATTGCTGTTTTGTACATAC
>C102732464 59.0
ATTTGTGTGTTTCCTGTGCTTTTTCAGTTCAATTCCCTCCAGTCATGCATAAAATGTAGCCAAATGATGGGAAGGGAATTTTTTACTATTTCATCCAGTA
TTTTCTGGGAGTGTTAGAAACACAGAAAACACAAGCCCTGTATGTCCAGAAAAGTTCAGTGATACGATGTGTTTACATCTGTCAGTAAGTGCCGTGAGAG
AGGCAGTGAGTGACTAAGGCTTTGCCGGAAGACAGCTGGTCAGGCTAGGCAGCAGGAGCCTCATGACCAGGTGGCAGGTTTTGCCATTAGAGGTGCACAG
TGGATGTGATGGGGAGCCAAA
>C102732830 47.0
CCCAGACTGTGCGTGTCTGAACGATAACATTTAATTTCTCGCATCCCCGATTTACAAGTTTAGTCCTGGAAGTTCAGATGTGTCTTGGCTTCTCTCCCGA
ATTCCCCCGATTAAATGACGTAAAAAAAAGAGGAAGAGGAGGAGGAAGAGGGAAAAAATGTAGCTTCCAGGGATATGTCACAGATAAACAGACAAACAAA
CAGGCAGACAAGACAGACAGACAGGATATAGACGGATAGATAAATAGACTGATGGATAGATCGATAAACGGATAGTCAGACAGATAGACCAATAGACTAT
TACACATACACACACACACAG
>C102734754 37.0
TTTAGTGCTATCTCGAGAATGGGGTGAAGAAAATGTTTCCATGGCAGGCAGAGTGTCTGAGTCTTCCAGGTGTGCTGGAAGGAAGAAACCTGATCTATTC
AGCTCCAACCTCAGCAGGTAGGTTGACTAAGAAGTGGAGAGTGAATGTAATGAAAATGGGGTGCTGGAGAGGCATATGTGGAGTGTGACATGGATAAAGC
TGATCAAGTACTAATTTACTAAGTAAATTTTTTTTGCCATCTTGTGGTGCCTGCCCTCATTGGTTAGGCAAGACCCTAGTTGCAGAACTGCTGCTGCTGA
AAAGAATTCTGGAGGGTGGCT
>C102735264 34.0
GAGAGAGAGAGAGAGAGAGAGAGAGAGAGAGAGAGTCTGTTCCAGCGTCCCTCAGTCAGTCCCTAGAGTCTCGGTAATGTTAATAAATGCATTATAATAT
TGGTGAGTTAATAGTTTAAGTTTTGTACAAGAAGTTTAAGAAGACAAAGCTTCATTCCTCGTGTCCATGCTCTGTTAGTCAAGTACTGCAGGTGTTAGTG
GAATTCATTGATTTTTATCCTTACACACTTTCAATCTTACATTTCATTCACATATCAATTAATATTTTTGTCTGAACTCTTCCTTAGTACTTGTAACACT
AACACACACACACACACACAC
>C102736136 44.0
AAAAAAAAAAGTTTCTAGTCCCACTGTCATGTACCTTTCAGTTACCTTTTATAATGTACAGGGTATAGATTAGCAGAATTCCTTCTAAACTTGGTCATGG
AATGTGCAGCCAGACTGTCCCCTACCACTATGAAACTGCAATAAATCATATATTTTCTTAAACAAAGTATTTTATTATTTACAGATCCCTTATGTTTAAA
ACATGGTTAATCTGTGTATATCACAAATAATACTAATCTAGTAATTGCATTATGGTACAGGTCCACAATCTTTAATCCAAAATACTTGGGGCTAGTGACA
ATGTAAAGCAAAATTTCTGAGA
>C102736782 45.0
GCGTCATATCTCCACCCCTTTTAATACGCTCCAAGTGGAAGTTATCAGGATTTTCAAGGGTGTTTTTAAGATTTCAGTGACTGATAAGAATTCTACACCG
TCGGTACGAAAAAGAATAACACCACGGAGAACCAGCCTAATTATCTCTGTGACCTATGTAAATGATCCTGATGGGAGGCAGTGGCGTTCAAGAATCTGAG
CCTTTAGTATCCTTGATGTGAAGAAAAGACTGAAGAAAAGAGACGTAAGATATTAAAGGTACGTTGATAAATATATGAACTGCACCTAGATTTCTCTCTC
TCTCTCTCTCTCTCTCTCTCTC
>C102739012 47.0
ATAAGCCTTCCGAGGGTTTAGGCCAGCAAGGGCATGAAAAACATGCCATTGTGACACAGAAAACCATTGTTTTCTGTGTCACATGTGAATTCAATATTTG
GATATTTAGAGTTTAGATAGCTAAGAAACTTAAGGATGTGTTGAGTGTTTATATAAAAGAAAGGTGTCATCAACGTATCTCCTGTAAAACATACGTTTAA
ATTCACTAGGGTATTCACTTAGCCAATTATTTCATGGTGACATAAGAAAGCATTAGGGTAAGGGACCACAAGTGTTCCCATCTTCTAGTGTCGACCCTAA
GTGTTTTGACACCCCTCTCAAC
>C102739126 35.0
AATCCCAACACCTTGCCAAATGTCATTAATTACTGGCTGCGGGCTTCACTGTTTACAGGCTTAGTGTGGAGCTGAACCCACACCAGCTCTGCCCTGTCAA
CAGAGGCGTAAGTACCCGGGCAAAGGGTAGTGGCTTATTATGACGGTGGTAACGACTTCTCTGGTGCCTGTCCACCATGGGAGAGCAAGGAAACCATTAG
TGTTCTTGATATCATGACCTTCCCCTCACCCCAGCTCCCCATGTCCCTCCCCAATCCCCTCGCTGACTTGTAGGAAAATTTATGAAGGGGATTATTTCTC
TGGTGTTTCCCCAATGTGTTTT
>C102741210 39.0
CAGTGAGATGAGAGTGCGCCCCAAGATAGTCCTACTGCGCTACCTTCTCCAGTTAGGAATTCCCTTCATATATGATGTATGTGAATATAAACCATGCTCC
CTTTTCAAGGTATTTTCTTTCTTAGGTTTTCCTGCACAGTTACAAAACATTACCAATGGTGATAAAGTTTAGTCAGATATATAACATGTATGCAAACTTA
GTATTATAGTATTCAGAATTATCTACTCAGTCTTGTCTATTTCTCAGATAGTGATTGGTGAAATTTGCTTTGTTTTAAAAACTATAATTTGCATAGGTTT
GGCAACATATTTACTTAAGCAG
>C102741628 41.0
CCGACATTCAGTGGACATTATTTTCTCATATTCTTGTCCTCCCTGTTTTGTATAGAGAGAAAAAATAACTTGCAAGGTAATGTATAACAGTGATAGCACC
TGGAGGAGCTGTCACCTGGCCGCTGCCGTGACGCCTTGTCCAGGTGAGGAGAGACAAGAGCCATCACAACCATCAATTCCTCCTCAATAACCTCAGATTT
ACCAGACGTCTCGCCGGCTCTTCCCAATTACTTTAAACAGACTCTAGTGGATATTATTGATGTTTTCAAGAATACTTCCGCAATTCTAGTGGTAGTTTAA
CGAGAATTCTGTTCCACTAATG
>C102742480 47.0
CACACACCGTTGCAAGTCACACCGTTGGCTGTTAGTGTTTAAGTAGCGGATTAAAGAGGGGCTCAGATATCCGGCGGTACGACTTGACCTTTTTACACAT
GAAGACTACTCATCTGTATAGCTGATTGAATGAAATGTCACTAAATTTGTGAGACCATTTAGCAATAAGAATTCGTGTGTCCGTTTGATCATAACCATTA
TTAAGTTCAATAGCTGTGTTTTCCGTGTTCACCGGCATTGCATCACCGAAATCGAGCGCTGCCTCAGCAGGTTAAAGTTGTGGACAAGCATAAGTCTTCA
AGGATCTACAGTTACAGTGGTA
>C102745554 46.0
GCACACGCGCTTGCGCGCGTGCTAGACACACACACATTGTATATGCCATTTACTAGATATAATTGGGGAATTCTAACAAGAAAAATAATCATTGCAACAG
TTGCTTGTTGGCTTCTACTAGGAAATGAGACGATATTTGACTTTAGGAATTAGAATATTGCTTGGAGTATTTCTTGAGCTTGATTCAATAATGTGAATGA
AATGCTTAAAGTTGTCTGTGGTGAGAAATATCTTCAGACCACAGAGCTGGTGTTGTGTGTCACATCAACTCTGCCAATTGATAGGCAAGGCAGTGGTGGG
ACAAATCCTGTTACTATGCTTCT
>C102746676 31.0
TACTTAGCCTCATGTGCACGTAAGAAAAAATAAAAATAAAAACGAAATAAAAAGCACATAAAGAACACTATCTGGAACAGACGAACATAATCATATTGGT
AAAATGCCAATTGTTACCTAGCGTGTTTTTTCATACAGGTGAAGTAATAAACTGAAGGCCTGGATGTACCCAAAGGTCACACCTGTGTCAAACATCCGTT
CAGAGGAGAAAAGAAGGTCAGGTGGAGAAGATCCTTAGAATTCAGGAAAGAGCCTTGCAACCTTCGTCAAAATTACAGCTTTGTGTTTATTATTAGGTAC
AGGAAATGGTCGTAATGGGACAA
>C102748424 48.0
ATCCCTGCGTTGTAAGTGTGATGCACCACCACCTCGTGGATCCCTGGGCCCCTCGTGTCCCGTTGCCAGCGGCCCCGGAAGGCGGGAGCCCCGGCTGGCT
GGAGTGGTGGAACCTCGACTCCGAGCGGCAGCCGGGAGCAGGAGACCCGTGGGGCAGCCTGGGGCGAATTCACTTTCCGGTGAGGCCAGAGGCGACTTCA
TCGTTAATCGCCGCAGCTCACGGTCGCTCCGCCGCTAATAACGGACTGAGAGAACCGCCTCTCTACGGCCAGCGTTGCTGGGCTCAACCCTGACAAGGCG
GCTCAGAGGGCTAGGCCTCCACA
>C102752936 26.0
TTACAAACTGAGGCAGTCTCTTACTTATCATTAACCTTGCAACCTTTACCATCTTGTCTCCAATTCAGATATAAAGAATTCTTCAACACTTACTCCATGT
CAACACTTACAATGGGCATTCTTCATAAATAGACTTTTCCTCACCTGAATCTTTGTTTAAGTTTCTATACTATCACTTCAGTCTCGTTTCTTCATTAACT
TGACTATGAATATAATAAATTTCAATCATTTTAATAAGCATTCCATCCATTTTTCACACTTGTAACTTCATTTCCCAACTTTACACACCACTATTATTCT
TGTCATTCAAGTGAAAAAAAAAAA
>C102753114 36.0
TCTTGTTGTGGACATGATACGAAATTACTTCCAGACAGGTGTGTTGTGATGGGCAGGTGTGGGCAGGTGTGGAATTCCAGGTGTGATGATTTTTTGTCGA
GGGAAATCTTGAAACGGAAAATTAAAGGGGAAAGTTTGATCTCTAGACAGGTGTGGGATTGCAGGTGTGGTGTTTTGTTTAGCAGGTGTGGAGTTGCAGG
TATGGTGTGGTTTTTCTCCTCAAGGATAGAAAATTTAAGGGAAAAAGTTTCATTTCTTGGCAGATTTGGATAGGTGGGAGAAGATGACAGGTGTGGGATT
GCAGGTGTGGAGGTGATTTTTTTG
>C102754038 38.0
ATGAGAGACCAAAGCATTTATGAACACAGGCATTAGTTGTAGAGCACTGTGGTCTTATTAGTTAGAATTCCCTACAAATGCACAGGTAGGGATGATTAGC
AGACTTGAATACCAACATACATTTAACACACAGACTGCCTGTTCACACTGCTCTTCAATCTATACAATCTATAAATTTGCAGATAGGAATGATAGACTTG
CATACATATATTTTCCACAGGGACTACCAATGAACTTCCCAATTTCATCATTTTTAACAGGGGTGATGGGCTTACATGAATATATACATTTTACACACAG
ACTGACACCTTACACTAGACTTCA
>C102754444 32.0
AGAGAGAGAGAGAGAGAGGCAGGCTTTTAGAGGAAATGGCCAATGATTTTCTCAACAAACAAAACAGCAAAACAACAGTGCAGTGTGAAAGTGTGCTCAG
TGAGTGATATTGTATTTCACTTGTCCAAATTTCATGGGTGAATTGGAATGCTGGGAATCACAAAGCAATGAATTAAATACATTATTCAAATATATTTGAA
AACTGAAAATGTATAAATTGGGATAAACAACTGATTTAAATTTTTCCCAATGGATTTCTCTGAATTCAGGGCAGTAAATTTTAGAAATACTTCTGTGTGT
GTGTGTGTGTGTGTGTGTGTGTGT
>C102755458 44.0
GGCCAATACCTTGGGACATTATTAATAATCACAGTGGTAAACACTACTTAAACAGTTCTCCAATCCCTATTAAGGATTCTGCATCTGGTTTAGGAGTACT
GATTGACACTTCTCTTGAATTCCACCAGCATCCTGCCAATATTGTAAACAAGGCGTGGGGGACTGTGTTGTGGTATCCTCAAAGCTGTAATCAATGAGAG
GCTTCCTTTATGGTCCCCCTTATATGTGTCCCATATCCATCCACCATTGAAATATGCATCTTCTTTATGGAAAACAGGTCACATCAAGGACTTACAACTG
TTACAATCAGTTCAACACAGATGG
>C102757740 43.0
AAAACATGCCTTTCTCCATTTCAGCAACCTACCACAAGCTAGGGAATAAATCAGATTCTACCAATGCACCTGAGGTTACAGCATTTCAAGACTATCAATC
CATCAGTCTACAGTATAAGTCAGAATTCCACATAGATCAGAAAGGCAACAAAATATTCAATAAAAAATCCAAAAAGAATGTTTCTTCAAAAATTTTCAAA
TTAGCCCCATGCTAACTAAACTGAGTGAAGCCAGACTGCTAAGACTGCTAAGAAGGGCTTCTGGTTGAAGGTCAGGAGGAACAGCCTTTGCAACGGCACC
TCCCTGATCATGATGTCTTTCTTAT
>C102761122 38.0
ATGGCAAGATACATCTAAGATATAAAAGCAAGGCTTCGATAATGAATTCCAGGATAATAAGAAAGATGAAACCAGTACAGACAATGATTTTGAGGATGAA
CAATGGATGTGAGGCACATTCATTTTAGAAATGTAAAAAGTCAAGTTTGTAATCATTTACTGGATCTTAAGATCCTTTCTGTAACTTTATAGCAATTTCT
CTATACATGTATAAAACTCAGTGCCTCAAACACTGGGTGACACATTACGAAAGACAAGCTTTGTTGGAAGATGACTGATGATCAATTTCTTAAAAATAAT
GAATCGTACAGACTACAGTGATTTT
>C102761704 46.0
TACACACCACTCCTCACCACCCTCATCTCCCGACCCTCTGAGCCTACCAACACAAAGCCCCACCCTTGCCACCACCCAGTACCCACCTTAACCCCACCAG
GCAGTCTGGGAAAGCACACCACAAGCCCATAGCAACTTCCTAGCACCCTCCACTGAATTCAAGGCTCTCAAACCACCCACCTTCTTAGTTTCCAGCCCAG
TAATACCATTGCCATGCACCACACATGTACCTTAGCCTCATCCCAGTGGTGTGAGCGCGCCGGGTACCCCACTAGGCGGTCAGGGAAGGTGCGCCACACA
GTGAAGGCAAAGTCCAGCTCATCAG
>C102761804 38.0
AGGCCTGGGATGTGAAGGAATTATGCTCAAGAGTGAACACAAACTGCAGGAAATGAGAAAGTTTGCAATAGTAAAGAGTGGATGTTGAGACAGATCCATA
ATTCAATAAAGTTAATAACTTCAGTTATCTTGAAATATTTACTGGAAAGATGAAAGATAGAGTGAATTTGCAGGGAAAAATGTAATGGAAAATCCACATT
TCATTAATGTGTATAATCTCAAAACAGTGTTATTTGTACTGAGAGACAAAAGAGTAGAATTATTTACAATTTCTGGGATAAAGATTTCATGAAGGAGATG
CTTGTCTCTGAATACTCACCATGAA
>C102762332 64.0
CTACTACTACTACAGCATCTCCTACGAGTAAAACTAGCTAACCAACAAACCAATAACTAATGCGTCACTTAGCACTACTCAATAATACTGCATCTATGAA
AATGATGAGGATAAGACTAGATCAGATCACAGTTGAGGGTTGACACACACACGTTCCCGGGAATGCTCGGGTGAGGCTGGGCAGGAGTATCACAGACGGT
CAGTGGCTGGGAGGGCGTGGGAATTCCGTAATGTGGGTGGGAATTTAGGAGTGGGGACGCACGAGGTAAGGAAATGATTGCGATGGAGAGGCGGCACTGC
TAATTAAGTGAAATTTGACGAAGGG
>C102762854 41.0
TACTCACTACTGCTACCCAACTGCTGCTGGTTTGCTATCACGGGGACTAACGCCACATGAATGCACCCTTACACCAAAACACAGGAGGTGAAATGGAAAG
AGACTGTTCAACCATTAACAGCAACACCAGATACAACTGTTAAGAAAGAGAGGTGTCAAGAGGGAGAAATTTAACCATGACTTACTACAACACCAGACAA
GAGTACTGAAAAGTGAGCTGTCAGGAGGGAGAATTCAAGTTAAGTGGTGCAAAACTGAACACTGCTGAACATTAAAATAGTGAACCTGGAGAGAGAGAGA
GAGAGAGAGAGAGAGAGAGAGAGAG
>C102764698 44.0
TGTCGCGTACCTCAGCAGCTGCATGTGAAAGTCCCTCCTGAAGAAGTGCGGGGGTTGTTTTAGTGAGTTGGCGGGGCGGCGGCAGGAGCGGCGGATGTCT
CTGTCTCCACGCGGGGGGAGGAGTGCGGCGTCTCGAGAGTCTTGAAGTGAGTGAAGCAACGCCTGAGGAGCACCGGGGAAGTGAAGCACCGGGAACACAA
GAGTCTTGCCATTTAAAAAAAGTGAAGCAGAGTAACACACCAAGAAAAGCAACAAGGAATAAATGAAAACATCATAACCACACAAGAAAGAAAGGAAAAC
AAACAAAAAAGATACATTTCTGATCA
>C102765434 42.0
AGTCATCTACCAAGCTGCTTGTGAACCAGTTTCTTGCCATCCATGGTCTTGCGGGTCACCTCGTTCTGAAGCATCACAGCATCAAGAAAGCTTGGAGGGA
CGATTTAAAAGTAACTAATATCGGAATTCACACACATGATAACTTTATCCTGGTTAACTGATTATTTTATTATATAAGTGAGTTTACTTACTATATGAAT
ATATCCACAGTAAATGAAAAGGCATCAATGTAGGATAAGAATGATGTGTTTGTGATGTGAGGGAATCTTTATTCTTAAACATATATTACGTTGAATTATT
TTGAGTTGCACAGATAGATAGATAGG
>C102765768 27.0
GGGAGATGGCACAAGGTAATTAAATGCATACCTAAGTAGAGGTGATATGAAAGACGGAATTACATAGACAATTGAGTAAAAAATTGAATTCGAGTATACT
GATTGCGAAAAAAGTACTAGAAAAGAAAAGAAAAGAAAAGAGTACTAGTTTGATATATACAAGAATATGTACTTTTATTGTTTGCTTTGTTATTTGCCTG
TCCCGAAGCCCCAGAGACACAAGGGAACTGCATAAGAAGCACTCACTGGCCTTGGGATCTGAAAGACAACCGCCGTATTACCACACCATCACCACACTCC
TCCACAACACCCCGCCAGACCAGTAA
>C102766530 50.0
CTTTTTATTTTTTAGTTAACTGAGAGTTACTACCATTGCATTATCCTCGCTCAGACTTAGTGCTCACTCTCTATAGGTGGATACATAGAGGTCATTACTT
TTCTTTCATGGGAATTCTTACAAGACACTCTTTCCACTGCAGCATCAACACTAAAACTCCCCACTAAACTATTATTGATCTAGGCACAAAGTATTTCAGA
TTTCTTGATCTTTGAACATTGTAGGAAGTGAACAGTGGACCAGAAAATGCTGATAAAAGAAGTTTCCATCACTCAAAAAACATGTATGGTAGATTTTACC
TTTGTGGATCATCCTCCTCCTGATTT
>C102767662 27.0
ATTACAAGAGCATCTGAATCCTGTCAGTTTATAATAAAAAAAAAGTGTGCCATTAATTGATTAATTCAGCTATGGGTGTTTTGTTATTACTGGAATTCTG
ATAAGCTGCAGTTTAATTTTGTTTTCAAGCAAATATTATTTACAGGGTAACCGTGAGGTAGTATACATCTAGTAGTTGGGGTATGGATTATGAAATGACT
TGTGGGTGTCTTTCCATTATTGATGTGGTGCTCCCTCCTGTTGTGTTGTAGGTGCGTGGGGGCTTCATTGACGACACCATAATTGTGGGTCACGTCCATT
CCCGCACTCCTCCCCAGGACCTTCTC
>C102769138 58.0
CTGAGGCTTGATATGAGACCCGCTCCGCCACCCACTAATCTGTAACTTCAGGTTTGGTGCTGCAATTACCTGCCGGGTCTTGTCTCCGGGATGGGACGCT
ACGCTGCTTTCTCCCGACGGGCGACGCTTCAGGGATTGGTGGTCCCTCTGAAGAAGCGGGTCGTTTCCCTCGCGAGTGTTAGTGTACAGGATCATGGTGT
CTCGTCTGCAGGTTCATCCCAGCAGGTCTCGAGTTATCTTCAAGCCGCGGCCGTGTAAGGCAGACGGAGAATCGTGTCTGGCGGAGAGGGAGGGAAATGA
ATGGTTTAAGACAAGGGAATTCGTAT
>C102769610 60.0
TTCCCTGTATATAACTAATTCCAAGCAACTGAAGGGAATGAGAATGAAGGCTAGAATTCCTTTTCTGTGATTGCTTCTCTTCCAACAAAGCAAGAAGGAA
ACAGAAATCTTTTACTCTTTGTCTTCTATTATTTTCTTTTCCTGGTTGTTTTTATAAAGGCCACTGTTTGTGCGCAAGACAAATCAGGTTCCATAGAAAT
TTATGTACTAATGTAGATGGTTTTCCAGAACTGCAGGTCTTATTTACACATCATTGCTGCTGAAGACATGCAGAACATATGATATGGTAGTGAAATGTGT
CTTTTCTAGGTCACATAACTATTTCA
>C102770110 32.0
TATGCAGTCTACATGAATGATCTCATTCTTGTGTGTGGTTACCACAAGGCTTGAATTATGCACACACAGAGAAAATGCATTATAACTCCCAATCAAAGGA
CTCAAGCATTGAAAGATTCTCATTAACATTTAAATCATTAGAGGAGAAATTACTTAAATTCAATTAACACTTCTTGATATTAGATTAGTATTAGCCTGCC
TCTGGAGACTTCACAGTCTAGCCTTAAGTGCGGACAAGCTTTAATCTTTTTATTACATGTCTACATTTATTCATTAATCTTGACTTACTCATTTAAATAT
ATCCTCACAACTTAATCCAAAACAAA
>C102774162 31.0
ACACACTACACAGTTCTTGTTAGTAAGCTTTCCATTCATCAGCTCATCCTTTACCTGTCTCATTCCCAAAAACCCCAACATAAACTCTTCCTCACTATAC
ATATTTTTTTTCTTTTTTCTCACCTTGTTGATATGCAAATATGTAAATATTTTATTTCATTTTTATGTATATACCAAGAATTCCTATGATCACCTATATA
AACTTCTGTAAACGTATCCCTTCCTTCTCCTCATCTTGTTAATTTCCACGTCAAACATACGGGTACAGTACTTCCTCTTACCCTACTTCTCTGCTTGTCA
TTCCCGCCGGTGTCCCCTTCTTCCGTT
>C102774990 59.0
AGGCTTGTGGTCTGTAAGCACAAAGAACTCATGCCCACCAATGAAGTGGTGAAGGTGGAGGATAGCTTCATAGATGGCTAGTAGCTCCCTGTCAAAGGCA
CTGTATTTCCTTTTTAGCAGTCTTTCACCATTTACTTAAGAAGGCAATAGGCATGAGGATGCCCTGCACTTCCTGCTGGATGACTGTATCCAAAGCATCA
GCCAAGGTGTCGAAGATGAGGACAGTGAGGGTGTCTGGCACAGGATGGACAAGTATGGTGAGCTTGTCCTAAGAATGTGGTGTCAGCTGTGGGTGGACAC
TAAAACAGTTTAGGGGATATCTATTTG
>C102775074 28.0
TATACATGTAAGTGATAGAATAAAGGAATTCATAAGAAAAAGAGATAGAAATTATATTACAATAACAGTAAAAGTTAATCTACTTGTTACAATATATAAA
ACTGACAAAGTAAAGACCATCTTGAAAGTAATGAAACTGACTGAATAAAGAACTATGTTATTCATTACAAAACACTGATAAATTAATCTACTGCAAGTAA
GGGAGGTAGACATGACCAGGAATTGAACCCAGATTGAACAGGCCAGAAGGGCAAGCCTTAGCCAGCTGGACCACAAACTGCCTCAAGGCTAGTCTTGCTT
TGGCTCATGTTTCCATGTTCTGTCACT
>C102775972 33.0
ATGGAAATTATATGCATTTTACAAACTTTACAAAGTGAAGCAAAGCAGCAGTTTTCATATATTTTGCTAGAAATATACAAAGAAAACTTCATCCCTACTC
TCTGTCAGCCAGCTTGAAGGGAGTGATGACGAGAAAGCCACTCTGGCCTGATGATATGAGGCCACTTCCAGAGTGGCTCACATCCCCTTCAACCTGTCAA
GGATCTCATGTTACATTTTCTCTTCATTCAAAGAATTTTCTTTATTATTAACTTTAAACCTTCCAATCACTACATTACTTAAATGCAAGGATCTTTTTTC
ACTTTTAATTGCTTATAACTACTTGAA
>C102777416 36.0
AAACCTTGGTCCTAAACAATTCATCATGATTACAAGATAAAGTTGGAACAAAAAAGACAAAACCTGTCAGTCCTCATGCAAAACACTAAAGGGTTATTTG
AATTCTGCAAATCCAGTATGCCTAAGGTTATATTATATGTTCAATCAAATGCTTATAAAATGTTTGCTTAAATCTTTGGTACTGTGAATAGCATAATCAA
GTGATTCTGAAGTGTAATATGTACAGTGCCTTCAATTAATATGGGGAGGGGGATGAAATTGTGTTTTCTGTCCTACCACAAAATCTTATCATAAAGACCA
AGTTATATGAACTACAATTCATGTTCA
>C102779040 49.0
GATATGAGATAATAGGTAAAAGATTGTTATGAAATAAAGCATCCAACTGGATTGTTAATATCTGGAATTCTCTATCAATCAATGTCAGCAATAGTTTAAC
AATTCCAAGTTTTAGAAACTGATTAGAAAAGCACTACTTAGACTCTAATCTAAGGAAAGTGAAGGTAAAGAGACAGACAAGATGGCAGCACATTGAGGCA
CTGCTACACAAGTATTCACAGCCTCACATCAGCACTTACCATTCAACATGTTCACAGGCTGATATTATGTAACTGATCTGTACTCATGGTGCAGGTAGTA
GAGGAAGGTTAAGGTTGGGGATAAGAGA
>C102780616 39.0
CCACCAGGTCCTCAAGATTGTATGGGACAGGAACCGAAAAATATAGGAAATAGAGCCGCACGACTCTCTCTAATATTTACCTAAATAGCTTCTATTTAAT
TGTTTCGAAGTCGGACGAATGTGGTGGGTAATTGCTCACCTGATATGTACGTTTTCACTTTCCGAAGGCAATGAATGTAAAGCCATCTTCTCGCTGCGCA
TTTCATTAAGGAATTCTTTGGAATCTAGAAATTGGTTATGTGGCATCACCCTGCTTTGATTATAGCAGGTAATCTGAGGGTGAAGAGCATCATCATCATC
AACAACAGCAACAACTTCAACAACAACA
>C102783592 14.0
ATGCCATGCTTTGCCAAGTGAACAAGTGCAAAACAGAATTCACACTATAAAATATATTGAGAAAATGTGGAAAAAATACAGTAAGAATTTTAATAGAAAT
TAACAAATATGAATAATCCACAAGATCAATATATTTAATGAAGCAGTCTAATACACCTCATAATAAAATCTATACTCACTCAAAGATTGAAATTCAATAA
TTTGTTCTTTCTATGTCAAAATTAGTTTTTCATCATAGTATTCCACTGTGACACAAAACCTTTGAGATGCATTGGTTAGAGCTAAAAAAAAAAAGCTAAT
ACGAAGATAAGATGCATACACACATGTA
>C102784748 33.0
GTAAATTATGTTTGCAGGAAGTGTGTTTACATTTGCGTTAAGGTTAGATGTCGGCTGTCTATCATGACAAGGAACAGACAGGCAGCTGGCAGAGATGAGA
GACCATAAAAACCTAAGAAAATAAGGAAAGCTGCGAGAAGCCGTCAGTCCGACACGTGGCATCTCTATATAAAACAGGCAAACGTGTTTCCACTTATCAG
CCCCATCTATGAATTCATCTGGTCTTGTTGTAGAACTTCCTTTTGACTCTGTGCTAATAACCTGATTACTGAGTCTGTTCCATTCGCTACCACTCTATTT
CAGAACCGGTTTTTTTTTTTTTTTTTTT
>C102785534 55.0
CATCTCAAAACATACATACATCATAATTATTAACTCTTGAATTTACGATCACCAAACCCACGGAAAGGAATCATTACCACGCCACATTAAATCACCAGGC
ATTATTAGGGACCGAATTCTTACCTACATTTTCCGCACGAGTGAAATGAAGGAGAGCAAGCAATTTTCAGTCAGTCTTGCATCGCCTCCATAATAACTCT
AATGATAGTGTTGGGTGGGTCAGCTGCTGTGTCCTTTCTGGCTCCACTGAGGGATAAACTCACCCTTGTGACATAAATTGGAGGCAGAATACAAGGGTTA
TTTTCCAGGGCTCTAGTTAGGGTGGAGAT
>C102785886 49.0
TGTGTGAAAGGAGACTTTATAAAAATGTCAGCTACAGGGACTTAATGCCTTAGTAATATTGTCGTGTAACTCTTTTACAATTACAACTATTGGAAAGGTT
ACTGTGAGAGTTGCTAGTTGAGGGAGGAGGGTCTAAACTCTTGGCAATATTGTCATGTAAATCAACAAAGAATTCCTACTCTATGTAAATAAGTCTGCGA
GGGAATTCTTAGCCTACAACTTGAACAGTTCAGCCTAAAACTTGTGAGAAAACACCAAAACAAAAGGAAAATGTTTAGCTTGATTGTCCATTATTAACAA
ACGTGAGCTGACGCAACGCTGGCCTTCTG
>C102786822 34.0
AGTGACTTGGGGTACCTCAGGACAAACACTACGGGAAGCCCATCAGCCTCTGACCTTCACGCGCACCCCAGCTGACCATTCCTCTTGTTTTTTGTGGGGT
GTAGAAGGTAAGTCCAGCCAGTCCCCATTCCCCATCCCCTATAAATGCCTCGTTAATGGGTGAAGTGTGTCCTGCATGCTTATAAGTTACAGAATTCTCC
CTCACTGTACCCGGATCAGCTGTGCAGGAGGGAAATAAAGGTAGAGGATAGAGCAGCAGGATGTTTGTCAGTGCGTGTAGAAAAAAATAATTCCGGAATG
TTTTGTTTTGTGTTGATTTGTAGATGAGG
>C102787116 50.0
CTCACTCATGCTGTAGCTTGTGTTCACTTGACACATGATAGGTACAGGTCTTAAGCAGAGGACATGTAGTCCACCAATTCAAGAACCCAATGAGAGAAAA
AAATCTGGATATTGTTTCCTTCCTAGACACTTGACACTGAGGGGACTCTAAAATCTTAGAGGCACCTATAAAATGCTTGTTCAAGGAGTGTAATATTGTG
TGGTGAAGGAGAGAGAGGTTTAAATGTGGGAGATTAGAATTCCAGTCAGTGCCAAACAACTTTAGAACTCTTGCTTACATGAGCATCACATTGCATTAAC
TGGTAACTCACACCTCAGTCTGAAAAAAT
>C102788722 34.0
TAGGTGACAGATTGTAATGTGCTTCACTTTACAGATGCAAGTTAGGGGTTAAGTATGATAAATCAGTCTGCATGCAACAGGTGTTTTTTCTTCCCAATCC
AGCTCATACTTATCCTTGTTTTATAGTTAATAAGGATGGATGGATGAATTCAAAAAATACCATTTAAAATTAAGCTACAATGAAAAAGAGGAAAAAGAGC
AGGTTAATAGTGTTTTCATTAAGTGTCCTGAACAGAGACAAGAGTCTAAGACACAAGATATGTCTGACACTGTGCCTCGACTCACAGCTGAGCAACCCTA
AGAGTTTAGTGGCCACTGTTTGCACTGCC
>C102792148 48.0
TAATGAATACATTCCCTGCTGTAAAGAAAGGCATGAGAGAAAGCAGTGGTTTATTAATAATAAATGCAGTCAGACCAAGGCAACCCAAGACTTACTATGG
AACAGATGCAGCAGACACAGCAGTGACCAGGCTTGTCTGAGGTACAGGCAGGCAAGCAATGAGTACTCTACATACAACCAGAAAAGAAGCTAAAAAAAAG
ATTACAAAAAGACACTGAAAAAAAGCATTCACCAACCAAAACTTCTACAATCATAAGAAAAGAAAAAGCAAAGTCAAGGATAAGACACAAAACATAGCTG
ATGAAGATATAAACTGCATAAAAGAAGAAA
>C102794752 36.0
TCTATATACGAACTCTGTTTATTTTTGACTTGTGGACGAGTAAGGCAAGGTGCGTCATCCTTCGTTCTGGGCGAAACAAATAAATCTATTAACCAATAAA
TACAAAGTGGTAATTATGAATGAATCCCCATCACTGAACACTAGCCTATGTACATAAATAGCTCACACAAGTATGTATGCATGTATGTATAATATGCAAG
TCAACCAATTGCCTAGAGTTTCCATACGCATTTCCGAATTCATCCAAGGGGAAAAATATTTCAGGTTATGAAATGCAACACTCGCTCCGGCGTGCCCAGA
TGTAGGAAAAAATTTACGTACCCTCATTCC
>C102795076 55.0
GTTTTTGTACTCTGCTCATTCACATGTTCTCGGGTCCTGTCTTCATGATCACCTTTTTCTCTTGGGGATCTCATAAGCTGGAGGACACTTGTATTATAAG
AAACATTACTCTTCCCCTCAGTGTCATTGCAGTCCAACTCTTTTACTGAATCATTCTTTCCACTGACAGCTGCTAGACAACAGAGGTGAAGCAGTGTCAT
GCCATTATCTAATCGTTCACCAACAGTCTCAGAATTCAGATGTTTTGCCAGTTGATCTGCAGATCCATTGCTGAATAAGAAAAAATGGTCATTCACACAC
ACACACACACACACACACACACACACACAC
>C102798312 43.0
TGAACTGGAAACTTCACATCTCATCTCTAGCTAAAACAGCTTAGAAGGAATAAGAGTTCGGTGCAAAAGGAGAAGGGTTCTGTCTGTCAGCATCCCATGA
GGTATGATCCAAGACACTAAAGAATGACAGCGCATACATATCTGCTGCCTTAATATAACTAAGATGAGATATTCAAGTCAGGCGTTTGTCAAATATGTCT
CAGAAAATGAGTTTCCTCCACACAAGAAATGCTTCTATAATACAGATACGGATCTGGGTCACGGTAAACACCACGAAGGCGGCAAAAAATGTAAGGCTAT
AGTTTTTAAAGGGGCGCAACTGGCGAAAAT
>C102798516 50.0
CCTTACACTGATATTCCCAAGCACTCGGCAAGCTATTAGGGCCGTATAAGGGACAAGTCACGCCTCTTCCCTACGCTCCCCGCCCCTGACCTTCTCCCGC
TCCATCGTTTATTCATGGAATTCCTGTCACACTCATTCCCGACCTGGAGTTCGTAAGTTTTCATGTTTTGATTCACACGCACCGCGACTTGTCACCTAAT
CATGCGAGACAGCCGAGCTGGGCGGGTGGTAGGCGTGGCAGGCCGTCTTACCTTGCAGGGTAGTGCATGACGATGGGCTCCTGCAGGGCATTCCTCTTGT
TATTCATCTTCCACATATTCTCCTTCTCGC
>C102799534 47.0
TCCACATCTTTTCATAGACGTTCAACCCTTCAGGAAGTAAACAGTCCACACAGGAAAACCACAGAACGCCTGAATTCTCATCTTTCTAAAATTTCTGATT
GCAGCAGAGCAACTCAATTCCTCCATCTGTCAACTCAACACAACCTTGCAGTCAACTATCCAGTCTTCTTCAATGGCACTCAATTATCCCCCTCTTCTAC
ACTGAACATCCTTGGTCTGTCTTTTTTTTTTTTACTTATAGTCTAAACTGGAAATTTCACATCTCATCTTTAGTTAAAACAGCTTGTATGAAGTTAGGCA
TTCTGAGTCATCTCTGCCAGTTTTTCTCAGC
>C102803288 54.0
CCTCCTCTAGCTGCGAAGTGACGCCGCCACCCCTGCCTCTTCTTTCCTCCTGCTGCGGTGTGAATAACCATCACTCTTCTCCGACTGTGATGTGAGCCAC
CGCCATCCTTATTCAGCTGTTGTGTGAGCAGCTGCTACTGTTCTCTTGCCCAGTGTGGGTCACAGTCACTTTCCCTTATCTGTGTCACACCAAGGGAATT
TCAACACGGTATCAGCTTTTCAACATTGTGTTCACGTGCATTCATTGTACTGGTTGCTTCTCGTGAATTTTATGTTTCCGCTATATCCAACCCATCGTTT
TGGAGAAAATCGTTTTGGTTCTGGGACAGCC
>C102803560 45.0
CCAGCAGGCAGTCCACGTCACCCTCGCCTGCTGTAGTTCATCATCCCCGTAATCACAGCGGGACCTCACCTTAACCACTATGAAAATGTTCAGCCTTGTG
AGTTTCTATTTTTCCCTCGCCGCCTCTCTCTCCAAGGTCTGGCCAGAGTGGTGGCTGGTGCAGCGCGGGGAGTTTATATCACACAAATGCTTACTTAGGT
GACGCTGAACACGATGCAGAATTCACAGCTCAGTTATCAGATTCAACGAAGGTTTGCACGCCGGGGCACACACTCACTGCTGCGCCACGGCTGCCCGCAC
ACCACACACACACACACACACACACACACAC
>C102805230 46.0
GACAAACGTATGCACTTAATATCTGCAGCCTGAAATAAAAAGCTGCTTACCACCCTTTCTTTCTGCCTTATCAAAAATCTGATACTGTAGTGTTCATGAG
AATTCCCTCTCTCATACAGCACTTTTTATTTACAGTATCATGATAATTCCACAAAAAATTGAAATGTGGTATAAGCATTTTCAAATCTGTCCATTACTCC
ATTCCAGTATTTCAACTATTCTGTAAATTTTAATTTTTTATTAAGACATTTGTAATCTGCTTCTATTCTTGTGTTCAGTAATTAAGAAACTAATAAGTAT
TGCACAAAATAAAGGGAGGTAGCAGGAAGAG
>C102807812 40.0
GATTGATATAATGATGTGTACGAATAAAAGACACGATAATGAGAATTCTTGATTTAATAGATGGCAGATAGTACTTGATTCGACACGAAATTGTAACGTG
ACGATTGATTGTACTCTTTCTCTCTCTGAAGTGATATGATTTATAATTCAGCTGCATCTTTCACAGCTGACTGTAATTGAGCGGAACTGAGTGAGAAACC
GAGACTGACTGCTCATGACTGAGTGACTGACTTACTCCGACTCTGACTGGGACTGAACTGGAACTCCCGAATGAGCTGAGAGCTCGCTACCATCCAGGCT
GTATTTATCTGAGCTAAGTGGATCGCAGATAA
>C102812146 38.0
AAGTGATGTGTGAGAAAATACCTTACTGCAGTAGTAAGAATTGATGGAATCATGAATAAAAAAATATAGATTTCTCAAAATTTAAAAGAAAATATGGTTA
GAATGCATTGATAGTATTAAATTATCAACTCTGGTGACTGAAATCCATTACCTTTTTTGTTTTAATTATAGAATTCATTCATTTATTTATTTTATATTTT
TTGTATTTTACTTCATTTGATTTTCATATACTAACAATTTCAGGCTGTCGCTGTTTGTTTCTGGGGTGTGGCAACTGGAGTTCCGAGTAACAGTGACATC
TAACAATGGGTTTGTGGCTTTGGATGATGTCAT
>C102812332 37.0
AAGCAGAAAATATCTGAAGAAAACCAGCGTGGAATTCAAACTAAGGTAAACGGCGAGACTTCTTTTTATGTTAAAAAACTGATGAAGTCATGGATTGAAA
ATTTTTTATCCATTTATGCATCTCTTTGACACCTTGCTCTGTTTATGAACACTAGAACATCCCCAAGGGGTTAGCCTCAGCAGAAGAGCCTCCACCTGTA
TCTAGAAGTTTCCTTGCTTTCTTAGAGCACTTGGCTTTTACTAACATTTCTTCTTATACATGCACTACTTTACCCTAACCTTCCATCTTTCAAGTGACCT
TCATCTATTAGTACCTTCACTTTACACTCACAC
>C102812628 23.0
ATTTTCAGTTTAAAGGAGGATATATTTGTAAAAAGAGAAAAATGTAGATGGAAGGGTTATTAATAAGGCAGTGATTGAGGATAGTTGTGTCCAGGAATAT
GAGATAAATAAATGTGACAAACAACTTTGTAAAAAGCAAAGGTGGATCTGACCATTACCTGGTGTAAGCCAAATTGGAAGTTGGCTTGAGGACATGGTAA
CAAGATGAGCTAGGTGTGACAAGAGTTTTAAACTACTTACTGAATTCCTTATCACTCTTGCATTTTCCTCATATGTTTTACTTGCATTAATGCTCTCTCT
ACACCATCCATTTCATGGCCTTACACTTTTCTC
>C102812816 61.0
AACTCTTCCTCGATCTTTCCCCTCTCTTCTCCAGTCAATCCACCTTTTCTTCGGTCCTCTCTCTTCTCCTCCATGTATCACTTCCATTTCCATTGTCTTT
TGTCCACCGTGTTTCTCTTCCCTCCTCATCCCAAGTGGCCTTTTAGTTCCTTTTTATGCTGGTAGATAAGTATAGCCCGCCCTGGCACCTTTTGGCCACA
CAAAGGAGAGTCAATTTAAACCGCAAGGAATCAATTTGCGGGTGAAATTACGTCACAGTGCATCATAGGAAAAACAGAAACAAAGAGTCCCTGTTTTCCC
TACCAGGACAGAATTCGAGGTAACGGATGCAAG
>C102815164 49.0
TGATAGCATGTGAGACAAGGAGACAGTACCGCCGTCCCAACCTGTCCAGCAGAAAGACAGCTGCTAGGGTTCCTGCCACTCGTAGGACTCCAGCAATGGC
TGTAATGGCGTCAGGATCCATGGGTGCCCCTGTGTTCTGCATGATTCGAGCTGTATATATCATCATGACAAAATTACCACACATCTGGCTCAAGAAAAAA
GTTGTCACTACAACAGTTATTCGACGCAGAGTCTCCTTGTTCAGGAGGCCTTTCCACCCACTGCTGCTACTGGAATTCATATGCTCCAGCTGTGTCACTT
CAGCTTCGATGTTGACATGGTTTCCCCTCAAGT
>C102815774 49.0
CAGCAAATATGTCGATAAATGTAAGGAGAAATAAGTATACAATAAATAATCAAACTGCAATCAAAATGACAGAACACAAATACATGAATAAAGAGATAAA
TCACCCAAATATCAGTGTGGATTACAATATTGCTAAGTCATGATTTTGCATTACTCATTATTATATGTTCAGTGTAAGTGTAAGTGTCGTTAAGGAATCT
GGCACACGATCTTTCCCATTCTTATCTCCATGGACTGCCATCTCTCATATTTCAGCATCTTGAACACTGAACAGATGGTTACTGGGATTTTTAAGCATCC
TTTCATGATTCTACTAACATTTTTGCAACGAAT
>C102816422 48.0
TTTTTTTTTTGTAGTTACCAGATGCCTCTCTCTCTTTTAAGAGTGCACGTTACAGAAAGGAAAGAGACAGAAAAAGAAGATTGTTGTATCATGCTTATAG
TGAGGTTGTACTTTGTTGATTATTTTGTATTTTGTTCATGAATTCATGTAATTCCAAATCTCCACATCGAGTTCACGTTAAGATGTGGTGATGCAGACAA
GGAGAAGGTCGGTCCCTGAGGCAGCGTGCAGCACACAGCAGCCACGGCAAGCTGGGGGTGAGTGGCAGGAGCCATTCCCGAGCCAGGCGGCCTTAGTGTT
TGGAGCCAAGACTCTAGCAAAGTGGCTCACGCG
>C102817144 51.0
GTGATGCGAAACATTAAAAGTTACCTCGTATCTATATACTTATCGGGCTATATGTAGAAAACATGCACTGTCTGACATTAAGTAATAAAGAATGCATCAA
TCGTTGTATTTTGATGTTTATAGTGTTTTTACTCCTGGAAGAACTTGGGCGTTGGTCGAGTTAGGGAATTCCCCGTGAGCTGCGTTCAACTTGCAGTGAT
ACCAACTGCTGAGTGATTACCCTTTGCGTAGGGTAATTTAGCCTCTGTAGGGCGGTAGAGTAATTCTGAAATTAAACATGCTTGATAGTCATTTGTAGCA
ACATAAAATAAGTTAAAGGAAAGCAAATTATGC
>C102821578 38.0
AGATGACTGCTGTCACAAGAGATCTGTGTGAACTCTGTTTAATACTGTACACCATTCTGATTTAATTGCTGTTCTTATTCTCCTGTTCTTATAAAAGCCT
TCCAAATATTTTAAGAGAGCATCTCTCTCCAATATTTTCAGCTTTCCAAATCAGTTTCTTTAAATGAGCACCATTTTTGCTGCTGTTCTTCATATTGTTG
AGAATTCTCTAATACTTATTATCTTCTTGTGTCTGGACTGCACCACTGCTGCATGGTCAGCTTGGCTTGTCACCACCACAGTGAGATGCTTCATTATTAT
TATGTCTCTAGGGAATGTTACTCTAATGCTTTAA
>C102822238 52.0
GGAGGGAGGAAGCATAGGAGGAAGGGCCCAGCACGTCCAGATGCGCGTGTTGCCATAAGAGTATTTTGTATTTATTATTATATCACGACTGTTTGCCAAT
TTTGCACAGATCAATGATGTATTATATGTGTCCCGTTTATGTAACCGCCTGATATCTTAAAAATATACTTCTCATTGTTTGTTCCGTAATGGATGGAAGA
GAAGTTGGCACCCATCTCCGAGACTGATTCTGACTGTAGCCACAGCCCATGGCGCCAGTCTTGGCCCAGACACTGGTCGGGAGATGTGTGTTGGTGCATG
TAACCGTGTGGGTATGAGTGTGGGGCGGTGATTC
>C102822696 50.0
TTTATATATTTTAATTTCTTACCTTCAAAGGATGGTCAGCAGCTTCTCCATTAGGGGCCAACCACTCAGGCACTTGGGTCAGAGTACTTGGATAGGGATC
ACTAGGGTCATCTCCCTCAGCATCAGGAAATAGGTAGTTTAGTATTGGAATGAGGATGTCAGTTGGTATTGGGCTATTTTCCCCTGATTGGGCACTAACA
AACTTCCGGGCACCTTTGTGTCCCTTCCGCACTCGCCCTACCACAGAGGACAGGCTGGGTACAGATGGTTCTGTTAAACGGTCCAGTGCTGAGGAGAATT
CTGCAATTTCTGAAATATAAATTTTTTTACTATT
>C102823338 22.0
TTGGGAAAGAAGGAGCGTTATTGCTAGCAATTTTGATATGAAATAGATTATTATCAAGTAAATGATAGGTAAATGTTATTACCATGTTTCACATTAGCAG
TTTAGTAGTTTCCTCAACTGTAACAGTGACAGTATCAAGTTGAAAAGTCACTCGTCATCTCGAGGAGCAATAATTAAGACCATTCCGCGGGCCATGAGTC
TGACACCCCTGGCTAGAGACATCTGAATTCACACTGCCTCTTATTTTCCGACGGTGTGTAAGGTTTCCGTTTACGAACGTGATCGTCTTCAAGGGAAAAT
CGTCGTCAACTTTCAGTCAAAAAAAAAAAAAAAA
>C102824164 23.0
AGAGAGAGAGAGAGAGATCCTATCCTTACCTTTGAGAATAGGGTATTTAGGCAGTGGACTTTCTGTCGCTCTTGGACAAATGCATAGTACTGTGTCACTC
CTTTCAGGGTCAGCTCATCCATCAGGTTGATTTCATATGGAGATCTGCAAATGGGAGAAGCACATCTCAATATACCCTTTAATGAATTCCACATTTTTTG
GATACCATTTTTCTAATCTATATATACTAGGCCAGTAATCCAACACTGGGTAGCTTAGGAAAATCACCACACATTAAGTCCTATCAGTTCCCATAGAAAA
CAAGTCTCATGGACCACCATACTACATCCCAGGA
>C102826086 61.0
CTATCAAATCACCTCTTTCCCTCCTTTTTTCCAGTGTAGTCAGGCATAATCTCCTCAACCTCACTTCATAACTACACCTTTTAGGCTCGTAGGGATTTTA
CTTACAGCTCTATGAATTCTTTCTAGCTTTCTGACATCCTTCTTCAAAATTGGTAACTACACTAATGCAGCGTATTCCAGTCTTGGATGTATAATTGTTG
TTATCAGTTTTTTTTTATAATATCTTCATCAATATAGGCGAATGCCATCATGATGTTTCTCAACAGATTATATGTTTCTCCAGTGATCTTGTTTACATGT
TTCTTAAATGACACTTTATTAGAAATGGTTACTCC
>C102826214 43.0
GGCAACAGCGACCAGCTGGACGGTACTGGATGGCTTATGTGCAGCCACTTGCCATTGAGGTGCGTTCATATTGAAATGTCCTGCGACTTCTAAACCGTGG
TGTTAACAGCACTTGACCATAGAATATTTTCTACTTAGAATGACATGACCTTTCATTTCTGAGAATATACAACTTTCCTCTTGGGTCACCCTATATATGT
ATCTATACTAATATCCTTGTAAGGATGTCAACTAAAGGTATCAATTGCAAACTGATGGTGTAAACATTGCGTATTTTTATAATTATCTGTGTTTGAAATG
AGATTTGCCATACAAGTTACCATATAAGATAAAAT
>C102827818 42.0
CCATCCATCTTTTCATTTCCATCTTCTTTTCTTCCTTCCTTTTATTCCTCCTCCTCTTCCTCTTCCAAACCAATATCACATATGGCTGTTGATTCCTTGG
TGCAGCCTTCTTGTCCAGCCACTACCTCTTCCTCCTCTTCATCTTCCTCTTCCTCCTCATCCTCTGTCACCACCACAATCACTATTCCAGTCACCACCAC
CTCAGCTTCTCTTAACTGCACATTAGTACCAAACCTATTCATGAATTCATCTGCTGTGTCCACCACCTCAGTGCTTCAGCCACCGTCCCTTGCTCCCCTG
CCTCTGTCATCCCCTGCTTCTTTATTGTTACCACC
>C102828366 54.0
GTCGCCACTGCCTGCATGTCCTCAGCCTCCCGGGCCTCGTGGTGCAGCGCCTCACTACGAGCGGCGTCAGGAAATGAGTAACACATTCAAGGCGAAGGAA
GCGAGTTATTTTGTAATGCCAGGAATCCAGTGTATTAGTAATGGCGCGCCGCGACTCGCTGTCGCTCGTGCGGAGCAGGATGGGCGTAACTGAGAGCCTT
GCTCATAGATAATAGGTTATTTCATAGAGAAAATTATTACAGATTTAGTTATCTTGCAAGACCAGTTTGCCTTAGAAATAGAGGAATTCAGTCTTATGCA
AACTTTCAGGGCTGCTACTTTTTGTACTGCTGTTA
>C102830978 42.0
GAAGTTGGTGAGTGTGCAAGTATGCATGTGCATGTACCTGTTATCCCAGTTTCTAGTCTTGAATTCTTCAAAATATATTTTTTTAAATGCTGACATTATC
TGAATTTATTCATATTTCCATATCAGTATGACAAAAGCAGCTGCAGTGAAGCTTTACATAGACTTGGTGATTCATCTTTCATTCTATTGGGAAAATTAAG
TTTCATTGTCTAGGATGATTCATCATTCATTTTTCTAGTGGGAAAACAAAGTTTCAATATCTAGCAGAGTGATGTTTTACTCAGAATGTATTAAACTTTG
GTCTGCTTCTTGTCATGCTTATTTTCACATGAAGA
>C102831040 31.0
ATACTGTAAACAACAAAAATGGTGATAGAGAAAATTCTAAACATGGTATCATTAGATTTTAGATAAGACAAAGAATGATCATCAGCAGCTCTTTATTTCA
AACTGTACATGTTATCTCATGATGCCAAGCTGCTCTTGTCTTGCACCTACCACTATTCTTATTTAAGTTATATGAAAAAAGCAGCATAAAACAATAAATA
TTATTAGCTCTATCTGGGAATTCAACTTGCATTATTTCATTATTTTTTGTTAATTGTAACTATTGTAACTAACATACTCTCTCCTATTTCATTATTTTTT
GTTAACTATTGTAACTAACATACTCTTCTATCATG
>C102831596 47.0
TCCTTGAAGCCAGCAGATTTACCTCTAATTTTTCACCAGACAGCAACTCCTGAATCTATCATGATCCCAAAACAAATTTCATTCAGTGTTAAGAAAAAAG
TTGAAATAATGTTGTACATCTTATGTTGAGTGCCACTGAATTCTTATTTTAAAAATTATTTGATTTTGCAATTATAATTAACATTTTTTTCATAACAGAT
CACTGAACTAGGTTTTATATTTTACTAGAAAATAGGAAATGTTCATCCAAATAACTGGCCAAACACTTTTATATGAAGTTCTTTCAAACTACAACTGCAC
AGCACTACACATAATACATACATAGTTAAAAAAAAA
>C102832218 50.0
TCCCTATATAGACTAGCAGCTTCTCAATATTGATGATACTTTTTGATAAGCACTGACAGCCTACAAACCTGTGCTGAAATGTTGCTATATCCTCTGTTTA
CAGAAACAGGATATCCTCACTTTAGCATATGTGGTTATTTCCTCAGTTCTACATCACTTAATTAATTCAGAGATTTCTGATTTCACAAGCACCTGCATGC
ATCCTGATTTACAAACTTAGAATTCCTTGTAAGTTGTCTGCTAAAGCACTCACTCTTACATACGGCCCAGAGAACACTGAGGAGCATTCACAATGAAGCA
AGCACTCACAGGCAATGATTTAATTGTTTATTTGTA
>C102833850 57.0
TCACCTTTATATATAACAACCATTAAACAGAAATAATAAAAATGCTTGCATATGTCTACCTGTCACAAAGAAGCAAAAAAATTAGTCCTATGTAATTACT
TTTATTTAACTGATAACTGTCACAAAGTCCTACACATTAAAGTGGCATATACATATACATTGTCTTTTATCCAGAATTCTAAAAATCGGAATACTCTGAA
ATTCAGAAGTCAGTCCTGGCAATAAAGTGTTTTTTTATACCATATAGTTTATTGGTCTGCATATTTTCCTTTTAGTTTTTGAACACTTGCACTGCTGCTG
CTACTGCACTTTTTTTTCATTCACATATTTATTTGC
>C102833994 38.0
ACCTAATGTATACATATACATTAAACACAAAGTAACTATGCACAGCATGGCTTATACTGTAACTCTGCAAGGTTCCTGAGGATGTTAGGAGTTTCACCAT
TTACCAGTTCACACTTCCATAGTTTTGTGTACTAGTACTAGAAAGGCAGCAGTTTGGCAACTCTATGTATTGACATCAGGCAGTAAATCTACTGAATGTG
TATGTAGGTAGGTATTTCAACAATAGAAGTTTGTATGTATAACCAACAATATAGTACACCTCCCCTACAACAATATTTTTGACAACATAACAATGACAAA
CTCAAAAACCCCAATCACCTACCATTAAAGGCTGTA
>C102837010 26.0
TATTATAAGGAGGGTTCTTCAGACATTCAGTACCCATATCAAGTAAGTTCACAAATGAGAATTCAACACTGATGATATAAATCTAAATTTAATGTTAAGA
GTTTAGATCATTAGATATCCTGATACATTATTTCAAAATTATGTCAAAATTGAGACTGTTTAGAACACAAAGACCATTTAAGTTAGTAAGCCCAGTTTTT
GTTTACTACTGCTACAGAAAAGCCTGCATTTGGAAAAAAAAATATGTACAGTTCTTCTTACTCTTGTTCCACCATAAGTATTATGCTTTCATCTTCCAGA
TACTTCAGTTTAAGGTAAAAAAAAAAAAAAAAAAAA
>C102837644 24.0
TGAATCTGTTAATTTTCGAGCAGGACAGGACCCGAGGAATCTCATTTATAACAGATTTGCTTAAAAGAAATAATAAAGTTTGTGTTATCTATATTTAATT
AAGCTTATTGGGTTTTCTGCAGTTGATAATAACAACTAGTTTCTGATATTAGTTGTTATACAAACTTTTTCTCAGCAAGAGGCTTCATATACTTCACTTG
CATTCACAATATCACAAGTTATCAGATAAGTCGCCTGCACAATTCAAGATATCATTAAATGTCTCTGTAATACTATCATCTATATAATTTAATTCTGCTG
CTCGCCAAGGATGTCATTAAGTGTTCTCCAAATTGC
>C102838171 25.0
TATGTATGCAGTAGCAGTAAAGTGTAAAATGGAATTCAATGCTAAGAAGTGCAAAGTTCTAGAAAGGGCAAAAGCACCAAGAAACTAGTTTGATGACAAG
ATGAAGAATAATCTAAACACTCAAACAAGTTTACAAGAGTTTCTAACAAACACCAGAACATTCTGCTACATAGATGAAGATGTAAAGAAGCTACTGGGGG
AGGATGGGATTTGACCTGCATTGAATATGTGTGGTTATGTGGTTTTCATACAAAAAAAATGTCAGAAAAAGCAACAACAAAAATGATCCAGTTCAAGAGA
CTTGATATGCAAAGAAAGACTGTGTGTGTGTGTGTGT
>C102839095 37.0
AAAAAAATCAACTCGCAATATTTTCTCCTCTCAGACTTCATTGTCCTTGTAATTATGTCGCGGCTTTGTCTGGAAGAATTCCGCCTCGTCGCAACTTTTT
GTCCTAGTTTTCCCGCGGTCTTGCTCTCTCAAAGTTCATGGGAGTGTGCCGTGTGTCGCTCTTTGTGGTCGACTTAGTGTTGCAGTTTTGCTTTGTGGCC
TCGTCCTTAAAGTTGTTGTCTGTCAGTGCCCATCGGTTCATCCTGGTGTGGTTCTGTCCAGCTTTTGTCGCTCGTCCCGATGTGTTTGCTGATCATTCTT
GCTCGCAGTTGTCATCCGTCGCGCGCCTCCGTCCTGT
>C102839465 68.0
AAGCAGTGGTTTACAAAATCATTCACTTGCGATCCTAAATCCTGCCTGCCCCGGTGACTAAATGCGTGTATCTGTCGCGTTCACACCAGGCGTCTTGATA
CGTTACTTATCTAGTTTTTCAGTAATTTCTGGGGCCGTCCAGCGAGCCTCAGACACACACTCAGGCACTCTCACTGGGATTCCCGACCGCAGCTTTGGTG
ATAACTGGGCAGTGAATTCCTCTCAAGTTGTATCAAATGTTGTGTCACAAATCTACAGCGCCATTTGAAAGTTCCGACCGCGGCTTTGGGAATCACTGCT
GTTCGTAATGTTTGGATGTTCCTTAGGAGTCTTCAGA
>C102839775 49.0
ACACACACACACACACACACACACGCACTTTCACATTCCCTTTTGCCGTCTCTCTGTGACGAATGCCGTTGTGGTTTAACAATGAGTTTCGACAGGAGCT
AAATGTTTAAGAAAGAAGAGAATGGGAGTATGGGAGTATGATGACAGTGCCATTAATAAAGGGGGAACGAACGGTGAAAAAGGATACCACTTAAAAGGGA
GCACTTATTAAACGATATACTGCAGTGCGATTTTGTTCTGAATATTGTGAGACGGAGGAATTTAAACTCTAATCATTGGCCTAGGCGAATTCCACGCAGA
TAGGATCTTCCTGGAAATCTGGGTTGTGGTGGTGGTG
>C102840359 46.0
CCACCCCCAACAGAAGAAGGACTGGAGACACTTTTAATGGGCAAAAAGATTAGCTCAGAAGTTTCATCGAATTCTACCAAGGTTTCCTTGTCTCTGGATG
ATGGCCTTGGCCTCCCTAAACAATTGTGAGCAGGAGTGAATCTCTTGCTTTTAAATCAGGGAGAGCTCAATATGCTGAGCAAAACTACTAAGTGTTGACA
CAACACTGACAGTGACACTGGTTGTCATTGTAGCTTGTCACTGAGCACTGATAGTGATGAGTGGTAGTGTGTATGGGACAATTTTATAACCAGCTCTGAG
ACATAGGGCATCCAGTATGTGCCTCTATTCCTTGCAT
>C102842815 27.0
CTTATATGCATTTTTCAAGTCTTCATTTTAATTCATCGCAACTGGAATTCATTTCATGCACAACCCTTCGCGTATTCTCTAAACATTTCCTTCATGCTTC
CAGTATCTGTGTGTGAACCCTCTAAGCGATTATTTTACCCAGAATTCTTCACCTACGCATGATATCCTGTCCTTCCTGTAACGTAATATTGATAAAACCT
TTCTTTTTCCTACGCTGTGTCACGTAATATCGGTAACATCCTGTCTTTTTAATTTTTTCCCTTGCTTTCCCTTTCTTCCCTTCCCCCTTGTTCCTTGTCC
TTTTCTTCGCCTTCCTCTTCTTCTCCCTCTTCTTCTT
>C102843403 33.0
CCAAACATTCTCTTCCTTCTCTCTCCACAACCTTGCTACACTTCCCTACCTTCACCTTCCTTTCCTTATTATACACTCGTTATCTTACCCCTCTTCCTTC
CCACACACTCCCCGTCCTCCCTTACTGCTCTCCGGTAACTCCCGCCTCCCTTCTCTTATCATGCATTTCCCGTCCCCTTCCTCTCCCCCCTACCACACAC
ATACGTACACAAGGGGGCAGATGAAAGGCACGAGTATTTTTCTCCCTCTTGTTCATGTATGTATTTGAAGTCTCATGAATTCACAAAAGGGAGGTATTCA
ATGTATTCTTTTAATTTCGTGATTTTTTTTTTTTTTT
>C102844077 45.0
ACGCTAGGAGTGAATCAGAATGGCGGGCTACACTCATGGAAGTGCATGAGTGTGGGTTCCTGGAAGTTCAAGTGTGATTCTTAAGTTCCGGGGGAAGGTT
TGTGCTTATATACAGACCTTTAAATTTGGCGACGAAGATAGTGTTGGCATGAATTCTTCGTCCAATGGTAAGAAAACTGAGGCACTCGTGTCGATGTGTA
ATCTCTGCCTATGCATAACTGACAACTCACTTATAAAGTTTCAGGACGCGGGCCCAGCCAGCTGGCACCACACGGACCACACATCGACACGAGTGCCAAA
TATAATACCCAGACACGTGTTGCATTAACATAAATCT
>C102845485 22.0
GTAATTACAGGAGAATCCAAAAAGTTTTCCAACATTCCAAGTCGTGTAAAAGAGGAAATAAACAGAAACAGGCAGAAAGTTCAAAATTTTTACCGCAAAA
AGGAGAGGTGAACGGATGAAAGAGTAAAGATATTTATGAATTCTTGCATTAGTAAGATGGACAGAATAGAGTAGGAAAGAGAGTCTTGTTTGTTTTCTTT
GCAGTAGAGTTTTCCTTTCTGCTATACTGGTTTTATTCCGTGATTAATACAATTTCAAGTTTATAACAACATGCATTTTTTCTACGTTTAACTTTATTTT
AGTATATTGTAATGCTAATTACAATTACAATAATGATT
>C102845487 28.0
AATTACCACGGATCACTTCACTTTGCAAAATGAATTCCTGATCTCAACATGTTACTTTCACCAAGCAATTACCTTATTAGAAGAAATCCAGCTGTTGGTA
TATCCAGAATACGACACAAAATCAACAAAGATGTAAGCTTTCACACTATAAAAAATACAAAAATCTTTTCTATACGTATAAAATCCAACTTCCCAGTTTG
TCTGAGAAGCCGTAAAGCACTATGCCCTCATTAGCTCCGCAGCCGGAGAGGGCCCCGCTCACACTGACGCGATGTGATGTTCCCAGCAGCAGCAGCGGGA
CCTCATGCTGCCCAACATATCGTACTGCACACTTCTGC
>C102846049 33.0
ACAAACTTTGTTGAGTTTGTTCGGAAGACGACAGGAGGCTATGGTGTGCACTTCATGATGGCTGACGGAGGATTCAGTGTGGAGGGCCAGGAGAACATTC
AAGAGATCCTGTCAAAGCAGCTCTACCTCTGTCAATTCTTGGTAGCATTAGGAATAGTCAGAGTCGGTAAGCTGCCTGATTATGATGTTTAATGTAATGT
ACCTAGAACACTCAAGATATCTCTATCTCTGCCACTTCTCAGTAGCGTAAGGAATAATGAAACTTGGTACTTGCAGTATGAGATTACTATTAAATGGAAG
CTTTTTCTCTCTGCCTAAATGTCACATAATGTTACTCC
>C102846313 40.0
ACGGTTGCACAATCAGCTCACTCTCTGATAGTAATCTTGCCTGTTGGAGAATTCTCATGTAGCAGCTGTTTGTAATCAGATCAGCTGCCTGTTTCTTATT
TTTATTATTTCTCTTTACCCTGAAAGGAGACTAGCAGTTTCCTCTCATAAAGTTGTAGTACTTTAACAAAGTGTTTGTTATTTACTTATTTATTTAATTG
ATAACTTGATGAAAAAATGGTTGATGTGCACTACCTATATAATATCATCACCCCATCAATGCATATTCCTCAGTCCTCATGTAACATGGAGGAGGCTTAC
TTAGCCCCCAATCCACCCCTCTCCTCAAAAAAAAAAAA
>C102846575 41.0
CCGGGGAGGGTAGCAGATTAGTTTATTTTTTCATTAACTTTTACTTTTAAAATTGTCTTTACCTTTCAACTCTACTTAATAAATACAGAACAGGTTCTAA
AAGGATATTACTGTGCCTAACCTTGAATTCTTTACTTTACTTTGGTTACTCTGCAGCAAGTCCAAGCATTAAAAATATTTATTTGGTAGCGTTACCCTTA
TTATGTTTAAAACACTTTGTCTCTTCGAAGTAATGAATTTATAGGCGTAGCTCACCTTCTTACAAAACAAACAAAATTTACTCACTATTTCATCATAACT
AATTCACAATTTCATTCATATGAACTTAAGGGAACAAG
>C102848961 47.0
TCTTTTACTTCCTTGATCACCACCAACAACAACAACAATAACAATGATCATAACAATATGACAACCTGAGTACTAAGAGTTTGAAGCATTTGGCACTGTA
CATAACACATGGATGGTATAGAGAGAACTATACACCACAAAGAGGAAACCTGGGAGTGACTTAAATATAAAGCCATGACTCCACTTCTAGAGAATTCCCT
TTGGGTTTGAGGCTTCCTGACAGATAATTCCCATGCCCTTAAAGATCACTTGTAGATAACTTCTATTGGCTCTCAAGGATCACTCATAATTTCCATTGGC
TTTAGGATCACTGACAGATAACACCTTATAGACTCTTA
>C102849087 49.0
TCACATGTGGTCTGCCCAGATGACCACCTCATGAATTCTGGAATCACTTGGTCTACATTGCTGCTGTATAAGCAAATGGACCAATTATTATGTCATAATC
CAACAACACATTTGAAGCATTGCACTACATTGCTCTTAGATGCCTTCTTGTCAAAATATGGCAGTTATCAGTGATTTCGGTTTGTGATATTTGAAGATAA
TGACTGCAAAAGTGGCAAGTGAACAAGATTCATAATAAGAAACTTTTAAGAATCATGAACTTTTAGATACAGAAAATGTTCTCTTTTATCTTGTTACTCA
TCTGATAGACTTCACACTTTTCCATAAGGAGTATGCCT
>C102850273 53.0
AAAAAAAAGTAACGCTTGCAAAATCCTTCAGTTCGTCACAGTTCGTCGCCAGGTGATCACTATTCTCAAGGAATCTTAAGATGTACTCTACACCCTTGAA
TTCTGGTTTTGATTGCGTCTGATGGCTGACTCGGGGGTTGCGGCGAAAAAAGTGCACATGCAAATATTCTTCAGATCTTCACAACACCTCCCCCTTGTGT
GTCGTCAAGCGGTGTAAAAATATACGCCTTACTACTCGTTCATTCTGGTTTTGACGGCCCGCAACCCCGGACAAGTGATACCAGCAAAAAGTACGCACGC
AAGCACCTTCAAGTTACCGCCTGATGAGCTGCACTACG
>C102851319 59.0
CTGATGATATTATCTCTCTTGTCACCACTGCCCGTATCAGACCACCACTGACCCCTTTGCCTTGCCACTCACAACACCCTGACTGTGACATTAAGAGTGT
TGGCCGTGCCTGGGCTGCTGCTGCTGTTGTGAGATTCTCATCAACAAGTAGCTAGAATATCAGTACTTGAAGGCTCCATGCTGTGCTGCTCGTTGGATGA
AGTTCTTAACTGTCAACTCATCTAGTGCCATGAATGCTTCTGTTTGTGCAACTTCTGTCATGTGATTCAGAGCAAATCGGAAGCAGAATTCCTCTAACTC
CTGAAAGAAAAATTACTTGGTTAGGACATAAAAATAAGG
>C102852171 35.0
TTGAGGGTGGTTTTATTATTCTATGGACAGATTAACAAGAATTCTACATTATTAACAACAGAAATACTTTTGAGAATGCTGCTAACCATTTGTGTTCTTT
GATGTGAGAGCAAAGCGCTCGTGAATATGTGCCCAAGTGTGGAAGGTAAAGAGGGAAGTGCCAGTAGTAGGGGAAGTGGGAGTTACGGTGGGGAGGAAGG
GGATAAAGTTGCACCTACTAGTTCAGTGCATGGTGTGGGTGTTGGATGACCTTTATCTCTCCACTTCCTACACACAACCCCTGGCGCTGTCCACATCTCC
CACCTCACACACACACACACACACACACACACACACACA
>C102852881 32.0
ACTGAAACACAGGTGTCAGAGGCAACTGACAGTAGCCCCTTTTCTATTCTCCCCTACTTTCTCTATCCTCACTTTTAATCCAAAGCCAGATGGTGCGCTT
ATGTGTGCAATGGCTTAACCTGCTCTCATGCCCACGCTCTTGAATTCTTGAATCTTCCAGGTTTTCCATCATCTGGTTATGACTACAGAGTTACTTTCAA
ACTAAATCTATCTGTGCTGTGTACCTCGCTCCTAACTCCTCTGATTATAAGAAATTCTTTGGCTTCTTAACTTCCAAACTGGAGTACATTCTGCCTCTCT
TCCCTTTTGTGGAGATCTCCATTCTTGGAGACTTCAATG
>C102852949 36.0
AGAAATTAAGTTTATTGACATATAAGAGAGGAAAGAACAGCATTCCATTTATTCCCTACGTATTGCCGTACAACTTTTAGTGCAAGGAATTCCGTGAAAA
TAAACTCAGTATTGAGAATGATCCATATTAGTGAGAATATGGAAACGATCTATCTTGAATCAGGGTCGGAGCTTCGTGGAGGTAAGTGGATGAGCGGTCC
ACCATATTTGTGTATGTTGGTAATCACCAGTCACCACCCGCCCAGAGCAAGACGTGTGGCTGTTCCCTCCTGACAGGAACTCAACACGAGACTGGCTGTA
CGTAGTGTAAGTAGCGAGGTTTATAATAAAGAACTGGTG
>C102853511 43.0
CTAAGTGTTGGCAAGGATTATGTGTAAGGCATTATTATTAACTTCTGTACACAGTACAATTAGTGCATGAATGACACAGTGACATTACACGAGCTTTGGT
TTACACAAAGGCAGACTGGAAAAGGGAGGTCAAATAGAACTATAGCCATTCAACAATCAAGACATACACTTCTTAGAGGGTAGTCTGATCAAATCAACAG
CTGGGGTGTGAATCAGCAGGGAAGGAAAGGCAGCCAGTTTAATAATACAAATCAAAGACTTATACTGCACCATTCAATTTTGGTTTAAATAAATTTTCTT
GGGCATTATATAATGCAATTCCATCAAAAAGATATTATA
>C102854861 49.0
CATTTTTCAAGATGAGGAAATAAACTAACATTAACTTTATATATTGCGAGCGTAGCCAGTGATTATCAGGAGTGAGAAGTTAATATGCAGCAGTTTGGTT
CATAATAATTCTTAAAGAGAGTTTCAGAATTCTGGGGGAAGGTCGAATGTGTCTGACCGTGTGTGCGATCAGATGACGGGGAAAAGCGTTAGTGTGCAAT
TTAGCTTTCATTTGAGGAAGGAAGAAGTGTTTGTTTCTGTATATGTATGTTTCTTTTCTTCTTTTTTTCAGTGTCTATGTTTGTTTATCTATCTGTCTGT
CTGTCTGTCTATGTACATACGTAGGGATCAATGTCGGGC
>C102855747 53.0
TTCCAAATTTCGAGAAAGATTTCATCTTATACGCTGACGCTTCTGTCTTTCGAATTGGTGCTGTTCTTATGCAGAAAGATTCATTTGGTAAACATCGTGT
ATTAGCGTACGCTATCAGACTTTTCAACAAGTCAGAGCAAAATTATGACGTCACAAAGCGTGAAAGCCTCGCCGTGATCTGGGCGCTACCTCATTTCCAT
GAACTCATCTTAGGCTATAGAATTCATGTCCACACTGATCATTATGCTGTCACAGAGACCTTCAATGGCAACAACTTCACAGGTCAGTTTGAGCGCTGGC
ATCTCACGATTCAAGAATTTAATCCTACATTTTCATATA
>C102856515 54.0
ATCTGCTAGTACCTTGAGTTAATGGGTTGACTTGACAGTGATCCTTTACATTCAACTATCTATATAATTTAATATCTACCTTAGTTTTAAATTGATGCAC
TGTACAATGGAAGACTTCTGTGCAGAGACTTCCACCATCTCATAGATTGCTGCACCAGTGGGCTGAAAGAATTCCTAACTGCCTTGACTTTCCTGTGTTG
CGCAAGAAACTCGTCAAACTATCAGCACACGCAATTGATGTAGTCAGTAAGCTTTGTTGTAAAAATGTAGAAGATAATAACAGTAGTCATATTTTCCTAA
AAACAAACCCAAATTCTTCAATAACTTGCAATATAGCAG
>C102857945 61.0
ACCAACCAACCAACCAACCAGCATCTCTGTTTCCTGTATAAGACCAAGACAGAGCCACTGACCAGTCAACTATTCTACAATATAATACATGCTGCAACTT
TACTAGAGCACATGGAACAGCATTTTAAAATTTTCTTACCTCAAAGAGAAAACCCTACTTTTAACTAATGATCACAGACAACATAAACTGAGATAAATAA
AAGCTACACAATAATAGCATATATCTCAACTCACACCTAAGTCATGAATTCATCATTTTAGGATAAGCTGACACTCCTCTATGCCTCACAAGAGAAAGCT
GTATATCTATGCTCATCCCTACAAAAGTGTCATGTATTTA
>C102858353 59.0
TAACCAAAAACACCCAAAACAAAGCCAGCCTAACCAAACACCCCCAAACAAGCACAAGACACAAACAACACAACCAACCTGACATCATCAATCGTAAACA
ACGGACTGTGGCCTTGACTAGCAATCGGCTTGTCCATCATCTGGTACTTATTAGCCATTAGTTCGGCATCATGGGTCGACTTGGAATTCTGGCACTGGAA
CTGTGAATTGTCATCCGTCACAGGCCCCCAGGTGGATGAGTGGACTTTGAAGGGCCCCTCAAAAGTCATGTTAACAGCGGTCATGTTGAACGCACAGACT
GCTGATCCTGCAATGCTGTTCCTGTTTGGAGAGGGAGAGA
>C102858377 61.0
TCAACTTTCTAAATGGATCATTAATCAAAAAAATTATCCTTTCACATGTTCCGTCTCCCTCCACCCTCTTTTTTTTTTATCCCAGCAGAAAACAGGTGAT
GGGAAGCACACATGAAGTGATAACTTCTGCCTACTTTAACCATTTCCTATACCTGCAGCAGAGAGCCAGCAGAAAGTAGGGCACAGTCATTGGTCTTTGG
ATGAAGATAAACAGACTTGTAGCTCTCTTGCAGGATCTGGAGCTCTTCCTCATCCATGGACTCAAGTTTATACATGAATTCCATATGCTCTTTGGTGTGC
ACCAACTCCACTTCTTCACGCTGGGCTCGTCGTGACTGTG
>C102858685 51.0
ACACTTCAACTGACCTACGGTAAGTCTCGTGTACTTTGTTAATTACTTATGGCACTGTTATGATGACTGAACATTCATACTAATAACATAAAATTTTCAT
CTTTCTGTCTCAGATATTGACAGTGTGGCAGTCTAAGAAAGGAACCCCTGTCATGGACATGCGTCAGAAGCAGAGATGCATTACTGAATTCCTACATGCA
GAAAAAGTTAAACCAATCAACATTCACCAGTGCTTGGTGAATGTTTATGGAGCTGATGCAGTTGATGTCAGCATAGTTAGGAGATGGGTTATCGTTTCGA
AACGATAATTACTCCCAGTGAGGTCTAAAGCATTGTTCAG
>C102860801 57.0
TGTAAAAGCAGAAATGGCAGATCTTTTATCTCATGCTAAATTGAATTCTGTGTTGTTTATGTTTAGAAAACACTACTATGCCACTAAGCCATGAGCCACT
ATCAAAGCCAGTGCCAATTACTGTGCATGTGTGGCAGAATACAGAAACATCTTGATGATGAAAAAATATGAATTTAATAGCTTTATGATAATAAATCTTT
TAACTGGTCTGTGCAGATGTGACACATTCATCATCATGTATGTGTTACCTGCAACGTGAGAGCCCTTGTAATGACAAAAGTTATGTTTGCCCAAGAAATG
CCCCAAGTAATGCTGCCTTTAATATGGTGCTAACAGGGTT
>C102860945 22.0
CCTGATACTCTCATTCTGTAAAGAAGGAAATGGGAAGTAAGATTAGTAGTAGGAGCAAGGGATTAGTAACAGTAGCAGTAGTAGTGGGCGGTTCCTCGTT
ACCTAATGCTGTTATTCTGTATATTAGACGGGAAAGAGTAGTACAGTAGTTGAAGGAAGAATTCATAACAGTAGCAGTGGTGGGCAGCTCCTAATCACCC
AGTACTATAGAGAGAGGAAAAGAGTTTATGAATAAGGAGCAGTAACAGTAGTAGTAGTGGTGGACGGCTCTTCATCACTAACACCTCCATTCTTTCCCTT
CAGAACGGACAATCGAGACCGGGAGCTGGAGGAGGAGGAG
>C102861837 47.0
TTGCAGCATGATACGAAGAGTGTACAAGAGGAGGAGGCAAACTGTTTTGTACGTTCATGATTGTCCAGAGAAACTCTTGAATTCAACCATCTGAACATTC
TCTTGATAGCATAAGAAACTAAAGCTTACAAGAACTGTATCATAATTCAAGCATGAAACAAGCATCTAGTGGAAACACTTTGAAGTGAATGATAAGTGTT
CTTACAAGGTTCACTACTGCATCTATCTCATGAGAAATTTTAAGTGCAATGACAGTAACTGTTATCAGTGCTTATAATTGTTTTTTAATGAACATGTGCT
AGCATTTGTCTCCCAACATTCTTGTAGATGAATAGTGTCA
>C102864919 46.0
GCGCCGGGTCTTGGCGGCGCCTCGGCGGAATTCGCTTTGTTCTGCGACGCTTTGTCAAGCGAGTCACTCTGCGGCTTGCTGTCTGTGTTGGCCTCAGGAC
AGTCTGGCTTGTTCGGCGTCCCCGCCTCGCCTTCCTGCTTGGTGTCTTTGCCATCCTTGGCGTCCTTAGAGTTGCTGGCGTCGTTCACATCCTTGGAGTC
CTTTGTGGTCTTGGGGTCTTTGGGAGGCTGCGGCGCGGGGTACTTCTTCACACCCTCCCCCCTGCTCACCACACTGCCGCTCCGCGACACGGAGAAGCCA
GCAGGGAGCTGCGGCGCGGGTCTGTCAGGGGCCTTCAGGGC
>C102866495 37.0
GAGGCCGTAGAAATAGGAGGAAAGGAGAGTGAATTCAAAAGAGGAGGAAATCAGGAGGAGGAAGAGCGGCCGTGTATGTGATGGGATGAAGTGAGGGACG
TGTCGCCACTACGCCTCGAGTCACTACCAGGAAGATCAGCTAATTGGCGGTGGTGGAGGTGGTGGTGACTCTAGTCTTACCTGCTATGGTGCTCATTTCC
TGAAGATAAAGGTGAGTACTGGCAGGTGAGGGGCGGGTACACGGAAACGCAGCTGAAGAGGGCGTGACGTTACCTGAAGGAGGGGCGGTCCGTACGAGGT
GGTGGTGGTGGTTGTGGCAGCGTGTTGTGAGGTGTTATGCA
>C102867663 38.0
CCTCCTTAGACACTGGTGCTAAGGGTGCTGGTACTGTGTGGTGAATAGAATGGTGTGGTATTATTATTGGTGGTGAGGGTGCTAGTACTGTATAGTGAAG
AGAGCTGTGTGGTACTGTCACTGGTGTTAAGGGTGCTAATGCTGTAAGTTCCCCTGGACATAGGTGTCCAGGGGAAGGTTTGTGTTTCAGTTTAAGAGAG
GAAGAATAAAAAGGGAATTCCCATAGAGGAGAATTATTCTACAGTAGGAGAGTTTTCATAAAGGCTCGTCTTTATGTAGCCATGTCCCAGAATGATGTAT
TTTTTTCATCTTGTTATATGAAGATTGGTTGTGCTACTTTC
>C102868877 37.0
CACCACAAAGCATTGCCCTTAACAAGCAGCAGCCAAGCACCAATATCAAAAATATATTTACAGAATGCAGTTGAAAGTTGTAATGTTATGAACATTTGAT
AATGAAAACAGTTATATGAAAACTTAATCTTGTAAAAATGAACATGGCTATTGCATGGACATGCAGAATTATAACCTGATGTTTTAATGAAATTATTAGA
TTGAACAAAAAATAAAGACAGCATTCAAATAATTGGTCACCAATAAATGGAAGTCAGCTGCATTTTCTGTTTTAGATTTAAAGTTACTTGTAATCACCTT
TTGAATTCAATAAATAAAACTGATTTATTATTCTTTGGTGT
>C102870133 32.0
TTGCAAAATTACTTTACAATATCTCCTCTGCTCTTAATCAAATACTTATTCTTGAATTCCCTAAGCGAAACCATTTTGCATTAGCATTTCCTTCCCTACA
TTTTTAGAACACATACTTAACCCTTAATTTCTTTTGCAAAGGTATCACATTCTAGACTTTCCCTCTCTGATTTAGTCACATACTAAACGCTCCCTAAGCA
AGAACCGTTTATATCAGATTCTCTCCAGAACAAGATTTGCATTAATTTGAAGGAAATTCTTCTCATACTCTTGTTACTACTTCCTTCACTATTAATATCT
TTCTTCATACAACAACTTTCGTATTATCCTCTCTACATTCAT
>C102871531 28.0
ATAATTATGTAGCATTAAAATATAAAATGTAGGGGGAGTTAGCCAGGAATAGATGATAAAATAATAGAACCGTACTTTACGCGAGACCAGACAACCTGTG
GAGTGTTGGTGACAGTTGCCTCAAAAACCCTGATGACTTTATTGCATTGGGTAAGTTAATGCAGAATGTATAGTGAGTGTGACGTGCACTACACTGTCCC
TAGCTGAAGGTTACTGAGAGGTGAGAGTGAGGAGAGGGAGAGGGAAGATAGAGAGAGGACTGACTGCCAATAATGAGGCTGGAATTCTTGTTTACTGTTT
CCCTCCCTTTCCTCCCTTTCCCTCCCCACCCTTTCCCTTCCC
>C102871907 50.0
CATAATCACATGCTCTGATTGGTCCCAGTACTTCTCTCAGGCACTTGCCTTGCTGTAGCATGGAATATCATGCTGTGCAGTCTGTGAGTGGATAAATCTG
AGTTTTTTTATTACATTTTGACCTTATGAACTTATGTTTTGAATTTTCAGAATATGTTGGTTACTTCATGAAAGAGCTTGAGTTGCCCTATCTGATGCAT
GCAACAACTCAATTTCGACCCGGGTGTCACTTACCTTGCTATAGCAGGGGGCGCCACAATTCATTAACCATGAATTCTAATAAAGTTAATGAGAAGAGCC
AAGCAATTAAGAAAATAGTTGGGATCACCATGGAGGTGAAAA
>C102871959 45.0
CTCTCTCTCTCTCTCTCTCTCTCTCTCTCTCTCTCTTTAGCCCCTAACTGTTAATTTCACCACTTTTTCATAATGGTGCACTAAAATACCAGGGAAAGCC
CTGTTGCACAACACTTGAAAAAAAGAGTAAACATGTGTATTCATCTTTTTACCAGAATTAGATAAACTTAAAAGGAAGTTGATTTGACCAGACATCAATG
TCTTGTCTCTGTTGAATAATATTACAGAGGGGATTTCCAAGTTACCCAACTTGATCCCTTCTGGTTGTCTTTTATGATGCAAATGCAGGGGAATGTGGTA
GCAGAATTCTTCCAACCTGACTGGGATGTGTAGCCCATCTGT
>C102872915 40.0
GGTCTGCTAACCTGATAGGAGGGAACTGTTTTCTGTCTTGCTCGTTGAATTCTTGGGCCGCCGCTACACACACCTGAAATAAGACACACCTGCCACCAAC
ACTGGTACGAAAGAGGAAATGCTTAATTCTCAGGATCAGAATATACTGAACCCAAACATGATCACCTTCAGAAATAGCAAACATCATGAATTATGAATTA
TGACAGTAATTTGCGTAGATGAATTTATGTATATATGTACAGTGAATATTAAGCGAGGTCTTATATAACATTAAGTTCATACATCAGTAATCTACGTAAT
CTAAAGTAAGTCCCCATTGCATGGCGTTGATGTTCCTTCTGT
>C102873739 44.0
CTCATGCACGCTCAACCTTTGATGAAAATAACTCAAGGGGTTTCACTGTAAGTTATATTTCAATTTTTTTTTATCAAAACTTTATCATATTGAAATATTT
TGTATCACATACAGCAACTTAAAAATTTTCAATGTATGTTTACCTGGAAAGAGTCTGGCTTCTAGAAAATTCAATTGATTTTTCAGGAGGACGAGTTCAA
GGACATGCTGAAAGCAGCAGCTAGGATAGAATTCCACTACTCCCACTGGTTTGATGAGGTGGTTGTCAATGATGAGCTCTCCTCTGCCTTTGAGCTCCTT
GTCACAGCTGTCAACAGGGTGGAGACAGAGCCACTGTGGGTC
>C102874415 30.0
ATATATGAAGTGGAACACTGATAAATTTTGGCACCTATGTGATTAGAAAGAATTCCAACCATCACGTGACTGCAGGAAACCAAAGGCAGCCTATATTCCA
CTCCTTGTTTCTTTTCTTGACTTTTATATTTTCTGCATTACTTTCAGCAGTACAGTTTGGTGAGGCAACATAACATTTTGAAGAGAAGTGCTGGAAATAA
CAGATGAATGGACTGAAGAGTTGAAAAGTAGGTACTGACTTACCTGATTTGACCTTGGATACCTTAATGGTCTTCTTCTCTTCCTCCTCGTGAATCACCT
CTGTTGCCTCCTCTGTCGTCACTTTCTCTGTGGGTTGCATGC
>C102874441 48.0
ATTTTCTCACCTGGACTTTTCAAGGACCACCGACATCATTAATCGTGTTCCCATGTGTGTTTCCCCATTAACGACCCAGAATTCTTGATAAACTACTGCT
ACAATCACGAAAACATCCGTGAAAACTCAAGTAAATTCCAGCGCAGCTTATTGACTATTAGAGAGAGGACGAGGAAATGTTTTGGAATGTATGTTGCTTA
AGTAAGGAATCCCTGCTTTACTGCTGGCTGCAACAGTGACTGCGGGTCCTCTGCAGGTGATCAGATCAGGAAGAGAGTGTTGTCAGTGCATTGAGAAGAG
AAATAAGTCTCTCTCTCTCTCTCTCTCTCTCTCTCTCTCTCT
>C102874535 26.0
TCTCTCTCTCTCTCTCTCTCTCTCTCTCTCTCTCTAAGTCACCCTCGTAACTCACTTATTTGTATGCGTCATTACTTCATACTTCATGGCATTTATATGG
TGATGTTTTTATGATTAGGTCTTAGATTCATTCAAGTAAACATTTTAATATGTGTGGGATTCTGATGTAGTCATGACAGCAGAAAATGTTGCTTGATGAA
TTCAAAGGACTCGAAGAAAGAGATCAGCTCATCATCGTTCCTGACGGAGAATATGGCAGGAGACCACAGGCAACATCTCATGATTTACAGAATGATCCAG
GGGAAATTCTCTCTCTCTCTCTCTCTCTCTCTCTCTCTCTCT
>C102875377 41.0
TTTTTTAATTTTAATTCTGTGGTAAAATAAGCATTTTCTAGTATAAAAATTTATAAACAAGTAAATAAAAATACAGTACAGTACTGTACTGTATTACACA
TTAATTAAAGTAAGATAAAAGAAAATACGTAGCGTACCATAAATGAGTAAACAAAGAATCGCAGATACTGTCATCATCATCAATCAGGTTGTAGTATCTC
CACAGATGAGTGTACTGAATTCAATTTTTTTTAATACATAAGGATGTGGCCAAAAGTTTGAATTTAAAAAGTGTTTAAGAGTGTAGAAAAGGTTTATAAG
CGAGGAGGTGGTGCGCTGTGTCGTGATGATGTTACAACAAAAA
>C102878043 48.0
CACAACACTTCAGGAGTACAGCACTGTATTCAGACATTATCAGAAGTTTCCTATGATGCTCTCAGATGATACAGAGAAGCAGCAAATTTAAAAGAATGTC
ATGCTGCTACATGTCATACATGCTACATGCTAAAAGTGAATGTTGTCAATTCTATCAAGTGAATGAATTTAAGACTGTAAGGGAATTCCTCACCTCTGTG
ATGGGGAGCCAACGGTGCGCAGTGAGAGCAAGAGAGGTGAAGGTGTGGTCTTGCAGCACAGCACGGGATGCCACCACCAGCTCCCTCACCCCAAATGCCT
CACAGGTGCGGCACAATCCCCCAAGGTTGGCAGCTTTGTCCAC
>C102879115 12.0
AAACGATAAAGAGAATCCAATATAATGAGAGGAGAGTCCAACGTTATGAAGGGGATCAGGGCTGCCTTGGTGCGCGGAGAGGAGGATGCGAAGGGAATGG
TAAAGAGAATTCCATGTAGGAGGTGAAGAGAAGACGATTAGGTTAGGAAGGAAATGTAATAATGACGAGGGGAATGTGATAATACGTTGGAGAAGTAGAC
AGAAAATCCGAGAGAGAAAATTAAGGAAATACAAAAATAATGAAAAATAAAGCGCAATAAAAAAGTAGGTAAAACCAAATAAATAACTGAAAATGAATAA
GAGGTTTAAAAAAAATTAAGATAAATGATATAATGAAAAGATA
>C102883017 35.0
CGTGTCACTCATTCGTACAGGGAGGGCAGTGTTCCCAGGAGGCACCCTGGAGCCTTTAGTGTCTCGACTCACGACTCATACACACGCGGGTCGGCAAAGT
TCGCGGTGTCGTGACCAAGTGGCGGCCTGGGGGTGGCCGGAGGAGTCTTACTTTTCCACTCTTACTAACTTCACGTGAAAAACAGATTAACTTGCGGTGA
ATTCTTTTTTCTTTCTTCCCCCAATACAAATACTGGGATAAAGATTAACTAAAGAGAAATCCTTTGATAACAAGCTGAAAGGACGCCTTGTAACTTCCTG
CAGCCTCTTGAAGCACTAGTTGAACGCCATATAGTGTACGTGAA
>C102883511 44.0
CTTTTACATATTCAGGTTGACTTATAGTTTATTGTTCCCTATACCTGTGCATAATTTTAAGTAATATAATTTACAGAAACACAAAGCAAGAGGGAAAAAA
TTGAAGAATTCCTTCGGACAATTGAAGATAGATTGAAGACCTTGGAAGAGGAGAAAGAAGAGCTAAAGGAATACCAGAAGTATGACAAAATGCGCAGAGC
ACTTGAGTACACCATTCATGATCGTGAGCTGAAAGAAACCAGAAAAAAGCTGGATGATGTAAGTCTGAAACTCACGTCTTTTTATATACTTATTGAATGT
TTATGTAGAGAAGTTAGGGGGGTGGGGGGTGCAGATGGGTGGTA
>C102883853 42.0
ATATATCAGCATAGCATGTGGTACTTTAGTAGCTTAATAATAAACTAAAGAAGAAAGTTTAAGCACTAAATATCAGTCTAGGGAATAATATGTAAAAGAA
ACTTTGTATTGATGAAAACTAACAATAATTGTGATACCTAGAGAACTTAATAAAGAATTCATAAGAATGAACTGTGTTGCATATTGCTGGGAAATTTCAT
AAGTAACCATAAAAGCCAAGTAATATTACAAGATAATATCAAGTCTAAGTTAAGGAGTCATCCTTGCCGGTAAATTCTTTCAGGACTGCAGTGACTAGAC
AAACAGAAAAAAAAGAAATCAGATTCCTGATGTTTTTTTTTTTT
>C102883899 31.0
TTAGGAGTACAGATCCCTGGGTGATTGGATCTAATGATGCCAAAGGATGTCTTCATACACTGTATAAGTAAATTTGCAGTTTATTCTCATACATCTGTAA
AATAAATATTTCTGGTACAAAAAAATCAAATAATATCATAAGTAAAATAAGTAAAGCATTTGTACAAAAAGTATGAAACTAGAGAAACATTTGCTTCGGC
TGCCTAAGACCTTATGGTACATACATTAAGTATAGAATTCACAGGGAGAAAAATGCAACCTTTCCCCAGCACTATTTCTAAAATGTACTTTTAAGTAAAC
CTGTGAGAACTGAAACATAAATGACAGCACCAATAACTGAACAG
>C102884509 31.0
AGAATGGTGTGGTAAGATATGGGTCAATGTTAGGTATAATTTTATGAAAGTTATCTTCAATATATATCTTCGAGACACATAAAATATAGATGTCAATGAA
ATCATTTCTTTTGGAAATATACTATTTTTGAAATATTTATACATTAGCTCACCAGATAGATTAAAAGAAAACTTATATCACTCTCACCAATGATCGCCTA
TAAAATGTCTTTGATATGCGTGAGACAATAGCAGTCCCAAAGAGAGCATGACGAAGATTCAGGAAGGCAAAGTCCAAAATTGCTGGTGAATCGTCTTCTG
GAATTCATATCGGCGATCAAATAGAAGGACAGACCCTAAAAACT
>C102884515 30.0
AATATACAGCATTCATTAACTCCATACACAAAGCAATGAGTAAATTAATAAAACTGAAGAGAAATCAATTGTAAGAAGCAGTGTGGTGAAGTTTCTGAAG
TACTCTGTAGAACTTCATCACAGAAAATGGATAAGTTAAGAATTCAGTGAACAAAGCATTAGTATTTCAAAGAATGCATGTTTACTTACCCACTAAGCCA
TTATATACAGGAATACACAGCCTTTCTGAACCTACAGCTGTACAGTCTCATTAAATACACAACCATAGATTCTCTACCATAACTGACAATGTATTTACAA
TCATCACTTATTTTCCTTTGCTTCCAGGAGTCAATACATTTCAT
>C102885061 38.0
TATACTAGGGCAGGCAGGTAGGTCTTTGTACAGTCCCTAACACATTGCTTGATCCTTCAGGGTTCTCTATGGGTAATTCAGGGATGTCTAAGGGTTAGTA
ATGTAGTACACTTTCTAACACCACTTACACTTTTGGGGACCTCTACTGCTAATTCAGGGATTTCTAAGGGATCTGTGTGATTAATTATGAGGTTTCTATA
GAATTTGTATGGTTCTAAAGAATTCTTATGTTTGATTTTGAGAGTATATTGTTAATTATACTATAGCTAAGGAGTTTACATGGTTAATCCAGGGATTTTC
TAAGGGATATCAAGGGTTAATTGGGGTTGTTAAATCTATTGTTT
>C102886837 36.0
TTTGAAATTGACTCAAATGTTCAATGCTTCACTAATGTTGTCTTGAGATACAGGATCCATCTTACCTGGTAATATGAATACTGAGCTGAGAGTTGAACCA
TTGCCTCCGCTGCTCCCTGTGTTTCATCTGGCCCCTGCTGGTGGGAACCATACTGGCCCTCCAGCACCATGCCAGCCTCCACCATATCTGCCCCAGACAT
TTCTTCCATGTGCTGCTGTTGCTGCTGCTGTTGGTCTTGTTGATGATGATCCTGTTGCTGCATTCCATAATCCTCTTCATCATCACTGAATTCAAGATCT
GCCAAATAAATAAATAACAGCATGGAATACAGATAGTACTTGTA
>C102887003 36.0
TGCTGTGTTCTGTTGACCATTCAGGATCCATTATGTAAGCAGCATGAAACTAACATACAACCTTTCATCACAGAAAAGATGTGAAATATATCTTCATATA
TACCATAATTCATGAAAGAATTCCAATTTTACATTGCTGACCATTCTCTACCCTGCACTTACTCCAAACCTTAGACCACAGCAAATGCAGGATTCTTTCT
ACAGAAAGTCCTGCACTCTTACTGTGTCCAATGGGCCCCACCAGTCTGGCCACAACACATCCCAGAGGTCGATAGGACAGCATCATCTTCACGCACTGAC
CACTGTTGCTCTCCATTCATCTCTTACCATGAATAATCATTCTT
>C102888907 28.0
GGTTTCGGGACAGAGAAGGAAGACAAGCGAGTGATGGCTGCAGCAGAAGACAGAGGAAGGTGGAGTGGGGGAGGATGCGCCGTGGCGACCCTCAAGGAAG
CAGCCGAGAGATGAATAAGCAGGAAGTACGCTACTTCCTGCATGTTATGATACACAATATCGAGGAATTCCTATTTGTCTACATTATAAAAGTCTCCATT
ATGTTCCTGACGAAGGGTGACGCGTGGTCTGTGTGAAGTGACGCCGGAACGAAGCACGTGGAACGCAACACTTCTATTACTCTATTATCACTGGTGGTGT
GTGTTTGATGTCCTCACAAGGGAACTTTAAAGGCGAATTAGTAAA
>C102891063 42.0
GTGTGAGGGACAACCTCCCCTGGGTGGTTAATTTCCTTTTCTTCAATGGCAAAAGGCTGATGGGGGGAAGCCATGAGGGTGTGGATTTTAACCACTAGCC
AATTCACTCCCAAGGTCCCCATCAGTGCAGAAATCCCTGAAGCAACCAATAAAGGCAAGAGCACAGCTAAGCCTCCAGGGAAGTGCAAATCCTATTTACT
GGAATTCTTAGCCCAACAAGATTCTGGGTTGAGGTCGCCATCCACTTCCCAGTTGGCTGGCTATCCCACTTGGGACCTACTGAGCTATTACCTGTTGGAC
AGTGACCAGCATGGTCTTACTACATCCAGCAGGCCTTAATCCCAG
>C102892625 62.0
CCCTCCGGCCAAACCCAAGCCCGCTCCCCCGTGGGCTCCCCGGCCCAACCGCCGGGCCTTCCCCCTCGCCCTGAGCCAGACTGCACCCCGCCAGCACATC
CTCCTGGCACCTTCATCCGCCGCGTGTACGGCGCCCACGACCGCACGCCCGTGGGCTGCCTGCATGCCGCAGCCGGAATGGCAACACGCAGCCACAAGCC
GCCGCCCCTCAAGCCACCGCACCCTGAAAAATCAGACCGAGGCGCCTCGCGCAGCGGCCGCACCCACGACGATACGCCCGTCAGGGGCAGCGTGGAATTC
GTCCTTGATATGCCAGCGCGGACCCCCAGCAGGAGCAGAAGTGGG
>C102893797 58.0
CCAGCAAAACTTTTTTGCCCAAATGTAAAGTGTATTTGCCCACATGATAGTTGGTTCGCCCATACGTTCCATGTCATGTCCACTGAGCTAAACATTATAT
ACTGTACACAGTAGAACTTTGGTTCACGAATTCAATCCATTCTGGGTTCACAAACCAAAACAGTTTTTTTTCCATTGAAATTAATGTAAATACAATTGAA
CCATTTCAGCTTCAGAAATATGGTATATGTACATATTTATTTATTTTTTTTTATAAAGAATATAGAATGAAATTGAAATATTCTTAGCCCTTTCAATACG
ATGACGCCTATGTAGCCATCATAGTTACATTTTGTTTTAGTTGTTG
>C102894143 51.0
GTGGCAGCATATGAAGGCGTGGTGTACGATAACCAACAAGTCTAGTTTTAGTATGGGCATCGTGACTGACGAATGCCAGTTGATGTGCACGGACGACTAC
CACCCACAAAGTTTCAAGGAATTCGCATTGGTGGCTTACGGCCCTTCAAGGTGGATTGCAGAAGAACTACCCGACAACTCTAGCTTCGCATATCGGGATC
CATCCAATGTTCAACTCTTAAATTTTTCTGACTGCATTATCCATCCATATGACACGAGCACTACCTTAGAAACGACAACTCCCTCTGTAACGGCCTCGTC
TCCATGGGTGTTTCTGCCCTTGTTTGTCTTGGTAACAACGTTCCTG
>C102894573 48.0
TTGATCCGAGGGTGAAACAGTTCCCCATTCTCGTACAGCTTCTGCAAACAGGTACAGTGAGAATAAGAATGCTGTGGATTGATGCAATACAAGGAAAGAC
CAAAGGGGAAGTATGAGGAAATAAAGCAGTGCAGGAAAAATCAAAGGAAAAGGAATAGATAATGGGGAAGAATACTCAAGGGTAGTGAAATAATAATTCT
ATATACTGATTCAATACATGGAGAGACCCAAAGGTGAGTATGAAGAAATAAACTAAGAGAATTAAAGAAAAAGGAGTAGATAGTAAGGGAAAATTACACA
TGAAGGGAAAATGAAGAGGAAACAGGAATCTACAAGGCAAAGAAAT
>C102895125 45.0
TAGTAGTAGTACCAGTAGTAGTAGATCACATCACTAGTTTGTAAGCTTTACACCGTAGCGTTTGTGATTAGTAACGATGAGTGTTGCCATCGGGACACAG
GTGGCGGTGGTGATGCACGGCAGCCAGATGGGTCAGTTCCCGGAGTTGCTGTGCCGGGAGCTGCAGGAGGAATCCTCAGCCCAGGAGTATTGCCGGCTCA
TTCAAGCGAGCCAGCGGGAGGTGAATTCCCGTGAGTAATGGCTTTGTGCCTGCTCAATCACGCCAGAGGCTCGCTCACCACTCCTGTGTTCCTCCCTCAC
AACCGTGCTTGGAAGGCTGGCTTGGTTATCTCAGACGACACTGGTG
>C102895411 19.0
ACTGGCGAAAGATACGGATACGGTTACGGAAACATTTTCGGATACGGATACGGGGATGAATTCTGATATTTAAAAACGGGAATGGCTACAGGTACGGATA
CTGGAACAGACAGATGCGAATACTAATACGAATACGGGTAGGAACTCATGGCAGTGCACAGGCGGCCTACTGAAGCCAGCCTGTCAGTGCGGTGAGGGGA
GTGAAGGCACAAGTGAAATTATGTAAATAAATGTGAAATGAATGGCTTGGAAGGATGAAGGGGGAAAAATGTAGGATGGAAGAAAGGCTGCTCATTTTTC
CTCCTCTTCTTTTTACCGTATTTTCGAAACCTATTTTCTTTTGGGG
>C102895867 40.0
ACTAACAGATGAGGAAATTAAGCAGGAAGAAGAGGAGAGGAAGAAAAAAGAACAAGAGAGGAGAATGAAGGAAGAAGAGGAGAAAAAGAAGAGTTCCCCA
ACTGTGAAATCTGAAACCTCTCCTTCTTCTGGACAGAGGAAGAAGGGAGGAAAGGAGGACAACAAGAAACAAGCAAAAATCATGAGTTTCTTTACTAAAA
AATAAACAATTTAGATAAGATCTGACAAATTGAGGGAAGAGGTGAAGAGAGAGACAAAGATGTTATGAGGTGAGTTTATTCCTGACCAGTTTTACTCTTG
ACTTCCTCATTTCCCTTGAAGAAACCAAGATCAAAACTAGTCAGGA
>C102895895 41.0
TAATAGAAATATCAGCTGATGTATTCATACTTAGGTGCTATTAACACATCCTCTCCATTCCTTCAGGATGGCAGAAGCAAGGAGGAGGTGCAGCGGGAAG
CTGTTGAGAGTCTGGGCGTTGCCTCGCCCAGTAACTATGCCAGTGGACAGTATGAGAAGTTCCTGGAAGCAACTGGACTCAGCCAGAAGTCCATCCTAAC
TCCCACACGCATGTTTTCAAACCACCGGTGAGATGATAATGATGTGACCTTTTTTCACAAGGAAACCTCTTTGCTTTCAAGGAATTCCTCCTCTGCTATC
TAAGTTGAAATGACACACACTGAAACTCTTTATCAGTTTTTTTTCA
>C102896381 28.0
ATGCAACTCAGTCAGTTTTACATCTCTTATCAGTTGCAACTCTCCTCCACTCAAAATTTGTAATGGTAATCAGAGTAAATGCTTCTTTGTATAGTCTTAA
GTGTATTCTGGTTATCTTGGATGCTACTGTTGCTCCTGAGTTGTAACTACCATCAAGGTTTACTGATTTTGTCAACGTTTATTTTTGTCATCTTGAAAAT
TGGGAATTCTTTCAAAAGAGAACTATGGATAATTTTCATAAGTGGAATAGCTGATAAAACTTCAATCCTTGCTGTTCATTGGGAAAAGGATAACAAAGAT
CTGCAAAGCTGCCCGCAATGCATGACCACTGTCTGAGTATTGGGTC
>C102896885 49.0
TTTTATAATTTATAAATCAAGCCTAAAGACTTCAATGGCAAGGTGACATATAATGCATTTTCTCCACAAATGTCCAGTCCCCATACCCTCCAAATTTGGT
TTTATATTGATAAGAAACATTCTACAGGAATAATTTTAGTAATTTCCAATGGAATTCTGAGTTGCTGGATCATGTCTATAATTAAGAATCCAAAACTACT
AGTATACTTGAATATGAACTTGACATACCAGTATTCAAGAGTCTTAAATTTCTTTACATGAAATGACATGGAATCAAGAAATCTTGCATTCGCATGTGCA
TGTGCAAGAAAAGGTAATCCTTGGTAACACTTTCTTGTTTGTTAAC
>C102897981 45.0
AAAAAAAAAAAACACGTGCCTCTCTACTTCACGAATTCCGAGAAACCGAATGAGGAAATACAGATTAGTCTTCTTTTCCCAGGCACGTCCTTGTCTCTGG
AATGGCCCTCGCGCTTCTCCCTCTCCATCAACGGTGCCGTCACTGCCTACAGCCTCTCCCTCACCCACCCGCACCAGAGCCTCCCCTTCCTTACCACCAC
CATGTTCCACGCCTCCACCCTCCGTCACCAGGTGAGTCACAGGGCCTTAATTAACCTTTTCACTGCTATTCGACACATCTTTCCTTCATGACTAATCACT
CTTTGACATATTTTCTGGTTCCACACCACCTGCAAGCATTTTACTT
>C102898851 42.0
GAATAGTTTAATTTTCAGCATGTCTAAATTTGAAAATTGTCAGTGGTGTTTTCCCTTGCCACATTAACCCAATGCTGGCTTGTGGTGATGCTGCTTGAGT
GGGCTTTAGGTGACCTCCTTCTCCCTAGACACACTCCACTTGTCCTCTTCATTCACTGGATGGACAAGGTGCTTGATGGACTTCCAGTCAGCCTTGTGTT
TCGATATGGAGTGCATCTTTAGGTTTCCCTTGAGAGCAGTGCGGTAGGGGCAATACAGGCAGTGGAAAGGCTTCTCCCCTGTGTGTATTCTGACGTGCGC
TTGCAAATTAGTTCGGTGACTGAATTCCCGTCCACAGAACTGACAC
>C102900725 32.0
CACACACACACACACACACACACACACACACACACCAAGTAAGCCACCCACACACTCACCCATCACTACACCCACGCCCTCACACGCAAACACAGAAGCT
TCCACACGTCCTCCCAACCACCCTTACCCTTCTCCACTGTGCACACCCTACGAAGCCTCTACATTCCACCTTACCCCTTACCCTCCACTAGAAATGAATT
CACAGTCCCTTTAGACATCCACCTTTAATCTGTACCTCCCTGATTATCCATACACTCATCCACCCCATCCACGTCCCCTTCACAAGCCCTCCACTTTTAA
TCCTCCTTGCTTTTCCACACGCTCATCCACCCTGTCCCATCCATTCC
>C102900833 38.0
ACAATTCAAATCTCCAAGCTATGTGAATGTTGATATATAATGCTTGCTTAGACATGGTTCCAGTCTTATGAACAGTATCAAGGTGTAAACAGAAATGATA
GATCCCATTGATTATATTATTACTGATATAGCAGTATCATTAGAATGCATGAGACCTCTACAGTATATTATATCTAGACAGGTGAGCTTTTCTCACAAGA
ATTCTCCTATATTCTAGTTGAATTAATCAAATACACAACATTTACCCCACAAACACATATCCAAGCTTTTCATGAAACATATGCACTTCTCACTCTAGAA
TGCTAGTTCTCTGCAGAAAATTCAGATCATGACATACAATATTAATG
>C102902717 44.0
CAACAAGAAAGCAACGCATATATGTTTGTGTTATTTAGGTTGTATGCAAGACCAATACTGAAGTGCCTTGCTATGAGACGCCATGATAGATTACATTCAT
TCATCCCAATATATCTAAACATTGGTGAAGGCTACAATAATCTCACTAAAAATACTATAAATCAATTCAACACCTCAGCAGTATGTTCATCGCAGCCAAA
CACGACCCTATCAGGCCACTGCTACCCGGGAAGTAATCCTCACAAAGACCACCGAGTACACTTAATCACCTTTGAATTCTCGCTGTGAATAACAAAATTA
TCGTCGCGCATTGACACACGCCTCGTTACTCGCTTTATCCACGAGTG
>C102903615 42.0
TACCAACCAGAATTGAAAGTACAAATTGCCTTTACTGCATCCCAGCATTCTACTTGCAGTGAATTCTACCAGGTCATGAAACCATCATAAGATGACCTTG
CTAAGCTCCAGATTGGTGAGCTTGCTGTACATCACTGTTATATCAGGAATACCCAGAATACCCACTTGAAAGTTTTTTGGCAAAGTTTTAGACATGCCTT
TCAGAAATCTCAACACCTCTGAAAATAATTACTCCTATGCTGGTCATCAACTGAGGATTTCACAAGGTTCTGAGTTATACAGCTAGGCACCAATATTAGT
TACGTTAGTAAAATAATGAACTCTGTAATTTTACACAATGACTCAAG
>C102904459 43.0
TGAAGGGCGACTGTGTCTGTTCGTGGCAGCGATGCGTGATCTGCCCTGCGGCCTCCCCTCCTCTGTTCCCTTCCTTCTCTGGCTTTTAGAATTCTCGCCT
CGCCTGTGCTCATCCCCTCGCCCCTGGCCATCCATTCCCCGCCGCCGCAGGTCCTCGCCGGTCGGCTTGGCTGCCTTGTTTTACTGCATTTCTTGGTTTT
CCTTCACCGAGGATACGACTTCCTCGGGAAGGTCCCGCCATCTTGATATTGAACGAGCTTTAAAGTCTTCTTGTGCATCACTGGCATTTTCAATATAAGT
TAAGTTAGTCCCGGTAACTCCCAATCCCTACATCCACCACCCCTCCC
>C102904653 47.0
ATGGACTCAGCATCCACCCGCACTTGCATGTGCTTGAAGCTGTTGGGAGAGAAAGGGACACAACCTCAGGTGGTGATGAAATGAGAACAAGACAGGTCAA
GGCAAGGAAAATCCAAAGTAAAGTCAGTTATGAAAATACACCAAAACCCTTCAGCACATTTCTTGAAATTACAAAATCCATATAAAGAATTATGCATCAA
TGTGTGAGTTGAAGTAATGGTGTGAAAAAAAGCATTCCCTTCACTATTCCTTTGTCTTGGGAGGGCCACCAGTCAGTAAGGAGCAAACAGACAACCACTA
CAACTGGTAAACTCTAGAACTCCCTGCCTGCTTCTGTATTTCCACCT
>C102905669 36.0
AGAGAGAGAGAGGTTCCTAGTATCTTGAAAGGGCACAATAACACAACATAACTAACAAGATCCTGGTTCAGTTTCATCATGAACTGTTCAATAATACATA
AACAAATGATGATTAAGAAGCAGCTAACAGTCACTTCCTAACACTCTCAGGTGAAATATGAGTAGAGAAATGCATCAAGAGGTACTGTGATCAAAAACAA
TCCTATCACTTCCTCTTCTTTCACTCATGAAGAGATAAAAACAACAAGGAAATAATTCATGTTTGTTTTCCTATTTTGGTATCAGAGAATTCTATATAAA
TCAATACATGTGAAAATATCTCTGGTCTACACATTATCACCTATGATT
>C102906485 49.0
TTTTTTTTTTTTTGCTCAGTTTTCGCATAGTCTTCCAGGAGAGACCACAAAGCGAACCCTCAATCACACGCACCCTTAACACAATCATGAACCTTTGCAC
CGTACTGTGAAACACTCTACTCCGCATTTCCACTACTCTGAAGAGGCTTTATGTGAAAGTACTACATTATTTACAGGAGAAACAGTTTTGAGAACCCTGC
TTTTGAGAATTCCAGTAACCTCTTCTCTTCCCCCAAGGCCGGCGCACTGCGGGGCCGCTAAGGGACAGCTGGAGACCCTGAAGCTGCTCCACCAGAAGGG
CGCCGACCTGTGGAAGCGTAACGTGAAGGGCGACCTACCGCTACACGA
>C102907027 37.0
CAACATGTCAGGTTTTGATAGTTTTCTTTTAAGATTATTCATGACTCTCCAGCATTAGGTGATTGTCATGGTACAAGCACTACCATTTCCCCTTTATGTA
TTATATGTATATAACCCCATGGCTGCTTATCTGCTATCAAGTGCACAGTCAACTTTGAATTCATGGGAGGTACTTGTATATCTTTGAAAGACTGATGCTG
ATATATCTTTTTGATAGGTTTTGATGAGTTTGTTGTTCACCATTATCATTATGATAGAGCACTGGCATTCTTGAAGGAACTTAAGACAGACTTGTTAATA
TCCCAAGATAGGAAGAGAGAGAGAGAGAGAGAGAGAGAGAGAGAGAGA
>C102907287 45.0
AAAGAATATGGAACTATAGCACTGGAAATAACTAGAATTATTACTATAATCTATCTCAATACCCGGATGACATCCCTATGAAGGATAGTTAGTACAGTAA
ATATGAGTATAAGGTATTCTCCAGTAATTACTCAACATATCAATAAACAAATAGAGCTAAATAAATGGAAAAATATAGAACTTAGTAAATAATGGTTGCC
ATGCATACCCTGAAGATGATGAATTCTTGGTAAGACCAGTTTGGTATGGCAAGGCCCAGCCAGTTTGGTGCCAACTAAAGAGGATGAACCAGATACACTA
TTTCTGCCACTGCCATTCCAAACATAGGGTCAGAAAACTATACTGATC
>C102907299 40.0
TGCAATAACTAAAGCAAATGATATGTCTGCCAGTCAACAAGGGCATCAGCAGTCCATAAGGGTGCCCTGAGTGGGTGGATGGGATGCCAACCCCAACCTT
ATTGCCCCATGCTGCCATGTGTGTGTGCTGAACTAAGGAAACCCTTAAGAGACCAACACAAAGAAATGTTCATAGTAAATGCCCATACTTCAGAATGTCT
GCACACCCAGACTAAATACAGTTGTAGTGACAGGAAGTACAAAGGTTCCAGAGATTATCTTGGAACCTGATGATTATACTCCTGACATCTAACACAATGT
CCTGTTCTGGTCAGGAATTCATTTCCATGCTATGGCCTCTCATGGCTA
>C102907799 45.0
GATCAAGGTGACAATGCTGATCTCATTCTTTTTTACTTTTCCAAGGCTTTCAAGATGGTATGCCACAGTACTGTACTGAATAAACTAAGTAATCTGGGTA
TCACAGGCAACCTTTTGAGTTGGATAAGAGAATTCTTGACCAACAGTAATGAATGCGGATCATAAATGGAGTAGCTCTTGTGATATAGTGAGTGGGATGC
CACAGGGCTCTGTTCTTGGTCCATTGCTTTTTCTTTTATATATTAATTTTTTCACTAATAATATATGACTACTTGTGAAACTGATATTACTCTTCTTCAT
AAGGTGGCATCCTCTTGGGGATTGTCCATGAATACCAATAAATGTGTA
>C102909027 51.0
CATTATTCTTAATCACTTTTTAGTTTCACATTGTACAAAATACATAATATGAACTAGTCCTGTATATGAGTATGTAGATGAACCACTTAGCAACCTTGGG
AATTCAGATTAGTGGAGCTTCACAATTGTGCACTGTACTGTTGGCTATGGTATAGAGCTGCTGTACAAAAAAATGATGTGGGAATGCTTGATGTAAGGTT
ATTTTTACATTGGCTATATATGTTAATGAATCACTGTGAAAGGCAGAATCCCTATCCACCTCTGTGTGTGATGACAGCTGAGAACAGAAGCACTATTTTA
GTTATGTAAATACTGCAAGAGCCTTAATATGTGATAGGAATAAAGAAG
>C102910407 46.0
GTGATATTTCAGAGTGCGAGCCGAGTAGCAACACACCACGCGTCTTTCTTTCTTCACTGCGCTTCACGTTATTGGTTTACAGTCTGCCGATGTCGGACGA
ATTCTTCTTTTAAGGCATACAGCTTCTTAGACAATATAATTTTCTTCTTTTATGTGTGTGGTAAATTCTCTTGTAATAGTTACGTATTGGAGATAAAATT
AACCTTCCATTCTCTCGTTTCTCCCCAGTGTTGCCATGCAGATCATTCCTACACTACCATGAAGGTTAACGAAGGATGACCATAGCAGAGAAATGGTTAA
CTTTAGAGGCTGACTGATTGATTGATTAACTGACTGACTGATTAACTG
>C102912013 36.0
CACACGAGTATAGAGCAAGTAAACACTGAAATAAGTACTCCCTAAAATTACAAACGAATTCACGAAGCTTTTCTTAACTGGTTCACGGAGTCGCATTCAA
GGTTCAGTGTTCCTCGCCGCTCGCTGGTGGGGGAGGGTGCGGCACTCTGCTAGGCAACACTGCTGATGTCAACTTTTCTTAAGGTGAGAAAAAATGGAGA
ATAATTATATATTTCTTGTATTGTTGTCTGAATACTGTCAGCACAGCCTGGACTTTGCTGTCTTGTCACGTAGCAAGATAATTTTATAAGTGAATTACCA
AGCAACTCGTTACTCGTATTGCCGTTGCGTGTTGGAGCTTTATCGATTA
>C102912675 36.0
CAACCACAACATATATCCAAAACAATGTGTTATCCAGGATATATAAAGATGAAAAATTGATACAAAGTTACAAAAAATTGATACAAACTCATCAAGTGTG
CAGCCTGAGTGCAATAATAGTATGCTAAGAAACTTTATACCTTAGGTTGAAAACACACCATGGCTGGTGATATAAAATCTTAGTCAGATGATGTATTTTC
TTCTAGGATAATTAATGAAAGATAGAACCAGGTTAATATAGTTTGATAATCATGATTTTACATTGTCTTGTGTTGTGGGGCAGTTATGTCATTATGTATG
AATGAATTCCTTGTTATTTTTCTCTCTTAAAGGAAGTGCTTATTGCAGA
>C102913761 30.0
ACACACACACACACACACACACACTTAATTAATATTTGTAAGGTCAGGTGAATTAGGCAAAGTCTCATGACACTTTTGACTTTTTATTGGTTCAGCAAAG
AGCTAAACATTATATACACCGAGGGACGACAGGGGGTGGCTGGGGCACTGACCAGGGGCACCACCACAACATAATTTAGCATGGTCATCATAACCTGTAA
CCTCCGCAACACAAAAAGTGAACCTCAAAAATAACTAGAAACTTGAATGTGGAGGAGGAGGTCGTGGAAAGTAATTTGCTGAGGAATTAATGAATCAGTG
GAAATACTAATATTGTAGTTGTAATGAATTCAATATATATATATATATA
>C102914775 38.0
AAAAAAAAAAAAAGAGGAAGGTACAATAATGCGTCCCGTTCTGGAATTTCCAGGAATCTTACCAGAAAAGTGGAAAGAACAAGGATGAACGCTGTGATAA
GTGTTCCAGAAATAAGCAATTATTAAGTTTTGGGGAAAATAACCATGAAAACATTGGAAGAAGGCAAGAAGTTATGCAATACTTGCCGCGATCTATGACA
AAACTAAGACGAGCAATTAAGGAAACACAACCTGCCTTCGAATTCATCCTGTTAAGAAGCGTTATGTGGTGTAACATAAACATTCAGACACACACACATA
CACACACGCACGCACACACACGAGAGAGAGAGAGAGAGAGAGAGAGAGA
>C102915597 47.0
CTTTCAAAATGTTCATGGTTAAGCCTCAGAATTCAAGACATGCAAATAGAATAAGTTTTAACCCTCACTATTTACTCTGGGATGTTAAGTAAGCACAGCA
GCCATTAACATAAGTACCACAATGCAGCCCTGGCACATATAATGACTTGGTGCTCAGGATCATGCCAGATTTTCTTGTCCTTGATACTTTTTTAAGACCT
CACCTTTGCTTGCTGCATGTGATGGTGAAATAGGAACCTGAATATAAGGGAGTTTGTCATCTACTTTTAATGAGGCTCATATTTCATAACTAAAGGTGAA
TGTTGTGTACGGAATGCTTCAGAAAGATGGGGATTTGAAGTTGTCATAT
>C102917657 40.0
AAAAAAAAAAACTATTGCTTTTTAAGGCTCTTTATTTGAATGTGCAGATTCAGATTCCAGAAGTTTCCATCAGTGTAACAAAATCATTTAGAACTCCTGT
ATCTCGTCTATACTACCTAAAGGATGTTTCATCACTTTCTTTACTTAGTGCATGCAGCATAAAAATAATTAGAATGGCCAGGAACAGTTGCACCAAAACA
AAATTTAACCAACCATACAGTATTGATATTGTAGGACTTAAATTTAAAAGAATTCAGGGTAAGTGTTGGTGTTTGCTTAGTGGTGGGTCTTTAGGTCTCT
AGTAACTTAACTGTACTGGTCTAGATCTCTCTCAGGTCCCTGTATGCCTC
>C102917881 27.0
AGAGAAAGAAGAGAACTCACCTACAAACACTGTTTAATTAGTGAGGTGAAGGCGCGGACAAGAGGAGGCAAAAGAGGAGTTATAAAGTAGGACATGAAGT
GTTATAGAACTGCAAGTGGGTGTAAAGTGTCCTTCACGTATTTAAACAGCGCTCATAGAACAAACTCAACTTCAAACAAACCTGCTTAGTTAGTGAAGGT
GTGGTCTAGAGGAAGGGGAGTCAGGAAAGAAGCTGGGAATTCTTGTCTGTCTGTAAATAGTAAATGTAAATGGGATGTAAATAATAGAGAATAGAACTTT
CTAAACCCTCTTTAATTAGTGAAGGTGCGTGTCAGAGAAATTTAGGAGCG
>C102920303 27.0
AGAGAGAGAGAGAGAGAGAGAGAGAGACAGAAGCACAAATAAATAAAAAGAGGAAAGAGGAGGAAGTACAGCAAACTACATAAGGTGAAAGAACATTCTA
TCACATACCAGGAATTCAGGGACAGCAGGCTCCTCCAGACGACTACTCCACTCCTCCAGCAGCTGCAGCAAGACTCTATAACCCTCAGTAGTCACTATGT
CAGGGTTAAACTCTGTTAGGGCCACCATGGCTTGCAGGGAAGGACACAGAAGGGTTGTGTCTCCCTGTAAACAAGAGGGAATAGAATAAGTGTTGCAAGG
TACTGTAGAATAAATAAATAAATAAATAAATAAATAAATAAATAAATAAA
>C102922895 35.0
TGCTGGAACCATAACACTGAGTAAACTGATGATACCTACCATCACAGATTAACATCGTTTCATGGAAGGAAAAATCTCACAAAGTCACAATTTTTGTCAC
TGAAAGAGAAACAACCAGACTACAAAGGACATTAAGTAACATTTTTTTCCCAGCTTGATCTTGGATGAATTAATGATTGACTGATTTTAATGTGCCGCAA
CAATGGGGTCCCATAGCACCGCTTGACAATATTCGTGCAGTTTCAGAATTCCTACTGATGTCTTTACAGAACATGAAACTCACATTATCTCCAGACATTG
CATGTGACATGCCTCGGTCTTGATTTTACGCCACTATTTTTTTTTTTTTTT
>C102924511 35.0
ATATATATATATATATATATATATATATATATATATAAAACAAGCATGCATATAATGAAGATTATCTATATTATATATTCAGTATTATTAAATTATGCAA
TGCATGCAAACATGTCAAATGGAAAATATGAGGTCTGTTCAAAAAAATATCCAACTTAGGTCAGGATTAAAAAAAATTTACTAACCTTCAGGGCTCCAAC
TCTAATCTCCTTTAAAGTAAGCCCCTTGGGGTTCTCCACATATAGCCCAATAGTCAAGTGGAATGATTTTTGTAAGTCCTATTTTTCCATGATATTCTCT
TGGCTCTAAAACATTTCTCTCAAAGGCATCTTCATTTAGGCAACAGCCAGA
>C102926487 49.0
AAGTTCAAGAATAAGAACGCGGGCGAGGACAAGACGCCCCGCCGCCTACCAGCAGCCCCCGCCCACCTGCCGCAGCGCCGCCAGTCTCCGCCGTGCCGCT
TCCTGCTGGGCGTCCCACGTTTTGATCTCCTCCTGCCACGCCCTCGTCTCCGGTGTGACCTCGCGCATCACCTGCTGCGCCACCACACCCACGGGGCTCC
CAAGGGCGCCCTGCAGCTCTTCCAGCAGGCCCTCCGCCACCCACAGCGGCGCCGCCACTGAGGAACGTGTCAACAAAAGAATTTAACATTTGAATTCACG
GACAATACCACCACGCAGCTCTCTCTCTCTCTCTCTCTCTCTCTCTCTCTC
>C102927701 37.0
GCCATGGGTAAGATCTGTTGTGTTGGTGCTTTTGCTTTTTCTTGGCCTGTGTTCCCCTCGCGTGTCGTGATGCTTGGTGTCGTATCCACCAGTGTTTTTC
GTTCCCTTGTTTATTGATTTATTTTATTTTTATTTTATTTTTATTGCTTCTATTTAGTTTAGTGACACATAATAGTCTTTTAAAATTATACAGGTAATAT
TTATCCATAGAAAGACAATAGGGTAATATTATCAGTGTTTTTATGATATGTATGGTGTCTCCCTGGCTGTGTGCATGGTTGTCATTTGAGTTTTCCCTCA
TAAGATAGTGGTTAATAAAGATCGGCTCACTACTGGTTCTGTTCTGTGTCC
>C102929491 57.0
ACAATAACTGGTTACTGTTAATCGTAATAATAAATAACAGCGTCAGAATTCATAACAACAAATCTATACCAAAAAATGCAAGATTGTGGTAAACTTCTGG
CAATGAATTACATCTCATCCCTAAAAGACATCCTCCTACATAGTTCCGCACAACTGACAGCTCCTGGACAGAGAGGACGACTGCAATGGAGGTTCTTCAG
GCGTGACAGAAACACAGGACTCAGACACTAGTGAACTCAACAGACCAGTCCTGACCAATGCCACTCTTGCCCCTTCACTCTTGGCAGCAGCAGTAGCACT
GACACTTACACCCAAGTTGAAAAAATACTGCTAGTAGTAAAATCGCCATGTG
>C102929611 38.0
AGAATTTTAAAGTACCAGGATGGGTTTTCTGAAGAGATTGGAGTTGCCACAAACTTGTACAAAGGTTATAATGCCACAGCTGTTCACATCACTTATGCCA
TCCTTCCCACATATAAAAGTGTTGCTATCTTTCTTGCCTTCTACATTTACACACCTTAGACAATAACATCCAGATATTGTTGCATTGTTACTTAGGGATT
CCTAACATGTTGCCAAACTTTTCTGCTGAAAATAAGTGCTTGGCATCATCAAAAGGATGGTAACCAATTGGTTTTCACCTGTTCCCATCAGTAAATGATC
AGGCCTCCTTCTATGCACTGGCTCCCCACCATTCTGTCCTGTGTTTAGTTTG
>C102932869 48.0
TTTCAGAAAATAGAAGAACAGAAGATGTAAGAACCAGTTAGGACAAACTAGAGAAATCATCAGGATGCACCATTAAGGCAAAACTTCCCACTCATCCACA
GCCACAGGCCACAACAGCTGAAGCAAAAGTGGGCAACCATCAGCATCTCACTTGTCATCCAAAAATTTTTCAACCAGTAATGTGATGTGTAACAGTGATC
TTGAATTCCCAAAGAAAACAGTTGCATTCTAGAGTAATCCATGTGACAGACATGATTACAAAAATGAGGTAGTTTTTTTTCTTTGACAAGCAAGCACACA
ACTAATGTGTGCTAAGTTTTCTTAAGAGACCAGAAAATTTTCTGAAATATCT
>C102934293 56.0
AATCAAAAAAAATTAATTGTGCAGATAAATTAACATATCATGTAGCAATTCATTAAGCATGACAAAAACTCACATTTGAAGTCCCAAGGTCGAGTAAGTG
GTAGGCGCAGATGAGGAATATTGAACATCTCAGCCTCAGAGACAGTTGGCAGCTCGGAGAGAGGCAGAATGGTCTCATCATGCACAATGGAGCTGCTCAA
GAGGCGTGGAGAGCGAACCTGCAGCGTCAGCACACCACCTGCCTCCTTACAATCATCCGTCACTCCAGGACTGAGAAGGAACATATTGCTTTAGTCTTAG
CATTCCACACAATGCATTCTGTTGTATGGTAAAAAAGGGAATTCTTCTTTCTT
>C102935083 42.0
ACACACACACTGCTCTAGACAGGCACGATATCAGGTTCCATGGCAGTGACCTCTGCTACTGATGCGCTTCCCCAGCTCCGGTCTCCCCCCGTTGTTCCCT
TTGGACGTGAAGATTTGTTGTTATTTCTCCTACGATGGTGCATTTGGACAGATTTACAGTAACTGAACAGCACTGAACTGTTAAGAAGGAACATCATCCT
TCCTGCGAATTCAGGTATATATTTCATGGATCAAAGCAATATTGGTTTTTGCTCTACCTGTGTCAGTGCCTCAGAAAATAGTTGACATCCCGCTGGAATA
CACGATATTAATTATGCGATTTTCCTTCGTGCGATATCAGTTTAATATGCATA
>C102935215 53.0
TTCCTAATGAATGTTATTGGTGTCTCCAAGTGTGGTTTTTATGATTCACATAATAGTTTAAGAATTCCATATCTCTAATAACAGACACTGTAAAACCCAA
TTGGTTCTCTCTGTGGCCTTCAAAAATCAAGGAAAAAATGAAATGGGGCACCAGGAGTACCTAAAGTTTTATCAATACTATGTATCTATTTTTACAACTA
GGGCGAAGCTTTCCATTGCATGTCACCATTCAGAACATTCTCTATTCTCGTGTCGGCTACTTTTCACAAGATCTACAATAGCTATTTCTTGCACGCAACA
TTTCACTGGTTAGAAATAAATGAACAGATGAATAAGTAATAAAAATAACAATA
>C102935279 58.0
GTGACACACCACTTTGTAAGGAAGAGTTTTAGTTCCCCTTTCATTTTTCCATACACAGGTAAAGTATTTTTGGGAAGCTGAATCTTTACCACACCAAAGC
GCGGAGTTGAATGCTGTGCAGAAACAACACCGCGTATCTATAGCGGGTCTGAAAACACTGCCTCGCTCACTCGTTTTTTCTTCCCTGCATTTTTATAACA
CGAACGAGGCATAATAATTGTTGATGTTTGTACTTGAAAAAAAGGCAGGACAGTGTGGGGAATGGGGTGCGTGGGGGAAGGCAGGGGAAGGTGATAAAAG
CTGCCATGGTTGGGGGAAGAGAGAGAGAGAGAGAGAGAGAGAGAGAGAGAGAG
>C102936305 31.0
TGTTGCAATATCCAGTAACAAATGGGTCCTTAATAAAGATTAGAGTTCTAACGGTGTACCAATGTCACCTTTATGAGGCCGGTGTTTCATTAGATCCACT
TTTTCTGCGTGGACCTTTTGAGCCTCATCCTCTGGAGGGAGTCCTTGCTCCACCCCACCTCGCCGCTCTCCTGGAGGGATGGGGCGGTGGTGTGGCAGGC
CACGACGGTAACGCCCACTTCCTCTCCCTCCTCCTCCTCCTCCTCTGTATTCTCGATGAATTCTTCCCCCAATTCCTCCATCTTCTCTATCTCCTCCTGG
TCCTCCAACCATCTCTCATACAACATACACTTAGTCTGAAATAAAAAAAAAAA
>C102937841 40.0
TAGTTTGAGACTGTTTTCAAGGATATGGCTAATAAGGGAGGAAGCATCATCTTAGGCCAGCCCTCTCTTTGCCTCCCTTGCTTTACATCCATATCCTCAG
CCCTCCCAAATTTCACTGATACCATTTAGTAATACTTATCTCTCAGTTAAACATTAATGTGATGGTAAATTATGAAGTAAGGATGACCAGTCAGTGTGGT
GTGTTAATGAGTGATGAAAAGATTCCATTGGCTGGGTAGCAGATACCATCAATGTGGCAGCCAAGCAGTTCAGATATGTATCCCTTTCAAGCTATATTCA
GCTGTGGAATTCTTCTCTTAAGGTATGTCTAATCAACTTAGGAAGGATAACAG
>C102938069 48.0
AGAAGGACAGACGGAAAAGTAAGCCTGAAGTCCTTCTTTCCCAGTGACCCCGTTGTCGAATGCTACCTGTTCCGCGCTGGGCCCCGCTTCACGATCCTCT
TTTGTTTCCGTTTGGCCGTCTTTTCGAGAGGTTTCGCACACTCCATATTCATCGCCTCATGCATTCCTCTATCGGCATCGCAAAAACTCTGTCATTACAC
GTCCATGTTTTATTTTTCCGGATCACGAATGGTGGTGCATGCCTCGTTTGCTTCCTGCTTGGATTACGTGGCGCGCTAAAAAAGATTGGTCGGTCGGTCG
GTCGGTCAGTCTCTTGGCTAATCGTGAGTCATGGCGATGCGTCACCCCGCCCC
>C102938277 35.0
TGTGTGTGTGTGTGTGTGTGAAAGTAATTTGGCACCATCTTTCTTGACAGATTTGATTATGGTGAGAAGTTTTGGATGATTAAATACAAACAGTTCACCT
GTACTTGTTCCTCAGAAAAGTGTAAGTATTCAAGTGAAACCATTCAGACCACCTTAGAAAACTACAACAGAAAACTTCGTGAACTTCAGGAAACTGTGTA
AAGCAACTGACATTTATAATGAATGTGCTTGTATTTCTCACTGTTTGTGGCAGTTCATAAATGTCTGTAGGACTACCTAATGTTAAAACACAATATAGAA
TTCTTAATAAATATGTGTGTGCATGCATGCACACACACACACACACACACACA
>C102943465 34.0
GCTATATAAAAAAAGAAAAGAAGCTCCAATGAAGGTGCCAGTCCCCAAAGAGAGTGGCCAAAAGGGTCATTCAAATCTGAATATCTTTAAATCTCTCTCT
CTTGAAACAATTGAAGTCCGAGGCACTAGAAATACAGAAGAAGACAGAGAATTCCAGACTAAACTAAATACAAACATGTTACTTGACTTTTAACGATGAT
TTTACTTATTATCTGATGCTCAGGCTTTTAGATCACTAGTGAAATAAGTATATCTTTCTATATCCTTTACTATTCTAGTAGTGAGGATGTTGTCCAGCTT
AACTCACTGCTCTCATAATGTGTATTTGTGTGTGTGTGTGTGTGTGTGTGTGTG
>C102943753 25.0
CTTGCATATCGTAGGGAAAGGGTTAAAAAGGAAAGAGACGAGGAAACTGATGAATGAAATAGTAATCATGTTGGCAGTGCCGAGTCAATAAAGAGATTTA
AGAGATTGGATGAAGTTGACAGACAGGTACAGGTAAGGATGTTTTATAAAGGAACCGCCACGTGTAGGCCTGATGGCACCTTGCAGCTTCCCTTATTTTC
TTATGTCCTAGAATTTGAACCTCCTGATAACGAAAACACCATCCCTAACTTGATCAAACTCCCTAATAATAATGAGAATAAAAATTTCTTAGTAATGAAT
ACACTAATACACGTTTCATCATCCCTCTTCCTTATTCCCCTCATTTTATTCTCT
>C102946567 40.0
CGGTAACCGCCGTACAAAGTGGCCAGCAACTCCTGAGGGAAGTAGAAGGCAAGGATCTCACCGACAGTCACCCTCTGGTCTTGCGTCGCTTGACTTTTCT
ACTATTACGGTTCTCCTTTGTTGACGTTCAGAATTCTGGGAGTTACTAGACGGGAATAACTGTGGTTCATAATATCTGTGTCTCTATCTCTTGACCTCCA
CCCCTAACCTGTCTGAGTCTCATCATTCAGAGCTCTGCTAAAAAATTGTTTGGATGGACACAAAGAAAGGTAATAGGGAATGGGAGGTTGATTTCGTATT
CTCTCCGATACAGAACTTTTAAAGAGAGTGTAGTGCAAATATGAGTCACTGAAAC
>C102950633 51.0
TTCTTCGGGATGTAAGATCAATAAGATAAAATGAAAAGGGAAAATCTACCACATTTACCACACTGTGCACTTTCAGCACATTCTGGTCTCTGGAAATCAT
ATTCAACATAACAAGTAGCACCACCATAAAGCATGACACTTCCTTGCATTGCACTTGTCTGTCCATAAAGAAAGATATGATAAAAATTACTAGGTTAAGC
ATGTAAATTATTTAACAATGAAGTTATGAGACCAACAAAGACCAAATGTGTCCTGCAAGGGATTTACAAATAATAAGATCTGATGGACAAGCAGTATGCA
TACCTAGTTTGGTGAGCTGCTACTCAATGACAAAACTTACCAAGGGAAAGCAAGTT
>C102953703 37.0
AGCCACTTTCTCATGCACATGATGGAAGAAGTGAAGGAGGAGTGGGAGTAAACGGGATGGAGGAATTCATCTCTTATTAAGATAAAGAAACCAGGAACCA
TATACTTCTGCTGACAAAAACAGACACAGCATATCTTTGTTGTTAGAAGCCAACCATACTTGCTATCCACCTTCCCACGCGTATGACAGACGAAGCGAGG
AAGGAATAAGAGTGAACGGGACGAAGGAAGGGTAAGGGAAGGATGATAGGCCTACATCCTATCAAAGCAGCGAGTTTCCCTTGCGGAGTTCTTCTGGGAG
GGGAGAAGGGAGGTGCTGGAATAATTTGGTAAGTCCCTGATCACAGATGCCAGATG
>C102954697 40.0
GTATCGTTCAAGTACTGAACGGCTTCGAAACGGATACCAAAGCGAAGCAACTCATTCCAAGCAGTGCTGCTGTGTGTGACGGACGGTGCACACACTTGTC
ACATTCTCTTTTCACCGACCCTGTATTTGTGGTCAAGGTGGAACAGGACTGCTGAATTCTTTCCTGAAGTTTCTTCTCAACGGACCTGCAGGTGTGTCTG
AGTACATAATTAATGCATGTGGACCTTTATTTCTGAGGTGGAGTCTCGCCAGCCAATCTCGCCCACCGGACTGCAAAGCCACAGAGTTGCCAGACCGTCA
TACGTAACATTATTTAATTTCTTCTGTTTTACATTTTGTAAGACTATACAAATATT
>C102954875 54.0
CTTTATACTGAGTGGATCTTTGTTTACCATCAAAACATCTGAGTTATTGCATTTTTCTTAGCAACAACAAAGTCCTCTTGAAATCAAGATCAGCTGGAGA
ATAAATGATTGTGGTCTTGTATCAATTGGCAGTCCACAGGCATGTCTAGAGGCATTTATGTTCCACATGCCCATATGTCTAATCTTACTATTTCCATGTA
AAGTGAATTCATAGAACAAAATTACTACCAAATAGCTTTGTAAATGTAGCTGTTGAGTAGGACATTTTTAGAGGGATAATGCATTGTCAAGTCATGTAAG
TAGCACCCAGTATTTTGAGCATGTATGGTATTTATTGATTCTTTTGATATTGGTGC
>C102954941 50.0
CTGCTGCCTGTCTTACTGCGTTGCCCTTGGCATATGTCACTTCTTTACAAAAATATAAATGAAAATAACTCAGAATCACTTTAAAATAAATTATGATATA
ATTTTTCTTCAAAAAATGTATCAGATTGATGATAAATTGGCCGTGACCATCAAGGGCGTGTTCGAGCAGTCTAGCCTTGGCTCGTGGGGATAAACAACCA
CTGGCACAAGTTTTCCGAATTCCTCACTTCTCACCCCATCGCATCTCCAACGAGAATAAGAAGACATTTTCACTTTGGTCTTATTGAAGCACAGTCAGCG
TAACCAGGAAACATGCAGGTACTACATTGTTTCACGAGAACGTTGCCCTTTTGATT
>C102957779 44.0
TGCAGTTAGTTTGTGGTCCTGGCTGAGGGCGCAGGCAAGGAGTTACTGCCACCTCTGACTAGGGTAGCCACCGTCTCCTAGAAGATGGCATCCAGCTGGA
ACACGACCATCCTTAAAGAGTGCAAACAACCCACTCTCTAAAAATCCGTGCATCACGCACTGACCAGTGCCACTGTGCTACAATGTCCCAGAACACAAAC
CAACCTGTACGTTTCTGGTATGCTGCCCTGTTCTATTCACAAGCTCCACCTCGAATTTCTTTGGGGGAATTAGTCGCATATGAGTTCCATCTATGGCACC
GATGATCCCGTGCAATCCGCAGAGTGCCAAGAATTCCCTCTGCTTGGTCGCGGTGGC
>C102958113 34.0
ACGTCTCTGGGTAGATACGTCCCTGTGTATGATAAGGGGGGGGAGTCCATGAAAAACTCATAAGGAGAATTCAATGTTTTGCACAGAAGTCACAAATTTC
ATGTATGTCTTAAACATATTATTGTATTTGTAAAATGCCAAAAAAAAATAAACACAAAAAGAATATGAATAAAACCTTAGGTGTAAGGAAATGCATTTCT
TCTTGAAAATGTCATCAAATGAGATGCTTTAATATTTTCACCTTTACTAACTTCTGTACACTCCCACAGGTCCAGGCCATCCACCCCTATGTTGGCAAGC
AGGCAGATGAGCTCTCCCTTGAGGTGTCTGATGTTGTCAACGTCCTAAAAAAGATGT
>C102962169 43.0
TAATAATAATAATAATAATGATAATAATAACAATAACAACAACAATGAAATTAACCAACAAAAAAAATGAATGTCGTAAAGTTATATTTGGCATTAATGA
AAGCTGCGGAGAGATAATGATAGATTTATAAAGAAATATGATATAATATGATGCCTTGAGTATGTGGTGATGGTGTTCTCCTCCTGCCAGAGCGGGATCC
TTCAGAATGAATTCACCTGCTGTGGGATATGCCTGGGAATCTGTTTCTTCCCGCTCGGCCTTCTCTGCTGCTTGCTGATGAGGGAGAGGAAGTGCTCCAA
TTGCCGCGCCTCCTTCGGGAGTGCGTAGGCTGCTCCTGACAGTAATGGACCCCGAGGA
>C102963299 51.0
GTTTAAAATAGTCTATACCATTATAGTTCAAGATAAAAAATATATTGCTCTGGCTTCATTCACTGTACTTCCCTGCTTCTCCCAGTCATTGTGTCCAGCT
CGGGGCGCGGCTGGCTCCGTCACCTGTTATGTTATTGGCTCCAGCAGGTAGGTGCGGGGGCCCGCCGGCCTTCAGGTGCCGACTACTTGTTCTCCAGCTA
AGGCATTTTTTAAGTCTTTCAGCCTCCACTTCCTCCATTGGCGAGTTTGTCCCCAGAATTCTGGCCCAGATGAGCATATATCAAAAGAAAACAACCACAT
CAGACTTTCACTAGAATTTCTACTTTTCTTTACCCTCCCTCGCCTCCCTCCCCCTCCC
>C102963511 42.0
ATAGAGCAATGCAAGGCCAGTCCAGGCAGTGTGGCCGTGACTCGCTACAAAAGTGATGCTCCTGTACATTGTGCTCAGAACATAATGGAAGAAGAGGTAA
CAGAAAACAGAATTCTTCTCACATATGCCATAATTACAAAATAACAAATGTTGTGTGATAATTTCAACTGTAACTGATGAAATATTTACTATTATATTCA
AGACAAAATTATAATAAACTTTATGGGCATTGCAAACACATAACAGTGCAATTCACAAACAAAGCATAGCAAATAGAAAGTGTACACCCTCTCAGTAATA
ATGACAACAAACTACTGGCTTGTGAGGAGATCTCCACAAACCAAGGGCACTTAAACCA
>C102963797 53.0
CTTTGCTCCAGTGTTGTTGGTGTGTTTCTCTCAGCTTTTCTGCCGAGAGAATTCTTGCCTCTCTTGTCCTATCTTTGGTGCCATTCTCGGCATCGTTGCT
AGTCTTTTCACATGCTCCTTGCAAGAGGCCACACAGCTGCGGCCCATTTCGTACAGCAGTCGTACTTCATATTTTTGTCCATGTACTGTAATGCCACTTC
AAGAATTATCATTATATGTGTGTGTGATTCACCCACGGTCGTCTGCTAGTCACCCTGTGATTCACCTACGGTCGTCTGCTGGTCACCCTGTTAGCCGTTA
TCCTACGGAAAGAGCTCAGAGCTCATAGTGATCTTTGGGTAGGACTGAGACCACTTAC
>C102963969 42.0
AAAAAAAACTCCTAATTGTGATTCAAACAAAGTGCCACATGACTTTTCTTAAAGAACAATAATGAACTTAGAAACTACTTACTGCAACCCACCAACACTC
CACCACACGTGAATGTTGGCTGTGGCACAACGCATTTAGCTTCTATCAAAATCATAGTTGTGAGATCTTGGCTTTCCTCAGTTATACTTGATCAGGAGGA
AATTCTCAAAATATAACACATTAAACTGAGAGGATCCCAAGTCAAGGATGCATCTAAGGAGAGCACCAGCAATTTCCTGAATTCTTAGTCGAGTATAATT
TTAGAGGAAAAAATGTATGCATAAAATGCTCTTCAATATTTCTGCATCATAACAATAC
>C102964995 27.0
GCCATACTCCTTTCTTCCCTTCTTTCTTTTTTTCTTCCTTCACTCCTTCCTTCCCTCTCGGCTCGCTTCTTCATCATAGGAATTCCAGGTCGAAGGTCGG
GGCGTCCATTCCCACGTGGTCGTCGGCGATGGCGTGTGGGAAGTTACCCTCGGAGCAGTCAAGCTGAGGAAAGGGAAGAAGGTTAGCCAGTCCTCCCCTC
GTCTTGTGAGATCTTTCTATTTGTAGGTAGCCTTTCTTTATCTCTGGTACCTCTTATTTGGTGTATATTAAGCCAGTCTTTTTCCTTGCTTCTATCATCT
CTCTTTCTGTCTCTGTTTATCCAGTGTTTCCTTGCTTCTATCTTTTTTTTTTTTTTTT
>C102965693 37.0
TGCAGAATTGTTGCAAGTAGTTTGTCAGCCTGAAATTATCCTCAGCAGAATTTGATGGAGGATGGTACACAAGTATTATATAACAATTAAAAGACACTAG
GTGTCCTGTGTGAAGATTTAGGCAATTGCTGCCCAAGGAAATAAAGGAGGTTGTTCAAACATCTCCAACGTCAGTGCAGACAGATGGATGATAACCATGT
ATAGGAAGAAAGGAGTCAGGAATAATAGGAAGGAGCCAGAATTCTGTAATGGCCATGATCTATGATTTCTGATTAAATTCATCCTTAGTTTACAACCTTC
TTAACATAAATTAATCTCACAAAGCCTTGCAAACTCCTCTCACAGCCTCACCCACCCC
>C102966373 41.0
TCCTTGACCTTGAGTGTGTGCATGGCTACAACTTTCCCCTTGAGGAGATGCAACTCTTGACTTCATTCATGTTTGGTTGCTTTGCAGACGCTCTAGTCTA
GCAGAAGTCTCGGCCTCGGCCACTCAGTTACTAGGGCTCCCGTTGGTGGCTCATCCGCTGCGCCATTGGGTGAGGCTTGAATGGCGCCGAAGGAGGTGAG
GTTACGTCGCCACACGTTAACAGGACTCCGCGTTCATGTTACTTCCGCGTCCCTCTCTTCACGTGCCGGTCTTCAGAGTAGGTCGTCATGAACCTACTGC
GTCGCGGCCTACTTCCTTTCCCTTCATTCTCTTCCTTCCTTCTCCTTCCCTCCCTCCC
>C102966649 33.0
GGAAAGATTTTTTTATTAGTAATAAATCTATTACCTTCTTCATCCTTATCTTTCTTCCCCATTCCATTATTTACAGACCTGTACCATCTTTTCCTTCCAG
TAATCTTCATTTCTCTGCTTCCACTACTTTCCCTCCCTTTTTTCTTTATTGTAAGAGGAATGCTGTCCAAGGGCAACAAATAGAATGTAAAAAAGGCCCA
CTGACGTGCCAGTCACAAAAGAATACTCAAATAGATCATCCAAAATTGAAGGATAAGTGTTTTGAAACCTCCTGCCTGCAAGAATTCAAGTCTGTTAAGT
CTGTTGTTGCAGCAGTGCCAATTCATCAGCCATTCTCTCTTCCTTCCTTACCTTCCAC
>C102968471 35.0
AAAAAAAAAAAAATGCCCAAAGAATTCTGAGAAAAAGAAGAAAGTGCTTGTGTGTGTGTGCTTGGGACCCCATCACACAAGCACTTTCTTCTTTTTCTCA
GAATTCTTTGTGCATGTACTTCTATAGGATATCCATGCTTCTTTGCTTTCATGGTTTTCATGTACACTCAAGCATACTTGACTATTTCAGTCTTACTTTT
CATCCACACCATATATTTACTTCATCACAACTGCTGCATTTCTATTTAGTAATATAATCTGCATGTTGGATGTAAATTTATGCGTAGTTTACGTTTTTGT
CTTTAATCTAAAGCTTGCAAGATAACACGAGAACCTGCTTTAGGGAACAGTATAAGAGT
>C102970045 40.0
AGGACCTGGACTGACCCATGAATTCACAGACAGTTGTTATTGTTATGAATTCATGGGGACATTTAGTAATAGATTTTATATGCTGACATCTATATGGCAG
ATTTTTTGCCATCACACACTGATAAATTTGTGAACACATTTATTATTTACTGATAAATTCCTGGATGCATATGTTACAGTATGATTGCATTTTGCTGCAT
TCTTGGTAAGGGTATTTGACCAATACTGTAAGACTTCTTGGGGCACATAAGGTTAAATATCTTAAGAACCCCTACTTTAAAACAGTTCTTATTTATTTAT
TTTTTATTTATTTATTTATTTTATTATTTATTTATCTATTTATTTATTTTTATTTATTT
>C102970153 50.0
AGGGGATACTTTTTGAAAATTGAATTCAGTAGCATTACCAATAGTGACCAATAGAAAAGCATGTTACTGAGCCGCAGGAAAAGGTGCAGCAATACTGTTT
CCCATTCGCTAGCATGGACGTGAGGAACAAATGAAAGATTCCTAATATTAGCAGAGGAGAAAGCCCGAGTCCCGCTGCTTCCTCCGGGCTCTGCAACGCG
GCGCTGGGCTTGGACGAATACCTAAGAACATGGCGAGCAAGTCAATTTTTTCTTCTCTCGACGAGGTTTTGTGCAGTGACCGTGAGCCTCGTCCGCCGCT
GTAGAAGACGGGGTTGGTTAGGTTGGTTTGTTTTTTACGATTAATTTTGGTTCTATTTG
>C102970849 55.0
CCTTGGCAACACCCACTGCACCAGGCTGTGGGAAGGTGGGCTGTTGGAATGCTCTCTCTCTAAGCAGCTTCAAACTGGATGTTTAGAACACAAAAAATGC
CATAAAAATACAGCTTCCTTTAATCTGAATTCACTGGAGGAGCATCACAGAAACAACTGATCAACTGAAATGTGATAAATTTCTAGACATGAGCAGCACC
CTGGCTGGGGACTGAGCCTGACAGGGACACACAGGAAATGCCTCAGATCTCCCTATATAATTTTTTGGGTGCCTTTGTACCTCCAATCACTACACCAGAG
CTACATGGATTCTGCCTCATCATACAAGAAAATGAGAAGTATAGATGACAGCAATCTTA
>C102971477 37.0
TAGATACATGCCTGGCCCTCCCACCCCCTCCACTCCGCTTGCCAGCACGATGAATTCATTTCACAGGACGCTTAAGATATTAGACTGCTAAAATTTATCA
AACCTTAGCTAAACATTTTACATGTTCAGTTTCCTCCAGGACAAAATGTTGTGTCGAAAAAAATAAACAAGAAGAGCAAACGAAATTACCTGCTGGCAAA
GTGACTGCAAAAAGACTACGAGAGCAGCAAAACAATTAAACAACTTTGATTAATTTGCGAGATGTTTTCCATCTGGACATTTCCGCTTCAGTTTCATATG
TTATGATATTTTTTTTCTTCAGAAACAGTTTATTGCGTTGGCGATCTGTTTGTGCACAA
>C102973269 56.0
GACCACGTTAACAGGCTGTAGCGCAAGTTACTGGGATTTTCAAGCGTGTGTTAGTCATCGAACTAGAATTCTGCACCATCAATTAGAAAAACATCCATGA
AGAACCCAATTAATCATCTACATGGCCTTTCAAAACAGTCGTTATGGAACCCCAAAGCACGCCAGAATGAATCCTGATAACTTAACCTCAGGATCTTGTC
[truncated: 1,183,471 more chars]
