# Supplementary material for: Genome survey, high-resolution genetic linkage map construction, growth-related quantitative trait locus (QTL) identification and gene location in Scylla paramamosain
Source: Sci Rep. 2019 Feb 27;9:2910. doi: 10.1038/s41598-019-39070-z (PMC6393678; doi:10.1038/s41598-019-39070-z)
Supplement: Supplementary file 1 — Dataset 1 [file 41598_2019_39070_MOESM1_ESM.zip › transcriptome_transcripts.fa]

>c56242_g1_i1 len=377 path=[133:0-128 @132@!:129-242 375:243-243 36:244-352 86:353-376]
TTGATCTGTCACAGACCTCTCTGTTTACATTCATCACACTCGCCACACTGCCTGGATCTT
TCCCCCGATTCATTGTCCTTTGTACTAAGGATGGATATTGCATCGAATTCACCTTGTTTT
TGAAGGCAACTAGGATCTTCCCTGTTTGCAGCCAAATAGTGTGTTGCAGGCTGATAGCAA
AATTTGTAGGGCTATAATGCAAGTTAGAAATTTTTACTGAGGCCAGATGGGATTTGCTTT
GGCTTTTTTTTAATAGAAGGGAAAAATCCTTGCTGGGTTGTATGTTCGGCTTGGTTTTCA
AATACAACTATATCTACATTTTTGCTATGAAGGTATTGACATCAGTTGCAATTATGTTTC
ATGTATGAGACACTGTG
>c56341_g1_i1 len=614 path=[1:0-613]
CGGAGAGATCAGCTGTGTTGTGACGCATCCCAGCCTGCTGTGGGTCACCGTCACTGTCAC
ATGACAGGGAGTGTTTCATTTGTTCTTGCGTCATTCGGACATCCTACCTGAATGTCACTT
CTCCAGTAACCATCGCTGACCTGCTTACTATTTGCTGAAGTCCGCAACTTAGTGTGGGGC
ATAGAACCAAGCATCAGACACAGGTTAGTTGGTCAGAACAAGTGCAACCCAAGATGACTT
CCAAGCCACCACCATACACACAGATGCCCCAGCCACCACCACAGCCACCACTGTCTCAGC
CCCCAATGGGTCCTCCTCCTCCATACCAACAGATGCCACCAGCAGGCTTTGCCACAGCCA
CAGCATATCCTGCTACAGGGAGCACCACCATCATCACCACACAGCAGCCCACCTATGGAA
CAGTGCCTATTGTAGTGAACCGACCAGCTGATGTGATTGTTGTGGGCGGCTGTCCTGCCT
GTAGGGTTGGTGTGCTCAGTGAGGAGTTTACTCTGGCAGGTCTTTGCTGTGCCTTCTGGT
TCTTCCCACTTGGCATCCTGTGCTGTCTGGCCATGCGGGAGCGACGCTGCAGCAACTGTG
GTGCCTGCTTTACA
>c56191_g1_i1 len=481 path=[38:0-129 974:130-356 431:357-480]
AAAAGTTGAGGGGGGTATCAAGACTTAGGGTTAATACCAGAAGAGCAATCCAATCTGGAA
ACATTTTTGTTCTCCTCCCCAGAGAGGAAATTTAATTTTGAGTTTTGAGTGAAGGGTGTG
TGTATAATTATGTGCATGTAGTTTTATGTGAAGAAAGAGTTGACTTGAGATGGCAGGCTG
TGACTGCCATCTTGTGTTGTGAGACACAGCTCAGTTATTGATGAATTCATAGTAACCCCT
CATCTGGTGTTTGAAAACTCAATGGGAGTAATTATCTTTTCAGCAGGTGTCTACTGTCTC
CTCCATCCATAAGTATATGATGTACCGATATCCAAAAAAACAAGATGCCATAAAACTGGA
AAAAAAAAGAAAAAATAGCCAGTGCAAGTATTTTGTACCCTGATTATTTTGAAACCATAA
TACCTCTCAGCTGTAATTCAGAGGCCCCTCAGAGCAGACTCACCTAGCTCAGCCTTGATG
T
>c56290_g1_i1 len=351 path=[97:0-50 148:51-93 191:94-132 229:133-133 96:134-350]
CTCTTCTTCCTGAATTCATTTCCCAAGATTTCCTGTGTCCTCCAGTCAATAGTCTTTAGC
AAGGTCTTCATCACTGATACAGTCTATGTCGGCAAGTATATGAAAGTATTCCAGTGATAA
GCCGTGAAATAATTAAGGAAATAAGTGGAGTGGCACAAGATACTGGCTGTGCAGACATCG
ATGTTTACAAGTAGAGGCAGGACATGCTAGCTTTCATTTCTTTCAGAGGGGAAGCAGTCT
GGAGATCAAAATCTGACGACGATGAATTCTACGTGATCTGGCCGCGTGCAGCATCCCGCT
CAACCTAAGGCGGGGCTGTTTTTCCACCCGGCTGCTTGCAGCCACTCGGAG
>c55863_g1_i1 len=287 path=[169:0-96 168:97-165 333:166-178 38:179-286]
CTGTGTATGGAGGCCACCAGCTGCTGCACCGACACTCACATCTCATGAGGGAGGAGATGG
AACTCAATCTCACCTAAGGAGGATTAAGGGGTTGAGTGTGTGCATGAGGACAGTGTTGAT
ACAGTGTTAGTAAATACAGCAAATGCATGGTCAGAGGATAATTAACCTGCTGTGCTCATT
TTCACTGTCTATGGTATTTCTTATCTTTGCAGGTAGACTCTGGAATATTGATTGGAGTCC
CATGTTATAAATCTGTCAGATTTTTTTTTTTATGTAAGAGGGACACT
>c55959_g1_i1 len=241 path=[143:0-114 258:115-147 508:148-148 74:149-240]
AATATAAACTTCAGGGTGACCAAAAAATCAAAATAGATATTGCTATAAAACAGGATCACC
ACCTCCAGCGGGGTCAAAGAAAGATGTATTAAGATTTCGGTTAGTTAAAATCATAGTGAT
TGCTCCTGCTGATACAGGTAAGGATGAACGTAAGAGAATGGCAGTAATAAAAACAGTTCA
TACAAACAAAGGTATTTGATTTATTCTTATTCCAAAGGATCGTATGTTAATTACAGTTGT
T
>c55812_g1_i1 len=503 path=[53:0-502]
AGAGAGAGAGAGAGAGAAATCTAGGTGCAGTTCATATATTTATCAACGTACCTTTAATAT
CTTACGTCTCTTTTCTTCAGTCTTTTCTTCACATCAAGGATACTAAAGGCTCAGATTCTT
GAACGCCACTGCCTCCCATCAGGATCATTTACATAGGTCACAGAGATAATTAGGCTGGTT
CTCCGTGGTGTTATTCTTTTTCGTACCGACGGTGTAGAATTCTTATCAGTCACTGAAATC
TTAAAAACACCCTTGAAAATCCTGATAACTTCCACTTGGAGCGTATTAAAAGGGGTGGAG
ATATGACGCCGAAGTATGTGAGAGTGCAGTGCTAAGCCTCTGTTGGCTTGGTGGGCAAGA
AGAAACCGTGGTAGATTTCTCAAGATGCCAACTAAAAATGTAAAATCAAGGAATGAAAAA
TAGATATAAAGGTTATGTGAAAAAATAAACAAATAAAAAGGATGGGCGAGTATGACAGTT
CATAAATATACAGTGTATGGAGA
>c104233_g1_i1 len=798 path=[776:0-797]
CAGATTTGTTGTCTCCACCAGTAACATTTGTCCTTGACATTTCTCAGTCTTCAGATGAAT
TCCAGATACCCTTCATACATATACTAAACTACTTCATATTCTCACATGTCATGCTCATCA
CACATCAATACTGTGAGTATAGTGAGTCTGACAGCACAGGCCACACTGACAAGTAAAATC
TGTCTAGTGATCATCTTGACCAAATTAACAACATATCAGATGAGGAGTATTCGGAGAAGA
TATCTGCAGTTCTTGGGACACATATAGAGAGCTGAGAGACTGGAAAGAGATTTCTTGCCT
AACACTGCTGAAGGAAGAAGAGCCAGAGGAGGACAAAGGAAGAAGTTCATGGAGACCTGA
TGGAAAACATAAACAGGAGATGAAGTATGACAGATCTGGTCAGTAAGGCAAAGAGAAGAA
AGGAATGGGAAGTGGCATTTTATGGTTTCTAAACATCTTTGGGCAACATTACATAAATAA
CTGCATTTTCTGTCATTCTTTTCCCTTCTGACACCTAGAACAGGTTAATGCCTGAACATT
AAGAAACAGAATTCTACATTACATTAACTGGAACTGATTCAGAAAACTACAAGCAGTCAC
TCTGGATGTAACAATAAATCATCATTTTACCAAATACAACCAAGTACAACTGGTATTTTC
AATAGCAACACACTCACTGGAACACTAGCAGTCTTCACTACAACTAAGAACAAGCCAATG
TGGAAAGTCAGTGTCATGCTATCTGTTATCTGTTATCTTTTACAGCACTACACATGACAA
CCAATATCTCACAGGATG
>c104686_g1_i1 len=407 path=[1:0-406]
GCGTTCGCCACCCATTACCTCCCCTGCGAGGGCGCAACCACACGTAGACGGGCGCCACCT
TCAAAGGTGGGCGGAGGCGTATGAATTCCTGGGAGGGAGGACCGCGCTATAAGCCCCGAG
GCTGCTCCTTGTGCAAGCCACTTGGTTAGTCCGAGTGGTGGGGCCCCGCGGGGGAAGGAG
GGGGGTAGGGCAAGTGCGGCGTCGGGCGAGTGCCATGCAAGCCAGTAAGCAGCGAGAATG
GTGCACAACCCTCTCGGGGCACTGTGTCAGGCACCAACGCAGCAAAGTATTCGCCATTGG
CGAGCCTGTTTGTGTTCGTCGGCTATGGAGGAGCCGCCTCAGTCAGCGGCATGTGGATGA
ATTAACTAACTACAATAATGGAGGAAGGGACAATGGGGCATGGGGGG
>c104420_g1_i1 len=420 path=[1:0-419]
GCTTTAGAACATCTACACTAGTGACATTTTTTTTTCGTTTCTAAACCTCTATTGATCTGA
ATGCTGAAGCCCACTAATACCACCAAAAGGAGGTAGAGAGAAGCAAAGGGTACATGTGCT
ACACTATGGGAAGAAAAGGAATTTTACTGGATAGTACTTGGCAAAGGTCTGTTTTCAGCA
ACATGTAAAGGAAGCAACCAAAACATTCCATCACTTTCCCCAGGCCACCTATGCCTCAAC
AGTTAGGCAAGTTATGCTCTCAATGGTAGCTGGATAGGTGGGGCAGGTGCAGGTATTCCT
TACCCAGCAGCACTGTCACTTCAACCCTGACCAGGGAATAGTGACCCAAGGTCCACAAGG
ATCACCAGTGGCCTTGACCACAGACATGCCAATATCACTGAGTAACACACTGTTGTCATG
>c104708_g1_i1 len=930 path=[1:0-929]
ACACACACACACACACACTTGAGAAAATTATGTGCGGATGAATGGCTACCATTACTAGCG
ATATATACATAATTGTCTATACTGTATGCTACCCGTTCAAAATGCACAGTTTCTGCTCAC
GGAGCACTAGTGCGGCGGCTTGACCCTGTACAAGTAGAGAAGGGGAGTGACGCTCATCTA
TTCCCTTTTTTGTAAACTTTCGTTTCTTTTATTTGTTATTTACCATCTTTTACGTAGTTC
CTGTTTCTCTTCTTCACACAGATTCGCTTTTCATGGTATTTTCTGATGCAACAAATTTTG
CCTTCTTATCATGCATTTGCTTGCATTATCTTCTCCCTCTTGACATCCTTAGGATTTTTC
CTCGCATGACTTTATGCGGTGTAGTGATTAAATTTCAGTATCTTGATAGCACAACTTTTT
ACTCTACATATTTCGCACAAAGTCGTATTTTCTGTCTTGTGTACTCGACGCATCCGCAGA
CACCTGTCAATTCGCACTACTGTTTATCTTTTCTAATGGATGGTCAGGACGCTTTAGAGA
TTGAGCTTCTGGGCTTCTCATTGTGGTGCTTTGTTTTTCCCCCTTCGTCAAAGTACAGCG
CGACCTATTACGTGACTCGGGTACTGTGTCACTGTGTTCTGTGTTATGTTTACCATCCTT
GTTCTATCAGTGTATTTTTGTTAAATAATACCTTTGTCACATTTCATGAAACTTTATCAA
AATTTAATCTGTTCTTTTCAGCACAGATGTAATAGTGGAATGCATAAAAGCATTGTGCCA
AAGGAAAGGTCCTAAGCACTAACCTGTCACAATTTGCCATATCCTGTATGATATATACAT
ATAATCGTATACCACAAAAATTACATTCTAGTACTATCACCACAACTGTGTCGTTCATCC
CCTGCAGCGACCAAAGACAAGGCGGGTCCA
>c104067_g1_i1 len=265 path=[243:0-264]
ATCACATGCTGTCCTGTGTGAAATAATACAGAATTCAATCAGGTGAGTCCCTAAAACAAC
TGCCAGGGGTCATGGTTTAGAGGATCTTGAGGTCTAGAAATCTTCCCTCATCAAATATGT
TGTTCCAGGACCTTCATTAAATCCATAAAGATTTGTGTCATCTGCATAAGTCCAGGACAT
TGACCCTGGCATTTTGTCTGCCACTGAATCCAATATCCAGTTTATGCAAATGCTGAGGAG
TAATGGCCTGTATGATTCCTTTAAA
>c104152_g1_i1 len=278 path=[1:0-277]
GAAAACATCCATGAGAACCTTACTAATATCTGTAGCCTTTGAATTGAGTCCATGTGAGGG
AACAAAGGGTTTTAAAATACAGGACAGTGAGTGAATAATATTGTGGAAGGGACCCAGCTC
TGATGAGGATACGGGTGTGCGGTGACGTTATATGAACAATAGCTGTTGTGTAATTACTGG
TTACTCTGTATTCGAGGGGGCATGGGCAGTATTGATATTTCCACAGTTAGCAAATACCTG
CATCATATATTGGCTGTTGATGTGACACGGTCGCCCCG
>c104357_g1_i1 len=227 path=[1:0-226]
TGAGCCTCTGAGCCGCCCCGTGGCTCACTAATAATTGAGTGTGGCATTTGACACCAGAGA
TGAAGCTTGCATCTGATTTACGGCAGAGATGAGCCTTCCCTCTCTCCTCCCATTCACCCA
CTCACCTGCCCCAGCACAGTGTGTGGTGTGGCGCCTCTTCCCTCCACCTCATCCTCACCC
TTTGACTTCACAAGTGTTCACTCATGCAGTGCACTTCCACCATAGTG
>c104703_g1_i1 len=656 path=[634:0-655]
GCCAGGTTTCAGGGGTGTTGTGTAGGCTCTTAGAGGATTGTTTGTGCAAAGCTGCGTATG
GAATTCTTTCAGTTATGTGTGGTATTGAAATTGCTATTGGTTCCGTAGAGCTTTGCAGGG
TTACGAAAGTGAATAGTTTTATAGAATATGTAACTACATACAAGACTGAGAGGACAACAG
CTACACAAAAGACCTGCAAGACTGGGAGGCTGGAGTGTCGGTGTCTAGAAAGTTGTAGAC
TGGAAGCTTGGGGCTGAGGCTGTATGCTGGAGGCTGGGGGTATTGCAATCTGAGCTGGGG
GCTGAAAACTGGGGACTAGGGGCTTGGGAGAGAGACTTGTAACAGGAGGACTGGGGTGCT
GCAGGTCATACTGAGAGCAGAACCTAGGGATCCGAGGGTTTGGTGCAGGGTGGGATGAGC
GATTACCATCCAAGGGTGAGATTGCCCTGCCGAACGCGATGCTGCAGCCAGCGGGTGAGC
GGCGCAAAGTACTGCAGAAGGGGAGTGGCGTCCAAATCCTTAGTTTTCCTCGTCAGCGTC
CCCATCGCTTCCCTCCACGTGATTGAGGCGCCCGCTGCCATCACCTCCCTGAGGAGGGGG
ACGGCAGTGCGTATGGCGGCGGCGGGGCATTCATGAGGTGGTATGGGCAGCGGGCG
>c104865_g1_i1 len=271 path=[1:0-270]
GTGGGATTGGGTATGATGTCATTTTGTTGTATGAAGTCTGGTTCAGTAGTGTTGAAACTG
GATGTGCTGGGAATGCAGAAATGATAACACAGTGAGAGGCTCTGCATCTAATCTAATCAG
CTGATCAGGTCAGATGCAAGAAAAATATATTATCATGTCATGTCATGATATGGAATGAGC
TGGGCTATGGAAGTGAATTCTTGTTCAGTGTGGACCTACTAGAGGCAAAGATGTGGGGAG
CTTTTTTCTTACCCAGTGTGGATGTACTTGG
>c104941_g1_i1 len=247 path=[1:0-246]
CTCATAGGCCAAGGAGACGGAACTCATCGCCGAGGCAACGCGCAGCTCAGCGTATGCCCC
GACTTTGCCTTCCACTGGGCAGTTCCGAAGAAAACGGGTGTTGGGTGTGGAGAAGCTGGT
AATTGTTGGTGGAGGTTATGGTGAGATGGAACCTCTGCTAGAGAGCTAGGTGTTTACGGA
TGGTAGTAGTCTTCCGTCCATAACGCTGCTATTAAGGACGACGACGGCGGTGGTACAGGG
ACGTGGG
>c104275_g1_i1 len=215 path=[193:0-214]
GGGAGGGGCCGGATCCTGTCTCTTCACACTTTCGACCAGGAGGGAGGGGCAATGCGGGTA
AGCACGGTGTCTTTCTTATGGGTCTTAAGCACGTGTTGAAATCGAGACATGGACGGGGGA
ATGGCTCGCTTTCTTTCCCCCATGACTATTACAGGAAAGCGGGGAATGGAACACAACACA
TAATATAAGTAAATAATGAGAATTCGATAACAGAG
>c104499_g1_i1 len=209 path=[271:0-208]
GGCAGGGAGTTCCAGAGTTTACCCTGCCTCCCCTGTTCTTGCATTACTGGGCTGCTGGAC
AGGTGGCACAGCCTCATGTGTGCCCTGTCTGTCCAGCACCCTGGCTATCCTTGTGGATGG
GCTGGGCACACACTGAGACACAGCACACAGCAAGGGTGTAAACTGCACCTCACTGCTTTA
AATATGAGTGTACAGGTTGAGAGGCAAGG
>c104816_g1_i1 len=351 path=[1:0-350]
ATTTTTCTTTTATCAGAGAATTCTGTTTGCATCATCTTGAAAATTATATGAAGTGAGACA
TATTTTCCTGTAAAGGAATGAAGGAAAAGGAAAGGAAAATAGAGGGAGTGAAGATATATG
ACGTAAAATGATAGTTATTTGCAGCATTTTGTAATAGAAGTTGCCAGACTCACTTTCCTC
CTTGCCTCTCCTTCCACCCCCCCTCCCTCTGTTTATTCTACCCTGTTTTTTCCTGCCACC
TCATCTGTGAGCATCTCCTCACCTGTATCTGCTGAACACCTGTGAGCAAGAACCTTCACT
AGCATATTTCTCCCTCACTCTCTCTCCAGCTATCTCAGACCTAACATGTCA
>c129678_g1_i1 len=771 path=[1:0-770]
AGGCAGAGTGGTGGGTTGTAGAGACGTGCAGTAACAAAATTAAAAACCCTTCGCTCCGCT
CAGGGAATAAATACATAAAAATAATAAATACAAACATAAATGAAAAAAAAAATATAATAA
AGTAATAAAACAGTTTAATTTGGATTGTTCTGATCAAGTTGAAAAAAATCTTTGCCCAAG
GAAACCTTTACCTGTCATTCTGCACTGTTCTCCATCATAAAATACCCATGCATGTCATTG
TATAAACATAAGTACCTATATTTTTATAAATGAGAAAATTGATTAAACAGCTAATGAACT
CTTCGAGCCAAGTGTAAGATGCTTAACAGGTGTAGCAGATTTCAGCATTCAACATTGCTT
GGCAGTCATTTTGGTGTCATAAGTTAGCTGGCACCATGAAGGATTACCTATCAAACCACC
AATGTCATTGCATTACTATCATTTTTATATCTTCTCACATTTGGTGGTGTTTAAACAAGT
GATAAGTATCAATGATCAGTGTTACTGACTTCTAAGAGTGCTGTACAAGATGTGTGATGG
CACAATACAGAGAATAAAGACCATTTCACACTGGTTGCAGTGCTACACTAACCACACTGT
GCTAGCGGTGTGAAACTACATGGCTTTCAATCGCCGAGTTATTTTGTACGAGGCTGTTCA
CATTGCCAGTGAAGCTATGCAAACAATACCTGCAACATGGCTTGTGTAACTTTCCCAAGC
TTTGCCTGGCCAGCAATTTTTCCTGACATAGCTTTGCTCACACCTGTCAAT
>c129325_g1_i1 len=541 path=[519:0-540]
GACTATGTCACATTCCTGTAGCACACAAGGTTGGGACAGCGCGAATTGTCAGTGTAATCT
TCATCAATCAGAATAGAGTATCTGTCAAAATCATCACGAACTTCACTGACGTTCCACCTC
AGGTATACCCAGCTCTCTCCCACGGCATCCACCACAAACTCCAGCACTAGACCAGTGAAA
CTACCAAGATCCCATTCACATTTTCCAGTGTTGCCCAGCTTGTCACGACCAATCACCTCT
GCTTTCCGCACACAGCAAGAACCAGTAAATGTGGCATTAATAGGATGTGTTGAGCCCTCA
GAAAAACATCCACAGTAAGATTGTCTGCTGGACGTGAGTAGATTTTGTCATACCCAGTTC
ATTGTCCTGAAGTGTGACCTTGGCTGACCACCAACCTCCAGCACAAGTCTCTGCTGTGTT
GTAGTCTTCACAGTTTGTCATGTCATTGGTGATGCAGGTTGGTGGATTTTCATCTGTTAC
ATTAGGGAGAACGTAAAAGTGAGAGATGGCTGAGTTCACGTTGTGCTTGTGGAGTCTTGA
T
>c129688_g1_i1 len=523 path=[1:0-522]
GGGGAACGCTTTCCTCTATAACCCTGAAGATACATAGAGCTGAATAGTTCTAAAAATCGA
CATTGACCCCATGCCTAGAGTTACAAGAGGAGAGGAGCGGAGTAAGCCGGCAGGTGTTCC
AGTGCCCCACCCTTCCCTCCCTTGGCGAGTGGCGATGATTTCCGGAGAGAATGGGGGAGG
AGGTGAAGTATGTTGGGGAATCCAGAAACGTGATGATGACACGCTGTTCGTTCTTTAAAG
CAGATATGGTCAAGATAAGGTGTATTTTTTTTTTGTACTTCACATATTATGCAACATTTA
GTTATTATTTTTCCTTCTTTGCACACAGCAGCATACTGATTGATTAAAGAATTCCGAGAT
ATTTATATGTATGTTGTATATACAAGTGTCACTGCAAAGCCTGAAACGCGATTACCAGAT
ATAGCTGCATTTTGGAAGTACTGAATAGATAGTAGTAGATAGATTCTTCAGAGACCAAGA
CTATCGCCGTGTGTAATTTGGTCCTATGGAGTCAATATCGTGC
>c129898_g1_i1 len=239 path=[217:0-238]
AAACACAAAGCTCGTTGGAAGTGAATGTAGATTGGCCTTCTTTTTTATGATATTTCAACG
TGCCATAGAATTATTTGCCTCAGGTGACCTCTGTCAGATCCTGGGAACACACCAAGACCC
TCTAAGATATCTTCACAACGGAACACATACAATACCTACCGAGCTCTCATTTATGCAGCA
AGTCATCCCGAATTCAGGTAGACATGTCTTGTTTGTTAATATCCTGCAGTGGCAAACAG
>c128979_g1_i1 len=226 path=[210:0-225]
TGTGTGTGTGTATGTGTGTGATTATTTATGTCATGGTCAGTATTAAGGTAACATGCCTCC
CACTTTCACTGTCTGTCATTTTTCATAGTATTAAGTCGTCTGATGTTAGAATCCACCAGG
AGGTTGTCGTGGATGAGTAACTTGAACTCCAGTGGATTAATCTTCCTTTGGGCAGCTTTG
GGAAGTTGACTAAGAACTAGCATATAAAAGTTTGTGTTTACTGATG
>c129820_g1_i1 len=226 path=[204:0-225]
TATATACATATCAAGTGCCCTGCATAAAAAGGGCTGCTTGCACCACCCTTTGCAAAACTA
AGATAGCCATGTATAACATATTGAAGTCTTAACTTTTGTGTGAGAGTGGATGAATGTCAC
TTTGAGTACTGAAGGCAAGGTTGAAAACTGCTTAAAAGAGAGAAGTCTGGTTGATCATCA
ATGAAGGCATGACATGCTTTTGAACAATTTTTCTTCATTAGAAGAG
>c129790_g1_i1 len=396 path=[1:0-395]
AGTAGAATTCTTATATGCATGTGCTCATACTTGTCAGTTGAGATCTTTGCAGCACCAGAA
TACTATCAGTCATTCACAGTTCAAGTGGAATAAAATGTTTAGTGTTAATAGGAATTTTAG
GTTTATGAAGAAGCATGAAAACCTGCCCACTCAGTGTTTTTTTATGATGGAGCCCTAACT
TGCACTTTAAGACCTCAGGAATCAAGAAAGAAGAGTTTTTCAAAATGATCATGATAATTA
CCTATTCAGTCCTTGCATTCATTCATTACTTTATGCTTCACAAGCCAAAAAGACAGCTTA
CTGAGAAGAAAAAGGCATAATTTATAGAGAAACAATTATTGACAAAGAAGGAAAACAGAC
TATTACAAAAATGTGAACTAACAGCTTTCACATTGA
>c129953_g1_i1 len=203 path=[1:0-202]
GTTCCATGTCTTCAATGAATTCCTTTCTCAAATTTTCGTAATTTTCAGATGATAAGCCCG
AGCAGCCGAGGAAGAGAAAGTGTGTTGAACCTCCGGGGACGCCGAAGACGATATCGAGCA
CCAGGCGGGGTGGCAGAGAGGACGGACTCAGCGGCCGCGGAATGTCCCCACGATCTTGAC
AGTCACCGCGAATTGTTCTTCGG
>c87489_g6_i1 len=347 path=[8701:0-262 8964:263-346]
TGTGTGTGTGTGTGTGTGTAGACCCACAGAGAGGAGGAATCAGTCAGTGCATTGCACTGG
GGCCCATGGGGTCTTTGAGGGACCCAGAGGTAGAGATGTGGATCCCCCATCTCTACCTAC
TGGCTGCAGGGGTGGGGGACCTAAAGAATTCTTGCAGCATCACATTTCAGTTCTCTTGGT
GGTCCTGAGTGTGTGTGTGCGTGTGTCAGGAGCAGTATAGTGCTAATTGGCTGACCAAGT
GCATTTGGGGTTCCCTTGTATAAAGAAATCACCTGTGAGGCTGAGGTGACATCAGCACTG
CATGGCGCTCCTGAGCATTGTCATGAGGGTTCCATTATCTGCCTCCT
>c87483_g1_i1 len=3481 path=[1389:0-454 1844:455-456 @1846@!:457-1106 10559:1107-1113 10566:1114-1153 @10593@!:1154-1894 @2407@!:1895-2542 5152:2543-2543 @2166@!:2544-2706 5313:2707-2707 878:2708-2757 5363:2758-2763 5369:2764-2804 5410:2805-2825 10795:2826-3306 782:3307-3480]
GAGGATAAAGGAAGAGCAAAGAGATATATTTGCTGCAGGAACAAGAGTGAGATGTCCTTA
TGGTTGTTTTATATTTTTATGGAAGGCTGTATGAGGAAGGGACCAAAATTCAACTCTACG
TCTAAGCTATAACCCCAGGCCAATGCCATAGGTGGCTAACAGATCATTGGTATAAGCCAG
GATAGGTCTAGCAAGCCACTGGTGGAATGTTTTCTATGCTCAAGAAATGCAAGGTGAGGT
GAGAAAGTATGAGGAAGATTAAAGCTAAAGTGAGAAATGCTGGTGCAACACTGAAACAGG
ATGGAGTGGGATGGGCTGTTATAGCATGTCTGTTTGCAGATGACACTGTCTTTCTAGCAG
AGTGAAATGGAAATTTAGAAAGAGGCAGATCATTTCCATAGAGTTTAAGTGAGACGGTGG
CGGCAAGTGTTCTGAACCTTCATCATTTACATTTCAGAATATGACACTGATTTCTCGCTG
TGCCTGCATTGATGGCTGTGGTTATCCCATCCTTCCGAGAGGCATGTCCCTTGGCTCGTT
TCTGCTGCTGCTACTTCTGCTGGCAATCTTCATCTATCTACTTGTTGGTTATGTTTATCG
GCGCTTTGTGATTGGAGCAAGAGGAATAGAGCTCTTCCCTCATCTCAGCTTCTGGAGGGA
GTTCCCATATCTTGTACAGGATGGTTTCTTCTTCTTAATAAAGTGTGGGCAGGACGACCT
AACTTATGAGAGAATATGAGCGATAAGGGCATCAACATTCAAGAGAATATTAGGAATGCA
GACACCAAGTTTCAAGAGGGATGAGGACACCAGTACCTTAATAGCTTTACTGTGAAAGGA
TTATGATCTTGATAAATGCATTGTTTTTAAAGAAAAATGTATGTGCATTATTTACAGTGC
ATTAATTATTTTTACATTTAATTTTAAATTTAAGCCTTCTCACTAGATTTTTAAAGTTTA
TATCATTCAATATTAATAAATGAATAATTTTACAATAAAAGTATGATTAGTGTAAATTTT
GTACTGTGCATACTTGCCACTTTTTAGAAGCACTTACTGGTGATAGTGGATGATATATTC
ATGTTATATATTTGTTGTTCTCATTTATTCATTTGTTTTAGGCTCATTTAAAAGCAAGAA
GACAAGGAGCACCGCTGAAAGTTTGTAGATTCACTTCACTTCTGTTGTATTGGATACTTG
TACTCTTGAAACCCGCAGCTATAAATTGTGTGTAAACTTTTTTGTCTCAACATTTTGTGT
ATCCTAAAATTCTCCCATTTCTATTTTGATCAATCATATTGGTGGTGGTCTTTTGATTAA
AAAAAGAAAGCAAAGTTTTTATCATCTTTCTCTTTTTTATGTTCAAAACTAATAAGAGTA
GGTTATTACTCTGGCATGCAATAATTCCAGTTTTGAGATATTACCCATTTGTTGTTTGAT
GCAGTTAGTGCAAAAGGTTAGGATTATTATAGGATTCTATAGGGTAAAAACCAACCTGCC
CATCTACTTGTATTTGTGAATTTTATTGACAATCCTTATCCCAATTGGCATTTGCATGTG
TATTTGTTGTGCTGGAAATCCAGGGCTGTAGTGTTCTGTGGAATCTTTCTGCTTGCTCTT
TTATTTTTTAATCCAGCATCACACAACCTGACTCAGTAGGGTGTGTGACTTCTTTTCATT
CTCTTATTCAGATATTTTGTAACCTCTTGGAAGGATGTTTATGTTAATATAGTGCAAGAA
TGCAAGAAGTCTTGAAAATATTGCAGAAATAGTTTGTAGCTTGGCGTAGTTTGTGGCAGG
CGTAGTACACGCCCCATTTCTGAGCTGCATTCAAGATGCAATGCATATATCTTGCTGTGC
CTGTTTCAAACACCACTGGATGAAATGTTTTGACATTTTTTGTATAAAATTGAAAAGGAC
GGAAAAAAATTAGACAAAAGATTACAAAATTAAACATACACCTTCTACACCAAATAGAAA
ATAGTTTATTCAGGAGGGATGACCCCAAAATTGATAGTGTAAGTAAATTTTTCCCTGTTT
CTTAGCTGCTCCTCTCACTTTACTTAAACAAGGCCTTTTTGGAGAGTCAGGAGTATTTTT
TAAGGAAATGCACTACCACAGGGTGCACCAGTTACTCGCAGATTTACAACATTCACAGAT
GTCTGCTACCTAACCCCTGCAAGTGTTAAGGATTGGCTATACATTTTCACTGCACTCTTT
TCTCAAGGATGGGTAGAGATTTCCATCTAAGCAGGAGTACACACATGTGCAGAATGGGTG
GAAACTTTGTCTTTTTAGAATGTATAGATATTAATGTGAAAATTTGTATTCTTTTATGTG
TTATGCATATTGTAACTCCATGACAGGTTGTTTTGAAGTGTGTTCATCATAATCCCCTAC
TAATTACTCAAAATAGCTGCTGGGATTCTCTCACAGATTAGATATGTATGATACTCTACA
TTTCCACTCATCACATCAATCATTAGTATATTGTTACTGTATATTGGAATTATTCAACTC
TACCATGAAGACATGTATATATATTTTTTTTCAATTGCTGGAAATATTTCCTTGTGCACC
AATATAATGTTTATATTTTTCTAGAAACAAATAAAATAATGAATACACTGAAAGTTGTAT
TGATTTCTAACACCACATGGAGCAGACTGAATCAGGTGTTGTTTGCCTCAACCTTGTCAT
ATCATGCTTTTGACAGCCTACTTATCAAAAGGTTGCTGATGCAAGTGCCTCTGAATGATT
GAAAATCAATAACACATAAGAAACTACTTCAAAAGCAAGTATAAGACTCAATGAAAACAT
TATTATGATGCTTACTTCCAAGTACATTAAAAAATATGCTATCTTCATTGCTGCCACAAC
ATAAAAGACACATCAGAAAACAGAGGAACTGAAAGAACTCTAGCTCTGGACGGAGTCACA
ACAAGTAAACACTGATTTCCATATTAGTCTCTGATTAGTCTACTGATTTCCATATTAGTC
TCCTTCTTGTGTACCCTTTCCTTTTATTGTAATTTCACAGCAGAGGCAGTTAATAGTGGA
ACACTCAGGTGCAGAGAACTGAGGACACTGACAGGAATCACAAGGAAGGGTGGGGCACCA
TTCACTGCAATATGAGCAGTCTTCACACACTTCACAAGTGCCACAGCTCAGACAGCTACA
CCTCTGGTCAGCTGGACAACAGTGGTCCATTATGGAGGCAAATGAAGGCAGAGGACCACA
GTTACAGCAGGCCTGAGCACAGTGTAGGCCCAGCTCAGCACAGCTGCAGCAAGCCACATC
AGGACACGGGCTTCCACACATTCCCTTCTTCAATAAACACTGCCTGATACTTAACCCTAT
AATGACCATAGCCACATATGCTGCTATGGCAATGCAGAATATAGCTGCGAGCGGGACATC
CCAGGCGCCTTCAGAGAGGGGCACCTGCTTCACCCCCATCAGGCAGCTTTCACCTCTTGA
T
>c87477_g1_i1 len=5309 path=[5287:0-200 5488:201-434 12225:435-436 5724:437-649 5937:650-2059 @7347@!:2060-2293 7581:2294-2314 7602:2315-2406 7694:2407-2408 @7696@!:2409-2971 8259:2972-2985 8273:2986-5308]
GGGGATCAAAGCTTCAGGTTATAAAACACCGAAACGGGAGCGTCAGACTGAGCCGAGACA
GACCTGGAAACGAAAAGGACATAAACACAGCAAACTTGGCGAAGGACGAACCTTTAAATC
AATACGGAAAACGTGTTAAAGCCACAAAAAATACGAATTTTAGGTTATAAATACAAAATG
ATGACCCCCCGAGGATCAGAATAAGGTAGAGAATATGGTGAAATAAGGGGAAAAAGACCG
AGAACAGCGTCGCCACACCTGCTGTCTGCTGGCCCGGTGTCACGTGGGTAGTGCTGGTGT
TTGTGTTTGGTTGTGTTTGCGCCATGTGGGCGTGTGTTCCGGCCCTTGTGTGCGCGGCAT
GAGTCCCTAGACACGGCTGCTGGTTGTGGAAGGAGTGTAGAGCCGCCGCGCCGAGCAGAA
GTTGGTGTGGTGAGTTAAGGTGGTGATCATCAGACTACTGTGGACTTGGAGGAAAATAAA
TGCAAGACTCAAAAGACAATTAATAAACTGCTGTGGTCACTTCTAATGGACTGCTGAAGC
AAAGGCACCATGTTATTTGCCAGATGACCCAGACCACAGTGAAGTCCTAACATATTTTGC
CTTACAACTTGGAGCCAAACAACAGAACATCATTTCAGAGTTTGGTAAATAGATAAAGCA
GCCATGAGGCGAATGAAAATTCGTGCCAAACCCAATTTTGGCGGAGGAGGAGGAACATCA
CGGACCAGTTCAGGCCCTGGACGAGGCAGTGCAGCACCTGTGGAGGCCCAGAGCAGCAAG
ATCCAGATCACTCCACCACCTGTGGAAGAAGCTGATGTGTCTTCAGCAGCAACAGCCAAA
TGTCCAGGGGGGGAGGGAGCAGTAAAAGAGACTTCAGGGACTCAGAACATAAGTAGTGAT
GTTTCAAGTGTCGACCTTCAAGAGAATACCAATAAGTCTCCTGTCAATGTTACTACCTCA
GCATCTTTCCAGATGAATGCTTCACAGCCCAGTCCAACAAATGTACAAGGGATAAAGTCA
TTTGATGTCATTGATAGTGGCAAGGAGCTTCAACAAGTAGTTACAGACAATAGCTCTGAA
TCAGGTGCTGCAGTCTCACCTGAAATAGAAAGTAGTGTGACCCCTGAGCCATCAGAATCA
CATGCCATTCCAGTGCCATCACCAAAAGCTCAGCCATTACTAGTGCCACAGGAAAATCCT
AGTGCTACAACTTTCCAAATAATTTCTCAGTCTATAACCCAAACTCATGTTGATAAATCA
GTGGATGTATCCTGTTCTGGTGCTGCATCACCTGTAAGTGACACATCAAGTAATATTTCC
AGAGAGACTCAGCAAGACTCAGATGGGAAGTCCACATTATGCATGAGGAGGAAGAAGTTG
AAGGTTAAGCCAATGCTAGGCACTGTAAGAAAGGGTAGCATAATTGACAAAGCCAAGGTG
AAAGCTTCTGACAGTAACATAACTGTACCAAACATGAAAAGTGAGTGTGTTGATGTGCAG
CCTTCAGAAAATCAAACCAACTCTGAAGAAAATGTAAGTAGTCCAGAGAATACAGAAAAT
AATCACCTAAATCAGAATATGCAAGAAAAAGCAGATACAGATGCTGATGCAGGTAATGTT
TCCAAAATGTGTAATAAAAAGCCATTAGAGAAAGCAGATGTACAAACAAATGTAACACCA
GAATCTTCTGAATTCAGTGAAGGACTGGTATGCCCTACTGAAAAGGAAGTCATACCAGTA
AGACAAGAAATGGAAATTGAAAGTGCATTGCCAGAGAGGACATGTGAAGACATGGAGGTG
GAGGTGGTCAAGGAAAACACAAACACAGATGTAGTTGTGGATGAAACCCCAGCTTCTGTA
GGAAATACTCTGGCTTCCAAAACCACTTCTCACACCAGTGCCCCAACAGCTGGCTGTAAG
AGACGGGCAAGAATTTGTGCAAAGCCCGCTCTGATAACAAAAAAGAAGAAGGAAGATAAT
AAGGGCACTAAAGTTAAATCAGTAGAACAAATCACAAATCACAAATCACCAGATGAACAG
CTAGCAAATGCATCAACCCAGGAAAGTATTACAAGAGGATGTGGCAGTGAAGAATCTGAC
ACTGCTGCAGTGAAACCAAATGTTGAAATCAGTGAAAGTCATCAAAGAGAGGAATGTAAA
TCAAAACCCAGTATTGCTTCTTTCAAGAAAGAGGTGAAATTTGTTGAAATTGAGTTAAAC
AGAAAACACAGTCATCTCTCAAATATAAGTGACAATAATAAAGATAGCAAAGAGTCAGAC
GAAACTCAGAAAATTAAAAGGGAAGGAATTCATGATAATGTCAAAGAAAATGTTGATAGT
CCTCTCCATAGCAACCTTAAGACACCCAGAATAAAGAAACTCAGTGAAAATAAAGAAATA
GATCCTGAATTGGAAGTACTTGATGTTAACACCAATGTGGAAAAACAAGTAAAAAAGAGA
TTAAAACAAGATAAATGTGAAGAAGTCATGAACAGTGATGATAGCACCGGTGACAAAGAG
AATGCATCCACAGCTATCATTGAGCTGCCCAAGCAGGAGAGAATCATCAAGGATAACTGT
TCAGGCATCACACAAAAAGCCAAAACAAAGTCTCCAGTACATAGTTCCAAATTATTTGGA
AAGTTTGAGAGAAAACACAAATTTGAAGATGATGGAGACTCTCCTGATAAGAAAAAAAAA
CAAATTTTCCGAGCAAGGAAAGATGAGTTCAGAAAGAAAATGTCTGAAGGAGCCATGGAA
CGCAGCAAAATGACCATGTTTGACCTCATTTACTGGAACCCAGCTAGCAATCCCATGCCA
GGCCGCACAGCCTCCCCCAAAAGGTCCACCGGCAGGGGCGACACAGACAGCATCACATCA
GAAACAGCAGAGGAGCAGCAGGTTGATGACTTGGGGCTTGACCCGGCAGACTCTGAGCAC
CAGTCACGTCCAGAATCTCCAGAGGTGGTGAGCGTAAGTGTGGCAACCCCAGAGAAGCCT
GATGAGGAAAACAAGGATTCAGCAGAGGAGGAAAAAGATGCTGGAGAGGATGTAGACACC
AATGAAGAGGAAGCATCAGGTGAAAAGGATATCTTTGCTCCAAGAGTGAAAATTGGACCC
AATGGGGAAATCATGGTGGATGAGCAGAGCATCAAAATCCAGACCACAGCTGCAAAGAAC
CGAGATGAGGTGCTGAGCAAGGCAGTGGTGGTAGAGGAGAGTGGAGACTCTTCTCATTAC
GGCAAGTGGAGTAAAAGGCGAAGAAGATCATGTGAATGGACAGTGAAGGAAACAGCACTA
TTCTACAAGGCACTTTCAACTGTTGGTACTGATTTCTCCCTCATGGAGACACTCATCAAG
TGGAGGACCCGTGCAGAACTCAAGACCAAGTTCAAGAAGGAGGAACGGAACAACAGGGAC
CTTGTGGACTTAGCACTCAATGACTCAACACAGTTTGATATGACTGTGTTTGAGGAAGAA
TCAGATTATGACCCCAAGGAAGACAGGAAGGCAGCACGACAAGCTGAAAGGGCAGAGGCC
AAGCGGAGGCGCCTGGAGATGAAACAGCAGGACAAAATCAAGGAAATGGAAAAGAAGAAG
ATTGCAAACAAGAAAAAGAGGGCTGCAATTAAGAACCGCAAGAAGGTGCTCCGCAAGGCA
TACAGGAATCGGGGAAGAAAGAGGAAGGAAACTTTTGAGAGTGACAATGAGGATTCGCCC
AGTCTGGATGACTCAGACAGTGCCTCAGAGGACTCAGTATTAGAGCAGCCACAGCCAGAG
GACTTGGTGCCTGTAAAACCAAGAGTGACACTGAAGAGGCGACTCCCAAAGAGACGGAGC
TCCTTGGTGATCAGCGAGGTAACTGTAACAATGGAGACAGTGAAATACAATGAACCAGCA
AGTAAAGATACAACTGAGCAACTAGCAGATGAGCAAGAAACACCAGAAGAGTACATCCAG
CCTGCTTCCATAGCAGAGAAAAACTTAGATGACCATCATGACCCTCATGAGGAGACACAC
CCTAGCAGCTCTCCAGATAATGGTATCCCACAAAGAAGTGAGGAGTTCAACCATCATGAG
GAACAAGAGAGTGAGATAAACTTATTGAATAAGTATCCTCAGCTTCCTCTTAATGAAGGA
TTACCTGAAACCCACATTATTGAAAACATGATCTCTGAGGATGATGAAAATGTAGGTGTT
GAAAATAATACAAATACAAGTCAAAAGGATGACGTCAAGAGCAGTGAGCCCAGCACCAGC
ACCTGTAAAGACAAAAATTCTGAGAACATCGAGACGATCACTGAATTGCATCCCTGCAAT
CCTGCACCAGAACCATCAAGTGATGATGATGGTCAGAGAGTGTGGCACTTCCCTGTGTCA
GCCATCCAGACCTTAGAGGATGGACGGCAGGTCATCTTGGTGCCCACCCCTAGTGGCCAT
AACAGTGTGCCAGTGCCCATACTGCCCCCTGGCACTTCTAATGTGGTGGTGATGGCCACC
GATGTCCCAGATTCCCCTGGAGAACTCATTTACCATGTTTATGTGGTGTCTCCTGTCGAG
GCTGGAGAGTCTTAGTCAAGCACCCCTCCCTCACTACAAGGTGTGGGGCTCTGGTGATTG
TCAGACCTTTTCAAGCAGTACAGTCTTGTTGTAGACATAGTACTTTTTATTTAACTTTGA
AATGTGATACTAATGTATAAGCTTATTTATATTACTTTTTACAAGGAAATTTTGACATTA
GAAATGGACTTGCTTATAAGCATTATTAGACATATCTGTATTGTGAAATGAGTGTTTGTT
TTTTAAAATAAAAGTAACATGTATATGGGAGTTAAAACTGCCATATTTTATGCATAGATT
TTGATATTGTGTAGTCTCAGGAAAGTAGAAATGAAGATTAGATATACCTGACTGCCACCA
GAACCAAGTTGTTGTGTCAGACATGTGAGGAACTGCAATCCTCAGCTTTATTAGGTTAAT
AACTCAGCGAGGTGGTGGGCAGTCTCACTGAGCATTCACTAAAGCTAGTCATTTGGTAGC
AATAAGCTTTTAAACCTGTTATATTTGTAGTTCGGATACCTACTTTAAGCAGGAAGTGGG
AAGGGGAATGAATAGCAGGAAGGGTGGGAGGGTTAGTGGCCGGGAAGGGAAGGGCTACAT
GCATGATAACTTTGTGTTGACTGTGCTTGTGTGTCCTGTGGTTGGCTGTTGTGTGACGCC
AAAGTCCTCTGTAGTGGGAAGTTATGATGTATGTATATATGAAAATAAATGTTAATTATT
GGGAAAGGATTGTTTGCAAAAATATGACA
>c87832_g3_i1 len=300 path=[9720:0-13 8505:14-160 12151:161-246 12201:247-260 3333:261-299]
AAACACACACACAAACACACACAGGGTGAACAGGAGGTGGGTGAATGACTGGAATGGACT
CGAAATTCAACAGGTTTAATTAGTAATGCTGTCAAATAGGGGAGGTTTAAATGGTTAGGT
AAGTTTAAATAGGTGTGACAGGTAGGAACAAGCAGGTATATTTAGTGGCAAGTCAATAAG
GGTGTTTAAATGATTAGGTAAGTTTAAATAGGGATGACAGGTGGTAATAGACAGGTGCAA
TTTGTACAGGGGGCTGCCACGTGTAGGCCTGATGGTTTCTTGCAGCTTCCCTTATTTTCC
>c87502_g8_i1 len=12146 path=[30395:0-472 30867:473-613 @13058@!:614-2548 32937:2549-2551 15580:2552-6045 @16032@!:6046-7792 38171:7793-7795 @14880@!:7796-8156 44626:8157-8159 38534:8160-10122 40489:10123-12145]
CACCACCACCACCATCACCACCATAACAACAATAACAACAACAACATCATTACCTTTGGG
GGAGGTGCCATGTCTGGAGGCATGATGCCACCAGGTGGAACACAGGCCACAGGGACTGTC
ATTGGCAAAAGCAGTGGGTCTGGAGGCACTTCTGGACACCCATATCTGACGGCAGGACGG
GACGACAGTGACATTGGGGCACTTCTTGGACGCACTACCTCGCCTGGCTCTTTCCTTGGC
CTGAGCCACACTTCAGCCTTGTGTGGACTGCTGGAGGTGGAGCCTCTACACTTTACACTC
CACATGGCCAGTGATGGAACCAAAATGGAGCGTGCCTCCACAGGTCACTCCGGCAGCCCC
TTCATGATGCAGCCATTCACCATTCCTGGGGGACTGGACTCCTTGGCCCTGGCACAGGTG
GAGTCCACAGCCAATGCTGGCAATGCTAAGACTGTTGATGGTGCTGTCAGTATGCTGCAC
AAGGCAGTTGAGGACATGGCTGTCAAAAACCAGGCAGTGGAACTGTTGTTGGCCAAGAAG
GCAACCAAGACATACCTGGAGAAGCTGCAGACCCTCAGTGATCAGCTTGCTTCCATGAAG
CACTGCCTGCAGAAGGCTAAGCAGCGCACTCAGACCCTGGCCAAGGTGGTGGCAGCTGAG
AATTCCACCTCGCCAGCACTGCTGCCACTCGATGGACCAGTCAAGGATGGGGAGGCCAAG
GAGGAGGTCAGCACAATCTCATCATCCAGCAGCTCCTCAGAGGCCACCCCAGATCATGAA
AGTATTGATGCTATGCTTTTGGCTGAAATTCAAGCCCTAGACTTGAAATTAATATATGCT
GACAAGAAAGAGTCTGAAGTAGCCAAACAAGTGGGAGGACCAAGTTCATATGCCAAGAGG
AAAAGTGAGGAAGATGTAAGTTCCATAGAAAGCAAGGCATCCACTCCTTCAGGCAGTCAC
CCCCAGGCCAAAGATGGATCAGGAGGAGGAGGGAAGAAAGGTCCAGCAGTCCAGAGTACC
TTGGGTGCCCCATGGCAGCAGCTCCTTTCACTTCCCCCACAACAAATGCTGGTCATTGAA
AGGATGCACTCTGGAGCTCGTCGTTTTGTTGTCCTGGACTTCGGCTCTCCTGTACTACTG
ACTGATGTGGTCATCCCTGCCTGTGGTGACCTGGTGTCCCTCAGCATTGACATCTGGATG
ACTGGCGAGGACATGGATGGAGAGCGGTTGGTAGTGGCCTCTGACATTGGCTTGAGGCCA
CTGATACTTGCTGACCTGCAGCCCCCCCCACTTTGTCGATACTTGAAGGTCACTACCTTA
GGGAGGTACGGAATGAACAGCTCCTCCCAGTGCCGCATCCCTGTGGGTGCCTTCTACGGC
CACACTCTCATCCTACCGTGGCAGCTGCAGCCAGATGAGGTGCAGCCAACTGTGGTCAAT
AAACAGTCAGCTCAGACACAACTGACAGTACTGGCCAGTGTGGTTGAAGACATTGGGTGC
CGGTACAGCTTGGCATGCAGCAAGCTCCGGGCCTTGCTGCACCCTCTCCTCATGAGTCCC
ACCACTCCCTCTACACCTCACACATCCTTTGGTGCTGCAGAGCTTCCCTACAGCTCCCGT
GATGCAGACTTAGAGAGAAAGATAACCCATGCCTTCCAGGAATGTATGTTGGAACAGCAA
CACCTCAATCTGGTTGTGTCTGTGATGCGTCGCCTGCAGTCTGTGGGTGGGAGCACAGGA
GATCCTGGAGGAACAGCCCCTTATTCTCCTTCCTCTGCCAAGAATCAACACTCAGCCACC
ACAGCCTCCTCAGACAAACTGGCCACACTCATGCAGTATCTCCTTGACTGCCTCCTCACT
CTCTCCCTTCCCATCTCTGGCATGGCTGTGCCCCACAATCTAGTGGAATGGTGTGGACCA
GATCAGGCAAGAGTACTGGTAGAGCAGGTATGTGTCCGAGGCCCAAAAGCAGCACAGGTT
GGAGTGGCCTCCCTGCTGGCCCGCCTGTGTGCTGGCCAGCCTTGGTGGGGTGACTTTTTG
GCTTCTACAATGGTCAGTCTCTTCACAGCTACCAACACTCTCCACTTCCCTGCTACCAGA
GTGTTTGCACTGCTCACATTCCTCGGCCAGAAAAGCGTAGGAAGCGGGCGAGGAAGTCAG
GTGATTGATGCCATTCTCCGTGCACTCTCAGCTCAACTTCATGGCTCTACAGCCCCAGTG
CCAGATCCAGTTTGGCCTTCTTGGACCACTGGTGGTCCTCATGTTGATACACACCTCGTA
TCTTGGCTATTGCTGTACCTGTCCCTTTGTCTGGATGCTCTCACTCCAGCAAGGAAAACT
GAGGCTGAGAAGACTAAAGATAGTGGAGGAGGGGGCCGGTGGGCCTGGCTAGCTGCTGAA
AGTTGTCTTCAGCGGCGGGGCAGTGAAACGGGCCGCAGCGCTCCACGGGCACCACGGGAA
AGGCTGCGAAAGAGGCTAGTTCACAATCAGAAGCAACAACTGGTCAATTTGGAAACAGCC
ACAAAATCCCTTGGAGAAGTAGGCTCTGGGCAGGTACTAGGAGCCCTCAGCGGGGAGATT
TACCACAAATTAGATACCATTCGACGCTCCATCGTGAGGCGCTACTCACGCACCACATCC
ACATCCTCTGGAAATGCTGGTTCTCGCAAGGAGGATTCAGACACTCCAGGGGAAACATTC
ACCACACTGGACCGAGCCACCTCTCTCTCCGTGGCTCATGGCCTGGTCAAGCTCCTCATG
AATTCTAGTTCACCATGCTGTGTAGATTCCTTCCTTCTGACTTGTAAGGTAATTGGGGGA
CTTGTCAGCGTGGTACGACCCAGCCCGGCCTTAGGGGAGATAGTGAGCAGTGACCAGCTT
GGGGCTCTGCTGCGCCATGCCCTCACCCTAGACACAACATGGGGTGCTCCCTGGGCCCTT
CATGCCCTCACCTGTCTGCTGCAGGATGTGTTGGAAGGAGAGCGGGTGTGTGGTGCAGTA
GTGGTGGTGAGTGCTGACCATCATCGAGAGGATGTCGACAACTTTGATTTGGTGCTGGAT
GCTGCTCGATCCTCTGCCACCACCACCTTATCTGCAGCCAGCCAGCCAGGGCCCTCTGGA
ATGTCTGGCGGGACAGCCAATGGCACTACTGATGAAGGGGCTGCTGCTGCCTCCCCACAA
GAGGAGACCAATGGAGCATTAGGGCAATGCGTGGCCACACAGAATTGTCAGGCAGACCAA
TCAGCCACATCCCTCAGTCCACCAGTGGTCAGCATGGCTACTACTCACTACACTGCCCTG
GATGAGGATGACCTACCAGGAAAGTATGCATTCCTAGATCTTGATGACAGCTCAGAGAGT
GAAGACATGATAGGGGAGTACCTGGCAGATATGGCTCCCCCATTTACTACCACTGCCTCC
ACCACCAACACCTTCACCTCCATTGAGCTGGCCATGTCAAATAGTTTTTCACCTTCATAC
CTTGCACCAACACTGCCCAACCACCCAAACAATCGCTGTGGCAAGGACGCAAGGGGCAGC
ATTGGTGGTGAGGCAGTTGGTGCTCCACTGGCCTGCTCTCCATACCCAGGCCTGGAACAT
TCAACAGCTGTGGATGCAAGACTGGAAGCTGGTGTCTCACTCTTGTCTGAACTTAGACTA
CATATGATGGCTGCTGTCCACACCTCCCGTCTTTCCTTGGCTGTCACTGCTCCTCTCAAG
GTGGGGGGCAGCATCTGGGGGGACAATGAGGTGTGTGGGCCTGGTGACCTCACAGCCAGT
GTTCACCTCCTCACTGATGTCTTCCAGAAGATTCTACTTCATCTTTCCATGGAGTTTGAT
GGGAGCCATGTGGAGTCAGTGTTAGGGCTGTGGCTGAGCATCAACCTTGAACTGGCAGGG
GGCAAGTACACCCCATCCTTAGACCCCACTCTCCCCCTCACTCCTCGTGCTGTATCATCC
CTCCTCGCTGCTGTTGTTAGGAGTGGCAGTGTCAGCATGAGGTGTTGGTGCCTGGTGCTG
CAGACCCTCACCCTCTGCTGCAACCACACCCCCCATGATCCCTCCCCACCAGCACCTGCC
ACTGCTGCTGACCAGTATGATAATGTTGACCTGAGTGGGCTGGCTATTAACATTGTTACA
GATGTTAACTTTGTGCCAACACTTCAGAAGCTCCTGACTGGATCATGCACTGCTGGGGCA
GACACTAGAAGTGATGTGGTGGGCAGCACTGTGACAGGTCTGTTGGAGGACCTGCTGGTG
CGGCTGAGAGTGCGTTGTGATGTGGCCAGTATTACAAGTGGACCAGGTGCCATCCTGAAG
CAGGCTCTTCTCACCCTGGTGGCCCGTCTACTAGAACCTCAGGGAGCCATTTCACTGGCT
ATGGGTCCATTAGATGCACAATGCTGCCTGCTAGGGACTCTGCTAGCTATGTCCTACGAG
GGTCTGGACCGTATGCACACACCCCTGGCCATCATCAGTTCCACAGTGGTACTGGTCCAT
AGCCACTTGATGTCCAATGAGGGTGTGACTTATGGAGCCACCAGTCACAGCTCTACCATG
CTGGGAGGACTGTTTGCCTCAGTGTTGGGTTCAGATGGCCGGCAGGGACCGGCTCCCTCT
CGCCTGGCATTGCTCTGCTCCCTCCTCAACCTGTCCCGTAAACTCGCTCAGACACCTCTG
CATGCTCCGACCCAGGGTCGAGGTGGTGCAAATGTGACCCCTGGATATGAGGAGTCTGGT
TCCCTCACTGACTCAAGCAAACTGGAGCAGCAGCGTTCAGACCATCCACAGTCTAGCCAG
ACTGATGAACACAAAGCCAGACTGACTCCACACCACATCACCTGTCCCCATGCCTCACCC
AACACTACACCTTGCCTCACTGATACAGTACTGCAGAATGGTGAAACAATGCAGCTGCTC
CTGAAGTCTGCTGCAGCATGTGAGGGTGGCAGTGTCTCCATGTTACTGGGAACAGTAGGT
GGGGAGGTGACAGAGAAGTTGTGCCTTGGCGAGACTTTGACAGAGGCACTGCACCAGCTG
CTGCTCACCCTTAACAGCAAGGCCACCTCACCTCACCTCATCCTGGCACCCCTTGTTGCC
TTCATCACCCCAGGTGGGTGGTGGAGTCCACCTTCACTGTCTGAGCCAGCCCTCTGCTTC
TTCACAAGGGTGCTGGACTGCCCAACCATCCTTGAGCAGTTTGCTGCCATGGGAGGCATG
AAGATGCTGTGGGAGAATTTGGTGAACAGTGTAGGAATGATGGGGGGTGGTCGAGGAGGC
CTTGTGACAGCTGTGATGAACCACCTTGCCCCTCCTCTACCACCTTCTACTCAGAATGCA
CCTTCTAATAAACGTAATGAACCAATTGAGCAAACTGAAGGCCTGTACAACTTTGCTCCT
CTGGCTGTGGTCACATCCAGCAACCCCACTGCCCGACCTGCCAATGTTTTAGTTGATTCC
AATCAGCTGTTTCAGAGGACCAAGAGTGCACCCTGGTCATACCACTTCTATCCCGATGAA
AGCTGGGTGGACCTTACTCTCACACTGCCCTGTGCTGTGCTACTTCATGAAGTCCACCTC
TTCCCACACACTGTGTCCCTTGTGTCTTGTCCCTCAGCTGTTTCTGTAGAAGTTGGAGTT
GAAGGAGGCTACCTCATGCCAGTCAGTGGACCACTGAGTACAGCTGGCCTCTCTCGGGTG
AGGCTTGTCCTGCCCCGGCCAGTGGTGGCATCCATTGTAGTGGTGCGGCTCCACCGGCCC
CGCGACTCTTCAACCTTGGGTTTGTCCCAGTTGAAGCTCCTTGGAACCACCACCTTTAGA
GAAGCCTCCAGGGTTACACATGAATCCCCCACCACAGATCACACTCCTCACCGTGCCAGT
ATGTGGTGGCTTCGCCTCATCTATCATAGTATGTGCCGAGTGGAAGGAGGCCTCAGGATT
GGGGTGGAGGCTGGAGCAAGAGTGCCTGGTGTGATGGAAGCATGTGTCACCTTGTTGCTC
ACTCCTCCTGGGCCAATGCACTTGGCTGCAGTTGGGTCAGCCCCCCTGGAAGCCACCACC
CTTGCCCTGGCTGCACTCTCCCCTCACCTGCTGCACAGCCTCATCATGACCTTGTTGACT
CATCCATTGCTCTGCCAGCCAGCAGGAGGCACCAACCTGGATGCAGCCATAGCTCTTCTT
TATGAGCTGTGTGTGGGAAGCAGCAGCATGGAAGGAGTGTCAGTCCTTCTGTCCTGGCTC
AACCACTCTCTCACCTCCCCACTGGCCCAGTCCACCACAGCCCACAGTGACCATCACTAC
AGTCTTGCTCCACCCTTGGCCTGGCCAAACCAGCCTTCCCCTCCCTCTTCTCCTGGGGGA
AGTGGTGTCAGTAGCGGGGTGAGTGCCGAGGTGTTACACTGCATTGCTGCAGTACTCTGG
AACACACAACACAACATCACCAGTCTCATCACTGATGACCTCTTCAGGCGAGTGTATGAA
TGGTCAGAACGCAGTGAAGGGGAAGTTAAGGTTGGCCTCGACCACATCATGTGCTCCATG
TGTCATGCTCGGCCACCACTCTTCACACAACTGCTGCTCAATATGAATGTTTTGGCAGCC
ATTGACAACAACCAGTCCATTACTGATGACAGGAAAGACAGGGAAGCTGAAATTCGAGCT
GCCCGGACAGATGACATGAAGGAGGGCGTGGAGGGCTCATCTGGGGCAGTGGAGGGTCGT
CTCATCCTGCAGGACCCCAGCGTCATCTCTCTCACACCAGCCCATCTGCAGACACTGGCC
ACTGTTGCCCAGTCACCTGAGGCCATACACCTCATGCTGGATTCAGGCTTCCCACTGCTG
CTGGTACACGGCATCCTGGAGTGGTGTAAAACAGAGGTGCTACACCAAGTAGAGAGCTGC
ACCTCACCAAGTGCAGCAGAGAGTGCCACTGACATGGAGAAGGCCAGTGTGGCTGAAAGA
TCTCGAAGTGCTGAGGATGCTTTCTCTTCAGCTACTGCCCATGCACCTCCACAGATAACA
GCAGCCATTGTACCCACTCTTACCACCAACCTAGTGGCCCACACCCTCCACAGCCTGGCA
GCCCTGTGTGCTGAGACGCCCATGAGGGACTGGCTGGGATCAGCTGAAGGATCTGTCTTC
TGGCTCCCGCTTCTAACTGTCTTGGGTGACCCACTGGTGCGAGGAAGTGAACCTTTAATG
AGAGGTAGTGGAGCATGTGGAGCAAAGGAAAGTGACTACAGTAGTGTGGAGGATGCCACT
ATCCACTTGATGAGGCAGTGTTGTCAGAACCACCCCCACAATCAGGCTCTTCTTGCTTCC
ACTTTATGCCACCTCATTCAGCGGCAGAATGTTCCTCCTCCAGGAGGCGTGAGTTATCTC
CATTCCATGTCTGGATTTACCAGACGCCTGGTTCTGCAATTGCTACTGGAAACAGAACGT
GTAGTAGTGCACATCACTAGTCCCCAGGGAGGACTCTCCTCCCCCCCAGGCTGCAGTCTC
CCTCCTCTCACACAGCATCCAAAGTTTGGTGCTGGTCACAAGACACGCTTACTGACTCTT
CCCACCACCACTACCTTGGCAGATATCATAAAACTAGTCACAGACTGGTCAAGGGATGTA
CTTGTTGGGACAGCTGGAGACTTAGAGTTGCCTCAGGCTGACCATCGTGAGGCCAATGAA
GTTGGTCACCTAGAACTCATGGACAAACTCTCTGTAGCAGCTGGAGTCACTGCCAAGGAT
AAGAGGAGCAAGAACAAGGCCAATATGGTTTACCACTCTCGGCTAGCCAAGAAAGCAGGT
GGTGAAGAAGGAGAAAAGCAGTATCCCAAGTGCACTTCATCTGCAGTCCGTGCCTCCAGC
TCAGCCACTTACACTTTGGTCCATGATACCCTTGGCCAATCCTCCGGCTTGCCCTCAACT
CTGACTGTGGCTCAGCTGATGGCTGCCCTCCGTCAAGACGGCCATCCCCCTGCTTCTCAT
GTCTCCCTGACCCTCACCAACCGCAGAGATACCGGCAGAGGAGGTGATGGGGAAGGTGCA
AGGGAGTTGGCCCTACTAAGTCTTGCACCTCTGCCTTCCACCTTGCATGTATTCACCAGC
CAGGGTGGCCTCTCCCTCCTGGCCCAGCACATGTCCCTGCTGTACCCTGACATGGCCCAG
CAGCAGCCCAACAACCCGTCATCTTCTCGGAATGGTGGTGGTGACAAGGGAGAGATAATG
GTAGAAAATGAGTGGGTCAGTGTCGAGATGAATGACTATGAGTCTGCCAATGTGTTTGAC
TATCTGGTGATGGGAGGTGGTGGAGGAGGATCCCCAGGACCAGTGGGTGGGGGAACAGTG
TCTCTGCTTACCCTGCCCTCCATCCCTCCTCATGCCCTGGGAGCTTTCACCCTGTTCCTG
CGACTCCCAGGCTATGCAGAGACCTTACTGAAGGACACTCACCAAGCCTGCTGCCTCCTA
CGCCTTGCCCTGGGAGTGACAGATGATGGAGATGGAGGAGACATAGTTGGATCAGGTGTT
GGGGGCTCACTAGCAACCATGCCCTTCCAAGTACTGGAGAACCTGCTGGAAGCCACACCA
CTCACTACGGATGATGGTGTGCTGCTACGCCGCATGTGTCTGGAATCTGGTGCCTTGCAC
CTCATCCTAGCTTGCCTTGCAGCCCTTTCCCACCAGGACACTCCTGAGGTGGTCACCTCC
CTCTACCACCCGAATGTCCCCATTGGCCTTGTGGTGGCCACCACTCGAGCCACTTGTGTT
GACAGCCGAGAAACTGTTGGACTGCAGCGTGGTGAGGGTGACAGATGCCACTACTGGGCT
AAAGGCACTGGCTTTGGCACTGGCAGCACTACACAGAGCTGGGATGTTGAACAAGCTCTG
GTTCGCCAAAGGGTAGAGGAGGAACATGTTGTGTGGCTGGTGCGACTTCTGGCAAAGTAC
ATTAATCCAGGTGACATAATTCCCCCAGAATTACAAGCCAATAACACAGAAAGCTTTGAT
TCAGCTGCAGAAGGTGGATCACCTGAATCTTCACAAAGCAGCCCGGTCTTGCCTCCCCTC
TCCCCTCAGTCTCAAGCACCACCAGCTCTACCCCCAGCCCTCCTCACCCTATTCCAGAAC
TCGGGCCTTATCACTACAATTGCCTCCAACCTCAGCAATGACTCGGTACTGGATATGTCT
CGCCATGTGCCACTGTACCGAGCACTCCTGGCCCTGGTACGGGGCTTGGCAGTCACATCC
AGTCTGGCTCCCCTTCTCATGACACCCCAGGCCTCCCCTGCTCCTGTCACCGTCACTACC
TCTTCAGCCTCTACTGGAAGCACTACCACAAGCACTGCCACCTCTATCAACAATACTACC
ACCACAGCTGCCACATCTACCACCACCATCTCTGCAGCCACAACCACCACAGCTGCTGCC
ACCACCATCCCAACTCCCACTACTGCCAGCACCACAATCACCACCCCTGCCTCTGCTACT
GTCACCACCACCACTACCACTCCAGCACTTGCCTCAGAGGCTTTGCCATGCATCCCTTCT
TTGCTGGAAAAAATGAAGAACACTGTCAACATCTACATGGCCAAACTAAAGTGGAAATCT
TCAAAATCAGGTGTTGGAGGAGGTGGAGGTTGTGGTAGCAATGGTGGAGGTGGAGGGGGA
GGAAGTAACAGTGGAAGTGGAGGGAACAGCAATACAGGGTCAGCAGATGAGGCTGAACAG
GAAGAAGGCCTTTCTTTAATCGTGCCAGATATACAGAACACTGCCCAGGTGGTGAAGCTG
TGCACAGAGAGGCTACAACAAGAGATGGACAAAGAGGATCAGACTGATAGCATGGCAGCC
AGTCAGCCTCCTTCCTCAAGATCCCTGGTGGAAGTGTACCTCAGCTGCCTCAAACCTCTT
CAGTTTGATACCTATGAGATGGTGGTGGAGGACTCAGAACGAGGAATCCGCTTTGTAGTA
TCCCACCAATATGAGGGGTCAGTACGGGGTGCAGGGGATCTCTGCACTTCCCGCAGGATG
AAGCGGCTAGCACAGGAGGCTGTCACCCTGTCATCCTCCTTGCCCCTCTCTTACTCCTCC
TCTGTCTTTGTTCGCACAGACCTCGACCGTCTAGACATTATGAAGGTGCTAATCACTGGA
CCTGAGGACACTCCTTATGCCAATGGCTGCTTCGAGTTTGATGTATACTTCCCAGTGGAC
TACCCAACCTCTCCACTGCACATCAATCTCCAGACAACTGGGGAAGGCAGGGTGCGGTTC
AATCCTAACTTATATCAGGATGGGAAAGTGTGCCTCAGTATTTTAAACACATGGCACGGA
CGGCCAGAAGAAAAGTGGAATCCCCAAACGTCATCTCTTCTACAAGTCCTTGTGTCCATT
CAGAGTCTGATCTTTGTTAGTGAGCCATACTTCAATGAGCCAGGCTATGAGCGATCCAGA
GGAACGCCCACTGCCATGCAGAACTCTCGTGAATATGATGCAAACATCCGTGCAGCCACA
GTAAGATGGGCCATGCTGAACCAACTGCGTAATCCCTCTCCATGCTTTAAGGAGGTAGTG
GAGAGACATTTCTGGCTCAAACACAAGGAAATCCTGGAGCAAGTAGAGGGTTGGATAGCC
AACATGGAGAGTCTGAGTGAGAATCGACGGACAGGCAAGAACATAGCACTCAACACTGTG
AGCCTTAAGAAAAACTTCCAACTTCTAAAGGAAGAGTTCCGTAAAATGAGTCCCCCACCA
GGCCTGGAAGGGGTGCCTCTATCCCCAGCGCTTGCTTCTGCTCGCTCTCCCGCAGCCTCA
AACTATAGAGAGGCATTGGGTGCTGACAAGGACCGTGAGACCTCTCAGGGAGGAAAGGAG
AAGGAGCCTTGGGGTGCAGCAGGAGTCCAGGCTGGAGGTCCTGTTCGTACCCGCATCAGG
AAGACCTCTCGGGCTAACTTATTTGCAGGGAAGCATGGGCCCCATGGTGCAGGGATCAGA
GTTAGCTCCAGTACACCTATACCCCAGGAACCTGCAACCACACTACCAGGAAAAGTTCCT
CAGCCTGGTCCTATCTCCCAGGACCCAGCACCTGGTACCTCTGCCACCCCTGCCCAGGGA
GACCCTCACCCTGTTACCACAGTGCCTGAGACCCCCACCTCAGCCTGTTCCACCCAGGAT
GGGCTCCCCAGTGAGGCTCAGGAAGTGTTCAACCATGTGAACCACAATAGTTCTTCAGTG
GAAGATGGAGCAGTTACCCCTGCAGGCACCCCCTGCTAGCAATTCGCACCCCTGCCCCTT
TGTCCTCTGGTTCCCACATCACATACACAGAACCTTTATCCACATGTACACTACATCCTC
CAATCCTGCCCTGTCCACCCTTCTGTTCATTGGTGCACTGGGTTTTAATAATCAATGGAA
CTTCTTTTTTTTTCTTTTAAATTTGCTACAAATCTGACTTTCTAGTATAATTTTAGTGAT
TTTGCAGCGGCATTCGGGCTGAGTATTTATCCCGACCGCCCCACCACTGTGATTTATGCG
ATAATAGTCATGCTGTGAGGAATATCCTAGGACAGCTGCAGAAAGAGAGTGAGCAACTCG
ACCTGCCTTGTGCTGCCCCGACCCAGCTGGAACTGAGCTATTTAGCAATCATTTGCATGT
TGCTAGTCATCTTGTGAGTGTTGTTTAGCATGATGGCCAGCTACTTTTGGCTCCTTGCAC
CAACAAGCAGGCGAACAGGCAGGGAAGTCAAGGATGGCTACACGTTGTACAAATCACCCT
AAAATCCACCATGCCTTGCCCTGGCCTGCCCTGCCCTGTGTGAGATGCCTTTGCCTGGCC
AGCAACAGCAGCCCCAGTTGGTGACAGAAATTCCCCACAGTGGAGCAGGGAGACTGTTCT
TATGGTGATGTTTGTCACAGATATTGTGTGTAACTTCTTGTCTAGCTCTCAGGTACTGCC
TCCCTTCAGCCAGTGGGGAATGCCGGACAGTGCTGGCAGGACAACCTAGAAAAAGAACAC
TGCAAGTTGATCATATTTGCATATCGTGATGTCATTTAAGGAGAAAACTTTGTAAACTAC
TTCTTACCCACTTGACATAGCTTATGATAGTTTTGTAAATATATAAATGTCAACAATAAA
TAGTTAAGTAAAGAGTACATTATGAA
>c87000_g2_i1 len=2295 path=[15325:0-594 10558:595-1332 1400:1333-1350 18731:1351-1358 1426:1359-1457 1525:1458-1475 18755:1476-1482 3691:1483-1792 4001:1793-1794 4003:1795-1828 18830:1829-1866 4075:1867-2294]
CAACAAACCCCAGCTGACGGGACGGGCAAGTGTGTGGCGTGATTCAGACAGGTGTTTGCG
TGATGTTCAGGAGTAAGGCAGCAGAATTACCTCCGTGTCCCCAGCGCCCCTCGTGGGAGG
ACATGGAGGAAGACCTGAAGAACTCCAAGAAGAGTGATGTCGTCTTCAATATTGCCAAAA
CAACTCTTGCCAGCAAAGGAAGTAAGGAGGAGCGACGTCCCAGCATGAGCGACTCAGAGG
CGACAGAGGTGGCCAGCAAGGATGCAAGTGAAGAAGAAATGTTCCAACTTGCAGTGGAGT
TTGTGGAGCGGAATGACAGCCTCATGGCCAGCACCGAGCAACTGGCCGAGGAGAGCGAGC
GACTCCGGGAAGTGAGCGAGAGCTTGAGGGAGACTGTGGAGGAGGTGAAGAAGCAGGCAC
TGGTGGCTATTGATGGCTGCTGAGGAGGAAGATGGTGATGACAGAGAAGCAGTTTTGTTG
TATCCCAGAGCTGTGTGGCCTGAATCAAGGTGAGGAGTGAGAGAGGACTCTTTCATCCCT
TCATCTTATGTCCAGAAGCTTTGATGGAGTGATGCTGTTGGTTAAGAGGGAAGAGATACT
AGTTAACAGGGTTAGATGGAACAACACAAGAAAACTGGATATACATGCTACTGGGCATGA
AGTTTTGACATAATACAGATTCCGGAAGGGTTCTGAGTGTAGCAAAAACAGTAATGAATG
GCTTACAAGGTGACATTTCATTTGTTTGGTGAGACATTGTGTTACAGTAAGTTAAGGTAC
CTGACACTTCATTTCTTCCAGTCAAACTTCTGTAGAAACTGAAGCTTTAAAGGAATCAAA
GTCCATATGTTTCTGTAACGTATTTGGGGTGGTGGTTAAGAGAGAATGAGTAAATGAAGA
AATATCAATGCCCTCTGGAGTTTTCCTTGTTTGTATGACTTCCTGGAAGGGCTTGAGGGG
AAATTGTCTTGCAGAGAGAAACAGAAAACCAGTCATTTCTGTCTTGGAACTTTCTGAGGA
TTATGTAAAGTGTTGATGTTGTCAGGGAAAAGGGAATGTGTTCATGTCATAATAAGGTAC
ATTCTTTTCTTCATTGTGTAAAGGAACCTGGTCAAGGGATATAAGGAAACTTAATAAAAG
AAAAAAGTGTGGAGTGCAAAAAAAATCATAAAAGAGAATAGGTTAATGACCCAGTGCAGA
GATGTAGCTATAAACATTGTTATTTTGTTATTAGTTACTATAACAAATAACAAAATAAAT
AACAATGCTTATACAGGGGTTCTCAACTTTTTGCAAGCTGGGCACCCCCAAAGCTGGTTC
ATTACAGGTGGGGCCCCCTCCTCCCTGTGCCACCCACTCTACCCCTTCCCTAACTATGCC
ATCATAGATAGAATGATAGAATCAGATAGACAGATAGATAGAATCAGATAGATAGATAGA
TATATATCCCTTGGCTTGGCATCTCCTTTGTACTAATAGCCAGCAAGTTTGATTTTCTGT
TATTTTTTCCCCTCCCATGCTGTGCTTGCATCCCTCAGGAGTGTGTCTGCACCTCTCCAG
AGGGGGTGCACCCCACCACACCGGTTGAGGACCACTGATCTAGAGGATCCTCAACCTCCT
AATTACAATCCCAGGGCATTAAACCACTTTGTCTTATCTGTTATCATTGCCTCCAATGGG
TTCCACATGCCTCCTAGTTTGAAAGAATTATTATTATATTTTTTCCCACAGGACATCATA
GTAGTATCTTGGATGATACTGTTGCTTATCTTGGTCTACATTTTATTCAACACTTTCCTC
CATCCACTCCTCCACTCATCATCTTCCTCATGTTTATTGACTTCCTGTCCTGTTCCAACC
TGTCTCTGCTATCCTTAATTCCTTTTTTAATTATCTCTTCCACTTCCATTGGGTTATACT
ACATCAGTCTGTCCAGCATCTGGTCCTATCACCATTTCTGCTTTGTTGGCCCACCATAAA
GGGCCACATTTCAAAGACATCCCACCAATATTTGTTTATAATGCCTTTCCAATTTTGCTC
TCATATCTTAGTATTCCCTTTGTATTTCATTTTCTCTGTCTTTGCTTTCTTTTTGTCATT
TTGATTTTGTCAAAATCTAAAGATGTTCTTAGTGAATTGTGTGATCTTTCTGCTAGCATT
AACATACTTGTCACTGAGTCCAGAAATCTCCACTGCAGTATTTTATCCTTATTCTGAGAT
CCAACTTCTTACTTGTCTTCCAACAACATTTCTTAGTGTTGCATGATCTTTGTTGTGTGA
CATTTCTTTGTGCTT
>c87769_g1_i1 len=4082 path=[1298:0-1734 @3033@!:1735-2584 3883:2585-2606 @16608@!:2607-3508 4807:3509-3527 4826:3528-4081]
CCTCCTCCTCCTCCTCCTGCTCCTTGTCTTCCTGCTCCTCGTTCTTCTTCATCCTCCTCC
TCCTCCTCCTCAGTGTCGTTGGAGAGAATGGCCTGCAGAAACTGGCGTCGGTCCGAGCCA
GTGGACTTCTGGTCAAACATACCAGCCTGGATAACCTTCTCATCCATGTTCAGCTTGTAA
CGTGCAGCAGCAAGGATTCTCTCCTCCACTGTGTTAACTGTCATCAGTCGCAACACTCGC
ACCTCATTCTTCTGTCCAATACGATGGGCACGATCCTGGGCCTGCAGATCCTGGTGGGGG
TTCCAATCAGAGTCAAAGATGATGACAGTGTCGGCTGACTGCAGGTTGAGGCCCAGACCA
CCAGCACGAGTTGACAGCAGGAAGATGAAGTACTCGCGGGAAGTGTTGAAGAGACGCAGC
AGCTCCCCACGGTCTTCAGACTTTGTCATACCATCCAGTCTGAGGTACTTGAATCCTTTA
TACATGAGGTAGTCCTCCATGATGGTCATGAGCTGGGTCATCTGACAGAAGAGCAGCACA
CGGTGGTCTGTGGCGTACAGCTTGGGCAGGATGCGGTCCAGCAGCTCAAACTTGCCTGAT
GCACGGAACAGATCAGGCCCCTGCACAATGCCTCCTGCAAAGCCAGTGTGGTTGCAGTAG
GCCTCTTCAATGTGCTGGAACATGAAGGGATGGTTACACAACTTTCGCAGCTGCATGATG
GTGTTCATAAGTGCCTTTGTGTTGCTCTTCTGGCCCTTCTTGTCCTCAGCACACAGCATC
ACGCCGCGGGTCTGCATGGAGCGGTACAGCACGTGCTGCAGCCCAGACATCTCACACTTG
ATGATGTACTCAACCTTGTCTGGCAGCTGTGCCTCCACCTCCCTCTTCAGTCTGCGCAGC
AAGAAGGGACGCAAGACTTTGTGCAGGCGACGGATGATCAAGATGGTCTCCTCCTCGTTG
AGCTCCACCTTTTCTCCAGTGGTGGCAAAGGGAGCGTTGAACCACTGCTCAAAGGTGGAG
CATGACTTGAAGATGGAGGGCAGCAGGAAGTTGAGGAGAGCCCACAACTCTGGCAGCTTG
TTCTGCAGCGGTGTGCCGGTGAGCAGCAGGCGGTGTGGAGCGTTGTAGAAGGTGTTCAGT
GTCTGGGTCAGCTTGCAGTGGTGGTTCTTCATTCGGTGACCCTCGTCAATGATCATGTAC
TTCCACCTCAGCTTGGACAGCACCGCCTTGTCCTTGATGATGTATTCATAGGTGGTGAGC
AGCACGTTCAGCTTGGTGGCACGCATCTGGTTCTGCACAATGCGACGCACTTGTGGCGAC
CCTTTGTAAGTGACAATCTGTACAGTGGGGGCCCATTTCTCAAACTCAAGTGCCCAGTTG
GAGATGGTAGAGAGGGGCACAATGATGAGGTATGGGCCGTTGTTCTTCTTGTGCTCAATG
AGGTAGGTGAGCAGGGCAATGGTCTGGATGGTCTTGCCCAGCCCCATCTCGTCAGCCAGG
ATGCCATTCAGGTTGTTGTTGTACAGAGACACCAGCCACTCAAGACCCTTGACCTGGTAC
TCCTTGAGCTGGCCGTTGACCATGATGCTTGCCTGCTGGGTCACAGTCTCCTTCACCGTG
TGGGCGATGGAGTAGTAATTCTTCTCTCCAGAAATATTCTTGTACTCGTCATCCTCCACC
TTGGCCTTTTTCAATACCTCCTTCGGGTTGCCCACCACCTCCTTCTCGTTCTTCAATTCA
TTCTCGCCGTCTTCCTTCTTCTCCTCCTCCTCCTTGTGGTCATCATCATCGGAAGACTCT
GAAGAATCCTCCTCAGGCAGCACCTCCCAGCCCGGGTTGGCGGCAAGGAAGGCCTCCAGG
GTCTCTGCTGTGGGTGCCTGCAGGCCACTCATGATGTTCCCAGTGGCTGACTCCATGACA
GGGATGCGGATTATCTTCTCCCCATCCTCCCCGGCCTCTGACACAGCCTCACGTGCTCGC
TTTCTCTCCTCACGCACTTTCTTGCGCTCCTCCTTGTACTTGAGTCGTTGGTCCTCTTTG
TGTGCCTTCACCATCTCCGTCAGGTTGGCAATGAACTCGTCAGTCTGGGTGAGGAGGTAG
GCCAGTCGTTTGTCCTTCTTCTCGTCGATCAGCTTGCGGTACCCCTCCTCATCCTCCAGC
ATGAGACGACGTAACCGCTCCTTCTCGATGCGTTCCTGTTCCTTCTGCTTCTCTCGCTCG
GCATTCATGTGGTGCATCAGCAGGGCCTTGTTCAGCTTGTTGATCTTGAGTGTGTTTTGC
CGGTGGAACTCCTTGAGTTCCCGGCCATGCTGCAGGACTGCATTGAGGTACTCCTGGTGC
TTCTGTCGCTTCTTGCGCTCCGCCTCCAGTTTCTGTTGCTTCTCCAGCTTCTCGGTGATA
CGCGCTTCTCGCAGTCCCTGACGCTTGGTGCGTTTGTACGCCTTGATGTTGATGGCCGTC
TCCAGTGTGGTGTCCTTGCGATTGCAGCCCACCACCTCTGCCCTCAGCTGCCGCTGGAAG
TTGAGGAGACGCAATGCCCTCAGCTCAATCTGTGCCTTAACCTTGAGGTCGTCAGCCATG
GTGGCGGGCAGCGCTGACAACTCGTCGATACGATGCGCAATGCGTGCAGCCAACCTGTTT
TCTCTCTCCTGCAGCAGAATGAGAGGATCCACTCCTGAAGGCTTGGTGACTGGGGTGACA
CGGCTGGTCTTCCCTCCAGCAGGCACTGGAGTGGTGGCTGTTGGGGCTTGTGGGACCTGG
GGGCGGGGTGTGGTGCCGTGCAGGGGTCCTGTGGTGCCTGGCTGGGAGCTCATGACACTG
ACAGGTGGAGGTGGGGTTTGGGATGGTCCAGTGCCATTGTAGGGTGGCCTCACCACAGGT
ACAGGACCTGGGTGTCTGGGGTATTGCATGGTTGTGGGGCCTGGGGGTCCTGGGGGCCCT
GGAGGTCCTGGAGGACCAGCTGGGGGCCCTGGTTGAGGACCTGATGGGGGTCCAGTGGCA
GGCCCTGCTGGTGGTCCACTGGGGGGGCCAGTGGGAGGACCTGGAGGAGGCCCACTCGGA
GGTCCTGAAGGAGGCCCAGCAGGTCCAGTCATAGTGGGTCCCATGGGTCTGTTGGGGTCC
TGTTCAGGCCGCCTGCCCTGGGCCAGCTGGGTCACCTGGGGCGGCACTGGCTGGTTGCGA
GCAATGCAGCGATATGCCATGATCTGTGCACGTAGCTGGTGCATCTGATTGGCATTCAGA
AGACCTGTCCTCTGTCCCTCTGGTCCTCCAGGAGCACCAGGGGGTCCATAGGCTGGCCCA
CCAGGGGGTACTGAAGGGCCAGGAGTACCCCCAGCTGTGGTGGTGCCTGTGGGGGGCGGT
GGCCCCATGTTGATGGTGCCATACTTGGCCCTCATGTTGACCAAGTCAGTGTAACGAGGG
TCATTCTGCATGCCCTTGTCCTCCATGGTGTTGATGGCCTTCTGCAGGGCGTGGAGGTTC
TCCTGCTGGAAGGAGCCGCCGCTGGGGCTGGGACCGTTGGGGCCACCGGCACCACTGCTG
GGGGGTGCCAAGGTGCTCCCTGAGGGTGCTCCTGGTGGGCCCTGTGGTGGGTGGTGGCTG
CCAGGCCCCATGGAGGGGGGACCCTGCTGCCCTTGGGATGGCTGGGACTGGTAGTTATTG
AGGTAGGGTCCAGGAGGCTGCTGCCATCCCTGTCCTCCCTGTGGTCCCTGGGGGTAGGCA
TGGTGGGGGCCAGGACCACTCTGAGGTGACATGCCAGGTCCAGGAGGAGGCCCTTGCTGG
GCAGGGCCAGGGGACATGACTGGAGGTCCCATGGGGGAGGGTGCCTGGGGAGGCCCCATG
GGAGAAGGGGCCTGAGGAGGACCTACAGCTGGGGAGGTGGCCTGGGGTGGGGGCATGGGA
GACAGGGACTGCTGGGGCGGCCCCATGGGGGATGCAGCACTTCCAGGACTGGGGCTTGGA
GCCGACATTGTGCTGGTCGCGGGGTCGCCAGCGAGCCGCACAGAGCCGCTAAATCCCGGT
AAAATAAGAGCAGCGTCACCAAAGACAGAAGGTACACATGACGGGCGCGTGCTGCGTAGC
CA
>c87069_g4_i1 len=210 path=[4665:0-43 3533:44-45 3535:46-46 2859:47-55 6407:56-66 6418:67-73 6425:74-94 6446:95-99 1062:100-209]
CTAGGTTTTAGGCTACTCAATATTGTTACTCCTAAATAAATTTCGCTGTCAACACTTTTA
AGTTGGGTACCATTTAAAATATACTTTGCTTTCTCGTTTCGAGAAGCACTTTGCTCTTGC
CTGCATTAAAACTCATTTGACAGGTTTGCCCCACTCTGACAATTTATCTAGAGTATTCTG
CAATTGTTACTTGTTCATTAGAGACTACGG
>c87139_g1_i1 len=3773 path=[5258:0-558 10961:559-564 10967:565-639 5894:640-640 104:641-644 5898:645-923 6177:924-948 6202:949-1301 @1635@!:1302-1985 7237:1986-2324 @7576@!:2325-2772 9636:2773-2961 8022:2962-3192 1341:3193-3294 8353:3295-3336 8395:3337-3772]
AAAAAAAAAAAAAAAAAAAAACAAGCTTCTTAGCAAGAAAATATTTCATATCGAAGCATT
GCATGAAGCAAACACAAGCAAAAACAAAGATTGCTGGTGCTGTTAACATTTGTTTGTGCC
CAAGTGCAGGATAAAGAAATTCATGATGGTAGATGTGACTTGCCTGAACATGCAGGTCAC
ATGGCCATGTAGCCAGGAAAATATCACCTATGATGGTTCATGTTATCAAAATGCAGTCTT
TACCAAAAGGCAAACTTAGACTCATTGCCAAAATTCTGAATTGTCTAAGATGATATTTTC
ACAAATTTCTTCACCCTGCACTTGGGCACAAACACTAACAGCACCAATAATTTCTTTTTT
ACAAACAAATCTTTAATTCATGTAGTGCTTTGATTCAAGATATTTTCTTGTTCGGCAGAA
GCTCGTTTTACCTATTTTGTAAGAAAAATAAACACAATGCAATCTAATACCTGGCAAATC
ACAAGTGGACACCAGAGCAGTGTCTCTCTTAGCCACCTGAGTGTTGCCATCATGTGCTGT
CGAGGAAGAGGATAGATGTGACATACAGCCAACAAGTACTACTTGCCTGTCCAAGTCAAA
TACCATCCTAAAATAGGGGTAGTATGCATTATCTCCAAGTAGGTAGTTGGTGTCTACTCA
TTTGGCTGCTACTGTAGATTATAAGCTATGATACTCAGAATCCTGTCTATCATCAAATAT
TTGTAAAGTGCACCTCAATGCATTTGTCACAAGAACTTCAAGCTCTCTTGTTCTTACTGT
ACGTAATAACCAATGTTTCTTTTCAGTTAGCAGACAAAATGATTGCAGTTATATTGAACA
GTAACAATGTTTAAACTATTTGCTGCACAAAACTGATGAGGATAAAATATAAACAAGCTG
CCCAGTCAAAACATCCTGACAGATTGATTGCACTTAAGTGTAAGGAATGATATCCTCACT
AATATATTCAACAATTTGCACATAAACCTGCTGCAGGCAAACTCCAAGTAGACTGTCTTG
TCAAAAATAATCAAGTGAATCAGTCAAGGTAAAAATAACTGATTTTAACCCTGCTATCCA
CTTATAAAATTAGAAATTCGATCTGCTTCCACTTGGATTACAACAACCATAAATATTATT
TAAGTTTGGCAATCAGTCTATAAAACAAGAAATTCAATCTGCTTCCACTTCAATTAAAAC
AACCATAAATATTATCTTATAATATTTCTTTGTTCCAGGACAGTTTTGTATCTATAAAGG
TCATTTATAGCTGAAGAATGGGAACAAACTGTCATGATATTGGCAAGTACAAATCATCTG
ACATCTCTCAAAGATAATAAGCACAAAGGTGGTACAGCTTTCTTTAGTTTAGCTCTAACA
GTAGATTGGGAAAAGCTGCATCTTTGTCCCAGCATTCTTGTTCTGCAGTAGAATACTGCA
GCCCAAGTCATAAAGACGATTGTTTATTGCAAAGTCCTACAAAACGCTTCACCAATCAGC
TGGGAGAATTTGTTAGCACGGTTAAATAGTCTTACTCAGCACCTAAAATACAAAATCACA
AGTTTAACCCATAACAAAGTTATGAATATTTAGAGCTATTTGGAATGCATTACTTACCTT
TGTTAAATAGACAGGATTATTTCATTATTTGTAATCCATTAATGTCCAAATATAAATCAA
AGCTATAGAAATTTCTTATTTAAGTATCACCGAAAGTTTTCTTGAAATGGACTAAAGTAC
AAAGTAGTATATGTATCACAACTGCATGAACTGCCTCATGTCATGGTATATTCTCTATGG
TGAATCCCTTAGGGAATGAAAAATGTTGCCTTGAGAACACCAATAAGCACAAAAGAAAGA
TGACTCACAGCACCCACAGGTGGGAACTCAGCCATTGAGAGAAGACTGAATGGCACTGCG
CTGCTGGGACTGTCGACGACGCAAACTCTCTCGGAGGGAGGAAGGGATGTTGGCAAGAAA
TTCCCTGAAACTTTGCACTTTCCCACTGTCTTGGGTGGGTGACATTGATGTTCTATCAGA
CCTACGACCAGCTGAGTTTCTCTTTGTCAAGTGGGTTTCTGAGTGAGCCTGAGTAGAGAG
TTGTATCTGTTGGGTAAGCTGGTGAAGCTGCAGATCAAGAGCAGTTATATCTCCAATACT
GCGACTGGCACCCTTGGCCTCAAATCTTGACTCCACTTCAGCACTAACCTGCATTAGGTC
TTGGAGGGAGAGTTCTTTGCGTAAGGATTTAGTGGACGGAGGCAGGCGGGCCACATCAAG
CTTCATGATATTTTCCAAGGCCAGGCGCAGCAGACCCAAGCTTCTCCAGAGAGGATCATC
TTCTGTGACTGAGAAGACAAAGTGTGTCATGTAGTAAATGTTGGTGACCAGGTTGGAACA
CTGAGCCTGCACCACCACTGTTGTCAGCAGAGCCACTAGTTCTTCCTGGCTCAAGGCAAG
CTCTGGCTCACCCTCTTGATCCTGATATTGGTGCAGAGTGACTCTGGCTTCCTTGGCCTG
AGCCTGAATCAGGTCAATGGTGGAGTAGACACACTGGAGCCGTCCCACTCCACTCTCCAC
TGCAGCCATGGAGGCCATCTCCACAACAGCAGCAGGCAAAGGAGTGTAGTAGTTTGGGGG
CACACCAAGCTGGAGTGCTGAAAGATTGGCAAGGCGAAGATGGGAAAGTCGCGTCTTGAC
CAACTGATCCACCACCTGGCACCTCTCACACACTAACCACCACAGTCGTTCATGCAAACG
GCCGCCGACGTAACTGTGAAAACATTGAAGTTTATCTCAAAACTAATGTATCTGGAAACC
AAAATCTGCATGTCTCCCAATACTCAAGTTAGATGACATACCCTATAATTAGAACACAAC
TAAGAAAATTCTTGGTAACAGTATAATAACATATTTAATGACATAAAAAGTATAGAAATA
TAGTTCAATAATTGGGACATACTAATCCAGAGCTCTGAACAATAGATCCTGGAAACTAGT
GTGGGTTTGGAGAGTTGGGGAGTGTCTTTTGAGGAGGTCCTCCCAGCACTGAATGAGTAG
ATCCTGAAGAACATTCTGCATCTGGTCAACATCATTGGCTGGGTGAAGATGCTGAGAGGC
ATCTCTAATTCTTTGCTCCATCTCACATAGCACAGGTTGGTGGCAGGAAAACTTTTGCAA
AAATTTTTCAGCTTGAGCAAATGAAGTGATGGAGGAGGCAGGGAGGTGCTGGATGGCCTT
CTCATCTTGATCAAGGCCAGTACTGAGCAGAGAATCAATCAGAAGAAGATGGATAACTTT
ATCCTTGACTGTCACCAGGTACTCATTGAGCACAGTAGCCTTGGAGACCAACACCTCTGA
TCCCTTCTCCTGGTTGGCTAAGATAGCTCGAGATTCTTCTCCTGCTATCTGGTACACCAC
ACTTTCTCCACACAGTGCACTCACATACTGACCTGGGGTTCCGCATTGTCTTAAAGCATG
TGCTTCCACAAGAGGTAGAGTGAATGTCACACTGTGGAGAACAGCCTGCTGGGGAATGCA
GATCACCCAGCTGGGCTCACACCAGCCAGCCAGTTCTTCCCCATGATGTTCCTTGATATG
TCTGTAGAATGTGTTGGTCTCGAGGGTGTCATCAGTCATTCTTCCTCCCACAGTAGGCTT
ATGGTCATTATATCTAGCAGCCTCCACCACACCTCTCACGCATTTCAATCCACAACCGTC
TTGTCCACAAACATTTTCTTCACGTGCGTGGTGTTATGTTGTCCCGATCAGCT
>c87289_g1_i1 len=1049 path=[2654:0-11 @2666@!:12-159 6119:160-179 3756:180-195 2850:196-239 428:240-275 6174:276-337 6231:338-356 6248:357-363 3017:364-397 3050:398-608 3261:609-615 3268:616-663 120:664-666 123:667-733 190:734-744 @6396@!:745-870 3519:871-935 3583:936-951 3599:952-1048]
TTTCAAGGGTGTTTTCATGATTTTAGTGATGATCGATAAGTATTCTACACTCTCAGTAGA
AGAAAAGACATCCATGAGGGCACGTATCTCTTTGTGCCTTGAAAAATAAACCTTAATAGT
CCAAAACGCTTAAAAGCATTAGTATTTATCAGTTGTTCGGCTACGCTTCTCCACTTCAGC
ATAACTAGAATTATGGAAACCTTGAAATCCTCCTTGGAAACGCCGTGGAAAACCTTGAAG
TCTTGAAAACCTCCTGTTGAACCTCACACAAAACCATGAAATCTTGACAACCTCCTTGTA
AGCCTCGTAGAAAACCCTGAAATCTTGAAAATCTTGACGACCTCCTTGCAGACCTTGTAG
AAATCCTTGAAATCTTGACAACCTCCTGGAAAACCTTGTAAAAAAAACCTTGAAATCCTT
GAAAAAAAACAAAAAAACTTTGACAACCTCCCTGAAAATCTCCTTGCAAACCTCCTTGGT
ACTGTCTCATGTCATCCCTTCATGACGCTCGAGGTTCAGACCAGTGGACGGGAAGCAACA
GGTTCTCTGGAGTGACACCTGTTGTTTGTCTCACCACCCATGTGTCAATCCTTCACTAGC
AAAAGATATTTAACATGTCAAGAACATCATTTCTTCCAAACAATATTTTCTTAAGTCACA
AGGGAGGACTTATTTTATAAGAGAAGAGAAGTTTTGTGGCTTGGTAATCGAATGCAAAAG
GCATCAAGTTAATTATATATTTTCTAGACTGCAGAACTAAGAAACTCGTACAAAAAATGT
CTAAAAAGTTGGAGGTTATCATGGAAGAAAAATGGACGAGGTAGGTAAGCCGAGGAGATG
GTCAGACTAGGTTCTATTAAATTGCGTTATCTTAGGTTAAGTCAAGTAAGGTCAAGCTAC
GTTAAATTAGTGAGATTTAACAATTACTACTCACACCTCCCGTACGTACATAACATTGAC
ATTGACTGATCAGGGAAAAAATGTGTAGCAGCGAGTCATCTAACCGTGCGTGTGTGTACT
GGTTTCAGGGGACTACGGGCTGGAAGTGT
>c87315_g1_i1 len=5207 path=[6124:0-139 6263:140-163 352:164-270 @6393@!:271-393 12034:394-2037 8146:2038-2038 156:2039-2062 @8170@!:2063-5066 11158:5067-5206]
AAAATTTGGCGCGAAAGTGACGTCATATTGATTTGTAGGACGAGGAGACATCCTAAGTCG
ACCTCTCCTCTTTCTTTTGGCCGAATGCAATTTTACTGGAGTGTTCGTGAATGCCTCTAG
GCTTGGCCCATGAATGAACATACGGGGCAGCTGGTGCAGGTGGTGAGGACTGGCTAGAGG
AGCACCAAATGTTTGTTTACATGCAAGATGGCGTAGAGGAGTAGCAGCCATCAACAATGC
AGATCACTCAGCCTCACCCCCCTGTTGCCAGTGGGTCCATGAGGGAAGCCATTACTCATG
GCCCCACCACCACCACCTCACCCAACATGGATAGTACCCTCAGCCTGGTGAAGCAGCTGG
TGACTCACTTTGTGGAGGATTCCTTCAGTCAGTTCCGCCTGAGAGACAGGGACAAAGAGG
AGGCCTTCAAAGGGAAGCTGAAGGTGCTTGTCTACTCCATACTGCTCTCCCACAGGAAAG
ACCATGCCTGGGAGAGGTCATGTCTGCACCTGAATGAGCTGGAGGAGGTGATCTGGCACA
CCCATGTCCTGCGTCAACAGCGACGCTATGATGATGGCAATGCACTGGATGGCTGCCTGC
ATGCTCTCAGGGAAGGAGGCCACTTGGAGGCTGGGAGCGATGTGAGGACGGTGATGAAGT
TTCTGGTGGCTCTGAAGGGTCAGGGTGGGCCAGAGGGGGAGATGCAGCAGCCCATCCTGG
CAGAGCTCAGGCCCAGGATTGTCCAGGAGAAGAAGAATGCTCCATGCTTCCTCCCCTCGG
GACCTCTACAGTATGGTGATACATTCCTGCAGAAAGCTGAGTGTGGTCGTCCTTACTCTT
CCTTTCCTTCCTCTCTGTACACCCACCTTCCTATGTCTCTCCCACAAGGAAGCGAAGGCA
CAGCAGGCAAATCCAACCCTTATGATGTGGAGGAAATGATCAGGCTGAGTGGAGCACCCC
CTGGCACTGGGGTTAGCCCTCTGCTCACAGGGGAAAAGGTCTCCCTAGCAAAGGGAAAGG
TGTTGGGAGCACTGTTACAGGAGTCTAAGAAAGAAGTGACTCCCCACATGACTCTCTCCC
TTCCTAAGTTGCCAAACAATGCTGAAGGCTACACTCCCTTCAGCCTGTCCTCAGTCACCA
CAACCACTGCCCCCAAGACCATCTCTCCTTCATGCAACAGTGGTGCAGGGGGTGATGAGG
GTTATGCTTCCTCCAACTCTGCTGCTAGCCATTCCCCAGGGGATGAGAAGGATCCCTGGG
AGGCCGTGTTGGCTGCCCTTCCCCTTACCAACCGCCGTACCTGGGCCAACCTTGGGCACA
TCCCTGAAACCAAAGAGAAACCCTTTATTTCTGAGGCAGGAGCAGAGACATCACACAATA
TATGGTTGCTGTACCAGGAATTGTGGTCCATCGTAGGTGGACACTCCATTCCTCAGCTGT
GTGTGAGGCCCATGAAGGAGCTGTGCCAGGACATCCTCTACCTACTGATTGGAGTTCCCT
CATACAGCTTTCCTTGGTCTGATACTGAGGAGTGTTTCAGCATTAGGGAAGGCCTGTGTC
ACTCCTGCATCACCCCAGAGGCACTGCGAAGCTCCTTGCTGCCCCTTGTAGAATGTGGCA
CACTGGTTCACAGGCTTGAAATATTGTTTCCCACACCAAAGTCTGACACCCAGCAACTAT
TGATTCATGGCTCAGTGTTCACGGCCTTCACCTTTGCTATATCCAGTGTGCTGCAAGTGC
ACAGGGAGATGGTGCTTTCTCTTGGGGACGAGACTCTCCTCTCAGCATTGCAGGACAAAG
CTCAACCTCTAGTCAAGAAGATCAAGTTTATTGCATCTGTCTGCAAAGTCTCATTGTCTA
ATAAAAAGGCCAAGCTGCCTGTTGCACCAGGAATCACCAACAGAAAGCAGCAGGGCAATG
TGGAGGAAAGCCATGCAGCTCTTCCAAGAGGACTGTGCCTGCTGGGGGAACTGCTGAACC
GTATGACCACCACCAATGACCGGGACTGTCTGCTTCTCCTCATTTCTATTTTTAGGAGCT
CCTGTATTCCCTTCTTCCGTTACCTAGAGGAGTGGATCTACCATGGTGTGTGTTCAGACC
CTGGGTTGGAGTTCATGATCGAAGTGAATGGAGCTGCTCTTCTAAGGAGGGATCGTACCT
ATTGGACCTCAGGCTACACACTCCGCCCTCAGGCCTCCGTGCCCACCATGTTACGGGATG
TGCTGGAGGAGGCCTTTGTCTGTGGCAAGACCATCAACTTGCTTCGTCTGTGCTCTAGAA
AGCATTACCTAGTGGCAGGAAACAATGACCAGCCACACATGCAGCTGTGTGTGTCAGGTG
AGGAGCTGACACACATGCAGGAAAAGTGTCAGCTTTACTCTGCCAACATGGACCTCTTAG
CAGCTCAACTCCAGGTCACAGTGCAGCAGAAAGCAGATGAGGAAAAGGCTCAGAAACACA
GGCTTCAATTGATCTCCTCCAACAAGCATGCAGCTGCCCTCAGAGAGATAGAGAGCAAGA
TGCAAGAGCGCAATCAGTTAATGAAAGAAGAGAAGGCATTGAGGCTTAAGGAACTGAAGG
ATGAGATGCTGAAAGCTGAAAAGAGAAAGCAAGAAGAGAAGGAGAAGGAGGCTGAAAACG
ACTGGAATATTGCTCAGGAACAGCAAGAGATAGAGAAGAGACAGATAGAGCAAGAAGAAG
CCCTAAGAGCCCAGGTAGAGCAGTTTTACCAGCAAAAGATGAAGGAAGCAGAACGTGCTG
AAGCTATTGCTAGATGGAGAATGCAGAGGTGCTCCCTGAGTGCTGTCCGAAAGCATCACA
TTCAGCACACTTCCTGGCCCCCTGTTCCAGAGGATGCATCATCCAAGAATATGGAAGAAG
AGATACTTGATCTTGCATCACCACAAACACCTGATTCCTTGCCAGAACAACCTGAAACAC
CAGATCGGGAGCAGGTCCTTTGTGGTGGTGCTCTAAGGCGGCCACGCAACATGAATACAA
GACCAGATTCACAGATGCAGCACAGGCCCAAGGGATGTACCTTTGCACCATACCACCTTC
AGACTGAGAAGAGTGAGGACCTCCTGAAGGAGAGCCCCAACCAGGAAGTTTCTTCAGTAT
CTGACATGACAGCCTCTTTAATGAGCACATCTTCAGATTTTGTGGATACACCTTTTGATG
AGAATCTCCCAGATTTTGAGGCTGACCCCAAGATACAAACAATTCCTGAGAGCAGTGTTG
TTGAAAATGAAAACTATGCTTACATGAAGAGCTCCATTGAGGCAATTTTGTATGATAATG
GCAATGGCAATGCCAACCTCCCTAGTGGTACCACCACTGAAACTGTGAATGCTCCCCCTA
TTATGCTCACAGAATCTCCAGATGCCAATGCAAACATTCCAGAGACAATCACTATTCTTG
AAACAAGCCAGAATGAAACCCAGCAACAGAACATCTCAGACCATAGCAACACAGCAACCC
AGAACTTGAATGAACTTGTACTTCAATTTAGAGAGAGGCGTGCTCAGGCTGCAGCTATCA
AGGAAAAGGTGCTTAATGAGTACCACCAGACCACCACTGCCAGCAAGAACAACATGAACA
TCCTCAGGTCTAGAGCCATACCCTCCTCAGCCGCTGCCAGGAACAAACAGCGAGTCATGG
AGACAGAGTTTGGCATGGCAGACACAGAGCTACAGGAGGGAGGAGGCTATGGTATGTACA
GCCGACAAGTGTCCAACACCAGCACCTGTAGCTTCCGCTCCTGCTCCTCAGAAAGGCCAA
CATCTTCCTCCACTGCCTTCACCACTCCAGATGAAGAGAGGCCCATCCTTATTGACCAGG
ATCCTACCCCTCCCCCAAGTCCCTGCACCCCCCCAACTGAGGTCACCCCTATCAAGGACA
TGGTGGAGGCCGCCCTCAAGAGTCTTCCAACACAGCACAAAACATCCTGCTATGACCTGG
AGTACATGAAGCTGATGGACCAGGAACCTCTGCTGGACATCACTGGTAGTGCTCTGAGGG
GCAAACCAAACACTCGGCCCTCCACTACCATCACATCACCATCCACCTCCTCTACCATCT
CCACCACCACCACAGCTGCACCCTCAACCCTGGAGCTCTCCTGTGTTCCAGTCTACTTCA
TCCGCTCCATCAGAATGCACCTTACAACACAGAGTCGGTTGGTGAATGAAAGCTTGCTGG
CAGAGATGCTGGTTGAAGGACGTCTTCTTGACCACTTCAAAGCACTGCGTTCCCTCCTGT
TGCTGCATGATGCCCACTTTGCCCGTGCCCTCACCACCAACCTCTTTGGGAAGCTGGAGC
CCAACAGCTGCCCTGCCACACTGCTCGTCCCCAGTAGGCTCAACAACATCCTGTACAAGT
CTGTGGCAGAGTCTTGTTGGAGCAGCAGTAGCCAGGCAGACAATCTTTCCTTTGCCATTA
CCAACATCCCACCTGCCTTCTCTCATAACTCAAGTGTGGTGGATTGCCTTGAGCTGAGGT
ACCGTGTGACATGGCCTCACAACCTTGTGCTGGACGACTCCACCCTTGCTTCTTACTCCC
GTGTATGGAGTTTCCTTGCTTCACTCCACCATGTCATCTGGGCCTCAGACAACCTATTCA
TCCACATATCCTTCCTTAATCGGCAGGACAAGGAGGGCCGCCTCTCTAGATCTCCACAGT
TCCATCAGATGTGTCTCCACCGCCACAAAATGCACCACTTCCTACTGGCACTCCAAGCAT
ATGTCATCAGCCAAATTCACCAGATCAGCTGGAGCAGACTTGAAGAGAAGCTGCATGCAA
AGGTGACCTCCCTTGACCACCTGTATTCCCTGCATGCCTCCTTTATCAAGGCCATCATCT
CCAGGTGCTTCCTGAGCCAGAATGGGCAGGTAGTTCACCAGCTGATCAAGGAAGTGTTCT
CCAGCACACTACAATTCTGCTCCCAGTTCTTGGCTCATCCATGGGTGCCAGAGGATGCTG
ATGGGACAGTCATGGTGCATCCAGCTTTCAGTGCCCTCAAAGACACCTTCCAGGAATTTG
AGTCTCGTGCTGCCTTCTTGCACAAGTTGCTGGTGAGAGTTGGGCAGCGCGTCATGACAA
ACTCCCACCAGCAGCAGCTTCTTGCCCTGCTGGATTTCAATGAGTACTACACAAAGAAGA
AAACAAGGAAACCAGAAGGATAACCCAACTCTCTCTCTCTCTCTCTC
>c87907_g2_i1 len=856 path=[9199:0-143 14231:144-171 9343:172-486 9658:487-504 2767:505-545 15200:546-553 15729:554-570 15354:571-587 15366:588-588 15367:589-602 734:603-603 735:604-613 15387:614-621 15395:622-681 15492:682-682 15493:683-693 15504:694-711 15522:712-738 15549:739-745 15800:746-746 15801:747-752 15813:753-766 15577:767-773 15839:774-794 926:795-818 950:819-855]
TCCCCAAAGGTGGCAATGAGGGCTGTGGGGGGCAGAGGGGACCAGGTCAGGCTTCAAGTG
TCACTTTAAATACCTACCTACCTATCTGCCTGTATTACAGCCATTCATGTTACTCTTTTA
GCAGTGGTCTCACTGAAAATTTTGCTTTGACCATTGTTTCTAAAGCCTTGCTCTTTTATA
TCCTGTTCTTCCACGTGTAGTTTATTAACAGTACTCTGTAGCTCAGCAGATAACTTAGCT
GGGTCCTCAGTCTCCCAGAACCAAAGTGAACAGTTTTCACACTGGCTGTTGCCTCACATC
ATGAACACCTCACATTCATGCAGATCCACCATGAGCTGAGTAGTGAGAATTTCTCCACTG
TCTACAATCGGCCTCAGAGGTGCCCAGAGAACGCAGTCTGTGCCTAGTGCAGCCATCATG
AGGACACATGACATGTTGGAGAGCCCAAGACAAGACTACTCCACATTCCAGACAGCTGTG
AGTGCTCCCACAACTGAATTTAACCCTTTCATTCCGGTGATCATATATGAACGATTGCAT
CAGTGCGTCCATAGCGACGGCGATCGTTCCCGTAATCAAGAATTTTCGCGCCTCAATTTT
GAGCTCCAAGCGCGGTTTCTCGAGTCAGATGGTGTGAGTGGAAGTGTCTGGCATGTTTCC
ACATGTAGTGTTGTCACTAGCTCTGGAAATTTAGCGGTAACTAAGCTATTTTCCCTTTCT
CCGGGCGACACTTGGCAACCCCAGCGACCCGCCGGGTGGAAAGCACTCGCCGGGTGGAAA
GCACCATGATAAGTGTGAAGAGACATCCTGATAAGAGCCAAGGATCTCAGATCATAACTC
ACCATGGAGCAGGACA
>c87526_g2_i1 len=2044 path=[1701:0-675 2373:676-703 @2400@!:704-867 769:868-877 779:878-1070 7113:1071-1188 @1680@!:1189-1847 1270:1848-1854 3533:1855-1917 3595:1918-1920 878:1921-2043]
CCCCTGCCTGTGTGTTTGGTGCTGGACTGTACTATTGATGCTGCTGGCGCTAGTGGTCCC
TCTCCTCAGGTGGCCGATACTCCAAGCCAAGGTGTGCAAAGATGGATTCCTCTGTGGGCG
TGTCCAGCATGTAGCCATCACTCAGCTTCTCTCCGCCCTGCCTCACAATGCCAGCCCGCA
GGCTGTGTTCAGACAGACTCATGCCCTTCTTGGTGGCGAGCAGCCTCATGGATCTGTTGA
AGTGTGCAGATCCTGTGAAGTACATGAGAGCCGTGGCGCGCTCCTGGTACGGCACAACAA
TCACATCCAGGCGTCTGTGCTTTCTCCCTTCCCCAGGCAGTCTGCACACACCGAGGTATT
TCTTCTGGTTCCCGTTGTCCTCCTGAGTCACAAGATCATCAGTGAGGAACCCTGATTCTC
TGAGGCGCACCAGCAGTGGCCGGAAGATAAGTTCATGTGACTGGCCATCAGGGTGAGTGA
TGAGGACGTCCACATCACCACAAGTTGGCTTCCCTCGCCGGTATGAGCCACACACCAGCA
CCTCAGCTCCCCTCACCAGACTCAGTGTCGCCTCTCGCACATGCTCTTCTATCTCAGCCA
CTTCTGAGCGTGGGATGCGGGAGTTGATGTCATCATAGTGCTTGAGGCCAATCTGCTGGT
GGCGGGTCAGTGTTGCTTTGGTCCTCAGGTCATCAAGGGTTCGGAAGTCCTGCAAGTACC
AAGCCTGTGCTGTGGATGGCCCAGCTCCCCACACCCCAAGGAACAGCCGCAGCGTCTCAG
CCTCCTCCCCTTCGCACACCTCGGCCACCTTCCGCAGCCGCCCACTCTCCAGGATCTCTG
CAATCTTGTCTGCCAGGCGACCCCCAATACCTGGGATAGCCAGCGCTTCCTCTCTAGATG
TGATCTCTTTGCTGTAGTTCCTGATGGCAGCGATGGCACGCTCGTACCCCACGGAGCGCC
AGGTGTCATTCTTACTCTTGTAGGTGGCAGCCAGCTTGCTTAACTCTGAGGTAATGTGAG
TGTTGAGGTCCACTGGCTTGCTGCTTGATGGACGGGCACAGGCAAACTTGTCTTGTAAAT
TCTTTGGAAACGGTCTTATCAGTGACTCCAAGTGGTCCTCCTCACCCGCTCCCGCTCCCC
ACTTGTGCAGTGCAGACTTGTTCCCCAGCGCTTCATCTCTACTGCACTCTTCTGGCTCCC
TCTCATCTTCCACTATTTTATCTTCTTTGGTTTCTTTAGCACTTTTCTGACTCCCCATGT
CTTCCCTCTGTTCATGTGAGGCTGAGCAAGCAGTAGTTCTGGCTGAAGCATCTTTCATAT
CAGGGTTTTCATTTCTCTGTGACTCCGACTTTGTGACTGCAACATCTGTATCTTTAATAT
GTGATTTTTCTGTCTCTTCCACCTGTGTCCAGGAGATCTCTTGTACCCATGATTCACCTG
TTCCTCTACACTGTTCCTCCACTGAGTTCATGGACAGAATCAAATGGCTCTGAGTCCCAG
CCTTTGCCTTGGTTTTGATGCTCTCTATTAGCCAGGTGCACCTCAGGAACACACTGTTAG
GGAGCCTTGCTGTATCTACCAAACGCTTCACCTTCTCCTCATCCACAGTCTCCTCAAACA
CCACATGGAATACACCCTCAGAGCACTCAGGCAGGGACGGCACCAGCTCTCCGCCATACC
GTGTGATGTGGCTCTCAAATACTTTGTGGCGCATCAGCCCAAAGTTTGCCGGGTGGATGT
GACACTTCAGGCCAGAGAGGAATTGTGGTGGTGGCTCATGTGTCTCATCCTCAGCCTTGT
GTTGCTTGGCAAGGGGAAGCACCCCTTTGCTTTTCCTCTTCATGGTTACAGCTACTTTTA
ATGTCCTTCCTCTTCCTCCTTCCCTCTGATCTCAATCTTGATTCTCCGCCATTTATTTCT
GAATTCTGGTGATTTCATCCGATTTACATTTTCTTTTTTTCGTAAGTTATTTGTGTTTTT
ATGTTAGTTCTACTGTTTTTCTGGTATTTTTGACATTTCAAATTGCAAGAAATTGACGTG
AGAA
>c87359_g1_i1 len=12786 path=[12763:0-4231 16995:4232-4232 16996:4233-4256 17020:4257-5944 @18708@!:5945-7188 19952:7189-7190 @19954@!:7191-11361 24125:11362-11627 24391:11628-11725 24489:11726-11726 @24490@!:11727-12466 37371:12467-12467 37364:12468-12474 25238:12475-12482 25246:12483-12498 25262:12499-12599 26330:12600-12603 25366:12604-12785]
GCCTCTCAGGAACTTTGGTGGCGACTGGCGAGCTCAGTTGGCGACCTCCCGCCGGCGAAC
ACGGACGGGGACGCGCGCCTCTCGTCCTGCCACTGCGCTGTGCCTCGCGGCCGCCACTGC
CTCGCCGGCCGAGACACGCTGCTCGGCCATGCCGCCCCGCGCTGCCCGCTAGTCACGTCA
CGCGTGCCATACCCTTGCCTCAGGATTAAAAGAAAAGAAAAAAAAGAATAGTGGCGGAAA
ATCTATTGAGTGGGCGGGTCGGGGCTAATTCTGGGTGTGTCGTCAGCGGCACCGCCCCCG
TCAGTGTGAGGCAGCTGGCTGGTGGCACGGGCGCCGCGGTCTGGCACCCGCGCTGGGTAT
ATTTAGTGGTGAGACAGAAGCCGTGAGGAAAGGAAGGAAAGCTAGGAAGGCATTAGTGAG
TGGCTGTGGTGTTAACAAGTGGTGCCCTCACAGCCATGGGTCGGTGCCTGGCGCGGCACT
AGCGGGGCCACGCAGCACGAGAGCGGTGCCAGGTGTCTAGAACCTGAACCTGAGCCTGAG
CCTGAGGACCTCAACATGTCGGACACAGGGGGCGGCTCCGCCAGCTCGCCCATGCCCGGG
ATGTCGGACAGCGAGGGCGCGGTGGTGGGCGTCCGCACCACCTCTGCCTCGGGGATGTCC
CAGACCTCCGGGCCCAGCAGGACCTCCTTGTCTGGCCCGGCGTCCACCACCACCATCAGC
ACCATCGCCGTGCAGTCCGGCGACACCAGGATCGTCCTCGCCCTGCTGCAGAGCGCGGAT
TGGCTGGAGTTGCGGGTGGTGGAGCTGACCCCCGGTATGGTGTACCTGGGCACCAACCTG
CAGGAGGCCACCAAGCTGCTGCAGGCACACGAGGAGGTCCTGGCCAAGCTGCAGAGCAAG
CAGAGCCCCGTGGAAGACCTTCTCAATCAGGCAGACCAGCTCATCTCTACGCAGCACCCC
CGCGCAGAGGTGTATGCTGCTATGGCAGAGTCTCTGGGCCTCGCCTGGAAGGACCTCAAC
GCGCAGCTGGAAACGAGGAAAGAGATTCTGGAGATGGGCGTCACTTTCCACACGAAAGCC
CAGCAGTACAGCGATAGCATGGACGCCGCCGAACGAGCTTACACCGACAATGTGATGCCT
AACGACGCCGAGGAGGCCAGACAACTCCTTAGCCTTCTCCACGACCACAAGCGGGCGGTG
CTCGAGGCCTCCATGCACACCCTGCAGGAGGCACAGACGCTGCTGGGGCGGCTCAGAAAT
ATGACCGCCGAAGGGGCTACGCTGGACTCCCGGCCCCTCCAGATTAGGACCAATATTGAC
TTCGCCTGCTCCCAGATCGAGCACTACCTAGAGTCCCTTCACGATAGACGAAGGTTCCTA
GACGGTCTCTTCGCCGCCAGGAAGCACCATCTGGAGCAGTGCCTCGCCCTGTGTCTGCTG
TACCAGGACCTGACGGAGGCAGTGTCGTCCCTCAAGCAACTGAGGGACGAGGTGTCACAA
CACCAGAGTTTGGGAGATTCACAGAGCAATGCTGAGATCCTCCTCCATGAACACCTGAAG
AGGGAGGCGGCAGCTAAGGAACAGCAGGACAAATGTATTCACCTGCTGAAGACTGCCGAG
GACATGGCCTCTGGTGGTCACTATGCTGGGCTGGAGGCACGGTCCAGGGCATACTCTGTG
CTGGAGGCTGCAACCGCCCTCCATGAGACCTGTGATACCCGCACAGCTCTCCTGCAGCAG
GCTATCCTCTTCTTCAAGCTGGCCCAGACTGCCCTCACCAAGCTGGACCAGGCAGAGGTG
CAGGTTGCCAGCATGGGTGGTGAGGGAGCTCAGCGTCTGTCCCTGGTGGTGGGCGTGGTG
GAGGAGGCAGTGCAGCCAGCGCTGACAGAAGGCTATGGTATCCTGGAGGTCACTGGAGGA
AAGAACCAGCCGCACAACATGGGCATTTCACAACTGGTGGATGAGCTGGAGCGCCGCCGC
GCTCAGCTGTCATCCACCTGCGTTTCCAGCACAGAGCAAGTCCTGCAGCGCACAGAACTC
TCTAATGCCTTCCTGGAACAGCACAATGCAATTGAGTCTTGGCTGGTGCGCATTGGTGAT
GCCTTCCTGCAGGGACACCAGGACCCTGGCGGCTCCCTCAGTCTGGCCAAGGACTTCCTG
CACCTCCACCAGACTCTCAACCGTGATGTGGTGGAAAAGAAGGGTGAGATTGACTCCCTT
GCAACATTCCTTGAGAAGCTGCTGCCTGATCTGTCACTGGAGGAGGGCGCAGGATTCAAG
GACAAGCTGCAGGCACTCTATGACCATTGGGAAGCACTCAGGAAACTGCTTGATGCACGC
ATAGGTATTAGTGAAAAGTACGTCAAGTTCCATGAGGATGCTGAGGCACTGAATGGGGAG
TTTGAATCCTTTGAGCTTCTGCTGAAGGAGGCAAAGGGTGAGGATGATATGGATCTGGTG
GAGGCCAAGTGGGAGCAGCTGCAGAAGCACTACTTGGACCTCTGCAACACTGGGAAGGCT
TTCTGTCAGGAGGCCAAGAATGTGAACGACCCATACCTGGACACGAATCGAGCCATCCTG
TGCGTGGAGAACATCCTGGACCACCTGGGCAAGAGACGCTTGGTGATCACCGACCTCCAC
TCCCACTTCCACATGAAGCTCACCACCACCAAAGAGATGACAATGCTCTTCAACACCTAC
AGGGACAACATCAGGAAGATGCAAAAGGAGATGGCAGAGATGGAGAACAGCTTCTGTCCA
CTGCTACGAGGTGACTGCACTGACCCTGATGGCATGGCCACCACCCTGGAGGAGCGACTC
AACATTTATGTCTCAGCAGTGAAGAAGACACAGGATGACATTCAGGAGATGATGACAAGG
GCAGAGGTCATGTCCTACAAAGGTGATGAGCCAGGGCAGAGGGATGAGGTGATTGGCTCC
CTGCTGCAGCTGTACCAGAGCCTGCAAAACAAAGCCACGGAGTACCAGATCCTTGGACAC
ATGCTCATCCAGTGGTGCCGCAACATTGCTGAGATCCATCGGTCATGTGACAAGCTGGAG
AATCAGTTTGACGCCGTCAGCCTTGATATTGGTGGTGTGGAGGCGCAGCTGCGAGAACAC
GACGCCTCCAAACAAGCAGTGGCTGAGCTCCTCAAGTTTGCTCAAAATGAAGCTGATTCC
ATTATGTCAAAGATTAAGAATCAGTGTCCCCCTGAGGCTGGAGCGCTCGACATTGCCACC
ATGGAGGAGCTGCTGGTGCGACGCGGGAGAGACTTTGATGTAGTGTGGACGCAACATCAA
AAGATGTTGGAGCGGCAACTTAAGCGCTCTCAGTACCATGTTGACCTGCAGGTGATCAGT
GACCAGCTGCGTGATCTGAGTGAACAGCTGAGCCGTATGCGAGGCCATTATGGTGACTCC
CTGGCAGCAGCCACCAGCATGCAGGGCGCCTTCAACCAGTTCGAGCAGACTGTGGATGCA
TTGGAGAAGCGCATCCAGTCCTTTGTCTCCACCACCACCAAGATGCTGGGTCCTGAGGAT
GACTCTGGGGAGGTGAAGGAGGACCTCGCTGAGCTGGAAAAGAAATGGTCCACTTTCCAG
ATGCAGGTTGGACAGGCAAAGAAGTCCATTGAACTGTCTATTGTGTTCTTTAAGTTGGTG
GATGAGGCAGAGGACTGGTTCAAGCAAGGCACCAATCTTCTGGTTGAGGTTGCTGGGGAG
ACTGTGAACATCAAGAACCCTGAGCAAGCTGAGTATCTAAGGTCTCGCATTGAGCATTTC
CTCAAGCCAGGGGAGGAAGCACAGCAGGAGCGAATCACCCACATTGCATCCCTTGCCCAG
GAACTGTATGGCGACGCAGTGCCTAAGCCGGTCGAAGTTATGAGCCACCAAAACACTCAG
ATAGTTGAGAGTTTGACTGTCATCATGCGAAATCTGAATTTGATGGTGGAGAACCTTAAG
GCCGCTGAGGATCTCAATGAGACACAGAAGAAGGAGAAGGAGGAACTTGCTGCCTCACTG
GCAGCAGCTCAGGCTGAGGCTGAGGCTGCTCGTCTGGCGGCCCTGGCAGCAGAGGAGGCC
AGGAGGGCGGCTGAAGAAGCTGCAGAAGCAATGGCTATTCCTATTGAACCAATTGTCCCT
GAAAAGGTTGAGATTGAGATCCAAACAGAGGCCATTCCTCTTCCGCCTGAGGAGGAGGCG
CCAAAGAAGGAGGAGTCCCCTCCACTTAAAAAGGCAAAGATGATTGATGAGGAGCCAGAG
CCGATGGCGCCCGTCTTCCTCACTCCCCTCGTGGGTGCCACTGTCACTGAGGGAGTCAAA
TTCACCTTTGAGTGTCGGGTTCTTGGGATGCCCATGCCGGAGGTGGAGTGGCTGAAGGAC
AGCAGGCCTGTCACTGACAACCCTGACTACAAGACGAGCTATGAGGAGGGAGTTTGCACC
CTCACCATTGAGGAGACTTTCACTGAGGACTCTGCACTCTTCATCTGCCGAGCTGTCAAT
GGAGCTGGCATTGCTGAGACCTCTGCCACTCTCACAGTCAAGGAAGCTGAGCCAGTCGAG
GTTCTTTCCCCACCAACTTTCACACACCGCCTTGAAGACACAAGCACACAGGAGGGCTCG
TCCTTCCAGCTGGAGGCCACTGTGGAGGGCAATCCACTTCCCACTGTCTCCTGGTCCAAA
AATGGCACTTGTATTGATGAATCTCCAGACTATGTCATCACCTTCAACAATGGGGAGTGT
CTGCTGAGGTTTGAGGAGGTGTTCCTGGAAGATGAGGCTGACTACACCTGCAGAGCCACC
AATGATCTGGGGGAGGACACCACCAAGGCTCGACTCACTGTCACTGCCATGGAAGTTACA
GAACGACCCAAGTTTACGATGCCACTGAGCAATGTGATGGCAAGGGCTGGCCAGAAGTTC
AAGCTTGAGTGCCAAGTGACTGGCCTGCCCACCCCGACTGTCACTTGGTTCCACAACAAC
AAGCCAGTCAAAGAAACCCCCGACTGTAAGATCACCTTTGATGGCAGTGTTGCCACCTTG
GTGATGGCTGAGGCTTTTCCCAAGAACGCTGGCATGTACACAGTGGTGGCCAAGAACTCT
GCAGGGGAAGGCAAATGCTCTGCCAATGTGTCTGTCAAGGGCCGCATTCCAACTGAGACG
AGTGACTCAGAGGTGACATCAGATGTTGATATAGAGCCAGTGAAGCCATCTGTGCAGTTG
GCACTCAAGGACACCACCGTCACTGAGGGCCACAGTGCCAGGCTTGATTGTGTCATTGTG
GGACAGCCTGAGCCAGAGGTGATATGGTACCACGATGACACGCCTGTCAAGGAATCCAGT
GACTTCAAGTTGCTGTTCCATGGTGACCGCTGCTCCCTGGTGATCCATGAGGCCTACCTG
GAGGATGCCGGCATCTACCGAGTGGTGGCTGTGAACTCTGCTGGCGAGGCATCCACTGCT
TGCTTCCTCAATGTGGACCCTGCCCCAGAGCTGCCCCCGCCACCCCCTGCCCCCGAGCAA
CACACTGTTGTGGCACCAAGGTTTTCACTGCTGCCGACAGACCAGCATGTAGTGGAGGGC
AAGCCTGTCACCCTACGGGCTGCTGTCACTGGCCACCCCCGGCCCACTGTGGCCTGGTAC
AAGGATAGTATGCCACTCCAGCATGATAATGACCTGCAGATTCATGAGAGTTCAGATGGC
AGTTTAAGTCTGACGGTTCATGCCACAACCTTGGACCACACTGGCCAGTATGAGGTTGTG
GCGTCAAACAGTGCTGGCACAGCCAAGAGTGTGGCGTATCTCAGCATTGAGCCGCGGCTG
CCCACACCTCCCCCAACAGATGACACTGAGCCTCCAGTGTTCACTAAGCTCCTCAATGAC
ACTGTTGTCACTGCTGGCAACAGTGTTAAGTTTGAGGCAGAGGTGACAGGCGTGCCAGCC
CCCACGATCACCTGGACCTTGAATGACTGTCCCATCACGGGGCAGGAGTACCAGCGTGGC
CACCTGCAGTACGTACTGGGGGGCACTGGCAACAAGCACACACTGGAGGTGCCTGTCACA
TCGATGATGCAGGCTGGCAGGATCGCCATCATTGCCGAGAACCCCGTAGGCAAGGCGGTG
TCTGCTGCTGCACTCAAAGTGGTTGAGCCCCTGGTGCTAGTGACGGAGGCAGCCATGCCC
CAACACGTGCGGGAGGAGAGCCATGTCTCCACCACCTCCTCCACTTCCACCAGCTTCAAG
CAGTCCATGGTGGTGGAGAGCAGCAGCTTCACCAGGGTTGTCACCTCTGATGGCGTTGCC
GATGAGAAGAAGCACTCCACCACCTCTGCCGCCTCCTCACAGGTCCACATGGCCACAGGG
CAGCCCACTCTTGAGCTCCACAGCGCCCGCCTGCAGGAGGTGAAGCAAGAGGGTGATGCT
CCTCCGGTGATATCAGACAAGATAAGCATGATCAAGAAGGAAGGTGAAGTGGTGACGCAG
GAGATCTCTCAGGACACTGGTGCTGTTCCTCTCTCGCCACCACCACAGCAGAAGAAGATC
ATGGCGGCCAAGAAGAGGTCGTCTCCTGCCCGATTTGTGTCACCAATGCAGGGAGTCATC
ACCAAGGAGGACAATCAAGTGGTGCTGGAGTGTGTTATTGATGGCCATCCCGAACCAGCA
GTGACCTGGACTCACAACGGTGGTCCACTGAGCAACGATGCCATGGTGGAGACACGACTC
AACAAGACAGTACTGACTATCCCCAAGGTGAAGCAGAGCCACTCAGGCCACTACACTTGC
TTTATCGAGAACGATGCCGGCTCAGCCCAGTGCACTTGTGACGTCATTGTGAAGAAGACC
CAGTTCCCTCCGGTAATTTCGAAACGGCTGCAGCCCAGGGTGCTTGGTGTCAATGAACGG
CTGCACCTGGAGATCGATGTCACTGGCACGCCCTCACCTACCATCACCTGGAGCAAGGAT
GGCCAGCCCCTGACGCCCAGTGACCGCGTGGCCCTCAAATCAGAGGGAACCAGGCACATC
CTTGTCATCCAGCAAGCTGAGCCAGGAGACTCTGGTCGCTACGGTGTGATGGCCACAAAT
GCTGCTGGGCGTGCAGAGTCCCTGGCAGATGTGATGGTGACACCGCTTGTCATGGACAAG
GCGCCGCCCACACACAAGATCGCCTTCACTGATATCAGTGATGACGCCAAGATGTTTAGC
AGCAGGTCAGAGGAAACTCGTGAGGAGAGACGAGGAGGTGAACATCCCAAGACCAAGGCA
GCGCCTCCCCCACAGCAAGAGAAGAAGCCAAAATTTGAGGAGTTTAGAAGAGAGAGTCAT
GGAAAACCTGGATCATCAGGACCCTTCTCTGAAGACACCTTCTATTCCATGAGGGATGAG
AGTGATGAGGTCACTGATGGTACCAGGACCAAGAAGAAAGTGGAGTTTCAGACTGAAACT
CATGTTGAAGTAATGTCAGATAAGAAGGTTGAAGTTTTTGAGACCTCAAGTGTAAATGTG
ACCCCTCAGCCAGCCAAGAAGCAGACCTTCAGGCAGGAACAGAAAGTGGAACAAAAAATA
AGGACTGAACCCAAGGTTGATAAGACACATCACATTTCAAGAATTACTAAACATGTTAGA
GAAACTCCCAAACAAGTCCCCAGAGACACCTCATCAGAAACATCAAAAATAAAAATTGAA
GTAATTGATAAAGAATCACACAAAGCAAAAATGGCCACTCAGGTCAAGGCTGCACCCAAG
CCAAAGCCTGAGGAGGTAAGTCAGCTTGCCAGCAGACCCCAGGTGAAGTTTGAGAAGAAA
CCACAAGTTACTGTTATAAAAGAACCTAAAGTTGAGGTGCACCCCAAAGTCCCCATTGTG
GAGCCACTCAAGTCAACAGGACTGGTGAAGCTGGCTGTCACCAGGCAAGAGGAAAAGAAG
GAAGAGCTTAATCTGAAGCCTTTTCCATTTAAGCCTGACCCTGAGAAACCAAAAAAACCA
AGAGGACCTCCGCCTTCCAAGCCAAGTAAATTTGTGAAAGGAGAATTTCTTGAAAGTGAC
TACGAAAGTGATTATGAAGGGCGTCCTGTCCCGAAATGGAAGCCAGCAGACAGTGATGGG
GAGGACCAGATTTATGGGACAGTCAGGGCACCTCATGACAAACCCAAGATACACCGGCAC
CATGTGAGGACACCCACACCCCCGACTGTCTTTGATAAACCTCCTGAGTATGAGGGACCA
CCAAGACCCAAGATTGACTTCCCTGAGTCAGAACCAGAAGTGGAAAGAGAAATAACCCCA
GAGGTAATTATCCCAGATAAAGTTGAGGATGTCAAACCTCTTCCTAAAATTGTGCCAAAG
GAAGGAAAGATTTTTAAGTCACAGCCAAAGAGAGCCGAGCCTCCACCAAGAAGGTCGCCC
TCACCGGTCCTGACACCTGGCTCTCCTCCAGTGGAAGGATATGCACCACCACCAAAGCGA
CAGCCACCACCACCACAGGAACAGCCAGCACCACCACAGCCACAGCCACAACCTTCCCGT
TTCTCTAATGCCGTTGGAGTGGAGTCAACCAAGATCACAAAAATAGCAGATTCAAGTCAA
CACCACCAGCGTTTTGTGACGATGCAACAGACAACACGTGTCATCAAATTCTCCGACAGC
AGAACTGGAACTTCCACCACTGAGACTCAGGAAATAAAGGTTCCACAAGAAAAACCGAAG
GTGGTTGTGAGAGAGGAACATAAAGAGAAACCTCTCCCACCACTCGAACCTTTCCCTTTC
ACTCCTGAGCCAGATCGGCAGAAGAAACCCCGAGGAGCACCACCTCCAATGCCCAAGAAG
TTTAGGAAAGGCGAGTTTACAGAAAGTGACTATGACAGTGACTATGAAGGACGAGTAAGA
CCTAAGTGGCAGCCCCTGGACAGCGACACAGAGGATCCATCCTATGCCAGAGTGAAGCCT
CAGCTGCACTCTGACCGAATCCCATCAAAGTCTAGAGAGCGAATTCCTACTCCACCAACC
CAGTTTGACACTCCCCCTGAGGCAGGTGGACCTTGGCGGCCAAAGGTTGAGGTGCCGCCA
CCTCCTCCGCCTGTTGTTGTGAGAGAGCCAAGCCCTGAGCTGGTAATTCCCAAGGAACCT
CCAAAGAAAATTGAAACTGTAAAGAAAGTAGCTAAAGTAGCTAAAAAGGTAGTGAAGGTT
GAGGAGAGGGCCCCATCACCCCCTCTTCCCCCACCTGGCACTCCCCCAGAGATTGGAGTG
ATTGAGGAAAGGACAGAATATGTTGTGGACAGAGTGGACCTAAAATCAAGGGTCATTCCT
CCTCCAATGCAGGAAGTACAGACATATGAGGAGAAGCCATTCACTAAGGTGTTGGAAAGA
ACTGAGAAGACCATTACCAGGATGAAAATGGAGGAAGAACTGCGCATGAAGAAAGAAAAG
AAGGAAATAAAAAAGACAACTGTCACTGAATATGAACCAATTTCCATGCCCCAGCCTGTC
CAGCCACAAGTAACAAAAGTTGTGGAAAAACAACTGGAGCTGGAGCCATTCCCATTTGAG
CCAGAGCCTTCAAAGCCGAGGCGGGAGCGAGGACCACCTCCACCCAAACCAAAGAAATTT
GTGAAGGGTGAGTTCAGGGAGAGTGACTATGACAGTGACTTTGAGAGCAGGATGCGACCC
AAGTGGAAACCAGCAGACAGTGATGTGGAGGACCCTGAGTACACCCCTGTCAGGCCTCCC
CCATCCTCAGACAGGCGTCCCTCCAGGAGCAAGGAACGCACCCCCACACCCCCAACACAG
TTTGAGGTTCCTCCTTCTGGCGGCGGACCACTGCGCCCAACTATCGAGCCCATTGAGAGG
CCGGTGCTGGAGGTGAAGGAACCATCACCTGAGGTTGTCATACTAAAGATAACTGAAAAG
CCACTGCCCAAAACTAAAAAGGTTGTGCCCAAGGCTCCTTCTATCAGGCAGCAAGAGCCA
CCACCACCACCACCACCCAGGTCCCCCACACCCCCCCTGCCTGAGCCAGAACCCCAGCCT
GAGATAGGCTATGCACCTGCACACACCAAGCATGTCTATGAGGAGAAAGAAGATGTGCAC
ATCAAGATGATCAAGAAGAAAATAGAATCCAAGAAAGGTGTGCAGATTGACATTGATATC
ACAGATGTGTATGACCTCATCTCTGAGTCTGAGCAAGAAAAGACTGAGCCAGAGACCAGC
AAGGCCAAGCCATTCCCCAAACTGGAACCTTTCCCTTACACACCAGAGCCTGGCAGACCA
AAACGCATGCGAGGTCCCCCTCCACCCCAGCCCAAGAAGTTCCTGAAGGGGGAGTTCAGA
GGCAGTGACTATGAAAGTGACTACGACTCTCACATTGCCCCCAAGTGGGTGCCTCCCGAC
AGTGAGGGGGAGGAATTTGCTTACCGTCGTGTCGCCCCGCCTGCTTCGGAGACAGCCAGG
CATCGGGAGGAATCTTCTACCAAGGAGCCATCTCCACCCTCCAAGTTTGACCAGCCGCCA
CAATTTGAGGGTCCCCCAAGGCCAGTGGTGGACCTTTCAGACCTGCCCCGGAGGGAGAGG
AGAGAGTCCTTGGAGGAGTACTCCATTCCAAGATTCCCCAAGGTGGAATTCAAACCATTT
GATCTTGAGGACGAGCAAGTGAGGCAGCCCAAGGGAGCTGTGACCACCGACACAGAGACT
GAGTCAGAGTTCCAACAAACAGACATTGACAAGAAATACGTCAAGTCTGCTCAAAAGGTT
GTGAGCCACCAGTTTGAGGACATGACTCAAACATTCCGTCACAAAGCGCAGAAGTTTGCC
GAGCAACTGGTGACTGAAGTGTTTGCTGCCAGGGAGGGCTCAGTGCCTGCTGAGCCAGCT
GGTGAACCTCCATCCCTTCCTGAGGAGCTCAAAACACAACCACCCACATCGGAAGCTCCC
CCCAAGCTGACCACCACCGAGGACCTGTCCTCCCTTCAGGAGCCTCAGGCGTACCGAGAC
GAATCTAGAGTCTCGGAGTTCGGCACGAAACACATTGATCCGGACACAGGTCTAATCTAC
TTCAAATATGACTTTGGCTATGAGTTTGGCGTCATCCTGCCTGGAGAGGCTAAGAAAATT
GACAAGAAGAGTCAGATGAATGGGGACCACAGCAGTGACATGCCCATCCCCATCATACAT
GAGAAGACAGATGCCTCAAAGAAAACAGAGAAGCAGACTCCACAAGCAAATGGTCACGTC
CAACACCTAGAGACCACCCACGGCCGGGAGCACTCAGCCGCCCTCAGTGATGCCATGCCA
AAGGGGTCTTCAGCTCTAGGGTCGGGCACAGACCACCTCTCCCCACACCCATCCCAGCAG
TCGGACATCTCGGAGACAGACCGTGAGTATCAGCAGTACATGGGCAAGATGATTCCAGAG
TTTGTCCCCAAGAAGCAAGCTCAGTTCCGTCCCATCTCTGGCGACCCATACTCAGACAGC
GAGGTCGAGTCTGACCATCCGAGTCCGGCTAAGACCTCAGAAGCGAGTCCCAGTATTCAC
TCGGGGCCAAAGAGATTTATTCCCCTGGTTCCTGGCGCAGCTGTCCAACCCAAGCCACTA
CCCCAGGGGGCACCTGCTGATGCACTCTGCTCCACCTCAGCCCTGGGAGTGCTTGGGTCC
CCCCTCAGCGCCACACCCCCCTCCACGCCCTCCACACCTTGCTCTGGCCCCCTTACACAG
CCCACCAGGCCTCCTCAGTACATCACGCCTCTACGAGACCTGTCCGTGGCAGCCGGCGAG
GCACTGCGGCTGGAGTGCGTGGTGCAGGCCGATCCTCCAGTGCAGGTTACATGGGCCAAG
GGCGGGGACATCCTGCAGAACGGACCAGACTACCAGATAGTTTACAGAAACGGCGTCTGT
AGACTCATCATTCCCCATGTGTTCCCAGATGATGAAGGTGTCTACTCATGCACTGCTGTC
AACCTGCTTGGGATGGACACAACCAGTGCCACCGTCTGCATCACAGGTGAGAAGAAGTAG
CCTTCACGACAGGTTGAGTCTGCTGGGGGTTTCAACCATCTCCTTTCACAGACTCCTTGG
TGATGGTGGTAGTGGTGGTGGTGGTAGTAGTAATTAGCGTGGTGGTTGAGGTGGGTGAGG
GGGGCCGGAGGGGGGGGCAGGCGCTCCTCCCTCATCACCAGGGTATAGGCAGGCATCAGG
GCTCCCGTTTTCTATGAGTTACGGTTCGAAAATTCGCTTCACTGCTTCGTCTTACGTGTC
TCGAAAATTTTATTGGTTCATTTGTGGAGTTTATGAACCATTGTCGTTTTCAAGCTTTTT
TTTTCCCTCAGAAGCTTCAAAAAACTGGTTCACTGGTTCATCTCAAGTGGTTCGAAGCCT
TCATTGGTTCACTTCTACAGTTTATGAACCAATATTCGGGTCTTGTTCCGTCTTTCCTTG
TCAAGATTCGAATATTTGGTTCACTGGTTCATTCCGAGTGGTTCGAATCATTTAACGGTT
CACTTCTGGAGTTCATGAATCACTAATCTTTCGTTTTTTTCTTCCTTCGTGTCTCTGCGG
TTCAGTTGTGGTTCGTTTCATCTGAGTGAGTGAACCGTAAGTGTTTCATAAGTGGTTCGT
GTGAAAAATGCTTCACTTAACACTTACAGAAGCCATTTGTAAGTGAAACAGTGAAGGTTC
AATAAGTGGTTCACTGGTTCGTTCGTCAAGTGGTTCGCTTTTAAATGGTTCACTTTTTTT
TATTTTTTCCTATTTTCTTGTTTTTTTTTCTCTTATCAGAAATAGCATCTCTCTCTCTCT
CTCTCT
>c87738_g1_i1 len=3170 path=[3878:0-587 422:588-609 @444@!:610-1211 5082:1212-1220 5091:1221-1325 5195:1326-1357 558:1358-1622 8427:1623-1624 8429:1625-1634 8439:1635-1636 8441:1637-1685 8471:1686-1709 5574:1710-1766 5630:1767-1769 @756@!:1770-2072 8599:2073-2741 6597:2742-2743 246:2744-3169]
GGCAACAAAAATCCAATAAAAAAATGTTATGCTATTCTCCTTTCCAAAACCATAAATACA
GTATATCCTTTCCAACATAATTACACACAAAATTTTTTAACATTTGTAAGACTTCTTTAT
TCCTATCACATATTAAGGCTCTTGCAGTATTTACATAACTAAAATAGTGCTTCTGTTCTC
AGCTGTCATCACACACAGAGGTGGATAGGGATTCTGCCTTTCACAGTGATTCATTAACAT
ATATAGCCAATGTAAAAATAACCTTACATCAAGCATTCCCACATCATTTTTTTGTACAGC
AGCTCTATACCATAGCCAACAGTACAGTGCACAATTGTGAAGCTCCACTAATCTGAATTC
CCAAGGTTGCTAAGTGGTTCATCTACATACTCATATACAGGACTAGTTCATATTATGTAT
TTTGTACAATGTGAAACTAAAAAGTGATTAAGAATAATGATGACTCTGCATCTCCTGTTG
AAACACTATAGGAATGACTGGCAGTGAGTTGTCCAACAGACCAATGTGTAGCTGTGCCAT
ACTTGTGCCATAGGAGAAGAGAACTTAAAGCTCCTCTGAATGTGAGCAAGAAAGTAAAAT
GAGGAAATGAAAAGTGATTGTGAAACTCTGAAAACAAAAAGGAGATTAGTGCAAAAGAAA
GGAAATGCAAAGTAGTCTCATAGTCAAAGAAACAATGAAACAAAATTTGAAAAGTGCTGT
ATGTGAATTGCATCTGGAAAAATACTTTGAACCAAAGGACAAAAGAAGAAGACATGAACT
ATATTAAAATGAAGATTCTGTATAAAAAAAAGAATGTGGATGAAATTTAATTATGTAGTA
TCAACAAGAAAAATATAAAAGAATCCCTGGATAAATAAGTAGAGAGGGAAAAGGAACCAG
ATAAAACAGTGGATGGAATGATGTGAAAATTGAGAAAAAAAATAATGAGTATTATGAAAA
AACTAATCAACATGGCAAATCAAGAGAAAAGTATTACATGCCAACAAACAAAGCAAATGA
AGGAGGAAAGCTGTAGGAATGAGGTAACATCAACTAATAATGACGACTGGAAATCTTAAC
TGTGAGAAAACATCAGGCATAGATAGGATGACAGGCGAACATAAGACAAAGTCATGGTGA
GATGTCAAGTAACATGCCACATCCACTTCCACTGTTCAGCATTTCCCACCAGTCTTAAAT
CCTCAGACATGGCGAGAATCCGTTACTTGTCAGAGGACTTAAAACCAAGTGAGAGAAATA
TGAAAACACAGTGGAAGTGAGTGCTACTGTACTTTGGTTGTTTAGTCTTGTAGTAGATGC
TGATAATGTAAGGAAGTCAGCTAATGAGATGATTTAAAACTAACTGACAGAAATCACAAA
ACACAGTGGAAGTAAGTGCCATAGGTTGCTTGAATTATGACTTCCAGTGTATCTTGGTTG
CTAAGTCTTGTAATAGATGCTGATTGTAACATGTTGGAAAATGTGAGTCAAACTAAAATG
TGAAGCAAAAATCAGAAGTCCTGGATTAAAACACTAGAAATAAAGTGATACAACCAAAGC
TGTATGATCAAAATGTATGACAAGAATAATGAAAGCATGTGGAAGATTTGCCATGTTGAC
TATACGAGAAATATAAGAGTTGTGGAAAGAGTGAAATGATTACATGGACTTGGAGAGAAT
GAAAGTGACACTAGAGTGAGACTGATGAGCGAAAGATGATTATGCTCAGATAGGAATAAG
TGGAGATTTATTTTGGTTGTTCTCTAAAAGAAGATCTGTGAAATATATAGCCAGTAGATG
TAAGTTGTACCATGACATCCCTTGAGAGAGCATACAAGGCTGAAGACATTAACGCTTGAG
CCAAGTGGATAATGGAACTGACTGATCTTCTCTATTTCATAACTGCATAACCTTCGCTCT
TTGCATCAGTTCTCAGTGTTCCAAGTCCTCATTCTACACATTAAACTTTCCCACTCAACC
TTTCATTCTGAGGTAACATTCTCTTCAGACACTTTGAGGCTGTTTAAAATTCTGAATGTA
ATTATACTTTATTTTCATCTATTTCATAAAGTAACCAACTTTAGTGTTACAAGATCCAAA
GATCCCAAAAATGACATCACAACCTGATGCACATTATGGTCCCAGAGTCTAAGGACTACT
TTGTTCTGAAGAATAAAGTAGGCATGGGGCTCTCAAAGGGAACTTACCCTATCTTCAGAT
CAATTTCTCAGTGTTTTAATGAGGTGCCCAAGGGAGCATTACACAGCCATATGCTGTAGT
TATAATAATGTGACTTCTGGAACATAGAAATTGATTAAGAAAGATGCAGATGTGAGAAAT
ATACAATGTACTAAAAATATAATGCAATGACGAGTGCCATCTTTCTAAACATTAGCATCT
GGTAATGTACTGTTGAACTCTGCAATCACTCATCTACCAACATCAAGAACCTGGTGGCTC
TATCTCATCTCATGTAAGATTTAGTTTCATATTCTTAAACATCTCTGTGTCTTATCTTTA
CTTTTAACAGGCTCTATTGGAGGTTATTGGGGGCTTTCAGTAATGTTTTCAGGACCCTAA
TGGCAGTTTATTCAGTGTTCTGCTTCATTAATGGGAAAAACACCCAAAAGAACCTGGGTA
ATAATATCTGTGATTTTTTAAAAATAATTCTTATGAGAAAACAGTGTTTATGATTGTGAT
CCTTAGAGTTATATTACTGGAGATGAGTGGGAAAATCTGTACTGTGTGTGAGGTAGCTAA
GAGTTGCTCACTGTATATAACAGCAAGAAGAGGTTGTGTGACTTGTGGAAAAAACTCTTG
TGTATTGAGTGAGATTTGTGGCCTAGGAGTGAGTTATCTAGCCACATCATGCTGACAGCT
ACCTGAGGAAGTTTTGTTTTCCTTTATGTGAACTTCTTTGTTAATGTTAGTCATCTTAGT
GCATGGCTTTCTGTTACAGTATTATTGTTTGCTTTTGCTGGCTCCATGACTTTTTTTTAG
GGGAGGGAGGGAGGCAAGGGAGGGGCATTACTGGCAGCACAAGAAGGGTTGTAATATAGT
TCATGTCATCTAAGCTGTGATTCACTCCTGTGATTAAGGTTTATTCATGGTGTCTGTTTT
GGTTGTGTTCTTTATTTTGTATACAATTTTCATTCTTAATAAAATAGTAC
>c87545_g2_i1 len=1481 path=[3768:0-242 634:243-244 636:245-361 @1817@!:362-507 2171:508-524 @2188@!:525-1142 4876:1143-1168 @204@!:1169-1308 2029:1309-1444 530:1445-1480]
GAGAGAGAGAGAGAGAGAATTAATAAGTACAGGGGTTTTTCCCTATATTCAATCTGATCT
AATGGACTCAAACTCCATCATAAAAACGCGGGATTTCCGGGGATGGCGTGATGGCGGCTG
CGGGATGAGCTTAATGCGCCGCTTCAGACAAGAAAGGAAGGCTATTTATGTCGATAACCC
CTCGATATCAGTCCTGCGGGGAAGTCTTCTAAGAGCACGTAGTCACACGAACTTTCAACA
GGCTTTTTTTTTATCTCCTTCAATACCAATGCATCAGCTTAGTTGTTTTCCGGATACAGC
TGAGGAAATATCAAGTTTGATTTTTTTTTTTGTACTGAAGGAACTAAAAATCGTATCAAA
ACACTAATCCACTTCAATCTATTTTTAATTACTCTCAACTGACAACTGGTGGCTGGGTGG
AGTGAGGAAATTGTCAGAAGTCACTTATGTATTCGTAAAAGTTTTGGCGTCTTGACTACA
TTCAACAGACATAGAAGAAATAAAAAAATCACTGGGGTTTTCAAAGGTATTTTCACGAAT
TTAGTGATAGTTGAACAAGAATCCTGCATCATCAATGAGGAATACACCATTGAGAACACG
ACTAATCATCTATGTTGCCTTTGAGAAGCAGTCCTATGAGAGACTAGAACGTTTATGAAT
ACAGGACAAGGATGCGTGGGTCTGTCAGGACTGGATGGAACTGCAGAGGCGTTGCTTTGA
ATAGGAGGCTGTAGGAGATATTACATAGATTTGTGTAATGTTGCAGAGAGGTTTGGCGGA
ACAGGATGGAGTTACAATGGAAGGCTTTGAACAGGAGGCTGCGACGGACCTGATAAGTTT
CTGCATTGCTGTGAAGTTTGTAGTGATTGCTAAGTCATTGTAGCGCAGTGAATGGTCTTG
TGACTTACGACAACAGAGTAATAAGGTGACGGTCGTTTGGAGAGATGATATTCACGTAAC
ACATATTTGTATTCTTGCACGTTTAGGCGCTTCATCTCGACTGTTTTTCACACGTTGCAG
CGAATGTCAATAGAACTCTGCAAGGTGTTTATATGATTCGAATTTTGTACCATCAGTAGG
AAAAGTACCATTAAGAATTCGGCCAATCAGTCATCTCTTTAACCTTCAAAATACTCCAAA
TGAAGGAACAAAGCATTCAACCTTTCAGCAGTTAGGGCTTTCCTTCAAGCTTAATAAAAA
CACCCACGTACAGGTTTTTGAATATGATTGCGAAAGGTACAAGTGACAGCAATATGAATG
ATGCAGTGGCTCAAAACTTTTAGTACCCGTAGCTTCATTTTTGACTAGTAAAATATCAAG
GGTTAATTCAACAGCAGTAACAAATGCAACAAGGTCATTAGCAGTTAAATGAGTAAGGAC
CGCATTCTAAACATATCGTGGTCTTGTCTCTTACATGCAGCGTGTTGGAGTGGAAGTCAG
TACATTTTTCAAAGATGTTTTCATGATTCCAGTAACAGTTA
>c86992_g1_i1 len=4324 path=[4302:0-544 @4847@!:545-3749 9108:3750-3750 8053:3751-3774 8077:3775-4323]
CAACTACGGCGCAACAACACACCACACGATGGACCCTTCAAATGACACCGCGCAGACCTG
GACCATTCCAGACAGTATGATGAATGGCAGGATGTGTGGGAAAACATTCAGCCTTGGTTC
CATCATGCTCTTCCCCCAGCAGGAGCACACAAACTACACCGACATGGCATCTGAGTCTGG
TGCACAAAGGACAGTCAAGATGTACCAGTTAGAGCCATCGTCATGGCTTTGGGGACGACA
GGCACGGAAACTCATCAACGAGTCAGTGGGAACATTCCTCTCACTACAGACTGCAATAAC
CGAGGCAGAGCCAGACCGACATAATGCTGTGCTGGTCAAGAAGTGTCGAGAGTACAGGTC
CATTATTCAGGCATGCCAGCAGGACACAAAAAATCTGCAGCAGGCAAATGAAAATGAGAA
GCAAAATGGAAAAGAGCCATCAACACAGGAGGATTTGATCATCCTACAAGACATACTGTA
CAAAATGGAGCTGATTCTGAGTCTGGTGGAGCTACTCTTCATTGACACCATGTCAGATGG
TCATCTACTGAACCAGCTAGTAAAGTGGATACAGCTGCACTTCCCCCAGCATGAGAGAAA
GAAGGGAGTGGTGCTGGAAAGTGACCGCCCACATCTGCACCCTGACTACTGGAATACTGT
GTATGGATCAGTGCTGCAGGGGAAGCTGGATGATGCTCGACTCATCCTGTCCAACCACCC
CAGTGCCGACACAGACCCTTTCCTCTCCATTGATGAGTTACTGCGGAAGATGCCATTTTT
CCAGGTGTATGGAGGAGTGTCCGTGGGAGACTTTGAGGCCCGATGGCAACACTGGCAGAG
CGAGTGTGAGCGCCGCCTGGAGGAAGGCCACTTTGCGAGCTCCCATAACCTGCAAGCTAT
CTGCAAGATCCTCTGTGGAGACTTAGAAACCATATCTAAGTTGATGAATTTGATGGACAC
CTGGTACCACTTGATGGTATCCACTCTCCTCTTCACCAAACCTACCGTCAAGTTGTTCCA
CCTCTCGAATGCCAGTCAGGACGCCATCCTGCGCATGCAAGACCAGCAGGTGATCACAGC
ACTGGACCATGTGCTGCTGGCCGCCATGGAGGCAGACATGTACCAGGTGATCAAGGAGTG
CCAGCAGGTGATGGACAACCCATGGTTCACCACTCACCTCACAGACTTGCTCTACCACAC
TGTGCAGCACAAGGGCAAACACCAGGTCCTGCCACCACTAAGGGAGTATTTGCTGCTGGA
TTATGCAGAGATGCTGGCTGGCCACTCCAGCTTGTGGCAGGTGGCCCTTCTCTATTTAGA
CCATTGTGGCCCTCGTGGCATGGCCATGGCCCAGGAGGCACTGCAGCGGCTTCCCATCAC
AAGCGACTCTTGTGCCCAGAAGATAATCCAGATGGCCAGTGAGAGGGAGTTTGAAGGAGT
GGTTGTGAGCGTGTGCCGTGTGATGGGGAGACGGGCACTCTCCCAGGGGCGCCTCGGAGC
TGCCATCTGGTGGGGGATGCGGTCAAAGGATGCAGCCTTCACCTCACATGTTGCACATCA
GATCCTCCACAAATACATGTCTGATGGGCATTTTGAGTCCTCCACACTGTTGGACCACCT
AGGACCTGCCATGCTGCTGTCCGACACACTCACATTCCTAGGGAAGTACCGGGAGTTCCA
TGTCATGTACCAAGAGGGCCGATATGAGGAGGCAGCTGCACTCCTTGTCTCACTCATCTC
ATCCAAACTTGCACCTGAGTACTTCTGGCCTGTGTTACTGCTGGATGCCTTGCCCCTGTT
GAAGGCCAAGGAGCCGGTCATCTCGTCAGAACAAACCTATGAGCTAATGTACATCCTTGA
CACACTTACAAACACCACCAGAGATAAGGATCAGACCAAGAATGAAGCAGCCCATGTATC
ATTTTTGGATAAAGAAAAGGAAATCCGAGTTGCTCTTACTCATAATTTGGCTCAAGCCAT
AATCCATGAAGGAACAGTGGAGAATTAATGGTTAGTGTTTGCCTTGCCTGCTGTGGTGAT
GTTGCTGTGAACATTCTGAAGCTCTTCATTGTACAAGTATTTTATAAGTATTGTGTTGGA
ATCAAGCAAGTTTTGTATTTAATAAAAATATAATTTCAGTGGGGTCTTCATTATGCATCA
CTTAAATACAGGAAGTAAAAATGCAGGAAGTAAAAATGCAGAATATATATCTCCAAATCT
CTCTCCACATCATGAAAGGCAATTAAAGCAATGAAGGTAAACAAATTACACAGCCTCTTA
AGTGGAAGCTGGAACAAGTAAGCTGTCTGAGCCTGTGCATGTTTGGAAGCCAGTTACTAA
TTGGCTGCTGCCATTATGCATTTAACTCCTTGACTTTTATTGTTTTGCTGTCTTACATTT
ACCTATGTTGCAATTAGTGTTTCATATTTCATAAACACCAAAAAGGAATTATAACAGCAG
ATTTTAAGCCTATCAAGAGAAATCAAAGGTAGTAAACAAAATCTATTGTAGAATGCACCA
CCAACATAAATGCAACGTACGTATGAGTTCAACAACACTGCTATCATGTCTACCATGCCA
GTACAGACAACCTCCACTGTAATGATGAGTTACTGGTAACTCATCATGCAATGGAACTTG
AACTATACTCTGAGGAGACAGTGCTATTTTAGGGCAGGCAACCCACCTAGCCTTATCCAT
TTTTTACATTTTCCAAGTGGTGATGGGGATTCTCAGGTGCAGCCTTGATTTGCATCTCAG
AGGCACCTGGGTTTTTATTGGTTAGTGGCGACTCACTAGGCTTATCTTACATTGAACATA
TGAAGGATGCTCTTCACTAAAAATCCTAAACTGTTAATCCCACATCTCATGTTCAACAAT
CACAATGTTGGGTATCGTTTTGCCATCTTGGCTACTTTTCCTCCTCTCAAATGCTTACTC
TGTATTAGGGCCTTATCCATCTTTGTATGGAGTACACCTCATATGTATGCACAGGCTCCA
CTCAACACATCTTTTGTCAAATAAGGTGGAGGCAAAAGCTTTTTGTCTTATTAACTCCCA
ATCATTAACAGACTCAAATCTCAAATTCCATTATATTGTTAAGCTATTTCCTATGATTAC
ATTCATGATTGTGTTGCGAACTTACTAATTGTATGCATGTCTTCCTCCCATGGCCTCCCT
ATACAAAGATTTCTATTTTTTTTTTGCTCTTATTCTGCCTGCCTTACTAATACAATGAAT
AACTGGTACAGTCATCCTTCCATCCTTTTCACTACTCTGATTCTGTTTTCCCTCTTTCTT
ACAAGAGCCTGGTAAAGGGTAAATGTATCGTGTCTTGATTTACTTGAAAATGATAGCATC
AACAGCTAAAAGTGCACAGCATGCTCATTCTGCAGGAATCTCATTTCCTTTTTATAATAC
TTAGTACATGGCATTTAAGTGCACAAAATGTATAGGAATATTAGAACTAGATTTTAAGAT
GTTTTGTTTGAATGTGCAACATGCAGAAAAGGAGATGAGAATAGAGAACAACCCAAACAG
TGAATCCTTTCAATATGAAAGAATTTAGTATTTAGAATGTGATTTTTATAGAATGCTTCA
CAGATCTTAAACTAATCTTTCCTAGCTTACAATTGAATCCTAAACTGCTTTTGTAAAAAC
TGTAGTGGAGAGGATAGTGGTACGAGGCAGCCAGTCTCTCTTTTAGCCCAGAAGTGGCCT
CTCCATACAACAAGGTTTACCATTACTGTGTGGCTCACAAATTTTGCACAATACGTGTTT
TTCCAATATTGGAAAGTAGAATATTGGAGTAGAGCTGCACTGATTTTACTTTTATTTGAA
ATCATAAAGATACGTTAAGTTTAAGCCAGAGATTGGGTTATAAATATTTATGCCAGTTTT
TCTTCTATGCTGATTTTCTTATGGAATTGACAAGCCAGTGTGTGGGAACTGTAGCATGCA
ATGAAAATTTTATCTTGAACACCGTGATGTTAAGATATTTGATAAAATGACCAAGACTGG
CAGGCAACTTTCTATGACAAGTTGTTGGCATTTCACTAGTCATTCTATATTGTAAGGACA
CACATATGGAGTGACTGCTGTCCTGCACCTGCAACTTGTCATAAGTTGTCAAATTTCCTC
CAGTCTGATCTAGAATTTGGGATAAATTTATATTTTTTCACCTGTAACCTTTTTGGATGA
GACTACATTTTTCTGGTAGATTTTGGTGTTTTTTGGATGAATCTCTGCTTGTTTTTGTTG
CAAATCTCTGGTTTACGTGTGTGGGTGGGTAAGGTATAAAAAAAATGTCGATTACTAGAT
TCAT
>c87514_g2_i1 len=318 path=[8090:0-296 1618:297-308 13295:309-317]
ATTTAGTATGGCTGTAATTAATGACATAAAAGGACATGTAACACCTTGCTGCCCGGGAGG
GGAGAGGGAAGGAGCAAGGCTAGGGGCAAATTAGCTGATCGTTAACCAATCACTTGTAGT
TTTATGCCAATATGGTAATAATGGATATGTTTAGATTGTATTACATAATTTTGAGAGAAA
AAAACACTGACAATACTGCACACTTACAGTAATGTGGAACATGTGGACATGGTGTTTCTA
CAACATGGATACCTGCCTGGCCTGGCTGTTTTATCAGTTGCCCTGCCACACTTGAATTTC
ATACCACAACTAAACAAA
>c87890_g1_i1 len=7330 path=[1:0-494 496:495-495 497:496-521 @16615@!:522-771 773:772-772 774:773-3070 3072:3071-3137 16888:3138-3140 16891:3141-7329]
ATAATAATAATAGTAATAATAATTACTATTGTTATAATATTAGTAAGAATAATAATAATA
ATGACAAGTAAAATGTAAAGAAAAATTGGACTTAACAAACATTTACCAATATAATTAGCT
AACACTACTAATGTAATAATGTATTTAAATAAGCTTCTTGCATTTGGATAAATTAGATAA
TAGGATATACCATTTTCTAAGTAATTTTCTAGGTAGGTTTTCTTTACTAAAAATAAGCTG
CTAAAGGAACTTATAACCTTCCCTTTACCTTTGAAATCAATAAAACTAAACAATATACAG
TACATATTTACATATGAATAACTCACTGAATCATGATAAAGGAGATGATTCACACAGCAA
GGTTCAACCCACCAGTCAATAAGAAGGGGAAGGTCCTGCCTACCCACACTCACTGAAACA
TTACTCCCCAACTACAAGGTAATTTGTAATGGGTGTACTGCTTCCATGTGAAATATTTCT
TCATAGTTTGCATGTGGAACAATAATAGACTGTGGGATTTTGAAAAGACTGGATAACATT
TAAACTCCTGAAAACATGAAGATCTATGATTATAAGATGAACATTAATCTTGGAAAAAAC
AACTCTCTTGAATGAGTCTCTTCACATGATGAACTGATTCAGTAGTAAAAGATATACACA
GATAAATAGCATTAATGACAAACAGTATGATCTGTAATGGTATAAAATAAACCTAAACTG
GAAACAAAAACTCTGCAAAGCCTCTCTACCTATCATAAGTATGTCTTGAAAGAAAAAAAA
AAGGATATACACATGAATATAAATCGTAACTCAAAACTCAGAGAGGCCTATCACGTGCTT
GGTCCTTTGCAGTTCTTCAGTTGTTCAATTGTCAGTCTAACACTATATCAGTGTTAGATG
CATATACACTTGGAGTTTATGTTTACAGATGAGTAATAGTCTAAAATGTAATAGGGAGTT
CATTTTCTTAATCTGTTTTCTCCAAGTGTTATGCAAGTATTATGCAGACAGGAAAATGGA
ACCTGGCCTACGTCTTTGATGCAAAATTTGAGAAATCTCTTTTTAGCTTGATGGTTGGCT
GGTGCTGCACAGAATCTTGGGCCAGAGAGGCATCCACTTTGCTCTTTGCCTCCTGCTGTC
CCTTCAGTGCTCCCTCCAACCTGAGGCGTAGCTCTGGCTTGCTGGTCAGAACAGTGCGGA
ATTCCTGTGGATACTGTGGTCCAATTTTTTGCAGCCTCCCCAAGGCATACTGGTGGAGCT
GTCTGGTGGGCTGGTTCACACTGCTGAGGCGGTTTGTGTCCTGCAGCGCCCCCACCATCA
GACCCACCAGCACTCCCACCAATTCACTTCTGTGTTCAGCTAATGTTCTTGGAATGAGAA
GTTCCATTGCACTGAGGCTCTCTGTGATAAGCTGTAGTTCAGCTTGGGTGGAGATGCTGG
TGTGTGTCTCATGCAGGTACTCAAGGATGCGAGGTGCCAGCGCATGAATATAAGGAGTTG
ATATTTCACTGTCTGTGTGGCTGAAGATGGATTCCAGTGTCTGAATGCACTGAATACGTA
CACTGAAATGTTGGTGTTGTGTTGCCATTTTGAATAAGTTAATGGCAGGATACTGGAGGT
TGTGTGGTCTGCTGACAGAGGGAGGGGCATGAAGGATGAGCTGAGCAATGCCCTGCAGCA
CCACTACTTCATCTGTGATGCGCTCCTCTTCACATGTTTTACTTAGGTCAATAATACTGG
CAAGAGCAGACTGGAGTAAGCTGCACCACTGATCCTTGGACCTTGGATCTCGAGCATAAG
GATGCCTTGCTAGGTTTGCTAGTGCATCTAAAACAACACTAGTGAGAGTCGGAGTGCTGC
TAGTGTTTGGTGAGGGACTGTTCTTGCTGCCACATTCTCTCAAAACACCAGTCAGGAGAT
ACAGCACAGTTGGAAGAATGGCCACACCACCTGCTGGAGAGCATAAATCAGGTAGAGCTG
TAAGGAGAGTTACAGTAGAGGCCAGCAGGGAGTCCAGCTGGTGGGGTTTGGTATGGTGGC
GAGGAGGTGCAAGCAGGGAGGGTGCTGAGGCCACTACCTGGGGAGCAAGGCGGGGCTTGT
GCCGCACTAGGGTGCATAGACACACCTGTAGGGCAGTGAACACCAGAGACTGAGCTGTGT
TGATTTCCCCAGACTCCTTGCCTTCACCCAAGAGGTCAGCCTCACACCCCTCACATTCCT
GATTTGCTGGTTTTTCTTCTTTATGTTTGTTCTTTTTTCTCTTTTCTTCATCCAGAGTTT
GCTGTGCAGCCTTCACAATGAGGGTGACAACTGTTACTGCTGACTGGTGCACGTCAGTGT
GGTCAGAACTTAACACTTGTCTGTGCATTACTGTTGCAATTTCTGAAGTCAGACTACTAT
TAGGACCAACCAACTTGGCTGGCCAGTGGGAAGACAATAAAGTCTCTAAAGACCGTAGAC
ACACCACACTGCGCTCTGGATCATCACTGTGCACAGGGCTGCACAGCCACTCCAGGCAGA
TTCCTAAAAGAAGATAGAAGCGATCCTTATTTATAGATTCAGGTGTTTTGACCGGGGATG
AGGCTGAACTTGATGTCACTGTGGAAGCTGTGGGACTGGCATCTCCTTCTTCTTCCTCCA
ATGCATTATCAAAGCCTCCAGAGCTGAGCCAGAGTGCAGCAGCATACAGCATGGGAGGCC
AAGCACTGCGATAGTATGGACGAACATTCTCGATGCTTTCGTTAGAATAAAATGCTCCCC
CATCATGAGGTAACTGGCTGGAAAATTCAGGGGGCAGGGACAGCAATGCATGGTCCTTGA
GTGCAGCGAGCCATGACTTGGACAGAGCCACCAACTCCGGCTGTACCAAGCTGAGCAGAC
TCTCCTCTGATGATTGCATGCCTGAATCACTCTCAGGTCTCTCATCTTCATCACAATCTC
CATCCACTTTCTCATTTCCATTCACACCTTTTAAGGCAACTGCATATACCTCTGCCCATG
CTTTTAGGATGGCAAGTTTCTCTAAAGTTGCTGCACTTTCATTATATAAGCCTTTAGTGT
TGCCCTTATTCAGCTTGGCCAGGGAGGACACTAGGAGCTGGTGGACACGCCGTAGGTCAT
TCAGATCTCGAGCAACACCTGAACATATCCAGGCACTACAGACTTCACAAGCTCTTGCAG
TAACATGGGAGGCTGTCTCTGGAGCAAACGCTGGCCGTAATGCAGCACCAACCTGTGCTT
GGTACTGCTCTAGTATCACATGGCCAGGGAACTCTGGTTCAGGAACATGGGAGAATCTGT
CTATGATGAGGTGCAGGATGTGAAGGCCTTCCAGACGCAGCTCATCACTATCACTGGTGG
CTCCCATGAAGCCCATACGGACAACCTCACTCAAATGTAACACTAAGTAGTCTCCTTTAA
GCTTGGTGGCCTGCATTTCCCGGGCTAGAGCAAGGTCAAAGTGAGCTCGACTATTTTCAC
ACTCCTGAATAATCTTAGCAATGCACTGAGCAGCAAACACCCTGGTGGTCCAGCGAGGAG
GAATGGTGGGGTGGGGATCAGGGTCTCCTCCAGTGTGAATCTGAACCATGTCATCATCAG
CAATCTCCTCTCCCATCTCACCATTACCATCATTAGTGCTGCTCTCTACTGTGTTGGTGA
GAACTTCCTGACACAGAGTGAGCCAAAGGGTGAGGTGGGAGGTGGCCAGCGCCTGCAGCA
TGGAGGTGAGGGTGTGGTGGACGTGCCGCACCAAAACACAGTCTGTCTCAGTGTCCAGCA
GTCCAAACAGCAGGCCAGGAAGACCTGTCTCTGTCATTGCTAGCCCTTGATCCTGTTCTT
CACTACTTTGAGCAAGATTGAGTGCATGTTCACACACTTCCCAGGCCTCACGCTGTGACA
ACTGCCTCAGACATGACACAGCAGCACGACGCAGCAGCAGATGATTGCAGCTCAGTTTTT
TCACAAGCATGGGAACTAAGGAGGACAGATTGACATGTCTGGGTGCAAACATGTGCATCT
GCTGCAGACATGCAATGGCCTCAGCCTGCACCAGTGGCTCTGGGTGTTCCTGCACCAAGC
CACACCCACACAACAGAGACCACCGCACCATCACCACACTGCTGTTTGTACCTTGCAGCT
CAGGACCCACAGTAGTGATGAGAGCCTGAAGACACTTTCCTATGCACTGGTGAACTTCTG
CCGTGTGAAGAGGAACAGACAGCAGCAGTTCCAGCAGCAGGGCAAGGGATGGCTCAACAT
AGGAGCGGAACATAGGGCCTCCAGAGTCAGCAATCAGGGACAGTGCATGAAGAGCCCATA
CCTGAACCACTGGGGAGGTTGTGTCCTTAGCCAAAGCAAGCAGGATACTGATGGAGGTAC
TAAGGTGCTGGCCTGACCCCATGCCTCCAACATAGCGATGAAGGCAGCCGAGTGCCAGGG
AGTGCCCAGTGCGGCTCACAGCATCACGTGCACTCTTCAGCTTGTCAAAACTATTCTGGG
CCAATTCTGCAACAAAACGTGGATCCCCAACCACCTGAGCCATGCGTCCAATAGCTTCTC
CCGATGCACAGCGCAGTGTTGAGTTGGGGTGTATCAAGCCTCCCAGAAGAAGAGCAGTTG
CAGCTTTCTTAACATCATCTTGGCCAAATGAAGCCTTGTTATCACTGAGGATCTTCAGGG
CACTCAGCACAGCAGTAAAAATGTTCATCTGTACAGCCTCTTGACGCTGGCTTTTGGCAG
CTCGAATCATGTCCCCAAACAAATTCAACATCTTGAGGCGATGTTTATTTGCCACCAGTG
GAAACATCTGTCCGAAGAGGACCACTGAGGCATCTATGACGGCCACACCTAAGGGAAGGG
GGCCAGCAATGGCCTCACCCTCTGGCAGTGGTCGATACAGGTAGGTTGGATCATGCTCCA
GTGCTCCAGACCCACTTGCACTGTTTGGTTGTAGCTGGTCTTCAATGGCCTTGTGGTGGG
TGTGGTGCAGCCAGGTGCCCAGAATGACAGAGTCATCAGCATGGCACATGCTGCGCAGAA
GTGAGGTGGTGGTGTTGGCACCACTCTCAGCAAGGGTGAACTCACTAACCAACAATTTCA
GGATACTTGTGTAGTGACTTTCAAAAGACTGAGGTGGCAGAAGAGCCAACACTTCATAGA
GGCGGAGCCGCACCATGGCAGTGGATGCCTTGAGGTGCTGGCCATACTGCTTCACAATGT
GTGCAATGCAAGACAACATAAGGAGAGCAGCTTCTATAGGCAGGAGAAGTCTTCGAACTG
TGTCTTCAGCTGCCAGTTCAGAGCAGTGAAGAAGGAAGCTGTGCATGGATGCTAAAGCTC
CTGCTCTGCCCTCCAAAGTAACCTGCCACGTGAAAGCATCTCCTCGGGCCTTTTCACTTT
CAATCTCTTTGCTGGAACGGGGGAAAGAGTTCTTCCAAAGGAGTAACATGCGGGGCAGCA
GACCTCGCACAACACCCACACCCAAGGTCATGATGGAGCCAATGATGAGCCATCCAGCCT
GAGTTCTGTGAAGAGACAGTCGGGAGTTCTGGCTGGCTGATCGGAGGAGCTCTTCAGCTA
TGTTGAAGAGGACCTTTCCCCGCATGTGAGGGATCCCAAGGGGGGTTTTCTGGACACACC
CAACAAGAGCTGACACAACACAGCTATAGCCAGCAATGGCTTCAGGGGAAGACTTAAGCG
CATCGAGGCGGTCACAGCAGCGGGTGATGAGAGGGTGGAGCTGGGAGGGAAGGGCAAGAC
AGATGCAGCGAAGGCACCAGGCAGCATTCAGTCGTGCAGCACTGCTTGGGTGAAGCAGCA
CAGCCACCACTGCATCCACTAAATTAAGATGTGTATCAAGAATTATTGTGGATGACGTAG
TGCTGAGTGACTCCATAAGACAGCCAAGCTCTTGCAGCAGACAAACCAATACATGCTGTC
CTCCTTCTCCTCCATCCTTGGTTCCCTCACCACTGACATCAACAGTATTCATATGCTTGA
TAATCAACTGAGTGATTTCTTTACAGGCTGCTGCTTGTGCTTTCTCTCCAATCATACGTC
CCAGTGTGGCTCGCAAGATAAAGTTGACACACTTGCGTGAGTAGACAGCCTCTACATGGG
AGGTGATGGCCTTTGGGCTGGCCACCAGTTCCATCAGGTGGGCCAACAGAGTGGACACAT
GACGTTCCAACCATAATGCACCCATCTCTTGCACAAATACCACATACGCCTGTGTTATGC
CTACTCTAACTTCACGTGACACTGAGGATGAGCCTTTGATCATCTCCCCAGTCCCCTTCA
GAAAGCTGTTTCCACCTCTTAAAAATCCTGTCAGCAAGACCGTCAGTGCCTCATCAAGTG
ACATCAGCTTTACAGCGCCTCCTTTGCTATTTCCTTTTACAAACTCTTTGGGTGGATTCT
GTGTTGTTGCCAGTACAACTCCCAGCAGCTTGGCCACAGTGCATCGAACATCATAGTTAC
TGTTGTCAAATGCACGGTAACACAACTGAGACAAGTTTTCAATCTCTGTTGTGTACATGA
ATGGTGCATGTTTGGTCATTTCCATTAAGCACAGAGCTGAGGCACATCTGACAGGAAGAG
CCCGATCAGTGAGACCCATCTTGGCAGCCTTGTAAATATCCTTGTGTACATTGCCTGCTG
CAGTGCCCATGCCCGCTGTGATCTTTTCCAAGGTCATCATGATCTCTATCCTCAGCTGGG
ACTCTGCATTCCTCAGTGCCTTGATGAGGATCTGCACAGTTTCCTCATATGACCGTCCCA
TCATGCGTCCTAACTTCTCATACATAGCACCAATGCAGGTCACTGCAGCAAGTCTGGTTG
GCAGATAGCTTGGTGAGTCATCTTTATTCTTGAGGACATCATTACATTTGTTGATGGTGT
CAAAGAGGAGAAAAGTGTCCCCCACACTGAACAGGGTAGCCAGGCACCGCGCCACCAGCT
TGCGTGTGGGCGGCCCTGGGGACTCGTTCATCTGCCCCACCAGCTGCGCCACCAGTTGCT
TCTGGCATTCTTTGATATCAGACTTGTGAGCAGCCTCCAAAACCTTGTCCAGAAAGCGAA
GCCATTCAAACACAAATATTGGCCGCTTGGCTGGAGGGAGCTGGGCAAGAGCCTCCTCAT
TCAAGGTGAGACTGTGGCTCAGTTCCATCATGGTAATAGTTCCCTCTCTGCCAGCATGTA
CGCCAGGTTTTCTCCTTTGCTACCCAGGGGAAGGTGAAGGACTAGTGGTGCTGGTGTGTG
TTTCCCTGGCGGCCTTACAGCTGACACCTCCACACTGACACACACTCACACATACTGACA
CACACACACA
>c87932_g4_i1 len=1802 path=[10729:0-1801]
CGAGAGCATTTACTCTTAGATAGATTAACACAACAGTGCTGGATCTTAGTTTACGAATGT
CTGAGTTTTGCAAGTTTTTCAGCTGTAGTTATCATTTTGTTTAATCCTTTCACTGCAATA
AGCAACAAATCTATCTATCTATCTATATACCACTCTGGCAGTCCTACTCAAGGTGCCCCA
GATGAAGCACCAGACACTCACACATACACACATCATTCACACTCTTGGCCCTATCAGCCC
CTGGTGGAAAGGGATAGTCTTGTTGAGTACCCTAATACATCCCAGGAGAATTAGGCATAG
CACTGGTAGCGACACATTCTCACTTAAACAAAATGATGTTGGTAGTGATGATCTTGGCCC
TTGGACACCTAATGATGCTTGGCTGGGTATGACAGTAAACCTGAAAGTAAGTCAACTCAG
AACAAAGCAAATTGTTGGTGATGGGTGAGGCACTGGTGAGCTCAGGTCCGCACTTGGAAG
CGACCAGCCTTGGTAACATACTTAACACCCTTGAATGGGTTGTATTTCTCCCCATAGATG
TCCAAACGGTTTACCTTGAGGCCAGAGAGAGCCCGCTGTGTGACAACGAACTGCACATTT
ATTATTGGGTTGCTCTCTGGGGGAGGAGATCCACTTTGTACACTGATATTGCCGCGCATG
TTTGGCAGCTTGGTGGGATCAATGCGACCAATGTTCCAGTTGAGCAGCTTGGACACTGGG
TCAAAAGTGTACTTCCCTTGCGTCACAGTGAGGTTACAATTCAGAACACACTTTGGCATA
GGTATCTCCAACACAACACCCTCCACCACTCGGCCCATAGTCTGCTTGGGACCCACAGTA
ATGTCCAGCCTGCCACCACCCACATCCCTGAAGGAAATGTTGTGCCGGATGTACACAGGG
ATGGCCACTACTGACTGGGGGCCTATGTGGTAGGAAAGGAGGCGAGAGTTTCCGTCTGGT
GGGATGAATGACAGCACCCTCTCGGACTCCCAACGCTTCAGTCTGACACATGGGTGGAAG
GATATGTCATCAAAGAGTCGAGAGTTCATGAAGGTGAGGGTGAGGTCTGGCATTCCTGAT
AACTTCACACAGCAGTCAATATAGCCTTGAATTTCAGCCGTCACAGTGCCACCAGCCTTG
TCAATGATGGCATCCACCTCCTCAGTCACATCAAAGTAGGCTTCATTGTTGGTGTACTTG
ACTCCCGACCGCCGCCATGGAACGTTGCTCAGCTGGCCGGTGGGCAGCGTGGCACTCACA
TTGGACTTGCCAGTGACAGTGTTGGCGATGGTGCGCAGGATGTTGGGTGGTTTAATAAGC
TCCTTCAGGATGTTGCTTTCCGTGGCCAATGGGAAGCCGTTGTCCAGCATTTCATCAAGT
AGCTCATACACCACCACATAATGTTCCTTGATGATAGACTCAGTGCACTCCCCGAAGTAG
TCCTCAAATGTGTCCACGACTCGGTGCAGGAACTCAATGACAAACAAAGGAGGCACTTCA
GTCATGCAGACAGCGACAAAGAAGAGGTTGCTGCGCAGGATGCTGAGGAGGTAGTGGTGG
GGCGTGGTGATCACTGGGGGAATGTCCTCATTGTTGTTGGCTTTCCTCTGAGCATCAAAG
AAGTAGTCACAGATGGAGCGAGGGATGACACTCTTCCAGTGCTTTTCCATGAACACATCC
CCGGAAGAGTTGATGATGAAGAGGCTGTGGATCATCTTGCCGGGTTAAATAAAGGGTAAC
TGAAGAAATAAAAGTGTTTACGTCTCCCAGTCCCTGCCCCTCCTCCTGAACCCCGAATTG
CA
>c87236_g2_i1 len=1195 path=[6393:0-128 206:129-346 258:347-813 9245:814-814 7198:815-1194]
TTTTTTTTTTTTTTTTGTTAATTTTTATAATAGAAGACACAAATGACGGAGATCTGCTAT
TGTTTGTAAATATATGTAGGTGCTAATTTCCTACTGCCCGAGGTGATGGTGGTATGATAG
CCACTGTTATATAGTACAAGTTAAGATATATCTGTTTGCATGTCTAATAGCTGTGTTGCA
GCAATCTATGTGCTGCAGGTGAACCATGATTTATAATTCTATTAAACTATTAAAATAGTT
GTAGCATCACCCATTCCCTTGCTGATGATAGAGATGGTGATGATGGTGGTGGTGACAGTG
AAAATGACTGATGGCGATGATTGCTACCAATTGAATAAATCCATTTCCACAATGCGCAAA
TAGATGTCTCGAATAACAATTTGCGCAAAGGAGAATATTATGAATGTTGTTATGGCGGCG
TGATAGTCTGTCCTGCACCAAGAACATCTTTCTATCCTAAGCACAATTCCCTTCAAACAA
CAATTATGTGACATATAGAATGAACATAAAATAAATATGTAGTACTAAGACATAAAGTGT
AGTGAGAAATAAGGAGAAATAAATAGTATGGCAACAAAACCATCAATCCTTTATCAGGAA
CATCTCTTAATAAGACAAATAATTCCAATCAGACAACTGAAATACAATTAGAAAAGTAAG
TCAAAATAATTATGTAGCATTAAAATATAAAATGTAGGGGGAGTTAGCCAGGAATAGATG
ATAAAATAATAGAACCGTACTTTACGCGAGACCAGACAACCTGTGGAGTGTTGGTGACAG
TTGCCTCAAAAACCCTGATGACTTTATTGCATTGGGTAAGTTAATGCAGAATGTATAGTG
AGTGTGACGTGCACTACACTGTCCCTAGCTGAAGGTTACTGAGAGGTGAGAGTGAGGAGA
GGGAGAGGGAAGATAGAGAGAGGACTGACTGCCAATAATGAGGCTGGAATTCTTGTTTAC
TGTTTCCCTCCCTTTCCTCCCTTTCCCTCCCCACCCTTTCCCTTCCCCTTATCCCTCCCT
TCTTTTCCCTACTATATCCTTCTCCCCAGCTGCTAGTACCATTCCATTTGCCTTTGTTTG
GTTTGGTTTGGTGCTTCCATCAGTTTGTACTAGATGTTATTGTCTGGTTTGATTGCTTTT
GTTTACATTGTTCGTCGTTTTATTTATTACTAGTGTTTGCTCTCTCTCTCTCTCT
>c86993_g4_i1 len=803 path=[7345:0-370 4643:371-489 19177:490-490 3145:491-580 @3235@!:581-729 3384:730-731 3386:732-802]
GAGGAGGAGGAAGAGGAGGAGGGGAGAAGCAAGGCAATGAAAAAGGTCATCTGGTGTGTT
GTGACTGTGGAAAGACATTTAACAAGCAGTGGAATTTCCAGCAGCACCTGGCCACCCACA
ATGCCTCCCTGCACCGATACAAGTGTGACAAGTGTGGCCTCACCTTCGCCTACCGCTCCA
CTCTCAACAAGCACATGGACCACCACAACCCAACGCCACAGATACACCAGTGCCAGCAGT
GTCCAAAGACCTACAAGTGCCTGGCATCCCTCAAGCAGCACCACAAGCGTGACCATGAGA
GGCGGAGGCCCTATGCATGTGAGATGTGCAGCAAGGATTTCTTCAGTAAGAGTGATTTTA
AGTACCACATGAGACTGCACAAGAGGGAGCACCCGTACATGTGCTTCACCTGTGGCCAGA
AGTTCTCCCACGTGTCACACCTGCACCGTCATGAGAGAGTCCACACTGGCGAGCGTCCCC
ACAAGTGTCCGGTAAGTTTGGAGGTCAGGTGTGGTGTTGCATCAATGTATTGTAGCAGTG
TACATAAGGTATGCCAAAAATTCAAAACATATCCACAAAAGAAAAAAAAAACATACTAAA
ATCCTCAAACACCAAGAAACACTAAAAAATGCCTCAGATCCCCAAAAATATAAAAAAAAT
GTGTTGTAGCAATGTGATGTTGTAGTGACAGGATTGTAGCAGTGTGGGTTGTAGTGACAG
GGTTGTAGCAGTGTGGGATTGTAGTGACAGGGTTGTAGCAATGTGGGGTTGTAGCAGTGT
GGGGTCTCTCTCTCTCTCTCTCT
>c87423_g1_i1 len=3796 path=[1171:0-65 1237:66-66 @1238@!:67-358 1525:359-360 @9099@!:361-752 9194:753-921 2076:922-922 @25@!:923-1201 9322:1202-1203 232:1204-3795]
GTGCAATCCCAATGCCACAACACTGTGGTCTACAGTAACAGTGGTGCAGCCAGACAGGGA
GATTAACCATACAGCCAGCCTGCAGACACAGGGTATAGTGTGTGTCTCCATATTCCCTGT
GTGTTGTACAAGGCAACTTAATGGACGGAATGTGTTTGCTCCTATTTTAGTTAGAGCACA
CAGGAGAGGATAGTTCAGTTTTCCAAGAACCATGACGTACATGGTAGCAGGATTTTTCTA
AGCCAGCCACAGAATGTGTGGCCAGGCTGTCACCCCACCACAGTGGAGGGGGATGATGTA
AATTTCTCAAAGAATTGAGTATTGATAAAGTGGATGGAAAAAGAAAATCAGTACAGACAG
GGATTGAGAGCAGGAGTCACAGTTCATCTGTATAGATATGTCATTAATCATCATGTGTTG
TTGATGTAGTAATGCAGTAGACAAAGCTGATGAAGTCAGCTGTATTAGTAACCAAATGTT
TGGCAGAACAGGGATCTAAACTCAGAGCAGCAGCTTGGGTGTATGTTTGCCTCTCATGGC
CTGTCTCAAGATAAGATTCATTGCTTGAAATCTGTAATTTCAGGGTAATGTGGGTTGTGA
ACCCTTAAATATTACTGGCTGGTATGGATTTGACAACAAATACCACCAGGGACAAAGGCA
TAACTGAGGAATGCATGTTAAATCAAATGCTTCCTTATAATTATGTTGGTGTCTATGGTT
TTCCTTGATGGCTTCCCTATTGTTGAGCTGCTCCAAAAGTGAGTTTGTTCACTAAATACT
CAATGTGGTGCTCCTGAACCTGTAATACATTCCCCTAAAAGAGAAACATAATTCCTGGAT
GCATCACACTAAAGTACAATAACAAAAATTACTATGAAATTAGGGAGAAATCTATTATAT
AGTATGCTGAATGTGCTAACAGCAACATGTTATAATGGCTTACACTACACATTTTTCTAT
TTTTTTTCTCTCAAGTTTTATTAAATCATTAACACTGCCTACATCTACTTCTTAGATTAG
CAATTCTTTGGATCTTTGGGCAAATTTAGATCATATCAACAGATAACTGCTAATGTCTGT
CATGTACATACACATCTCCAGAGTGGAATTATGCATGTCGGTCATATCCCAGGAAGTAGA
CCAATTCAATCATTGTCTAAAACAGTTGGCCAAGCTGAATGGCTTGACAATTTTAGATAA
TTTCTGTTGCATTAATCTGGATTTGCTTGTTTAAAATTTGCTGGTATGTTGGTGCAACAC
AAAAGATGCCTCACACCAGGCCTGTGCTGCATGTTTGTACAAATGACTAGTTTTGTTACA
GTTATCACAGTGTGCTTCCTTAACTGTACACTAAAGTAAAAATGTGCAAAAGTGATTGAA
CTACCAGATTTCTTATCAGAATCATTGAGACAGAGATGGTTTCACAGCAAAGGCACTGTC
TCTGTTATATATTCAGTGCTTTGGCTGTTTTCTATTTTAAGATGAGCCAGTTCTTATAAT
TTTTGCAAGGGCACTAACATTATTACTTTTAATTGCTTGTCTACATGCACTTATCACTGC
TGTTTTGGATTTCCCAGCTCTCAGCCGGCCAGCTTTCTGAATGGTCTGGTTTACTTGCTT
GAGGCAATTGAGCAGCTCCTGGTGGTTATTACAGCGGATCTTGTAGCCACTGATGAGGTC
CTTGTTCAGGTTGTACAGCTCCCGGTACCAGTGACGCATGCTCTCCATATCTGACATGAG
CCTGGCGTCCTCAGCCCTCACCACCAGTGTGCGAATCACCCCCGAGTGGTCTGCCATCTC
AGCAGACAGACGCTGGCGGGTGGCGTGGTACTCCTCTACACGCTCCAGTAGGGAGGCAAG
CTGGTCCAACTCTGAGGGGAAGTCTGCCTCAACCTGGAGGTCTTCAAGATTGAGGTAGTT
AGCCAACGCCTGGATGAGGTCGCTGGCCAGCTCCATGTCGTCTGTGCGGATGGTCATTTC
ACACTGATTGTTGGCCTGGATAAGGAGTGGCATGCTGGTGCGGAGGGACAGGAAAGACAC
GTCCAGGGCGCCGTCTTCATCCAGCTGCAGGTCTTCCAGGAGCAGGAAGTTGGAATTCAC
CCACATAACAATCCTTGCTACCCTCTCAGGCAGCTTAAACTTGACATATCCTTGTGGGGG
GGTGACGGCCACAGTGCAGAGGGCGTACATGGAAAAGCGCGGCAGCTGGCGGGTCAACTC
AAACACGTGGTAGTGCAGGGATGCCTTGTAGCCCACCATGGCCTTGATGTGCAGGTCAAC
AGGAACATCCTTTGGGGGGTAAAGTGGGATCCTGATGTTGCTGGTCAGGATTGACTCCCG
AGGGTGGTACACGTGACTCTCGCCCTCAAAGATTCCCTCAGCAAATATGATGACGGCTCG
GATCACAGTGTCATTGGTGGTGGCCAGGGCAATCTCAACATGGGGTGGTTTATTCTTTTC
TTCATTCCCCATGTTGATGGCCAGTCCAGTCTGCAGCTGAGTGTTGGCCGGGATGATGCC
CACTTGGTCTCCGGCAGTGGAGGGTTTGCCGTACACAATTTCCCCTGAGGAACCCATGCG
CTGATTCTCCTCATAGTTCTTCAGTTCCAGCAGGAGGGTGTGGCGTCGCTGGCTCAGCTC
CCTGATGGTCTCCTGCTCAATGTTCACGTCCATCATGGAATAGCGGGTCTCAGCGGTGGA
TGCCTTGTAGCCCCGGACTTCTCCATCCACAGAGCAGGCGATCAGCTGATTCTTGCCATC
CATGCGATAGTCCCCCTCCACAATCCCTGCCACAGTAGACTGAAAGTTGTCCTTGAACAT
CACTTCTCCACTCCGGTCATTCCTTGCATCAATCTTGCCATTGCTCCATCCTGTTATGAG
CTCAGGGACACCGTCACCATCCAGGTCATAGCTGTAGATGGCAATGGCCTGGTTCTTGGA
CTTGATCCTCCACCATCTGGCCAGCTTCTCATACACCCCCACTGTGCCATTTGCCAGGGC
ATAGCCAAAGCGAGATCCCTGCATGGGGCACAGGGCTGTCACTGCCTCTGTCTCCGAGAT
CTCAAACATTATCTCCTCATTCTTGAAGACACGAATGTCAAAGTCCTCTGAGCCAACCAA
CAGCTCATTTTCTTCATCACCATCAAAATCAGTCAGTGTGAGGGAGGTGACATTATCTCC
TGTCACAGTCCAGAATGGGTCATTCCCCTCACTGTCAAACCCATGGATGGAGCAGTTCCC
ACCAATGAGAGCCATGGGGGACAGGTGGTGGCCAAGGCGACCGATGGCAATGGCATTAGC
ACCATCTGAGACATCTTTATAGAAGACATCAGCGTTGTTCTGTACGTCATAGGCGAGCAC
ATTGGTTGGTGTGCCCACCACCAGAGTGTCGCCGTGCCGAGCCTGAGTCAGCACGCCGGC
AGTGATGGCTGACACAGTTTGGTTGATGTTGAGGAGAGAGATCTCAGCACTGCTCTGGCT
GAGGGACATCCGGCCCCCTGAAGTGCCCAGGCGCTGGTGTGGGTTGTGGATGAACACCTT
GTCGGCCGTGGTGGAGGCAGTGAGGCAGGCGTGGGCACTGTCATACTTGCCAATGCACAC
TCGGCCTGGGAGGATCTTCTGCTTCAGGTCGAGGGTGAACACCGGCACCAACATCTTACT
GCCTCATGCACCTCTTTAAACGTGTGTGTGTGTGTGGTGCCGGGATGAGCCGCCACCAAT
CACCCGTCACCTATCACCCGTTAGCGTCCCGACTCCTGAAGTCCCGAGTCCCGAGACGAG
ACCAAAATATAAACAA
>c87853_g3_i1 len=1054 path=[4983:0-46 13438:47-119 13533:120-120 13512:121-137 13529:138-408 10236:409-441 13614:442-480 13656:481-602 5978:603-609 1719:610-1053]
CGTTAGAGAGGTGGACAGAATAGGAGTGAGAGAAAGAAGAAAGTCTCGTGCAGCGAGGCC
GCGGAAGGAGGGGAGGCATGCAGTTAGCAAGATCAGAAGAGCAGTTAGCATGAAAATAGC
GGTAGAAGACAGCTAGAGATGCAACATTGCGGCGGTGAGAGAGAGGCTGAAGACAGTCAG
TTAGAGGAGAGGAGTTGATGAGACGAAAAGCTTTTGATTCCACCCTGTCTAGAAGAGCAG
TATGAGTGGAACCCCCCCAGACATGTGAAGCATACTCCATACATGGACGGATAAGGCCCT
TGTACAGAGTTAGCAGCTGGGGGGGTGAGAAAAACTGGCGGAGACGTCTCAGAACACCTA
ACTTCATAGAAGCTGTTTTAGCTAGAGATGAGATGTGAAGTTTCCAGTTTAGATTACAAG
AAAAGGACAGACCGAGGATGTACAGTGTAGAAGAGGGGGACAGTTGAGTGTCATTGAAGA
AGGGATAGTTGTCTGGAAGGTTGTGTCGAGTTGATAGATGGAGGAATTGAGTTTTTGAGG
CATTGAACAATACCAAGTTTGCTCTGCCCCAATCAGAAATTTTAGAAAGATCAGAAGTCA
GGCTTTCTGTGGCAGAAATATAAAGTGCATGAGATTCTGGTGATGGAAGGCTTAAGTACC
TTTTGTGGGCCACCTCTCTATCATGTATAGCACGAGAACAAGCTGTGTTAAACCAAGGTT
TAGAAGGTTTAGGACGAGAAAAAGAGTGAGGAATGTACGCCTCCATGCCAGACACTATCA
CCTCTGTTATGCGCTCAGCACACAAAGACGGGTCTCTGACACGGAAGCAGTAGTCATTCC
AAGGAAAATCAGCAAAATACCTCCTCAGGTCCCCCCAACTAGCAGAGGCAAAACGCCAGA
GGCACCTTCGCTTAGGGGGATCCTGAGGAGGGATTGGAGTGATAGGACAAGATAAAGATA
TGAGATTGTGATCGGAGGAGCCCAACGGAGAAGAAAGGGTGACAGCATAAGCAGAAGGAT
TAGAGGTTAGCAAAAGGTCAAGAATGTTGGGCAT
>c87929_g2_i1 len=4457 path=[447:0-19 265:20-42 288:43-171 616:172-211 12297:212-227 205:228-258 7668:259-275 718:276-299 742:300-302 745:303-377 820:378-397 @840@!:398-1485 1925:1486-1503 @86@!:1504-1768 2207:1769-1780 2219:1781-1792 2231:1793-1867 @2304@!:1868-2637 3074:2638-2654 3091:2655-2660 3097:2661-2686 8546:2687-2710 3147:2711-2814 11782:2815-2839 3276:2840-2857 12828:2858-2897 3334:2898-2910 3347:2911-3467 @3904@!:3468-3766 7461:3767-3775 7470:3776-3878 10641:3879-3881 @8836@!:3882-4334 11087:4335-4338 9029:4339-4345 11097:4346-4369 11121:4370-4432 11097:4433-4456]
GCAAGCAAAGGTTGTGTCATCCAAACAACTTAGACCTAAAAATAACATAACAAGTAGAAA
CACAAAAGATAATAGTAATGGTTAGATATTTCAAACAACTCAGAGCTACAAACCTAATCA
ATAAAAGCACAGATAAAAGAAGTAACAATGAGGATTAGCCATTTCAAAACACACCTAAGA
GGAAGTTGTGTAATTCAAACAAGTCGGAGCTACAAAGATAACCAATAGAAACAAATAAAA
TAACAGTAATGAGGGATAACTATTTCAAAACACACTTGCAAGAAAGTCCACACATAAATA
ATGACAATGAAGGTTAGCCATTACAACACACCCCAGGGAAGGTTCATTAATCAAGCCAAA
GATCCAAACACTAGCCAATAAGAACACAAAGAGCATGCCTAGAGGTCCCGTAGAGTGAGG
TTTAGCAGGTTCGCGTACCAGGACGGCAGCAGCAGTGTGGCGGCTGTCCCCACGCTGCCG
GCAACACTGCAACACTTGTCACTGTAGTTCTGACATGGGCAGGCTCCTTCGATGGGGGGG
AGCACACCCCAAAGCTGCTTCACTGCTCCCATACCGTGTGCCTCCACTGCCTCTCCCGCA
TCGTGGCCTCCCATGCACGCGAGGACGGGACCTTCCGCTGCCCCATATGCCGCGAGTCCA
TCCGCATCCCATCGGGGGGGGTGGCTGCCCTCCCCCCATCCTTCCTGGTGAATCAGCTGC
TGGACCTCATGTCACGCCAGCGCCGAGAGGTCATCCCTAAGTGCTCCACACATGCCAATC
AGGAGCTGCTGTTCTGCGAGTCATGTGACCTGGTGTTCTGTACCCAGTGTAGCAATGGGT
CACACCAGGGCAGCCCCGCCAGCTACCAACACACAGTCATCCCTCTCTCTATAGCCATCA
AGCGCATGTCTGAGATACTCTGCTACAAGGCCAATGAATGCTACTCCAAGCTGAACGAGG
CGAGTGATGCAGTCCGTACGGAGATGCACCAGCTGGATCATGCTGCCGACGCCACCTTTG
AGGAGGTGAACCGCGCCTTCCAGGCCATCGTGGATGTAATAGAGCAGCGGCGCGAGGCGG
TGGTGGCAAATGTCAAGAAGATGCGCGATGAAAAGAAGAAAGTGTTGCAGGACCAGCTGG
ACATCATCGAGGGGGAGCGGCGCAAGGTGCAGCAGGAATGTGAGGGGCTGCAGTACCAGG
TGGAGGTACGCAACATCACCAAGAAGATCGCCCACCTCAACACCAAGATTGACTCCCTGG
CCACACTGGTGGAGCCGCGGGAGAACGCCTTCCTCAAGTTTGAGAACGGGCGGGGGGAGG
CATTCGACCAGGTGCGGGCCACCATCGAGGACTACGGACGCGTGGCCACCAGTCGCACCT
TCCCCAGCCTCTGCTTCATGAAGGCCAAGAAGGCCATGACTCACCTGCGCAGCGAGGTGC
TGGTCACTGCCGTGGACTATGAGGGCCAGACGCAACAGGTGGGTGGCGACCCCATGGAGG
CCACGGTCACCTCAGAGGCAGGGGACAATGTGGAGTGCCAGGTAGAGGACAACCAGGATG
GCACGTACTCTGTGTTCTTCACGCCAGAGCAGGGCGGCAACCACAGCGTGGCAGTGCGGC
TGTTCGGCCGGCCGGTGAAGGAGAGCCCCCTCACTGTGGAGGTGCTGGACGAACACAATC
CAGAGACGGTGTATGGCTCGAGGGGCTCCGGCCGGGACCAGTTCCTGCAGCCTGTTGGCA
TCTGTCTGGATGAGGAGGGCTACCTGTATGTGGCAGACACCGGCAACTCGCGCATCAAGG
TGCTTAGTCCGCAGCTGAGGGAGGTGCAGCACATTGTGGGGGATGCGCTGGAGGGCCGCA
GCGTCACGGGCATCACGCGCACCCCGGCCGGCTCTCTCGTCTTTGTCAACTGGAGGAAAC
GGACGGTGACGGAGGTGACGTCCTCTGGCCAGCTGCTCTCCCAGTTCACCCATGACCGCC
TGCAGGAGCCCACTGCCCTGGCTGTCAATGCCCTTGGGGAGATCCTGGTGGCAGACAATG
CGGCAAACTCCATCTTTGTCTTCCTGGCCGGGGGGAAACTGGTGCGACACTGGGGCACCA
AGGGCACCAAGCCAGGCCAGCTGGGGTCCGTGGCGGCCCTGTGCTGTGGCCCGGACAATG
AAGTGGTGGTGGCTGACTCTAGGATACAAGTGTTTTCACCTGAAGGGCAGTATGTACGCA
CCATCTTTGAGACGAAAGGCAAAGGACCGAAGGGGACGTATGGCGGGCTGTTCCTGGACC
CCCGAGGGCTGCTGCTAGCCACCCGGCAGGAGCGCAGTCACTCGTGCATACAGGTATTTG
ACTACACACTGGGCACACTCATATTCACTATAGACTCGCGGGAGGCCAAGCTGAAGCGTC
CCTCAGGACTCGCTGCCACGCCGGATGGATATGTCATCATAGTGGACCTCGGCAATGACT
GTGTCAAGAAATTCAGGTACATGTAGGCAGCTGAGGTCATCACCAGTGTTCCTGCTGCCC
AGTTTGCCACACAGGTCACACCCTTGCTCACACCTGCGTCCCCTGCATCCCCTGTGTCTC
TGTTCCCCTTTGCTGGCGTGGCGGTACTGGCAGGCTCATATGGCACCCTGGGAGGTGACC
CGTTGGTAGTTACCGGCTTGTATTCCTAAGCACTTCAGCATCTCATCTGGACTTGTTTTG
ACAGGTTCCATTGGGTGTCATCAGGATTTTGAAGTGAGGGTTTGACAAGCACTCAGCATC
ATCAGCTGGAAAAAACACTCAGGAGAATCAGACAAATCATCCTACCTTTAAAAACAGTTC
TGATGAGAGAGAAGAGAGCGTTTAAGAATACAGACCGTTAAAAAACACACCCACTTCCAT
ACTTCACTCTAGCACTGTCCTGTAGAATGTGAAGAACCGTATTATAGACCGTCAGGCCTA
GCAATCTGATGACAAAGGGTTCCCAGGGTGTCCAGCCTTGCCCAGAGGTGAAGGAAGGGG
AAGTCTCGTCCTCACTGTGGGTTCCGTCATGTCACCACAGTAAGGGTCCAGCAGGGGGGC
TTGGCAGGGGTCATAAGGGTCTAGGGTCATCACCAGCACCGGCATTCCCTGTGTGTTCCT
GTGGCTGCCCCTGTGTTGTCGAGCTGTTTCACTGATACTTGGTTTGTCCCTTAGTGTACA
CATTACTGAGACACATTACCCTCCACTCTCCTTATTTTGTAGCTTAGAAAAGACAAAAAT
TAATCAGTTTTCTTTTTTTTACTTATATATAGATCAGTTCAAGTGCTCAGAAAATACAAA
ATCAACCTATTATTTTAATTTCTAATATACACTTAGAAAAGACAAAATTAACCTCCTCTT
TTTAATATACAAATTTTCTAGACTTACACTACCGTCAGATCCTTAATTTAGAAAAAACAA
AATTAACTAATTCTTTTTTTTTTTACACTACAGTCTCAGAGAATTGATCTATACTCTTTC
TCTGTCAATCCATTTTCTTCCCAGTGCCCTGAATCATAAGGGACAAGTGTGTACCAGTGG
AAGGGTCATTGTTGGGGCAGCCACTCCACAGCATAAAGACTTGTTCCTAAGGATAAGCTT
GGTTTGGCCTCGCAGGGTCACTCGCTGTTCCGTAGTACCTCTATTTGCATCTCATTCTTA
GGTTGTTCGTGCCGTTCCCTCCCGCAGGCTGCACACAGAGATGTTCACCGACTCGCTGGA
ATTGTTAGTTGGTGTGTTGCAGAGAAAGTGATCTCTGCTTTTGTGTTCTGTTGATGTCTC
TGTTCATAGTGCTGGTGTGAATTTCATTGCCGTACTTAAGATTTTAGCTGCGGTACCTCA
CTGCCTGTAAGTGTTGGAGGAGAGGAAGTACTTATAACACAGTGGCCCTTGCATACTTAA
TGAAGAAATTTGGAATGTGCGTAACAGTTTCCATTAATTTTAAGCTCAATGTTGTCACTG
CCTTTTAAGTATTCTGCTGCATTAGGGACAACAGTACTTAACATGAACTCCAGACACTAA
AATGTACTTATAATTTTAAGCCCAGAATACATCCACTGCCTCTTGTGTTCAGACATTGTA
GGGAACAGTACTTAACAAACAGTAACACGACCACCACACACTTCCATGACCTGACTCCAG
CTCCCCTCCTCCACCTGGTACTCCTGAACACTTGTGCTACCAGTGCATCATGTAGAGGCA
AGGCAGGCACAACATAACACAATATACACCCTTAATACTGTAGTTAAAGAGAAGCAGGCA
TAATAATAGACTTTTCATACGCCACAGAGCTCACATTCACAACAGTTTCCCAGCAATGAT
CAGCACTCCAGCCACTCAGTCAGTCAGCATTATATTAACCTTACATTACAAACCCCAACA
GTCTTCAGTTTTCCAGCAATGCTCAACACTTAATCCCAATGTTAAAGAACCAGGCATTAT
ATTAACCTTACATTACA
>c87658_g2_i1 len=515 path=[10175:0-225 10401:226-389 2846:390-514]
TGGTTTATGGAACACATTGACCTGCAACAAAAATAATGCACACAACATTTACTACATTTA
TTTAACTAAAAGGCAGCAAGAGATCTGTTAAATATTTTAAGAAAATTATAATTAATGTTA
ATTCCTGATGTTTTAAAGTAAATAAATGATCTTAGAGGACATTGACATAGATCTTTTTTC
CCATGGAGAAAAAGTAGTTGGGGAATCAGTGTAAAACCAAGACCATTTAAGAGGAATGGA
TTATCACAAGTTAGGTCTACTGTTCACTAACACACCTCATAAATGGTTAATGTAGAAGTA
TTGTTATAGAAATAAAGCAAGACTCAATAACTTTCACTTGGTTACACAGCTTCAGTTAGC
TTTACTAAATGGAGGGAATTCCTAGAAGATACCTTGCCACCACTAAAGACATTTATGGTG
TGGACAGTAAGGGTCCTTGTCACATTGTCGTCATCTAGGCCTAATAACTGACAAGCAATT
CTTAGCCCCTCAGCACTGTCTTTGTCATCTTTGTT
>c87229_g2_i1 len=728 path=[341:0-24 366:25-55 4122:56-56 4123:57-69 4136:70-70 4137:71-91 5944:92-120 4224:121-164 6045:165-176 585:177-186 595:187-194 6063:195-248 5773:249-270 696:271-328 6251:329-346 769:347-361 6301:362-380 6320:381-385 @6325@!:386-670 1093:671-698 1121:699-727]
AGGGTGAGGGAAAGGCTAAGATGTAATAGGAAAGGATGAAAGAGAAATGATATTATTCAG
TACAGTAACTAAAAAAAAAAAAGATTTTATGAAGGCGCAAAGTACGTTATATGAGGGGTT
GATGCGAGGTGATTGTCCAGCCTTTGTTTAAAAGTTTCTATTATATTACTATCGACAATA
TGTGCTGGGAGAGAGTTCCAGACATTTACAATTCTATTGAAGAAATAATACTTAGCCTCG
TCTGATCTGTGACCATTATTTCTAGTGGTGCTGGAACTGTCAATGATGAGATAGTTGTTT
ACATTTACGTTATCAAAGCCCCGACACATTTTAAACAGTTCAATTAACTCTCCTCGCATT
CACCGTTTCTCTAAACTGAACAAGTTGAGTTCCCTCAAGCGCTCCTCATAAGGCTTGTTC
CGCAGTCGTGGGATCAACTTGGTAACTCTTCTTTGGACTCTCTCCAGCTTGTCTATATCT
TTCCTGTAATGGGGTGACCAGAACTGGACGCAATACTCAAGTAGAGGTCGGACAAGTGTA
TTAAACAATGTGAGAATTACCCCTTCTGATTTGAATTCGAAAGTCCTACCAATAAACCCA
ACCAATTTATTTGCTGTTTTAACTACTTCCGAGCAGTGTTTACTTGACTTGAGGTCTGAG
GTAATTATAACACCCAAGTCCTTTTCCTCCTTAACCTTAAGAAGCTCGGTACCGTTCATT
AAGTAATC
>c87287_g1_i1 len=6764 path=[813:0-2234 3040:2235-6449 396:6450-6499 7284:6500-6500 175:6501-6763]
GGGCGCCGAGAAGGTCACCATTAGAGTGCTCGTCGGGTGAGGTTCTCTCATTTCGTGTTT
CTTTATGTCTTCCTTATGTGTTGACGGTGCCCACACTGCTCTCACCCAACCAGCTGAAGA
ACCCCAAGCCCCCCGCAGCCTGACTACAGTATTTGTTGAAGATGTAGAATGACCCTCAGC
TGACTGATGCAACAATGGGAGACAAGCCCCCTCCTCTTCCACCAAAAATGCGCTCTGTGG
GTGGGGGTCAGTACACACAACAGGACATTGCAAAAGCCCTTGAGGAAGAAAACAAAGAAT
ACGAAAGAATCCGAAGGGAAAAACTAAGCAGATCACAGTCCCAGCGATCTGCCTCAGTTA
AGGAAAATGGCACACAAGATCGACCCAGGCCTCAGACTCCCACTGAAAGAGGGAGTACAA
AAACTGATGTCAAACCAAGACCTCGTCCCAGTCCAGCCACAACACAACCAACACCCAAAC
CTCGCACATTTAGCCTCTCTCACACCCAGCCAGTCAGCTTATTTCCACAGTCACAAGCTG
CAACTAAAACTAGATCAGTGTCACAAGGTTCTCCTTTTATCACTGAATCTCAGTTTACAC
ATGTTAGTCAGTTAGAATCAGTAAGCACATCAAAATTTACATCCACTGATGAAAACCAGG
AAGATTTGATTTCATTTCACAGTCCAGAGAAACCAAAGAATGACATACTTACTCTTCTTC
ACAATATTAATGCCAACCAGAGTGCAGTAGTTCCTATCACAACTTCTCAGGGAACATATA
CAATGTCAAATACTTACAGACAATCATTCTCTACCCCACCTCCAACAGTGAGACCCCCTT
CCAGTTTATCAACATATCAAGGGACAATAACCCCCATTGTAGCAGGGTCCACCTGGTCTG
TAGCTGGTCAGAATGGGATGACTCCATATCCCAATTACAGCTCATCATCCCTCTCCTCAG
TTTCATACCAGTCAGTAATAGGACAGTCAAGTTCCCTCTCTTGTGGTCTCAGTTACAAAA
ACTTCCAAAATCCTGGTCAGCTGGTACCTGTAACTCAAGCCTCATCAGGCACTCAGAGTG
CTCCTCCCATCACACAAAGATGTTCTAATCTGGATATTAATCTTGTCTTGGGTAATCACT
TATCTGATTGTCAGAGTACATCAGCAGCCTCTGGAACACCCACAAAAGAAATGGCCTTAA
GTGTCAGTTTAATTGGAAAATCACCAAACATTCCTAAAGATGATCTCATAGATCTTGGTA
AAGGGTCAGCAGTGAAAGATTCTGTGGACTGTGAAACAAAGACTAGTCTTTTAGATGCAT
TCGACCCAATAGTATTGAAAGCCAAAGAAGAGGAAAAGGCAAAGAAAAGGTCTCCATCAT
CATCATCATCTATAAATCAAGGAGAAACAAATGTTGAGCCTTCTGATGTTTCAATTAGTG
AAGAAGCCCAAGAGTTACTATCATTTAAGTCACGTAAATCACGCAACGACGACGAAATGA
GTTACTATGAACAAGTTGATCCCTTTGAGTATATGCACCCTGGTGCAAGCAGTACAAGAT
CAGACCCAGTTTATGATATTTATGATGGTTTGGTCAGTCCTGGAGCAGTTGGTGGAGAGA
CTTTTGACATTCCCCCTCCATTACCCCCTCGCTCAAGTGTTGTAGAAGAGGTTGATATCA
GAATACGGAGAGGAGCTAGAAGTCCAAAATCTCCAAGAGTAGCAGCACTAAAGAAGAGGT
CTTGCTTGAAATTTGATGGCACTTCAACCTCAAGTCATATTCAGCTTTGCAAGATTCCTG
CCCTGAGTGCAGATGATGAAGCAAGAGCCTTCTGGGATAGCATCAAGAGGCGCAGAGGAG
AGTATACGTGGAGTGATCACATAGGAAATCCTGGGCTCCTGCACAGTGCCTGCCTTGAAA
GCTCGATTGACCCTAAGCAGAGTATTAAACTGACTGTGCACTACCTCAGCCATGAATCTG
TCACTTTCACATGCAACTTGGATTCAAGCGTGGAGCATGTTGTGATGCACACTGTATGCA
CTTTGGAACTTCCTGGAGAATCAGCAGATTATGTTCTCAAGGTCCGTGGACTGGATGAAT
ATTTATCTGGAGAGACAGTCCTTGGAGAGTATGAATATGTACACACCTGTATGAAATTTG
ATGAAGATGTTATTTTCACACTCATGCATGCAGATTCAGTCAAGCAAGCATATCTACGAA
CGGAGGAAGATGACCAAACAGTCTTAAATGTACATGTGGAAGAACTTATGTCTGCTGGAT
CTGGAGATGTGGCACACTATGAACAGCTCACCATTGTGGTTGAAACGTTTGAGAAAGAAC
TGTCACGCCTTCAGAATTCAGGATTTTTGCTGATTGATGGGACACCAGTTCAAGACTTAC
CTTCCCCCATGAGGTCAAGGAAAGTCCGTCAGGTTGTGAGGCAGATGTGCACTGTGCTGG
GAAACTTGGAAACAAATGAAGTTTCTGATGCTATTACTACCCTTGTGAACACATGTAGAA
TTATTCAAAAGAGTCAAGGCATTCTTGATGGTGAAGAAGACTTTCCTGGACAACGCATTC
TTTCCACTGGTTCTCATGATGCATCCAGCCCAGATTTTCTTAAGAAGCAGCTCCTGGATG
CTGTCAGCTGCTTGGGTGCTGCTGTCAACAACTTTTTGATCATGTACGCAAAAGCCTTCA
GGGTGGATTTCACAGTGGATATTACAACAGAACCCACAAATGACCCACAAGATATACGAG
ATGTGAGAGAAAAAGTGTCTGTGAAGATTCAAGGTTTCCATCGTCTGGAACGAGAGTGGA
AATATGATGAATATTTTGTGCATGCTCAGCTGTTCCATGGGTCAAGATGTTTAGGACAGC
CTGGCTATTCTCACACCAGAAAAATGTCTGAAGGCACCACATTCTACCCCAAAGTCACTT
TTAATGGATGGCTTGATCTGGAAGCTCGCATCAACACTCTACCAAAGGAGAGCAGACTTG
TCTTCACAGTGTTTGGAGTGAAAATTATTGAAGCAGAGAGTAAAGGTGACCAGCCTCAGT
ACATTAGAGAAGAGATTGGATGGGCGGCAGTACAGTGCTTCTCCTTTGATGGACACCTCA
CTCAGGGATCCCACCTCCTCACTCTGTGGCCAATGGCAAGTGACAGACGGCTGGGTCCTG
CGCCTTACTCCTCTGACCATCCACAGGTCCACAGCTGCCCAGTCCTCTCTGTGGAGCTGT
TTGACATTAAGGGGGAAGTTGTGTTCCCAGAGATCATCCCCCTTGAGCCAACAAAACTTG
AGTTCTCCTCCTTGGACATCAACACACAACAACTTCTCTCTGATATAATAGAGAGGGACA
TTTTTACGTTTAACAAAGGATCGGCAGAAGAACGTGAAATTCTATGGGAAAAGAGACACT
ATCTGCATGCAGAGCCCTTCGCCCTGGCCAAGGTTCTGCTAGCTGCACACTCATGGGATG
TGTCATGTCTGCCAGATCTTCACTCTATTGTCAAGAATTGGGCCTCACCAGCTCCAGCAG
ATGCCTTGCACCTTCTGTTGCCTTGTTTCCCAGACAGTGTGGTGCGTGCTCGTGCAGTGG
AGTGGATCAGGGGGCTGGGCTCTGATGAACTGATATCATTTTTGCCTCAGTTAGTCCAGG
CTGTGAAACATGAAGCTTGGGATGTATCCCCCATAGCAGAGCTGCTGCTGGAACGTGCCC
TCACCTCCCCAAGGCTTGCACACCATCTTTATTGGCTACTCAATCAGTGTCTTCCTCTTC
AGACCAACATGGGAGGGGAGCGTGAAGTGGTGAGTGATGCCAGGTACCGGCGCCGACTGA
ACCTGGTCACCCGAGCACTGATGGCAGTGTGTGGGAAAAATATGGAGAACAGGCTACTTA
AACAAGAAGCTGTCCTTAGAAGCCTTTATGCCACAGCCATGAGCATCAAGGACATTAAGG
ATAACCAGAGAATGCCCAAACTATGCAGAGATTTGGAGCATATACATTACAGTCTTCAGG
CAAGCCCAACATCTCTTCCTTTGTCACCATCCATGGAAGTTGCTGGAGTGGATGTAAAAA
ATTGTTCCTACTTCAACTCCTTCACAGTGCCTCTCAGGCTGGCATTCTTGTCTTCAGAGG
CAGAAACTGATCCAATACATGCAATTTTCAAGGTGGGAGATGACCTGCGGCAAGACATGC
TGGTGATTCAGATGATCCGGCTGATGGACAGATTGTGGCTCAAAGAGGATCTGGATCTCA
AGGTGGTCACTTTTAATGTTGTGCCCACAGGGGATAAGATAGGAATTATTGAACTAGTCA
AAGATGCAGAAACATTGCGCAAGATTCAGACGGAATATGGGGTCACCGGCTCCTTTCAGG
ATCGTCCCATAGCAGAGTGGCTGGCGAAGCAAAACCCCTCACAGCTAGAGTACCAAAGAG
CTGTTGAAAATTTTACTGCTTCATGTGCTGCGTACTGTGTTGCTACTTACATATTGGGAA
TCTGTGATCGTCACAATGATAATATTATGCTGAAGACCTCTGGACATCTGTTCCACATTG
ACTTTGGCAAATTCCTTGGTGATGCACAAAAGTTTGGTAGTTTTAAAAGGGATCGCACAC
CCTTTGTGCTGACATCTGACATGGCTTATGTTATAAATGGAGGTGAGAAACCCTCTGACA
AATTCCAAGGATTTGTTGATCTCTGTTGTTGTGCTTTCAACATTATTCGAAAAAATGGCC
AACTTCTCCTATACTTATTTGCTCTGATGGCATCTTCCGGCATCCCTGGTGTAACATGGG
AAGCAGTGACATACGTGGAGCGAGCATTACTACAGGACAACACCAATGCTGAGGCGGGTG
CCATGTTCTCCCGCATGATCCAGGACTCACTCAAGTCGTGGTTCACTCAGGTTAATTTCT
TCATCCACAACTTGGCACAACTGAGGTTTTCAGGTGATCACTCAGGTGATCTCCTTTTAT
CCTTCATTCCAAAGATATATACAGCACAGCAAGATGGTAAAATCAGCAAGGTGAGCCTTT
ACAGTTACCAAAAACGGTACAATCCCAATAAGTATTATGTGTACATCCTAGAAGTGGAGA
GGGAGGGCCAAAGAGAGCCAACCTATTTGTTCCGATCCTACAGAGAATTCTCAGAGTTTC
ACCAGAAGTTGTGCCTCATCTTTCCATTAGCTAGGATCCATAGCCTTCCAAAAGGTGTTC
AGATTGGCCGCTCAGAAGTGAAGGCAGTTGCTGAGAAGAGGAAATTTGAGATTGAGCTTT
TCCTTGCCACACTCTTTGACTTAACAGCTGAGATATCCCACTCTGATCTGGTTTACACAT
TCTTTCACCCACTGCTGAGAGATCAAGAAGACACTGATATCCACATAAAAAAACTGAAAA
ATAGAGACACCCGTAGTTCACTCCCTCCAAATTTACCAAGTGTACCGGGCCATGTGCAGG
GCCAAGTGAAAGTTAGTGTGCAGTACCTGCGTGGGCAGCTGCAAATCATGGTCCATCATG
CCCGCAATCTGTCTTTCATCAGTAATGGACAGGAGCCTTCCCCTTATGTGAAGCTGTACC
TCCTGCCAGACCCGCACAAGAAAACAAAGAGGAAGACAAAAGTTGTGAAAAAAACATGCC
ATCCAACTTTCATGGAGCTTATAACCTACCGAATGTCTCAGGACATCATCAAGCAGCGTA
TCCTTGAAATAAGCGTGTGGAGTGAGGACAAGTTCAGTGAGAATATTTACCTAGGAAGTT
CCTATTTACGACTCAATGCCCTGGAGCTGAAGGAGGAGCAGTGTGAGTGGCTGAGTCTGG
AGCACCAGCGCAATACAGCCCTGGGACACACCATTCAGCACAATGCCTAGGTGAAGTAGG
TGGTTTTTTGCACCCTTTACCTCCACAAAATGTGTAAAATGGTAAGATATTTATTTTCAC
TGTACTTTCATATCCTACAAAACTGTGATAAGAATGACATGTCATGGCTTCAGATTTAAA
TGTTTCTTTTCACCTAAGTATATTTGAAGTTAAAAATAGTATATTGCTGGGATGAATTAC
CCCTAAATAGACCACCACAGTTATAGGTGGTATCAATAAAACTTTAATGCTGGCTGAAAG
TTATGACAGTCAGGTGACCATGCTGTCAGAAGCATAAAACTGACAATCACAGGTCACCTT
GCTAGATGACTGTTCTAGGATACACTCATATACCCCTAAATTTCTTCAACAGTATTGCTA
AATGTACATAATATTTTTTCGGCTGAATAGGTTATTCTTCCTGAATATTTTCTACTTATA
TATTTTTCCATTCCATTATTTTTGTGTATTAAAGATTTACATCAGGTGCATGTAATTTTG
CCAGCAATTTGGAACAATACTAAACTACAGTCAAATCCTTTATGATCGCATAAAAGAGAA
GATTGGTGTGTTGACCTTACTTAGCATGTGTGTGAAATCAAATAATTTTACATGTATGGA
CTTTAATCTTAATGAAAAGGAAAAAAAGATCCATTATTACATCAAACCTCTAATAAGGTG
ATAAAGCTTGATTTAAGTAGAGCATTGCTAATTCAAAACAAGTAGTATTAAAGAAGTAGC
AGCATCATGTTACTCCCTGCACTGTTGTTTCACCACATATGTATAGTTTACTTCTTGGAA
ATAAGTTAACTTATCATCATCATCTTTTTATCATTATTATCATTTCATTCCACACTAAAG
AAGTGGAATGCAGACTGCTGAAAAAAAAAAAAATAAATAAATAA
>c87848_g1_i1 len=479 path=[17796:0-478]
AGACTCAGACTTTTTGCAGGTAAGTAAGAAGTTATCTGGAAGGAAGTTAGGAGAGAGAGA
GGGAAAGAAGAGTTCTTGTTGGTAACAAGGAGGAGGTGGAAGGTTTGTGGAAGAGGATGT
TGACTGTTTTAGCAAGTAAGACAGTAGGAAAAACATCAGTATATGATAAGGGCATGGAAG
CAGATGGAGAATGAGTGTTCATGCAGGGAAGAATTGGTAGGGAGGAGGTTGAGAAAGTGA
CAGCTGGTGTGGCAAAGCTGTTGGCATAGATGGAATAATTACAGAAATGTTAAAGTGTGG
AAGTGAAGTAGTAATAGATTGGGTGTTTCTTGTGACCTGGCATGGAGGCATGGGGAAGTA
TCAGATGAGGATGAGTGGAGGAAGGCAGCTTTTGTACCTCTGTATAAAGGTGAAGATTGC
AGGAATGAGTATTCAAATTTTAGGAGGATTGAATTTGCTTAGTTTGCTGTGAAAGTCTT
>c87231_g3_i1 len=5169 path=[11675:0-657 12324:658-666 @1426@!:667-1395 13049:1396-1401 @5143@!:1402-1785 5523:1786-2078 @1260@!:2079-2581 6316:2582-2605 1384:2606-2709 @281@!:2710-5077 769:5078-5080 772:5081-5106 14596:5107-5109 14599:5110-5112 14602:5113-5126 14616:5127-5168]
ATGAAGGACTTTGGATTTGGCATTCCTTTGTTATGGGTATAGTTTAACCATCCAAATTTA
AATTTGCTATCTCATATTAAGTCATGGAAATGAAGGTGAATATATATTTAGCATATCAGC
ACACTCCATCATGGGCACAAAGTTGCCTTTCCTTCCCTGTAAGTAGATTTACCACAACTC
ATTAATGAATTACTTTTACCTCCACAGAAAATAATTACTTAGGATTACAAGAAATTTGAC
TTTAAGAGATGCTTTCACAGCTACCATAGAAACACATGACTATAACACACATGACTATAA
CACCACTAGTATTTGCAATGAAGCAATGATATAAAAATAGATCTTGCAATGATATTTTCT
ATTTTCTATTATTTCTTGCAATCATTGTAAATGGCTGGTATATCTGTGTGGCATTGAAAA
TAACTTTTATCTATAGCAATTGTCCATCAGCTGTTCTGCTTTCTGAAATGCTTAAGATGC
ATATATTCATTATTTAATATATATTAATACACGTGATTATTTAAAGCACCATAAATTTTA
ATTATCAATGCAATGTCTATTAAGTCTGAGAATGGACAAGTGACAATTTGTTTCTGATTA
TGAACACTGATGAAGTTTTCAGATATTTTCCACTAATATAAAATATGTATACAATGGCAA
TGGTAATAATGATTTATTAAAATTCAACCTGATATTCTGTTAACTTTGATTAATCGAAAG
AAAGATGGCATCAAATACTGCTAGTACTGAAGTTGAGTCTTACAAAATTAAACTGTTCAC
TTATTATGCCAGCACAGTTATCCCAAACACATATATACTCATCATTATCTTTTTGGATTA
ATCTTGACACCTTCATAAAAGCTCAAAGCTGAAAAATCCTTATCATTATAAAACTATCAT
GATGATGTGTATGAAATGAGAAAGTGTGTGTCACTAAGTAACACAAAATCACAATTTTTG
TGCTGAGCTCTGCTTCCCATCTATTAGACAATGCAATCTTCTCTGGTTACATTGCCACCT
CTAAATACTGTTTATGTAGGGTAAACAATTAATGATTTTCTACATTAATGACAGTCACAG
ATATGGTGAGATGGCCATGATGTATTCATCACTATTAATTTACAGGAAATCCTTAATGAA
CAGTAAACCCCCTCTAATTTGTATCATTTTATGATCAGATAACCTGGATGCTTTCTGGGC
CTCAGATGCCTACACATAACCTGGATGAATATCAGGGTTATTTGAAGATTTACAGATAGA
ATTTGGATGGTACCATTAAAACAATAGATGGTATGTCACATACAACCATCCACACATGCT
TGCACAGTTTAACCCTTACCTAACTGTATTAAGTGTACCTATATCTTTGCCATTATGTAC
TTACTGGTGGGTAATTCATTGTTGTGTGTGTGTGTGTTGCAAGACTGTTTTGAATAAATA
GTAGTTTCAACACTACATCAACTCTGGATAGCTTAAGCTTACACTTGTTCTATGGCTACT
ACATGTTACTCAATAGCAAGTAATAATTCATAGTTTCATCCATTGCAGTTACTTGTAATA
TACTTTATTTCAGATAACTCAGCACTATTAGGTATATCTTTACAATATTTTGTTATATTT
TTTGTAAAATAACCATGTATTAATGAGTGTTGGTGAGCAAGGACAGATACAAGTGAAAAC
ATGTTTTTATTAAGGGTTAGTGTGCACATGGCCAATAGTACACATCATATTTACATCTTT
GGGTAACTCAGATATTCCACAGAGGTTGTCCCTTAGTGAGGGTTTACTGGAATAAAGAGG
AGTGAATGGTTTAAGAAAACTATTGCCAATAATGTGGCAGATCCCAAATTTTGCTTATGA
CATGAATGAATCTCATGATATATATGATAAAAATATATGATATATAAAATGATAAAAGTA
TATGATGTCAGCCAAATGAATGAACTCAACAGAAACTTCTAAAAGTTCTTCTTCAGTAAA
ACTATCAACTTAGTTCTTCATTCTTCTCTGGCACTGGTATTAACATTTTTTTTTCTTTCA
CTGCTTGTCAACTCATGTTACATGTCCCTCTGTTTTCACCATATATATAATTTCCAATGG
TGAAAAAATATTGCATAAAATCCTATCTTACTCTTTGTGGCACACAAAATCTTAGTGCAT
GCCAGTTTTGCATTCAAGATCATCCAATAAATCAAGCCAGTTTTTATACTCCTGTCTACA
TATTTTCATACAGGCATGTCATAAAAATTTGAGACATTTCTTACCAAATTATATACTTAC
TGAATGTTAATTGATTCCAGAGAAAATTAATAGCACCTATTTTTCAAGAAACACATTCAT
GTACCACTATAAATACTACTGCAAGAAAACTGAGGAAAATAATTTACAGTGGAGAATGCT
AAATAAACATAACTATGACTACTACTATCTATGTTAGGTAATCCATTTCAGGCCCATAAG
CCCACAACAAAGTTGCCAACCAACACAACCATTACAACACTAAAAATATAATTTAAATAT
CGCTTTTAGAAATAAATATAAAAGTGGAGAGTTCTGGAGAAAGCAAGGTATAAGTGTAAA
CATAATAAAAAGTGAAATTATTTAGCCTAAATAAAGTACATATTTGTTACTTAAAAATTA
GGTATATAATTCTCAAGATAGAAAACTCAGCACAGCATATCCCACTGTCATGCTGTATGA
CCTCACATACCTTAAGCTTATCTGCATCACAATTCATCACGTATTTTATTCTTTGGCAGC
CACCGAGGAACTGTGTTTATGATATCTTGCTTGGCTAAGGATGGAAACTCCAACCCACGA
GCATTTTGGCGATGATGTGACTGTGACCCTCTGTACAGATACACTGTTGGGTAAGCATTG
ACTCCTGCAGACTGACATACCCTCCTGTAGAGGTCACAGTTCAACTTCCCTGCCATTACC
ACACCATCTAAAGCTTTAGCAATATCCTCAAAGTCTGGAGCAAAAGCATGACAGTGACTA
CACCAGGGAGCAAAGAAATCCACGATCCAAGGCTGGGAGCTGTGAAGGAGACTTTCAAAC
TTCTCAGCATCCAGTTCATCCACTATGGAAGGAAGATGAGTGTAGGTCCACTGACGGAAA
GCATCAGCACTCCTTGACTGCCACTGATACTTAATAGGTGCTCGTGTTCCATAGCTTGAT
GCCTTGTATAACATGATGGATGGATAGCTGTTAATCCCTTGCTCTCTACAGAGTCCATCA
TAGACTGCACAGTCTATAGTTGCAACATGCACAAGTGGATGGTCAATCATCATGCGGGCA
AACTTCCTGTAAGCAGGGGCCATAGCTCTGCATGGCCCACACCACCCAGCGAAGTAATCC
ACTACCCATACTTCTCCACGGGGTTTATTACCAACAAACTTGTCAAACTTCTCAATGTCA
AGTTCCACAACTACTGGATTTAAGGTGTCAGTCACAAATGCAACAATGTCTGCAGCACTG
TGGTAACCCAAGTACTCATGAGGTACGCTTTGGTTGTACAGGATGGTGGTGGGATACTGG
TGAATGTTGAACTTGCTACATAGGTCTTGATGTAGTGTGCAGTCAATGCTTCCAAACTTT
ATTGGTGAGTCAACAAGTTTGCTGGCCTTGCGAAACTCTGGCAGTAATTTCATACATGGT
GGACACCATGGGGCATAAAAGTCCACAAACCAAGTAGACCCATCATTCAGCACCTTTGGG
AATTTCTGGGGTGTCAGGATCTGAAAGTTTGTCGCTGAGGCTCCTTCCCGTGCAAACACT
GCAATGTCATGAGCCAGCTGCCTCCCATGATGAACTTCATATCCTCCACCTGGTTTGAGA
AGCATAAATGATGGAGTCTTCCCAATGTATAGGTCATCACAATGCTTCTTCATCTGTGAA
CACTTAATTCTTCCAAGATTCAATGAGGGGACCAGCGCTGGCAGTTTGCGTATCTCAAAA
GCATCATCATCATTGTCACCACTGAACTGGATGAGCCAAGACACATTTTCTTCATAAGAA
TCAAGCTTCTCACGAATTTCCTTGAAAGTTTCATCATCAAGTAATTTCATTTCAGGTAGG
AATCCCAGAACCTCTCTAGAGATTTCTTGAGCATCAAGGCTTTGTATCTTGGTACCTTGC
TCAGATATTTTTCCAGTATCAAAGAACATCACTCCAGAATGTAAGCCAAGCTTTGTACAG
AAATCTTCCTCTTTGTAGCATTCTGCAAAGCCTACACTGACCAAGCCATCAAATATTGCA
CTAAGTTTAGTCTGTAGTGCCCAGGACTCTTCTTTTTCATCCATTGTCTCATAGAACATC
ACAATCCAGGGTTTGTCAGCATGCTGCTTCTTTGCTAGTGTATCCTGCAAGCCTGCTTGG
GTGAGGAGCACCGCCTTTGTCTTCACCTGCCGCAGCATGTAGTTCACTAGCAGCCTCTTG
CTCTTGTCTTCCTTGTATTGAACATTTCCTGGATAGGACACAAGTGTTGGATATGAGCGA
ATGCCCTGCGAGGAGCACAAGTGGTAGTCATCATCACAGTTCACAGCACCAATCCTGACC
ACTCCCTCTAACTCCCGAGCCACCTTCCGCCACACAGGAGCCAAGGTGTGGCAGTGGGAA
CACATGGGATGGTAGAAATTAATGAACCAGATGTCTGAAGATCCTGTCACACTTTGTTCA
AAATCTGCTTTATTAAGAGTGATGATCTCTGGGTCATCATCGTAGATACCAAAGTTGTCC
CGGTAGTAACTCCAAGAGTGATACTGGTGCCCTGAGCTTCCTCCATCCAGACCTTTTTCA
CCATGGAGGTCATACACTTTCCTCAGATCCTCATCCTTGAGCACCTCATAAGCACGGTTG
ATTCGTACAAATTTTTCATGTGCCTCAGGGTCATCCTTGTTTTTGTCTGGATGATGCAAA
AGGGCTTTTTCTTTAAATTTCTTTCTTATATCTTTAACATCAGCATTTCTTGGAACACCC
AGCAGCTCATAGAAGTCGTCAGCAAGTGCCACACAGAGCAGACTAAGAACAAGTATCCTT
CCAAACATCTTTGCAAACAACTTCAGATCCTCCCAAAACTGCTCAAAATTCACGGAGCAA
GCGCCAGCACGGATTGGTAAGGCCGGGTAGTCACCGTACACTGTCCCCGCGCCCCTCGCC
ACCCCAGTG
>c86986_g1_i1 len=3582 path=[453:0-130 11771:131-132 584:133-320 772:321-334 786:335-494 946:495-558 1010:559-658 13562:659-774 1278:775-822 1326:823-828 1332:829-895 1399:896-919 1423:920-943 1447:944-1010 1514:1011-1030 1534:1031-1105 1609:1106-1125 1629:1126-1164 1668:1165-1296 1800:1297-1320 1824:1321-1399 1903:1400-1424 1928:1425-1476 1980:1477-1537 2041:1538-1552 2056:1553-1577 2081:1578-1588 @2092@!:1589-2079 2581:2080-2096 2598:2097-2121 2623:2122-2196 2698:2197-2384 15181:2385-2490 2990:2491-2556 3056:2557-2583 @3083@!:2584-3043 7983:3044-3089 3590:3090-3113 15027:3114-3146 3645:3147-3172 3671:3173-3201 3700:3202-3227 227:3228-3233 233:3234-3305 305:3306-3350 15107:3351-3374 49:3375-3400 13441:3401-3438 3962:3439-3581]
GACAGACAGACAGACAGACAGACATAGATAGGAAAGGAAAAATAAAACTTGCTTGTAGAA
TAGTAATGATTTTTTGCAATTTTATTATGTCACTCATGAAGAGGTAAAAATCAAATTAAT
CAGCTTATGAGAAAAAAAAATGCTCAAATACTATGTTTTGTAATGGCACATGATTTACAT
AGGCATTAAGAACCTTTTTTCTATATTGTGATGAACAGCATCACATACAGAAGAAATAGT
AATAGTAATGGATGTCAAAGCAATAATGATAGCAACAATAATACATAACAACCAAAGCAA
AGTCAATATTCCTAATTTCTCAGTGCATACAATGCTGCACAAAGATGTCATATGCATGTG
AGGTTCTTGCCAAGATTATGAGGTAATTTTCCCCACCTGCATTTCACAAGTCATAAGCAC
ATTGAGATATGGTCCCACATGGAGCTAAATAAAGTACCTACACAACAATGTGAGATTGTT
TCCACTCTTATTTTTAAACCTTCCTTCCATTAGTGCTATTTCTAAATACCTACAAAGAAG
AAAAAGCAAGCTAAAGAGGTTAACTGACCACAGATAACATTTTCAGTATTCCAAAAATCT
GCCAGTATACCTCAATGGATTAAAAGTAAAAAATCTCATGATACTATGAAAAAAAAAAAG
AACTTGTAAACTGAAGTGAGAGAAAGGCGTAGCACATATATCATCCATTCCTCTTGAAGT
GCAAAATGAGGAATTTAAAAAGCATATCCTTAAACCTTCTTACTCTATTACTTTTTGAAT
AATGAGGTATACTTCAGTAACTGTGGAATAAAGATTCATAGTGGGTATCTTTACCCATCA
TCATCTTGCTTAGTGACATGTTTTGAACTCTACAGTGCTTGTTACTAACAATTATTGCAT
TTAGTTGTAATGATTACCTATAACAAAATATGCCGAATGTTTGGATTAGCACAGTACACA
CTGAGCAGAGATCATGCTCTCTTAGTGCCTAGTTTTATCTTGATTCTTGTGTTCCAGCTG
TTATTTGAGCCTCATAATGGTTCTAGGCATGATCAACACAATTAAGAAAGCTTGGACTAT
TATACTAAAGAATGCAAACATGACAACAGAATCTAGTTAAGTGAACAGGTGTAGCTTAAG
GTTCTTCATTACTTTGTTCAAGAAGGTCAAGAATTTGTCATCAGACACTGTTCCTCCTCA
TAAATCAAGCTCTGAATGTTGTTGTACAAAGATTAAGTGCCTTAAAAAATTTGATGGGGC
AAGACCAGCTACCAAATATGAAGTACTGTGTTTGTCAGTGTTCTTTTATTTAGGCTTTTA
ATTTAATATATTATGCATTTCTAAATACATATATTGTTACCACAGTTCATGAACATTCTT
GTTCATGAACAAATTGGCTTACAAACAGATTTCTTGAACAATTTTTGCACCAGCTTGCAA
ATGGTGTTTTACTTTTCACCTTCCACCTTTGTGTCCGGGTTTCTGGGTGCCCAAGAAAGA
CCACACCTGCTACATGCTACATATAATATATACAAGCTCTTTTTTCCCACATCTACTGGA
CTATTATTTTAAAACTTATAAAAAAAAACTAATCTAATATCTTCACTATAATTTTCTTCT
CCCTTTAAAAATAGAATAGATGATATCAGAAATTTAATATTTTTAATATATTTTAGTATT
TGATTTTAGTTTCAACAGACAATTATTAAATGAACCACAGCAAACCAACAAAAGAATGAT
TACACTATTACTACTACCTACATGAGGTATGGAATACATGCTCAAGAAAAGCAAAACATC
AATTAGAAAAGTTTATGAAATTAACAAACTATTGTGTAAGAAGTCATATATGAGATGCTG
CATCTTGGCAAATGGAGAAGTTGGATCTGTACTTGACACTTGCTGCTTTATGTGCACTCA
GTTTTATAGAATTTTGCTGTTACCTCATAGTGGATTCCTTACTTGAATTCTTTGTCCTGT
TTTTGTTTTTTGGATAACAACAGTGAATTACTTCATATCCTTTGGAGGTAGAACCATGGT
TTTTGCAGTCACAGGCTTCATATTAAGAGAGTAAGTAGTTAGGCTTAGTTTCTGAGTACA
AAACTAATTTAATCTTGTCAAACAACAAAGAATTCTGAAATTTCCCGAGAGATTATATGA
AGCTACAATGATTCACTGGTCCAACTTCATCAGATTAATTTCCAGACATCATATCTTATA
TGGCATCAAATACAATAAAGTACTATAATGCAAATCTTGTTATCTTATGCAAGAGCTCTT
GCTTTAAGGGATATATACATTTCTGGGGCTATATTAACAAAGATTTTTAACTAAAGATTT
GGCTCAGACCAACACATGCTTAGAGTTGTGCTTAACTTCCAAAGTCGTGCTGAGTCTAGG
TCTTAAATTTAAGACAGGTAGCTTAACTTTAAGAGTTACAATAAGAGTAAGTTAACCAGA
CAAAGATAGCCAACCACTGAGCCTGAGCCTCCCACCTCAAGAATTATCAGCCCCATAAGG
ATGTTCTTGATGCCCTGAGTGACTCTGAACTGTTGGATACATATAGACTAGATCTGCAGG
AGTGTTATTTGTGACAGATTTGATGGAAGATACCTTGGAAAGCCTCACAGGAAGGAGTGA
TGTGCTAATGCTGGTGATTAAAGTAATAATTACAGTGATGTTTAACCAATGGGAAATACA
GCTCTGCAGCAATGATGACCTTGGGTCTTCCTGTGTCCTGTTATTGGCATATCTCATCTA
CCTTCTTAATAACAGAGCCCCATACATCTTTTTTTGAGCTGCTGAATGAGTGAAGCCCTT
CAGGCTACATCTTGTCTCATAATACTGACTGGACATGGAAGGAAAGTCTTGCTATCGGTT
CAGCTGGGTTTCTTCTACTGGTCTTTTTGCCATTAGGGGTCATCATCTCCATATTAAAGA
AAAAAAAAGGACAGTAAAGGAGGTGCTGCTGAGTGGGAGTGGTGGGGCAATGCTAACTTA
ATGACGTAAACATTGTGTGGATCTAATTTTCTTATTAATAAACACAAATTTGTGTGTTCA
TATCCTAACAAAATCAATGACAAATTATAATTTTTTGTTATTCAATCCAAAAAAATGTAA
AAAAATTTTTACTATTAACTCAAAATTGAGAAATATAAGATTTTACTGTTTTGTTTTCAC
CATTTCATACAGGGACTTACAGAGTTCAGCCCAGCACAACTTTAAGCACAAGTCTAAGCA
AAACTCTGAGAATCTTTGTTAATGTGGCCCCTGACTCTTAAATTTGAAGGCAGAAGCAGG
AACTTTATACTATACTAAATACCTAACCCACCAGTGAAAACCTGTAAAATGTACGGTTTA
AATTTCATCCAATAGTGTTCTGTCTTGTAGTACAATATGGGAACTATTTTTTTCCTGGAT
CCATGTCTGGTCAATGCATTTATGATTTAGAGCATCAGCAGATGCAAAAGTAAGAGTTCC
TACTGTCTTCTACTAGAATAACAATATAGAAAATTTCCCTGGTAAGTAAGGTGTGCGTTC
CTTGAAATACATAACTGTTTTATGTTGAAATTAAAATCCTTT
>c87038_g1_i1 len=7223 path=[326:0-844 @300@!:845-2961 18589:2962-3665 19291:3666-7222]
ACTGGCCCCCAGTCCCTTTCCTCCTTGAGGTTACGACAACAAGGAAGGCAGTCAGAAGCA
GCAACCCAAGCACCTTCACATGCTAATACTGAGGTGGATGTGAATGCAGAGACCAACATC
AAGCCACATAGGTGTCTCTTGGATGTGATGTTTGTCAATTTAGTTAATATGGACATTCAC
ACTGGCACAAGATCTCCCACAGGCCATTCCCAGCGCTACCAGAAGCAGCTTGGGAGAGGG
AGTAGCAGTGGTTTGGAAGATGACTATACTAAGAAGACAAATAATGGTGGAAGGAATGGG
AAAGAGGACAGGAAGGCTAGAAAGAATACATCAGTGACAGAGGAAGTGGAATGGGTGTTT
GGGTCATATGTGGTGAAAAGAATTGGTACTTCTCTCCTTCATGATAAATGTGCCTTGGAA
CTACAAGTGGAGAGGAACCTAGACACAGCCATCAGCCATGCAGTGCCAGATATCAGCATT
CATGGCACACTAAGTAAAGTTCACAGCACTATTGATACTGCTGAATACAAGCTGATTCGT
GGAGTGCTCATGTTCAATTTGGGAGAGCCTCTGCCTCCACCACCACCTCCAACATACTTA
TACCAGACCCAGCCACAGCAGGTGTGGCCATTGGTTGATGTGTGGACTTCCTTCTCCATC
ACACTGGTCCTTGACAATGTGACACTAGAGCTGGACCATGTGGGGAAACGTGAGGCTCAA
GCATGTTCTCCACTTGCCTGCATCAACTTCATACGTTCCAGACTCACCTTTGAGAGTTTT
TCAGATGAATCAAAAGATGTTGATTTAGTCTCACAAGAGATACTCATCAGCGACACAAGA
TTTGAAGGGTTCCCTGTGAACAAACGCTCCAACATTTTTACAAACATCCTCCAGCCCACT
CCCCTCAAGAGTGCCAAGAACAACAGTCAGCTGCAGGCAGAAGTTCATTACAGATCAACC
AAGAATGTGACACGCTTTACCATTCTGCTGAACAACATGCGGCTGATGGGCATCCTTTCT
TGGTGGATGGAGGTGCTGGAATTCATCTACACCACACCAGACAATCCTTTCCTTGCAGGA
AAAGTCAGCAAGAAGGAACCCAACAAGGAGGAGTCACTTCCCCAAAGCAGTGTGATCACC
TCAGGGGTGCTCTCTTCCATGCACAGTCCTTCGCCATGTTCTCCAATGCCCCACTCTCCA
GAATCATATTCCCCTCGTCCACACTCACCTACATCCACATCACAAAGGAGCAGAAATACA
CGGCTTGCTGTCTTGCCACGCCTCAACCCAATGGTGGAGTCAACAGGAGTAATGACCAAG
CACACAATCATGCAGGATCAGGGCAAGGTTCCCTTTGAGCTGAAGTTGAACATCACAGAT
TCTGAATTAGTGGTGGTGGAGAACACAGCTTTATGGGACACCAGTGCTGTCATTCTGAAG
AGCACAGCGGTTATCAGCTACAGGCCTCAGCATCAAGAGCGACCCCTGTCATGCAACCTC
AACCAGTGTGAACTTTACTCCTGCATCCTTGGTCTGGAGGAGGACACTGCTCTCTCAATT
ATTGATCCAGTTACTGTTAATATTGAGGTGAATGATCGTCTCTCACACAGTCGGCCTGTA
GACATCTCCAATATGAGTATGTCTGTCCAGCACACAGTTGAGGTGTGGCTTCATCAGCTA
AACATTCGGCTCAGTTACCACGATATGAAGATGTTCCAGCAGATGTTTGAGTCTGTATCC
AAACAGAGGGAGGCCTCCAGGAAACCAGCCATAGTTAAAGAGAAGAGCCAACCTGCTAAC
TTTCAAGCTCAAGTAGAGAAGCTGTCTGCACTGGGCTTCCAAGAGGCAGATTGTCGGCAT
GCTCTAGAAGAATGTGGAGGCCGGCTGGATGATGCGGCTCTCTGGCTAACACACAATGCC
CACCCACTGCCTGCCCCCACTCTCCCTACTACTCCTTCCACTCAGGAGAAGGCCATCAAC
TTCCATGCCATTGAGATCAAAACTGGTGGTGTGAACATCTGTGTGATCGATGACTGTGGT
GATTGTGATGTTCCCCTTCTGGAGGTGTCCCTTGCCCATTTGGGATTAAAGCAGGATTGG
CTTGGAAAGGGGACTGCCAGCTGTTCTCTCTCTGTGGACTATTACAACAGGGCACTGTCT
GGCTGGGAGCCTTTCCTTGAACCTTGGTTGTGTCGGGCAGAATGGAACAAGGGCTTATCA
AGGGACCTGAGTGGTGAACGACTGTCCCTTACCATTACTACAGAGGAAACCATCAATATG
AACCTAACCAATGCCCTTCTTGATTTGTGCCACACTGTCAAGTCCACCTGGACACAAGAC
TACTACAACAGGGACAGATTGGATGTTGAGGCATGCATTGCCTCAGGGCAGGAACACAGG
GAAGAAAGTGATAGCAGCAGTAGTAACAACACATTCAAGACAGCACTGGTCAGTCCTCAG
GGATACCGACGCCGCTCTCCGTTTATACCTTTTGGCCTCAAGAATGACACTGGCTGTGAT
CTTTCCTTTGCCACTTTGACCACCACCCCTGACAACATGATGGACCTTGAGAGTCCAGGC
CAAGCAGAAACTCCAGAGAGGGAGTGGGTCAAAGTTTCAGCTGGCAGTACTGTTCCATTT
TCATTTGAGGGTCGAGGAAAGCAACGACACCGTGACACCCATGAACTGAAGGTTCACCAG
CTGTTGGTGCATGTGGAGGGTTGGCAGGAGGTGGGGCCTGTCACTGTGGATAAGGTTGGG
GTGTTCTTCAGAGTTGCTTCACCAGATCCAGAAATACCACCCACACAAACCAGTGAATTG
CCAAATGCCCGGATAATAATAGCTGTCACACTGGATGGGTCTGCCCGGAAGTTAGTGACT
GTGCGATCAGCTCTGCAGCTTACTAACCTCTTGCACTGCCCTGTTGATGTGCGTCTGGAG
AACTCTGCTGTCAGACTTGGAGACACCAGAATCCTGCACATTGGTCCCAAAAGCACTGTT
CCTGTGCCACTCCTGTATTTGTGGGCTGGGCTGTTTGTGCGTCCAGCCAATTCAGCAGGG
GTGAGCTGGCTGTACTGCAGAGAGGCACTACACTGGCAAGGGTCACCTCAAGAAGGGGCT
GATCCAAGAGTGTGTGCAGCTATCAATGCACATATACCCAGTTTTAGATTTTGTGTGCAC
CTCAAGAGAGACAACTTTCCAGCTGATGCTGATCCTCCCTCTCCAGGTCCAAAGGTTTCA
CCCTTCAGTCACTGGGTTCAGCCAGGTCACACCATTATGCTAGTGAGCCCTCTCACCATG
GTGAACCTCCTTCCATATGATCTCCATTATGAGGTTAAGATTCCTGGGACTCCAAAGGGT
CGAATCAGGCCAGGAGAAGATGCCTGCCTCCATTCAGTTGATCCAGCAGAAAGTGTTACT
CTCATGTTATGGACAGACACTTTAAGTCCTTGTGGGGAAATCTGTCTGAATCCCTCCTCT
TCCCCATACCTAGTTACTCTCAAGTTGCAGGATGTCCAGAAGCGTCTCCTCTACTTACAC
ATCAAAGTTCACCTGCAATATGGAGGGGCTCTCAAGGTGGTGGTGTATGCTAGCTACTGG
CTCATCAACAAGACAGGTCTGCCACTTATCTTCAGGCAAGAGGGAGTTAGCACTGATGCA
GCTGGTCAGGATAGTGAGCATGAGGTTGCTCGCTGTGCAGCACCTTTGCTGTTTTCCTTC
AGTGACCGTGAGGCTAACCCAATGGTTGTGGCTCGTGTGGGTAACCAGTTACATCCTGGC
TCCCAGGCACAGTACTGCCACAAGTTGCCACTGACGCAGGGTACCTGGGTGCGACGTCTC
AGAGTCAGCCCGCCAGACAATCGGCCCGATCTTGTTTATATTGTGGGTGTGGATGTGAGG
CCGGGCCGAGGCAGGTACAGGGACACCTACATGGTCACCTTTTCTCCAAGATTCCAAATT
GAAAACCGGTCATCTCATGAGCTTATTATTGCTCAGAAGAGCTTTACTACTACCTTTAGT
GATCCTTGTGCCCAGTCCACGTGGCTGCGTGCCATCCCAGGATGCTGGCTGCCCTTTCAC
TGGCCACGTTTAGACAAAGAACAGCTCCTTAGTATCTGCTTGAGAGATGTGCCTGGCTGT
TATTGGTCAGGTGGCTTCTTCATTGAGAAAATAGATTCTTTCTACCTCAATATTAGAGAT
AATGATGGTCGTTGCTTCTTCCTACGGGTGGAAGTGATCATTAGTGATGCCACCTTCTTC
ATTGTGTTCACTGATGCTGAGACGCTACCTCCTCCTTTCCGCATTGATAACTTCTCTGAG
GTTCCAATTACCTTCTTTCAGACAGGCACACAGGAGGAGCGGCTGAGAGCAGTCGTCAAG
CCACGATCTTGTGTGTCATATGCATGGGATGAAGTGTGCCTGCCTCCCTACCTTACTTGT
GTGGCACCTGGTGGCACCTCTGTGACTTACAACATGAACATACTTGGAGAGGGAGCGAGG
CTCACCTATGAGAACTTCATCTACATTGCCCTCACCGGCACTTTTCGCAATGCAAGTGGC
AGCAGCAGTGGAGAAGAAGACAATGTGACCTTTGACCCAAGTGCTTTGGAGTGCCAGCAG
CTGGTGCTAGATGTGCCAGAGGGAACAATGGTCAAACTTTCAAGGAAGGAGAATGGTAGG
CGGTCACAGCTGTGGCGAATGACCTCTACAGGCAGGCTGCAGCATGAAGGTTCATCACCT
CCCCATGACCCCTCCAGTAGGAAGGCTGCCAACAATGCTGCTTCACTGGTCCTGGATATT
GCTGGCTGTGCCCCCCAGCCCTCAGAGTATGTACCCCTGATGCTTCGCAAACCAGATGAG
CGACGCAGGCTGACCCAGACATGGCGTTTCACTGAAGATGGACGGCTTTGTTGCATTCAC
GTCAACATGTTTGTCCAGGCTAAGGATGGCTTCCTTGGCCTCATTCCAGGGAATGATGTG
GTGTTGGGTCCACCACAGCTAGTGCAGTATGACACCCTGGCCAATGGAGTACCTCTTGAG
CAGGCTATCTCTAGGCAACGGCTTCGGCCAGGTTCTGGGATGCTGTCTGTAAGGGTGGAT
ACAGATGGTCCCACAAGAGTCTTACAGATTACTGATGTCCATAGCAAGGGTGCATCAGCA
GTGGCCCGCACTGAGAGTGGAGACTGGGTGAGCTTGGTGGAAGAGGGAGGAACTACCACC
ATAAAAAAGACAAGTGCTGCCACTCAGCAGAGTAAGGATGAATCAGGTTTACATGAAATG
GAGCTCCAGCTGAAGCTGCAGGGAGGCATTGGTCTCTCCCTCATCCTGCAGTCACCTCCT
GAGGAGCTCATTTATGCCAAGCTCACAGATATAGTGTTCCAGTACCAAAGTTCTCCTCTC
CAGCGCACTATAGACTGTAGTGTACGGGACATTCAGGTGGATAATCAGCTATTAGGAGCC
CAGTGTCCCATAGTGCTTTATGTTACACCACAAAGCAAGAATGACGAGACCCGATACCTG
CCAGCAATCTACCTCACTGCTCATCAACTCCTGTCTTCCTGTACTAATTCTTATATATTT
AAGAATTTGAACCTAACCATGAAGAACCTCACCCTCACCTTGGAGGAGAGTCTGGTGTTC
AAGTTGTTGCTGTTAGCAGGTTATGACCAGTCAGACTCTGAACTGGAGAAGGTTGAGGAG
CGGCAATATGACATGAGGAGGATGCTTGCCGCTGCTACCTCTGCTAATGCCACCAGGTAC
TACTTTACTATCCTGGAGCTTCAGCTGAAGCAAGTACGTCTAAGTGTGCTCACCTCCAAG
AAACTGAGCTCTGAATTAAAGAACATCAAGAGGAAGATGGGGCTCACACTTGTCAGATTT
GAGCATGCTAGTGTCAACTTGGAACCTTTTGTTCGACGGCACCCCTTTGAGACCTCTCGT
TTTCTTCTTGACTGCATCACCAAGCACTACAAGGAGGAACTGAAGTCACAGGCAATGAAG
ATCTTGGGATCCACGGATTTCTTAGGTAATCCATCCGGCTTCTTGGCCGATGTGAGCGAG
GGCGTGAGTGAGCTGGTCCATGAAGGCTCAGTGGGTGGCCTTGTGTGGAATGTGACGCAT
GGCATGGCCAACTCCACCGCAAAGGTGACGGGTTCCCTATCAGATGCAGTGGGTCATGTG
ACAATGGATGACAAGCATGAGGAACACCGTCAGAAGCTACGGTTGATGCAGACAGCTCAC
AGTACTGACCATATAATGGCAGGGCTGAAAGGACTTGGCCTGGGACTGTATGGTGGCCTG
ACAAGCATTGTGTCTCAGACCTACACTGGTGCCACACAGGAGGGCCTGCCTGGGTTCATC
TCAGGATTTGCTAAAGGAATGGTGGGCACTGTCACCAAGCCAGCCATTGGCTTATTGGAC
TTAGCAAGCAGCACTTCTCTTGCTGTGCGGGATTCAAGCAAAAACCCTCTGCAGAAGATG
CCAAATCGAATCCGGAAACCCAGGCTGGTGGTTGGCCTGAATGGTTTGATTCCAAGATAC
AACGTAAACCAAGCAGAGGGACAAGAGCTGCTTCTCTCCTTTGAGCACAATGAAAATGAA
ATCTTCCTTGGGTATGATGTGCTGCGTGAAGGTGAAGGAGACATGAAGGTGTTGATATCC
AGTCAGCAAGTGCGAGTGTTCAGCCAGAGTGACCCAGCCCTCCCTCCAACTCCAGTGTTG
AATGTGCCCTACAGGGATCTTTACCACTGCAAGCCTGTCATTCTGCAAGGGGATGAGTCT
GAAATTGAGCACAAACACTATATTGAACTCACCTTAAAAGCGGAGTGGCCAGAAGGCCAC
ATTATTCCACGTCCCTCAGACTTGGCCTACAAACGGCCTAAAGTTCGCTGTGATTCCCAA
GAAATTGCTCACAAGGTGGCCCAGCAAATAAATTATGCAAGAAACCTCCATGATGAGTTG
AGGCAGACATTGCTCATGCAAGAAGAAGAGACTGTAGAGTGAATAAACAAGATGAAGTGA
ACTTTTACAACCCAAATGTATTCCTAGTAAAATATAGTTATATTTTCTTTCAACTTATAT
TTTGAAATTGTACTTTTCTGGACTCCAGTTGAGATCATACACACTTGTAAATATCCAAAG
AATCTTAGTTCTTAATCATGACAAATTGTTGATGTAAAATACCATATTTTTATCACTACA
ATAAACATACTGTCTATTTTTCA
>c87472_g2_i1 len=2181 path=[6933:0-160 7093:161-162 4380:163-576 @18697@!:577-938 7868:939-941 7871:942-1127 18938:1128-1193 8121:1194-1202 8130:1203-1366 19059:1367-1368 8294:1369-1406 8332:1407-1741 8667:1742-1756 @8682@!:1757-1900 17902:1901-1914 8836:1915-1943 8865:1944-1945 @8867@!:1946-2079 9001:2080-2180]
GATAGATGTTTAAGAATCTTCCTCATCATCATCATTATCATGACTTCTTTCCTGCAGCAG
ACAACAGCTGATGAGGCCTTCTTATACTTTAATTTACTATTTTATTGTATGTTTTCTTGG
ATTTGGCTGTGTTGGAGGAAAAAGCAAGTACTATTAGAGACTTTAATATGATCAGTATTC
ATCTTCTTTGTCCCTCCCTCAGACTTAACACTGATCATGGTCCACTGACCATTACTAAAT
GTTCAGTTACGATGGGCACAAACCGTGTCTTTGATGTTTCTTGTTTAGGTTGACATTTAT
GTTGCGTTGGCTTCCAGTATTACACTATAAGTGACTGAATTGACTGAATGGTGCATTCTA
TAGTCTTCTATAGCAGGACTTAGTTGTGAAATGAAAGTTAAGGGTTAAGAATTGAAACAG
TTGAAATGATCTTGTATGAGAAATGCCTGTGGTGTGGAAACAAATGATGAATGTAGTGGA
AGTGTGCATGTCAAGTGAGGATAAAGGAATGAAATATGCGATTGTTTGAAGGTGTCAAGA
GCAGCACTCTAAACTAGTTTGACTTAGAAAGTATAGTGGGAAATGAGATGACTAAGAGAG
TGTATAATAGATGCTGTGGGTAGAAACTGAAGACCTATGAAATGAGAGAGGAGTACCAGA
GTGCCTTAGAGAAAGGGAAGGAAGAAGAATGAGAGGATTAGACCATTCAAGAAGAGAATA
CAAGGACAGGAATAAATGTTTATATTTTTTGTGGCCATCACCTTGTGAGAGTTCTTTTCT
CCATATCAAAATATTTACTGTTAATTGGGGTGTTTGCTATGGGCTGAGTTGCTGGTGATC
ACTGGCTGTTTTAATGCAGGGGTCAGTCAACACTCCCACAGTTCTCTGGAAAACTGGATG
ATACAAAACATTAATCCTAAGTGTTTATGGTAACAGTCTCTACGGGATCTGATGATGGAC
TTATTATAAGCTAAATACTCATAACTAGGCTCTCAGTGTTTCCATATTTATTTCTAGTCT
CCAGCTACATATTTAGTTTGAAATATTTTCTTCTGATTTCTACAGGGACTAATGATTTAT
CCGGCAAATCCCCCCAGAAACTTTAGCAATTACTATTTATGCCGCCAGACCATTGTGAGG
GCTGAAACCATGCTGAGATGAAAGGACTGGCCGATATCAGACATGCCAACTTCTCGAAAA
CATTGGAAAAAACCCGTGGCAAGAGATATGAGTTTGCAGTGCTGTTGTTAAACCCAGGTC
TATTTATGTGCTGTGGTTGATTTCATGAACATATCATGAAAGAAAATCCAAATTGTAAAA
GGATGGCTTGTATTTCCAAAGAAGAAAGCAGCAACTCAGGGAAGACATTGGGAGACACGA
TGTAAACAGACAACTCAGGGAAGACACTGGGAGACGTGATTTAAACAGACAAGCAGCAAC
TCGGGAGACACTGGTGAAGATTGTCTATTTAAGACAATGTTCACCAGTATCCTGCTATGA
TTTGGTATCAAAGCATGGTTATTTCTCTTGTATGTGCCAGAAGTTATAGTTTTATGTTAA
GTGTATAACTTAAATGAATAAAGTAAACTTATACAGTGGAAAAAAAAATTAATCCCAAGG
TGATGATATATCCCAAACCCAAAATAATGTGCATAGCATTTAGCTTGTTTTGCATATTTT
TTTGCTCTGCTTGATGATGGTAGCTAAAAATGTTTATAATATTTTATTCATTGGTTTGAT
AACACAAATGACAAAGATTTTTTTTTCCAGTTGACTGCCTTTTATTTGTAACATTCAGTT
GGCTAGTGGCAGTTTTTCCAGACCATAGCAAATGCCCCAACAGGAAAAGTATCTTGCAGC
TTTGTTTCACTATTTTATTTATTTATCCATTTATATTTTCTAGTAAGAGAAAAATGAGAT
CACTTTAGTGGTTCTTTGAAATAGAAGAGATGTGTTTAGGAGACAATCATCTGTTACAAA
ACACAGGCTGTTATAATTGTAAGATGTAAACAACATTCCATAGATGTGTTTATAATGGAC
AGTTGTGGACAGTTGTAGGAGTGGCACCAGCCAAGGACAATAAAGCAATAAGAAAAAAAA
TGCTCACTGAGGTGCTGGTCCCCAAAGTGAGTCAAAAAACGGTCATCAGAATTTAAAGGA
TAAGTGTCTTGAAACCTCCCT
>c87510_g4_i1 len=618 path=[18141:0-144 9668:145-168 9692:169-359 9883:360-385 17734:386-617]
GCCACATCCAATGTAATGAATACTGGCACGTGATCTTTTATCCAGAACTCTTGGGATGTG
ACACTTTATGAATTCCAGAATTTTCCAAACTTTAAAACAAATCTTCCTCTGTACACAGTA
TTTACAGCAGCCATACTTATTTTTTCCTTAGCAATTTGCATAAGTATACGTGGTATTCAC
TATTTGTACTTGCTTCATCAATAGCTCTCTGTATTGTAATTTACAATCTCATGAATAATT
AGATCTTTACAAATATTATCCTGCACATGAAAATGTGTGTTATTTATTCTCTAACAAACA
ATGGGGAGGCATAGCCTCTTCAACAGCACCTATAACAGCACTTATTCTTTGTACCACAAA
TAAAGGAATATTAAACAACAGAATATAAGAACATTAATATAAATATAAATATAAATAAAA
AAATAAGTATTATAATATTAATATAAATTACTTAAACAGGACACTAAATAAAAAACTGCT
TGTGGATAATCATGATGCATGTAGACATCAGCCAAGCACACATACACACATGCAGCCTTG
CATGTGTGACAATCCTTCTCGAGTACTAACACGACCAGGTGCTCATGTATCAAGTGTTTT
CAAAATTTGAAGCTAATC
>c87280_g2_i1 len=1240 path=[15594:0-306 18966:307-311 8995:312-320 18976:321-321 18977:322-338 9022:339-399 9083:400-442 9126:443-543 19092:544-560 9242:561-729 9410:730-737 19157:738-758 9439:759-762 9443:763-813 19224:814-814 9495:815-883 4898:884-1124 7448:1125-1128 8238:1129-1142 9820:1143-1166 13368:1167-1239]
GAGAGAGAGAGAGAGAGGGTCACAGTCCATGTATAAAAGGAGGCTGAGGTTGTTAAGGAG
GACAGGCTGAGGGGATGCCAGCGGGAAAGATTCGAGTACCTCCTAGTGAACGGGGATCGC
ATCACAAACCCAGAACAAGTCACCAGCATCTTCAAGACACACTGGCACAATACTTTCCAA
CCACACCCTCTCCCACTCCATGAGCCCAGTATTGCCTGGAGTCCTACAAGGCTCTGTACT
CTCCCCCACCCTTTTCAACATGTATACAGCTGACTTGCCCCCTCCAGTTCAAAATGATTC
ATTAACCATTCAATACGCGGACGATGTAACGCAATTGGCTCGAGCCAGGTCGTTAGATCT
CACCGACAAAATTCAACGGGAACTGACGGCGACTAGCCTATGGGAGATGAAATGGCGAAT
TCTCTCCCATCCCGAAAAATCAAAAGTCACTTATTTCAACATTAAAAGAAGTCAGCCCCG
CCAAATCTCACTAAACAGAATTACTCCAATCCCCACCCCAATCCCCATCAGTAACAACAA
CAAAGTGCTTGGCCTCACCATAGATAAGCACCTCAACTTCAATATACATATAAAACAAAA
AGCAACCATAGCCGCCAAGGCCCTGAGCAACCTGGAAAGATTTCGCGACAGCAGCACAAA
AACAAAACTTCACCTCTACAAAGCTTTCATTCTCCCTCTCTTAACCTACTGCCCTCTTGC
CCTCTCTCTCTCTGCTCCCTCCAACCTCTCTAAACTTCAAAAAGTTCAAAACCGAGCAAT
TCGTTTCGCTCTTGGGACGAAATGGTTCGACTTCCAAACCTCTCTCTCCATTCACCAGGA
GTCCAACATCCCCCCCCTTAACATAACACTCCACAATAGAATCGAAAAACAACTAAGCTC
CTTCTCCGACAGACACACAATCACATACAATTTCATTACCAACCTCCCCCCACCTTTCCG
TCACCTGCCGCACTGCAATCTCCTTGATCCTCCCACTGTGCCTCCTGAACCTGTTTTCTA
ATAATGGACTCCTCCTTTCTTCCCTTCACTATCTCCTTTCTCTGTACCACTCATGGTGTC
TGAGTGGCATCATCGTCGTTCTCTCGTTCACGTGGGCGGTCCCGCGTGCCAACACCTAGT
GGTTTTTTCATATTTTTTGTCTTATGGTTTTGTATTCATATTTTTGTTTTTGTGCATTAT
TTTTCTGTCTCGCAGCCTAGGTTTTAAGGTGGCACCGGAC
>c86881_g1_i1 len=5312 path=[16587:0-437 @7755@!:438-2925 19508:2926-5311]
AGTGATGATGATGATGATGATGACTTTGAAGACTTCAGCAGTGTGCCACGTGTCAAGGGT
ACTCAGATTCCTTGCAGTAAGCAAGTCAAGAAAGAAACTGAAGAAGAGGAGGAAGCTGTA
CAAGCTGTTCGTAAAAGCACAAAGCGGGTCATTGCATCAGACGATGAAGTTGATATTGAG
GACTTGATAGATGACTCATCACCTTTGAAAAGCAAGGTTGATGAAGAGTCAGAAAATGGA
TTGGCTATTGAAGATGAAGAGGAGGATTTTTTTCAAGATGACTTTTTTGGAAATGAGGAG
GAAGAGAAGGGACCAGGATGGGAAGAGATGTTGAAGCCACAGGATTCTCAAGAGTTTACC
AGTACCACAAATGCTGCATCAGATACTGCATTAATTGAAACACACTCCAAGGATACTTCT
CAATGTCCTTTTGGCAAAACACAAGCCATTGGAATAGAAGATGGGCATGTCTCACCCTCA
GTGTCACATTGCAGCACTCAGGCAGAGGGGGGTGTGTCTGTCTTGTCTCCCAAAAGTACA
GATCCTGTTTACAAAGATGAATCATTTAAAGCAGAGGTGAAAACATCATCAGCACTCGGT
CATACAAGTAAATTTGTTGGTGCTGCACCCAAGGAAGAGAATGAAACAAACCTTTCCTTC
CCCAAAGTTTCTGAGGAGAAGAGAAAACTTCAGTCTGGCATCCTGCACCCTCTTGGTGAG
GAGGCACCAGTGCACAAAGTCACTCCTATGGTCACTTACGTGTCATTATCTAAAGCACAG
AAGCCTTCCATCAGCTTCCTTAGAGCATCAGAGAAAGCACAGGATACTCACCCAGTGCAG
CAGTCACTACACGTCCTTTCTGCCTCTTCATGCACACCACAAAGTCTTCCAGCTGGTGCA
TCACACAAGATACCTAACCCAGCACAGGAGCCTTCCACCACTACCTTGCAGGATGCTTGC
AAAACCTCTCTTTTAAACATGCCAAACTTTGGATCTTCCCTTGAGGTCATGAGTGAGGAC
CAGATTCTAAAGCATCCAATATTAAGGGTTACAGAGTTGGAGGAAGATGACATATCAATG
ATAAATTCCCTCCAGTCGTCCCTGCTCAGCATCATGGCAAAGCTGCTAATGAGTCTGCCC
CTTGGAATCTTGCAGGAGGTGCCTAGTTACAACACAACACAGCACATGAAAGCTATGGCT
GCATATAAGAAAATAGTGAAGTGTTTGGAGAATTACGAAGAGTGTCATAGAAAGAGAGAA
TTACAAGACCCCCAATCTTTTGGTGATAATTCACTATGCCTCAGCCCCAATGAGCAGCAT
TATAGATCAACTCTCCATTCACAAAACAGTTTCAGCATGATTAAGAATACTGGGATTGGT
TCATGTGAGCATCAAGAAGCTAATGCCACAATAGTGCCTGATTTAAACAATGGTATAGTT
ATTGATGACTCGATGGGAATGGCTCATTGTAAAAAATCTCTAGACTTCTCAACTGATGCT
ATAAGTGATAGAATCTCGGATCCTGAAATGCATCAAGGCAGTCCTGGCAACTTTCCCAGT
ACTTCCAGAGTATCACAGGAAGGTTCAAGTGCAGCAGTGGACAATTCATCCAAGTGTTCA
TCCATCCAGACCAGTACACCTAATGTGACAAATGCACAAAAGGCAGTTTTACCTCGAAAG
TTCTCTTTTGGAAGCCATCGGAAGTTGGCATCAGGCTCAGACAAGGCAGCACCAGCAAGC
AGTGACAAGCTTAGTGGGCTGAGGACTGCCAATACTAGATCTTTATTAAGCCTCACAAAC
ACTTCTGTAACACCAAACATCAGTACTTCATTGAGCACTAGTGGACTGAAAATTGCCAAT
ACCAATACCAGACCTTTATTTAATCCCTCAAACACTTCTTTAACACCAAAAGCCAGTGCT
TTAGTGAGTGCTTCAGTTCATGCCAGCACAAGTGGTTTTAAAAAATCTAATGTCAGGCCT
GTGTGGCAAAAAGACAGTGATTTTGGATCGTCTACTGTGGTTGGAAAGACGTCGACAGCC
AGTGTTTATCCCAGGCCTGAGAATTTAGTGGCTTTAAACTCTGAGAAAATAATCAAACAA
GCAGATTACTCCAGTGAGTTTCCCCCTGATGATGTAATGGAAGACGACTTCATTGAGGTG
ACACAGAATGACGCCTGTGATGCCTCTGCTCAGGGAGGACCACAAACGATAGACAACTGG
AGGCTACAGAAGAAACAAAGTCCTGCTCCTAGTTTTGGTGAAAGGACAAGTTTACAAAGA
GTTTCCTCTGTGCCCAGCAACACCAAGATAATGGAAGATGAACTGAAGGATGAGGATTTC
GATGATTTTGATGAAACAGTGTCTCTGGGATCTAGAGCTAGGGAAAAGTCATGGAAAGAA
GGACCATTTGCTGCTCCTGGGAAGGTGGTGAAAACAACAGACAAAATATTGATCTCAGAA
GAAAAAAATTACACCAAAGCTATTTACAAATCACCAAATAAGGAACAGATTCCCTCCCTG
AATGAGCCTGGTGCTGCCCGCTTCACTGGCAACGTGAGGAATGATGGTGTGACGGGCGAG
TTCAGTGGCATGAACTACCCACACTGCAAAGAGATGCTCAAGATATTCCATCAGCACTTT
GGCTTGAGGCAATTTCGGGAGAATCAGAAAGAGGCAATCAATGCAGCTTTGCTGGGCAAG
GACTGTTTTGTGCTCATGCCCACTGGTGGAGGGAAGAGTCTGTGCTACCAGCTGCCAGCA
TGTGTGACAGAAGGGGTCACCATTGTAATTTCCCCGCTCAAATCTCTGATGCAAGACCAG
GTGCAGAAATTGGCCTCCCTTGATATCCATGCTGGGCGTCTCAGTGGAGACATCAGTTTG
CAGGAAGAGAACCAGACTTTCTTGGATCTCTCAAGGAAGGAAATAACCATGAAACTCTTG
TATGTGACTCCTGAGAAGATAAGTGCTAGTCAGAAATTTACCGACCTCCTGGAACGACTC
TACAACCAACAGAGACTTTCAAGATTTGTCATTGATGAGGCCCACTGTGTTTCAGACTGG
GGGCATGACTTCAGGCCAGACTATAAGAAACTGAGTATTCTGCGCCAACGATTCCCTGGA
GTGCCCCTCATGGCCCTGACAGCCACAGCCACACCAAGGGTCAGGGTTGACATCCTTCAC
CAGCTTGGACTTGACGCCGACACAAAATGGTTCCTCAACAGTTTCAACAGAATTAACTTG
AGGTACCAAGTCTTGCCAAAGAAAGGAAAAAAGGTGACTGATGAGGTGGCCAAGCTTATA
AAAGCCAAGTACAAGAATCAGTCCGGCATTGTGTATTGCTTGTCTCGGAAGGAGTGTGAC
ACTGTGGCTGCTGATCTCACTAGATGTGGGATTATGGCCAAGAGTTACCATGCAGGGCTT
GCAGACATCCAGAGGAGTAATATCCAGAATCAGTGGATTAATGACAAAGTCAAGGTGATT
TGTGCCACAATAGCCTTTGGTATGGGGATTGACAAACCAGATGTACGCTTTGTCATGCAT
TACTCTCTGCCTAAGAGCATTGAGGGCTACTACCAAGAGTCTGGCCGTGCTGGGCGGGAT
GGCGAGGCTGCAGATTGCATTCTCTTCTACTCCTACCCGGATATGCATAGAATCCGGAAG
CTGATTGAAATGGATCAAGAAAACTGGCAGGCAAAACAGAATCACTTTGACAACCTGTGG
CGAATGGTGGCTTTTTGTGAAAACCGAACTGATTGTCGTCGGTCTCAGATGCTCAACTAC
TTTGGGGAAATATTTGATCGAGAGAATTGCCGCCGCAACATTCAACTGGCATGTGACAAC
TGCAAGAACTTGTCGTCTTATGTGAAGCACAACGTGAGCCAGGAAGTGCGCACCATCCTG
CAGACAGTGAAGCAGCTGTGCACTGGTGGCCGCTGGAGCAACAACTTCACACTCAACCAT
TTTGTGGATATCATGAAAGGCTCAAAGCTCAAGAAAATAATGGAAAATGGACATGATCGT
CTATCCCTGCATGGCATTGGGAAAGACTTCGGCCGCAATGACATAGAGAGGCTCTTTCGA
CGGTTGGTGCTTGAGGGTTACCTGCAGGAAGACATGGTTGTCAGTAGAGATGATATGACA
TTCGCTTACTTGCGGCCTGGACAGAAATGTGACAGATTCCTCAGCAACCCTAGTGCCACA
TTCCACGTTGACATATCACACACGAGAACCAATCAGGTTGTTGCTGACTCAAGCTCGAGA
ACCAGTGATGATAGTGAAATTAAGGAAATAGAAAAGGAGTGCTACAAAGACTTACTGAGT
GTAGTGAAGGGCATTGCTTCAGCGAAGGGCATCAACTACACCAATGTTATTAACATGACT
GCTCTCAGATGTATGTCATTGGAATTACCTGAGAGTGAAGAAGAGATGATGAAAATACCT
CATGTGACAAGAGCCAACTATGAGAAATATGGAGAAGCACTCTTGGATGTTACTCAGCGA
TATGCTGCTCAAAAACTTGTTGTATTGAGTGACCGGGCTGAAGCTGACATGATGGAAGAC
AGTTCATCCTTGGGGCTGGATGACAGCACCAGCTGGATGAACAGCATCAGTGCACCCAAC
CCAGGCACCTCTCCTCACTTTGGCAATGTAAGCCGACAAGGCGGGTTCAGGCGTGGAATC
AAGCGAAAGAGGAACTTTGGCAACTGGAGAGGAAGAGGTAGAGGAAAAGCAAAAAAACAA
GGAGGTAAAAGTGCTGGTAGCCCAACCAAAAAGTCAAGGTATGCAGCTTGCCGAACCAAG
GTAGCAGCAGCAGCAACAAGTGCAAGAGGAGAAAGTCAAGGAGTCAGGAGACCACATAGT
GCAGGAAGAGGAAGCAGTAGCTCTCTACTTTTGCAAAGGCCAAAACCACAAGCACAGCCA
TTCCAGACACAGTCCCGAGTGGTGCGGTTCTGACACTTGTCTTGCAAAAGTGTGACTTGA
ATGTGAAATGCTTCCATGTATTTTACAGTTTGTCAGAGGGATTGAGTTTGTAATTTTCAT
TTAGTAGGGATAGTCTGGATAGTGGCTACATGCACTGTGGTCAGGTTCAGTATTGCCAGT
GTATTCCCTGCAGATTACAGAAGTCAGCCATAAGAGATGTATTTTCATTCCCACAATGAG
ACTGGTTATTATATCTTGTCTGGACCACTCCTTTTAAGAGAGATTTCAACTTGTATATAG
AGATGTAGATAAATTACTTATATCTTAGTCTTTCCTTATTTTTTATACTTTCATTATCAT
TGCTATTACTATTATTTCTTTCATTATTATGA
>c86881_g4_i1 len=6766 path=[4678:0-1395 @1951@!:1396-1716 1606:1717-1965 33611:1966-1967 33613:1968-1968 33614:1969-1970 11811:1971-6765]
CCCAAAATGGCAACTATGGAGGGCCCGGAGCAGCAGGCTGGCTCGTGTAATGCAGAAAGA
CTAGTGCGTGTAGGCTACTATGAGTTCGAAAAGACAATTGGGAAGGGTAATTTTGCAGTA
GTCAAGTTAGCGACACACAAAATAACTCAGTCCAAGGTTGCCATCAAAATTATTGACAAA
AGTAAAATAGACGCAGATAATTTAAGAAAAATCTTGCGAGAAATAGAGATCCTGAAGAAG
TTGAGACACCCGTACATCATCCGGCTATACGAGGTGATGGAAACAGAGAGAATGATCTAC
TTGGTCACAGAGTATGCCAGCTGCGGGGAACTTTTCGATTATGTAGCGATGCACGGCAAG
ATGAGGGAGCGGGAGGCACGGACAAAGTTCATGCAGATTGTGGCGGCGCTGCGGTATTGC
CACAAGCAGGGCATTGTACACAGGGATCTCAAGGCAGAGAACTTGCTACTAGATAAAGAT
TTAAATATCAAACTTGCAGATTTTGGGTTCAGTAATTTCTACACACCAGGCGTCTTGCTG
TCCACATGGTGTGGCTCTCCGCCCTACGCCGCGCCAGAACTCTTTGAGGGGAAGGAGTAC
GACGGTCCCAAAGCTGATGTCTGGAGCCTGGGAGTCATACTGTTTGTGTTGGTGTGCGGG
TACCTGCCTTTCGATGCCAAAACCTTACAAACCTTAAGGTCTATTGTGGTTGCTGGCAAA
TTTAGAATACCTTACTTTATGTCCTCAGATTGTGATAACCTAATAAGGAAGATGCTGCAG
GTGGACCCAGAGAGAAGAGTCAGCATAGAGAGAATAATGCAGCACAGGTGGATAACAATG
GAGGGCCTCGACTCCAAGATCAGGGAAATCCTACAGAAATACAACAGTGACGACTGCAAC
CGGTTGCTGCCCGACAACGACCAAGTGTTGGAGCACATGATGCGCATTATTCCCAACCTT
GACAGAGAGGAAATATTAAAGTGTGTGCATGGGATGAAGTTTGATCACATTAGTGCCATA
TACCACCTCCTGGAAGAACAGGTGGCCGAGGCAACGCAAGCTCCTTCCTCGACCCCTGCC
ATCCCCCTCTACCCCCAGACCCTCCCAGTCATGTCTGCCCATCACAGAAAGTCATCCATC
ACAACAGGGTTCGTCGACAGAAGTCCTGTGTCGGACGCTGAGGACACCACCCAAGTCACT
GTGCCTCTCTTCTCGTGTTCCCCGGTGCCCCAGAACCTGCCAGCCCTCCAGGACCCCTAC
CAGCCATACTTGGAGAAGTACCGGGAGTTAGAAATCAGTGGAGAGTCGGACACAGAGGAG
CCGAGCCAGCAGACGGTGGACAAGTATCTATGCTCCCGGAGACACACGGTGGGGCCGGGA
GACACGCACCATGAGGAGGTGATGGAGGCACACATGCGGGGGAACCTGCAGCTGCTTGCC
CCTGGAGGTGTTGGGGTGATGAGTGGCTACCAGACACCTCCCATGTCCCTCCTTCCTCAG
ACCAACCTGCCTCAGAACCTGCCACTGGTACAAAACTATCCTCCACAGAACTTCTCTATC
AAAGACCAGCACCTCTTAAAGCCTCCGCCATTCATGCATGCAGCTGGTGGCTTGGGCCGG
CGAGCGTCAGATGGGGGAGCAAATCTTCAGGTGTACTTCCAGTGCCACCTGCCTGAGGGG
GGACTGAGCCAACCCAATAGCCATGAACAGATCACAAAGATTGGCCTGGTCCCCAGTAAC
CTTGGGGGGCACTCCCAGCCGCTGCCTCAGCAGGAGGATGACCTGCTGGCTCACCGAGAC
GAGGAGATTGACCCCAGCGACGTTGCCCACTACATGTCGGCGCGGGGAGCCAGCCAGAGG
GTGACGCTGCCCCTGGTGAACCCCAAGGACCCACAGGAAGCCCAGAGGAAGATGCCGCCC
AATCGTCACCGCAAGACTGGCCTGCCCATGGTGACTGAGCGACCCCCAGGTCGGGACAAT
TACAAGGACTCAATCTACCTCACCTCCGAACGCTACTCTCCTGGAGGAACCACCGTGCGC
CGCGCCTCAGACTCCGCCACATTCAGCCTTTCCAACATAAATCAGGAATTCCAGAAACTT
CAGAAGCACAGCGGGTTGACAGATGCAGCCACACAGGCGGAGTTGCAGCGCGGCCACTCG
CTCCACTGGATGGGTGCCACCTCCTCACCCACACCAGGCCAGCATGGGGGGGCCTCTCCT
GCTCCCGGAATCATCTCCCCCTGCCCACCAGTGTCCATCCTTGCCGGGTCACCCTGTCGG
TCCCCCCTGCCATCCTCCCCCAGCCCACACCACCAACCAGCTCTGCAACAACGCATTTCC
CCGGCCCCTTCATCTCCAGTTCCTCCCACCACGCCGCCTTCTATACCAAATTCCCCTCTA
CACCACAGCGGAAGTAGCATAGAAGGCACAGCTCTCAGCCTAAGTCGACTACACCTGCAG
CCCCCATCCTCACCGGCTGGCCCTCGTAGTCCCTCGCACCGCCAGTCTCCCCCACTGGCC
TTGTCTCCACAGCCTTCCTCCCCCATCGCCCTGCTGAGTCCTGGCGTGCCCCTGTCCCCG
CCCTCCTCAGGCCTCATTCCACGCTCGGGGCCATCGCCGCCTCCCCTGGGGCTGGACTGC
ATTCGTGAGGAGCCTCCCAAGGGCTGCCACATCACCCACAACGTCCCACAGAACATCTAC
ACCTTCGCACAGAACCCTCAGATCTCCATAACAGATGAGAGTGGGGGCCACGTCATCATC
GCCTCGTCCTCCGACTCCTCCCCTGATGTGTCGGATGACATGGACTCCTCACCCTTCCCG
TCGCCGCCCACGCCGGACCACATCCCACGGCTGCCCCACCATTCCCCACAGCGACTGTCC
AAGGGCCTCAGCCTGGACTCCTCACCCCTGCCTTGTGTGCGTGACTGTGACGCCGAGGGG
CCGTCTATAACCCGTGGTACAGCGGGCCTCCCAGCGTCACGCAGACCCTCAGCCACAGAC
AACAACAACGTCCACAGAATCCGTAACGAACGAAACTTAGTGAGACAAAATGCAATTGCA
GGGATTCAGCGGTACCCCATGTTGATCACCACCATGGAGTTCAGACACAGCTTCCCTCCG
TACAGCAACGGGGGAGTGGGTGAAAGTGACATAGAAATGACTGACATAAGTACTGCAGGG
GACCAGTCACCCCTGGTGGAGCGCAGTGTGATAGAACTGGAGCTTCCCAAGACTGGGAGT
GGCTCTTTTCTGCTGGACCTGCCAACTAAGTGGTCAGGCATGGCACAGGAAGACTTGTTA
GGAAGCATTAACCACATCATAGAAAGTCGGGCTCCCTCCATCGTCCGGGAGGGTGTCCGA
GACTGTGGCCTGTCGGTGCGGGACTCCACTGGGGCCCAGGTGGACTTGGAGGTGCACGAG
GGGTCTGCTGCAGACTCCCGGGCACTCAAGATGCGTAGAGTGTCGGGAGACGAGGACCAG
TACACACAACTCTGCCAACAGTTAATTGAATGCATGACAACCTAATGTTAATGGTGTCAG
TGTGCCCAGGAAGTGTTAGTGAACGTGCTTCAGCGTGTGTGCCCAAGACTTGAGAGTGTG
CGTAGTTCAGGAAGACAGAGGCCCTAAGTAGTCCATTTCAAGTCTATAGTTTCTTGATGA
CAGCAGCAGCAGTGAACACAGACACAACTTGGCCGGCTCCCATTTCCCCAATTTGCAGTG
TGAAAAGTGTTGCCACTTGGCAGAGTACTTTAGGCTTCAACTTTCTGACTGCACCACTAT
TATCATAATGTTCATTTGTTGAAATAATTAAATTCTACTTCAAATCTCTCTAAATAGACA
GGAAAAAATATATTAGTATTTTATTTATATATTTTTAATTGATAGAAAGTATTATAATAT
TTCATATAGGTACTCTAATGTCTGTCTGTTTAGTAACATTTCTAAGTTATGTTTGTGTAT
GTATGTTGTTACATAATACTAATGTATTTCACATTTAGATGTTATAATAGTTGGTAAGGA
TTTCTCATTGTCTTTCAAGATTTATCGCCATCAGTTTCTTTCAGAATCTTACAACTAAAG
ATGACATTGCTGAAGAACAGAACTGTCTACAATTAAGTGCATATTATATCCAATTAATTC
TTTACAAGTTGCCTTCTGGACTGCATTCCATTGTTGTGGTTAATCTATTCTATAATATTC
AAGTTCCATGTATAATAAATGCCGAAAGTCTGCAGGAAGTATAAAGGCTTAGTGTTCGAA
GCACCATTTAAGAGTTTACACAAAGTGAGTGTTTCAGGTGTTACCCGTGTGTGGAACTTG
ATGTTTTCTGAGGTCACCCAGAAAGCCAAGCACTTGGAAATATTATATCCATGTTGTTAG
GATGAACTTCATTGAGCACATCGCCAGAAACAACCCCAACCTGAATCTGATTTGTGGCAG
GAGTTTGACAGCACAAATATTTGTAGACACATTGAGGTAGAAGTTACTGGTATTCTGACC
AAGTGTTGTTGTGGCCTGAGAACGTATTCACTGTAAATTTACAATGGAGAGCTCCTTGTT
GACCAATCTGTAAATGAGTTGCTAATGAAATTAATCCTGACAACATTAGGCCAGGTTTGT
GTGTGCAATAATGCACTATGTGTCGCTCCAAGCACAACCGTTCATTGGCAGGGTTGGGCT
CACAAAATTGAGAGAGGGACATGTAGAGCATCACAGTAGCCATTGTTTCCAGTCACTGTC
ACTACAATGACACAAAATAACTGCTTACTAAAATTTTGGGATCATACCTTTTGATGTTTC
AGATTTTTGGAGACCATCTAATTGTTCTGTTTATGGCATAGACTTGGCCTGAAGTTTTTT
GCTCTTGATATTTCCATTACTTTTGGAGGAACCCCCTTGAAAGTGCCAACTAAGTATTTC
CTCTGTGGGTATCACTTAGCCGCAACTGCATGAACCTTTAGGCAATATATAATCGACCCC
CATTACTCCAACACCAGCGTTTGGCCAAGACACTCCCTGCTCTGCCCAGTCGAAGCAGCT
GGCAGGCGGAAGCTGGAAATTGATTTTGACGAACAATTAAGGACACTGTTTTGTATAAAT
TAGAATGGTGTTGGACTAGTGAGGGGAGGTAATCTTGTGCTAACCTAGGCAACTTTTGAA
GACTTGGTGCTATCGGAGGGGAGTGAGGAGTGAGCGTGGTGCCAGTTGGTGCGTTGAATG
TGTCCATGCCACTATCTTTGGCTTGCTAGTCACCCGTTACTTTGGAACTGTCAGACTTCC
TGTGGGAGAAACAGCTGGTTCATGACTTGGAATATTTTTTTAGACTACTCGTGTGTAAAT
GCCGGTTAAATTTTGTTACATATTGTTTATCTAAGTGATATATTAAAAAGTAGCTTAAGG
AACAGCTTTCACACCAATGAAAATCTTTTAATCTTCACTTCAGTTTCTAGTAATTGATGA
TGTTTTTAATTTTAGAATTTATGCTTCAGAAATTGCTTCTCCCCTTTATCCCTTCATTTA
GTACTAATGATTTCAGAAAAACAAGCATGCAAAAGTTTGTCATAAACTTTGTGCTTCGTC
CAGGGAGGGCATGTGTAGCAGGCAGGGAGGTCACTGTGCCCCAGGTTGGCCTGGCACCAT
GACCTGCCTTGGTCTGCCTGACCTGTGTGTGCAGGACCTGGACACGTTTTGAAGATTTGA
GTCAATATTGAGTACTTGTGTAATGGTATAGGTGAGTTTTGTAAGTGAGGCAGTGAGTGG
GTCAGAGGGGAGAGGCAAGGTGCAGACAGCAGCCCTGACAGGGACCAAAGCTCAAAAGTG
TGCAGTAGAGTCAGCCACCTTGCCTGGGCATGTGGCATGGCTAGGTCATGGCAGGAAAAT
GTTATTTTTGTTAAATTTTTATTGTGTAATAACTATAGACTTGGTGGTGTGGATTGAAGA
GGAGATTTGGGCATTAGAACAGTGGGAAAGATTATATTGACAATTACATGTCTGTATTCC
ATGGCGGTGTCTTTGTGTCTGTCAGCATGGGTATGTGGTGATGCAGGGAAGTGCAGAGGC
AAGGAGGTGTGGCCGTGCTGTGCAGTGTGATGACGTAGGCAGGTGTGGTGGTGCTGCGTG
GTGTGGCCGTGCTGCGTGGTGTGGCTGCTGCACAAAGCTATACAGATGCTCAAGAGTCAC
ATGGATTGGCAGGTGCTTAACACAAAGGAAATCATGCTCATAGGGACAGAAAATGCTAAA
ATTTACACTGCATTGTACCAAATACGTACATATATAACATGTATCTATAGCATGGGGGGA
GGGGGCAGGCTGGCATATAGTACTTGGAAAATTCATATATACCATTATATATATATGTAT
GTATATGCATTATCTTCCTCCACATAATCACTACTAATATTCAAGCTGAGTTATGAAATT
GTTTGACTGCATAGTAATATTGTCTTCAAAATGCTGTTGTTCGCATTTCACGTAGTCCAT
CCATGCAGTATTCCTCACGTATTGCAAGTGGTATTACAGGAAACCATTTTGGCTGTGTTA
AGATGCAATATAGAGTAAATGCTATTGAATTTAATATGCAAAATATACCATGAAATCAAC
AGTGGAAAAAATTGATTCTGTACAAAAAAGAAAAAAAAAAGAAACCATTATTACATTATG
ACTGTAATTATTTTCTTTTGATAGAGAATGCTTTTGGATCAAGCATGGACAGGCCGCTGG
CACGAGGTGGACTACATGTTCAATTGTGATGTGATGTGGTGGTGGT
>c87660_g2_i1 len=788 path=[9727:0-682 21:683-706 22985:707-787]
AAGAAGAGAAAAGAAAAAAAAAAAGGAAAGCCACTGAGCATTTGAGAGGGAAACTTGCAG
CTGATTAAGAAAGGCAAGTGAAGTTTGCTGCATTGCATTATGAGGTAAGAGTGGCAGTCT
GAGAAACAATGTCAAATTGAATGTAACTGTGGACATCAAGGACAATAGTATCGTATCTGA
CTAATATATGCAGTTCACAAATAAAAAAAAGATAAAGGGCTCAATCTTAGAAAATATTAT
ACTGTCTCCTTTTAAAAGCAAATTGATTTCTTCTATTTGATATAATCATTATTACCGAAC
AATCCCTTCAAGTCACCTTTTGTGTCACATTATCACTCATGCATAACTCTCCCATTTTTC
ATCCCATTACACTGTGTGACTACAGCTGCTGATGGCATCAGATCTATAGATTTCTAGATC
TGGAAAAAAGCTATTCTCCTAAGGTGAAAGTCCATTCCAGAAACTTGTAGTGGTATAACA
TACAAAATTTTGAAGTATAATTTTAATTTATTGATATTTTGTCAAGGCAGTGCTCCCCCT
TTCTCATCCGAATATTGTACATACAGTTGTCTGAAGTAATCTTTTAAGCCTATGGGCTGG
TATCTGTATTACTAATATACAGTGGAACTTCGGTTCTCAAACTCAATTGTTCCTGAAAGC
TGTTCAAAATCTGAAATGTTCGAAAACTGAAACTATTTTCCCCATAAGAATCAATGTAAA
ATGGATTAATCTGCTCCTGGATACCTGTCTACCCTGTCTTAGCAGCTTATGACAGACACT
CCCACAGC
>c87064_g1_i1 len=3348 path=[1267:0-1727 1090:1728-2325 1266:2326-2431 3671:2432-2432 192:2433-2510 @8045@!:2511-2832 4062:2833-2986 8117:2987-3300 1070:3301-3347]
CACACAGTGTTACATTTTGGATGAACCAATGGTATGTATCATTATCCAAACAAGTGAACC
ATCAGCATGTATCGTTATCCAAACAAGTTATTGCCCCATACAGGCCCAACGCTGCAACCG
TTAATATGCATAAAACCAAACCAAGCCTGATGCCGATTATGAGAGATGGGGATAACAATT
ATGTTCCCCATTTGACTCCTCTCCTGCACAGTATTACTACCACAGTTAACACAGATGTCT
AGGTCATATGGTGCATGGTTGCAAATTTATAATCTCAAGTGTTTCAGCAACATGCTTTCT
TAGTATCAGGTTTCAGGGCAGTGCTGTCATCTACTGTTCACTTGTACAGCAGAGAGTATG
TAGAACCTATAGGGATTTCAAACTGTTGTGAACTTTGTAGTACATAATGTATATTTAGCA
TTGACATGTTGGTTAGAGAGCCACATTGTCCCAATCCCTTCTTCCCTCTTTCAGGGAGGA
CAATATGGCTATAGGTGGAGAGGGGCACACATTGTCTTGAGGGGGGACAGGATAATACAG
AAAATTACCTCAATAAATGTATATGGAATAAGTGCATCTTGAAAAAGAGGAGAGGTAATA
GAGTGTTAGGAAGGGAAGGACATGTAGCAGGTGTGCAACACACATGAAATGTTCTGAGAT
GAGGAGGTGTATGAATGAGGGTGAGGTGTGGGAGAGAGTAAGGAGTGATAGGGTGTGTGG
ATGAAAGGAGCAAGGAAAAAGGGAGAGGTGAAAGCTCTTCTGCCATAGCCATCTCCTTTG
GGATGCTCCAAGAGGGAGTGAAGCATCAGTGATAAATATATACATGGGTATAGGTAAAAG
ACAGCAACAGGACAACCCAAGGGCACTACAAACCAGAAGTCATGGTCTAGGCAGTGGCAT
GCTGACGAGCTCACCAAAGCATACTGTTGTAGAAAAAATTCAAGAAATTTTGTGCAGCCC
TCCTTTCTTTCTCCATTGCTTATTTTGTTTGCATTTTCTGACGGCAGTGTAGAGCTGAAA
AGAGACGCTCATAATTCCTAACATTTTGATGCTTGGACTTCTGAACTAATAGGTTTTAAC
TACAGAACATAATGTATGTACCTTGTTTCCTTTATCCCTCCCTATTGTGTAATCTGCAAT
ATTTATTTGCTTGTGGCTGTGCATACAATTATAGACTGGTATATATATACAACTCTCCCT
CTTTGGAGTGTTTCAAGGATCACAAGTGGGCACTTCAGTAGTATTCAGTGTCAAAGTCTA
GAGCAGTCACATTTATTTGGCATTTTTATGATAGGACTGAATTCTTGCCACTGTAGCACA
ACACACTGAAGTATATTCATAGATGCCTCTAGCAAATCACTGTTCCACCTACTGCCTTCA
TCAACCTGATGGTCCTTCACACTTAAGTAGGAGACAAGGGAACCTTTATTGAAAGGTCAC
CTTACCTGTGTCTGGCTGTTTATGGACCAGCTTTATTCCAAGGTCCTCACACTGAAGTGC
CACCACCTCCACTGGCTGATGTTCAAGGCCTGTCCGCTGTGTTTGTGTGTGTGTCTGCAT
GCGACAAAGGATCAGATATGGTCTATGCCAGATCCGGAGGCAAGGTATAAAAATGAAAGT
TTGTGCATTATACAATAAATTGTAATCATAATTAAGTATAGCATAAAATATACAGTTCCT
TTGGTAGATGAAATTATTCTTACAAATATCATGTTAGAATCTTCTTATAAAAAAGCCTAC
TCATGTACCAGGCCAATACCAAAATAGATGTCAGACTGGTGTACAGACAGGCTTCTCTCA
TATCACATATTAGTGCTGGTATACTAGAAACGTTAAGATTAATCTCATCATTTGTCTTTT
CATTTATTGTAGGAGACTGGGGCAGTCCTTCCCCAACAGACAGTAACTCTTCTCCTCTCC
CAATTCTTGGCAGGGGCAGACTTTCCCCAGAAAGGAAATGCAGATGCCTCTTCCCAAATA
GTAAGGGTGACTATTATGATAATTGTGCTGCTTGGTATCACGCAGTTGTAGGTACTCACG
TCTCCTGAATCTTGAACAAATCTCATTATGAAGCTTGACAAAGAAACTCTCATACATAGA
ACATTTGAAATAAGTAAGGCTGGGAGTTAAGCAGAAGTTAGTCAGAATTGTTTGTGTTGA
AGTGTTATCCCAAATGTACAGAAGAGTAACCACAAAAGTAATAAACCTAATGAGCTTAGT
TCAGACTTTCTTTCCCTTGTGCCTCCATTAAGTTTCCTGATGGTGGCCAGGAGGAAAGAG
AGCAATATTAGTGTAACATTGTGCATGAGGATATTTTCCTCTTAACAATGTCTCAACATT
AAAAACAATTATATAACTGTAGAACATGTCCCTTTACTGAAATCAGTTGGCAATCAGAAA
ACTGAAGAACTGCATAAACAATTTAATAAAGATTTTTTTTGTGGAGGTAGAGTATTAAAT
CTTACCATCAGGCTTCACTAGAAAATTCTTGTTAAAAAGAAATTCAGCTACAAGTTTATT
GAATTCTTTAGCATATCTCAGATGAATATTATGCTTTCCATCTTCCATACAAACCAACTG
TGATCCCTTGATTTTTGAGTGAAGGTAATCAGGATGTTCCTGGGGCACGAGAGGGTCCTT
GTTGCCATGAACAATTAGAGTTCGGCAGGAAATCTTGTCTAAGTCAGCTTTACACAAGTC
TCCATTCTCTTCTTGATATATCTTGGCTAATGCATCAACCCAGCCTTCCCATGTCTTTTT
GAAATCTTCCTTTCCGTATATGGCCTCAAGTGGTGCCCTCATCTTCTCTGACCACTGGCT
CACATCGCGGACCTTATTATATATGGCAATATCTTTCTCTGTGACATACGCATTGGCACC
CCACACCACCAACTCAGATACTTGCTGGGGGAATGCAGCAGCCATCATGAGGGCAGTAAT
TCCACCATCACTCCAGCCCAGCAAAGCATACTTGTCATGGCCCAATGTCTTCATCATCTG
GGCTGCTATTCTGCCATCCTGTCTCAGAAAGTCATTGGAGAACTTTCGTGCTGGAGGGCG
ACTTTGTCCATAGCCTGGGGGGTCCCAGCACACCAAGGTCAGCTCCTCTCCAGCAAGGGA
ACTTAGCTGTGGTCCAAAATCTGACTTGATGGAACCCAGTGCTCCGGGAAGACAGAGGGC
CACCTTGCTGCCTGAACCTGCCACTTCATAATGCAGGTTCAGACCATTCACCGTCACATG
GGAAGATGCCATTTGTGACTGGTGTATCCCTCGCTGGATGATTAATTTATACGAATTTTC
GGCACATTTGGTGGAAGACAGCAGACAACGCACCATCTTTGTGGCAAG
>c87220_g2_i1 len=3409 path=[26425:0-731 29406:732-733 10898:734-964 @11227@!:965-1782 29757:1783-1894 29778:1895-1897 12160:1898-2039 29827:2040-2288 12551:2289-2371 12634:2372-2372 12635:2373-2396 12659:2397-2816 13079:2817-3174 30019:3175-3176 13439:3177-3229 13492:3230-3233 13496:3234-3408]
GTCCTCAGATATATTCCCCCAAAAATTAATGACAGTTTTCCACAAATCTACTTTTATTTC
ATGTAATCAGGCTTCCCCTAATTATGCAATCAATGTAATATTTATTTTCTTAGCAGTGAT
GAATTATGTTAATCTACTACAATGCCACCTGGAACTGATGAGCAGCAGATGTGTTGATGC
ATCAGATGCTAACATCATTATTTCTCTTCCTAAAGGGGCAAAGCAAGGGAATGTACTTTT
ATTCTTACAAAGCATGATGCCTCATTTCAGATACATTTTTAAAGTGGCTCTCAGCTCTGC
ATGTAATAGACAGAACAGGCCATGAAAAGTGAAGTTTGGCCAAATGAAAAAAATGACACA
AAGCAAGATGAGTTTGGGAGTATATTGTACATGGGTATGATGGATGCAGTGAGTGCTAGA
TGATGACCATCAATGAAATAAGAGAATAAAGTTCTGGAATATATGAGAAAAAGGGAGAGA
GGGAATACAAGGACTGAAATAAATGGAAACTTCTGCTGTGGACATTCCTTGTGTGGGAAG
TTTTTTGAGAACAAGTGTCAGATGTGGATATGTGGATAGATCCAATAACAATCACATATG
ATAAGAATCTAAACTACATTTACAAACAACACTAAACTAAACTAAAAAGACAAAACTACA
CATTACTGATATGTGTCACACTACAAGTGGAAGGATTAATTAATGTATGAAGTTTTCTAA
TAAAATAAGTACCTTTGTACCTCGGTGGCCACATCTCATGGCATGGTGAACTGCTTGAAA
CTATAGCTTTTCTTTGATCTTGGCCACCATATCCCTGACTGCCTGAGCCACAGGAGAGTC
TCTCCACCCACAGCTCACCCCCGCCTCTGCCAGACCCAGATCCAGGGGCACGGCACCAAG
CAGAGGCACCCTGTACTTTTCTGCCAAATGTGCTCCTGCCCCACCAGGAAACACCTCGCT
CACTTCCTGCTGCCAGCCGCTGCGGGGAAGTGAGTATCACAGCACCACTTGGCCGAGTTG
TTGCTAACAGGCGGACAATTGTGAGGTGTTCGTCACTGGTTCCTGGGGGAGTGTCCACCA
CCAGTGTGTCCAGGCGGCCCCACAAAGTGTCCTTGATCATGCGCCTGATGAGTGCTGTCT
TGCGAGGGCCTTTCCACACCACAGCCTGGGACTGGGAACTCAGCAGGGACCCCACTGATA
GGGTCTTAATCTTTCCAAGAGGTGACACCACAGGCTGCCACCCCCACTGTGAGTCCAGGA
CAGGCTGGTCTTCCACTCCCAGAAGGTGAGGGATGCTAGGGCCACACACATCCACATCCA
GGAGTCCCACACGCTGTCCCTCCCCTGCCAGAATCTGTGCCAACAACACAGCCATGGTGG
ACTTTCCTACACCTCCTTTGCCAGACAAAACCAGCACCTTGTGTCTGATGGCACCCAGCC
TGGTGTCAATCACCTGCTGCTCAGGGTCTGGCTGGCTGCCTTGAGACAGGCACAGCTCCT
TCCCAGGACATCCTTGGCACACCCCTGCCCAACCTGCTTCATTCGAGTCGGCGGGGCACT
CCTCTACCATGTCCTCAAGGTCACGGGCAGCGGCGCTCATTACGGCAAGCAGGTGACGGT
CCTTCCACTATCAGTCTTGTTGGATCACACGATGTTATGTTACTGAAGGCGATAGCTGGC
AACTTGCTACACCACATCGGCTTCCCAGCGGTGAGGGAGACTGCGGCTGCTACTGCTGGG
TTGAGACGGCGAGACGGGGGCGGGTGGCTGGCTGCAGGCAGGATTGAGAGGCAGTGTGAT
AGTAACAATTAGGGAATAATGCCTTCCACTTCCCTCTTCTCTGGCACTCCCTCGAAATCC
TCCTCGGGTTGGCTCGAGTATGTGCTGATCCACTACAGATGGGTGATCGTCATATTCTTC
CTGCTGCCCGCCTCATTCCTTTACGACATCTACTACTACACTCGCTCGTGGGTGGTGTTC
AAACTCAGCTCAGCCCCGCAGCATCATGACAAGAAGGTTGCCACTGTACAGAAACAGGTG
CAGGCATGGAATGGAGAGACTCCCATGTGCACAGCAAGGCCAGGGTGGCAAACCATCAGC
TTCAGGGAGGGTGCCTACAAGAAGACCTGTCACAAGGTGGCCATCAACCTTGTGGATGTA
CTGCAGATTGACACTGAAAAGAAGACGGTGTGGTGTGAGCCACTGGTGACCATGGGCCAG
CTTACCCACACCCTGGTGGAGTTGGGCTGGACCATTCCTGTGGTGCCAGAGATGGATGAC
CTCACTGTTGGAGGGTTGGTCATGGGCACTGGGATAGAGACATCCTCTCACAAGCAGGGC
CTCTTCCAGCACATCTGCCTCTCCTATGAACTAGTCCTGGCTGATGGCTCTGTGGTGACC
TGTTCCAAGGATGAGAACCCAGATCTCTTCTACTCAGTTCCCTGGTCATATGGCACTCTG
GGCTTCCTGACGGCTGTGGAAATAAAGATCATCCCAGCAGCAAGGTTTGTGAAGGTGGAG
TACAAGCCGTGCTACTCCCTGGATAACCTTGTGGACACCTTTACAGCAGAGACGCGGAGG
ACAGAAGGGAACCAATTTGTGGAAGGCCTCATGTACTCCCTCCACTCTGGTGTGGTGATG
ACAGCAAATATGAGCAACACTGCTGAGCCTGGCAAGATTAATGAGATAGGGAGATGGTTC
AAGCCGTGGTTCTTCAAGCATGTGGGGGCATACTTGGACAAAGGAGAGGGTGGTGTGGAG
TACATTCCCCTGCGAGACTATTACCACCGCCACACTCGCTCCATCTTCTGGGAAATACAG
GATATCATTCCGTTTGGCAACAATGTAGTGTTTCGTTACCTCCTTGGGTGGCTGGTGCCT
CCCAAAGTGTCACTGCTGAAGCTGACTCAGGGACAAGCAGTGAAGGAGCTGTATGAGAAG
AACCACTTCATCCAGGACATGCTTGTGCCTCTGGCCGACATGAAGGAGGCTCTGGAGGTG
TTTCACAAAGAAGTGAAGATTTACCCGCTATGGCTGTGCCCCTTCAAGGTGGAGGCCAAC
CCTGGCATGCTGAGGCCAGTGGGGGACAAGGAGACACTTTATGTGGATATAGGGTCATAT
GGCACTCCAGGAGTTGACAACTTCCACCCTGAGCGCACCACTAGGAGGGTGGAGGCCTTT
GTGAGGAAAGTGAAGGGGTTCCAGATGATGTATGCTGATTCCTACATGACCCGCGACGAA
TACCGAGAGATGTTTGACCACACTCTATATGACAGGATGAGGAAGGAGCTCCAGTGTGAG
AAGGCCTTTCCAGTGGTGTATGACAAGGTGAACAGGAAGGCACGCATTTAAAGATTACTG
TTAGTGTTCAAATAAATGTGAACTAATATGATTTCTTGTCTTTTTACTC
>c87437_g1_i1 len=6576 path=[1507:0-29 1536:30-37 @1335@!:38-969 @2469@!:970-5158 6640:5159-5182 @894@!:5183-5322 6802:5323-5437 158:5438-5615 1454:5616-6575]
GCTAATTGTGCATGGCTGAGTGACCATTTAATAAAAGAAATGATCAGGGAATGATTGTAC
TATTTCTTTGAAAATGTTGAAAACATTTATATAACTGATATAAATGATTGTGCTATTTTC
CTGAACAGTTTTCATAAATGCATCTATAAATAATTAGCAAATAACTCACTGGTTTTTCTG
TAGAAATTGTTAACAAATATGAATCATATTATCATGTATGATGGTTACTGATGTGCAAGT
CAAATCTTCACAAATTAATAAGCCTGATCCATAATAAAAAATGCAGGAAAAAAAAAAAAT
TCAGTGCTTTAAAATAGCTTAGTCCACATACTGTATCCAAAAAAATTAATTTAATAAATT
ACTAGTGTGCTGAGGTCAAAGTATTTTATTTTTGTTTCTGGCTAAAAAAAAATATATATA
ACTAACATACTAAAAAACAATATTATCATCAAAAATAAAGCTCCAAAAAAAATTAACAAA
GTTTTTAACATTTCTGTGCAAAATAATAAAAAAGAAAAGAAACAATGTGCATCAAGTAGT
AGTTAAGAACAGATGTAAGGATGTAGGGAAGGAAGAGAAAAATGAGAACACTGGAATATT
AACACTTTCATGGAGAGGGAGGGGGAGGAGGCTGCAGACGGGGGGGTACAGAGTAGTTTT
CAAGAAGGTTGTGCTGCAGCTCATCAAGGTTCCTCAGGTTTATATTAGTTGGTGTGGTTG
GAGTTAGATCCTCAGCTGAAGTATTAGGGGAGAAGCCGGTGGGTGGAGAGAGTGGTGTGA
GAGGAGTTGAAATGGCTTTAGGGGGTATGGGTGGTGGTGGTGGGGTGCGGTGGTTGCGTG
GGGAGACCAGCGGAGGGGTGCCAGGGGTGGAGGCAGGAAAGCCGTTACTAAGGCCACCGC
CACTATAGCCGAGTCCATCCACACCATCACCCAGGAGTTGCTCACACCCAAACATGGCAG
TCGATGGACACTTCTTGCCCATCCTCTTGGGAAGCACGGGAGGAGGTGCTTCTTCCTCTC
CACCAAGACTTATAGACCTGGCTGGCCGCTCCCCAACTCTTGGGGGTAGCGGAGGTAATG
ACTCGTCTGAGCCCTGCGAGTCACACCATGAGGAGTTTGCTGAGTCTTGGGTGATAGAGC
TCCGGGCTGGACGAGGACTAGGGGGGCGGGAGTATCTCCATCTATGACCCTCATCACTGG
GTTTAGGTGGAGGGACAATCATGTAGTCATTATTAAGTGACTTTGAGAGTGACTTTGGTG
AAGAGCCTCTGCTGTCTGAGATGAAGGCTGAACGTGGCCGGGAGTCTCGCTGCACTCCCA
GGTTTCCATCCCATTCCTGAGGTTTGGCATAGAGATCATCATCATGGGAGGCTGAGTGGA
AGTGGGCATACAGTGACGAGGACTGAGAGGACCGCTGTGAGGAGTGTCCCGATGTGGAGG
AAGAACTTAAGCTAATTGCACCTTTGTCAGATGGTAATGGAGGCAGGGGAGAATTGATAA
TTGAGCCTGTTCTCCTGAACTCAGTGGCAGGGTCTGAGTCAGCACGTCGGTGGGTGGGTG
GGGGGGGCGGTGTGGACTGCAGGGAGGAGGTGGACCGCTGGGACTGAGGTGTGGAGCACA
TCTTTCGTACTTTGCTCCTCAACCCCTCAAACACCTCAACAAGACGTTTGTGTAGCGGCT
GGTTGGCTGATGGAGCAATTCTGCCATGAAGATCTAAGGCACCTTCAAGGATCATTGTCT
GATCCGACAGAAGAACCTTCAGCCTGTTGACATGGTCAGCATTTTCTGGGTAGACCACAA
GGTAATCTGGCCCAAAGAAGGCATCCTGGTACTTAGCAATACCTCCATTGACTGCAGCAT
CTATTGTGCCCTGCAGTCTCATGGTGAAGAGCTGGATGTTATCCTGAGGATTAGCCCGGT
AGTGAATTATAATTTGTCTAAGCTGTTTGTTATGCCTGTCCACCGTCTCACAGGCATACT
GTGGAGGGCAGAGCTGTTCCATCCTCTGGTCCACCACCTCAAACCATTTCAGAATGCCAG
GCAGCTCAAATTCTGTAGTGTAGGTAGTTCTTTCTATCCACAGGTTCTTGAACTCATTAT
CCTTATCTGCAGGACCTCGGTGAGTCGGCCTGTCATACACAAACTGGCGTACGTGGTTAT
TGGAATAATACTTGAGGATCCGTTCATCCACCTCTACACCCTCAAATAATGGGTTGATCT
CTGGCAAGGCTTTCACTGCACATATCTGAATATATTGCCCATCTGAGGAACGTATTGTAT
CATCAGGAGGGGTGTTGTGAGATAACATCTTTGCCTGTGGGAACTCTGTCTGAATTCGTT
GGGTAAAGGCTCCAATCTGTTCATATTCTAGCCCTCGATATATGAAGACTTTATTTCGAA
CAAAAAGTGGAAGTCCAAGACCATAAAATCCAACTCGAAAGTACTCATGGTCATAGCGCT
TGCCACTCAGGATTTTCTCATAGAATGATGCCTGTCGTCTCAGCACCTCACTCAGCTTCT
GGTAGTCAAAGAGGCAGGTCCTATACTGATTGGCCAGCTCTTCCAACAGTGGAATGCCTT
GTTCCCAGCACTTCCCCTTATCAAAGTAGTTGATAATTTTCATATATATTAATTCCTTTC
TCTGTGTCTCTGTCTGTGCCGGATAGAGGTGGTCTGCATGGAGCATCCGCTGTGTCCAGG
ACAGCTGATTGGCATGCAGCTGCAGTGTGAAGGCTGCCTCGGTGAAGTTACCAGCTGGGA
CGTGCAGGTCATGTAACTTATAAATGTACCGTATATACATTTCTTGTCTGTTGATCTCAT
TCTTGTAGAAATTCAAAAGGTTCACCGTGCAGCTCATCCTCTTGTCACAGTTCTCGTCAC
CCTGCATAACATTGCGGTAGTCAAGCAGCCTCTCCAGCAGCCGCGTCACAGAGTTGATGA
AGGCCGTGCCACTCTCCCGCCACACTGGGTCATCTGAGCGGACTTTCTCTAACAGAATTG
TGTTGAACAGCTGGCGGTACTCATCATCACCCTTGTTCTCACTCACGAGAATGTCCAGCT
TATCTATCAGCTCTGTTTCAACTTGTTTAAAGCTACCCTTTGCCTGTTGCTCAGCCTGCA
TCATGTCAAAAAAGATTGGCAAAGTGGCCTTCCTCAGCTCTGGTTCAGGCACCAGAGTCA
CTTCTAGAAATGGGCCAACCATGCCAGGGATAAAGTGAAGCCGGTGATCATCTAATTCAC
GCCACATAGAAAGAATTTGAAATCCCATCAGAACTCTCATATCATTGTAGCGTTCTAACA
CTTTATGTCGCTTTTGCTGAGAAAACTGTTCCAGCTGCAGGCAAGGCTGTGTTAGAAACC
CAACAGCCAGATTCAAGTAACTGCTCCAGAGCTGATTATCAAATCTTCCTTGCTTTAAGA
AGGTGGCAATGAGAGGCTGTGCAATTTCCTGCATGGCTGCAAGAATGGTGTAATTGGTGA
CCATGCGCATGACAAACCAATCACTTGGAAAGACAGCAGCTCGAACAAGGTCAGCCAACA
GAACAATGGTTGAATGGAGAAGGTGGCGGAGGTGGTGTATTCCTGAGATCATGTGAGCAT
CCCACAGCTTGGTGTAGTGAGGTTCTCGCATCAGCTGTAGGATGCCCATGAGGGAGGCTA
CCAAAGATCCTGAGCTAGGTGCAGATCTTTCCAAGGTTAATATAACTTGAACCAAAACAT
TGAACAAGTTCAGCATTATCTCTTCAATATCTTGATGAAGTGTTGCTGGTAGCTTACTAG
AGGGGAATCTTTTGGTGTGTTTATGAGTGAGAATAATTATATCCTGCAGAACATCAGCAC
AAAGGGCCAGCTCCTGTCGATTGTCCAGGTGTTGCCTCAGATGAGTACAGATGGTTTGCA
GCAGCAACTCTCGACCCTCATCATCATCAAAAATTGTTGAGTTGACAGCATTTTTCATTG
CATGAAGTTTGGCTCTTGTAATTACTCTTGATGACTCCACAGGTGTTGCATTAAATAAAG
TATTGATATGGTTGGCAACTTCCCCTGGAGTCAACACTCTACTCAGTTGATCACATGTTC
CTTGTAGGTGTTCTAACAGAGTCATCTGGGAAGCCTCAATATTTTCAAGATTCATGTTTA
GCATGCGAGCAAATGACTCAAACAAGGAATCCACATCAACTCTAAAGGAATCCTCATTTT
GTCCTCCTGTTGCCCTTGCAAAGAGTAATCTTGACTGAATGATGAATTTAAAGATATATT
CAAGAGAACGAAAACATCTCATGATAGGTTCTTGTTTTTCCGTCTGAGGGCAGAGGTCTG
ATAAGTGCTTCACGCAGCTGATGAGACCCTTGTAAACAAGAGCAGCTGCAAAGTGTCCAG
TGATATAGGCATCCATGACAGGCTTGAAGTGTTCAAACTTACTGTCTTCTAGAAGACTAA
ATATAAAGACCAAGGCCTGGAAGACATGGCCTGAATACTGAGTAGAGTTCCCATCATCAG
TTGAGAACATCGCAAACAGTGCATCAAGCACATCTTGTAGGAACTTTACTGTCTCGGCAC
CATCAACCCGCGTCAACCTGGAGAGAGTCTCACCAATGCCCTCTGGAGCTGATCGCCATC
GCAACAAAGACAAAAGATCAACATTTTGTGTAAGTTTGGTTGAGCAGAGAAGAGTATCTA
CAACAATTATTTCTTTTGGAGATCGCTGGAAAGGTAGGGAATAGACACAGTCTGCAGCTG
CCTTGGAGAGGTAGGGCATGGTGAGATACTCCATGGGGTCAGCCAGACGGGATCTCTCAT
CACACTTGTACACACACAGCTCATGGGAGCCGTCACGCAGAGTTGTCCCACCCTCGTCAT
CCATCAGACGTATGAATGAGAATCCAAAAAACTTCTTCTCATTCTTTTCCCGAGTTGAGC
AATGGCTGTATTCTAATCTGAGGTGAGCTCCTGCAAACTGATCTATGGGGATGGCTACTT
TTAGACGTTCCATCCATCGCGGAGAATTGTTATGGTACATGATCATAGAAGAGTGCTCTG
TGGTCCCTTCATGGCCCATACCACTGTATATGCACTGCAGTGGGTGTCCATCAGCATCCA
GCGCCAGCACCAACACCTCAATGTTCTTCCCAACAGATTTACCTCCTCTCTCAAATTCCC
CATTGTTCAATGTTACGTACAAGTCATTTCTGACATCACCAGGCATTATGACATCAGAAA
AGCCAAGTTTTTTGGTAACACAAACATTCTTGAGCAAAAGGGGATTCTCTTTAGTAGCTT
GTTCCAGCTCTCCATGGACCATCTTGACACTCACCACCAGCCCATAGCTAACATTATTGG
ACAATATATTACACTTATTAGTTTGTTTCTTTATGATAAATTCATGCAGTTGCCAGAAGT
CTTTCTCATCGGATGTAAAGAGTTTCCCTGTCAGTTCAACCTCTCCATCTCCTCCTTGCA
ACACTGTTTGAGCTAATCTGAACACGGCTACTCCATATGGTCTTCGGTAATTATGCGAAG
AATTCTTCTTTACTGACTCTGAGAAGAGCATCCTTCCAACTCTCACAACATGGGCAACAA
TATACAAATCTGATACCAGATCACCACTTCCCAGATCTGTAAATATGGTGCAATTAGAAT
GAATCTTTTCTACATAATTAGAAAATCCTTCCTTTGATAGTTTGACTAGAAATCTTTCAC
TGATAAACTTCTGTTTCTGTGAATCATACAGAGAAAAATACACTTCCGCATCTTCCCCTA
AATGGTATGAAAAATCCCGCATGCAGAAGAACAAGTGATGGCTCAGCACCTTCCTCTTCT
CCTTCCTCTTGGCCAGAGTACCAAGCCCCTGAGAATGTGACTGGGAAGCCTCTGAACTCA
GAGCGTGCACCCGATGGAGCGCCACCACACTCACAGCATCCGGGTCCACCATCTCCCCCT
CCACCCGAGGCACAAGGTCCAGCCCAAGCTTCCTGTTTCCCCAGTCGATTTTTTGAGTGA
TTTTCAGCTTGAGTTGCGTTATTTGGTCTGACGTGAGAGTCCCTGTGATGAGTTGCTTCC
GCCAGTCGGCCACGTCCATCATGGCCTTGCGGACAGAATCCCACAGTTCCTGCTCCCCAT
ATGGAGTCCCAAGTTGTACATAGAGGTTTTTCCATATTTGTCCCCATTCTCGTAAGACTG
ATGCAGCTTCTTGCACAACAGGGTCCTCCACTGGGGTCACCGTCTCATACAACCCTTCAT
TGTCGATCTTGAATGGCTTCAGGTGGATAAACTGGGCAGGAAATATACCCTTTAAGTTCC
TATTCCGTGTCGAGAACCCCCTGTACCATCCTGCACACTCCTCCAACACCTGCACCGTCT
CCCCAACATCAAGGCGAAGGGTTTGTGGGACTGAGTCATGGTGAAAATTGTGGATCGCTA
CTCCAAATTTCTGGTTTTTGGTTGGTGTCCACATATTCAGGCTTCCATGGGGGTGGCAGA
GACGCTAATCACTACAGCAGGGGTCTAGAAATGGAGGTAAAAGGTTGCATCATGACAGCT
CTGTTAAGATGTGCATATTGACTATTTACTTTGGTC
>c87546_g1_i1 len=5685 path=[1363:0-1105 16439:1106-1111 2473:1112-1574 16511:1575-1992 16618:1993-2627 3987:2628-2716 1110:2717-3288 10858:3289-3944 @1084@!:3945-5107 12655:5108-5108 1310:5109-5132 12679:5133-5684]
GTGTGTGTGTGTGTGTGTGCAGAGCAAAGAGGGAACACTAAGAACGTGTGGAAGTGAACG
CTGTGGCATGTGGTGGAGTGAATAGCAAGATAAGAAGAATGAGAGATATTTATAAATGTA
TCTTAAGGTCAAGGAAGAACCTAATTAATGTTATTGAGCATTGAGTGGTGTCATTGTGTA
AAAAACTGGGCTATTATGATATTTTTTTTTCTGGGATGAGTTGCTCAGCTGTGTGGCATC
AAGCCAGGTGTGTAGATTCAATGAGAAGTGACTCAGTGTTGATCAAATGGTGTTTCAGTT
TTCAGTTGGCATTTGGTTTGATTTGTAATATGAAGACAGCTCAGCACTGGTAGATAAATA
CTCAAGATTTAGGGCGCCGGGATGCAGTGTGGGGCAGCTTGACATGATTTTTATGACATG
TGAGGAAGACTGGCACAAGGGCACAAGAGCCCACTGGAGAGAAAGGAAGCCCGCTGTGCT
TAAGGAACCAGTTTGTTGGACGTCAGCGTGAAGCATGCACAGCCTCTTGTACTGCTGCTA
GTGTTTGGCTGCTGGCAGACTTCCATTATAGTGAATGTGATAACAATAAAATACTGACAT
TACTCTTGACTGTCCTTCATCCTTTACTCCTTGGGGAGATCAGATGTATGACTAGAGACT
AGACTTGAATACAAGCTGACTGACACCAAGGGGGGGTCACAAGACAAGGTGTAAATGGGA
CATGGTACAGTATTGATTTATTCCATGCTTTATTAATCTCATTCCTTAAACTTCAAAAAC
ATTTAGAACTTTTCATTAAACTTATTAAACCTTTATTCTTTTAGAAGTAAAAATGATGGA
AAGTATTCAAGATGAAGATTTGTCAGTCTTCTGACCATGGAATTGTGCAATAAATTAAAC
ATTAACATTTTGCTGTAACTTAACAATTGAATTCACAACATGTATACAAGACACTGGCCT
GTAATGATCATTTAAGTAAACTTCTCACTTATAAGAGGTGTCCATAAAGACTATTGACAC
TTATTGCAGTGTCCACACATCCAAGCAGAGCATCACAATTCATATAAGAGACATTCATAA
CAAAGACTGGGCAACTGTCCAGTAAGGCAAAGCATTCTGCTGCACAGGAATCCTCAACTG
TGCTTCACTGTGCAGGGACTCAAGAAGCCTGGACAAGGCCTTCACTGTGCACCAAGTCCA
AACAAGAAACTCTCTTTGTCAGCAGAATCAAAAATGTCTTTTCTATGAAGGAGAGTAACA
ATCTCCTGAAGGAGAACAATTGGGGTGGACAAGGCACTTGAAGTGACTCCAATCATTTCT
GAGAACACTTCAGGATCTCGGTCAATATTTTCTAAATAAAAGCTCAGTGAAGTTTTCAAG
CTGCCTACAGAACGAGGGAAGCAAAATGATGCCTCCTCGTCTCTCCCAGAGATAACAGCT
TCTGTCTCTTGACACAACACGGGAACATTACCTTCTGGGGTGACATGTGTGGGGCGGCAC
TCACTCCCTGGCTGCAGCACACCCTCACCCACTGCACTGGCACTGCTGGCATCTGAGGGA
TGGACTGCTGCCTGTGATATCTGTGCTTCCTCCTGATTCACTGCTTCTGTATCTCTGTCT
ATGACATATTTATCTTTCTGGAGGTCTGACCAGCAAGTATCACCCATTATGTATGTGTGG
AGAAGAGCCACCTCAGCTTGTTGATAACACTGCCATAGAACATGTAGGCTTGGCGGAGGC
ACCATCTCTCCCTCTTGTGGCTCAGGTGCTGTACTTCTCAGGAGGGCCATGTCATCTCTG
CCTCTGGGCAGAAGTGCATGAGTGAGGTGCAGCAGTTGGTCAGCTTTGCCCCAGGTCACT
GCATGCCTCAGGGCTGCAGTGAGGTGCTGGTCCCACAGCTGATAACTTGGGGCCAAGAGA
CATTCACATAGAGACAGAGACACAAGGAACCACAGGTGTTTCACAGAGGAAGGGCTCTGC
TGTGTGGAGAAGTGAGTCTCCAGGTGCTGGTATAGGCTCTGGTACTGGCTCTGAGAGAAG
CCCTGAGCTTCCCATTGCCTCTTCACCTCCTCTACCAAACATGTGCTGCCTCTTCCTCCT
GCTGCTGCTGCCTCCCCACCACTCTCTGAGGGATGAAAGAGGTAACTGAAGCAGACTGTG
TCCTCTTGCTGGATCACTTTGAGGAGCAGACAGTGCAGGGTGGAGACAACTCTGAACCAC
TTCACCCCAGACAAGTGACACAAGAATGCCTCAACTTTGTCCATCTCCTGCCGGACAGAC
GCCTCCCTGAGGGCCATCAGTCCAGTTGATATGGCAAGTTCTGCATTCCCAGTGGCGGCG
TACACCTGCGCTGACACAAAGAGGGAGCCAGAATCAGTGCGGCGGGACAGGGTGCGGGCA
GCTGCCTCCAGTTGGCCAGTGCTCAGCTGCAGCAAGGCAGCCAGGTCCATGTTGCCATCG
TAGATAGCCGAGTTGACCCAGCGACCCACCACCTTTTCCAGCTGGTCCTGGCTGAACCCA
AGGCGAGTCTTGACTATGGCCAGTGCTTCCCTGAAGTGTCTGTGCTGCAGCAGCATGTCA
ATGGCTTCCTCCACCTTGTGAATGTTCAGTAGATATGAGGCAGCTGTGACTGCATCTCCC
TCTGCCAGCAGCTGTTCTGCATATGCTTCACAGGCCACCTCCCACAGCTTCATGGATACC
TGAGGAGCTGATGCAACGAGGAAAGGAGTCAGCTTCTTCTGCTTGGCTGCCAGATGTATG
TGTGTGCCAAGGGAGCCCCGCCAGCAGTGCATCAGGCTGGCGTGGCTCGTGTTGCCCTTT
GACTCATGGGTCTCAATCTCTGCGGCCAAGAGAGCGTCCACCTGCTGTGGCTGGCCGTGC
ATCTGCATGACATACAGGAAGTCCTCGGGAGGAGCCATCTCTGAGTCCTTCTCCAACAGG
AAGCTGTATTTTTCTGTGGTGTCAACAACAATGGGTCGGGCATCCACCTCCTTGGCCAGC
TCCTTTTCTTGGGCTTCATCTCCCTCCAAATCCTCTAAGTCATCTTCTAGTGTCTCACTG
TCCTTTCCTGCTGCTCCTTTCTGCTGGGAAGAGTCACGCTCTTGCTTTGCTTCCTCCACA
GCCAGCAAGGACAGAAGCAGCAGGTGGTGGAAGGTCTTCTTGCGGGAACACACTTTATGA
AGCTTAGGGAAGAAGGATTTGACAGCTGCCTTCTTCCCACTGTCGCTGGAACTCTTCTTT
GTGCTGTCACTCACACTTGTGGCCTTGGTGGTGGTGGTGGTGATGGTGACGGTGGCAGTG
GTATTCGCCTCAATCTGCACAGACACTGCACTCTCTTGCTTACTTTCACTTGTGTCCTGA
GGAGCTGCTGTTGTTTCCTCCCCGGCAGCCACTCCTGGCTCCTTCTTGGCCCGGTATTCC
TTCAGGACAGCATTACTCTCTGCTGGGGTCTTGCAGGTGAGCTTTGAAGGCCGCCAGCAG
TGCAAAGCGTTCTCCTCAGCAGCACTAAATAAGAGGTCTGGGTCAGAGGGACTGAATTCA
ACGCGAAACACTCTGGCTGAATGTCCTCCATAGTTGCCAAGCATGGAACCATTGTCAGTG
TCCCAGAGCTGAATGGTGTGGTCATAGGAAGCTGAGGCAAGGACCGACGGCTTGTGTGGT
GACCAGGAGAGCCACACCACCCTTGCCTCGTGTCCACTCAGCACTCGTGTGGCCTGAGTC
ACCAGCACCTCAAGACTGTGGTCGTCTGGACTCTTGTCCTGTAGCCCTTTCAGGAAGTTG
TCCAGACAGAACAGTTGGATGTCATTTTCATTGGAGGCCACAGCAAGAGTGTAGCTGGGG
CCGGAATCTGCTTTGGGTTTCCACAGGAGGTGCTGCACAGCCTTCTTCACAACCACCACT
GTGGCCAGCTGTTCCAGGTCTTGCCGGCGGTAAATCAACACCTGGCCATCATTGAGTCCC
ACGGCCAGAAAACTGTAGTCAGGACTGAAGGCAAACTCGGTAACATCCTTAGGGAACTTC
TTGTTGTCAGGATCAGGAACCAAATTCTTCAAGCTGAGTGGGTTAGCCAGAGGGGAGGAG
ACCGACCGCATCACAATCTCCCGGTCTCCGTAAGAATAGGCACACCAGGTCTCTGATATT
CCTGACTTGTGTGGGCAGACGGGAGGAGCCCACTCAACCTTGTATGAAGCCTTCTGGTGG
TAATATGCAAAGGTGTTCAGGTGACTGTTGGAAATGTTGAGCCATGCCACCTGACCTGCT
GCAGTGCCAAACAACAGGTGCCCTTCTTGTTCTGGGTGCCAACACAGCGAAAGGATCTTC
CCTTTGATGTTGTGGGAGACAGTGAGGGTCTGCAAAGGTGTTGGACTTCCAAATTTTAGA
AGTCTGATTGTGTTGTCCATTGAGCCAACAGCAAGTCTGCTGGCGTCTTGAGGGCAGAAG
GTGAGAGAGGTGGCGAACGCTCCCAATGTGGACAGCTGGAACAAGTGAGCCTGGTGGGCC
ACGTCATACCCATACAGCATGCGATCCTGTCCACTGGTCACCACCACATCCCCGAACAGC
AGTAGGTTGTAGATGGCTCGGTTGTGAAGGTGGTGCAGCGGTTTATATTTCCACTTCCCC
ATCTGAGAGGTCCAGAGAAGCAGCTCTCCGTGTACAGTGGACGAGAGGAGGCCCTTCTTG
TACCAGGCAAGGGGGATGTGCTGCTTAAGCTTGGTCTTGTCCTTCACCGGTGGGGGTCTT
TTGTATCCTGAAGCCATGATGGGAACATTCATCTTGGTGACGTATCTTTTAGCCGATATG
TCCCACAGGTAAATGTTGCGTCCGTGGTCCGAGGAAGCAAAGAAGGGACCATTGCTGTCA
CCTCTGCTGTTCTGCTGCCAACCATGAGTCTTGTTCCTCTCCTCACCACTCCTATCCTCC
ATCATGGCCTCTGCTCGGCTATTGGTTGGGTACTCCTCAGCGAAGGGGTTCTCCTCCCCC
TCATACCACCTCAGGCAGTATATGTTCATGTCATGTCCTTTCAGCCATGTCAGGACCCAG
CCATTCTTGAGGTTCACCAGGGCAATCTCCTTAGTGGCAGCCACCAGCGCCTGACCACGA
TCCTTTGGGTTCACCTCCACAACCGTCAGTTCCGGAGTTTGGGGAAGGGTGTGTGTTTGG
TAGGCACTGTGCTGAGGCTGCCACACCACCACCCGCCCACCACCACCTACTGTCACCACC
ACCTCCTCCTTGTCAACACTCCCCCAGCAAATGCCATTCACTGACAGTCCCTCATGGTGC
CTGTGTTCAGCGATGGCGTCACCAGTGTGCATGTTGAAGAGGCGCACAATGGAACCTTCA
CACACGCTGGCAACGGTGTGTCCATACTCCGGCTCTGAGGCTCGGGGACACAGTCTCACA
AACTGTAGCTTCTCATTTTGGTTTGGAATGACCTTAAGCAGGGTGGGTAGTTTCTTGCCA
GGGTTCAGCTGCTGGACTAGAATGGACCTGTAAGTAGCGGTGACAAGCAGTTGGTCCTCA
GCTCGGCTGTCCTGGGCATTGATGAAGAACCAATTGGGGGACGGTGGTAGGAGGACTTCT
CCCACCATCTCTCTGGAATACATTATGGGCGCAAATGTTCAGTATGTTTTGCAGCAAACG
TTTGGACACATGTTGTAAACATATCTTGATCTTGATCTTGATGGT
>c87261_g1_i1 len=4281 path=[5838:0-114 5952:115-139 @1244@!:140-291 6126:292-304 10525:305-338 487:339-339 1116:340-363 512:364-1830 538:1831-2644 1596:2645-2885 @1402@!:2886-3685 9488:3686-3705 @1518@!:3706-3899 9700:3900-3920 816:3921-4280]
GGGAGCGCTGCCCGTTCATCTGGTGCCGAGGCATCCCGTATGTGCGCAACACGTAAACAA
CATCGGCTACGGCGGCCGCGGCTCACATGGGAAGCATTGGTAGCTGCAAACAGTTTTCCC
TTTAAAACTGTATATAAACCAGTAATTTATGTCATACTTGTAAATTATCATTAACATATT
ATGGAGAAATATATCATGTAACTTTTACCACCTGGTAAAACTTTTTACTTAAATTTTCGT
CAAAACCGGCAAGTTGTGGCAGGAAGCAGTGTGATGAGGTGCAAGTCTCGCGGTGTGAGG
GTAGGACCACCACAGTGACAGTGTGTCGCGGCGTGCTTTGTAAGCAGTGGCTGTCTATTA
GTTTAAACAGGGATATCACCAAGTGCGTGAAGTGTGCTGGAGATAGCAACAAATTGGCAA
CAAGGGAAAACTGGATGAGGGTAAATTGAGCCAGATAAACATTTAAAGGGAACTGCATCT
GTCATGCCTTCCGCCAATGTTGCTGCAGTATTTACACCTAGGAGCTGCAGATGGAAGACT
CTGGGTCACACGTTGCACCATAGGACATTATGCAGTGTGAAGGGCGGCCGGCGGCGAGGT
GCTGACCCATCAACACATTACTCTGCCACAGTTCAGCTGCCTCGCACCAGCCTTCCCTTT
AGGGTGTCAGCAGCTAATCGGGCACAGCTGGAAGCTTCTGTACAACAGGCCGCTGGTTTT
GACTCCCTCTATGCATGGCAGCGGGGACAGAATCGAGAAAAAGAGTTTGTGCTGCATGAT
GGACCACCCTATGCAAATGGTCGTCCTCACATTGGCCATGCTGTCAACAAGATCCTGAAA
GACATCACCCTACGACAGAAGTTGCTGCAGGGTTACAAGGTCCACTACATCCCAGGCTGG
GACTGCCATGGTCTGCCTATTGAATTGAAGGCTACTCAGGTAGACAAGAAAAAGAAGACC
CCAGCAAATCAGCTGTCATCTTACAGTGATCCTTTGGAGATCAGAAATAATGCACAAAGG
TTTGCAAAGGAGGCTTTGGAGATTCAGCGTTCAGTGTTCCGGCGCTGGGGTTTGCTGGCT
GACTGGAGTGAGGTGTATCGCACTCTAGATCCCCAATATGTCACCCGCCAGCTGCATCTC
TTCATCGACCTCTATGAGAAAGGATTCATTTATCAGGACTACAAGCCAGTATACTTTTCC
CCCAATCTTGGGACATCCCTGGCTGAAGCAGAGCTTGAGTACGAGCCTCAACATGTGAGC
CCCTCAGTGTTCCTTGCCCTGCCTGTCACATCAGCCCTGCCTGCCACTTTGGATAGATTG
CCCAGTGCTGCTCAATCTCAGCTATATCTACCCATCTGGACCACCACTCCTTGGACCTTG
CCCCTCAACCAGGCCATCTGCTTTGCTCCAGATAAGTCATACCTCCTGGTATGGGTATAT
TGGAAGAATCGAAGGCTGGCATTAGTCTGGAGTGAAGAGTTGTTGCATGAACTAGAGAGG
ATAGTTGGAAAAGACCAAGTTACTGTCATGTGTCACATTGAAGAGCAGGAGCTGGCTGCT
CTGAGGTACCAAGCACCTTTGGATCACCGTGAGTGTCCCTGTTTGCCAGCCAGTCATGTC
ACAATGGTCAAGGGCACTGGTTTGGTACACACAGCCCCAGCCCATGGCCATGAAGATTTC
CTAATGGCCTTGCAATATAAACTACCTGTGGAGTGCCAAGTGGATGAACAAGGCAAATTT
ATGGATGGGGTGATGACAGAACTCAGGGGACTCAAGGTATTGGAGGAAGGCAACCACTCT
GTTCTGCAACTTTTGACTAATACTGGAGGGCCCAGAGGATCCTTGCTGCTCAAAGAGGAG
TTGTACACACATTCATATCCCTACGATTGGCGTACACGGAAACCTGTCATCATCCGGGCC
ACCAAGCAGTGGTTCATTGACACTCATCGCATCAAAGAGGCTGCCTTGGCTGCCCTGGAG
AAAGTTGAAATACTTCCTCAGCGGCTGGAGGCAGGGATGATCCGTCAGCTCAAAAATCGC
CCCTATTGGTGCATCTCTCGTCAGCGTGTGTGGGGAACACCAATCCCCGTATTTTATGAT
CCTGACACTAACCAGCCTATTGTAGACAGGAATATCATTCAGCATGTGGCCAAGGTGCTG
GAGGAGGAAGGGAGTGATAGCTGGTGGAGTAAGGGAGAGAATGACTTACTTCCTCCAGCA
CTGATAGAGAAACTGCAAAAGAATGGCAAACCTCTACCCAAGAAAGGATCAGACATTCTA
GACATCTGGTTTGATTCTGGTTCATCATGGCACTGTGTCTTGGGAGCACCCAAAGCTGAT
CTCTACTTGGAAGGAGTGGACCAGTTCAATGGATGGTTCCTTTCATCTCTGCTCACATCT
GTAGCAGCCACTGGGAAGGCTCCATACAGGATGATATATGTACATGGGTTTGCCCTGGAT
GAGCATGGACGCAAGATGAGCAAGTCTCTGGGTAATGTGGTGGATCCGCAGGAGGTGACT
GATGGAGGAAGGGATTCCTCCAGAAACCCTGCCTATGGGGCTGATGTACTGAGGTGGTGG
GTTGGAAGCCATGCAGCAGACCACTCCACCATGAGCATTGGGCAGCAGCATCTTGAACAG
GGACGGGACAGTGTTCAGAAGATACGTGCTGTGCTCAGGTTCTTGCTTGGTTCCGTCAGG
GATTACCAACCCTGTCAACACAGCCTCCCTGTCCAGGACTTGCGACCCATCGATCGTTAC
ATGCTGCATCTCCTTCATGGCCATATACAAAAAATTTGGTTGCACTACAACAACTTCCAT
TACAACTGGGTGACCAAGGCCTCTCTCACATTCATCAATACCACACTCTCAGGCTTGTAC
ATCTCTTCCATCCGTGACAGACTGTACTGTGATGCTCGTCTGGGTAGCAGGCGTATGTCA
GCCCTGTTGGTCCTCCATCACCTACTACACCAACTGTTACTTTCTTTGGCCCCCATCCTT
CCCCACCTGGCAGAAGAAGTGGCACAGCACCTCACCGATAACAAAGACTGGCGTGTGTTT
CATCAAGTAATTACAGAGCTGCCCTCATCATGGCATCAACCACAGCTTGCCAGTGCATTT
GAGCAGTGTCTCACTGTACGTGAAGGACTTTTTAAGTCCTCCCCTGCTTCAGATTGGTCT
AAGCTACAAGTCCACATTACAGCTGAGGAGAGCCTAATGGAGAACCTGAGGATGCTGCAG
ACTAGTCACACATCTTCCCACTCTGGTCTTTGCGAATTGTTGCAAGTGTCTCATGTCACA
CTTGAAACTGACCAAGACCAGAAAGATGGCTTTTCCTTAAGACTTTCAAAGGCACAAGGT
GGCAAATGTCTAAGATGTCGGCGTTATACAACAGAAGGAGGAGCAGAGTTGTGTGCCCGT
TGTTTGGAGGTCATCTCTTCACATGAATAAGGAATGGAGCTTACTAATGCAGTACTAGTT
TACTCAGGTTAAAAATTATGTCAGAATTTCTTCACCAAATGATGTACTGCTGGTTTTCTG
TGTCTGGAGTCATCCCAGGTAAAACATTGCATTTTCCACTATGGGTAGAAGAGGCAGATG
TATGCAGAAAGAGTTGACATGAAAGTTTGTGTGTGTGTGTGTATATACCAAGTTGTGACA
TACAAGAAAAGAGTTATAATCATACTGCCCAATCTTCATATCAACTTACATGCAACTTTA
ATTCCTTAAAGTCATGAATACTTCTTGCATGGACTTCTATGGGGGAAAGCTATGCTTCTT
GATGTGTCTGCTACAAGCTTTCTTCTGTGTTCCCTCTTGATCATGTTCCACATACACACA
GGTTCTATTTAATTGTTCCACTTGCTTCATTATTCTGAACACTGCAGTAAGTTTCCTCTC
TCCCTTTTCAGTTCTAAGGTGTAGAGTTCTATCTGAAACAATCTCTCTTCATATGATGTC
TCTCAAAATAGTTACTGGTTTGGTTGCTGCTCCCTGGATGCTTTCCATTTTCCTCATACA
TTGGGCTGTCTTGACTACCACTTTTGTATCCAGCAATTTCAAATCTATCAGTATGATAGA
AACAATCCTGAGTTTTACAATTAGTGAAAGAAGTTGCAGAACTAATTATTTATTGTGACT
GTGGCTGAAAATAATGCCTTACACTTCTCAGTCTATCTGGCAACAAGCTGCTGGCCAGCT
GCCACATACATATATGTCATCATTGTTCTGCATAAAATTGGTTGACCTACTGTGGTTCTC
ATTACCTTACTACTCGCAAGA
>c87603_g2_i1 len=585 path=[1947:0-84 2032:85-125 537:126-161 573:162-584]
GTGGAGGCACTTGACGGTGAAATACGTAACATTTGAGTGCATTCTTTCAATAAGGGGCGG
GAGATCGAGCTCACTCAGCATGTTAACTATCCTGGTGGACATGGGACAGCCTAAGATGAG
TCTCATTACTGTGTTCTGGAACTTTTCGAGAGGTTCCAATGTAGCTTTAGGCAGCTGGGC
AAGCGCAGGGGAGAGGTAATCAAAGACTGATCGAAGGAAGGCCGTGTATATTATTCTGGC
CACAAATATGGGGATGCCAGTCGTGTTATTTAGGAGCCACTTGAGAGGTGTCAGGCGCTG
GTGCAGCCAAGTAAGCAAGTCGTGTACTATGGGATGAACTCGCTGATGGGCAGGCGAGGC
TGGAGGAATTCTCACTGGTGCACCTAGGTAAGCATACTGTTTGCACACAGGAATGGCACT
GTTCCCCACTGTGAAGACTGGAAGGGTTCTCGGATTGCGAAGAGTGAAAATGCGACTCTT
TTCGGGTGATATAAGAAGGCCATAGAAAACGTACTTTAGGATCTCAACCAGGTGCTACCG
CCGTGTCTCCGTTTTCTTTTTTATATGGAGCTCTCGTATTCCAGC
>c137694_g1_i1 len=296 path=[274:0-295]
GAGAGAGAGAGAGAGAGAAAACTCTATATTTGTCTGATATCCCCTTTATAGAGGAGTAGC
TGAAGCAGGGTATGTACACAACACCTTGCCTCATCACAGAAATAAAAGAGGGAATTCCCT
GTCCTATCACACATAATTCATAAACTAAAAATACAAGATAAATAATAAATAAATTACCTA
ATAGCTTTCTTATGGTAAGCAGCATGGTCTACACAGCATGTCATATTAAAGTAAACAAAT
ATAATCTTAATAACAATAATTATCACTATCATCAACATCATTATCATCATCATCAT
>c137675_g1_i1 len=224 path=[202:0-223]
AAAGAGTCCCTGTTTTCCCTACCAGGACAGAATTCGAGGTAACGGATGCAAGCTAGATAC
GTTTAGAAAAGAGATTGGCAGCAACTGGCTCACAAACAGTGGTGGGTGAGTGAAATAGGC
TCAGCAGGCATGTGGTCAGCGCCAGCACGTCAGGTAGTTTGAAGAGAAGGTTAGATGACT
ATTTAAGGATAGGGAAGAGAGGCGCCAATAGGAAGGCTGTCCGG
>c137371_g1_i1 len=316 path=[294:0-315]
GGCTTTTAAGGTTTGAACCTGTGCCATTTAGTTTTAGTCTGATGTTTACCTGTGAAGTGG
TGGGACAGCTAAAGACCAGTGAATTCAACTTAGGATGGTGATCATCTTTGCTCAGTTCAT
AACAAGTCACTTTGAGTGTCCTGTAAGGAAGTTCTCCTCTCACAGCTGAAGCCTTTAGAT
CAATCTTGAAGTGTTTAAAAAATATGAGGTGCTGCAATCCATCTTCTTTCTTAATAAATT
GTGTTATTCAGTCAGTTAGCATTATATAAGCCATAAATTTAATGTCTGGAATAGGATATT
ATGTAGTTTAGAGCAA
>c137120_g1_i1 len=307 path=[285:0-306]
AAAATTTTGTACAATATTGGAACTAGATACATAAGGATATCATATAACTCACATTCAGTA
TCATATCCATCACTGTAGATATCAAATGTACACTTGTAAAGCTTGCTATAGGTATGCTTG
TATTAGGAAAATAATTTATGCAAAGTTTATACAAAAAAGAATATATAAAAGCTGCTAGAA
AAAAAAATTCAACTCCTCCCCCCACCATCTGATCTGAAGGAAAACAGCCCTGCATGTCTT
TCCTGAGGTTAAGACAGCTTGCTAACATGTGTAAATTGGGCATCTCTAGCTTATTCACTT
CATATTG
>c137235_g1_i1 len=260 path=[238:0-259]
TTACTCTCTCACCACCACCATTTTAAGGGACACAGAGGTGATTAGTCGGGCTCTCAAGTG
TTTTTCCTGGTGATGATATAGAATTCTTGTTAATCAATCACTAGGGCTATAAAAACATCC
TGGAAAAGCCCAAATACCTTCAGTTAATAGAGCCTTTTTACATGTAGTGGAGGTGTATCG
CAGAACCTCTTCAGAATATGGTCCTTACTTCTATCGTTGTCACTACCGTTATTTTTCTCC
GTGGGGTGAGTCAGAATTAG
>c137097_g1_i1 len=272 path=[250:0-271]
ACGGATCCCGACACGCAGCTTCAGGTGAGCACACGTCCCTCTGGTCCCCCGCGTCGCCCC
ACCGGGTGTGCGGAGGGAATTACTCATCAGAGACTGTCGCTCCGTCACATTGGGATGCCG
GGTCACTGCTGTATAACAAATGAGTCTCGGTGATAAAAGGAGCGAGAGCCTCGCCTTCAT
GTGTGACTGACCCAAAAAGTTTGTCTCGAATTCAGTTTATCTCATCGTATTTACATCTGA
GGCTCCTTGACCCCTGCAAGACGAGCAGCGAG
>c137432_g1_i1 len=300 path=[1:0-299]
GTGACGTTTATCAGCATAAAAAGAGAGTCGAAGAAAAAACAGAGAGAAGGGAGAAGAATG
TTGCTAGAAAAAAGAAATTGCGTCATGTTAGTGTAATGTTGCGTCAGCCAATGCAGCCTG
CTCGCCGAATTCGCTTGTAAACATTACTGCATCAAACAGTCAAATGGGCATGTTTACAAG
CGAATTCCTCCCTTATAGACTGTGGTCCGTTGGAAGCCAAAAGAAGATTTTACTGAGGTG
ACGAAGTTCACAACAAAATGTAAGAATAATAGTACTGAATACAAAAATAATGTATCTGAG
>c137772_g1_i1 len=459 path=[1:0-458]
TTTTTTTCTTCGAGGGAAAAGTTTACGCAAATTGTTTGGTTTAAAGCGTCTACATTTTTC
TTAAGTGTTCTTTCATTATCATTGCTTATTTATGAAGAAAGCATCAGTTATAAACATGAA
CATCTCTCCCTCTCTGTTTTTTCTTCAGCTATTTACGTACATATTCAACTCAACTTCACT
CCGCGGAAAAGCAGTACAGTACAATAACTCTTACCTCGCGCACCTCCTTGTCAGGCGCAC
GATTCCTCCTCCACTTTTAGTTTTTCATTTCTAACGTCGAATAGAGTCGGAATTTTTTGG
ATTCTCTTAAGTCTCCCGCCCAGTTTTGCGAGCACTGCGCCTTCAAAGGTGTGTTGGGTG
TTGGTTTGACTCGCGTACTGGATTTCCTTGGCCCGAGTTTTGGTGGTGACTGACATGTAC
AGAGACGAAGAAGCGCTGAGTGACATTTATGACTGACCG
>c118891_g1_i1 len=214 path=[192:0-213]
AAAATTTTGTTTATCCAAGGAAGCATTCCCAATGTTAAATCAGTAAACACCCAAAGAGAT
CTGATGGCAGATTATAAGCTGTTTTATTAATAAAAAAATTTAAACAATTCACTTGTCGCT
GCTGCTCCTGCTGTTCATTGATTGGTTTGTGGGTAATATGTCACACCTGTGGATGTAGCT
GAGGATGCACCTCCCTGCTCTACCTAACATTTGT
>c118522_g1_i1 len=323 path=[1:0-322]
GGGAGCTCGTTCTTCCGCAGGTGTGGCGCCCTTCCCGACCCTTCCCCCCCTCCGTGGATA
GGACTGCCCGGAGTGTTCCCTGTCTGGGACTTGGTGAGGCGGCGGCAGCAGCTGGAGTGG
GTCTTGGGGAATTCGGAGTACATGAGCCTAATGGACTGGTTCTTGCGAGGCATGGCCGGT
TCCCTCTTTGCGCTCCTGTTCATCCATCTCCACCGCCTGATCAGCATCGTCCGCGTCGTG
GTGAAGGACATTCTACGGGAACGCACTCTTAACCGTATCTCATCTCTCAGGCGGCCCAGC
TTCGGTCTTCACTACTTGCCTTG
>c118209_g1_i1 len=201 path=[212:0-200]
GGCACTGCTCCGGAATTCGTCACAGCCACGAAAAGCAGTCGGACAAAACGCCTATCGGTC
AAAAGATGCGAAATATCACCGGAAAACGCAGCATCTTCCTTTCTTTCCCTTGCCTCATGT
CACTTTCAGGTTCGTTTTAATGTGAAAAGACAAGAAAAGAAATATTTCTTCATACAACAC
CAACTTTCTCGGCCTCAAGAA
>c118184_g1_i1 len=779 path=[757:0-778]
AAGAAAAAAAGAAAAAAAAAAACTTGGATGCTGCGATGAAACCAAACAGACAGCTGGGAA
GTACAAGCAGCTGTGGTCTACCGAAACGAAGCTGAACCAGGAATATGGAACCAAACAGCT
GAAAAGTACGAGAGTCTGTGGTACACCGTAACGAAGCTCAACTATCTCCAACAGCGGCTC
CGGAACACAACAAAAGTCGCGAGGGAGATGACAACCTACTCGTCATCCTCACGCGCCAGT
TCTTCCCGCTGGTTTTTGAGGCGAAGCAAGATAAGTCACCCTTCATCTCAGGACACACGG
CGGCTTTGAGGTCCCGTTTACAAAAGTTTATCCGCTACAACTTTCCCGCAGCACCCGTTT
ATCGACCGACTCTTGAGGAGGTTGAATGGTTGACTGGTTGAGTGGTTGAGTGAATGGGTG
AGCCGCGTGCCGACCTCTCTCGACCCTGACTTGAACTGAATCCCGGGAACTTACTGCCAA
GGGGGACGTACAATTGTATTTTGAATTAGAATATATGCTATGTAGTCACGGGCTGAATTC
GTCACTTTGCTTGCGTATTTTCTCTTTGTCTTTAGCTTCTTTGCTCTCATTTCTCTGTGG
TATTTTGAATAAGGTAATACACGAACAATGGCATTTTGAATAAGGTGAAGCTCCTCTAAT
GGTGTTGACGATGACGATAGCAGTAATGGTGAGAGTGATGGTAAAAGCAGCTGTAATGGT
GTTGATAATGATGACAGCAATGATGGTGATGAGAATGATGATCGTGGTGGTGGTGGTGG
>c118967_g1_i1 len=218 path=[1:0-217]
GGGCACACCAACAGGAACTGAGATTCAGTGTGGGTGTGAGGAAAGCTGCTAGCCGTCCGT
CTCCCACACCGTCTGCACTCACGCATTGATCTTATAATCAGGTCATTAGATTCAGTCCTT
TATTTACTCATAAAACCCGAAGTAACCTTGAGTGCTCATGGCCATTTAAATTGTGCCTTA
GCAAGCGAATTTGATAACCCATCTAGAATTCTTTCACT
>c118610_g1_i1 len=201 path=[1:0-200]
AAGAATATTCACCTAGTTAATGAAGAGATCTCTTATTTTATCATGCGATCCTTACTTTGA
ATGTTAATGGCAGTCTGTAAATAAGTTGATAGCGTAGTAAGCATGTGCAGGGGGTCCTTG
AATTACGATGGAATTCTGTTCCTATACCACATCATAAACTGATTTTTGGTGTATGTCGGA
ACCAGCCTAAGTAAGCACCTA
>c118804_g1_i1 len=226 path=[1:0-225]
AAAGTATAGATTACCTGACACACCGGCTGGGTTAGTGTGATGCAGGTGTTAATGATTCAG
CCAGGTGATAGGAACCCTCAAGCTCCCACAGGTGAATAGCACGCCTTGCATCACCTGCCA
CTCCTTCCGGTTCTCGCCTAATTAAAAGGCCCAAAAAGGGCAGAAATGCACGGCTTGATA
AAAGTAGTTGTGAATTCTGCAGCATCGACGCTGAAATAAAATGTGA
>c118108_g1_i1 len=784 path=[762:0-783]
GACCCTGGGCAAGGGCCAGACGGGTAAGTCAGCCACTCGCACTCCGCCCAACCTCACTTC
ATAACAACTTTGGAATCGCGCTGCCAAAGAAAACGAAGAACATTGTTTTGCCTTAACACG
TCTGTCACCTCTGTGTCGCACAGTGCCTCCAGGCCCCGAGCCCGTGACGCGACCAATGCC
ACCGTGACAACTGTGCACGCTGATTATCGAGCACATTGTCACCTGCCACTGGGTGTACGG
TGAGCTGAGAACTGGAGGGCGTGTGTACCGTGCGTGGTGCGGGCGTGGTACCAATCCCTG
TCACTCGCCACCACCTCTCTCGTGGCCCGCACTCACTCTGGGGTTTGTTTACCTGGCAAA
TACTTCTCACTAGCTCGGTGTATTGTCACAGCCACGGCGCGTAGGAAGTGAAGTATGTAG
TACAATCCTAACGTGAAGCCGTGCTAGTTCACGTTGCATTTACAACCTAAAAATACCATG
GCATCTTCCATGAACCAGACCAGCGCTTCTCGCTGTCCGTGTCTGTGCTCTGTTGAGAAA
AATATTTACGTTTTACCTCTCCGCGGGCTGGGACACTCCCCGCCCTGCGTACTGCACGTG
GGCGGCTGTGGCGGGGATGCTGGTGTCCTGCAGGAGGCGGGAGGGAGGCAGGGAGGGAGA
CATGGAGGCGAGGGGCGAAGAGAGGAAGGCTGTGTGGCTGCAGCAGAGTATTCATGGACG
CTCTCTTTCTCAACTCTTTAATGAGGAAGACACTCACAGTAGGAGGAGGAGATGGAGAAG
GAGG
>c7785_g1_i1 len=374 path=[53:0-373]
CCGCCATCGCATCCGTCCGGTGTTTACCTTCCATTTTTTCCTCCATTTCCTCCAAAACAG
CGATAAGCGGCATGGGAGGAGACACTTTTCCCTCCTCCTTATCACTTTTCAGTCATTCAC
TGATAAATAAACCCATAGGAGTGAATTACAACATATTTTTACTCAAACTCTGCATTGGCG
GTTCAAAATGGCTCAGAATTTCGTGAATATTTTCCCTCCTGGCTCCCGCTGAGTGCTGAG
CCACGCCCCTCCCTCCCTCAGCACTCTGGGGCGTGGTGCTGAGGGGTCCTGCAACACTGT
CACGCCCTACGAACACCTGCTTAGAGTCGGTTTTAATCAATCTTATCTTTTCCCCCGGCG
ATTTTTTGCTTGGG
>c7174_g1_i1 len=1145 path=[1169:0-725 1894:726-726 24:727-1144]
GCGCCTGTTTCCAGCGTCCTCAGCCTGGCCTTGTTTTAAGTTGGTCATCAGCTACAGACT
GGTCAATATATGTGATAAAGATTTCAAAATGAGTAGAGCAATGATGGCTGTGCAGTCTGG
GAGGGCTGCTGGTGCCTCACATCCCAGCAGGAGAGCAAACTATCAAGAAGCAGCAGATCG
GTCCAAGAAGGCTTTGGTGCACTTGTGGCGTGGACAGCTTCGTGTGGGGTCTGTTGATGT
GGGTGCTGCCACCCTGTGGTCTGAGTATATGACCTGCATCCCTGCACTTGGTCAGATATT
GAAGATGACCCGTGTAGCAAAATATGAGGATTTATGGCACAAAGTATTGCAAAGCCGACC
ATGCCGGCTGTCAAAAAGACGTCCTGTCACCATCCGGGGAAGGATCATCACGGTACACAC
GCTGTCTGTACACGGCACATTGGTAGAGCAACTTGTGGCTGAGCTCAGAGAGGCTGCCAA
GCCTCTCATCTTGACGTGCCAATTACTGAATGACAAGAATTACGTGGAAGTGGTGTTGGT
GCCTCCCTGCCCTGAGCTGGAGCAGTGTGGTCTGTATGGCAGCTGGGAACAGTTGCACAT
CCTGCTTGTGGGCCGAAGGTCCAACACTCGCATCGCCAACCTCCACAAGCTGTTACGTGT
GGTAGACTTGTCCCAGATCAGTGATCTCTGCACTCAATCCAAGACTGCAGAGGACAAAGG
CCTGGAGGACAGTTTGCATCATTGTGAGGGGAGTGATGTACCTGAAGTTAAAGGAAGCAC
CAGTGAAGTTTCCTCATGTCTCTGTGATATCATAAACTTGACTGCCAGCACAGATGAGTT
GGCTGAGAAAAGAGAATGTTTGGATGTCCATGGGGCTGACCCTTGTTTGTGTGATGAAGC
TGAAGTATCTGATAACAAGCATTTTGGTGCAAATACTAGTAAAGTTGCATTAGTAAATAG
TGATGCAGATCAAAGTATTTCAACCAGGATCAAGAAGCCTGTGAACCAAACTGAGGACAT
GAGAAGTGAGTCCAGGGAAGAAAGTATTGAGATGGTAGCAAAGACTGAAGCCCAGAAGAC
ATGTGGGTCACTAGAAAAAATGCCTTGGATGGACCAGCCAGCACATCAGACTGAGATGAG
ACACT
>c7062_g1_i1 len=1044 path=[1:0-1043]
GTGTGTGTGTGTGTGTGTTTTATACCTACATCTGTGTCAGTCACTGCCAGGTGCTTGCTC
AAGGTCCTTTGCATTTGCCAGATTAAATTTTGATCATGACAACCAATGACTATAATAGAT
TTCTTTATAATAACATTTGTAATGGAACTGAAATCAGTCCCCTGACACATGCAATGGTAC
CAGCAGCCTCCACGCTCTTGGTGTCACAGCCACAGGTCCCACACTGTGGCCACCAGCCAA
TGCATTTATGGAAGTTAAACCTTGACCCAGGACTGCATAAGGGGGGTCATTTAGAGCAGG
AAGTCAGCTGTGTCCCTGGACCCGCCTGCCTTTTCTTGAACGAGTACTATCTCTTGGTGT
TTACTGTTCACTCCATTTAGATGTTTGTGTGCTATTCACCATGTCATATTAGCAAGTGTG
TCCCTTTTTAACATGTATGTCAGATGTGTAGAGATAACCCTCAGTGTTGCCAGGCGTGGG
AGTGGGGCGGGTCGGGGCACTGCTGACTCCCCCGCATAATCCTGCCGGGTGTAGTCTATT
GATTGTAAGATGCGCTTTAGGCTAGATATATACTTTATTTATTGCATTATTGTATAGCAG
TCCGGCATATACTGCTTATTAATAAAGCTAAGCAGATTATGTTTATTTTTTGGCATTACA
CCAACAGTACAGCAGCACTATTCAAGGTGTTGATTCTTGGTAAGACACCCTGAGCCAGTT
TTGTTGTGGCACTGGCTTGACTCCCTCCCTTATTACAGTATTAGAGAAGGTTTTTGTTGT
GCAGAGGAATCTTATCAGCTGATGATGAATTTTCTGGATAATGAATATGGTAAGAATTCT
TGGCTTCCAGAGGTATGTGTGCGTGCAAATCTCAGTGCCTGCTTCTTCCCTCAATTACAA
AACACCTGGAGTCAGCTGTCTGTCACTGGCCTCTCAAGATGGATGGGTTTTTTAAACAGT
GCATGACAGAGGACAGCATTAAAGATGACAACAAGCAAAGGCTGTATATTTTAACATGCA
CTGATTAAAGGATGAGAAAAAGAG
>c7678_g1_i1 len=313 path=[291:0-312]
GGTCACTCCCATTTTCCTCACACCTCCTTCCTCCAAAAGAAATGATATATAGTTTTTGAA
GAAAAGAGAGAAAATACAAAAAAATAAGTGATATCTGAGAGAAACAAGAGAGCACGCAAG
ATGTTGCAAAGGCTAAAAACTTTCAACTAGCCATGTCATAACCTAAGCACTAATTATCAC
AAGATAGGATATGCCAGATCTAGTCTGGTTTGACTCAGTTTAGTCAGTATGGTGCCAATT
TACAAGAATTTTGCAATTTTTTTTCTAATACATATTCTGTTGCCTTAACAACTTATGTGG
AATTCCAATTTAT
>c7447_g1_i1 len=227 path=[881:0-19 883:20-226]
TCCCTGTGGTGATGATCTACCTGCGTGGGTACAATGACAGGATGTGATTAGGAAGTTACA
AAAAAAACTCAAACAGGTCAAATGACACCAGAACTAATTTTGACCATTTGACTCAGCTCC
GAATTCGGGTCTCCTTTCCTGCCAACCTCGCGGTAAGATGAACTTGAGATGAGGCATACT
CGTACGTACTGTCAAGGACACTGCAAGGCTAGCACTTTTTTTTTTTA
>c7102_g1_i1 len=2078 path=[2094:0-609 2703:610-611 40:612-2077]
GCCGTGGCGCATCATACAAACAAGCGCACTGAGCAGTAGTTCCCTAATTTGCATGACCAC
CACAGGCCATTAGTACTTTCATGGCCTACGTAACAGCCACACCACCGTCTTCACCAGTGC
CTCTAGTCCAATCTCTAGTCACTAACCAAGGGAGCTTGAGAATTTAAGTTACTTTTCACG
AATTCGGTGTTCTAGACGTGGTCATAAGATGGAGCCCTCCAGAGACCAGTGTGCCTTTTA
CTATACCAAAGATGATATTGAAAACCTTCAAATCAAAATTACCCTGCAGCAACTCACCGG
ATCACAATTGGTGGCTGTGTCCCCTCGGGTGGTAGAGGACACACAGGCAGGCAGGCAGAA
TGAGGTGCCACTTGCTTCCCTGACCACAGCAGCCACATATCCCACCACACACCATGTTAC
TGTCAAGTGGCAGCAAAAGATACTCAGTGTGTGTGAGGCTCTGGAGTACCGACGGTCCAT
CTATGCCAATGACCCAAAGTACAGGACAAGGCACAAGCAAGCCATAAAACGACGAAAATA
CCAGCGCATCTTTACCTACGTACATGAGGATAATTATCAGTTGCAGGAGCAGCACAGTGC
CACCACTTCCAAAAAAATGGAACAAGAGTGCTGTTTACGGCAGAGAGCTAACAGGACCAG
GGGAAATGACTCTGTTGACTCAGAAGAAGTTAGTGAAAAAAGTAGTGTGGTGGCCAAGGA
GGACAAGAAGAAGAGGCCTCCCACCACCTTCCAGCAGCAGTACCTCTACATCATGGCAGA
TCTTGCTCCTCAGGAGAGTCTTGGTGAGAGTCGTGTTTATGAGACTGTCCTGTGTGTCCT
GAAGTATGATGGCCAGAGTCAGCTAACAGTCACACCAGACTTCAACATGCCCACCACCAA
AGCCTACAGACTGGAAAGTTTTGGCCCTGATAATGCATTATATGAGTACCAGATTGAGAA
TGTTTCCCTGACCCGCTCAGCAGAGGAAAGGAACCAAGAGGAGCAGCTGGCAAACCAGAT
GGCAAGACAGAGGATAGAAGAGATTCAGCAAATGGCAAGGCTTGATTGGGATACTGAAGG
GCAACCAGGGCAAGGAGAGCTGCGCCTCATGACTGTGGGAGAGATCACCAGAGCCCTTTA
CTTCCCAGAGGCATCTTCTCTCTACATCCACTATGCTCTCTACTTGCCTCCAGGGTGGAG
AGTAAATCCAGGAACAGAATGTGAGGGCTTCACCCCAACCTGCTGGCTGAGTCACAGTGA
TGAAGTCGCAGCAGCACACTTCTCCACTCCTTTTTCCCTTGATGTCACTCGCTCTTCATC
AGGGAAGGGTTGGCCACTGTTGCTTCTGGCGGCTTTTTCCCTAGACTGGTTTGGGCATGA
CAGAGATGAAGGATATGCTGCCTTTGCTCTTCCAGCCTCAGGTCCACATGACAAGCACCA
GGTGAAGGATGGATTGTATCAAGTGGGCACTTGGAGGCCAGCACAGATATCCCCACTAGC
CAAGATGCGCAGGTTTTTTCTGGGAGGCTGTCAACTGATGAGTGATCCTTCCTACCTTGC
TGTTGGGGCTCAGGCCAGCTCTCAGGTGGGGAGAGTGAGCCGCTTGGGTTTCAACACTAA
CACCAGTGGCACAATAGAACTGCGGGCATCCACTGTGGTGCAGGCAGACTTCATTGGAAA
AGATTTACAGACACCTCTTGAAATGCCTCCTGGGTGGCAGCTGTCCACAGTTGCTGTGAT
AGACGCTTTCAACAAATCAAGACAAAAGCTTCGAGCAGCTAAACAAGGACTTCTCTGAAC
AGTTGAGTATGTAACTTTCACCAAAATATAGTACATCACTAAGGCTTAGTCCACACACCA
TACATGTAAGTTTCAGGTAACTGATTATGCAAGATGCCAATTTTCACACTCTTATGAGAG
GATTAACCAAGGCTCTTATAACTGTTCAAGGAAGTTGCTCATGTGGAAAGTACCTGAATG
AGAATTTGTGATATCAGTCATGGTATCTGCTTTAGAAGTTACTGAAGAAAAGGGAAACAG
AATTTTAAACAGAATTGTAAACTATATTTATTAATTAT
>c7126_g1_i1 len=470 path=[531:0-410 42:411-469]
CAAAAATTAAAGGATAAGTGTCTACAAATCTATAAGCTACACTATTGCAGACCGTCATCA
TATCCTTGTACTTTTAACATCCATACTCTTAAAACACTGTGTTCTCATGAGGAATATTTT
CAAATGCCAGAGGTATTAAGCCAGGTTCTCATGGGAGTATTTTCACAATTCTTATCACAG
AAACCTTGTTAAGCTGTCACTAGAATCAAGAACAGTCCTGAAAGCCCCACTAACCTCCAT
TAGAGTCTGTTAATTAGGAACTTAACAAGTAACTATCATGATAAGAAGTGCTAAACTAAG
CAAGCCAAAGAGCTTAATGAATAACTGTCATGATAAGAAGAGCTAAAGTAAGCAGGCCAA
ACAGGGAATTGACTGAATGAGATAAAACTGATTCACAACAACTAGTCAGTCAGTCAGTCA
GTATAGTATAGTAGTACTGCAGAGCAGACTTGGTATTGTTCAATGCCTCA
>c6857_g1_i1 len=279 path=[257:0-278]
AAATAATAACAATAAAAAATAAATAAATTTAGTCTCCGTATTATATAACAGAGTCACAAT
ATTTCACGTCCTATTCTTTGTCCGAGATGATTGTGGCTTTTCTGTGTGGTTTAGTGGTGG
ATTGCTCCAAGGACACCTCCAGTTGTCACACAGTATAAATCACACCCGGCACCACTACCG
TGCGTGAATTCGTACACACCACCACACTCATGGAAGGCCGAGGCCAAGGACTATTTCTCA
TTTCTGGTCGCTTTAATACATTTCCATCTCTTCTCAAAG
>c7869_g1_i1 len=397 path=[375:0-196 572:197-197 573:198-396]
TCCTTCAAAGCGGCAGGAAAGTAATAACACAGCGGAAGTGTCTGGCAGCATCGCCACAAA
ATGGAGTGCATCCCCAGCCAAAGAGTCCACACCTAAGTGCAACATTAATGGGTATCTGGC
CCAGCGTCGCCTTAATCTTGACTACGAAACTTATTTTCGTGATAACGCCCCCAAATAATT
AAACCCCGCAGACTAACTTTTCCTTTTGATGATCAAAGTTATATGAGTTTTCTCCCTAAA
AGATTTCTCTTGCGTAAAAACTCGCGCCTAATGAGAATTCTGAAATGTCCAAAACATCGC
TATTTCTGGATAATATCGTATTGGATATTATGGTTTCGTCGGCTGTCTCCAAGAGTGAGC
GCTTCAAGGGAAGACCCTTAGTGTCTCCTTGCTTGGG
>c159180_g1_i1 len=314 path=[1:0-313]
ATTAGGTCCATCTGCTGTGTTGCTGCACATTAAATAAAATTTAATTAGTGATATATACTT
TAAATACAGTGCTAACAGCCAAAGAAAAGGACAGATAATTTGGGTAAGAATTTAATAGAT
TAATATATCAGAGAAAAAGAGAAAAGTACAAAATAATATTAGAATTCTGTAAAAGAAAGT
AGCATTAGGAAAGGGAAAAATGTGTAAAAATACTGAGTAAATGAAAAAGAGAAAATGTCA
AAGAACAAGATAATTTATCAATAAAGTAAATGATGAGGGAGCAATGTGGGGGGAGGAGAA
GGAGGAGGAGGAGG
>c159118_g1_i1 len=221 path=[1:0-220]
GGGGCCATGATATTATGCTTTTTTTCAGTTTTTATTGCTCTATTAAGATACTACTTTCAA
AGAGAGTCTTAACAGCAGTCTCCCTTTTTGCTTTACAGAATAAAAATAACTGATAAGAGT
ACTATGATAGAATTCTGTACAATATAAGAATGTGATGCTGTGTTTGGGTGTTTATTCCAC
ACAACTTGCCCTCTCACCTGGCTGCATATCCTCTGTTCTTC
>c159590_g1_i1 len=400 path=[378:0-399]
GGAGCAAATCATTAAATATCGCAAACCAATGCCCGCCACTTTGAAACGCGTGGAGCTGGT
GGCCCTGGTGCTCCTGTTTGCGGTCTTCGTCACCTTCCCGACCCTGTGGAGCACCGCGTG
GCACGTCAAGCTGGACAACGTCGTGCACAGGTGGAAGCTCGACGGTCCCGCCAACACCCT
GATAGGCAAGCTGTGGGAGGACCTGTCCGCTGCATGGTGGCTGGGGCCCCTGCAACCCAA
GCCTCCTCTGGATCCGCTCAGGGAATGCGGGGTTCTCGCCACCAGAATGACCGCCACCAG
AAGACACGTGCGGTGTCTCGAGCAGCGCATCAAGGCAGCCTACGAGGAGCACAAGACTGT
TAGGAGGAGGCTCATGCTTGCTCTGCTCTGGCTCACCTAC
>c159345_g1_i1 len=243 path=[221:0-242]
AGAGAGAGAGAGAGAGAGGCCTGATGTACACGACAGAGCAAGCGGCACCACAGCTTCACA
AGTTGTAATATACTTGTCAAAACACTTTGGCTGAGGGAACAATGGTCTTCCTGCATCTCT
CCACTTTGTGTTTATAAAAGACATTATGAACCAGGAATTCTTGCTGTAAATTGTGTGATG
GAAGTTGAATATGTTTGTGTACGTGCATTTGTAGTTGTTGCAGTCTTCCGGAATTATGTT
GTA
>c159365_g1_i1 len=269 path=[257:0-268]
CTGCCATTACTGCCTCATCATCATCATACTTCCCGTCCTCCATCCTTCCCTGTTTTTCAG
CTTGCTGATAACATATTTGTAGAAGTTGATCTTTATAACTATATATTGCTTTCTTTTCAA
AGCTCCTTCATTCTCCTCGTCTTATTCTTACATAGTCACTTCTTGCCCATAGGTCTTTTC
TTTTCCTTTTTCTCCACTTATTCCATGGTACATCCCTTTTATCTTCTGCTATTTCACATT
TCACATTCCGTGTCAGAGACCCTTCTTTG
>c159769_g1_i1 len=249 path=[1:0-248]
GGCCGGTCCGATGAAAACATAATGCAATTAATTATGCAATGTAAAGTCGCTTTCTTTTGT
GAGTGAGTGAGTGAGGTTTTCTGTGAGTTCGCGGATTTGGGTGTGTGTGTAAGGAATTCA
GCTGACGGTAAGAGGATACAATAAATGCAGGTAATTAAAAGGGCATGAACCTCGACAAAC
TATCGCTACTTGAAATGTTATGCCTCTTCTGTATCATGCGTTGTTTGTGTCTTTGGCCAT
GGACTGTGA
>c159730_g1_i1 len=286 path=[264:0-285]
TAATCTTGAATATTTCTAAGTAATTCTAGACTATTTCTGATAATTTTTAAGAGCAATATG
TCATTTCTGGACATGTCAATAATTTGATAGATGTAAACAAAGTGCCGTTCTTCCTGCCAG
GCTAGCATGCCACTTGTATTCTCAATATGGATGCAGAGTATGGTAGACAGTTCAAGCATG
AAAAAAATTGTAGCTATGTAATGTTGCTCCTTGTAAACCTCACAGAGGAAAGAAAAATAT
AACAATGAATAAAAGTGGTGACCTCCAAGCAAAAGAAGACTGTATG
>c33819_g1_i1 len=242 path=[5:0-241]
CATTTTTTTTTTTTTCTTTGGCTTGGCTTTAATCTGATGAATATCTCTTACTTTTCTCAT
TCAGAATCTAGTAATTAAACAGAAAAGAAACAGGGGAGTGGATACGGATAAATAGAGGAC
ATATACTTTTGTCCGTTGTAATATTGACAGGATTTGTGGTCAGGAATTGAATTCTGTATT
CTCATGTATGGTGAAAACACTTTGTTGTTACATTTTATAATTAAAATTGACAAAAATGCA
AA
>c33216_g1_i1 len=383 path=[404:0-20 44:21-382]
AGATAGAGCACAGCAGTCACCGTGTATGTTGTGGAAATGAGTTAGGTACCTATCTCAGAA
GGGAATGTGGTGACCATGATAACATGAGGGAAATGAAGATCTGTGTAAGAGCTGCAGTAT
CAGCACCTGTGCAAGTAGGAATTCCAATGTGAAGTTGCAGAATGGGTAATTGGATGAAAC
ACTGAAATAGGATGGCCACATTGAAAGGATAAAGAGGAAGAACAAAGAAAGATTTCATAC
AGGAGAGAAGAGGGCCACTACCCAGGTGAGGGATAAAGTAAAGGAGTAGTACATGTATGA
AACCAAAACCAGTAGAAGCTGAGCACTTGAACCAGCAAGAAGGAAATATTTGGAAAGGAA
GAAGAAAAGGTTCACCTAGCATG
>c33010_g1_i1 len=1503 path=[59:0-1502]
TTTCAGTATGGTAAATTTACAATATAAAAGATGAGTCAATTTTACAAAATGTTATTGATC
AAAATATATTATATACATACAATATTGCATATGACAGGTTCAGATTCACTAAAATGATGC
AGAAATGCCTAGGAGATACAATGATAAGATTCCACTCAATGGAATTTGTTTATTACATCC
ATGTTTTCCTTACATTGGTACAAAAGGTAATGCTTCAGGTAAGAATTACCAAACCTTCCA
GAGATGAGAACAAGTCAGGCATGGATGAAAGGCTCCATCACCTTCCTGCTATCTTGTTCA
TTTTCCTAATGGTACTTGGTCCTTTCTATGTTCAATAAAATCCATTTCATTATGTACAGA
TTATGTAAAGTAAAATTTGCAGAGATATGTACAAAGAATGAATGCTATTTGAGGAAATAA
TCTTTGGTCAGTCGAGATACAATATAACACTTATGGAAGGACCATTCTTTATTTAACATA
CACATATCTACAAGTTAGAAGTACTTAAAAAGATTCTCATAGAGAAACATATTACACACT
ATTTGAGGTGAGTTTCTGAACACAGAATATTGAACCTATGATCAAAAACAGTCTAATAAA
CAGTTTTGGGGACTAAGAAATCCTACTTTTGATAGTGAAGCTCATTTTTTCTTCTTTGAT
TCATGGTTCAAATGACAGACTGGAGACACAACCATTGATGATCATTAGTTTAATGTTCCA
TTATCAGGTAATCACCTCTCAAGTGAACTTCTCAATGTGCATCATGACACCCGAGGTAGT
CGTGACCAAGCTCAGAGCAGGATCCAAGAATGGACACTTTAACTGCCAGTTTCCAACATG
TTGTTTTAAAAAAGAAAGAAAAAAAACTACAGTAATGTCTTTCTGGCTATGACCACTAAA
TTTCATTAGAAAAAATAACTAATCTAATACTTTACATTATCATAAAAAATTAAAAAGTGG
TGAGTTTATTAATTTCCATACTTATGTACAATACACAATCATTTCCTTGTTGTAATCTGA
GAAAATAAAATAAACTAGGCACTTACTGAACCCAAGAAAATCTTATTCTAAACCAGGTAC
CAAAAGAGCCCCTCCTCTCAGGACTTTTCAAGGTTTCTGTTATTGTAAAACTTATTTCTC
ATGTTTTCTCAAGATAGTTTACTTCCTCAGCTTGTTTTCATATTAATGGAAAATCAAACA
TAATAAGGCTTAATTTATAATGAAAAACAAAAGATTTATTTTTCAACTCTATAAATTTTC
AGAGATTCCATTAACATACTGAAGATAATGTTCAGACAAGTGTTGAGAAATCATTACCTA
ATACTGAGGATTACAATCATAAGTTGAGCAATATCTATTGAATAAAAATCATGAAAAATA
AGTTTTATTTCTCAAGATTGGCAGAAACAATCTTATTCCACTTTTCCCCCAATACATTGT
GAGGAATGGTAGGGCTGTGGTATTGGTGTGATGGTGAGCATGATGACAATGAAGATGATG
ATG
>c32937_g1_i1 len=356 path=[53:0-355]
GAACTTGATCAGTGCCACTATTAATCATATGAAAAGTTGACCTTAGTTTTTTTTTCTAGC
AGGCTCAGTTAATAAAAGTAGAATTGGATAATTTTTTTTTTTATTTTGGCCTGATCATAT
TCCCATTCTGAAAGTCCTCATGCTGACTTTGTGAGTGGAACAATGAAGTAAAATGTTCTT
ACTGCAAGGGCCAGCACAGTACACAACTCACTAAGAAACAAACATTTCATTTGGAATACA
TATACACTCCTTGCCAGCAGATTAGTTGTCATTGACACAGGAATGTGAACAACAACTGGA
ATTCACAATAGAAGTCACAAATAAATAGATTACTAGATTTTAATGGTACTCAACAG
>c33219_g1_i1 len=291 path=[1:0-290]
GGACATACTTGTAACACAAAAACTAAATTCACTTTGATATCACAAGATATTAAGAACCTT
TTCGATTTTTCAGGCAACGCATCCCTGCCCGATATATTTTCCCTTGCCTAATTAACATTT
TAACTTCATTCATAAAAGCAAGAGGGAAAAAAATAAGGTTTCTTGAACCTTGATATATAA
ATTAACTCCCCTTGCAACCATTACAACATTCATTGACAGGGCATTAAAGGAGGAAAGTGA
CAGGGGCAGGCATGGTTAGTTCCCCCACATTTGACACTGATAAGAGCAGAC
>c32691_g1_i1 len=337 path=[362:0-21 48:22-336]
TGTTATTGGGTTTGTTTAGTGTGTAATCAGACATGGCTGCTAGTATGATTTGACTGGTCA
GTCTTTCACCAACTTTGTGTCTTACATCCTAGAAGATTAGTGGGTGAGGCACAAGAGAAG
AACAAGACAAGCAAAATTTGTAGTCTGGGACTGAAGTCCAAGCTCAGGGAGGAAGTACCA
CATAGGGGCACTATCTCAGTTGCTGGCTATAGTCCATGACTCCAGAACCTTAATGATGAC
TATGGGCAAGGTCCTTGAGAAGACTCAGAAATAGTTGTAAACTATTTCAGTGCAACATAA
GAAATATAAAAACCTAAGAAAATAAGGAAAGCTGCAA
>c86835_g1_i1 len=4856 path=[2291:0-76 @2368@!:77-1526 3818:1527-1569 3861:1570-1574 15250:1575-1623 3915:1624-1839 4131:1840-1892 4184:1893-1908 4200:1909-1967 15363:1968-2286 @4578@!:2287-4298 15732:4299-4299 10794:4300-4417 10912:4418-4855]
CAGGCTGGGATGTGGAAGGCAGGGACTGTGAGGCAGGCTGTAAGGTTTTCTCCAACAACA
CCTTCCAGTCTTCATAAGGTGGGTCATCCATGTCGTATCGCTCCTCGTACCGCTTCATGA
ATTTTAGAGTTGTTCCTTCCCCTAATGACAGGCTCAGCTTCATCAGCTCAAAAATGTTGG
AGAATGCTGAGAGAGTGGGAGTTCTTTGTTCTGGCCCAGGGAACTTGGATTTGGCTGCTG
GTGAAGCAGAAGGAACAGAGGTTGAGATTGTTGGGGTACATGCGGGAAGAGCAGTGATGC
CAAAAGATGCTGAGGTAGGGAGAGTGACTGGAGCAGCGCTGGAGAAACTGCAGCTTGGCT
TCAGCTTGTCTGAGTTGAGTACAACCTCAGGGTTAAAAGGATAGATCCCAGACTTAACAA
ATCCCTTGTAAGCAAGCTCTGGTCGTGCTGTAGTGTCCCAAGCTTTCTTTAGTGTGCGGG
CAAACGTGAACATGGTGACACTCTCTCCAGTTTGGTACTGAAACTTTCTGACGGCTTCAC
TCCATGCTAGTTTGATTGCCCCAAAGAAAGCTTGATCCAGTGGCTGGATAAGGTGACTGG
CATGCGCCTTCAGGCAGTAAAGGATGACACCATTCTCGTTACACAGCGTGCTGATTGCCA
GGGAATGATGGCTGGAATGGCCGTCCACAAACAGCACCACTGGTCGCTTTTCTCCCAATT
TGGGAATGAAGATGTCCCTCAGAAAGCTAAGAAAGACCACCTCAGTGATCCAACCATTTG
GAGTTTTTTGAAAAAAAGCCTCTTCAAAACCTTCCAACGCATTGAAGCGAGGATCTCTGG
TGTAGGGAAAGATCAGCAGCGGTGGAAGGTACTGCCCCATGGCAGAGGAGCAGGCCAACA
TTGTCACTTGCTGCCGTGTGCCACTTGTGACAGAGTAGACGTGTTTTGCTCCTGTCATGC
TGATGATTCTCTTTGTCTTTGGACATATATTAAAACCACTTTCATCAGCATTAAAGATCC
GGTCAGGAGAGGTCAACAAAGTGGGATCGATGGTGTCCAGGTAATGTTTCATTTGCTGAA
ACCATTCACCTAGAGCATCCTTTGTCACAATTGCTCTCTCACGGCCAAGTGGTTGTCCAA
TTCTTTCCCGTATCTCTGGATGCCTCTTGAAAAAGGCTCGCATCCAATCCTTTACAGGGC
GGTTGTTTTTGAAGACAGTCCTCTCTTCCCTATCATCGAGAATGGTTTTCACCATGTCTT
TGAGGTCGTCTTTGGTCCGTCCAAAACCTCGTTGAGACACTTCAATCAGCCAATCTACTA
GCTTCTTCTCCTCTTCCATTGACAGAACTGTTTTGGGAGCAGGCTGCATAGGTCTTCTTC
CCCTGACCTTATCCCCAAGGGTGGCGTAAGGGATACCAAAAGTTTTGGAGGCGGCATTCA
GGGACATCTGTTTAGATCTTACCAGCTCCACAGCTTTCTCCACTTGTTCTTGTTTGTACC
GCTGTGTTGATGCCATTTCAGCAAGGGCTCAGTATAGCGGAAGACGCACTGCCTCTCTCT
CCCTGGCGCAAACACAACACTGGAACGGTACTGGCGGGAAAATTTGAACTACGGCCCGCC
ATTTAAACACTCTGTTTGTGTGTTATGAGATTTAACGCGGGGCTTAGCGCACAGACCCGA
CTGGCGCACAGACCCTCCAGTACTCTACAGGGGCAGCTGGTTGTTTCACTGGGACATGTT
TACCCTTTCCTTTTTTTACTCCACCCTATCTTCTGTCACTATCACTGGTTGAAGATGGCT
GTGATCGTGGTGGTGGTGGTGGTGGATCAGCACCTGATCGGGTAACAGGAGAGCGAGTGC
GAGAGCGACCACCCACGATGCCTCCATTTTCACCACCCTCATCACTATGACAAACTTTCT
TTGTTGCTGGAGCATCAGATTCAATGTCACTCGAAAATGTCAACTTTCTTTTAGCTTTTC
GTGGCATTATTGAGTTTCTAGGTCTCAATATAGTTCAGTTATACCACGAAAAACAAGACA
ATGCAGTGTGTAGATTGGCCCTGTCAAGAGGCTAATTGTGACTGACGCTCATGCACACTT
GAAAGCACTAACTGGCAACTTATCATACTGGAGACAGTGTTCCATAGTAGGGCTACCTCC
TACATCAAGTTTGAAAGTGTTGCCAAGTCTGGCACAGTTTTTGTGTGGGGTCGAACATAA
TGCCGCCCGGGCGGCTCCTCGGTTCTCCACGGTCCAGCCTCCCGGGCGGCTCCTCGGTAT
TTACGGGTTAATCACAACATTCACTGTGATGTCCTGAGATACAGTGCAGTAGTGTGGGTA
CCTAAGCCTCCACTGATCAACTTGTCTAAGTGTTGCTGATTACTGGGTAAGACTACTGCA
TTAATTATGACATTTTTTGAAGATTTGTGTGGTTCTGACATGGCACAGCAGTCTGGGTAT
GTGAGTGTGCGTTGATGAGTTTGTTTGAGTGTCAGTCTGCAATATTTAGTTTTGTGATTA
TGTGATGACAACACTAGCATAAATCTGGTCCTGTACGAATGAGGCACACTGCAACACATT
GCTTTCCTATATCCAAACAAAGCATTGGGTACTACTTGTTCAGTGATGGGCAATTTATAC
CATAGTAATTTACACTTCTGTCTGTCTAAATATATATACCAGGCCATCATTCCCATGCAG
GGTGGCCCAGAAAAAGCAACACACACTCACACATACATCAATCACATCCCAGGAGCCTTG
GCATAGCACAGCTGGCTGAGGTCATGAAATAATATAGAAGAGCCAGATAAAAAAGTCATG
CATGATCCAATACTGACCAACAAACATGACAGCCAATTCTCCACCACTCCACTTCAACGT
ACAGACTTATTCAGCTAAGTAACCTACAGGGCAGTGTATATACGGTTAGGTCGCTCAGTA
CCTAACACCTCAAGTCTGCCCAACCATGGTATGTAATTTTATGTAACCTGGGACTCCATT
TCTGAGCACTTCCCAAGAATACCATTACTTAAACAAGCTTTTCCTTTTATTTTCTATTGC
CCAGTCCTACACATACACATGTACTAACTTTGCAAACCTCAAGTATGTCCAACTAAGGCA
TATGATTTTATATAACCTGAGACTCACTTCCCAAGAATACCATTACTGAAATGGGCTTTT
CCTTTTTAGGTTCTCATACCCAATCCCACACACACTAACTTTTTCTACTATTCAAGCCTC
AGTGGCAAAAGAGACACATCAGCAGTGCACTCCACAGCTCATGGTGGTGGTGAGGGATGA
GACTTATGCATGGCAGCTTCCCAGTGCATTCAGCAGCTCCTGTTGGTGGCGAGGGAGCAG
GTATCTCTTGTCTGGTACAAGCTCAGGAATGTCGTCCCTGAGGCTTCTTTGTGACTTGGC
CACGATCAGGAGGCGGGTGTAATTGAGAGCGAGGCGCTCCTGCAGGAAGCGCAGACACTC
CCGCAGCAGGTTGTCCCAGGCCTGCATTCTTCCCTTCACTGCTGCTGTGCTCCCTTCACA
TGCAGCACTATCATTAGGCTGGATACTCCTGTGCAGGGCCGCCAGTACTGGAGACATGAC
AAGCAGAACTGTAGTGTCTTGCTGGGACAACACCTGCAGCAGCCAAGTCTCTGGGGATTC
CATTCTCTGCACATCCCTCACAGTGATGTCCAGAACCTTTCTGCTGCAGCACTTGATGAT
GGTAGCCTTCAGGTTCTTACAGAAGTGCATCAGCTCTGGTGTGTCTGCAGCATGCACCAA
CAGCACATTCCCAACACATGGAGAAATTTGGCATCTGTCAGTGGCAAGTTGTGTAGTAAT
TAAGGGAGAGTCTAAAGACCTTGACTCACTCCTGGTGCCTCTCGTGTTGTGGTAAGAGGG
AAGGAGGCAGGTAAGCTGGTTAACTGTTCTGGTATGGCTGAAGGTAGTGATGACCACTAA
GCCAGTACAGAGACAACACACTCCCAGGATTGCAATCAGCATCACTGCAGTTTTGTTGTC
ATCCACGGGAGGTCCTGTTGTCTGCTGCTTGTACATACAATCTTCACAGGGCAGAGCATA
TGACATTTCTTTGCACTTCAACTCAGATGAATTGTACACAACAGGAAGGTACATCAGGCG
GTATAAGTTATTGATAGTGTAGTTCCCTGGGATAATAATCAGTGTTTCTTTTGAAATCAC
TCTGCCAGCAATGTTCCCTTCCATGTCTTTCACCTGGAGGTCCAGCTGGCTGACCCACGG
AGGAAGCCTATGAAACTTCACTTGAGCCTCACTGTCACTCAGGAAGATGAATCCCTCACA
GAAGAGCTCAAGGCCGTTCAGGGAAAAGTTGTTGGATATCACTTCTCCCATCTTCAACGA
GTACAAGCCCTTCTCCATGTAGCAGTGCTCTCCTGCAGCCTTGAATTTAAATCCATCCCT
GTAGCTTCTGCTGCTTTCCTTCACAGATTCCAGGTAGATCCTCTCATCCACACAAGCATA
CGGGTTCTTCACTTTCACAGTGTAGTTGAACCATCCTGGAAAGGGTCCTTGATTCGCTGT
CACATTAATCTCCTGCGGGTCACATCTGGGAAATCGGGTAGTGACGAGGGCCTTCTGCAC
ACCTGTCGAAGAAATGGCGGCGAGGGTGGGGGCGTGGTGACAGCTTGTCACCAGCACCAA
GAACGGAGCCAGCAGCCACGCCTCAGACATGTCTAAGCCGCACGTGACGACTCTGAAGCA
CCGGACAGCACCTCCTCCTCCTACAACGGTCGTGCGTGCACTAAATGGCTGCAATTGCCA
CTCGCCACTTGCCTCTCCAGCGACTGCTCTTGGCTCCTTTCCTCTATGCGTACGTC
>c85996_g2_i1 len=2586 path=[4041:0-27 16906:28-48 16927:49-49 16928:50-51 13151:52-278 @17734@!:279-486 13579:487-487 5206:488-518 17502:519-1692 @3524@!:1693-1879 2184:1880-2585]
GTGGGAGAAGCCTGGGTGGTGATCTCTCCCGAGCTAGGGCACAGTGTATGTGAACGCAAG
GAACTAGAGATGATCTGAGTCCTGTGCACAGTGTGTGACAATAATAGTAATTCTAAGCCG
CCTTTAGCGTCAGAATCAAGATCAAAACAGTGAACGGCTACGGGACGTAAACATAACACC
AATAATTTTTTCCTCTTGCTTCACTACCGTATCCATCACAACAACGTCAACAACATATTA
CCCATCATTACTACACTGTAGACAAATAATTACAAAGGAAAAAAAAGGGGGAGAACAAGT
AGACATCGCATTATTAACAGACAAATAAGTAGATGCCAAAACACGTAACTGATATTTGTG
AAGCAGATAAACACAATTAGTCATTATTGTGTCACCACGAGTCACCTGTCAACACCTGGT
GCACGGGCTGGAGAACAATGAAGGCAAGGAAACACAGGGACACGAACAACTGAACACTGA
ACGTTGCATCACCTTATGTGTCATCACTGAGTGTGTTGCAGGGTGCGAGTGTCGGTGCCA
TGGAGGCTGTGAGTGCCGGCCATGTCAGCGAGGCGTGGTGGACTGAGGCCTGCAAGAAGG
TGAAAAATGCGCTGGTGTTTGTGGACGGACCAACAGCTGAGAGTCTGCACTGGAGTGGAG
GACTTGGCCGGCTGGCTGATGCTGGGGCTAAGAATGTCAAGGAGTTCTCATCATTTGAGA
AGGGCAGCGAGAGGGATGTCAAGGCAGCCTTCCTGCTGAGTAGTCCAGTGAGGGGCACCA
CGGCCACTATTCTCAAAGATGTGATCCAGGCATCCAGCTTCCAGTACTGCATCATCATCA
CCTCAGCCCACCCCAGCGTGCACACCTATGCACGTTATGGTGGCAGAGATGTGGACGATG
CTGTGCTGACCACTGAGTTGGAGCAGAGTGTTCTGACCTGGATGGGCAACATGAACTACA
CTGTAGAAGTATTTTACCTCCCCCTGGTCATCGTTCCATACTCTGAGGATCTCTTCTTTA
TGCCGGTGTTTGCCTCGTTGTATCCACTCCTGAGCCCTGATGTGCCCAGGATATCCAAGC
ACCACCAAGCTGTGACTCGTGGCGACAAGATCAAACCTCTCACTGGTCTTGGTGAGGTTG
AGTTCCACCACCTCCCTCATGAGATGCGAGTGTCGGTGCGGCAGCTGGTGGCCTCCATAC
ACAGCCTCCTTCAGGGGATGAATGCGCGGGAGGAGATCTTCACCATCGGACAGACGGCTC
ACATCATCGGCACAGAGCTGGATGTTTTCTCCCCAGCCAGGCAGAGACGAAAGGTAGCAA
CCAACAAGGTGTCATTGGTGGTGGTGGACCGCACACTGGACCTTGTGAGTGCTGCAGATC
ACAGTGGTGACACACTGATGGCCCGCCTGCTGGCCCTGCTTCCCCGCCTGCCTGGCCACT
GTCTCGACTCAGCTATCAACATGGCGCCACTCTGTGATGTTCATCCGTCATGTGAGTGGA
CACTGGTGCCAGGGTGTCTGGCACCGCAGGGGAAGGAGCAGAGGGCAGCAGAGGTCCTCA
GGTCACTGGTCACAGCCCCGGCCAAGGAAACACTCTCACTCATTAACAAACATGTGGTGG
AGGCTGCCAGTCGCAAGGACCTCCCTCCAAACTCACCAAAGAAGGAGGGCAAGATGATGG
TGGACAACCTGAAGAGGAACATCCAGCAGTTTGCCTCAGACATTGACGCCTTCACAGATA
ATGCTGCTCTGCTCCAGCAAGGCCTTGGGGCAGTGGAGGCGCTGATGGATCCTCGCCACA
CACACCAGGACCAGCTGCTCAGCCTGGAGAAGAGGCTCCTGCAGGCCCTGGGTGATCCAG
AGGAGACGTCACCCTTCACCCAGGTCTTCCAGCTGCTGAGGACACGGAAGAGTCACGGAG
TCACACTGGATGACCTGCTGAGCCTGATGGTGTATGTGGCATCTCTTGGAGGCTATGGCG
TGTTCTCTCAGCGGGAGGAATATGCCCTGATTAACCTCCTGTCCCATGCCATTGTGGAGG
ATAAGGAGGAACTCTCAGACCTCCTCCTTGAATTGGTTGGGGATGAGGTGGATGAGGTGT
CAGCCCTGAAGACAGCTCAGAGTATAGCCAGCCAGCTCCATGCCCTCACCACTGTCAGGG
AACATCTCAAAAACTACAGAAGTGTACATTTCCCTGGCGATGGGGTGGAGCCGGCCTCCT
ATCACAGTCTGCTGCCACGGCTTGTGCAGGACTGCCTGGCTGCACCACAGGGGGAGATTA
CTGACCTGGAGTACAAGTCAGCTGGCTTCAAGGACCTCATCAAGACAGGTTTTAGCCTGT
TTGTCAACGTGAGCAAGCCTTCCCCACGCGATGCCCCTGTCATGCTGGTGTGGGTGGTCG
GGGGAGTGTCACCGGGGGAGGTAAAGGAGGTGAGGCGCACAGTGAAGGCTCTCAACTCTC
CCTGCAGGGTGATCCTTGCTTCCTCCCACTTGTCCTACCCAAGAGACACAGTGCAGAAGG
CATTGCAGCCCAACTTTTTTCTCAGAGGGTTTTAGATGGTTGGTTTAAGTCTCTCTCTCT
CTCTCT
>c86630_g2_i1 len=405 path=[14174:0-404]
AGAGCAGTTATCTAAAGCTCTACCTGCAAAAGAGAATAAGACACAGTATGCATGTGTTGG
TCTTACATATGTAATGGTGGTTCACCAAGCTGTGTTAGTCTTCTTGTAAAGGCCAAAATC
ACTGACATCTTTCAGGACCATCTCATTTCAAATTTGCTTGGTTTTACCTCTAAAATCTCT
ACCAGCTGCATAAAGATCTCTATCTATCTCTTTTCACCCAGTCCCTCTGCACCATCTTCT
CAACATGTTGCATCAACTCCAGGGTGACAGAGGGTGTAGAAAGTATGGAAAAAAAATCAT
CTTAGTACTTCATAAACACAAGAAAATCCTAGAAAGGAGCTGCTGATGTATTCTTCCCCA
TTTATAAAGCTGTGTGAGCACTTGTGAAGAATTCAAAGAACACTC
>c86758_g2_i1 len=3436 path=[1:0-157 528:158-212 10020:213-240 10047:241-3435]
GCCCCCCAAAAAAAGCCCAGTAGGTTGGGGTTTTTCTAATCCTGACACATTGTTTCCCAT
ACACTTTGCCATAGTGTATAGAGAAAATGTCATACTTTTCACATTGATGTATAATAATTT
CAGCTGGCTGGCAGTATAACCCTGGCACCCACACACTACTTCTGCCTCAGCCTCCCACTG
GCAGATGTTGTTAGAGGTTGTGGCACTTCTAATCCACTCACTGCCACTTTTATCAGATTT
TTGCCTTTAACATCAGTGGCTTCATCTCAATTAGTCTGGTAATACGAGGGTTTAATGTAT
ATAAAAATGATCAGATCTGTTACAAAAAGATCAAGACCATGTTCTGAGAACTAAACTTGC
CAATTCTCAAAAGACATCAATAGATAGTAGCAATTACAGCTGCAAATCTAATACTTGTAC
TGGAAATCTAATTTCAAGAGGTATTTTGCATTGATTTGGGCAACATCATAAACGATGTAC
TCATTATACAGAAGTGATGTGTTTTTAACACCTGAAGTGATACCTTTACCAAGAGGAACT
TCCACACCATCCTCCACCTTGATGGTCGCCTTGGGGTCAGGACATGTGCGGCCCAGGCCC
TTGGTGCTGTGTTTGTTAGCAGGAAGTTTCTCCACATACTCTGCACCGAGTCTTTCATAC
ATATTGCCGAGTGCAACTTCACAGAGAAGAATTAACCCAGTTGAGTTTGACTTTGAGGTG
CAACAGTAGTTGGCTGATTTGGAAACCATGTCAGCAAAATAGACACCTTTACCAAACATG
TATCCTGTGACTGGTGCCTCAGGGGGTGCAATGCGAAGACCCTGAGACAGGATACCAGCA
AAGTTTGTGAGGCGGGAACCATGCCAGAGTAGCTGCCTGTTGTGGAGCTGCTTGAAAGGC
TTGTAGCGTTTCTTCTCCCCCTGGCGCTCAATCTTAAATGCCTCATCCACAACCAAAGAG
TAGTGCGAGTGTGTGGCAGCATGTGTGTTCTTGACATAGTCCTGGATCATCTTGAATTCA
TCAGAACTCTTGTCAAGCACATCCACTTTGGTCTTCAGTTTGCGGTAGTGTTTGTCAATT
GGGTCGGCACCCTTGTCTCCATCATCTTCAGATTTCAAGAGGCTGTAGGCAATCTCAATC
TCACTGAGGTTGTCCAACATGGCAATTTTGTTCTTAATCAGTTCAAGATCTTTCAGAAGA
GGTGGAGTTTTCATCCCAAAGTCATGAGGAATGAGTGTGTAGAACCTGTTGGAACAGTCT
AGCAACTGGGCATTCAAAGCTGCCTGTGAGGACGCTGCTGCCTCATCTCCATCCACAGCT
GGTTTCTTATCCAGCTTCCCCATAAGGTCCAATGCCTCTGAGAGAACACGGTAAGCTCTC
TCAATCTGCTTCTTGCTCAGCTTTCCAAGTGGCATTTTCTTTGTGTCAATCTCAAACTCC
AAAAGGGATTTCTTCATGGTGTCTACATCGAAGATCAGTGCTACCAACTCTTGCACAGGC
TTTGGCAGCTTACTTTTGGATCCTGCTACCAAAGGCTTAGAAGCAGTTTCTTCCTCCTGG
CCGTAATCAATATCCAAGGGGAACCAGCAGCCTGGTACCTTCTTGAATTCCTTGGCTGAG
AAACGATTGCCTGTCTTTTCCTCATACAGTGCCTCAAATTGGGTCACAGCATCATTAGCA
TCCTCTGTGCTCTCCAACTTGTTATTACCAATAGTAGTGCCAATGCGGCCCCAGGAGCGA
AACACCCACCAGCTGTTCTTTTTGTCACTTTCCAAAACTTGCAACTTGTAATAGGAGTTT
GTTCCCTTCATGATGTTTACCATACCTAGCACACAAGTGTATAGTTTGTTTCCTCTCTGG
TACACATGGGCCTCTTCATCCAAGCCAGAATCTGGGTCAACTGCAGCACCTCCCTTCAAC
TTGAACTTCTGCTTGTCTGGTATGCTCTTGGTGAAGCGGGACTCGGCTTTTGAAGACTTG
GTTGGAAAAACTCTATCTTGAACATTCCCTCCCCATGAAGCAATACTCTTCTTGGGTATC
ATGAGCAGGGCCCCTCCCTTTTCAACTTCATCAAGGAAGTCCTCACTGACACAGTGCACA
TCCAGGGACTGGGCTTGGGCTATATTTTTCTCCGTCCCACCAATATCATCTGGAGTGGTT
ATAACGGCAGCGGTTTCCTTTGTAACTTTTTTTACTACTTCTCCACCCAGCTCCTGCACT
TTCTCCTTCAGGACTTTCTTGTCTTTTGAGAACTTCTTCCCTATGATTGCAAACTTCATT
CCTTCCAATGGCTTATTTGGATCTGATGCTGTAGTTCCATTTTCCTTCTTTCTGGACATT
GCTGCACTAGTTGGTCCATGGTCTATCCACACCCTCTTTCCAATCCCAGGAAACTTGTAT
TTTGAAAAGTAAGGAACCTTCTCCTTCAGCTCCTCAGGCACCTTGAAGGGACGCCGCTTG
GGTTCCTTCACTATGTTGGTGCACTTCGTCCACTCTGTTAGGTTGCCATGACAGACATAA
CCTTTGCCAGACTCATACATGAAACCTTCAGTGTGACAGACTTCACAGGGCTCAAGAGCT
CCAAAGGCCATGATGTCTACAATAACCTCCAGCATCTTACTTTCACCTTTCGGTATATAC
TGTTCATTGTCCTCCAGGATGACGGAAAGCAGCTTCTTATTAAGAACATTAGATAAGGCA
TCTCTGTGCTGGAACATTATCTTGTTCTGCTTGCGTATTATTTCCTCTTCCTCCGTTTTG
ATCTTTTTGGTGGCAGTGTCAGGTTCATCCTCAGCTTTACGTTTCACTTCAATTTTCTTC
AACTTTTCCTTAACCATCTTCTTGTCATCAGCAGAAAGGGTGAAGAAGCCTGGCAAAGCC
TCACCACTGTCATAAAACTCAAGCTCAGTTCTCTTTTTAATGAAACAATCCACGTGGTGC
CAGCGGTCAACTGGGCCATACATTCGGGCGCGTTCATCATCATAGTCTTTCTTGCTGATC
CTCACTTCATCCTTCAAAATTTTGTTCTCACAGCCTCTGCATGTTGCCCTTCCACTCTTT
GCATATTCAATTGTGTAATCATTCAATCCTTGGTTGCCAGCTCCCTTACCCTTCTTGCCT
TTCTTGCCACCAGAACTACCTGTACTTGCTGGTGCTCCTCCTCCTCCACCACTTTCAACT
TTGGCCTTTATTTTCTGCTGGTCTTCCCATCTCAATGAGTCAAAATGAGCAATGTCAGCT
ACAGTCTTAGGGCGTTGCTTCCCAAAGAAACACATTTGGTGATACCAGTGAGGCACCTTT
CCATCAAACATAGGCGACTGCACCATCACCGCAAGTCGCAGGGAGTCCTTGGCGATGTTT
TGCTTGCATCCTCGGCAGGAAGCACGGCCACTTTTAGCGTACTCGGCTTTGAACGGCAGC
TCCTCGTCCATGTTGG
>c86765_g1_i1 len=2105 path=[1873:0-275 2144:276-285 122:286-381 2248:382-390 @596@!:391-554 2417:555-570 @423@!:571-1492 6253:1493-1494 6255:1495-1507 3348:1508-1808 1490:1809-1824 1506:1825-1980 6369:1981-2104]
AAACAATCGCCTGACTCGGGGTGCACTGAGGCTGCGGGCCGAGATGGGAGCCATGGGTGA
CGCGCGGGGCTACCTGGAGCTCTCCCCGGACCCAGTAAGGTTCGAGCCAGTCAGCAAGGT
CACCAATGTGTTCTTTGACGACACTAGCAAGGAGGTGTTGAGTGTGCGAGGGGGAGGCAC
ACTGGGGGTGGTGGTGCGGGGGCAGGGCAGGGACCACACCTTCAGGATGGAGGACCGTGG
CCCCATCTCCTCCCTCAAGTTCTCCCCCGACCACACCGTCCTGGCCGTGCAGCGCTCCAA
GAATGCTGTGGAGCTGCTGAGTTACAACAATGGAGAGGTGGGTGCTGGCCTGACCCAGGA
GTGCCGTGCCAAGTCTGCCACGCTGCTCGGCTTCATCTGGACCAACAATGATGACCTCGC
CCTGGTGACTGACCATGGCGTGGAATTTTACCAGGTGAGCCGTGAGCGTCTTGGTGTGCG
TCACCTGCGCAGCTACAGTGTCCCCTGCACCTGGTTTGTGTGGAGCCCTGAGTGTCTGCT
GCTGCTACTGTGTTGTGGCACCTCCCCCTCTTCCACCACCCTGCAGCCCTTCTCCTTCAA
GCCTGGACAGTCCACTAAGCTGGCCAAGTTTGAAGTGGAGGTGAGCGGTCCCGGCGGTCC
CAATGCACCAGGAATCACGCTGGGGGAGCGCGACGTGTGTGTGGGGTGGGTGTACAGCCT
GCCCTCTGTGTGTGTACTGCGCCACCCCGCCTCCCCCTCCGTCACCGCTGCCCTTGATGT
CTACACTCAGAACAAAGATAGCCAGTTCAAGAAGGCCTACACATGTCGCCTGGAGCTGAC
TGGGAGGTTTGCTGTCAACATCATCGACAGCCTCATCATTGTGCACCACCAGGCCTCAAA
GACCTCCCTGCTGTTTGATGTGCTGGTGGGCGGAGGTGACGGGGGAGGGGGCATGACCTG
GGTGTTCCCCCTCCCCCCGCCAAGGTCAGTGCAGCCCTTCTCTCTGGTGGAGGCCAGCGC
GCTCCCCTGCCAGGCCGCCTCTCCCCCCTCCCTCCCCTGTGAACTGTATGCCCCCACTTG
GGTTGTGTTTCAGCCAGACATTGTGATAGATGCTCGGCTGGGTTGCATGTGGCACCTACA
GCTGCGCCTTGACTGTCTGGCGGAGGCTGTGCAGGACAAGACGCAGCTGGTGGACTGCCT
GCTTCGAAGAAAACAAGCCAAGTCTCTGGTGCTGCTGGTGGTGAGGAAAGTGGTGGAGTC
AGGACAGCTGGCCTGCCTGGGACAGATATTCGACAAGATCAACGCCGCATACAGGCAGCA
CCTCAACACCATCCTCCAGTCCCAGATGGGGGAGAGTGTGAGCTTCTCTGCTGCAGCAAG
TGGAGGGGTGGAGCGGCGTGTGGTGGTAGTGGAGCAGGCAGACATGTACAGCGCTGTCCT
GGCCCCACTGATGGAGGAAGCAGAGAAGGTGGAGAAGGAAGGCAAGGCTGGTGTGGGAGA
CAAAAAATTGTCAGTCCGAGCAGTGGTGGGGGTGGTGGTGGAGTACACACGCTCGCTGGG
GGCAGTTGGGGTGACTGTGCAGCATTTCCTCTACGAACTGGTGATCAATGCCTTGGTGCG
TGCCAGACACTTCTACCAACTTCACCAGCTGCTGCAGTACCATGTCCTGGCTGACTCCAA
GCCCCTGGCATGTCTGCTGTTGTCCCTGGTAGGGGTGTACTCAGCGGGGCAGCAGCTCAG
CCTGGACATGCTGTGCCGACTCAACACAGCGCATGATGAGATCATTGAGGTGTTGCTGTC
ACAGCGCCAAGTGACACCAGCCCTTAGGTATGCACGCAGCGTGGGCCTGGCGGAGTCTGT
GTCGGCCCGGAAGTTCCTGGAGGCAGCGATGGGTAGCGGCAGTGACCAGGTGTTCTACTC
CACCTTCACCTTCTTCAGCCTTAGGAACACCCGGCTGAGGGGCAACCCAGCCTTTGCTAA
GGGTGAACATTGTGAGGTCTTTGTGGAACATTACAAGAAGTTATTTGGAGAACTACCTGA
CTACAGCAATCAGCAGTTGTAGTTTTGGTTTGGTAATTGTAGCAGTAGTAGCAGTGGTGG
TGGTG
>c86225_g2_i1 len=1466 path=[2058:0-190 8520:191-202 10337:203-211 10346:212-295 2369:296-319 2393:320-419 2493:420-459 2533:460-495 5108:496-1465]
ATTATTTGAAGCTATAGTCTACTCATTCTTTGCCTGCACATGGAACCTAAAAGTGTGTGC
ACAAAGAAAGCAGGTTACTGGCGTGGGTTGGCACTAGAAACCAGTGCAATAAGGTGTTCA
CAAAGGACACGGGTAACCAATTCTGACCCTCTCAGTGAGCAACACAGACAGAGGCAGTAT
CTGTCATCAGTGTACAAGATGTCGAGCTCATCGTCTGATGATGACTTCATGCTGCTTGAT
AGTGTTCATACAAAAGTCAAGAGAAAAAGAAGAGCAGTACAAGAAATAAACTACAAGAGA
GAAGAGTTTGGAGAATATCATCATCTTTTCAGTGATCTGAAAAGGGACAACGCAAGATTT
TTTGAATACACAAGGATGACACAAGAGACATTCAACTACATTCTCAAGAAAGTTGAACAT
CGTCTTGTGAAGACATGGTGTAATTGGCATGAGCAACCCATTCAACCTGAAGAAAGACTT
GTCATTACTATCAGGTATCTTGCCACAGGATCGTCGTTCCGTTCCCTTGCATTTTCGTTT
AGGGTCGGAGTGACAACGGTGGGAAAGATTGTTTCAGAGACTGTTATCACACTGTGGGAA
GAACTACATGAGGAACACATGCCAGTACCAACAAAGGAGTCCTTCAAAATGATCGCTGAA
GATTTCTACAGCATCTGGAATTTCCCTAACTGTTTAGGCTCAATTGATGGAAAACATATC
CGTGTTCAGTGTCCCCAAAATTCAGGATCAATGTACTTTAACTACAAAAAGTTTTTTTCC
ATTGTCCTTCAAGCTGTTGCAGATGCACACTACAAGTTCATTGCTGTTGATGTAGGAGGC
TTTGGAAAGCAAAGTGATGCTGGTACGCTCCAAGCCTCTGATCTGTACAGTGTCTTGACA
AAGGGAAAACTAGAAATTCCTGAACCTTCTTACCTACCAAATACAAATGTCAAAGCTCCA
TATGTGTTTGTGGGGGATGAAGCCTATCCACTTTTACCTTTCCTACTAAAACCGTATGGT
GGACGTAATTTGACTATTGAAGATACCACCTTCAACCAACGTTTATCCAGGTGTAGGAAG
ACTGTTGAGTGTGCTTTTGGCATGTTATACAGCAAATGGCGTTTACTGTCAAAGTGTGTA
GAAACCAAAGTTGATTTGATTGACAACATTGTAAAATGTATTTGTGTTCTGCATAACACA
ATCATAGATAAAGAGGGCGTTGAACATCATCTAACTGAGACTGCTGTCTCAACTCTTCAG
CAAAATGATCATATGTATTGTCGGGGAAGACTGTCAAACGAAGCTGTGAATGTTAGGGAA
ATCTTTAAATCTTTCTTATTGAAGTATCCTTTAGTATACAAGGACCAAACAAAGCAGTAA
ACCATGTTTAAGAAAACAGAGTTTCACTAGCTGTGTTTTTGCTACTTAACTAATCTTATA
ACTCCTGTACTGTCCATAGTAAAAAA
>c86123_g1_i1 len=1951 path=[2457:0-340 2798:341-462 @2920@!:463-1004 3462:1005-1769 13272:1770-1770 4228:1771-1950]
CCCTCACGAGTCTAAGAAAACGCCGAGAGGGGAAATCCCTCCAGCGGACTGGTGTAGACT
TCCTTCCTTCATCATTCATTGATGTTCCTTATGTTATTCGACGCACGCACCAAAGTCAGT
GGTATAGCTCGCCCTGCTTATGTTGTTCGATGAAATTGCACACACACAGCGTTGGTGTTA
TTAGAGAGGAATTTTAATGAGAACGACATGAACGACCTTGAGCAACAGGTGTTTTGTCAA
GGTATTCCTAGAGTGACGGACACACGCACATCAGAGTCCTGGGGAAGTGTCACCTGGTTG
TCTGGAGTCACGCGTCACCCGTAACCTGCTGGCCTGCCCCAGTATATATAGTGTGTTGGA
GTTTCTGCTACTGGATCATTATGGCAGTGATGCTTGATGCAGCAGCTATTGGGGTGCCAG
ATGCCATACCCAGGGACATGATGAAAGCACAGAGTAAGCTCAGGTGTGAAGGTACATCAA
TTTTGCTGGAGCTGGATGAGTGTGAGGCTATGAGTGTGGTGTTCCTGGCACTGCAAGGAA
ATTTGCTCGCTCGTCATGGCTACAGGCTTTCCCAGTACCTCTGTCGTGGCCAGGCAAAGG
AAGCTTTTGAGCAGTTGGTGGAGTTGGCAGAGGAGGGAGGAGGTGGAGGTGTGTTGGTGG
AAGCACTGTACATCATTGGTCGCTATGATTTACTGGAAGACCATCTTGGACTGCCAGTCA
ACTTCACTCTTCATCAGTTCTTCAAGAGAGAAATTGGAGGAGTGGAGCCTGATAGAAAGG
CCATGTACTGTGTTTGTGCTGGTATGGCCCAGGAACAAACTGATCATCTTTTAGCCACTC
GACTAGAAGACTGGTGCTGTTCAGGTTCTGGCCGACCCCTTGAAGAGACCTTTGTGAGGA
ACCTCACTGGAATTAATTACCATGTGCTCCTCAATCAGCTGTATCAAGCTCTCTTGGCTG
AGCAGCGAAACTCCCTGGCTTCCTGCCTACAGCCCTTCATTATGCGTCCTCCCAGTCCTC
CCTGTACTTCAAGATCATTCTCTGAGGAGCTGTCATCTTGTGAACGTGATGTATACCCAC
TGCCCACTGGTTACCCACATGGCCTCTGTGTTATCATTAACATCAAGACCTTCATGAAGC
CCAGAGGAGTGGAGGATAATTTTCCCCTTGTGGAGCGTCATGGCTCAGACATTGACAAAG
AGCGGCTCACAGGAACCTTCAAACTCTTTGGATTTCATGTCATGCATTTTGACAATCCAG
ACTACCAACAACTACAACAGTTTTTTCGGCGCTTGCGCATGGATCCTCGTCTGGCAGTGG
TGGCTTGTCTGGCAGTGTGTGTCATGACTCATGGTGATGAGAATGATAATATTTACCTGC
ATGATCGCACCTGCATTTCCACAACTGACCTGAGGAAGCTGTGCTTCAGTCAGGCACTGC
TTAATAAGCCACGCCTGTACTTCATCCAGGCATGCCGTGGGAATGAGGGGCTGAGGCCAA
TCTTGCTACAGCAAGATAACACCATAGTCACCCATTCTGAAAGTGACTGCCTCATCTCTG
CTGCCACAGTGCAAGGCTTTACTGCTGTCAGAAGTCAGACTGAAGGTTCTTGGTACATCA
CAGATCTATGCCAGGCTCTGCAAGAGTATGGCCATATTATGCCCATCAAGAATGTGCTGC
AGAAAACTCGCCAGAACCTCAAGTCTCGTATGGGAAGCATGAATAACACCTATGTAACTC
AGTTGTCTGAAGAGAAAGTCACCCTTATAAGAGATGTGCAGCTGGTCAGAGCTGAGGAGG
AACACTTCTTGGAAGGAATAGCAATCCTAACACAACTTGAAGTTATGGAAAAGCTTTTAG
AAGAGGCTTTGGAGGAGGTCATTGAGAGTCAAGACAACCTGGAGAGTTTAACCAGCAGCC
TCATCAATGTGAAATTTTCTTAAGGTGATGC
>c86363_g2_i1 len=4268 path=[2362:0-55 2418:56-171 @2534@!:172-826 4248:827-1042 4463:1043-2661 @3118@!:2662-3153 1940:3154-4173 5:4174-4197 29:4198-4267]
TCATTCCATTACCAGCACAACACTTTAAAGTCAATAGATTTTTTTTTTCTTTGGTAGATG
TTAAAGGCTGCTGCAGTTCATATAAGTGTTCGATGTACTGTATACAAGGTATACCATCAG
TTACTAATTTCCCAGTCAGAAATCAGGGATCAAGCAATACTCAAGGAAGCTTGGCTCCCA
GGATGTGTTTGTGTCCATGCCCACGGGCTCAGGAAAGTCTTTGTGTTACCAGTTGCCAGC
AGTGTTGGCAGAGGGGAAGGTGGCCATTGTGGTGTCTCCTCTCATTGCCCTCATTAAGGA
TCAGATGGAACACCTTCAGAAGTATCACATTGTTGCTGAATCCTTAAACTCCAAGATGAC
AACCAAGGAACGCAGCAGAGTACTGGCAGACCTGAACTGTGTCAACCCTTCCACCCGTCT
GTTGTACATTACCCCTGAGCAAGCTGCCACCACATTCTTCCAGAACTTACTACAGCAGCT
ACACAGATTCAACAAACTCTCATATTTTGTGGTGGACGAAGCTCACTGTGTCAGTCAGTG
GGGCCACGACTTCCGGCCTGACTTCTTGAAATTGGGATTCCTGAAGAGCAAGATCCCAAG
AGTTCGGTGGATTGCCTTGACTGCCACAGCCACAGCAAGGGTTGTTGAGGACATCTTTGC
CCAGCTCAAACTAAAGAAACCAATTGCTAAATTCAAAGCATCATGCTTCCGGGCAAATCT
GTATTATGATGTGCGATTCAAGGACGCCTTGGAGGACCCTTTTGAGGAGCTGCGGGACTT
TGTGCTGGAGGCACTTGGGCAGAACTGGGAGGAGAACAGAACAGTAAAATCTGGGTGTGG
AATCATTTACTGTCGGACAAGGGCTGGCACTATAGAGGTAGCACAGCAGCTGTCAGCCAA
GGGCATCCCCACCAAGCCCTATCATGCCGGTCTGAAGGCAAAGGAACGCTCACAGGTCCA
GGAGGACTGGATGGATGGCATTGTGCCTGTCATCACTGCCACTGTGTCCTTTGGTATGGG
TGTTGACAAGGCCTCCGTCAGGTTTGTGGTGCACTGGAGTGTCCCTCAGTCCATGGCTGG
GTACTACCAGGAGTCTGGGAGGGCCGGGCGTGATGGCAAGCGGTCCAGGTGCAGGATATA
TTACAGCAAGCGAGAGAGAGATACAGTGTTCTTCCTGCTGCGCCAGGATGAGAAAAAAGG
GAAAGTGTATGGCAAGGTCAAGAAGGAGGAGCAAGCTAAGGCAGCCATCAAGAGCTTTGA
ACAAATAGTCAAGTTCTGTGAAGTGCCAATGTGCCGACATCTGGCCTTCACTCAGCACTT
TGGAGACGACAAGCCAGACTGCAAGAAGAACTGTGACTACTGTACCAATCGCAAGGTGGT
GGAGAAGCGTGTGGAGCAGTGGAATGTAGCTCTGGTCCGCAAGGAGTCATACAGGTTTGC
TCCAGTGGCGGCTTTTGAAAGTGACTTTGATGATGGCAGCCTGTATGGGGGAGGCAGGAG
AGGACTGAAGAGAGAGCAGAATGAGTATGACCAGGATGGTGATGGAGATGACAGGGTGAG
GGAGGCACAGCAGCAGGAGAAGAAGGACAGAATAGCATTAATCAAGGAGCAGTTTGCATT
GCGTCGAGGGAAGAGCAGCAGGGCCTCCTCGTCTTTCTCATCTGCCTCGTCATCCTCCTC
ATCAGCAAAGAGCAGACTCAAGGAGCAGCGAGAGAAAGAGCGAGCAGAGAAAGAAGAGAA
GGACAGAGCTGACAGGTCAAAGCTCATCAGTGCTCAGTTCACATCCAAAATTGTTGGCCT
TAACATTGCAACCCGAGAGAGTTACCTCCAGCTGGTTTCTCAGGCTCTGTCTAAGAACTA
TGAGGTGTGCTGGCAGCCTGGTGCAGGGAGGAGCCACCTGAAGGAGTGTGACATCGAGGA
CGTGGCCACCAAGATGGAATACCAAGTGTTCACTTCCACCAATGTCATGATGATGTACCG
CAAGGGCATGATGTCTCTGATGATGAGCCTCAGGAAGGACACTGGAGAGACAAAGTTACG
GCAAGAGCTGGCAGAACACCAGCCTCAACTGAGCCTTGGGCAATTGGCCAAACAGATTGA
GAACAACATCAAAGACAGGAAGGCAAATGAGAACTTGGGCTTCAAGACAGCAAGTGATGT
GCTCAAGAATAATAAGAGCAAAGAGGAAAGCAAGCCATCATTCCCACCAAGGCTGTCCTC
AAGGAAAGGTTTTGCCCTCAAGCGTTCCCCCACACGGCAGACTTCTCTCACCTCTTATTT
TTCAAAAGATGCCACAAAGTCAAATGCTACTGTCAGCAGTCATCAGATGTCAGAGAGTGA
GTCTGATAATGAAATGGTTGATGGAAATGTCAAGGAAAATGGAACAGTGGATGAACATAG
AGATGATGATGTGATGGAGACAGTAGAAGATGACAATGTTGTCTGCAGTGATAGTAATTA
TGACTCTGAGGGAAACCAAGAATTTGACATGGAAGAGTATTCATTATCAGATCTAGAGGA
AGAGGAAAGAACGAAAGAAGAGGGAGAGAGAGAGGAGGACGGAGAAAAAGAGAAGGTGGA
AGAGGATATTGCCCAGGAGGCATCATCTTCAAACACAGATATAGTCAGTACCATCTTGGA
CAGTGAGTATAAATTTGAAGGGCAAAGTAAATACATTAAAGAAGAAGAATCCATGCAAAC
TTATGACACTACTGTGGAGAGTGAAAGTAATTATAAAACTGAAATAAAAAGTGAAAGAGA
GGATGGCACACCATCTATGAAGGATGACATAAAGCAGGAAGCCATGGACAGTGAAGACCT
ATTCTCAGAAACTGAACCAAATAATGTGCTCAGCTCCAATGAGTATAATTTTGGAGGAAA
GAAAGTTGTTAAGGAAGAAAAGTTTTCCATGGAAGACAGTAAATTTAAAGCTGAGGGAAA
GAAAGAGATTAAGGATGAGGAAATGTGTGTGGGAGGTGAGGAGAGTGAGGTGAATGGAAG
GGAATACAAAGGTATGGAGAGCTTGAAGGAGAAATCAAGAGGTACTGACCACAAGGAAAT
TGAACCTGTATTAGGCATGAAGAACTCAGAGTTATCTCACGATACTGACCAAAATAACTG
TCGGGACCAGGAGGAGAAGAGCAAGAAAATAGACAAAAAACGGAGAAGATCTAGCAGCAC
CAGACTACAGATTATTGACCTCTTTGAGTCCTGTGACGATTTTGTTGAACCAGTGATTAA
GAAAAGTAAAGTATCAGACAGTAAATCCAGTGTAAAACCTGACCAAAAGACTGCAAATAA
GATTCACTGTGAGGCAAACCAACACAAGGAATCAAACAGCAGTAGTAGAGGTGAAAAATA
TCGAAGAGATAAAAGTGGAAGTGAACCTTGCACTGAAAAATCACCCAGTAGTGTACGCTC
ACATAACACTGCTGATGTCAGGCTACATTCTCAGCACACCTCCAAAGAGTCTGAAAAAAA
GGACAAGAAATACAATTGGGACTCTGAGAGGAATGGAAAAAGTTCAGGAAAATCCCACGT
AGACTCTAGAAGGGAAAGAAAACATCCTAGTTACTCAACAAAGAGTTCCGACAAATGTAC
GGAGGTCAGGGAAGCTTCAAAACACAGTGATAGGAAGAGTGATAAAGACAGAGAAATTAG
ATCAAGTGATAAAGGTAGGGAGATGAAAAGTAGTAATAGTAAAAGTAGTAGGAATTCCTC
ATGCAAGCTAAACCAAAGTGCTGTTGAATCCAAAAGTTCCTCTGGATCAGCAGTAAAACA
AACAGAAACAGTTCCTTCTCATGGTACCAAAAAGGCTCGTGAGGGGCCTGAAGATTCTGC
CAAGGCATCTGCAAACTCAACCCTCAGAGGGATGAACACCTCAGCCCAGCCAGAAGCAGC
AAGGGAGGAGAAGCCAGCACACAGAGGAGCCAGTGCAGGGAAGGAGAAGCAACAGGTGGC
AGATTGGGTGGTGAAGTACTTAATGCCTCACTACAGGAGCAGTGCCATCCAGGACAAGGC
TGTGTTCAAGGCGCTGGCCAGGCACTTGTCACATAAAGTGGTACTTCATGCTCAAACCAA
AGGTGAGGAGGACGTGAAGCAGTACGTTGAGCACATCTTTACCAAAAGGAGAAAAATCAC
ATCGGAGGCTGACGTGGCACTGCTGTGAGGCTGGACCACCACCATCACCACCAGCACCAC
TACCACCACTGCTGCTGTATCCTACTGGAGCTGACATGGGACATGCCCTCAGCAGGACTG
GTATTGGT
>c86414_g1_i1 len=2954 path=[3293:0-715 270:716-2953]
GGTCGTGCCAGTTTGGTGTCTGCTAGTGTAGGGAGCGGAGGTGATCAGGATGGCAAACAA
TGACGTGGAAAATGGAGAAGAGGTCTTCGTGGACGCCGCCGAGGAGGTGTGCGGCATGGA
CCTCTCCACCGCCATGGAGGAGGCCAGGCTCGCCTGCAGCTATTTCTTCAACAACCGCTT
CGAGGAGGCCAGAGCGCTCATGAGACCGTGGGCACACAAGAGCATGTACCATGGCCTGGG
GTATGGCACCTTCATGTACCTTCAAGCCATCATGACCTTTGACCCAAAAGATATTGAGAC
GGCCATAGAAACACTGAAGCAGAGTGTTGAAGTGTGCAACCGGTTCAGACGGAAAAACAC
AATTGGGGAATCCTTGGGAAAAATGGTGAAGAAGGTGGACTATAACAGTTTCACTAAAGA
GGAGATCCATGCTGAGCTGTGTTACGCTGAGTGCCTGCTGCTGCGGGCTGTGCTCACCTT
CATGGAAGATGAGACGCTCATCAGCTTCCTCAAGGGTGGCATGAAGATCCGAGCATGTTA
TCAGTCCTACAAGGAATGCTGGTACATCCTGGAGGGCCGTGACTGGAGCAAAGATGCCGA
CAAGATGCACTTTGAGTCTGGTGTCAGGATGGGAGTCGGAGCCTTCAACCTGATGATTTC
ACAGCTTCCACAAAAGATTCTCAAATTGCTAGAATTTGTTGGTTTCTCTGGGAATAAGGC
ACTGGGTCTTTCTGAGCTGGAGCGAGGGTTCCACTTGGAAGGGTCACTGCGGCGGGTACT
ATGTGCCCTGGTGCTGCTCGGCTACCATCTCATTGCCACCTATGTCCTCGGCACCTCAGA
GGGAGACCTGGAGATGGCACAAACCATCCTTGACGATCACTTGAAGCTTTATCCAAATGG
TGCTTGGTTCTTGTTTTTTGCTGCTCGCCTCGAGTACGTGAAGGGTAATTTTGATCTTGC
CATTGAGAAGTACACAACTTCCCTCAACAGTCAGAATGAGTGGCGCCAGTTCCACCACCT
GTGTTACTGGGAGCTGATGTGGTGCTGCATCATGAGTGCTCAGTTTAAGGAGGCTGAGGA
GTATGCTGACAAACTTTTACTGGAGAGCAAGTGGTCAAAGGCTACCTATGCTTACCAGAA
GGCATGCTGTATGTGCATGAGGATGGATGAACTCACACCAGCAGAGAAGCAAGAATTAAG
TGAAACCATGAAGAGCATACCAGGCCTCAAGCAGCGCATTGCTGGCAAGAGTCTTCCAGT
TGAAAAGTTTGCAGTCAAGAAGTCACTTAGATTCTTTGCACAAGGAGAAACATTATGTCT
CTCTGCCTTAGAGCTTATTTATGCTTGGAATGGCTTCAAGATTTTGGCCAAGAAATATGA
AAATGTCGAAAAAATCTACTCAATAATTGAGAGAGAACTGAAGAGACTCGAAAAAATCAG
AGTGGACAACCGGAGTGAGTACTACTATGATGACTACCTGCTGGCACACCTGGTGAAGGG
CTCTTGCCTAGCTTACATGAACTCTCCGCTACAGGCTGAGGAATGCTTCAAGTTCATTGT
CAGCAATGAGAAGAAAATCAAAGAAGACACTTACCTTGTGCCCAATGCCCTCCTTGAGCT
GGGCCTCCTCCTGCTCCGAGCCAATGACCTGGAACAGTCACGCATCATCCTGGAACATGC
CAAGAACAACTACAAGGGTTACTCCCTTGAGTCTCGGTTACATTTTCGTGTGCACGCAAC
ACTGAACAAGATCAGCAGCCTGCAGAAAGGCTCACAGTCTGAAGGCACCAACCCTATGGA
CTCATACCCTTCCATCAGCCGCTCCCCTTCCCCATGTCTCTCCAAGACTTCTGGCACCAC
CAATGGCACTGGCCTTCACCTCAAACCCACCAAGAATGGCAAGTCCATCTCCACACATCT
CTGATAAAGCAGGTGTTGAGCTCTTGAAGGAATGTTTGAATGCTAGTGTGTGTTTTGAGT
GTAGTAATAATTTTTTTGTTTCGTAATGTTGAGAGTCACATCCAAAGATAGTTGATACTC
AGAGAATTGTGGGTATATCCCAGCAGTAAGCATTATAAAGTGCATTCCATAATATTATTT
TTGAAAGTGTGCAATATTTTCTGTGATTTGCTTTAGTGTATATCCAGTTTATACTTTTAA
TCAAGATACTGATGACTGTGTGATGAAAGCCAGTGCTCAGAATCAGTTTGGGTGTAGTAA
AATTTCACTTAAGCTTCACCAAGGGAACACATCCCATGGCTTGTAATGTCATCTTAGATA
ATTTCAGAATCTTTGATATTGTCAGTTATAAATCAGTAAGGCTTTAAAGCTAAGGAGAAG
CCTCTAACTCTGTTTCATCATATTTCCAAAAATTATTAACTGTGGTTGGTCAGTATATGG
AATCAATTTTACCCAGTGCAAGTAATTTCTGTGATTTATAAATGTTATCACTAGCCTGGA
CTGTATATCCTGGATCAGTGGCAGTATGTGCTGCTTTTGTTATTAGAGGAGGAAGTTCCT
AGTCCTCTGTGTCCATTCCTCTCACTTGTCCTTTATAACATACACGGATTACAATGACAG
TGTTCCCCCAATTTTACCATGGAGTGTGTGGTAAGGGCTAGGAAATAATGATCCTTTATT
CCATATACCATTATGATAGAAATATAATCACAATTAATACACAAGTCAGTTTGGGTCACA
TACAAATTTTTTACCACCTCATGTCAGAGTTGCTCCCCATCCATCCACTCTTTGTTAATT
AACCACAATATTTTTAAGTACCTTATAACTCTTCACTTTCTTATTGGTGTCTCATTCCAT
TCAGACACATCATCTACAGTTAACTTTTAATTCACTCTTCATACATATGTACTTGAATTT
TAATTTAAACTCTGATAATCTATTGGTCAGGTAATTCAAAGGTGTTAAGTGAATGTGTGT
GTTTGTGTGTGTGT
>c86336_g1_i1 len=17004 path=[17369:0-4438 400:4439-6616 23979:6617-17003]
CAGGACGTGGTGACACGTGAGAGAGTCCACGTGAGTGCTTACGGAGATAGGGGCAGGCGG
CCATGGTCATCGAGTGAAGGAGAGGCGGGACTTGGGATTAGTTGCATGTAGCTGGAAAAC
TGGTGACAACATCCGTGTCGGGCAACGCAGGACAACGCTTACTGTTCGCCGCAGTGGTCA
CTTCGCTCCTCAGAGCCGTCCCACCAACATCATCACTCGCCGTCTCGCTTCATCACTCGT
GCGCGCACGACCACTGTCAATTTTCGAGTCCTCCTCAAAGGCTATGAAGTACTCGTAACT
GCGGCGTCCGGGAGTTAATCATCAAACGCGGGGGCATCGCTCCCTGCATGGCCATCCTCA
GCATGGTGGCCTTCTTTTCCAGTCGGAGGGCGAGCCTGGCTGGCTCCCTCCTGGCCCTCA
CGCCATGCCTGCTGCTGCTGTTTCTGGCGGGACCCACCTTAGCCGGCATGTCCAAGAACT
TTCTGGGCAACAACAACTTTAATCCCCAAGACCAGATGCAGAGGACGTTCTACCCGAAGG
AGCAGTTCAGCAGATACCGGCGGAACTACCTTGATGACGAGTCATCGCCGTTCCCAGGCT
ATCCTGGGTTCTCTGGAACGGCAGCCTTCAGGGGGGGAAAAGGTGGAAGAAAAGGTGGAC
CACGAGTTGGAACTGGATCCAGGGGCTTGCCTTCCTTCCCCGGCTTTGGAGAAGGACCTG
GTGCTTTCCTGGAGGAGGCCACAACGGAGCGGATTGCGCCAGATGATGACAGCTTGGCAA
CCTTCAAGTTCAACGGTTTGACAGATTTCAACTCTCTGCTGGGAGTTCCTGGGGGACCCC
GACCGCCTGGTGCCAGTCAGGTCAGTACCTCTGGCTCTTCCTTCGGTTTCCCTGGTGGCT
CCTCCAACACCTTCGGCAATCGTGACTCTCCTGGGTTCTTTGCTCCTGGAAATACCTTTG
ACACACGACCGCCGGCAGGGAGGCCTGGAGTACCGGGATCTGCGCGTCCCAGTGGCACCG
TAGAGGGAGGAACGTCTGTCTTTACTGGGTCTGGTCAGGGTGGCGTGTTGCGCCTTCCTT
CCACGGGACCTAGTTCCACTCGCTTCGGCGGATCTCAGAACTCATTTTTCGGTGGAGTAG
GTGGTGGAGCCCCGCCTAACAGGTCCCCGAACTCCAACAGCTTCATGAACCCCTTCCTGT
CACCTTTTCCTGGATCTAATACCGGCTTTAATAACCAAGGCGGCAGTCCCTTTGGTTCAC
CAGGCACTGGGCCTTTTGGACCTCCTGACACTGGTAATCGATTACCCCCAACTGGAACTG
GGACTTTCAAGTTTCCAACTGATGTAAAGTTCTCTAACTTATTATCTCAGGGACTTGGTG
ATCCCTTGGATGGAGGACCTTACAGCATTCCCGATGAATTCAGGGCCTTGTTCGCTGACC
TCTCCACTACCGTCAAGCCGCCTCTGAGAGTGACTTCAGCAGAAGACACCGACAGAGTGT
TTCCAGGCAATAACGAACGCGAACTGGAAAACGAAGACGAGGACTACGAGGAAGGACATG
AAGACGTTTTGCGTGAGAGAATACCACTCAAGAGCAACTACCGGCGACCTCTTGAGCCCA
ACCGAGTCTGCAATACCGAGCCCTCCCCGCCGCGCAATGGAAGGATCGACTGCTCCTCTT
ACTCGGGCTGCCGCGCCGTTTGTGAAACCCGCTACCAGTTCCCGACGGGCGAGCGCCGCT
TCTTCCTAAGGTGTGACGACGGCGAGTGGGTGGTTGCAGGCGGTAGCCGAGGCGAACACA
TGCCCGACTGTGAACCTATCTGTCGGCCGCCCTGCCAGAACAACGGCATCTGCCTGGCGC
CCAACAAGTGCCAGTGCCCCGACAACTGGGAAGGCCTCACTTGCGAGACGCCCAAGCCCC
CGCCTCGCCAGGAGTGCTCCATGAAGCCTCCGACTCCCGCCAATTCTAAGATCTTCTGCG
GCAACAATGAGTGCAACGCACGGTGCCATGAGGGTTACCAGTTCGCTGAGGGCATGACGC
GGCTTTCCTTCATGTGTGAGGACGGCGACTGGGTCATCAGGCACGAGTTGTTTGCTGGCA
CCAACCCCGACTGTGAACCCATCTGTGATCCTGCGTGTCTGAATGGAGGCAGCTGCATTG
CTCCTGACTTGTGCCAGTGTTTAGAGGACTACCGTGGGGATTACTGCCAGTACCCGATCA
GTAACTGTGATCCCAAGAAGATGGGTTTCAACGGAGGCCACAACTGCTCCGGCAAAGACA
TGGTGTTCGGCTGTCAGCTTTGGTGTCCACCCCCGGTCCAGTTTGAATTTCCCGCCGCCG
AATTATACAGCTGTGATTATGCAACGAGTATCTGGTCCCCGTCCCCCATACCCATGTGCG
ACTACGAGGCCCTGCGAGAAATAGAGGAGAGCAACAACCCACCTTCCATAGAACACGAGG
GATTAGTGGGTGAACATCGGCCCACAGCACCGCCTATAACAGACGCTCCTCCACCGGCCG
TCAGGAAATTCCCGGGCACCTGCTTCACCTGGTCCAACTCCCACTACAAGACCTTCGACG
GCAAGGTGTACAGTTTCGAGAGCACCTGCCCCTACACACTCCTGAGGGACGTGACTCACG
GCACCTTCAGCGTCAACCTGCGCAGCACTCCGAACTGCGAGGGAGTGTCTTGCAACAGAA
CCATCCAAATGTTCCTCGAGGATGAAGAGTACGTTCTTGGACTTTCAGAGAATGGTGAGC
CGAGCCTCGAATATAAGGACACGAGCCTGGCTATCCCGGGACACATGAACGGCGTGGTGT
CTGAGCGGGTGGCCCACTTCGTTGTCCTCAAGGTGTCTGGCCTCGGCCTCACCCTCAAGT
GGGACATGAAGAACCTGGTGGTGGCGGACGTAAGCGAGGTTTTGTGGAACAGGACTGGAG
GTCTGTGCGGCCAGCGGGATGGCAACCAGGACAATGACTGGAGCTACCCTGATGGCTCCA
CTGAGTACAGCCTCAGCGCCTTCGTGCAGGGGTGGCAGGCCAAACTCATCGGAGAACGTT
GCCTGGACCAGCCACACGTCAGACACCCCTGCAGCCGCCCCTCACCCACAGACCCTGCTG
TTACTTTCTGCTCCCGCCTCCAAACTGACCCGAAGTTCGCCGACTGTCGCCAGGTGGTGG
ACGTGGAGCCGTTCGTGAGAGCGTGTCGCTGGGATTACTGCAGCTGTCGGAGCCAGAACC
GAGAGGATTGCGCCTGCAGTTCCTTGGAAGCCTTCTTCAGGGAGTGTGCCAGTGTTGGTG
TGACTATATCCGGCGGCTGGCGTTCCCAGGATCTCTGCCCTATGACATGTAGCAATGGCA
AGGTGTACAACCCCTGCATGTCAGCCATCCAGGCGCGGTGCGGACAGCCAGCGGAGACCG
TGCAACCAGACTTCTGTGTGGAGGGCTGTGACTGTCCTCCAGGGCTTGTCCTCCATGGTG
ATGTCTGCGTCCGGTCTGAAGACTGCCCTTGTACCTACCACGACAAGGAGTACAACGCTG
GCGACAACATTCCCAACGATTGCAACTCCTGCACGTGTCTCGGCGGCAAGTGGGTGTGCA
CGGAGATCAAGTGTGGCTCTCGGTGTGCTGTGGTGGGCGACCCTCACTACACAACCTTCG
ACGGCCGACGCTACGACTTCATGGGCAAGTGTTCCTACTACCTGGTGCAGGCTGCGGGCG
TGAGCATCGAGGCTGAGAACACACCCTGCGCTGGCTCCATCTCCGAGGACATGAACTTCC
CTGCCTCCATTACGGGTCAGTTCCCGTCCTGCACCAAGTCCGTCACCGTGCGCGTGGAGG
GCACCGTGATCCGCCTCAAGCAGAAGGGGGAGGTGACGGTGAACGGCGTGGAGCTGAAGG
ACCTCCCAGCGTGGGTGAACGGAGTCTACATCAAGAGAGCCTCCAGTCTTTTCATCATGG
TGGAGTTGAGCAATGGCCTGGACGTGTGGTGGGACGGCCAGACCAGAGTATATGTCGACG
CACCGGCAGACTTCCGCGGCGAGACTGCTGGTCTTTGCGGAACCTTCACTGACAACCAGC
GAGATGACTTCCTCACTCCCCAGGGTGACATTGAGCAGAACGCCATCGCCTTCGCCAATA
AGTGGAAGACTTCTGAGAGATGTGAGAACCAACCTCAGGCAGAGGAAACACGCCCCTGTG
AGACTCATGTGCAAAACAAAGCTGTGGCAGAAAAGTTCTGTGCCAAGATCAAGTCCAGTT
TGTTTGCCAAATGCCACCTTGAAGTAGACCCAGAACCCTACTACCGAGACTGCCTGTATG
ACATGTGTTCATGTGAGACAAAACTGGATGGCTGTCTTTGTCCTATTTTAGCAGCATACA
GCAAGGAGTGTGCCAGGAAGGGTATCACCATTGACTGGCGGGCAGAGGTTCGCGAATGTG
GTGTTCACTGTACTGGTGGACAAAAGTACCAGGTGTGTGGCAACAGCTGTGCACGGACCT
GCCTAGATCTAGCTACCAATGTGGACTGTCAGAGGAAATGTGTTGAAGGCTGCAACTGTT
TGGAAGGTTTCTCTCTGGACAGTAGTGGCATCTGTGTGCCCATCACTGAGTGCCCATGTG
TGTACCAGGCCAAGGAGTATAAACCTGGCTATGAGATGATGCAAATTCAGCCTGATGGGA
CCTATCGTGTCTGTGAGTGTTACAACACGGACTGGAACTGCTGGGAGCCACGAGGCAATG
AGTCTGTGGCACGGCCTCCACAGGTCCAGTGTGAGAGCAATGAGGTGTATGTGGACTGCC
TGCCAGAAGAGGAGAACACCTGCCAGACAATGCACTTGCGACCAGTGCCAAGTGAGTTGT
GTCGGCCAGGATGCGTGTGTGCCCAAGGATATGTGCGGAATGTAGACACAGGCATCTGCA
CCCCTCATAACTCATGTCCCTGTCATCATGGCGGCCGCTCTTATGAGGAAGGCGATGTCT
TAAATGATCAGTGCAACACTTGCAAGTGTGAAGGTGGACAGTGGCTGTGCACAGACACAC
CTTGCCCTGGCATCTGCACCGCCTGGGGAGACTCTCACTACAAGACCTTTGATGGGCGTC
TGTATGACTTCCATGGTACCTGTGACTATCTGCTGGCCAAGGGAAAAGCCAGCCGGACTG
ACACATTTGAGGTTACAATACAGAATGTGCCTTGTGGTACGAGTGGTGTGACATGTGCCA
AATCTATCACATTAAGAGTTGGCTCAGGAGACACCCAAGAAGTTGTTGAGTTTTCCCGCA
ATAAACCTCCACCCACCAAGAACATGACACGAACAATTATTCGTGAAGCGGGACTGTTCG
TGTTTGCTGAAGTGTCAGATATGGGTCTGGTGTTGCAGTGGGATAGAGGCACAAGAGCCT
ATCTGCGTCTTGATACTCAGTGGCAGGGCAAGGTACGAGGGTTGTGTGGAAACTTCAATG
GGGATGACCAGGATGACTTCCAGACTCCAGCAGGAGGCTCCAGTGAGGTGTCTGTTAAGA
TATTTGGTGACTCATGGCGACTTCAAAACTACTGTCCAGACAGCATTCTCATTAAGGATA
CTTGCAGCCTTCATCCACAGAGGAAAGTTTGGGCAACAGAAAGATGTGCTATCCTCAAAA
CTGACTCCTTTTCTCATTGTCATTCAGAGGTACCAGTGGAGCCCTACTTGGAGAGGTGCC
AGTTTGATGCCTGTGGGTGTGATATGGGTGGGGACTGTGAGTGCCTGTGCACAGCTATAG
CAGCCTATGTGCATGAGTGTAGCATCCACAGTGTGTACATCAAGTGGCGTACGCCTGAAA
TCTGCCCCATGCAGTGTGATGAGTCCTGTGAACACTATGAGCCATGCATCCCCACTTGCC
CCATGGAGACCTGCGACACTCTCCTGGATCCTGCTGCTCCTCTCTGCACCCAGGATGCCT
GTGTGGAAGGATGTGCCCGAGACGTGTGTCCCCCGAGCCAGGTGCACAAGAGTGCCACGG
ACTTGGATTGTGTTCCTAAGGCTGACTGTGAAAAGAAGTGCATGGAAGTGGATGGAGAAG
TGTTTATGGAGGGTGACATCATCTCTCAGGATGATTGCCACACTTGCACATGTTCAAGAA
AGAAGAAGATATGCAGAGGAACACCATGCACCACCACCACCACCTCTACCACACCTGGTC
CCATCCCCTCCCCTACCTCCACAATCAGCTCCACCTACATACCTGGTCGTGTGACAACAC
CTCTTGTCACCACACCTGGCCCTGAGGAGGAGGAGTTCTGTAGGAATGGCTGGACAGAGT
GGCTTAGTGATGACAAACCAATCATATTCAGGAAGAATTCTGATGTAGAACCTGTGCCTG
AAAGAATATGGAAGAGCAAGAGTAGTCAAGGATTCTGCTCCCAGAGTCAAATGGTGGACA
TTAGGTGCCGTGCTATTGGGACGCACCGGCCACACACTGACCAGCCAGGTGTGACTTGCC
TGCTCAATGAAGGACTCTTCTGCGAGGGGAGAGATGATGCCATGGCTGAAGATGCCTGCT
GGAACTATGAGGTGGCTTTCCTATGTGACTGCAGTCTCTCAACTGTTCAGCCACCAATCC
CAACCACCCCTGCCACACCAGCCACTCCTCCTCCAGCTGTGACGCCTTCTGTACCACCTG
TTACTGAGGAGCTTGAAGAACCCTACACCTGTGAGGATGAGGGCTGGAGTGAGTGGTATA
ACCTCCACTCTCCTGACTCCAATGGAGAATTTGAGTCTCTCTCAGAAATTCGCAAGACAT
ACTCACTGTGTCCAGACCACTACATCTCTGAAGTGGAGTGTCGTCCAGTACGAGGTGGAG
AAGTGGAGCCTATATTCACTTGCAACAAGCGTGGTGCCATGTGCAGGAATAATGGGGATA
TTCAGTACTGCCAAGACTATGAGGTGCGTGTTTTCTGTCAGTGTGAATGTCAGGATGGCC
TTGGTATGGAGAACTACGTAATTCCCAATGAACAGATCACTGCCTCCTCCCAGAAGACAC
CAGATGACAAGGCCCATGCTGCACGGCTCAATGCAGACTGGGCCTGGACTGCTGAGGGAG
ACAGCAAACCTGAGGGGGAGTCACTGCTATCAGAGTGGCTTCAGATTGACCTTGGTGAAG
TAAAAGAGGTGACTGGTGTGGTGACTCAAGGACACCCACATTATAACCAGTATGTTAAGA
ATTTTGTTGTCCAGTTCTCAGAAACAGGACTAACATGGGAGGATGTTATGGAACCAGAAG
ATGCTTATGCCAAACAATTCCAAGGGAACACAGACTCATCAACACCAGTGACAAACCTGT
TCCCTGAGCCAGTGTTTGCACGCTATGTCAGGATTGTTCCCACTGATTTCCATACGGCTA
TTTCTCTCAGGGTGGAACTCAAAGGCTGTGATATTAAGGAAGTGACAACAACTCCCCCAA
CAGTTACTCCACCCTTGGAAGGTGTGTGCATTGATGGCTGGACAGAGTGGATGAATACAC
ACACACCAGGCCCTGGAGACTGGGATGATAGAGATGACCTTGATACACTGACTGAGAAGT
ATACATTCTGTGCTCCACACATGATTGTGGATTCAGAGTGCCAGGCAGTAGGTCACGTCT
CACTGCCTGACCAGTATAGTATTGTTTGCAATGTAAATAATGGTCTCCAGTGCAATGATG
ATCTCCAAGGACCAGACCATTGTTATGACTATGAGATAAGATTCTTCTGTGACTGTTCAC
TTAGCACAACTCCCTCACTAGTAGTGACTGAAGAGATCACTACTACCCCAGTGACTGCTC
CACCTATACCTCCATATCAGGAAACTTGCTCTTATTCTTCTCCACAGATCAAGGAGCATG
AAGAAGACTGTCGTAAGTTTTATGAGTGTGCACCAGCACTCACTGGGCTCAAATATGTAG
AGAAAGAGTGTGGCCCTGGCACATTCTTCAATCCAAGGCACTCTGTTTGTGATTTTGAAT
ACAATGTCATCCGCATAAAGCCAGAATGTAAACAGCGTGTAACACCACCACATGTAGTTG
CCACCACAACCCCAGAACCATGCATTGGAGACTTTTGGACAGAGTGGTTCAATGTCTCCC
ATCCAGCCATTGATGGTGGTGACTTTGAAACCTTTGAAAATATCCGTAGAGCAGGATTGG
ATATTTGTGATAATGAGTACATCACAGATGTGCAGTGCCACTTTATGAAGGTGCAAGGTT
CCAGATCCCCTAGCAAAGGCCACCGTAAGGGCCATAGCAAGGGCCGTAGCAAGGGCCGTA
GCAAGGGAGGCCGCAAGGGCTACAAGGGTGGGGGTCACCTTGATAGACTTACATATGGAC
GTGCAGACTTCAGCCAGAGCAAAGACCGCTTTGTACAGTGTTCCATCACATCAGGCCTCA
GCTGCCCCAGTTCTCAATGTGAAGATTATGCCATCAGAGTCAGATGCTCCTGTGAGGCCA
CCAGAACCACCCCTGCTGTCCCTGTCACCACCCAACCCCCAGAAAGACCCTTCACAACAC
CAGCTGTCCCAACAACCACGCCAGAAGTTGTCTCAGAGTGTCCTCAGGGTCAGGTGTATG
TTCCCAATGCAATTCCCTGCATGCGTGTTTGTGCCTACTACCGGTACTTCCTCAGACAGA
ATGGCATTTGTCAGCATGATGGAGAATATGCACCAGCCTGCTTGGAACCAAGGAAGCGTC
AGGTGTGTCCACCCCACCAATACCTGCGGGACAAGGACACGTGTGTTGCTATTCAAGACT
GCAACTGCCGCCTCCGTAATGGACAGGCTGCCCCGCCGGGCCGACCCATTCCTGTGGATC
ATTGTGAGGTGTGTCAGTGTGTCAACAACTTACTGATGTGTGACAAATCAGCCTGCATTA
CTACTACTGAATCTGTCTACACTGTGACTAGTGAGCCTCAGTTCATTTGTAAGCACTGGA
GTTCATGGGTGAGTTTGTCCGTACCCAGTGAAGGGAATGAACAGGAGCTGATTGCTGACT
TGGAGGAAACATATCCCAAAAAGTGTCGTGAATATGGCAGAATACAGTGCAGAGTGCAAG
GCAGTCATGAGTCCATTGCTGAAGCAGGTCAAGTAGCCACCTGTGATCTACAGAGAGGCC
TTGTGTGTCAGAGTTCAGAAAATCCTGAGGGTTGCAAGGACTATGAGGTTCGTGTGTTCT
GCATATGTAATGATGAGGACTGGGACAGCTCCTTCTTAACCATGTCAACTACAGTGCCAT
CCACCACCACACACTATCCTCCTCCACCACTGAATGTCACCACAGAAAGACCATCTCATG
ATAAGTGTCCGGAGACCATGAGGCATGAACAGTGTGCCATGCCATGTAACAGGATCTGCA
TGTACTATCAGTCCATACTAAAAGAAGAGGGCTGGTGCTTGAGTGAAGATAACTGTGCTC
CAGGTTGTGTGGAGCCAAACAGGGATATGACCTGTCCACCTGGCATGTTTGGAATCAATC
AGGAACACTGTGTCCAGGTGGCTGACTGCAACTGCCGCCTCTCCAATGGACAAGCTTTGC
CGCCTGATGTAGAGTACCAGGTGAGTAAGTGTGAGCTGTGCAGATGCAAGAACAATGCTC
TGCTGTGCTCTCGCATCCCAGACTGTGAGGAGCCAAGCACCAAGTCAACCACCTTAGAAG
TGATCACCTTAACCACGCCCTCAACCACCTTCGAGCCAGAGAGCCAGATTGTTCTCAAGA
CAGTGTGCAACAGTTGGTCACCTTTCTACAAGAAAGAGCGAGAATCTGAGGGATTGATCT
TGAGCCTTGAAATGCTTCGCACGCGTGAAGAGTTTCTGTGCGAGAATCCCATAAATGCCA
CCTGCAGAGAAGTTGCCACCAAAATCCCAGCCTCTGATCTTAACCAAATTCTAACTTGTG
ATGCTGTAGAGGGTCTCAAATGCCTTGATCTGGAAAATGCTCAAGACTGTTACAATTATG
AAATTTCCTTCTATTGCTTCTGTGAAGAAGTTTCAACCCCACCACCTCGTGTATCTTCTG
TGGGTCCCACCACCACTTTGGCTCCGTGTGACTCTTGGTCACCATGGATCAACACTGCTA
AACCATGGCAGGCTGATGGAGACACAGAGTACAGATCACTTGAGCAACTCCAGGAGGAAT
ACAATTTCTGCCTGCAGGGTCAACTGGCAGACATTGAATGTGTTGAGGCTGCCAGTGGTG
CCAACACTGGGGCAGATGTGGGTCTCAGCTGTGATGTGCGTTTTGGCTTCCGATGTACTA
ACTCGGCTCAGGAGCGTGGTAGCTGTCTGGACTACAAGATCAGATACTACTGCACCTGTG
AAACCACAACAGTAATCACCACCGTTTTGCCAGACTTCACCACACCCCCTCCAAAATGTT
ATCCTGACAAGTACATTAACCTCCTGAAGAATGTAGATGATTCCGCTTTCTCCTCAACCC
CTGCACGGAGCACCATGTACGGACCAGCCAGTGCACGACTCTACAACCCAGATAGCAGTC
TTTCCACATCAGGTTGGTCTCCTCTTCGCAACAACTGGGACCAGTTCTTGGAGGTGAACT
TGGGCTCGGTGACACCAGTGTATGGCTTAGTGGTGGCTGGCAACCCCCTCACTCGAGAAA
GAATCACTGCTTTCAATGTGCAGTACTCCAGGGATGGTATCATCTGGACTGACATCCCCA
CTGACCCCACAGACTCCTCAAGCCTACCCAAGGTGTTCCAAGGTCCAATCAGCCCAGTAG
AGGAGAAGCAGCAGATGTTTGATCAACCCATTGAGATGCAATACCTCAGAGTTAAGCCCA
CCAATTGGTACCGTGCCATAGCCTTGCGGCTGGAGGTTATAGGCTGTGAGCTCCCTATGG
TTCCCATTACATCAACCACAACAGAACTCCCGAAGTGTGATGAGCCAATGGGAGTTGAGA
ATGGCCTGCTATCTGACCTCCAAATAGTAGTATCATCTGTTTTGGATGACCGACATGACT
ACTATGGAAAACAGAACATTCGGCTCAACACTCAGCCAGATTCATACCTCTCAGCTGGGG
TGTGGGTAGCAAAACCCAGTCAAGACCAATTTGTGAGGTTTGACTTCACTGAGCCAAGCT
TGCTGTCTGGAGTGGTGACTCAAGGACACCCTGGCTCCCCAGAATGGGTGGAGTCTTTCA
CTGTTGGGTATTCCCCTGATGGTGAAAGTTGGAACACCATCAAGGAGCCAGATGGTACTG
ACAAGGTATTCATTGCAAACTTTGACAGCAACACTCCTGTGGAGAACAAATTTGATCGGT
TGTTGAACACCCGTTTCCTTGAGTTGCGGCCCAAGCAGTGGAATTCCAACATTGCTCTGA
GAGTGGAGGTGCTTGGGTGTTTCCATCCATATCCTGAAGTGACTACTACACCAGCACCAG
TCTTCACTACCACCCAGCCTCCTCCTCCATACTGTGTAACATGCCCTGGTTTACCTGAAG
AGTACTACATGACCTGCATTCCTTGCACCTACCAGGATGAATATTTTGATGGACAGAACT
GTGTCCCATTAAGCCAGTGTCCATGTTATAAAGAGGGAAGCAGGTATGAAGTGGGTCAAG
TGTTTGAAAGCAAAGAATGCAAGGAGTGCCAATGTGTTCTGGGCGGTGAGACATTCTGTG
TTCCCAAGGAGTGCCCACCCTGTGATAATGATGAGAAGTCAGTCATGACTCCCTCATGTA
GTTGTGTGTGTAAGCCGTGCCCTCTTGGGACCAGACTGTGTCCTTCAAGCAACTTCTGTC
TCAATGAGACATCATGGTGTGATGGTATTGAGGACTGTCCTGATGATGAGCTGACATGCA
CCACTCCAATGCCAGAAATTCCATCACCTTGCCCTACACCTTACTGTCCTGAGCACTGGC
AGCTGAAGGTGCATCCGTCCAAGGGTTTCTGCCCCAAGGTGAAGTGTGAACCTCCACCCA
CTCCCTCATTCTGTCCCAGCCCAAAGTGCCCACCAGGCTACACTGTTGTAGTCAAGCTCT
CAGAAGCTGGCAACAACTGTCCTGAATATGATTGCAACCCTCCACTACTCATTGAGCCAA
CCACATGTCCTCCACCTACCTGCCCTGAGGGATATGAAGTGCAAGGATCAGATTATGTAG
ACTACCTTGCTGAAGAGTTCCCACTGGAGACCCAACAGAGTGATGCAGTGTGCTTCCAAT
ACATCTGTAAGCCACCATTGGAACAACCCAAGGAGAATTGCTCAGAACCTGTTTGTCCTG
AAAACTATGAAATCTTCTTTTCTGATGTCAGCGTTCTAGCAGATCCTTGTCCTCCATATG
AATGTGTCCCGGTAACACCATCCACCCCTCTGCCGTGCCCTGCCGTGGAGTGCCCCAACA
ATCTCACCATCATGTACATCCACAGTGAAGACCGTTCCACCTGCCCACGTTATACCTGTG
TGCAGGTTACTCCTATCCCATCAATCACAACACCTTCCACTGTGCCTCCCAAGTGCCCAC
AAGATCAGCTTGAGATTGTGATTTGCAGCCTGAATGAAGAGCTGTATCGGGTGAACCCTG
TGGAGGAAGAGTGTCCAAAGTATGCCTGCAAGCCACTGGGCAGTCCTCCACCTATTGCTA
CCACTGCTATGCCACATAAAGAATTAGTGCCAGTGTGCACTGTAGAGCGTCGCACTGTTT
CTAGCTTTGGCAACACCGATATTGATATGGAGGTCTGCAACCACATCTTGGCTCAGGACA
AGATTAATAAGGACTGGGTGGTTGCAGTGCATAGTAACTGTTCTGAGAGTGATCAGTGCA
CCCAGTACCTCAGTATCACCTTGGAGAAACATGTACTCATCATCCAGCCAGACCTCCACA
TTTCTTGGGATGATCACATCTACACCATTGCACAGGCTCAGCGTATCGGCACTTCCAGCA
AAACTTTCAGTGTCTCTCGGGTTGGCAACTCTGTCTATTTTGAGTCCAAAAAGTTTGACT
TCAGTGTGGAGTGGAATGTGGAAATGAACATCAATATCACACTTGGTGATGAGCGGGTGC
ATCAGGTTGATGGTTTGTGTGGCCTGCATTCAGATGGTCTAAGTAAAGAGAAGGTGAAAC
CTGATGGCTCACTAGCCCACAGCACTGAAGAATTAAGTGATGCCTGGAGCATGGAAGGCG
ATGATTGTAAACCAAAGTGTTCACGTGAAATGACCAGCAAAGCTTTTGAATTGTGCAACA
AAATAATGTTGGAACCATTTACTGAGTGTCACAAGATGGTTAATCCTGCACCCTTCATCA
AGAATTGCTTTGAGACCATGTGTGACTGTCTGGCTGGTAAGGGTGATGAGGAGGAGTGCC
GCTGCCAAGCACTCACCCACTATGTCTCAAAGTGTCTGGAGAAGAATCCTGATGCATCCA
TTTCAGACTGGCGTATCACCACAAAATGCTACAAGGAATGTGGTCCTGGGGAGATCTACC
AGGATTGCTTCCGTTCAAAGTGTGAGAAGCAGTGTGAGACACTTGATGATGAAAGCCATT
GTCCAGAAGAGGGCTCCTGCATCCCAGGCTGCTTCTGTGCCCCTGGCTTGGTGCGCAAGG
GTGAGCGGTGTGTTCCACCTGAGCGCTGCCGCGACTGTGTGTGTGAGGGTTATGGAGACC
CACACTACACTACCTTCGACCGCCTCAACTACACCTTCAATGGAGAGTGTTCATTTGTGG
CAGCACGAGATAAGAATCCTCGTGGCCAACACAAGTTTCAGGTGATCACAAACAACAAGC
AGTGCACCCCTGAGCCAGTGACAGTATGCACTGATGCTGTCACCATCTTATATGACAGTC
ATGAAGTGCTCATTGTAGCCAAGTCACTAGCAACAGGAGGTGTGCAAGTGACTGTCGATA
AGGAGATGGTGGATGTCTTCCCATACAGGTCCCCATGGCTGTCCCTGGAACAGCCAGATT
TAACACAGGTTATGGCTGCCATTCCTGATATACAACTAGAAGTGACCTATTTTATGGACA
ACTTTGGTTTTGCTATTCGCCTACCCTCAGCACTCTACTTTAACAAAACGGAAGGATTGT
GTGGTAATTGCAACCATGACAAAGAGGATGACTTTTTGGCTCGGGATACTGGCCTGGTTG
ACACTGTGAATGACTTTGGCCGCAGTTGGCTTCTGGAGAGTGAACCAGCAACCTGTGGTA
TACTGAAAAAAGAAGAGCTGTTCTGTACTTTGCTCCCACCTGAAGTGGATCCCTGCCTTG
CCATTATGGATGAAGATCTCTTCGGCAAATGTCACCCACTGGAGGATCCAGTAGCCTATG
TGTCATCCTGTCAACTTGATTCTTGTGGTAGCCGGGAGCCTCAGGTGGCTGCCTGCCATG
CCCTGGAGGCTTATGCAAGGCGCTGTGCTGACCTGGACATCTGCCTCAACTGGCGATCTG
AAGAACTTTGCCCTAAGACTTGTCACGGAGGTCAGGAATACCAGGCATGTGGCCCTGGCT
GTGTGCGCACATGTGATAACTATGAGGAGCTTGAGAAGAATCCTGATGCTTGTCCCATCT
CCTCTGTTGATGGCTGCACTTGCCCTGAGGGCACGGTCCTAGACAAGGGCTCCTGTGTGA
ATGAGAGTTACTGCAAGACCTGTGATGATGAGGGTCACCGCATTGGAGATGAATGGCAGA
CAGATCCATGCACTACCTGTCATTGCACAGATAAAGGCAGTTCCTGCAGCACCAAGACTT
GTCCCCACCAGTTGCTCTGTGAAGAAGGATATATTCTTGAGGCAATCCCTGGTACTGGAG
ATGATTGCTGTGGACCACTGAAACAATGTAAGATAGTTGTACCTGAAAACTGTACTGAGC
CCACAAAACCAAAGGATGGTTGTGGTTATGGACAGAAACTTAAAAAAATAGAAGCCCCAG
GTCTCTGTCCCCAATATGCCTGTGTCTGCCTGGACCCTGAAGATTGCCCACAACCTGAAA
AGTTAAAGGAAGAGGACCTGGATGAAGGAGAAGAGATGGTCCTAGACACAACTGGCTGCT
GTCCTAAATACATAACAGAGTGCACTGGCCTGTGTCCTACCCAGACATGTCCGCCCTTCC
ATAACCTGGTGGAGGAACCACTTAAGGAAGATGAGTGCTGTCCAAAGAAGAAATGTGAAC
TGCCTCCTGATGCTTGCATCTACACCCACGAGTCCCCAGTGCCATCAAAGGCCATCAAGT
TCCCAGGGACCACAGAAAAGAAGCTGTACAAGGTAAATGATACATGGCAAGATGGCAACT
GCCTCAAATGTGTTTGTAAGGAAGATGGGGAGGGCAAACCTCACCATCAGTGTGCCCAGA
CAACCTGTCCACGGGAAACTGAGCATCCTGACTATGGCGATTACCAGCTTGAGGTGGTGG
AGGTCCCAGACACCTGCTGCCCCAACATTGTCAGGACAGCTTGTATTGATGACTATGAAG
TGATTGAAGTTGGAGACACACTTCATGACCCACTGAATGGCTGCCGAAGTGTTGACTGTA
TCAGGACCCCTGCAGGCAAAGTGGAAAAGGTGGAGAAAATCTACTCTTGTGATGAGACGT
GTCCATTAGGATGGAGGTATGAACCTTCACCACTATACCCTCAACAGTGCTGTGGCACAT
GTGTGCAGGTGTCATGTGTCACAGATGGTGAAGTTAAAGCTGTAGGAGAGACTTGGCACT
CTGAAGATCATTGTACCATTTACACCTGTGCCAAGAACACCAATGACCAGATACAAATGC
AGACAGTGGAAGTGCAGTGCATCCAGCCCACTGAGGCTGAGCTGGCTCTGTATGTGTACC
AGACAAGTGAAGTGCCTGACCAATGCTGTCCAGCCTATACCCGCACTGCCTGTCTCCTGG
AAAATAACCCAATCTCAGCAGGAGAGGAGGTGCAAGTCCCGGATGATAGGTGCACGACTA
TCAGTTGCTCTGAGGGAGCTGATGGCAATGTGACACGGCGTGAGAAGGAAACAACATGTG
ACACCGACTGTGATCTTGGTTATATCTACAAACCAGCAGCAGCTGAAAGCTTTGAATGTT
GCGGTCACTGTGTCAAGACACACTGTGTGGATGATGGGCACGAGTTTGCACTTGGAGAGA
GGTGGGAGAGTGAAGGAGATGCCTGTTATGAGTACAGTTGCGAGTTACGCAATGACTTGC
CCACTATACTGGCTGTGAAGAAGGAATGTCCTTACTTTGACCCAGAATGCCCTGAAAATG
AGATAAGATTGGATGAATCTGGATGCTGCAGACTGTGTAATGTGACTCGGCAGCCTAAGA
GAGACTGCCAACCTAAGGCTATTCCACTCATGGACACAGTAGGACTCTTCCAACTGTCCA
CATGGCGAGTGGGCACCTGCAGGAACCCTAACCCTGTGCCTGACTTCAGGATGTGTTCTG
GCCACTGTGACTCATCCACAGACTTCAAGGGACAAGGGAGACAAGCCAAGTATGTTTCCA
CTTGCTACTGCTGCAGACCCTCAAGATTTGAGAAGATTCGCATTCAGCTTAATTGTGATT
CTGGTGTGACCTTCAGCCCCGTGTATGACAACATCGCTGAGTGTGAATGTCTGGAATGTG
GCAACAGCAACAACCCATCAGATTATCCCTTAGATCAGCCAATTGTAGATGACGACACTG
AATTCTTTTCCTTGACAGATCCACAGGTTGATCAGTAGCTATCTGACACCTTCCCTACTC
TACCTAGTCTTAATGTAATAGCTTTGTGAAGTAGAACATGCTTGCATCAGCTGATCTTCA
ACAACAGTCCATGAGTGGAAAAAGAAAGCTCTTACACTTGTTATCATGCAATCCTCCTTA
TCCTTCCCTCCATTAAAGCATAATATAAGTGCACATGCACGTACGCACAAAAAATTTTTA
TCTCTCACCTCAAAAGCTAAGCTTAGAAGAATAACTAGTGTGCCATAGCCTTTTCTTACT
GCCCTTTATTCTGTAAATAGTTGCATGTACTAAATGTTTGCAAGAGAAAAAAGAAAAAAA
AAGAGAGAGAGAGAGAGAGAGGAG
>c86874_g2_i1 len=4101 path=[2905:0-75 2981:76-115 3020:116-127 2748:128-153 14314:154-169 2622:170-306 51:307-386 10059:387-623 @14611@!:624-756 2649:757-771 14659:772-1121 3537:1122-1390 @5340@!:1391-4033 13667:4034-4100]
ACAGTTCTGGTCCAAAATACAGTAACTTCTCTTAATAGCACTATGCGAATGATATACATT
AAAACTTTTATAACACATTTAAAACACAAATGCAATAGTAAAAATAAGTAAAACACCTAA
AATAATCGTTAAAGATGGGGCAGGAATCCAGCAAACATCACACTACGGGTGTAACATCTT
AAGACTTGGAGATGCATACATAACTTTATCACTTAAACAACGCTAATAATTTATGCACTA
TAAAACACACATTATCATAATCAGTTCTGTCTACCAACAATTGATGAACAGTTGTGACAT
TATATGTTAATCTAAGGGTCAAAGACAAGGGACAAGTCTCGATGACATGTGTCTCGGTCT
GCACGAGGCCGCAGGGACACAGCCTCTCCTCCATGGGAAGGCGACCACGTCCCCGACGGT
TCCAGCGACCTGTTTCTACCGCCAGGGAATGAGCACTGAGACGAAGTCTTGTCCATGACA
CACGCTCTATCTCGTTCACTCTAGTACTTCTTGTGTATATATCATGTACTATTAGATTCG
GGTTAATTTGTTTATAAAAGGTCAACCTATTTGACAACGAATTCCTAATATTAAGTCTCA
TTCTGTGCTTGGCATCTTCCACATCGTTAAAATCATTTATAGTCATATCTGTGATATACC
TAGACACTTGATCGTTGTAATTTAACACTAACCTCAGTACGTGCATCAACGGGTCATCAA
CTATATCGTTTCTTTCTGTCCACACTTTATGAAAATATTTCCTTTGTTTTTCCTTAACAA
GCGCTTTAAGTGAGGGTAAACCTAATTCCACCATGCAAATGTCATTATTAGTAGTTATTC
TCACACCTAATAATTCCTTTATGCACCATTTGTATAGTTTCTCTATAGGTTTTAAGTCAC
AGCTGAGCCACGATTCGCATCCATATAGCACCGAAGTAGTAACACAAGCATCAAAAACTT
TTCTCTTAATATAAAATGGTACATCATTATTCCTATTGATAAAAGATATAAATTTTAAAA
CATGACACATCTTTTTGTTTGCATGAAGCTTTACAGCTGTTGAGGCTAATCCGTCATCAG
TGAAGGGACTACCTAAATATATATAGCTAGTACAGTAACTTACTCGCATATCCTGACACA
ATATCATTTCTTTATCTTCAGTATTACCATTTACCACCATAAATTTTGTTTTGTCATTAT
TAACCACCATACCGTGTGAGCTACAAAAATCATGTAGAATCTCTATTTTCCTTATCATTC
CTTCTCTAGTTGTTGACAATAATACAGTGTCGTCCATCATCACTAATATGTGCAACCATG
ACAGAAAGCCGTCTAAAGGACATCTTTGTTTGATCATTTGAATCATTACATTGACATATA
TACTAAAAAGCACACAGGATGTAGGGGAACCCTGCCGCACACCCACACTAGTGGCAATTA
ATGCAGTTCCTATAATACTGTTAGTATACTTGTACATACCAGCTAACGCTAACAGCATCA
TCACCCCACATCCCATTTGCTTCAGACATGTAAATAAATCAATCCTAGGGACACAATCAT
AGGCTCGTCTAAAATCGACAAACGTTATAAATAATTTAAATTTCTTTCTTCTGGCAACAT
CCATCAACAATCTAAGTGTTAGTAAATGTTCAGTACATCCTCGGCCCGCCTGGCTGCCTG
CCTGTTCTCGGTGTGGTGCAAACCACTGGGTGAGTCGTGCACACAACACCATATCATACA
GTTTAGCCACGCTGTTGATTACATTAATAGGTCTATAATTACTTGGTAGTAGCTTTGAAC
CACGTTTGAATATCACAAACATCTTAGCATTAATCCAACTGTCAGGGTATGAACCATTCA
TGAATACTGAGTTGAATAATGTGGCAATGAACAATATCCAGGATGCAGGCAACCATTTAA
ACAAAACAGGAGGTATGCCATCAGGGCCACTAGCTTTATTAGACCTTAATCGCTTTATTT
GGGTGTCTACCTCGTTAGTCGTAATAGGTTCATCTAATACAGGAATAGTAATTTGTGAGT
GTAGATCGTTCAGGTCAGGGTATACAGTGTTTGGAGGATTAAATATATCTTCAAAATACG
TTTTAAATGTGTCGTCACTTGGCTTAGTGTTTTCATTAAAAGCAGTGTCCGTCAGTTCAC
CTCGCCAATTAAATAGCACTCCATAGTTTGGCATCATCATTTTCCTGTATCATTGTGTGC
CACCTGTCACTGCCGTGTCCAGCCTGCACCACTCTCTCCTCACGGTGGTCATGCCCACTA
CTATCACGCGCACACCTGTACAGTACTTCTGACAGATTCGATGCAGTTACATTGACATCA
TCGCGTATCTGCATTTCTAAGTCAACTTCGGTAATATTTGACATAAATAAAGTTTGATTG
ATATTGTTAGACATTAAAGGTGGCTTTACAAGTGACTGCCTAGCAGTCAGTAGGTGATTA
CATTCGGCTCCGTGTTTACCCAGGTCACCTGCCCGGGCTGCCACGCTATCCAGACAAGGG
GAGGGAGGTTGTAATGACATGACTACTGGTGCGTGATCAGATGGCAAATTTTCACCATCT
ATTACCTCAAAATGCTTTACATACTTAACCAAGTTCTCCGATATGATGCAAGTATCTAAC
TCTGATATCCACTCCCCTCCTCTCTTAAACGTCTTCTTACTCGTGAAGTGTGCATCACTT
GTTTTCATATTATTAACAACCAACAACTGCTCGTCTACACATATACCCAACATAGCTGCA
GCATTATCATTTGGTGTGGTCACAGGGTCAGGTAGGTTTGGGTATGAGTACTGGTGATAG
CCCAAGGCTGCAGGAAGGTCATTTACCGATACTCCCAGACGACAATTAAGATCACCGATT
ATAAAGCATCCATTATTACATTCATTGCACTTCACTTTTTCTTGAATATTACTTAATTGT
GTATAACTGAAATAAACTGAGTCAGAAGGAGGTACATAACAAGCTCCGAACAGCACACCA
GGTACACACTTTAACTTAAACCATACCTGGTCACCTGTACTCACATTCATGTCATATACA
AGACTGTTTAAATGATTACGTATCAATACACATGTTCCACCTCTTTTATAATGCTCTTTA
TCAAAACTCACATATGCTGTGTAACCTGGAAAGAAAACAGGCAAATTCGTCTTAATCTCG
TTCAAACATATAATGTCATATCTACATAATAGTGACTCCACATTACTCTTTTCTATTTTT
GTCCTTATCGAGTTAATATTCCATGACATAACTTTTATATTTTCCTGTGGTCGAGTTAAA
AAGGATGTGGCCGCCACCTGTCGATCTCCACACCATCCCTGTACAACACTCTCTCCCTGT
AGTCGAGCCGGATGTTACAACCTTCGTTTGTCGGCTTCCTCTTCTCTTCCTCTTGTACGT
CCTTTAATCTTTTCCATTCTCTTCGCACTTCCGGGTGAGAGTCTTTCTTCACATAGATTT
TCTTGTATGGCTCGTGCATGTTCTTCAAGGTGGCTGCTTTCTCCAGGACACTATCCCGTA
GATACTTGGAGTCTACCTTAACAAGCAGGGGGCGTGGCCTGTTACCTGCCTGTTGTTGTC
CTAGCCGTCTGTGTGACCGTACCATCACCTCCGGGCCAGCTGACACAGCATTCATCACCT
TCTGTATCTTGTCATCTTCTGTCGTAGCTCCATCAAGTGACACCTGTTCGTCCGGTACTC
CAAACATTACCAAATTTGTTTCCCGCTTCTGTCGGTCCACTTGCTCCATAAATAACTGGT
GTTGCATTATTATAGCCGACTGCTTCTCAACTATATCATTCAATTCCTTAATTTTAGTCT
TGGTCTCGTTTTCAGCTTCCGTCATCTTGCTGCGTAAATCAGTGAGTTCTTCCAAGATCC
TGTTCGGTTTCTGGTCCTGTCTCTCCATGAGTGTTGCATCATCATTGCCTGCTGATAAGA
TGGCATCGATGAGTTCAGCCTTTGTTATATTATTAAACTGGTGTTTTTGTAACTTCTTGA
GGTCGTAAATAGATAGACATCAAGATACATCGCTGCCGTTACAAAGGTTACAGCATAAGG
CCCCGAGCACACTAGCGACCT
>c86245_g1_i1 len=4868 path=[1:0-459 461:460-461 @463@!:462-788 790:789-2726 10966:2727-2749 @2751@!:2750-4500 10427:4501-4504 4506:4505-4867]
CCTCAAAACATTTACATTTCAACTGTTTTTAATTTGTTAAAAGTGTCCTCACCTTTCTAC
ATATTTTAACAACTACTTAGTATCTTCTGTTGTTTGTGAAAGCACAAGTATAAAAAAATT
TCTGGAATGATGACTACATATCCTTTGGCTGATCAGGATATTAGATGACCACTCAAAATG
CAAGACAAATGGAAACAGCCTTGCTCCTTGAGTAAAATGTTCCATTTTATCTTCACATTC
TATTATGATACTAAACAGGAATGTGCTTGAAGCAAACTAAAGAGAAAATTACACAATGAT
CTGTACTTTACAATTTCTTATTGTTCAAAACTTGCAAGGAATGCAGATAGACATATATCA
GATACTCCTTCAATGTTTTTAGACTTTTCTATGAAGACTCCCACATTAACCTTACACAAC
CTACACTTTTTTTTACATGTTTCTCATATGTGCAGCAATCATATGTTTCATGGTTACAAC
TTGTAGTATCAACTGTGTGCATTTATGTGCTGAACCATTACTAATGAGACATTGACAACT
TTGGTGGAGAAATACAAGAGCAGCACAACAGGTCAGTCATGATTCAACTTGACAATTTGC
AATGCTGCCAATGATTTCAATGTGAAAACTTTCTATTGTTACAGCAAAAAAAATCATACA
ATTATGTAACTTTTAAAAAGCTCTGCAACAGCTACATGCTTTGAAGTCTTAAAAATGTGT
ACACATAAAAGCACTAGCTCCACAAGGAGCAAAATTATTTTCTGTTTTAAAAATCAAAGT
GAATGCTTCAAAGAAAATGTGCACTTGTGATCACTCACTCATATTTGATTGATTGATAAC
TCACAAAATAATACTGTAATATAAACCAGACTACATAATTGCCAAGATCAGGCATTCAAA
AATACTTCATTATTCATGTTTTCTAGATGTCAGTGTATACTGCCTACTGGTTATTAAATG
CTCTTTCAAATAGTTTTCTTACATTTTGGCAAGGAAACCTGCTTCTAATATATGCATAAT
TAAATGCATGACATAGTAGTTAGACTGATGAAAACTACCTTAACTTTTAGATTTTTTGCA
GCACCACTGAATTTTCCAACAAACCAGTGTTTATTGGTTTGCTATAATAATGCTGAGCAG
CTGGCTTTGAGGATAAACTTTTTTGGTGTTTCTCCTCAACCTGCAAAGTGACTTTTCTCT
ACTATATAGTATAGTATATTTGATATTAATTATGAAATAAAACTCATTAAATACATTCAA
TATTATTAATACTTGATGGAAATAATAGATGATGTAATCTTCAGCAAGTTATCTATAAAT
AAACTATTATTAAATGCATACATCTCATTATGATATGATATTACTTTTGGGCATGGAAAT
AGAACAGTGCATTATGCATAATTACAATTTTTTGCATCTGTGTTGTTCAACTAAAAAAAT
TATTCATTACCAACAATCTATAGTTCATGACAATACACATACATTGAATAAATAAAAAAT
TTCCATATGAAATATATAATCAATGGTAAACTGTGAACTTCAAATTGTATAAAAATGGTT
TCCACAGACATAAGCAACAAATAATGTACTTTCAAGATAGCAGTATGTATGACAGAATAT
CTTTCAAAATATACACTTGATTCTTAAATCAATTCCATGATGAATTCATGTATTCACAGC
TGGCAAACATGATCTACTTTGACGCAATGTTTCTTCAGAATAGCATATACTCATAAACAA
GAATAACCTTTTCATAAATATACTCAACAATGGAGCAACAAAAGTTGTAGGTCATTGCTT
AGGAGGTGGGAAGAGAGTGGTCTGGAAGGAGGCGTGCCAGAAGAGAGGTGAGGACCAACA
ATGATGACTGAAGGCCTGCTGCCTGTTGGCCTTGTATCCACACTGAACTGTACACTTCTC
TTACAGACAAGACCTTGTTGGCTAGATCAGTACGTAGAGTAGCAGGTAAATTGCCCACCC
CAGGGTTGACAACAGCCACTCCCATATTACTACGTGGATTGGTGCCCACTGACACCAGCG
ACCTCCCCAACCTGCAAGCAGTGAGGATCATATCCATTGCTAAATGGAGTTCCAACACCA
TCAGAGTAGAGAGTGGCCATGGGGAGGCTGCAGAAGCCAGGCTAACACCTTGTGGTTCTC
CAGTGCCACCTTCCCGCAAGGCTCGCCTCACGTGACGCATCACACTAGTGAAAACATCAG
TTGTGAGATTATCTAGGGGAAGGGAATCTGGATCCGCCAGGAGCTGATAGAGAGCTGAGC
CAGGAGATGAAGATGGCAAATCAGTAACATCTGAGGGTGACTGTCCCCGAGACATCCGTG
TAAGCCAAGTCTCACAACGACCAAGCTCAACCAGGGCTGCCCCTAGACCACATCCTTGTA
CTCGCACCAGGTGAGTGTCCACCAGAGCACCCACAGATGAATGCACATAGTCCCAATGTG
TGTTGTGGTTCCACGACAGTCCAGCAGCTACAAGTATAGGTGGCCAGGCAAAAACAAATG
GTGTCAGGGCAGCACTGCTGGACCAGTGGGCTACCACCACTCCTACAGCTCCTCCATCCA
CTCCTCCCACCACACCACTATACACATTGCTCACTCCAGCTTCAGGCCACCCACTGAGGC
TGCTCCATGCTGCTGTGCCAGGACACACTGCCAGTGGACGTCCTGTCTCCACAGCAAGAT
GAACACCACAGGAAAAATCATAATCAGCCTGGAAGCCATATTCCACCAAAATAGCACTTG
GAGGAAGATGTGCTAAATGTTTTCTTTTGTTATGGAAAACATTGGCACAAACCAGGAGTA
CTGTTGACTGAGTAAGACCCAAATGGCTCCATGGACTGTATGAGTTTTCTAAGGTGCTTG
CATCTGCTAAAAATGCTGTCAGTCTTGGCCCAATATGAACATATCTTGCAGAAGGAAAGT
GGGTGAGAGTGGCAGTGATCACTCCTGTCAGACTGTTCACTTGGCCAGTGGTAACAGTAT
CCTCAATGTCAAAAGCTGGGACCAAAGTGATTCCTCGGTCACTACAGTATCGGTCTAGTG
ACACAATTTCACTGGGAGAATATGGCTGGCTGCAGGCTGTAGGTGTTAGTTTGAGCAAAA
GATGCAACTGGTTAATTTTCAGAGCCAGCAGGGAGTCCACCATTTGATATACACGTTCCA
AGATGGGAACACGGGCATGAGGAGAGAGGTCCATCAAAACTCCTCGGTGCACAAGGGAAG
GTTGGTCCGTTATGACGACTGGAGGCACGCTGCACTTCTCACTTCCATCAGTGGTTGATG
TACACACCCGCAGTAGTTGTACTAGAGTCACTAAGGCACTGTGCAAGCTCTCTAATGATC
CACACACCATTGTTACCTTATTGTCCTGTACAGTGAGGGTATACTGGTGGGGGTGAGAGG
TGAGGGCTGAGTCCACTATACAGGTGAAGGTGTGCTGAGTAGGAGGATCACGGACACCCA
CCACAGTCCCCAAGGATACACGGCAGCCCACCTCTTCCAGCCAGATCTTGTGGATATCCC
ACACATCCACAATCTTATGCACAGGAATAGCACCAGTCACAACAGCTAGTGTAGCATGAG
AGGGTGGTGACCAGGCAGCACCATTCAGCTCAGTGATGCGGCGAGGTTGAGGCCATAACA
GATGAAGTGAAGGATGGGTGACGAGAGGGCGTGGGGGTCCTGTGAGCTGGGTTGATGCCA
GTCGTTCACACACCTGTTCCATCCCTGGGCTAAGTTCTAAAGATGATGATGATTGCAATG
GGGAGCGAGGCTCAGGGGAGTTGACTGATGGCTGTCTGAAGTTCTGAGGCTCTGAGGTAT
TGATTCCTTCTAGTCCAGTCATAACACTGTCAGCACCTAAACTTGTAAGAGATTCTAAAG
ACCCTGAGGCCCCTCGAGAAAGCCCAAGATCTCTGTCTGAGATAGAGCAACGTTTTAACA
GCGGGGATACACTTCCATTGCTCATGCCATTAACTTGCGCTGGTTTGTTAATGGCAGTGT
GCTCCTCCACAAGGGCCTGGAGGTTATGCTTTCTAGACGCCATCTCTAAGGCAGTTTTTC
CTTTATGACGGCCTTTGTAGCACTGAATATAAGGATTGGCTTGATGCTGTAGCAGGATTT
TCACAATGGACTCATCTCCCCGAGCCACAGCATCATGCAAAGGTGTTGCTCCATCGCTGT
TGGCAGCATTTACATCACCACCACGAGCTATGAGACAAACAAGAGTATCAGCATCAGCAA
AGGAGGCAGCCCAGTGTAGAGGAGTGTTGCGGCTCAGTGGGTTGTCATGGGAATTGATGT
TCAGACCAGCTGCCACCAACTGGCATACTCGTCCAACATCTGACTGTGCAGTGGCCCTGA
GTAGTTCTTCAGTGAATATTGCAGTGATGGCTGGGGAGGGAGCCAGCTGCAAAGGGGTGT
TGCCTCCAGTGTCCTGCACTCCAGGATCTGCTCCAGCAGCTAGCAGGGCACGCACTATGT
CACCGCGACCCAGCTTGGTGGCCATGTGCAGAAAAGTCCCATCCTCAGTGGCTAGACTAT
TTATGAGCTGCTTTCTAGCTTCAGGTCCACCACCATAACTTTCCGTCTGGCATGCATCCA
ACAATTTCCGGAATATGTCAGTGCGGCCAGCCTTCAGTGCTTCTTTAAGGCTGTCGACAG
CATCCACAAGCCCTGAAGGCACCTGTTCTTCCCCCATGGCTGGTCCATATAACAAACTGG
CAGGAAGCACCGCTGGGCCGCCGCCTGTCAACACAACACTCCCACGTCACCACCAGCTGC
TACTCCTTCCCCGGCGTCGTGTCAAATCGCTCCCACCGTCCAAATCACTCCCGGGAGTAA
TAAGGAGA
>c86302_g1_i1 len=1360 path=[865:0-158 1024:159-188 3296:189-237 1418:238-278 3385:279-320 3427:321-349 4716:350-363 3468:364-365 1640:366-409 3512:410-415 262:416-483 3581:484-493 349:494-545 3640:546-546 1124:547-634 591:635-685 1691:686-721 1727:722-816 1269:817-817 @1270@!:818-1032 4938:1033-1033 4939:1034-1109 4982:1110-1125 4202:1126-1131 4208:1132-1169 125:1170-1244 200:1245-1263 1050:1264-1359]
TCTCTCTCTCTCTCTCTGATAAAGTGATGGTAGTAGGGCTCATAAAACTGTTATGCAAAT
CGTGAACACTCTAGGTCCAGGAAAACTTTCATATCGTAAACTGAAAATAAAACATATATT
TGGGTGCTACTTAAGCGTGAGGTCTACCGCCATATGTGTCCTACCCAGGTGCAGCCTGAG
GTCTACCGCATGACCCGCGTCCCTCCGGGACCCTCCCCGCACCTGTCCATCAAACATGTG
ACCTGTCCACGTGACCTGCCCATATAAAAGGAAGCAAATAGAGCTCCTAAATCAGATTCC
TCCTCTGCCTAAAATAGTTAACATCGATTGAGGGTACTTCAAAATGTTGCAGGAGTTTTA
TAGAAGAGTCATTCTGACAGAAGAAGCAGCACTCACCTTTTTAAGGGAGCGCAGTCTCTT
GGATACAGTTCAAGAAGCAGATCCATGTCATAAATGTGGTTCTGTTATGCAGGAAAAAAG
AAAGCGTAACAGAGGAGGAGAATTCAAGCCTGTGTTACGTTGCCCTCGAAAGGGGTGTCA
AACTACGCAGTTTGTTCGTACAGGAAATGAATTTTTCCATTATGCGAACATGAACAACAA
ATTGCACTGCAATTTGAGCCTGTGTGAAATATTAGAATTAATATTTCTCTTTGTATTAGA
TATACCAATGTCCACAGTAACAACTCTCACAGGAAAATCTACCAGTACTGTAACTGACTG
GATTCAACATGTGCCGAGAGGTGTGTACAGCCATAGTTTCTCATCAACGACGAGGAAAGA
TGGTAGGAACAACAGATAACCCCATCCAAATTGATGAGGGCAAGATTTGCTGGTCGACGG
AAGTACAACCGAGGAAGGATGCTGAATGGAGACAACGCTCCTCTCTCCGAGGACAGTGAC
GCAGAACAAGAAAACAACAGAAACCATGGGCGTAGAATTGATGGGCCTTGAGTTTTTGGT
CTTAAACAAGGCTCAGACTGTCGGTACTTTTGGGTGGAACGGCGTGACCGCAACACTCTA
ATCCCTATTATTGAAAGGGAGTGTGCATATGGTTCGGTGATTCATTCAGATGAGTGGCCT
GCTTATAGCAACCTAAATGCCATGGGGTACCAGCATTTTACAGTGAACCACTAGCAACAT
TTTGTGGATCCAGTGACAGGAGCACACACACAGGCAACTGAGCGATCGTGGTTGGACGCT
AAAACGGTGATTCTGAAGAGAATGCGAGGTGTTGGTTGTCAGCTGTTCCAGTCTCATCTT
GATCATTTTTGCTGGAAGGCGATGAGAAAAAATTCCAATGATCTATTTGTGTCATTCTTA
GAAGATGTACGAAGTGTGTATCGCTAGAATAAATGTATGG
>c86417_g1_i1 len=6922 path=[1807:0-427 15284:428-580 973:581-619 @17127@!:620-2664 4269:2665-2690 @286@!:2691-2996 4598:2997-2999 @1394@!:3000-5176 6764:5177-5206 17432:5207-5210 17436:5211-5213 1674:5214-5234 95:5235-6921]
ATATATATATATATATATTACATGGCACTTGAAAATTTAAAAGTATCTATTGTAGAGGAG
AAAGAGGAAAATATATGGTGGAAGTTTTCTTACAGCCCTTCAATGCAGGAATCCAAACTT
TTAAGATTTAATGGAATGGTTAGATCCATGTTTCTTCCTTAGGATACTATGAATACATAT
TTTTTTGTAATGTATAATGAGCCAATCCCTTACTGGTATGGAAATTATATGATACTCCTA
AATCAGTATATATTTGTCTGTGGGGACTGGCAAGGAGGATGACATCATGTTGAATTTATT
CTCATGGTGTGTTCTGGATTGTTGCTTCAAATTCCTCAGAAAGTGGACTGGTGGGTGAGA
GCCTGGACGAAATGGTCGTGGACAAGCACACACCAGAGGGCCAGTTTGGCAGTCCTGGCT
GTTAATCATGTGTGAATAACCTGCCTACAGCAGCACTAAAACCTGCGGCCCTCTAGCACT
CCGTTCCTGAGGCGGGCCCTGTGTCAGAGTCAGCTGAGCCTCCCGACACCAGGGTCTCCC
CCGAGCTTGTGCTCCCAGTAGAGTGACGCCAAGACGTCACTCCTGTTGGCACGCGCAGTG
TGGAGCACGAAGACACAGTGCTGGAGGGCCGAGTTAGATGGTTTATGGTGATCATGGGTG
CCAGGCCTTCTGTAAACCTGTTGTAGTTCCGCTCAAGTTCTCGATGGTACTCTCGCATAT
CCTGGCCAATCAGAGTCTTGTTCTTTCGCAGGGCATCATAGCACTTTTTGGAGAAGTCTT
TGAAGCATAATCTGAGCTTGTTCTGCAGTCGGGATGGAGGCTTCCTGCTCTCCACCAGGT
CTGAGAGGAAGATGTGAGCCACCTCCATCGGGCCCTGGTTGACTGTTGTGCCAATGCAGC
CCTGAAGGACCATCTGAAGTATTTTGTGATCTGGTGGATCTTGGTTGATGGCAGAAGACA
ACTCTCTAGTTCTCTTCTGGATGTCTTCAATGGCCACTTCTATGGGAGTCAGCACCCACG
ACATCCTGTCTGCCACCTGGATGCGAGTTTTGACATAAGGAAACATGTGCATGGTGGTGA
GGACAGTCTTGCGCTTGTACTGCTCGTTCAGCTCCCCATGAGCCCGGCCGTCAGGCGTGA
AGGGTGTTGAGAAGATGAACCTCTTTATGTTGTAGTTCTTCTCAAAGGAGGTGACACGGT
CCTTGTACTCATACTCATCAAAATAAGGTTCCACATAGGTGATCTGGATGCAGGCCTTGT
CAGCGCTCAGCTTGGTATTGTCCACAGTGTTGCTGTCCTTGATAATTACCACATTCTCGG
CACCAAAGCGGTCCGAATAGAAGCTCTCTAATCGATGGGAGATTTCTGGCAGCTTAGTCA
GCATGGGTTCCTTGTAGATGAATTCTTCACCATCCAGATCCCCGAACTTGGAGCCATAGA
AGCCCACACGGAAGTAGGTGCCAAATATCCTGCGTCCCTCCAGAGCATCAATCTTGGTGA
AGGCATCTTGCAGCTTGGAGTGAATGTTGATGAGCTTCTTCCAGTCTCTGTTTTTCTCAG
CGATGGGCGTTAGGATCTTGTACACTTCATTGAGACACTCATACATACCAGCTTGTTGTA
AGGAAGAGCTGGCCTGCTCCAGGAGTCCCACCAGGCCATTCTCTGTGAAGTACTTCCCAG
TACATATTCCTTCTTCATCAGGACTCAGCACATCATCTGAAACAGCACTTTCCTCTAATA
CATTTGGGGAGAGCTTGCTGAAAGTGACAGCTCCGATGGGTAGGTGTGGACAGTCCTCCA
GCATGTACAGGTACTCAGACACCAGGGCTGCACTATGCACCAAACACATGGCAGCCTCTG
CATGCTGTGCCCTCTCACTGTGTTTTTGGGCCATGTTTGCTAGCCAGGTGAGGCGCAGGT
CTGGAGAGTTCTGGTAGCCTCGTGCTATTCTGTACATGAGGTCCAGCAGCATCTCTGGAT
CCTCCTGGTACTCCTTCATTTTCACTGTGTCAGACAGGATCATGTGCAAGTTGAAGACCA
GATCCCGCACCTGCTCAGGGAAGGAAGTGTCCTGGAGGTCTGTGTCTTCCTCTGCGTAGG
TGAGGATGGTCTTGAGGGAGCGGCGAAGGTACGCCTCATTGAAGGTCTGGGAGGTGCCCA
CCAGGGAGCTGAGAGACATAGTTACCTGCATCTTGACCCTTGCAAAGTTATTTCCTATTT
CAAAGTTGTGCCGCATAAGGAGGTAGAGGGAGGCTGCTGCATGGGATCTCACTGTACAGA
TGCAGGAGGAGCAATGTTTCAGCAGCTGCAGGCACAGGTCAGCACACTGCTCTGTCTCTT
CATCAAACAGCAGACTTGGGAACTTGGCCACGAGTGCACGCTGGGTGTTGAACATGTTGG
TGAGTGTGTTGGTGGACTGGTTAGAGGCCAGAGCGTGGAGCAAGACCCGGAACACCACAG
ACAGCAGCCCTTGCAGGTGGTCAGCTGTAGTCAGCACCTGGACAATGTTTTCAAGTGTAT
CCAGGATGACCATGTTAGACTCAGCTGCCAAGTGGTCCTCCACCTGGGACTCCTGCTCCA
GCTCGTGCTGTGGAGAGCGGTCTGTGTCTTGGGGGTGGTGACGCCATGGGAACGATTCCT
TGCGCCATCGCAGCTTCTCTCCACCACCTGATGGGGATGGGGGATTGCGCTCTCGCCGCC
GAAGCATCATCTCAGAGCGAGCCGAGTTCTGGCCCATGATGGCTTCCTCCAGCCGGCTTT
TCATCACTTCCTTGTTGCGCATGCTGCCACCACCGCCGCCTCGCTGAGACACTTTCTTTC
CCTTGTACTCAAAGCAAGACACGGCGATGTAGAGCACGTCCAGCAGCTGGTGGAGGCGGT
TGTGTGGCAGCTCAGAGAGCGTGTGGCGCAGGCTGGTCTCATCAGCGTTGCGCAGGACCC
ACAGCAGGCAAATGAGCAGGTTGCGTGTGGTTTCAGAGCTCAGAGGGCACTTGCGGGGCT
GCTGCTGCCCGTGTATCACATCATAGTCACTCTCCTTGTTGGCAAACATGGAAGACCCAG
CGATGGCCAAGGCAACGTTCTGGTGGATGTGGGTTGGGCCGCCCTCACTGTCATCCACCA
CTGATGACAATGGGTTCCGAAACTTAGAGGTGATGAAAGTGTGGAGCTGAGGGAGCGCGT
CTACCACAATGCTGATGAGGGGAAGGTAGAGTGCCACCACCCGTGCCTTGATTTCCGGGT
CTGCATAGCGTTCATCTGTGTCGTGGCTCCCCAGCAAGTTACGAATGGTGTTGACAGCAC
GGCCATGAATGGTGGGGTTGTTGATCTCAAGGGCAGTGGAGAGGTCTGACAGCACCAGCC
CCACCAAGAAGTGCTGCCTGCGGAAGGAGCTGGAGAGGACCATGAAGGCACTGCGGTCCC
CACCAAACACTGTAGAGATGAATGATGACTGGCTGGTGGTGGAGCCAATTGAGGGGCAAG
GGGATGAGGGGGCGGAGATGGCCGACAGGGGGGTGCAGAAGGGCAGGTTGAGTGCCACAA
AATGCTCATGGCAGCAGACAATGCGCACAAAGTCCAGCTTGAGGTTGATGAGTGGTGCAG
CATCAGGTAGGAGCACAATCTTGCCATTCATCTGTTTGCAGTAGTTGTGGATGAGCATGA
AGACAAAACCACGGTCCATCACAGAGAGGAGGTCCATCAGGAAGAATGCCAGGCTGCTGT
TGATGTTCTGTACAAACCGAGTGTCCTTAACATCCTTGGTGTTGTGGGCGATAATGTCAT
TAGTAATGGAGGAGGTCAGATTCTGAATATCATCACAGAACTGATGGGAGAACCTCATCT
TGCGGTGGGAGTCCAGGCTTCCTGTCCTGGCCAGGTGTTCTATCATGGACTTGATCATCA
GCTCAAAGAAGAACCAAGAGTTAGCAAGGGCCATGTCCCTGCCCTTGCCATTGGACACCA
CCCACTGCAATGCTACCTCTTCGTGTGTCAGCTTCCTCCCACTGGAGCGTTGCAGAGTAA
TCAGGTTCTCATAGTTGCTGCCTGTCCTCATTGAGTTGGTCCTGTCCAAGCCACGTGCAA
AGATGCCACCAATCTCTGCATCCACATCAAGTCCCAGGTCAGGATTGCTGCTGCTCCTGG
AGTACTTGCGGTGAGTGGGAACAGAGCTTGGTGGGGGAGGGTGGTGGGGATGCTGTGGGC
CAACAGGAGTGGGAGGGCTGTCATCAGGGTGAGGCAGAGTGGACTGGTATGCCACATAGG
ACAAGAGGATGCTATTTCGTCCATGCTGGTCGTTCTTGTCCTCCAACAGACCCGACACAC
GGTTGACAATGGTGCCAATCGTCTCAAAGCATGATTGGGCAATGTTGACGAGCTGGCCAG
CAAGGGTTGGTGGCCACACCAGCAGAGAGATTAGGCGGTCGAGAAGCACAGGCAGGAAAC
GTACTAGTGGCTCAGCATTGCAGTTCAGCAGGTCGGCCATTGCCTTCTTCAGCTCTCCCT
CCATGTTGGCTTCCCCAATGCGTGCTGGGATGTTCCCCTCCTCCACCATCTTGCACAAGT
TGAAGAAGCAGTCGATTTGTTTGTCCTGGGCATGGACGGATGAAATGGCCTCCACGCAGA
CAGTGAAGAGGCCCTTGTGGTTGTCGACCCACTTGGTGCCGGGGAGCTGGATGTTGGCAG
TGATGTATGGGTAGTTGCTGGGCGGCCGCTCCATCATGACTGGCAGGCTGTGCTCCCCGG
TCTGCAGGCTGCCATCCCGGTACACTGGGAGCCAAGTGTATCCCACAGGTGTCTCAATGG
TCTTCTCCTCATTCTTCTTCTGGCAGGATATATGGTAGAAAGTGAACAGGATGTGATGCT
GGTCACCAAGCACTGCTGGAAGCTTCACCTTGAATTCATCATAGAAATCAGGGGACTTGT
TGTGGTAGGTGACGGCAGTGTATGCCTCAGATGTGAACTCAGGGCAGGAAGACTTGCCAA
AAATTACAGGAAGGGCTGCATGTTCCTCCTCCCCAGCCATGAACTGAATCTTGACAGCAA
TGTTACGTGCTGAGCCTGGCCTGTTGTTAAAGTTGAGGTCCTTGGGGGATATGTAGAGCA
GGTTCCTGTAGAAGTAATGGGGCACCAGGATGTCTCGGGGAGGGAACTCAACAATCTCCT
TGATTGGCCGACACTTTTCATAGTCCTTGTCCTCCTGCTCCTCAGTGTCATCTGCTGGGT
AGGGGTGCAGCTTGGCGAGTTCTGAGGTGAGGCAGTACTTGGGTTGGTCACGGACGGGGG
AGATGTCCAGCTTGAGGAGGCCTGGTAGGCACTTCTTCTTCAGCTGGTTGGAGGGACGTT
TTAGGTCTGCCAGGAACTTGTACAAGTCTTCATCCCGTAGCTTGTCTCCCTCCTGCTTGA
AAAAGGAGGACACAGTGAGGGTGACGGGGCGGAAAGAGTCCAGACATGCCCCAAACTCTT
CCGGTGACCAGCTGCGCCGCTTCTCGCTAAAACTGCGACGTTCCAGGGAGCCACGCCGCG
TGAGGGAGCCAGACCCACTCTTCCTCTTCAGCTCGTCATAGCTGGATGAACTCTGCTTGC
GATCTAGACTGTTAGAGCCTGAAGGTTCACGCTCAGGTGCATTTTCCCTGTCGCTGTGCA
CGCCATTGAAGATGTTCATGAGGTTGATGGCAGTCCAGGCAAGAGGCATTCGGATCTTCC
CCAGACGCTCACAGCATGCAACAGCTGTTGACTTGAGCTTCTCTCGATTAGCATCGTCCT
TCATGTAGGGCCCCACCACATCACTGATGTCCCCCTGCAGCACCTTCTCCAGGCGCACCA
CCAGGAACAGGTCACTGGAGGGGTAGGTGATGTCAAAGATGCAGGTGCGGCTCAGGGTGG
AGATGTCTTGATAGGGAATGTGTGAGGTCAGCATTCTCTTCAGTGGCTCTGGATTCATGT
CAAAACAGAAGTTCTCCGAGACTTTCTTCTTGTCCCTCAGGTTGTAGAGGGCCATGGTGG
CAAAGATGGGCTCAATTTCCAACTCCAGGCGTAAGTTGATGCACTTCACCTGTATGCGGT
GGGCCTGGTGGGGCAGCGGGACCTCTGGGTAGGACCGCCGCTCTATCATGTCCTCCTCGT
CCTGCGGCGGGTACAGCACGAAGAGGGAGTCCTGCCTGTTCTCCTGCCGTGCCTGTTGGT
TGTTGGTGTCCACTGTGTCAAGGGGTATTCGGGTGAGCAGGGATGGCAGCAGCGGGTCAG
CCACAGAGTTTCTCAGGTCGAACACTGAGCTTGCCCAGCTTCCTCGAGGGGTATCGGAGA
GGTGTGAGGAGTGGCGGCTGCCCCCTGGGTCATGCCTGTCACCACTGCTGTGTCCTCTGT
CATCCTCCAGATCCACTTCAAACTCTGGTGGGTGGGAGGCCTGGAGCTCGGCGAGGTGTT
GCGCCACCAGCTGGTTGTGGGCTGGCACGGAGGTGGAGTGGTGGATGTACTGGCGGCTGA
TGTGGAGCCAATCCCTTGTGTAGCAGCGCACACAGTCAGCCACGTGCGCATCATAACCAT
CGCCTTCCTCCGGCACGATGGGGTGGATGGTGCGAGTCTGACGTGGGATAAGCGAGACCA
CAATGTCATCTGAAGGGAAGAAGAGAATCTTGCTGTGTGGATCACGGTCTGCCTCCAACT
GGTGCTGGTCCAGGAAGTCCTCATAATCAGACGGCTCCACATTCTCCTGTAGTGTGTCAT
TCAGACTGACAGCCGAAAGAGTGGACACGCTGGTGGAGCGTGGCGGATCCTTTCCCGTGG
TGACCGAGCTGACGGTCCTCCGCACATCCGCTGCATGGTGTTTTGACAGCTTCTGGGCGA
AGGCTCGCTGGCCCGACGCCATCTTTGTTTACACTGTCACTTGGGTCACCTCGCTCGCCT
CGCCTCGCGTTCATAAACTACC
>c86576_g2_i1 len=6173 path=[12946:0-22 37500:23-33 37511:34-47 37525:48-48 37526:49-49 16543:50-55 12261:56-119 37767:120-125 25:126-3539 3439:3540-3541 3441:3542-5556 5456:5557-6172]
GAGAACTTGTTCGCAGTTCTTATGGTCATGCCTACCTCATCAATAAACGTGTCAGGGAGA
ACTGCCTTTCCTCGACCCTACGATGATGGGTGTGATCAGTAAAACAGATCACCTGAGAGC
CAATTGGTGCCCAGCCGGTGCGGCTACACTAACAGTAAGATATAATTTCTATTTACCTGC
TCACCTAGGATCTCTATATGGCCATTCATTTCACCCATGACAATCACTAATTCCTGCCTA
TTTTCTGCTATTTTCTCCCTATCAAGGGTCACAACTTAGAAATATGTAATACTGGCTATG
TAGCTATACTTCAAAGAAAAGAAAAAAACTTAAAAGACTGTACAGGCTAAAACACTTGCA
CACAATAGACTGCAGCCTACTACCCACAGTACACCCTCATTTTAGGGAGTTATATGCTTA
TTTATCACTCATGAACCCATTAAGAGCATATTCATATTTTTCACTTGTCCTAAACATACT
GAGAATCCCACTTAGTCAGGTCCAGTACCCATTACTCACACATGCATGGGATCAACTGTT
CATTATAGCCATGATGTGCTAAATTAGGACCTTCTAACTTATCGAGCATTAGTAATATTA
TAACGATTTTACTAAACATATATTTTACTAAACCTATATTGATGACCATATATAAGAACT
GCAGTATAAAAAAGGCAATCAACAAAGATCACACTTACAATCCTGCCTCAGCTGTTGTGC
TTGTACATGTAGCAGACTAGATCTCGTGCCAGCAAAATGTAAGCATTCAGACTGTATTTT
TGACTTTGGATTATAATTGAACAACAACCATGCTATGTGCATGTTAATCTTATATTAAAT
AGATGTTAGTTAAATGTCTGTTACCCTATCCACATTTTTTCCATCATGTTGCTGTAGGCA
CATTCATGAGTGTGAATTTTTTAACACTACTTAATATTCTTTTTATTAGTATGTTACCAA
GTTGTTAGTTATTCAAAGTGGGACACTGCCCTGAAATTGGGGGGCACTTGTGGAGACACA
TGCTATCCTGTGCCCCCTGCAGTTCTGCTAATGCTTTCAGAAATGAGTAACATGTTACTA
GTTAGGCCATAAGTAATCACTGAGATATGACTGGATTTTGGTGAGCCTTGACTTATCCTG
TCACCACAGTTATAACATGTTCACCTTTGCCATGAGCACACTACATCTTTTCAGAGTACA
TTCAAAAGGAGGAGAATGTTGAGATTTTGTAGAGTTTTCTTTACTACACTCAAAGCTCCC
TACAGTTCAGCTGTTGCTGAGGAGCTCTGAGGAACTTCGGAAGTCTTGGGTGTGGCTAGT
GATGTGGAGTTTTGTGAAGCATTCAAGTCACTTCCAATCTTGGATAACCAGTCCTGCCAC
AGTTTTCGGGCATCACGGTCCCGGAACACATGGAAGAAGAAAATGAAAAAGCCTTGTGTA
GTGTTGGTGAAGCAGAACAGGTATGAGAACACCAGGTTTGGGTGCCAGAAGGTGAGCAGC
CCAAACAGCCATGTGAATCCCAGGAGAGAGAACACACTAATGGCCATCCGTAGCTGAATG
ATGCGCAACTGCTGCTCAGACTGGGTGCTGGGGATGTGCTGACGGCCACATGTTGTGCTG
TGGATGATGAGCCCGAAGAGCACCAGATTGGTGGCCATAATAGCAGTGAGGGGAGGGAGG
AAGGCATAATTGAATGCTGTACTTGACATCCAGCAGATCATGTTCTCTGCATACCGATCA
CTGTCATAGAGGGAGGGGTCGTATGCCAACACGATGATGATGGGCACCAAAGGTATTCCC
CATGCACACATGGAAGCCTTCTTCATGAACCTTGGGATATACGTACCAAGCACCTTCACC
AGCCTGAGGTACTGATGTACTGCCTCTACCAGCATCCAGCCAAAGGAGACCAAGATGAAA
TAATGGAGAGCCACTGCCACAATACGGCATGCTGTGGGGATCGAGGTCTGCTGGATGCCA
GCAAGGAACACAATGAGGCTGCTCATTATAGCAAAGGCAAGGCTCACAAGGATTTGGTTG
CCAAGGCGGTGCCGCCACTTCTTAAAGAGGAAGAAAGTAACTAACACCATCAGCAAGCCA
ATGATGGAGAGTACACATCCAATAACACTGATGGTGTCCAGGATAGCCTCATGTATGTCC
CCAAGGCTTTCCTCATCAAAGCTGACAAGGTATGAAAAGCTTGTCAAATGGTCACATAGG
CAGAGGACGTGGTCCCCATGGCAGCCCTTATTCAAGCAACCCTTCGTCGACCAGCCGCCA
TGCCCTTTGTTCTTCGTGAAATTCCAGAAGACACATTTGGAATTACATTTGGTGTTTCTT
GTCTTGAAGTAGATCTGGACAGGCTGCTTTAGGTTGGTGATGGTGCGGCCACTGTATGTT
GCCTGAATGATGTGGTTGTCCACAGTGTAGTTAGGGAAGGAACTGTTGTCATAAAATAAT
TTTGAGTTGCGATAGAGAGCAAACATTATTTGCACATACATGCTGTCCCCTGCCACTTGC
TGTGTTAAGTTGTCTGGTAGAATAAGAGCTACTTGGCTGCGCTGCCAATCACCCCTGTTT
TCTTTTTTTATTACACTCTCATCCTCTTCCTCCTCACTTATCTCCCAGGAGTGAAATCCA
ATAATGGATGAGTTGGGTGTCAGACTCACCCTTGCCACAGACACAAGTCTGCTGTCATGC
AGCACCTCTTCTTTCCTGCCATCAAGGGGCACTTTGAAGCTGATGGTTTCAAGTGCCTGC
AGTAGAGTATTGGATGTGTTGAAGACATCCTGCATCTGCTGGATCACCTTGCTGTCTCCC
TTCATCACATTGTTGAATGTTTCTACAATATGTTCCAGATCACTTGGTGTCAATGATGAT
TTACTGGAGATAGACTGCATCTTTTTGGCTGTGAAATATACATCGGCACCATTGAGGGTG
TGTCCGTGGTCCGTCAGCTTGGCAAGTAAGGCAGGATCAGAGGGAGAGCTATTTTGGTTG
ATGGACCACAACTGTTGTGTCTTATCAGACACCTGATTAGTGCATTCCCCAGACTTGTTC
CCCCAATGGTAACCGCTGATAAAATCTCCATGACACTCACGATTGACAGGGTTGCCTTCT
TCTGTAATGCATAACTCACTGGGGAGCACCACCTTTGCTCCCATAGTTGTTGGCCATGTC
AAGTTCCCCTGTGTTTCCTTATAACAGCCCACAGTGCTTCTGGCACTCACAGCTTGGCAG
ACCACATTCGGAAGCTGACTGAATGCAGTGGTGATTATCTTGTAGGTTTTGCTCTCCATT
GATTCTGGATTGTATCCGAAATGTGGGGATTCAAATTGGAGATGAAAATGAAGGAGAAGC
TTATTTGTTTGGACCTGGGGGGAAAAGTAAAAGTTATCTGTGGTGACATAATAGTTTTCA
TATAACTGTACCACTTCCTTTTGAACCAGTTTTAGGAAGTTGACCATGCAGGGCTCATCA
GGAGAGAAGGCCTTGGGGTTCATGGCAGCATCATGCAATTCTGGGATGTACAAGCTTTGG
CAAGAGAGAACAATGGCAAAAGTCACAGTGTTAGCTTGTCTATAGAGTAGCGTGTTGGAT
ATGAGGAGGTAGGGGGGAGAGTCCATCCACAAACAGCACATGTAATAACCTTGATTGGTG
CTATTTACTATCATTTCAAAAGAGGTGGAAAGATCTGGTTCTCCATCCCCACTGCCATAG
TCAACATCATCAATGTACGTCGGGAAACCAATTCCAGAACCTGTCTCATCATACACAGAG
GGTTCTATCAAGGGTTTCCAGTGGCCATTGACATAACATTGTGGCAAAGTTGCAGTTTGT
GGTTGCACTGCCACATGGACACTACCTGACTCAAAGACTTGAATGTTCCTCTTTGGCACC
AATATGTTCTTCTGACACATGACATGCGTCTTGGTGACCTCTCTGTCGTGCCGTGTCCAG
CCTGAGGCCGTGAGTGCAGGATAGGGGAGTGAGTGGTCAGTTTCAGCTTTCCAGTTCAGA
AAGGTGCCTATTCTTCCCTCTGTCTTGTTTGATTCATGATGTGGGAATCTGATCCAGGTT
GATTTATTGAACATAAACATGTATTGCCTGAGGGCCCAGTCAAGAAAACCATTGCTGGGA
TCTGGGAGCTGGGCACCCTTCTCCTCACACAGCTTCATTGCTTCATTCCACTGCAGACCA
ACTTCATTTTGGCACACCATAAAGCAGACTTCCTGGCCACCTGGGTACTCACTTGATAAC
CAGCCAGGACGCATCAAATTGTCAGTGGTGATTAGGCCTGGTGTGATTTCTTCCCATGCC
CAGTTTGGAACCTCAAACAATTTATGCATATAAAGGATAGTAAGGAAAGGCAGTGCATTA
TCACAGGGGAGGGTTAGCATAGTGGAGTTCTTTGTGTCTAAAGCAAGACAGTCCTGCTCT
GCAGACGGCTGTCCTGCTGCCCATGATACGTTGTACATATGCAGCCATCCACTGGAGTTT
GAGGAATCCTCATATCTAGGTATAAAGTTGGGACTCAGAATTACTAAGGGGGCAAAGGAT
GCAAGTCTTTTAGCAGGAAGCCACAGCTGGCTGCTTCCTCCATCATCCTCCAGCCATTGC
TGGACTTCCTGGTAGAGGGACAGTGGCTCATCAAAATCTTTGTCATACAAGACCTGGGGA
GTGTCCAGAAGGCTCATAGTGTGCCTGCTTGTATATGCTGCATGGAAACCTTCATCCCAC
GTGCTAGCAGATGTACGTGACACACAATAGGCACCAGCAAGTCCCGTGTACTCTCGTGGA
CAGAAATCAAATCGTTTGCATTTGTGATGGTCAAAGTGAATAGCAGCCCCATGTGTGTAG
TTCCAGCGACAATGGCCCACTACCAAGTTGCCATGTGCATCCTCACACCGATAGTGGAGT
GGCTGTACCTTTCCCACCTCTGAGAATGGCCATGTGACAGAATTCCTGTAGGGAAGGATG
GCTGTTCGCTTTGTGCACCATGTGGAAAGGGATGCCATCGAGGAAGACAGGAATCCTACC
CTTTCCAAAAATGCCTTAATTCTGTGCTCGCTGTGCAGCATTTCCAACAGCTCTTCAAAG
GCACTGGTGTTGGAAGAAAAGTGAATTTGAACCCTAGAGGTTACAAAAGTGTTAGATGTT
GAATTGTGTGTATTGAGAGAAACTACATTAGTGAAGTATCTGACATCTTGCAGCAAGTCT
AAGAATCCTTCATGCACCTTACGCTCCAAGGCATGGGAGGTGATTGGTTCGTGTGGTGGT
TTGTAGTGCTCATGAAGGTGCAGTATAAGTACCTCCTGTCCTTCCAATGTCAGCAGCACT
TTGTTGCTGACATAGTGGGCTGTGGAGTTGGGTCGCCTCACCTCACACCAGTAGGTTCCT
TGACAGAAGTATAACGAGAAGATTTTTGCAGGTGCTACAGTGCTGGAGTTGTGTTGAAGG
TAATCATCATCCTTCCTCCAGGACACAGAAGACTGCAATGAGATTGTGGTTCCTGTAGGA
AAGAGGCGTGCAGTACAGGTGAGGGAGACCTGATGCAATCCCTCCGCTGTTACTGACACC
CACCCATCCTTCTCTTCTATGTCTGTTCCTCCACCATCCACCATCACCTGCAGCTCAATA
TCACCATCTGCTAGACAATCTTTCTCATCTGAAGAATCTCGGCAGTCAGCATGACCATCA
CACTTAACAGTTTGTGGAACACAGGAATCATCTCCACAGTGGAACTCATCAGAAGAGCAT
CCTGCTGGACAATTATTCTCATCAGAGGAATCTGGGCATTGAAGAATACCATCACACCTA
GCAGTCTGTAGAACACAGGAACCTTCATCACACTGGAACTCCTCAAAAGAACTGCAGTCT
GGCCTCCTCCTTGGTTCTCTAGTGGTGGTAGTCGTGGAGGCGGTGGTTGATGTAATCACC
ACAATCAGAAGGAACAGGGAGGTGTAGGTTCTTGTTGCCTCCATGTCACACACAGGTGTC
TGCTGTGTTGTAGCAGTGGAGGCTGGTAACTCTTGTCTCTCCGGCACTGGTAGTAGCAGC
TGATGCTCTTACATAGATGACGGACGGCGACCAGCACAACAGCGAAGGGTAGACTTGCGG
CCTAGCCTGAATCTGTTCGTGATGTGCGCAGGGGCAATGTGACATTTTGATGA
>c86641_g1_i1 len=331 path=[3619:0-36 3655:37-37 1283:38-330]
GTGTTCTGTGGCTTCCCTGCGTGACTCCGTTTTGGAGAAAAACCCCTTTTGTTATGTAAA
TGGTCATCAGCTTGCGTGATATACATCAGCATGTTTGTGTGAGTTATGCGTGCACACGAT
TGATATAGAGGTGGAATTCCCAAAGTTACTCCCAGAGATACTAGAAAGGATTATCAGAGA
TACGTTATCATGATTACATGCAATACTGTTGCGCATTGGTGCTGCTTCTTGGTGGAACCT
TTAACTTCGCACAAGAGTGTTTGGGGTTAGGTAAACTTCGTCATCGTATAAAAAAATGCA
GCTATATAGTTTTTCTTTCAATCTCGTATTT
>c86460_g1_i1 len=3200 path=[807:0-61 539:62-68 @546@!:69-2103 7957:2104-2846 3631:2847-2856 86:2857-3199]
AAAAAAAAAAAAAAAGTCTGGTGTTCCTATACTTCTATCAAGCGCTACACTGATTATACC
AAAGTGAACTGAAACCTCCAGGATGGGAAAGACAGTGAAGCGAGCTGCCAAGAAAGGAAG
TGGCTTTGTCAAGTCCACAAGCTCCATGAACCCTGACCGGCCAATGGACAAGGTGAAGCT
GCGAGGTGCTCCCTATGCTCGGGACAAGGCCACCATCAAGCGGCTGCAGATGTACCGCAC
CGGCAAGGCCAAGAGAGACAGGCGGGGCAAGATTGTGAAGGAGGCCATCTTCCAGAGTAA
AGTCAGCTCAGGTACCCAGGCACGAGTGGAACCCAATCAGCGATGGTTTGGTAACACAAA
GGTGATTGGGCAGAAGGCTCTTCAGACTTTCCAGGAGGAGATGGGCAAAGTGATGAAAGA
TCCTTACAAGGTTGTGATGAGAAAGACTGCCTTGCCCATCTCCCTGCTGAATGAGACAGC
CAAGAACACAAGGGTGCACATCTTGGACACAGAACCTTACAGCAGTGTGTTTGGATCCAA
GAAGACCAGAAAGAGACCAGATCTAAAGGTTGGAGACTTTGTTCAGTATGCAAAATCAGC
AGAAGAAGCCTCTGAGAACTACGATGCAGAGAAAGATAATGATCTGGTGCGTCCCGAGCC
AGACAGTCACGAACTGCCCCCAGAGTGGTTCATGAAGGCCGGACAGAGCAAGCGCATTTG
GAATGAACTGTATAAGGTGATTGACTCCTCAGACGTCGTAATTCAGGTGTTGGATGCGAG
GGATCCCATGGGCACCAGGTCAAAGTTGGTTGAGAAATATCTGCGTACAGAGACTCCCCA
CAAACACCTCATCTTTGTGCTGAACAAGGTTGACTTGGTGCCAGTGTGGGTGACACAGAA
GTGGGTGGCCGTCCTGAGCTCTGAGCACCCAACACTGGCCTTTCACTCTTCCATCACCAA
CCCATATGGCAAGGGTGCTCTCATAAATCTGCTTCGCCAGTTTGGAAAGCTGCACCAGGA
CAAGAAACAGATCAGTGTTGGCCTCATTGGCTTCCCCAATGTAGGTAAGAGCTCCATCAT
CAATACCATGAAAGCCAAAAAGGTGTGCAATGTGGCGCCACTTGCTGGGGAGACAAAAGT
GTGGCAGTATGTCACCCTCATGAGGAAAATTTACCTGGTGGACTGTCCAGGCATTGTCCC
ACCCTCCCATGAGAGTGCCACGGACATGGTGCTTAAAGGTGCCGTGCGCACTGAGTACCT
CAAGAACCCTGCCGATTATATCATGCCATTGCTGGAGCGTGTCAAACGTGAGTACATGTG
CCGCACGTATCTTGTAGAGGACTGGAGCACCCCGGAGGAGTTCATGGAGCAAGTGGCCCG
GCGCACTGGGAAGCTGCTTAAGGGTGGTGAGCCGGATGTCAACACTGTGGCTAAGATGAT
CCTCAATGATTGGCAGCGTGGCAAGATCCCCTATTTTGTGCCACCACCTGGACATGACTC
CTCTGACTTTGATAAACTCAAAACTCAAGAGAACAAGGAAATGGCGGCTAAAATCCAGGA
GCAGGAAGAGTTGGAGGCGATGGAGGAGGCAGCCAAGAGCCAAGGTAGTAGTGGGGTGGG
TGTGTGCCAGAACTTGGGTAAGATCACTGTGAGTTTACAGTATTCTGGAGAAGATGACAA
ACCTTTAGACAAAACTCAGCTAAACTTCCAAGATTATGATGAAGAAGAAGAAGAGGAAGA
GGATGCAGATAGTGACACTTGTAATGACCAGAACAATACTGAAAAAGAAATGGTCAAAGA
GAACTCTGCAAGTAACAAAATGAATACTGATGTGGAAGATACAACTGGACCTCTTACTGA
TACTGTTGCAGATACTGAAGACATGACTGTTAAAGGTGGAGACAAAGATAATGTGGATGT
TGATAAACAAGGAAACAGAATTCAGGAACAAGACGAAGAAACGCTTGAAGAAGAACCAAC
TAAGGAAACAGTTGGGACAGAGAAGCAAGATGAAGGGGACACTGGCATGGATCAGGATGA
GGAGAAAGAGGACAAGGATGATGATATGATTGGGGAGGAGCTGCTGTCTAGTGAAGAAGA
GGAACCTGAGGTGGAGGGTCCAACCAGCACCAGGAAACTGAGGCGAAAACACAAGCTTTT
CTTTGATCCCAAACCCACGACTGCAAAGCAGCGGCGGCGGCAGGAGCGGGAACAGAAGAG
GAAGAAGGTGGGCAGCAACTTCTACGAGGTGACCAACGTGAAGAACCGCAATCGTGATAG
GAAAGTCCCTCGTAAAGCAATGCCTGTCAAGCGACTCTCCAAACGGTGATGAGACTAATT
ATTCTTAAATATTTTATTGTTATTGACTATGTGTGATATTTTAACTACATTTGCACCTTC
AAGGAATACAGTAAATCTAGAGCTGGTAACCATGGGTACTCTCAGTAAACACCTGCCACT
TTCATGGAAGATGTTGCATTCAGATAGTGGTGCTAATTGCAGAGAAATGAGAAACTAATC
TCTGAAGATGAAGAGAGAACCTCAAGGCAAATGCAGACTAAACAAAGGTGTTGATTTCAT
ATGCTGGCACCACCTTCATAATTTAAAGTGCATGGCCACAAGCAGTATGCAGAATATGTG
TGAGATTTAATTCTGGCATATGAATGCACTAGATGTATAGTAAGATTTGTGGAAGGTTAA
AGAATATTGGAGTATTTAAGTGTGCAAGATGTAGGGTGCAGGTGGGAAAGATAGACAAGA
ACAGATTGGCCTAAATGATGAGCCCATATTTAGAGGATATACCTAGTAGTGTCACATGCA
TAATGTCATCATCTCATCCTTTCAAAACCATCACTGCTATATCTTACATTAACCTTCAAT
ATCCTTTTCCCTGTTGTATCAAAAACATCCACTACCATCTGCATCACCTACTTTTTCTTC
TTCCAGCAGCACTCCATTGTCAGTGAATGGCCCTGACACCTCAGTGTTATTAACCACTCA
ACACAGGCATAGCACTCATATCCTCTGTTCTTTCACTTCTTCCATACTTCCATCCATGTA
AAAGTTTAGTAGTGAAAGAGGATGTAAGGTAGAATGTGTGATGCATCTGTGGCTCTTTAA
CATAGCAACAGCTGGTGGTGTTGATGTGTTTTAATGAAGTGATTCTTGAGTACAATTCTG
TTTGTAGATATTATCCTGAC
>c86057_g1_i1 len=294 path=[20797:0-266 2822:267-293]
GGCGGGGCGTGGCAGGAGGACGTGGGGAGACTTACAGTAGAGAGGTGACCAGTGTGAAGG
CTTCCAGTGTCTTCTGAGTGTGAGGTGTGGACGATAAGATACTGGGGGGAGGTGGTTTTG
GGGTTGGGGTGAAGTGAGGGGTAAAGATTGGTGTTTTGAGTATGGGAAAAAAGGGGAAGG
GTACTGGGGAGGAGTGCGAGGGTGTATGGGTGTGTGGATGGGGTGATGGGGGGAAATGAA
GGGATGATGATGCTGTGGGGACCGGGAAGGAAAGATGTGTGTGTGTGTGTGTGT
>c86127_g1_i1 len=2790 path=[1205:0-230 @128@!:231-524 1748:525-848 7304:849-852 2074:853-1074 @26@!:1075-1480 2699:1481-1481 997:1482-2504 1118:2505-2730 7544:2731-2789]
AACAACAACTGTGAACCATCCGTAACTGGCAATGCTGGGAAGGTAAACAAACAAATGTGA
AGGAAACTTGTGAATGATTATCACCGATTAGCTTCGCAGCCCCAATAACAGCAACAACAA
CTGTGAACCATGAAATGCACCATCGGAACAACAAATGTGAAAGACTTTGGGAGAGCCATA
CATGCTCTGGCCAAAGTTGGAGAGGAGCTGTACATAGAGCCAAGCCAGTCTGCTCATCAC
GGTCAGCATACTTCTCTTACAACTTTGGAAATTCCTTCTTCACATTCTATGACAGTGGCT
TGGGAGGCCAGACTCCAGCATCTGGAGAAGACACATTCAGGTGTAAAGTTGCTATGAAGG
CAGTGTTGAATATATTCAAAGGAATTCACAACCTAGAACGAACTGTTCAGCGATGTAAAT
TAACCTTGAAATGGGAGGAAGCCAAATTGATTATCCAGCTTACCTGTCATTATGGGATTG
TCAAGACACACAACTTATCCTTTATAGAATGTGATGCTTTGCAGGCTGTGTATGACAAGG
AATCCTGTCCCAACCACATGGTGAGTGACTCCCGAGTGCTGCTTGGTGCCCTGTCCAGCT
TTCATCAGCAGACTTTGGAGGAAATATCATTTTGCTTCACACCTCGCAATCTCATATTGA
AATCTCATGTAGAGGAACCAGATCCTAGCAAAGTTGTCCACACGGTAGTTACACTGACAC
GTGGAGAGTTTGAAGATTACAACATCATGAGTAACTGTGAGTTAACAGTTTGTCTGAAAG
AAATAAGAGCACTCTTGGCATTCACTGGGTCAACTGGTATCTCCACAAAAGCATATTTCT
CTGGTCCTGGCAGCCCTATCATCTTCACCTATGATAGCAAACCTCTGTATGAAGGCACCC
TAGTACTGGCAACCTTGGTTCAGAAGCCTGAAGTTGGGACTCATCCTGCAAGCAAGTCCT
GTCATGAACCACGGGCTTCCACTTCAATAAGGAAAGCTTCTATGAATAACACCTTAAGAG
CCAGTGAAATATCTATGATGCAAAACAACCTTCCAAACACAACCAGTGGTGACAAAGCTG
CAGATGTCACAGTACAAAATATTACTGTTGCATTGGACAACTCAAGAGTTGAAGATATAC
CACACCAGCAGAAAGATGTTGTTAGGGGTGACACTTCTCACAGTGAGCCAATAGTGCCCT
TGTTAAGGAATAATAACAAAGCAGCACAAGAAGAAGAGGAAGATAGTGACACAGTACCAT
CATCACCTCCTGCAAAAAAGAGCAGATTCTTTTTCCGACGCTGCTTTGAAGCAACTTTTA
ACCCTGATACTCTGCCTGGCCATAATGTCATCCTTGCAGAGGACTCTGATGAAGGAGATT
AGTAGTTATAAGAATGTAAAGGGAGCTGGAAGAAGCCATTAGGCCTACACATTGCATTCC
CCATATAAAACACATATCTACCTTTCATCTCTATCCATAAATTTTTCTAATCTTTTAAAG
CTTCCAGTTGACTCTGCACTAATGACTGAGTCTTCCATTCATCAACTTTTCTCTTTGAGA
GTAAATTTCTTCCTATCATTTTTTTTTTTCAAAAATTTTACTTTATCAACCTCGTCAACT
CAATACTTGTATGGTGGGTGTGTGGAAAGTATCAAGCAGAATGCCAAAAAATATTTTACT
TTACTTTATGGCATCATATTTTCAGTCCTGCAGTGGTCTTCAGTAATTGAATTGTAATTT
CAGTAAAGTAGGACTGCCCTTATCCTGTTGAATCACAGTTTAGTTGGGTGGGTTTATTAT
TGTACTTATTTAGGATGTCATGTAAACTTCATTGTGCACCATATTTTATTTTGTAGAATT
TTTCACATATTTCATGGTAATTTAATTTTAATTTTGACTTATTTTTATGATTTTCAATTC
CTAATACCTTCAGCTGGTGTTTGTGTGTAATCACTGAGAAATGTCTGAAGGCAGGATTAA
TTACCCATGAAATGTGATTGCTGGGGATAAACCTTTGCAAAACACTGAAGGTAAATGTGA
TTCCACCAATTTACCAATGAGTGCTCACCAAGACCCGAGTGAATGTTAGTTGCCCTTGAA
TGCTCCATTACTATATTAGGTTTATAACAAAAGGATTTTGAACAATGTTCATGTTGCCTT
TTAGTTATGTTGACTTGTTTCTAGTTTATTTTTAGACTTTTCTCTTCTTATGCCATGTTC
CCTTCCAGACCATTCCAAATGTTAGTGGTTCTATTTGGAAAACTGAATTTCTTCCTACCT
TCTTTCTTAGTTTACATATGTTGAGGTCCTCACATTATTGTAATATCCCTTATAAAAAGT
CTTGTCAGGATTGTCAAGTTCCTTTATTAATCATAGGTCATGAGTCAGTCTCTTTTTGTA
GTTCATATTAGCAGCATATAATTGTCATATCTTTCTCAACATTTGATGGCTGTCATCCAC
AGGATCATTATCTTTTCTAGGTTCTATCTTTGCCTCTGCAGACTTTGTGTTTGTTATCTT
TTGGCTATAATCTTATATAATACTTATTTCTGTAAATTTATTATTGTATTTGATTATTTC
TTATATTTCATTTATCAACATGTTTAATTTTACCATTACCATTACCTCAGAAGTTTGTAA
TGTCTGATGGAACTTATTTATTAGAACATGCTCAGGCTATGCTCTTTTTTCATGCAAGAT
AGCAAAATATTGGAAACATGTCTGTGATAATACATTACTATAAGACATAAAAAGAAATGT
CTATTTTTGTACATAAATTAATTTTTTTTT
>c85948_g3_i1 len=433 path=[17747:0-185 14747:186-281 14843:282-432]
AGTGTACTGAACACTCTCCCACACTGCTGCCAGGGGAGGGGGTTAAAGGATAAAAGAAAG
GGGGGATTGGCGATTTACATACATACACCCACTCACTTGCTGCTCTGCACCCCACACTGC
CTTAAATGAATGAGACACTTCATTTCTGGGAATTCTAATGATTAAACTAGTGGTGCTAGA
TGAATACTGAAAATTCTAATGATTAAACTAGTGGAGCTAGATGAATACTGATCACTTTAT
TGTCAAGAGCAACTATTCTACTAAATACTGAGTGAGACTCAGATTGAATGGACAAGGGGA
AGTAAGGAAATTTACCTGGGGAATATGAGTGACTGCATGGACAAATATTATAGTAGGAGG
TTTAGACTGGGTAGGTTACGTGTCAAGGACGCATTGAAGCCTTATTCCCAACCTCTCTCT
CTCTCTCTCTCTC
>c86698_g1_i1 len=7267 path=[27039:0-5249 32915:5250-5250 32917:5251-5253 20150:5254-6941 21832:6942-7207 22098:7208-7266]
TTCTCAGTGATACCTTTGCACAGTCAACATAAATTCATGAGCACAGCATTAAAGCACTTT
CGTCGAGTAACAATCAATTGCACAGGAAAACAATTTGTGGTTACGGTAAGTTTCCGGGAG
ATCTGATCCTTGAAGCTGCAATATTCAAGCAATTCCACTGCATATAAGCATGAGTTATAC
ATAGCTTTCTTAGTGCTGGACATAGCTGCCATTAAAATCATGGATATACACACAGTAAAA
ATGATCACAAATTATCATACTGCTTACCATACTGCCCTGTTTCTTACCATAAAACTGAAA
ACAATAACATTCAAACTTAACTACATAGACAGAGAAGCTATATCTTATAAGCAATCTTTG
GTAGTTAATGGAAGTGACAGTTATGGGATAAGGTAACACTGACAGGTCATTCTTACACCC
CCTTAACACCACTGCACCACCCACACCATGCCACAAAGATCTGCCCATCACACCCCATGG
AACTTTAAGCTGCTGCGCACCACACAAGGAGGGAGATCTATCTATTGGTCCATCATCATG
ACTTGGAAGACACTTCACCTTCAAAAAATACATAGCAGGTATGAGTATACATAACAAAAA
TCTTACGTGTACTTACACACAGACACTCACAGACGCACCTTTACCATAACATACATGCGT
ACAGCACAAAAAGCACTAAAAGGCTGGTTTGTAAGTCAGCTGCACTACAGGATGGCTGCA
ATCTTAGCAGGTCTGCTGTAAAAATATCACACTTCAAAATGCCTCAAAGAAAGTATATGT
ATGTGTTGATAGGAATTTTATTTTACTTTTGTTACGTTTCCAATTCCTTCATTGATGAAA
ACTTTAGATATCTCCACAGTGACCTGAGAAGATTGCATCACCTTTCAAGAATGTGACAAG
CAGCAAATTAAAAAGCATTTACTTAGTCCACTCTGTAAATATGTCACAGGGTAGCAAAGT
AACTCTGCAGAAGCTAACACAACAAAAAAAGACAACTTTCATCAAACTCACAATAACACA
CATACACATATTACAGAGCTGCACTACACTTCTTTAACCTTCACATCTCTTCAGGCACTG
ACCACACAGGCTATTTTGCATCAACTACCTGGAAATTACCTAGGTTAAAAGAAAAATCAG
ATCATTCGTAACAAATAATCTCAAGGCCTGGCTGTTGTTATGCTTATCTTCATTCTCCCT
TCAACATGCTCACCTTCTTTCCATCAAGCATAAGTAATGGCTCTTTGATTCAATATGTTT
TAAGTACACTTCCTATTTATCTATGGAAACTATAAACTGACACAGCAGTATGTCATGAAG
TAAAGCTTTCACAATGACTGCATGACAAGCTCCACAACTACCTTCCCAGTGATAAGATTA
TGGAATGGTATAAAACTCATGGGTATGTATGTAAATAAGTACTCAAGGCACATGACCAGT
CAATTCTTTAAGTCTTTACAATTTGCTCAAAGAGAAACATACACTGACACTTCATACTGA
ACTCCTGATAATCTGAAGTACATATGAATTATTATTGATCTTGTAAACAAGATAGTTTTA
CATTCCTCTTCTCACAATTTGATTAATTATTCTATTCACAGAGACACTTCAATATGTATC
CCTGGTACATATTTAGAATATTATCACTCAAACTGAAGGATTCACCTTCTTAGGCACAAA
TCCAATGTCTTACAATAATTATAAAAATAGCATTACTTTTACATACTTTACGACAGTTCT
GATACTGATACAATGAAATGGAATCCATTACTTCCACATTTTCTAAATAACAACACACTG
CTAAAAACACACAACTGCCAAGTTACTGGCCTCTATTCTTTTTTCACATGAGATTCAGAC
ATATTTTTCTTCCTCATTCTCTTAAGCTACAAGTTTAAGCAAAAATTGTTGAAAAATGTC
AGTTTCACAAAGCAAATCAAGAAAGCAAAGAAAAATCAGCAGCAACATTGTCTCTTTATC
AATTTCTTTATTTTTATAGCAGTTTTGAATACTTTGTTAACAACAGCAATAAATTTTCAG
AGGATCTTTATACAAAATAAGTATTACAAATAATAATTTAAGTAAAGATGATGGCAAGAT
GAACATATTAGATCTACATTAAAAATGAACATGAAATGGCTAAGGCACTAGAGAGCAGTT
ATGAAGAAGGAATATGAAAAAAGAGAAGCAAGTGGTGAGTAAAAAGAAACACAGTAGTTT
TAGAGATATTAACTAAGATAAAGCTGTGAGAATGAGATCCTAGCGTAAGAACATAGAAAC
TTTACAATCAGTTTTCTTTGTATACTTCCCTGTGATCGTGAAAGCTTAAGATACAGTGAC
TCGGGGGAAAGGGTTGGACAAAAACCAGCAGGAATGGGACTTGGAATGCATAAAAATGTA
AATGGACAGCATATGATGCAAAGAAACTAGTTACTGAAGAAACTAAGCATCACTGACTGG
ACAGGAGGGTCTACCACATGACAAATGTAGATGAGTCTGTGAATAACATGAAGGACAGTG
AAGGAGCTTCAGTTAATGATATTAAAAGTTCGTAATTAGTTACGATATAATACTTTTTTT
TCTTTAATTTTTGTCTCCATTGGAAACACTGAAAAAATTATGTGAAGATTGTGAGATGCA
CTGGTTATGAAGAACCACTGCTGGGGACTGAGCCCTGACAAAACACATTATACATGAGTC
TGACACATTACCAATGAGGCCAAGATAGTCACTAAAGCACAGGTTGGCCTTGACTGTCCT
GTCACTATACTTTGCTGCCAGAAAACATGAACACTTTACATATCATGCATAATGGATTCA
GCTCATTATGTTAGAGATGAACAAGCACCTACCAACTAATTATTTTTAACAAGTTTAATC
TGGTTGTTTATCAATAGCTGCACATGCTTTAGGAACACCTGTACCCTAGTAAGAATGGAG
GAAAAGTTTAACTCATCCACTAGACTCATATGATGTAGCTGCAACATTTGAACACGATAA
TGTTTTGCTACACCTTAATGACGTAATGACTGAAGCACTCTGGAAAGTGAGCTATACAGT
TTTGTTGGTGAAAAGTACTACAGGTAACAGTCTAAATATTCTTCCCATGACACACAAAAA
AAACTATTAGGGATAAAAACATAAATAAATAAAAGCCTTGCTACTTACACAAATGTCCAC
TAATTAAGAAAATTCTGGCCAAGTTTTTAAGTGTTGATGTGAAAAAAGAAAAAGCTAAAC
CCAAAAGTCTTTAAGCAGTAGAAAGAAAACATTTAAGTTCAAAATCTAAATACACTGTGG
GGAAAAAGAACAAAAAGAAAATGAAGAAAATATATATGAAGCACACAGTTTTCAGCCCTA
AAAATATACAAAAATTTACATACACAAATGTACACATCAATTTTCTTACACCTTGGTAAA
GACTCTTTTGTGACTGACTCTATATAGTTTGATATGTAGCTCTTACTTCACCACAAATAT
AAAAATAGTGATATAATAAATTTTCCTTACACTTATTTATAAAAAAAAAAAAATAGCTAA
TCTACTGCTTGAGGTAACAATCAAGGATGTATTGCACAATTAATGAGTGCTAAATTGGCC
TGCTCATAAAACACAATAAGAAAGGCACACAATGGATGTCTTTGGATGACCAATTCAGTT
TGATTTTATATATATGTATATATGTATCACTTTCCGTCTGAAAATCATTCCAAGAGACAA
TTTCTCCACTGGATACATGATAGTGAACACATAATGATCCTTAGAAGACATGTTACATAT
ATCCACTTTAGATATAAGCCCAAAATACAGCAGTTAATGAAGGAAGCTTTAAGACACTTA
CATACCCTGACATGTTGCTACAGTAAGGCATTTTCATCACACTTGTGGAAACAATGAAAA
TATATTACATAAATAGAATCTATATAAACCATTCAATATGACTTTTCAAATAGTTGTGTA
CTCTACAATCTGTAATATTTAACATTAATCATTCCTCAGGTATCAAACTTTCATGTATTA
TGAAAGAACACACACACATGCACATTCATACACTAAAGCCACCCTACCTGACCAACAAAA
AGTACTACCCTATCCCTACTCTATACGACCCATACGAAAGGTAACCTAACGTGACAGGCG
CCTTACACTGCCGTGCGCGTGTTGGAGGCATGGTAGCCGTACATGAAGCTGCGTGGGATG
GAGGTGGTAGCCTTGAGAGGCCCCAGATTCTGTTCCTCCCGGGCTTGTGAGTGAGCCACC
ACGATGGAGAGGCAGCGCACCCATTCTTCCGCATTGCTTGAGTCCTTTGCCTTCAAAACA
AAAGACTTGTTGTCAGTGAATATCTCAAAAGCCTTGGGGATGTGTCTGCTGCCGCCTCTG
TTGACCTTCACACTGCGGATCTGGTGGACATCAATGCCACCTTTCTCCTCCAACTTGTCC
TGTTCTGAGCCAGCCCCCCTGTAGGAGAGGTGGGCGCCTGAGAGAGTGAAGTATCTTGTA
CGCCATTTACGGAAAATCTTCCACTTGCTCTTCTTTTCCTTCAGCTGACCCTCAATGACA
GGCGTGTCCTCATCAACAAAGCCCCTGGCACGGTCTGGGTGGTTGCAGAGGAAGCACCCC
CACTGCTGCTCCACCCCATTGTACTCAAACACATCAAAGAAGCGAGCATTGCGCAGCTCG
TGAAGCAGCATGTCCATATCCTTTGCGGAGGGGAAAGCCGAAGTGACCAGCGTGACAAAG
GTCTTGGTATCACACTTAAGGATGTCCCAGCAGTTCTTGAGACTGCTGACTTGCATTTCA
CGGGTGCTCAAAGCCACACACGACCTAGCCTGAAGAGCAAGGAACATGAGGTGAATCCAT
ATCCTGGGGTTCCTTGTCTTCATGGTAAAGAAGTGTTTGTTGTACAGACAATGCTCTCCC
TTCCCCTGGCAGGCAAAGTACAGCTTGGCATGCTTCTTATTCTTGCGTTCTTCAATGCCA
CACCGGACAGGCAGAGGCAGCTTGACAAACACCTTCTGCATGTAGGCTTTGATCTTGTCC
AGGTGCTTCTCACAGAAATGCTGCACTGTGTCCCTCATGGCAAATGGCTCAAACACACTA
ATTCTCTGAGTACATGCATTGGTGGTGGTGGTGGTAGGGTCATGGGTGATGTGGGTGAGA
GTGGTGTTGGATCTGGTGGTCACAGCATGGCCACTGGTGTTGCTGCTCCCTGAAGCCATG
AACCATGTGTCACTTAGTGGTCTCTTGCTTCCTAGTTCCCTGGAAGACAGATGTAGTGGG
AGGGAGAGAGTGTGGTGGCCAGGGGTGGCAGTGGTGGTGGGGCTTGGTAGGTCAGGGAGA
GTGGCCTGGGACTGGTGAGGGCCCACAAGCACGGTGGAGGACGCCCCCAGCTCCCCTGTC
CCTTCCCGCAGTGTGGCAAGGGAGGAACTCATACTCTTGGTTGGGCTGACTGTTCCTGGG
AGGGGGGACACAGCAGTCAGATGTATCCCTACTGAAGGAGGTGGACTTGATACCAGCCTG
GAGACTCCTATCTGTGACCCTCCCACTTGTGACCCACTCAGGTGGTGGCCTGGGACTGAG
CCATGCCCCAGGTGTCCCGAGCTGGGTCCCAGGTGTCCCGAGAGGTGTCTTGAGGGCGGG
GTGAGGACGGTGATGGAGCGGTTGATGTGCATGCCTTGGGAGGAGCTGAGGCGGGTCATG
GACTTGTTGAGTTGAATGGAGGATGACCCGAGACGTCCTGTGCTCTGAGGGAGTGCATTT
AGCCGCGGCATGGACCTGTTTGAGGCGGTGACAAGGCGGCTGGTGCTCCTGGAGGTGTCG
CTGTGCTTCTGGTACTTGTGGCCAAACTTGCTGGGACCACCACTCACCACGGAGGAGTGT
GGCTGGAAGATACTCAAGTCACGTGAAGCCAGGCTGAGGTCAGTGCGGCTTGTCCCTATC
ACACCCTCAGGCCGCCCACTGCTGCCACCCACACGCACGATGGTCACCCCACCTGGAGTG
TGGTTGACATTGGTCTTCCTGATTTCATTGTACTCATTGTTGAGCTGTTGGATGTACACC
CTGGCTGAGGCATTGGAGCGGTCCATGCACTTGTTCACTGCCTGGAGGAGGGACTCAGAC
TCCACCAGCAGTGACGGGTACTGGCTGCACAACACCTGCACCTCACGTAACACCACACCC
AGGCTGCTGGAGTCCACTTTAGGGAGTTGCTGTGCAATGTAATCCAGGGAACTCTTGCCT
TTGTCCTTACTGATGCGACCCACAGCTGCCATCACCTGAAGTGCAAAGGCTAAACAGTGA
GGCTGCTGCTCCACAATGCTCTTGAGTCTGTTGATGTGCTCAGAGAAAGGGTGAGGACGC
CAGGCACACAGCTCCACAAATATCTGCAGTGTGGCCAGGGAGGTGCCACTCAGGCTCAGG
CACTCCACTAGCTGTGGCAATGAAGGCTCCAGCAACGCAGGCCTATTCTTGGCCACCAGA
GTGAAGAGCATAAGGAGGCCCAGCTTCTCATTGGTGTCACACTGAGGCAGGAGGGACACC
AGTGTCATCACATGATCATGAATTGGTTCCTTCTTCACTGCATAGATCTGAGGCAGCACC
CGGGATAGGGAGTAGTTGCCGGATATCACAGAGTCAATGATGGGCTGGATGTGTAAGGCT
AAGAGATCAGCTGCTTCAATGGCTGCAAGGGAGAGGTAGGAGCTCATGTTGCGGCTCAGC
TCACGGTTCCCTTTGTGCAGGAACTTGACTGCCACGGGGAGTGCCAGAGCCATCACCTCC
CGCTTGTGGTAGTTCAGGAATATGCAAGAGACTACATCGGAGGCTATCTTGGCATGCGGA
GGGTCGTGGTCTTGGGAAGACGGTCGCAGGTTGTGGTTGAGACAGGTCTGCAGCAGAGCC
ACCAGGGCTGCAGCATGTTGCTCAATGCTGCCTGTCTCCCTGATGGCTGAGGTGACCCTG
GTGATGCATATCTCCACAACACTCTGGTCGTTGTCATTTCGTGTGTATTCGGGTAAGCTC
GCTATTTCCAGGATCTTGTTGACCACATCTGTCAGGTCGTTCACTATAACATGGTCCGGC
ACATTGAACAAGTCCCCAGCCTTTGATAGATCCTTGTGTGAGAGAACTTGTGTGAAGAGC
TCGTGCATTGTGACAGAAAACCTGCATGTCCCCTCCTGGCGGTGAACATGTCAGGTGTGT
TAAGTTACAGTGGACACTGCTTGCCTCAGACGTGCCATATTGTCAACAAACATCAAATGA
GGCTTCG
>c86615_g1_i1 len=5583 path=[6294:0-106 6401:107-202 @6497@!:203-3762 12771:3763-3763 @12772@!:3764-3919 10198:3920-3920 @129@!:3921-4403 12839:4404-4405 @26@!:4406-4828 11103:4829-4830 677:4831-4968 11241:4969-4993 528:4994-5582]
CTGTGTTGGCGTGATGGCAGGCAACCACAGGGGGGCTGGCACTGTACCCTGGGGCAGACG
CACACCGGGGACGTTGGTGTGACATGGATATAATGGTGTAGACGACTGGTGCGTCCTGGG
TCATGTGTGGGGGAGGTGATGGCGTGAGGTCAGGCTTAGGGCGTCCCTCTCCCCACCTCA
AGGGCTGACGGCTGACTGTGCAGGAGGATGGAGGGGCTGCCTTTGGACGTGTCTCCCCTG
GGGGATGAAGGAGCCCAGATGATCACCTTAGTGGAGACATCAGCTCTGGAAGAGGAAGGA
CACCAGCCACCCAACGTGCACATCCTCACGGCACATCAGCTGGAGAGAGCAAATGAGCAG
GGTGGACTCGAGGACAGGCAGCAACCACACTCTCTCAGTCATCAACTGCAGGAGCATGGC
GAGCCTCTGTCCAGGCTGCAGCGGGACACGTCACAGTCCAGCCCTCACTGCCTGGTCTGC
AACGCCAAGCTGGGAGTGTCAGCCCGAGGAGCCATGGAAGTCTTCTCTGAAAAGGCAAAG
ACTTCCCATCGACAACTGCAAGTTCACGTCATCCTGAGCACCATTGTCAACCAGGATGTG
AGTGCTGTTGTGGCTCACTCAAGTATTGTTTGTAAGAAATGCTTCAAGTTAATTGATGAC
ATTGATTCCATGGAAGGTCAACTCATTAATATGAAACAGGTGGTGACAAACAAATACATG
AGGACACTGGCCCTGGTGAAGCAAGACTCGGGAGTGTCGGAGAATGTGGACAATGTGTTG
GAAGAGGACACTCTTAACCTGGAAGCCTCATCTCTCACCAAGGATGACAAGGACTTCAAA
GTGTACATGGGCTCAGGAAGTGGAGGAGGTAAAGGCAAACGGGGCCGCAGGGGACGTTCA
AGAGGCCGGCCACCAAGTGTTAAGCTGGAGGTGAAACAGGAGGAGTCTGTGGAAGTTATT
ACTGGCCTGGCCGCCGGTGACAATGTGGAGTCCCTTAAGCATCAGGGTCTGCTGGGATCA
TCTGACAGTAACGATGGCCTTTCTGGGAGGCTGGAGGGCAACTTAGAGGAGGAAGGTGGA
ACAGACATGCTGATGGTTGAGGAGGAGATTTTAGAGAACTCTGTTGTGGTAGAGACTGTG
GAGGATGTGATGGAGGTGGATGGTTTGGACCTGGAGGACACTGAGAGCTGTGTGCAGATC
AGTGGCTTGACTTTGCCATCCCTGGGTACACATGAGCTGAATGTGGAGCAAGAGGAGCAG
GGCCTCAATCCTGACCATCACTTGCTGGAGGATGGTGCTGAGAAGTACAAGTGTCGCTTC
TGCTCCCTTAAAATGTCTGTGCTTGCAGACATCCAGACACACATGCGGGAGATGCATCCT
GAGCGTCTGTATGAGTGTGAGGTGTGCAAGGAGAGGCTCACCACAAAGGCAGAGTTACTG
TGCCACCTAGAACAACATATAGCATCTGGGGAGAAGCCATATGTCTGCACAATGTGTCCA
CGTAAGTATGCTCTCCCCAGACAGCTGAAGGAGCACATCAGGCACCATATGAACAAGACC
TTTGGCTGCACCCACTGTTCAAAGCGCTTCCGCTCAGAGGCAGCGTTGCAGGAGCATTTC
AACGTTCACACAGGCAATCGTCCATATGCTTGTGACCAATGCTGCAAAAAATTCACTTCA
AAGCACATTCTCAAGACACACATGAAAACCCATGGGGTTCGTCAGAGGCCCCACCAATGC
AGAACTTGTGGCAAGAATTTCCTTACCTCTCACCATTTGACTGATCATCTGAATGTGCAT
GAAGGCAAGAAAAATTACATATGTGAAACATGTGGAAAAGCTTTTGCCACCCAGAGAAGT
CTAGATCTTCATGCCATCACTCATTCAGGAGTGAGAAACTTTTCTTGTTCAATATGCCAC
AAACGCTTTGCTAGAAAAGGTGAAGTAGAGGACCATGAAAGGACTCATACTGGTGAGAAA
CCATTCCAGTGTGAAATCTGTGGCTCCACCTTTAGTCAGAGGAGCAACCTTCAGTCCCAT
AAGAGAACCACTCATTATCAGGAAAAGAGGTATCAGTGCAATCAGTGTCACAAGGCTTTC
AAAAGGAAGAGGCTACTAATGTACCACGTGATGAGTGTGCACACAGGCGAGCGGCCACAC
AAGTGTAAGCAGTGCAATGCTGGCTTCGTGTATCCTGAACACTATAAAAAACACCTCAGG
ATACACACAGGGGAGAAACCATTTAAATGTGATATATGTGGGAAAACTTTCAATTCAAGG
GATAATCGCAATGCACATAAATTCATACATTCAGATAAGAAACCTTACGAGTGCATGCTC
TGTGGTGTGGGATTCATGCGGAAACCCATGCTGGCTTCCCACCTGCAGCAGCACGGCCAC
ACAGATAACCTGGAAAACTACATCAAGGTTAATCCCCCAACAGTAGTAGCAGCTGAGGGA
GGCAAAGGGGAAGGGGGAACAAGTCCAGGTACTACTGTTCGTACCATGAAGCTAGATGAG
GACCAGAGTCTTGAGCCGAGCTTGGATGGATCAGTGCAGTTGGTGCGGAGTGGGGTGAGA
GATGGAGAAACTGTGGAGGTGGTGTCAAGACCAGTCCACATAATAGAAGCGGATGATTTG
CCTCGGTACATTATCCACACTACTGGTGGTGGGGAGCGGACAGAGGAAGGCGTGGGCCAT
TTCTTTGCCTCCCTACAGGGACAGGTGGTGGAGGTACGGGCTGAAGATCTTGAAAGGTAT
ACGGACCTCACTCCTGACCAAATGACACAGGTTGCACAAGTTGCTGCTCAAGTAGTGACA
GGTCAGCCAGCCACTAGTGGAATACAGCAAGTGTCTGTGTCAAGTGACCTCCGCCCATTC
AACATCCAGCTGGAGCCAGCCACCAGGGAGGTCACACTACAGACTCAAGCAGGTAGCTCA
CGGGAGGTGTCGGCATCCATCGGAGTTGCCACAGCTACTGTCACCACTCGGGACGTGACC
CTCCCCACCATCAGCCACGTGCAGGGAGGCAGTGGGGCAGCAGTCCTGGTGGGGGGTAGA
CAGGTGAATTATGAACCTGGGGGTTTAGGACAAGGGACGTTAAGAAAGGTGCTGACAGAC
AGGGAGGAGCTGCGCACAATATCTGTCCATAACATGGCACAGTCTGACACACGTACAGTG
CGCCACTGGCAGCAGCAACCTGTGACCACGCCTGCAAACAACTTCATTGGGGATTAAGGT
TTAGAGTGATTCCTTTCTATTTTTTAATAAGTAGTTAGTTGTATTATGAATCATTACTTT
AGGAAGTTGTTTGTTGAAGCTAATGAAGTTACAGAAATTGAGATATTTTTGAAACATTGA
TAAATTAATTGTTGAAGTTTCAGAAGGGTGTTCCATACTGTTATAAGAAAGTTTTGTACA
TTTAAAGTTTAGCTTCACATTCCCCTTGATATTTAGATGGAAAAACTATTTTTACATTAT
TTTTGTGGAATGAATGTAGAAAGATTACACCTATGCTTAACTGGCCTTGATATTAGCAGT
GATCCATTGGGATGAGGATATTTTTGTACAAGTACCCATTGATCATTATATACCATTATA
GGTGGTGATCTTATTTTAAATAAAGAAAAAATAAATAAGAAATATTGTGACCATGATGAA
ACAGGTGAAATTTACCACAAAATGGTGACTCATCTGTCTGTGCTTCCATTTTAGTTGTGG
ACCACAAGGAGTCTGTGGTAAGACCAACACAGTTTTCTTTTAGAAAAAGTATATATATTA
TGACAGTTACTTTAGTTGATAGTCATTTTTGCCTTGACATATTACCTATTGTTAAGAATT
ATAGGATGCTTCCTTTTTAGTCATGGTTCTTAGTTTTCTGAATTTTTTGCCTTGATTTCT
TGAAATCTTGCCCAATGAACTATATGAATAACAGACCTAAGGAACCGTGCCTCGTCCCTT
CTTAGTTTCACCAAAGACAGGCTACTGAGGTGTGCAATAACTAAACATTCTGGTCAGTAT
TTTGATGGACCAGTGTTTGAAGATGCTCAATATCAGGGCCTGATATAGCATATGGTTAGT
GAGATTTCTTGAGCCAAGTAGTTAAGTTACCTTGTGAAATGTAATTGCCATTATCTACAA
GACTTGACTGCTTGGTACTCTGAGGGATTGTACACATCCGCAAACAGAATCTCTGCATTT
TGTAAATATATGTAATCAGCGATACTAAGAATGTATGATAAAAATGGAACTATAATCAAG
ATAATATAATTACTCAAAGATTTTCCTTGAGGTACGAGAAGGGAGCTGTAACTGAACTAT
AGTTATGGATTCAGTGAACATTGAGCCTCACATTGACAGTCCTTTGGAGTAATCAGTCAG
TGGTTTTATTGGTACATTTGTTAGTCTATTGTAATGAATCACTTGTGATATTACTTTCTG
GTCCTGCAAATAGATGGAGATGGCTATTAGTACTGCAGCTTGCTGGTGTGTTGATGCAGG
CTTACTAGTCAGCTGATCCAGTTAAATGTTTATAAAAACAATGGAATCTTCCATTTCCAG
TCAAGAAATTTTGGAAGAAATAAACACTACATACTCACAGAACTTTTCAGAACTCAACTG
TTGACAGTTGAGATCTGTGGAGTATAATTGAAGGGACAACTTTTGGTGGAAAAGTAATGA
CAGAGTGAAAATGAGGGCATCACTCCTCACCATATATATTGCAGTGCAGAATTGAGTTAC
TCCGTGCCATCAAATAATATCTTTCCTTTCCTATTGTCTTGCAACTCTCATATATTTCAT
CCCTCATCATTTACATTTTACCACACTTCTGATTTCTTATCATGATATTTTAGATATTCA
CAAACAGGTCCTGCCACAACAAGACAAAAGATATAAAATTCTTATTGCTCTACATTCCCT
TACTGTGATCAGTATCACATTTACATCTATCACATTTACATCTTTCAACGTTCATAAAAT
CCTGTATGATGTATTTCTAATTCTCTTGGGGGTGGGGGGATGGTGGACTTTGAAAATCAT
GCCTTTTACATTGGCACAGATTAAATGTGACAAGGGAGTATCCTCACATTCCTCATTGTA
AGTGCATTTACTCAAGTCTTCATTTTGACATTGTGGAATCCATTTTACATAAGCCTCCAC
AGGAGATTTGATCAGCATTGTTACAGTAAAGACCAAGTATGGAAAATTACTCTCAAGGAT
TTTATCATTCCATGGAAATGTTTTTACAGTCAATGTTCATGTTGTACATATGTATGAAGA
GTGAAAGTGCACTGTATATGAATATGAATAGCTTAATTATTTTGTGTATTATTGCATAGT
TGATTTTTCCTTTTGTGTGTGTACTTAAACACTGGACTGCATCAAATTCATGTCATTGAA
TTTTGTTGAACATGGCATGCTTGTATTTGAGTGAGGTGTATATCACCATTATGTATCGTT
AGTTATATATATATCACCACTATGTATCATCAGTTATATATCACCATTATGTATCACCTA
TCATGATTTCTAAATGTCAGATTTTTATTTACATTGATCAGCCTGTGTGCAGTGATAGTA
ACA
>c86877_g1_i1 len=6666 path=[735:0-3250 3974:3251-3257 3981:3258-3598 @4320@!:3599-5398 140:5399-5979 366:5980-6665]
TAGGATGAGAAGCGCCACTCAGTTTGCTTCAGTAGCCTGTGGAGGAAGTGTGCAGTAGGT
GTGTTGGGCAAGAGCGCCCTAGGCCAGCACAATGAATAGGGCACGCGCAATGTCATACCT
CCTGTCTCGGGCCTCTCCTGGGATGCCCCTGGGAGCATCACGAGCCTGGTTGATTGGTGC
CACGAGGAGTAAAGCTTCAGCACCACCATCAGCAGCACTTGCGGCAGAACCATTCCTCAA
TGGGTCATCCTCGAACTATGTGGAGGAGATGTACACAGCCTGGCTCAGCGACCCAAAGAG
TGTACATCAGTCTTGGGACACATTTTTCCGAAATGCTGTTTCTGGTGCTCGACCTGGCGA
GGCGTACACTGCCCCCCCGTCCCTTGCCGAGCCACAGGCCAACCATGTGCCCCTCACGTC
CCTTGCCCCGGCCCTTGCCTCTCCCCAGATGGTCTCTGATGCTCCGATATCCGACAAAGT
GATAGACGACCATCTGGCAGTACAGGGCATTATTAGGGCGTACCAGGCTCGTGGACACTT
GGTCGCAGCACTGGACCCGCTGGGCATTGACCGCGAGGCACTGTCAGAACGTCACCCGAC
AACCCTGCCCAGCAAAACTGTAGTGCGGAACTATTTTGATTACATTGGCGAGTCAGACAT
GGAGCGCTCCTTCAAGCTGCCCCTTTCAACCTTTGTCGGTGGCAGCGAGACCACTCTGCC
CCTGAAGGAGATCATCAAGAGGTTAGAAGATGCCTACTGTCGCTCCATTGGTGTTGAGTT
CATGTTCATCAATTCCCTGGAACAATGCAACTGGATCAGGCAGAAGTTTGAGACGCCTGG
CATCATGTACATGAGCGCCCAGGAGAAGCGGCTGCTGCTGGCTCGCCTCACCAGGTCCCA
CGGGTTTGAGGCTTTCCTGGCCCGCAAATTCTCCTCTGAAAAACGGTTTGGCCTTGAAGG
TTGTGAGATTCTCATCCCAGCAATGAAGCAGGTGATTGATCGTTCCACTTCACTGGGAGT
TGAGAGCTTCGTGATGGGGATGCCTCACCGTGGCCGCCTCAATGTGCTCTCCAATGTGTG
TCGCAAGCCCCTTGAGCACATCTTCTGTCAGTTTGCTGGCCTTGACACTGGAGATGAGGG
ATCAGGAGATGTGAAGTACCATCTGGGGACATACGTGGAGAGGCTGAACCGTGTGACCAA
CAAGAACATTCGCCTTGCCATTGTTGCAAACCCATCCCACTTGGAGGCGGTGAACCCAGT
GGTGCAGGGCAAGACCAGGGCAGAGCAGTTCTATCATGGAGATTCTGAAGGGAACAAGGT
TCTCTCAGTGTTGCTCCATGGAGATGCAGCCTTCTCTGGCCAGGGCATCGTGTACGAGAC
CTTCCACTTGTCGGAGCTGCCTCAGTACACCACTCACGGCACCATTCACGTCGTCGTCAA
CAACCAGATTGGCTTCACCACTGACCCACGCATGTCTCGCTCCTCTCCCTACTGCACAGA
TGTCGCTCGAGTGGTCAATGCTCCAATCTTCCATGTGAATGCTGATGATCCTGAAGCTGT
GATGCATGTGTGCAATGTTGCTGCGGACTGGAGACACACTTTCCACAAGGATGTTGTCAT
TGACTTGGTGTGCTACCGACGCAATGGCCACAACGAAATTGATGAGCCGATGTTCACCCA
ACCACTCATGTACAACCGTATCCGAAAACTCAAGCCCTGCATCGACTTGTACTCTGATAA
GCTGGTCTCTGAGGGTGTGGTAACCAAGGAGGAGGCCAAGGAAGTGAGGGATAAGTATGA
GAAGATCCTAGAGGAAGCCTTCGCAGCAGCCAAGATGGAGACCCGTGTATTCAACAAACA
CTGGATTGACTCTCCATGGTCTGGCTTCTTTGAGGGTAAGGATCCCCTCCGTGCCTCACC
AACCGGCATTCACGAGGACACTATCACCCACATCTGCCGAAGGTTTTCCAGTGCCCCACC
CAATGCCAGTGATTTCGTCATCCACAGAGGTCTGCAGCGCATTCTGAATGCCCGCATGGA
GATGGTGAAGGAGCGCACCATTGACTGGGCGATGGGAGAGGCTGTTGCATTTGGGTCACT
GCTGAAGGAAGGCATCCATGTGCGCCTCTCTGGGCAGGACGTGGAGCGAGGGACCTTTTC
TCACCGGCACCACATCTTGCACCACCAAAAAGTGGACAAATCACAGTACAATGCTCTGGC
CCACTTGTACCCAGACCAAGCTCCTTACACCGTCTGCAACTCCTCCCTCTCTGAATATGC
AGTGCTTGGCTTTGAGCTTGGCTTCTCTATGACCAATCCCAATGCACTTGTCATCTGGGA
AGCTCAGTTTGGAGACTTCCACAACACAGCCCAGTGCATCATTGACCAGTTCATTGCCTC
TGGACAGTCTAAGTGGATCCGGCAGACTGGCCTGGTGTTGTTGCTCCCACACGGCATGGA
AGGAATGGGACCTGAACACTCCAGCGCTCGCCTGGAACGCTTCCTACAGATGACCTCAGA
TGATCCAGATATCTTGCCAGCATTCTCAAGTGACTTTGCAATCCGCCAGCTGTCTGACAT
CAACTGGATTGTTGCCAGCTGCTCCACCCCTGCCAACCTGTTCCACATCTTGCGGCGCCA
GATTGCTCTCCCCTTCCGCAAACCCCTGATCCTTATGACCCCCAAGTCTCTGTTGCGACA
CCCCGAGGCCAAGTCTCCATTTGACGACATGGTGGAGGGAACAGAATTCCAGAGAGTGAT
CCCTGAGGCTGGGCCAGCATCCAAGAACCCTGCTGGGGTGAAGAGGCTCATTTTCTGTTC
AGGGAAAGTGTACTATGACCTGACAGCTGCTCGCAAGGAAGCAGGACTAGAGGAATCGAT
AGCAATCAGCAGAATGGAACAGATTGCACCCTTCCCTTATGACCTGGTGAAGCAGGAGTG
TGACAAGTACCCAGAGGCTGAATTGGTGTGGTCTCAGGAGGAACACAAGAACATGGGTGC
CTGGTCTTATATCCAGCCCAGGATAGCCACAGCCCTCAACTGTGAGAAACACCTAATGTA
TGCCGGGCGGCCAGTCTCGGCCTCCCCAGCCACAGGTAACAAGAAGACCCACCTGCGGGA
GTTGAAGAACCTGCTGGAGGATGCCCTGGCTCTGTAAGTTACTCACCATCAGCACTACCA
CTACTGCAACCCGAAGATTTAAAGAGCATTATTGTGAAAAAAAGAATTTGTAACAGGTAC
TACATGATTACGTAAGTGAACTCTCCCTCAAAAGATGATCCTGAATAAGAATTTTTGTTG
ATGACAATTTTGGTTAACATCAGAAATATTCTTGACTTTTATATATAGGTTTGCCAAGGA
TGAAGGCCCTTTCAGTGCCATCATAACCACCTTGAAGCTTATGATAGTTGATTGTAGTTC
TGTTAAACTGATGAGTATATATATTGCACTGATGTTGACATAAATATGTATTGTATTCCT
ATGTATAATATTGTCTAAGTCACTATCTTTATTTACCTGTTGTTCTTGTAACATAGAGCA
TATACAGACAGGACAGTCAAGGCTGACCAAGATCTTTTTAGGTCTTCATGATAATCTTAG
TCTGATCAGCTGCCTGAGTGCACAAAAATGGGTAAAGAAGCAGCCTATTCAGTTTACCAT
TTCCCCCAAAAAAGTTCAGTACTGAGAAGACTTAAGAAGAATCGTCTCTTATAGTTCTTT
TGTCTTGGAGGTGTCTTCATTATCCTCTTTTGAATGTGATGTGTTGCTGATTAGACCAAG
ACTATCACCGGGACCTGAGTGGATTTAGATCAACCTTGTCTGCTCTGCCTCTACACACAG
CTCCACTGACTGAAGAGAGACTGGCATTGGGTGGTGTGCAGTGTACAGAACATTTAGGGT
GTCAGACAGTTGCTCATGGCGCTGGCATTTCATGGACAGGAATATTTAGAAAAAAAGAGG
CAGTTATGTATATGTGGGAAGGTTTATGCTGTATTTTTCAGAATGCAAGTAGTAAAGATG
CCACAGTGCAAAGAGCAATTAAATAAGTGAAGTAAAGTGTTTGATATTTTTGTGAGAATG
CAAGTAACACAGATGCCATTATGCAGCAGGTAGTTTACGCACGATTTAGAAAATTTTGTG
GCAGTATTTGTGATTGAGTAAGCCAGCTGCCAGTATGCATATCTCTCTCAGCCCAGCTTA
CAGCTGCTATCTGAACATACTCAGATGATATACGAGTAACTGATATATGAACACACTCCC
GGTCATGTGTATATATTGTATTTATTATAATTTTAATCTTAAGCACTGTAAATTGAAAGT
GATTTTCTTAAGGATATGATGACAGCCCTAAATATTGTTGTTGCTTAAGGAAAACAAATT
TTATTGGTGAGACATTTGATTCTCATTGAAGAGTTCAGGGTATTCGAGTACATTGTTTTT
ATTGATAATTTTCACTGCATCTTGTGTATTCATATTGGACAATTTCATTGAATTCATTGG
TGGTTTAATTTCTGTTGCTCCCTCATCCTTCATACTCCAATTCATTCTATGACATTTCAT
TGATTGCATGGCAGACAAGTAAAGTATATGATAAAAGAGGACAGTGATAACACTGTTACA
ATCCAATCAAACATTGCTCAGTGAATGAGGTTGTCGTGAAAGGAATGAAAGTGAGGAACG
CAAGTAACTCCTTTTATGAAAGAACATTGTGTGTTTGAATGACATTAATGATTGGATTGG
ACAGCTCAATAGAGATACTTATATTTTTAACTACTCGACTAACTTTGATATATTACTGGA
CACATCTGTAGCTTTCGTCTCACTCTTCACTTTCCTCACTCATGGTCTCTGTAACTCCAC
CTTATTCTGTGCAATTATGAATGTCCTATTGAGATATGACAGGCATATCCTGAGATTTTC
TATTTAGATTCTTCAATTTCTTGCTCTTTTTGTCACAGCTGTCTGTAATTTAGTTGCTGC
TAAATAGATGGACAGCTTACAAAGTGAAAAGCATCAAGAAAGTAATATTTCACTAATGCT
TGAAATGATTTAAATTAATACTTAGGTAATTTTCTTTTATGTTCTTTACATTTTTCTTAT
CCATTATCCCTTGCTTCTGTCATTAAGTTGTTACATTGTCTTTTTTTTATTTTCCTTGTT
TTCTTCCCTTTCTTACATCCAGCTATTACACCACTCAATAGTGACTCAATTGACTACCTA
ATATTGACCTTGATCAATATGTGTGTAGCCTGCAGCAAGACTGTGTTATGCATTATGATC
ATATGCTACTGTAACTTTGATAAGATAGGGTGGCTACAGCAAGGCATCTCATAGTTAGAG
TAGCTCTTCACTTTTTTATATTAAGCATGCTGCTTTTATAGATTGGTAGTAATCCATAGA
AAAAAAAGATCATGGCCCAAGCTATGTAGGTACTAATGATTTAATAATGAATTATTTGAG
GCCAAGCATACATAATTTCCTTTCAGCATTAGAATATGCATAGAAAGCCTTCAGGCAACC
AGCAGCTTATCCTGATACATCCACACAGAAGGTGGCTTTATTTGTGACTTGTAAAGGGAG
AGGAGGTCCATTCTTCATCTCTGCCATATCCCAAGCCAGGCACATTGGTATACTATTGAA
AAAGATCTTGAATAACTTATAAAAAGTAAATTGATACAGGCAAAAATGTTTCAGGGTTAT
TGGGAGGGTGCAGCAGGATAAATCTGCTATGTATTCTGTAATAATATACACAGCATTTTG
TAGTTCAAGGTTTCAAGTCACTCATACTTTTAACCTTTAACCTCTAGATGGTGTTTATAT
CTATCACCACACAGTTGTAGTGGACATCAAAGGATTCCTTGTGTGCCACCTTTGGTATCA
ACACTGATAATGGAAGTACACACACATTTATTCATAAAGGGCATCTGGATGTACCTGTCA
TGCTTGTAGAGGCTAGAGGTTAAATTTATGGATTCCAATTACAGAAATCACAGCTTCACT
CCCATATACCATCCAAGAAAAAGAAAAAACTACATCCAAGCTTCTATATTAGTGGATAGC
ATCATAAAGAAGTGATTTGAGTTAGTTTATGTGAGCTGTTGGTAACCTGGTATGGTATTG
TCTCCTTATTTCATCACTAGGTCAGTCTTTAAGTGCCTATACACACATATGCTGAGTGAG
AAAAAATGGCATTGCACCTCCTTTGTACTCTTGCTAACATGCCAGTTCGCTTCCTATGCC
ACAGCTGCTGCTCTTTGATTGTTGCATTCAGTTTTCCTTTGATATCCTATCCCTGTTTCT
CTTCAGAGCATAATAAACACATTGAAAGTGTAATATTTTCACTCATGTTGAAATTTCAAT
GAAGTGTATTCATGAGAGGAGCTGTATATAGAAGTTTTATTTTTCAAGCACAGCTGTACA
TTGGTGAAGCAAGTAATATGTGAAGAAAGTAAAGGATGTTTCATTTGATCTCCTCAGGAA
AACTTGGGTAGCTGTTACTGATACTGATAGGAAAAATAGAGGTGGGGTTACTAATACTAA
TAGGAAGAATAGAGGAAGGGTAAACAAAGTTATCTAGAGCATTTAAGGTCCATATTCAGA
AATGCCTTGCTCTTCTGCTCTCTCAACATAATTTTCAGAAGCTACAGAGATGATTAACCG
GGTTCT
>c86717_g1_i1 len=5108 path=[2:0-34 37:35-193 196:194-206 9925:207-590 10308:591-3689 2781:3690-5107]
TCAGTAAACTTCCCACGGAAAGGGTAATATTACTTGTACGTATTTATTATTTAATTCGGA
ATAACAGTATGACTTTTCACATGGACAGAGGAGTATGTGAAGGCAGAGTACAAGAAATGG
AAGTGAGATATGCCTGTCGAGGACTGGGACAAGCGACGTCAGCGGGACGGCAGGCGGTCA
GCTGAGCGGGAGACATAGAATGGCCCTTAATTAAGAGAAACCTGCATGTATGGAGAATTT
ACAACAATGGCCAGCCTATATAGTGATGAGGCATCTTTCTCTACAGAAAGTAAAGCAACA
GACTTCATACCAAGAGCTTACCAACTGGAACTCTACGAACATGCCAAGAAGCGGAATTCC
ATTCTTGTTCTGGGTACAGGGTCAGGCAAGACCTTCATTTCCATACTGCTCATCAAAGAC
CTTGGATATCAGATTCGAAAGTCATTAAAAGAAAATAGAAAATGGACAGTGTTTGTGGTT
AACACAGTTCCCCTAGTGTACCAGCAAGGACATGCAATACACAAACACACTGCATTTGAC
GTTGGTATGTTTGAACGTTCAAGAGGAATTGACATCTGGACAGATGAAGATTGGAAAGAA
GAACTGAACAAAAATGAAGTTCTTGTGTTAGTTGCTCAAATCTTCCTGGATCTCATACTT
CATTCTCAGATGTCCTTGGCAGATGTCAATCTGCTTATCCTTGATGAGTGTCATCATGCT
ACAGGGAACCATCCCATGCGTGAAATTATGAGGACATATGAGCGTCTTAAAGCCCACAAA
CCTGAGCTCTGTCCAAGAGTACTGGGTCTTACTGCTTGTGTAATTCACAAGAAATGTAAG
TTTGATGATGTAAGAAATCAAATCAAAGAACTGGAAAAAACAATGTTTTCTGCTTTAACA
ACTTCAGTAGATGCTCAAGCAGTAAAGAAACACACCACTGCAGCCAAAGAGGTTGTAATT
TGCTTTCCTTCATGTGAAGTTTCAGAATATGCAGAAAATGTTCAAGCACAATTAATTGGT
ATTAAGAGTGAGATAGATGAAATGGAAAATATTGATGAGAAACAAAAAAAAGTGTTGAAA
AAAAAGTTAGACAACATTAGTGAGATCATGGGTCATCTGGGAGACTGGTGTGGGGCCAGA
GCTGTCAAATTTGAAATGGAAAATTTTGAAGAAACAGAAGACTTTGAAGAAATACCAGCT
GTAAGAGATTTAAAGAAGCTTCTTTGCCAAAGATTGGAATTAATTTATAAGTATTGTTGT
GATGAGGAGAAGAAAATGTTCCAACCATTAAGTCATGCCTCTGAAAAAGTTAAAAGGTTG
TGTGATATATTGTCAGTGTGTAAGAATGATGTGTGTGGGCTTATCTTTGTAGAAAGAAGA
AACACAGCCAAGTTGTTGTATGACTTTCTCCTGGAAGCTGCAAAGTTGTACAAAGAACTT
TCTTTCATTAAGCCTGCATATGTTATAAGTGCCAATTCTAGGTATTCTACTGATATCAAT
TTGCTTCAGAATGAACTTAAGAAACAAAAGCAAACTTTAATGGCATTTTCCAGAGGAGAG
AGTAATTTTTTGATCTCAACAAGTGTTTTAGAAGAAGGTTTAGATGTTAGAAAATGCAAT
GCAGTGATTCGCTTTGACAGAGCGATGAATTTTCGTTCTTATATCCAGTCCAGAGGGAGG
GCTAGAGCTGTCCCTGCAAAATATATCCTAATGATTGAAGAAAGTGGTTTAGATGATCTC
TTGTCATCTGTTAGGTTATACAGAGAAATTGAATCTGTTTTAACAGATATCTGCAATAAC
CGAGAGTTGCCCACAGACTTGGAAACAAGCCTTCATTTTGCAGAAGATGAGCATGTGCCT
CCTTATGAGCCATTTGGCCCAGATGGTCCTAGAATCACTTTTAATTCTGCCATATCCCTT
ATTAACGTGTATTGTGGAAAGCTACCCCAAGACAAATTCACTGAGTTGGTACCTGAAATT
GTTTATGAGACATCCACTGAGGATGAGGAAAACAGGATTGTTGCTGGCATTAAACTACCT
ATAAATTCATGTTTGAAAGAAACTGTGTATGGGGATTACATGAAAAACAGGGAGCATGCC
AAAAAGAGTGCTGCATTAGCACTCTGTAAAAAGCTTCATGAGATGAAAGAACTGGATGAC
CGCCTCCGTCCAGCAGAAAAATCAGAGAAAAATATGTTAGATGATCTCATACAGGTGCCA
CCAGAAGAGCCTGCTGAGAGTGGCATGCCTCAGCCTGGCACTAAAAAGCGTAGGCAGATT
TATAACAGAGAGGTGTGTCAGGCCCTTTCTGTCACAAAAAAAAGTTTCAAGCTGTATGAG
GTTGTTGTGAAATCAAAACCATTCAGCTCAAATCAAGTAACAGTTGATTCAGAGGATATG
AACATGTCAGTGGGGTTGCTTTGCAAGGAGACTCTGAGACTTCCTTCATTCCCATTATAC
TCACCAAAATGGAATGAGGTGATAGTTAGAATTCGGTTAATTAATGAGTCCATTCACCTT
GATCATAAAACTGTTAATCATGTTGAGTATTTTCACAAAATTGTCTTTGAGACTTTGCTT
GATATCAGTCCAACTCTGTTTGATTATTATCCTCAAAAGACAAGTCTGCTAATTTTACCA
TTGATAGGAGGCCAGATTGATGTTCCTCTCCTCTCAGACATTGCTTCCAGAGAGACTTTA
AGAGTGTTTGAGGCAGAAACTCCTCCTAACAGAATATTCAACTTTGTAAGATCTGATTTT
GAGGATGCCATTATTTACCCTCTCTATGTAACCAAGTCTGATGAACCCATGTATTATATC
ACAGAAATTGAGGATCATATGAGTCCTCAAGATAAATTCCCTGATAAACATTACAACTCT
TATAAAGACTATTTCCATTTAAGATACAACAGAGAGATAAGCAATAAGTGTCAACCATTA
TTAACAGCAAAGCATTTGCCAAAAGATCTTAATAACTTGAAAATGATTGTCCAAAGAGGA
AGAGGGAAAAAGAAAGGTCAGGAACCTCCTAAGCTTATGCCAGAGTTATGTGGCATTTTG
CCACTTAGAGCCTCCCTATGGTGGCAAATCATGATGATGCCATCTGTGCTCCATCGTCTC
AATAGCTTATGTGTGGCAGAAGAAATGAGCAACATGATGACTCCCCCAGACTCTCATGTC
ATATCCAGATGGCAGTGTAATGAGACTGATAACTTGGATTTTGATTGGTTATCTAAGTTC
ATCAAGGAAATAATGCAGCATACTAGAAACAATTTACCAGTAATCCTAGCCAATGCTGAA
CCCAAACCCATTCAGCCCTTCATGATTCTGAATGCACTCACACTACAAGGATCAAATGAT
AACTTTGACATAGAGAGACTGGAAGTGTTGGGAGATTCCTTCCTTAAATATACTGTTGCT
GAGTATCTATTTTTGAAGTATCCTTTGGAGCATGAAGGAACACTTTCCCAGCGACGTAGC
CAGTTTGTTAGCAACAAAACCTTATACTCCCTTGGGAAAGTTAAAAAGATACCAGAGAAA
ATTCAGTCTATTATATTGAATCCAAAATTCAATGGAATTTTGCCAGGATTTGTCCTGAAA
CCAGAAATGGAACTCCAGCTTCAAGAAATTAAGGCTCCTCATGATATGTGGACAAGATCT
GCTGATGTGACTATGGAACAATTGAAGGAGGAAATAAAGAAAATGGAAGATGGAAGCAGA
AAACCATGCTACAACCCATGGACACAACATGAAGTCTCTGACAAGAGTGTTGCAGACAGT
GTTGAGGCTCTTATTGGTGTCTCCTTGCTCGTCGGTGGCCGTGAGACAGCCATGAATTTT
CTCAGCAACTTAGGCATGGAAGTCTTTAATGGCACTTCATTGAAATCTGGTTTACCTGTA
CCATCAGCTCTACTAAGCAAAGAGAAATGGGCAAATGAAGAAATGTTCAGGTATTATGAA
AAATATTGCCTTGACCGCCTTGAAGAAAAGATCCAGTACACTTTCAAAGATAAAAGCTTT
ATTGTCCAGGCTACAACTCACAGCTCTTTCTGCCAAAACAAAGTGACTGATTGCTACCAG
AGACTTGAATTTTTGGGGGATGCTATCCTAGATTACTTAGTGACGGGGATAGTGTTCTTC
AACCATGCTGATTACACACCTGGTCAGATGTCAGACCTTAGGTCATATTACGTGAAGAAT
GAAACTTTGGCAAGAGCAGCTGTCAGGAAGAATTTGCAGTGTCATTTACTGTATCTTGCC
CCCAAGCTTCAGGCCTCGATTGACAAGTTTATTAACCTCTTCCAAAATGGACTTGATGAT
GATGAGGAAATTTTCACAGAAGATGATGCTGTGGATTTGGAGGATGTGGAAGTCCCCAAA
GCTCTTGGAGATCTGATAGAGGCCATCATTGGTGCTGTCTATCTTGATAGTGGGAAATCC
TTGCAGAGAGCATGGGATGTGGTGCAGGTCCTCATGGGTGATATAATAGAAGAAACCCTG
AAGAGGAAAGACATCCCCATCAATTGTGTTCGCAAACTGTATGAAATGGTGCCTTCTGGA
ATTAAATTTGTCAAGATACCCTATCAGGAGGCTGATGGCAAGGCAACCTATGAGCTTCAA
ATTCCTGGCCTACCCCCATTGATCAGAAGTGGGAAGAATTATGATGTTGCCAAGATAGTG
GCAGCAAAGGCAGGACTCCGTTTGCTAAAGGAGAAAGAAAGGGAACGGGATTCTGCATGG
TGATAGGACATTCAAAGCCAGACAAAAATTCACTCAGGCCTTAATGATCATCTTGGCCTG
ACTGGTGACATGACAGACTTAAACACTTCCCATTACCTATTTATCATACTGTTAATTTTC
TGGGTTTCCATGAAGTTCCATAAATGGGCATGATATATGGACTATTCTATACTGGTATAT
AAAGAAACAATATTATGACCTGTAGATATGTATTTTGTATTAATTTTTTCTAGGATAGGT
AGTATTATATAGGGTAGTATTATATAGGGTTTTATATGTAGTGGCAGGTAAAGCCTGAAG
TTCATTGAGAAGATGGTTCCTGTTTTACAACCACTATTTTTTATTTTATTTTGTTTTATT
TTATTTTA
>c86415_g1_i1 len=230 path=[1959:0-98 8320:99-100 155:101-229]
TTCGACTTCAGCAATGAGGCCTCTTCACAGCAAGCAGACTCACCGTCACTGCAGCACTAC
AGGTACAAACTTCGGTGATTGGGAGCACCTCGGTAGAATCTGGAGAAGAGCATGGATCTT
AACAAGGCACATGTCAGAGTAGACAGGATGTTAATGTACTGAATGTAAGATGCAGATGGA
AGATTGCTAAATAGAGTGAAAGCTTTCTATAATAATAATGCAAATGCCTG
>c86739_g1_i1 len=4447 path=[15045:0-130 15176:131-160 @15206@!:161-980 16023:981-999 @1560@!:1000-1253 13408:1254-1481 10322:1482-1665 18058:1666-1666 18080:1667-1768 10507:1769-4446]
GTGTCCTGTCAGTGTTCAGGCTGCCGCGGATGGGTGTGGACGTGTCTTCCCCGTGCATAT
GTTTTACTCATCCACGCTGTTACGTCCTAAATTAAGGTGTTTTAAGATAAGTGTGCCCGA
TAACGAGTGTGACGCGTCTGCACAGCACCTCGAGTCACCTATTCCGAGTGTCGATTAGCG
ATGAGGTGAGAAAAACATGGATCCGTACCTGCCCCCAATAATTTCCCGTCAGTCCGGTGA
TATCGAAGCCAAGGTGGCCCGCTGCTGAGCAACACCATGGTGCAGCTGGCCGAGAACACA
CCCATGCCGCCCCTGCCTCCCATGGCCCCTATGCCCGCCATGGCCCCTGGTGCATTAGGT
CCATTGCCTGGCCCGCTTCCCCCTCCACACCCCCAGGACGCGATGACGCAACCCCAACAG
CTGACTGGAGACCCCGCCGCTCAGCTGGGTCGGCCCCCCCCTTCCCCGGCCGCCGTCTCG
CCACAGCTGGCACCCAATGGCAGCCACAAGACGCACTCCAGGCCGCCTTCAGGCATCCCA
CAGGCACGCAACGGCTACCCAGACCCCTCCCATCATGCACCACGGGGCGCCGCCACCAGG
AGGGACCAGATGAGCCGGAAGGACGCGGCTCAAGGACACGTGCGGCTCAGGAAGGATGTC
CCGGATTCCTTGTACCTGCAGGACCGGTGGAGTTACTATGGGGACCCCAGGGTGAGGATG
GACCAGACGTTCCTGCGGGAGGATAGGCACAAGAGGTGGTCTCGGGACGGGGACGGCAGC
AGCTGGCCCCCGAGTGATAGGAGACACCCGGGGGACAGCAGGAGTGAGGTGTCTGAGAGA
GGGGCGACGGAGGCGGTGAGGGACGGGGTGAAAACAGAGGATGGGGAGAATGGTGCAGGT
GCTGGCGGGGATGAACGTGGGGGGGAAACAAGGCGTCGCCCCCAACACCCATCTCATCCT
CCCCACCACTACCAGGACACCTCTCGCGGCTCCCACCCCCCTCACGCCCCTCGCACCCTG
CCGAGGTACTACAGAGACCGGGCGAGGGACCAGGACAGAGACCGGACACAGGATGGAGGC
GGCGAGAGGGACAGGGAACGAGATAGAGACCGCAACAGAGAGAGAGACCACGACAGGGAC
AGAGAACGTGATGTCAGAGAGAGAGAGAGGGACAGAAACCACGAGAGGGAACGAGAGCGA
GATAGAAACCACGATAGAGAACGAGATCGAAACCACGAGAGGGACAGAGAACGTGACAGG
GAGAGGGAGCGTGATAACAGAGACAGGGAGAGGAACAGGGAGCATGGGGAACCCCGCCGT
CGGGAACCTGTAGGCGAGGAAACCGGTTATGACTCTGACCACTCCCGCATGTCTCGCTCC
ACCGCCGTCAGCTACTCCTCCAGGTCACTCCCTCGGCGACCCCGCGCTGACTCCATCACC
TCCCACGCCTCCCGCGCCTCCACCAGGAACCCGGGGAGACCGAGGGGTTACGAGGACATG
TACGAGCTCTACCACCAGTACTACCCCTACAGCCAGTACTACAAGGACTACTACCAGTGG
GTGAAGCAGTACCGCCAGGCATACCAGTCCGAGTCCTTCTACGACGACCGCACCAGCATC
CACTCTGGCAGGTCGTCAGTCAACAATGAGCCTGAGAAGTCTGTCAGCAGCCAGTTCCTC
CAGGACTTCCATGGGACCTCTGCCCTGGGACACTTTGAACCCTCCCCAATATACCCTGAA
GGTTCACTTTCCCGCCTCAAGTCCTATCCCAGTGGGGAGCTGAGCGGGGCGCCGTCTGTG
GGAGACGACACAGTGAGCGAGCCAGTGCAGCGCATGACCCCAGTGCACTTTGGCCGGCCA
CACATCAGCGCCAGGTTTACACCGTCGGGCCAGCTGGTCATGGTGCTGCCCAAGGACCCC
AGGGATGGAGAGAAGGCAGTGGTGCAGCTGAGGGATGTGCAGAAGATGCTGTGTGTGGAC
CCTTCTGAGAGTCGAGCTGTCCAGCAGATGAAGAACTACTCTGGCCCTCTGACCCTGTCT
GACACTCACAAGGATGTGGTGATGAAGTACTGCGAGCACCAGACGGCTGAGGCATGTAAG
AGCCTCACCCTGCCAGACAAGGAGTCTGTCATGCTGATCTGGGAGTACTTGGCCCTCCTG
GTGAAGCAGAATGGCAAGCTCTTTGGCAGTGACATCGCAGGGCTGCTGCTGAAGGGGCGT
GAGGTGGGCCCTGCCCCTGCACACCCCAGCCCCCATATGGAGGAGCCCCCAGAGGATGTA
CCTCCTGATACCAGTCCCCAGGATGAGGGGATAGACCTGCCTCCACAGCCCTCTGTACTT
CCCCCAGGAAGGGATGAGACAACACTGCTGAAGAAATTCACAGAGTACCTCTGTCTGGGT
CGTAAAAAAGAGGCGGTGGATTATGCCATCCGAGAGGGTCTGTGGGGCCACGCACTGGCC
CTGGCCTACAAGATGGACAGCACCACCCACACCCGGGTGCTGGCTGCCTTCATGAGTCAC
ATTCCCCGCACTGATGTACTCCTCACACTCTTCCAGCAACTCTCGGGCAAGAAGCCAGAG
ATCACCAAGAGCTACAGTTCCCAGCACTGGGGTGACTGGAGGCAGCACCTGGCAGTCATG
ATCTCCAACCCCACCGGTGCCAGCCACAAGGACCAGGCCTCCATCGTGGCACTGGGAGAC
ACCCTGGCTGCTCGGGGACAGCTGCACGCGGCACACTTCTGCTACCTGGTGGCAGAGGTG
CAGTGGGGATCCTACACCTGTAAGGACTCCAAGCTGGTGTTGATTGGAGCCTCCCACCAC
CTGCCCTTCCAGGCCTTTGCCACCATCGAGGCCATCCAGTGTACTGAGGTGTATGAGTTT
GCCCGCTCCCTTGACGGCAACAACAGCCCTGCACTAGACACCTTCCAGTCCTACAAGTTG
GTCTATGCACTTAGGCTTACCGAGTGTGGCTTCCCTGCTGAGGCCTTGAGATACTGTGAG
GTCATCAGCCAGTCAGTGGAGAAGAACCCTGCTGCATACAAAGTGGAGTTCCTGTCACAG
GTGTACGACTTGGCCTCCCGCCTCAAGTACCACGATCTGCACTACCAGATGTACCAGGGA
GAGGTGTCCGAGATGCCAGACCCACAGTGGCTCACCAACTTGAGGGCAGTTTTGGATGCA
GCTCGGCAGCGAGAGCACCAGGAACGCTTGGAGCACCAGCAGGATGTCACCAGAACTGAA
GATATCCAGTCCTACTCCCAGATGTACTCCCAGGATCAGCCCACACAAGAGAACCAGACA
GTTCCAGTTGATCCCAATTATTCCATGGCAGAAACCACTCAGCAACACATCCCACTCATG
GACCCACACAATATGAGCTATGGTGTGCCCACAAGTCAGCCTTACCAGCAGCAAGACTCT
GTGTTTGGTGGCCAGCCCTCCTCTGATATGATGGACAACTCACTCTACAATGCTGGCTCC
CACTCCCCCAGCAAGGGTGTTGATGCTGCCCCTATGAATCGCTATCCTCAGGAGGAGGTA
CCATCTGCTGTGGAGACACCCATGATGTCACAGCCTTCCCCAGAACACTCCCAGGACGCC
ACCTACCAGGGCACCTACCACCAGCAGGAGCCTTACCTGCACCCCTCCAGCCAGCAACCC
ATCAACTTTGAGCAAGGGAGTGGAGGAGACCAGAGCATGAGCAATGACACCTCACTTGCC
CAGCCCAGCAGTCAGGCAGGCTATCAAGGGTACCCACAGCAGGATGCCTACCAGCAGTGG
ACACAGCCACAGCCACAGCCTACAGAGGGAGCGGGTATGCCGGTCCCTCCCGATGCCACC
CCCAAGCCCACAGAGTCCCCAGCCCCACAGCCACAGCGAACCCCTGAGGAGGAAGCGTAC
TGGGCTGAAATGTCAAATAAGAAGAGCGGAGGCAACAACACCAGCAACAACACCAGCAAG
GAGGCCAAAGCTGAGGAGAGCAAACCAGAGGAGGACAAGAAGAAGAGTGCTGGAAAGGAG
AGTAAGGCAGGGAATTCTAACAAGGGGGGCTGGTTCACCAGTTTGTTGGGATGGAAGAGC
TCCACACCACAGGCTGTGCTTCCTGATGACAAGAATCCCCAGATTGTGTGGGACCCAGAT
AAGAAGAAATGGGTGAACAAAGATGGCACCGAGGAGACCACTGCCCCTGTTGGTCCACCC
CCAAAGATCCCACAGCCTGGCCGGGGACTGCCAGCCAGGAGTGTCAATCGCATGACACGC
TACGTGGACCCTGTGAAGGACAAGGGGACGGGAGCAGCGGGAACCCAACCTTCTCCAATG
CTTCCCCCAATGCCCATGGTGAGCCCCTCTGTGTCCCCCTCCCTCATGGTGCCCCAGCCC
ATGCCACCCACACAGGAGAACAAGGAAGTTGGCGACACTCAACCCCAACCTCAGCAACAG
CAGCAGC
>c86347_g1_i1 len=867 path=[1363:0-10 163:11-46 3327:47-47 3328:48-53 441:54-68 3498:69-399 1745:400-551 @150@!:552-692 3432:693-708 2045:709-709 730:710-734 2069:735-760 3456:761-778 3474:779-783 858:784-787 594:788-866]
GACTTTTAAACAAGGATTCTGCACCATCAGTGGCAAAAACACTCGTGAAAAAACAGGCTG
AGGGAATTAAGGAAATAATCTTTGCTTACTGACGATCTATTTCCTAGCAATTTTTGTTTT
CTTTATTGAAGATATACACAGCGTAAGGGTTAGCAATGAAATTTATGAACTGAATTAATC
TAAACGTAACCTAACTTACTTAACCTAGCCCTCGGATAGGAAATCTAATGCTATTTCAGT
ATCATCCCAGACTTATAATGTGGCTTTTGAAAACAGTCCTGATGAAAGCGAAAGCATTGC
AAAATACTGGCCCTCCGATTAGGCAAGGGTCCGCTCCTATAAGTGTTTACCTGGTACTAG
AAAACGAGAGATGATAGAGAATGTAATGTTAATAAAGGGAAACTAAACTATACCTTACCA
TATCTATTTTGAGACAAACTGACACATGTTCAACAGACAACGTTTTCTCTATAAAGCATG
CGGGAGAGGAGGCTTATACACAACTCTTACATCCAATACACAGAGTTGGAAGCGAGTGAT
TTTTTTTTTTCCACACACGTTTCTTCCGCTCTAGGAAATGTGGACCGCATTCTCAAAGGT
TTTGGCATCCTTGTCTTGACTGCTTTTAAGAGACTTGTGGATGTTTGGGGGTTTTCAAGG
CTGTTTTCATGATTGTAGTGATAGCTCAATAAGTATTTTTTATTTCAATGAAAAAAAGCT
TAAGAATTCGACGAACTAATCATCTCTGCAGCCTTTGAAAACAATCCTTTTATTAAAACA
TTTTCGTAAAAAAATATTCTTTTGTACAAGAAAGGATTTTATATTTCTATTATTTGATGC
AATAAAAATGAAGGAAAAACCAAAGTC
>c86546_g2_i1 len=4739 path=[1781:0-252 396:253-330 @474@!:331-3616 @26@!:3617-4045 1127:4046-4048 1130:4049-4738]
ACAAACAAACAAACAAACAAACACTCACTCACGCTCCATCTCTTCTTCCTCCTCCTCAAC
ACTATTATCTTTCTCAGTGTTAGCCTTCTCAGTCTCATCTTGGTCAGCTGCTTCTTCTTC
CTCTACAAAACTGTAGAACATGTCATTGAGAGTTGTCTCTTTGCTGGGGACTTCAGATGA
TTCTTCCTCTTCTAATGACACCTCTGCTGGTGACACGTCGCCCTGCATGTCCATGGCTTT
CTCTGGCTTTTGGCTCGGCCAGCTGGAAGGCAAGGTAACAGGGCCGTGCAGAGGCTGCCG
AGGAGTGGGTATCCCCAGGCCTGTCTGGTGCCTCTCAGATTCCAGCCTTGGTTCTGTTAT
TTGCATATCCATCTTAACTTCTTCCTCCAATTTAGGTGTATTTTGTTCCATTTCTTCCTC
TTCCTCCTCAACAGCTTCTTCTTCCATCTCCTCCTCTTCTTCACCTGCTTCCTCCTCTTC
AACTTCTTCCTCTTCCTCTTCTATTAGCTGATCACTGTCTGCTGATAACCGGGATGACCC
CTTGGGCCTAAGCTGTGCCCTGGCCTGCACTTTGGGGAGATGGAATCGCAACTGCTTAGG
GGTCAGGCTAGTGTCTGTGCTGCGGTTGAGGGCTGACTCCTCTACCACTGCTGCTGCCGC
TGCTGCAGATATCTTGGCCTTCCTGGCAGAGAGGCGAGGGAACACAGGGACTGAAGCATC
ACTGGCAGTTGCAGGGCTGAGAGGACGCTGGACCATCTGCCGCACCTTGAGGATGGATTG
TGGAGTGTCTGTGAGGGTGTCATCTGGACCTGGTCGAGTGTCTGGTCTTCGCTTTCGCTT
GATCTTGGGTGTCTGCAGCAATGACAGCATATCAGCTGATATGTTCTGGGTCATACTCTT
TCTGGGTGTGGCAGCGCTCTGCATGCTGCTACGTCGCAGTGCAGATTCCATGACCTTGAT
TAGACCATCTCCAATATGTGTGGATTCACCAAGGTGACTCCGCCGGCCTGGGCCTAAACT
ATATAGTCCCGATGTCTCTCCTTCCAACAAGAGAGTTGGTGAGGTTTCCATAGATGGGAA
TACTACATGGGAGGCATCTCTTGATTCTTTCCGTCTTGGTGTGACCAGAATGTCATAGTC
ATCCAAGTCTCCCTTCTCATATGCTCGCCGCCTCTGTGCTGCATTCCTGAAGGGAGTGTA
GGGCTCAACACAAATGGGCGGAGAGCCAAGCTGGTCCTCCAGGGCACTGGCACGGGACCT
TATGTTAGCTGATGACTGGCGGATGTGGGCTGAGAGGGGTGGTGGCTTCTTGTACATGAT
GGGTTCAGGGGCATGCCTCTTGACAGCAGACGACAGCCTGCTGGCCACATCAGGAAGGTG
GGTGAGGTAGCCATGCACAAGGGCAGAGCGAGTGCTGTGCCGCCGCCTTGCAGTGCCCAG
GCCTCCACGAAGGCTGTCCTGCAGGAGGGCTGCATCATCAAATCTGGCCCGCTGTAGATA
GTAAACAAGGAGGTAGTCATGGGCAGAGGTACTGGTGGAAGTGCGCAGGTAAGTCACCAA
TGCAGCCTCCTCCAAGGATGACAGTGGCAGGTGGATAACACTTTCCAGCCGCCCTTGCTG
TTCACATCCTGTAAAGAAATGCTGCAGCAGGTCCTCAGTGTTGGCTGTGGTACGATGAGC
TCGCTGGTAGTGGAAGGCTTCCCGCACCAGTTTATTGGCCAGCAGCAGTGTCAGGTGCAA
CCGAATGTCATCCAGGTCAACTTTGGGGGGTTGCCGCATCTTGGCATAAGTCAATGCTCG
TCCATGTTCACCCTGGTAGAGGAACGCCTTCATGATGCGGCGGTGCTGCCAGGGGGTGAG
GTCACACGGGTTCACGAGGGGATCCAACAGCACATTTAATCCTTCCTGAAAGTCCTTATG
GTCCAGGAGCCAAAAGGCCTGTGTAAGCTTGATGAGGGAGGGAGAGAGGGAAAAACTTGA
GGGATACTTGACCAGCTCCTCTACAACCCTGACATACCCATCAGAGAGCAGGGAGGCCAG
GTCCAGGAAGAGGTACTGCACAATGCGGTGTTTGGTGGTGGTGGGGACATAAGGCAGGAG
AAACATATTGAGGAGACCATGGAGACTTGGAGGAGGGTAAACTCCAGCACTCTTACTGCT
ATTGGTGCCACCCTCTTCCTCCCAGGCCTGGCCCATGCTGCCCCCCGAGACCTCAGCAGC
CTCTTCCAAAAGCCCATCAATCATGAGCACCTCGTTGCCAGTCAGGGATGCACTCAGGTT
GCGGATCTCAGTGCGTCTGTTCCTGTATATCCGAGACAGCAGCTCTGCTGGGAAAGGGAC
ACAGCACTCATCCCCTGGATCTTCAATTGAGGTGGGTGAGAGCAAGCCACAATGGTAAAA
CCAAAGCACTGCCTCCAGATGTAGCACCATCAGTCGCACCACCCTCACTCGGCCCTCAAG
TTCATTTGCACCTTGCAGAGTGATAAGGTTGGAATGGGCATAGTCCCGAATAGTGGTGAT
AATAGTGGCAAGAGTGATGAGGTTGGTGAGGTTCTGATGCAGCAAAGCAATGTTTTCTGA
ACTCACCACACCACAGTCTGGATCAAAGAGTACTAGACAAAGGTTGTCATTGGATGTCTT
GATCTCAGTCACTCTTCCCCAAGCCCAGTCGAGGAGGGAGGGGAGTGAGCAGCCCAAGTT
GGTGAAGCGGCCTTCAGAAAACTCGGTTACACACTTAACCAAGAGGGAGACAAGCTGCTG
GTCCAGTGCCACATTGAGTAGTGCTTCTCGCTCTAACATCATGGGGGATGTCGATGAGGA
CGAAACATGATGGTGTGGGTCAGAGGGGATGAGACCTGCAAACACACAGACAGCATGGGC
CTCTTCTGGGTTGACAATAGCAGCAGGACCACAGGAGGTGAGCAAGGCCAAAGCTGCTTG
TTGCGCACTCTGGCACCGATACTCAACTAGACTGTCACTGGTTAAAACAAGAGCATCATA
GGACAGAGCAGCAGGAAACCAGTCACTGTCATTGCAGGTGTGTGAGATGTGCTGGGCCCA
GGAGGCAGGCTTGGGTATGGCACCCATCACCACCTCACTCAATGTTCCATCAGCAGTGAT
CCCCGGCACACGATCCAGAAGATGGAAGCTCATGTAGGGACACAGGTGGCTCTCCTCCAG
CTTAAGTGAAGATGGCATGTGGGCCTGGTACCATTGGTTGATATCAAACACAGCTAAGTA
GTGGTTGAGGGAGATAAAGCCTTTGTCTTTCACTCCACCAACCCAGCCAAACAGACAAAG
ACTCTGCTCTAGCACAGACCCAGAGTCCTCATCAGAGGCAGTGAGGGCACCCACAGAGGA
TGGACCGCCAGAACCACTAGCAGTGGGAGGAGAGGACAGCTGCACTGTAAGGGCTGAAAA
TACCCGGCTGGGTCCCACAGGCTGCCCTCTGAGGCCAAGCCCTCCCAGGATGTCAAATTC
AAATCTGGGCGAGATGGAGGCCAGACCCTGGTACCACAGACCATGGCCCTCAATCCACAC
CTTGCTGTCATAGTTCATAGCATACATGGTGCAAAGAGCATGTGACCCTTGCCCTGTCTT
GCTCTTCTCCCTGCCTCCTTCAGAGGTCCAACTTCGACACAGCCATAAGTACACAAAATT
CCTGGGGTCATTTTCTGGTTCTTGGCAAGCAAAGGAAAGTACGGGGGGCATGCTTTCCTC
ATAGGGACTTGCACACTCAATGGTCAGGGTGGAGAGGTTGATGATCTGGAATGCCCCAAA
GTTGTAGCCCACAACAAGGGAGGCCAGCTGAGGGAAGAAGGCCAGGGCTGCCACAAATAC
CTGTTGAGATGCTACCTCAAACAGCACATTGTCATCTGGTCCAATCAGTTGAAAATGTCC
ACCATAGCTCATGCCATCACTTAAGCACATGGTGGGATGGCACTTCTGCATGAGAGTGCT
GACACGGTTGTGCTCAGCGTTGGGGTCAGGTGTTGCCATAGCAAGGAGGGTTCCAGGTGA
CACTTCATCAGACAGCACTTTGTGACCTGCACCAAGGTCAAGTGCCAGGTCCAGCAGGTG
CAAAGTGCCATGAGCTGTGCCAACCACCAGCAATCCATGCCAGTGCCTCAGTTCAGGAGC
CAGTGTGCCACTGTCCACAGTCAGCTCTCCCCCAGACACCATGCACAGATTTGTCACCTT
GTGCTCAAAGTGGAAGGCACGTGTCACCCTGGAGGAGCGAAGGGAGAGAAGTGCCACCAG
CCCTCTTGGTCTTCGGTCAGCCCCCAGGTCCACCCCCACCACCACATGTGTGAGAGGTGC
CTTGCCCACTCCACATACACTGGTCACCTCAGCACCAATGTTGTGCAGAACAGCCCCAAA
AGTCCAAGCAGCCTTTCGGGTCCCTCTGTCAGGTTCAATGATTTCCACTGTTGGTCCTGC
AGCCCGCCATGCCAGTTGGCCTCCTCCAACAAAACCTCCCAAGACATGGAGTGGATTGGC
ACGGGCGTCCAAGCTTTTGACAGGATCCTCGGGTCCCACACCAGCATCAGCATCAGATGC
CAAACTGGGCAGTGGAGTGTGGCGCACTGCATTGGCCACTTGCACCACACTCACACCCAC
CATTGTTACGTGGGCGCTATTTGCTTTTGTCTGGGTTTAGAATCATGTAAGACGTGTGAA
TTTTGCGAAATATTTGAGAGTGAAAACACACCTCACGCGGGACAACAAATGGCCATGAC
>c86673_g1_i1 len=3029 path=[3196:0-1721 4916:1722-1724 7405:1725-1947 7499:1948-1949 7501:1950-2177 7567:2178-2471 5663:2472-3028]
GTGGCGGCAGCGGCAGCAGCAGCACACTCTAAGGGCGCCATGAGGGCAGCAGCGGCAGCA
GCAGTGGGCTTTGGCTCCACCTACACAGTGGTGTGTCTGGACCCTGAGCAGGATGGGGGA
TCCCACCTTGGGGCAACCTTCACCAAGGAGGAAGCCCCAGCCTTCTTTGGGGAAGGCCTG
GGGGCCACCTACACCCTAAGGAGTGGCCAGGGGCTGCCCCCACACTCCCCCAGCAGCAGC
GACTCAGACCTCCGGGTGCTGGGCAGGGGGGAGTATGAGTATGATGTGCCTCCCCCAGCC
CCAGGGGGAAGGGGCGGGTACTGGGAGGCAGGTGGGGGACGGGAGGACCTCAGTCGGGTG
GCGACAGGTGACACGACCTCCAATGAGGACTCGGAGAGTACTGTGATGAGTCTGGGCCAC
CGCATCCAGCTGATGGCGACAGGACCAGCTGGCACCCCGGCCAGTGCTCCGGCCAGCACT
CCAGCCTGGGATGCTGAATGGCGGACACTGCTGCAGCAGAACCACCGGCTGCTGCTGCAG
CTGTCCAGCAGGGAGGATCTCCGGGGTGAGGAGCAGCACCCCGACACCCCTCGCAGTGCC
CCAGTGCAGGACAGCGCTGTGCAGACCCTGCCGCCTGAGCCGCCCCTCCTGTCGGAATCC
GAGGCAGGGGAGGAGCCATTGCCACTGGACGGGGAGGCTGCCCCATCCCGCCACAGCCCT
GAGTGTGTGCTGGAGGACATTGTGGAGGAGTCCAGCCTCAGCGACCGCTCCTCCCCATGC
ACCACCACCATCCTGGACTGCCTGGGCAAGGCCACCTCCCCCCTGCCCTGCAGAGACCGG
GACTCACCCCCCTGCCCCACCAAGCAGGCCCTGGACCACCCTAGCAGCCCTGCGCTGAGC
CATGGCAGGACGTCCCCAAGTGTGGATGGGGAAGAATCCGTCCATTTCCTGTGCAAGTCC
CCTGCCCTCCCCCAGGACAGCTTCCAGGGGCCCCTCAGTGCCTCCCCCTTGCCCCAGGAA
ACCCCCCACCACCCCAGGCAGTCTCCATCCAGTGTAGGGGAAGACACAGAGTACTTGCAG
CAGTTGTCACCCCCCCCAGACAGACTCCAGGGCACTGGTGAGAAGTGGCCACTGCTGGGA
GAGGGATTGCCACACTCCCTTCACTGTGCCTCTCCTGTCTTGGAACAGATACCAGAGATC
CCAAAGCAAATCCCGGAGGCAGAAGACACAGACCAACAGAATAGACCCTCCCTGTCCCCA
GCCTACCCCACCAAACACTCATCATCTTCAGGAGACCAGGACACCACCACCCACACTCCA
GGTCTGCACACCAGACCGTCCTACACTGACTCATCCTGCATGGCTGACCTGCCAAGCTAT
CGTGCTGGGGCGGTCACCACTTTCATCATGCGTTCTCGCTTCTCTGCCCGGGACAAGCCA
GCACTACCACATCCCCAGCCCTCCAAGGATCTGCTGGAGGCACTCAAGATGATTGAGGAT
GAGGAGAAGAATGCCAAGAGCATCACAGAACCTCCTGAGAGAGACTTGCAGAGCTCCAGT
GAGAAGACAGTGGCATCCTCAGCAGTGCCCTCAGGTATTAGCCACCCTACTGGAGGTGAG
AGGGAGGGCACTGCCTCTCTCCCAGTGTTGCAGGTGCTGGCAGAGAAGGTGTTCCTCTTC
ACGCAGGATCTGGTGGAGCGATGGAACCTGGTGGAACATAACGCAGGGAGTCGTGAGGAA
TTGCTTCGTCAGATAGCGGAGGCGGAGCGACAACTGGAGGCCCTCTGTGTGGCAGAGGGA
TGGAAACGTGACCCATCCACCAGCCCAGACCTCCACCGTGGCTGTGAGGAGCAGATGCAG
CGGCAGCAGGCAGAGGCGGATGGCCGGATACAAAAGAATTTGGAGCTGATCAGGAAGTTG
ATGGATGACAAGAGGCGGTTGACTGGGGAGTGTGAGCGTCTGGACCAGCGCAGCAAACTA
TCAGACAAGCAACATGCCAACCGAGTGAAGGCTGCTGAAGAGAGACACAGCCAGGAGCTT
CGGTCACTCAAGGAACGCCTGATCATCTCCGAACAAGAACGTCGGGAGAAATGGACAGCA
CAGAAAACCCGAGCCATCCGGGAGTCAACACACCGGAGCCTTGAGACTAAACTGAAGGAC
ATGGGGGCTAAGCATCGCGATGAAGTGAGTCTCCTGAAGGCACAGCACTGGGAGGCCCTG
AGGGAGGCTGAGGAAAGACATCGTGCTAGTCTGCAGGCTCAGGAGGAGGAACTGAAGAGG
AAGTTTGAGGAGGAGAAGGAAGAGGCATGTCGCAGGGAGAGAGACAGGGAACAGCAGAGA
TTAGACTTGGAGTTACGGCAGAGTGAACAGTTGTCTCTTGGCCGACTTGAGGCAGTGAGG
AGACAGCAGGAGAAGGACCTCAAGGCTTTGATAGAGGAGCACCAAGCAGCTCTGGACAAA
ACAAGGCAGGAGGCAGAGGCTGGAGCAAGGGAGGCTGCCAGGGAGAGGGACAGGATGAGA
GAAGAGTGGGAGGATAAATTGAGGAGCTGTACTAGGAAATATGAGGAGGAGTTGACATCC
CTACAGGAGCGGGAGGAAAGGGTCCGGAAGGAGTGGAGGGAGCAGTTCGCGAAGCAGGAG
ACAGAGGCGAGGCAACAGGCAGAGAGGGAGCTGAGGGAGCGGCTTAAGAGGCAGAGGGAC
AAGGAGATTGACCGAGCCATCAGAGAGCTACAGGCTGAGACAGCAGCTAGGGAGGAGGAC
CAGCGGAGGACCTGTGATGCCAAGATGAAGAACTTGCGTGAACGGTATGAGGCTGAGATG
CAGGAGGTGGAGTGTGGGGAGAGGGCCGCCCGCACACGTTATCTGGAGATGAAGTCGTTG
CTCACGCAGAAGGAGGAGGAGATTGTGTACCTGAGGGCAAGACTCCACACGCAGGACCTG
GAGCTGTGTGACCTGCAGCAGATGCTGCAACCTCCTGATGGTTAGGAGCGAAGGCACCTG
GATGGCGGTAATGTGTGTGTGTGTGTGTG
>c86679_g5_i1 len=586 path=[5151:0-83 5235:84-85 @5237@!:86-149 16096:150-150 5302:151-151 5303:152-287 1862:288-320 14725:321-507 6585:508-532 6610:533-585]
TCATGCTGTGGTGTTTGTAGTGATGAGTGCAAGGTAGACAAGTTACAATGATATCATTCC
AACATAGATCTTCACATGATGGGCCCGAATGCTGTCCATGTAGCAAAACATGTGAATTAG
AATATGCAAAACTTCCAGGACCTCATATTGAAATTCATCAAGTGAGGCAGTGAGGAATTG
TCCTTACACAGGCACAATGGTGGTATCCCTGCTGCTTCCCTTTAGCAGCCATGCCATAAG
AGTCAGAATATAGTCCAGTTGCCTTCATAGAGAAGCTAGAAGCTGTGGGGTAATGATAAA
GGGATGCCACCACCATGTTTGTAGAAAAACAATTCCTCACTGCCTCCTTTGATGAATTTT
TGTATGAGGCTCTGCAAGTTTTACATTTTAAACCCACATATTTAAATGGGATTATTCCCA
GCTGACAAAAACTGTTGTTTATATTGAGTATCTTCAACATTTGCCTTATTTCAAAGATTA
AATTACTCTTACCCATTATATCTCTTCTAAATACATAAAAATTATGGAAATACTTATAGG
AACTATAAATTAGTAATAATTGGCAACTTTTGCTATGTCTTATAGT
>c86935_g1_i1 len=3203 path=[85:0-88 174:89-541 627:542-547 @633@!:548-3060 3143:3061-3065 3148:3066-3202]
CCACAACAACCACTTCAACTATCACTACAACCACGGAAACACCCTCCAAGACCCCCAACA
ACTTCCACCATGCCTCATTCACCCATGCCGACGTGAAACCATTAAAGAAAATAAAAATAA
ATAAAAAAGACAAACAAATAAATAAATAAAATGACTTTTTTTGTATTTATGTTTTCTTTG
CGAGAACATAAAAAATGACATTGTTGATTGTGAGTGACGAGTAATTTTTTTTATCGAGTT
CATTGAAATAAAATAAAAGAAAACAAGGAAAATAATCATGAAATGTGTCGAGACATGATA
ACAATGGACGAAAAGAAAAACAGAAAATATATAAAAGATGAAAAAAAAGAAGAGAAAAGA
AAGAAGAAAACAGTAGAAAGCTAATGAATAAATAAATAAATATTACTGACAACTCCCTCA
AATACACAGGATATATACTCCAATCATAATAATAATAATAATGACTTATTTACTTATTCT
ATTTTCATACTACACTGAGATTCCCTTAAAGCCCTGACACTCCTAGCCTCTTTGTATAAG
TAGAGATGCAGTTACCTTCAATCATGAGTACAATATGGAGGCAGTATTCTTCCAACAAGA
TTACAGATTATACAACCAAACCATCCCTAAGTAGCAATGAATAAATAGATTAAAGGCTTA
ATTCTACATGCATATATGACTAATGTCCTGTTTTCTTGGACGTTTTCTGCACCTTCTCGC
CTTTTTCTGTACCAGAAAAATCCTGACTAGATCTCCTACTGCTGAACAAATTAATTGGTG
CAGTTCGGAGAAGAGAAAAGACCTTGGGTCTGGGCTTGGATTTTGGGAGAGTCACTCTAT
TAAAGGACACATCAGGACCAGGGCCTGAGGCTGTCTCATGCTGAGGCCCCACCTGCTGCT
CTAACAACTCTGCTAGATCAGCCTCCAGGGCATCTATGGAACTACTGTCAGCTTTATAGA
TTCCTGAATTTGTTTCATACAGATTTTCTTGAGAGTGTACATCTTGCCTTATATCCTTAT
GTGCAGCTGATGGTAATCCTGGGTACTTCTTGGAATATGGAGACATTTCTCTTTGATAAC
TCTGAGAATCAGAATACACTCTATCTCTTCTAACAAAATCAAGATAATCCTTATGATGTT
GGAGATTCACTTTTGTAGAGTTCAAAAAATAATCAGAATTATAAGATGTTTCCTCCTCCT
CCCCTGTCTTACTACTTTCTTTAACTAAACTGCCTTGACTCTGACTCTTGCTTTTGCTGA
GTGGAGTCCTTGTAACAGAACAAGATTTACGCCGCGTCCTCTCCAATGTGCGGGGCCGTG
TGCCACTGGGCGGACGGGTGCCAGTGGCTCCATGTAAGGTGTTCCTTTTGTCCTCACTTT
GTCTTGAGGAGGAGGAAGCTCTGCTGGCTGGGGCTGACTTGAAGCCATAGCTCATTCTAT
TTGATAAGCCACGGCTGGAGTGTCAATCAATTTACAGTCTTCTGGAGGAGCCCCGACCTT
TATTAGAATCATGTTGCTGTTTTGATAGTCTTGAAGGGCTGAGCACAACCGGGGGCCCTT
CAATATATGTGATGTTTCTACTCGGTGAAGTGATATTAGGGACAGCTACCATGCACTGTG
GAGAGTCGAAAATTTCTCCAATGCTTCCACTTGAAAGGCTTCCACCACTTTCATGACCTC
CAGCAATCAGGTCAGCTTCCAGTGTCGCTGGAAGATCCTGCAGGAACTGTTCCTTCAGCA
ACTCGGCTTTCTCAGCCTCAAATGATGCTCTTTCTCTATTCAACCTGATGGTTGCTTCTG
TAAATATTCTTTTTTCGTTCTCCAGAATTTCTCTCTCTTTCATTAAATTTTGCCTTTCTT
TCTCGAAGAAAGCTTCTTCCTCTATATTTCTTCCTTCCACCAAGAATGATGACTCTACTT
CTCCAGCTTTCTCAGGGTCATATTTTTCAACTGCTAGTTTGTAAGTTGTCAGTTCCTCAT
TTGTAGCTTTCAGCTGCCTTTTTAAATCTTCCAGATCTTCTTTCAGCTGGTTTTCATCAT
TGTTATCAGTCTTCTGAGCCTCTTCAAGAAATTGTATCAAAGCCTTTATGTTCTTATCAA
AGGTTTCCTGTAGCCGATCTTTACAAGCAGAAAACTCCTGGTTTGTAACAAAATTCTCTA
AGCTGTCTGTGCTGAATGCTGATGATGTCATGGAGATATTCATGTCACCAACTGGCAGTT
CTTGAGTATCAACCTTGCAGTACTTTTCTCCTATTTTAGCCATTTGAGAGGATATTCTTA
AAAGGCTGGATTTAAGCTGGTCATTCTCATCAGTAAGTTGTGCAACACATGCTTCATAGT
GACCCAACACTTGCTTGTACAACTCCTCCTCATGTCTTGCACTAGAAGCTTCAGTCTTCC
ATTTAGCCCGAGAACGGTTTGCTCTGGTCATTTTGGCTGAGAGGGTGACAGCAGGTTGCC
GAATCTCTGCTGATATCAGTCGATGGAGGCGATTCTTCAACTGATCATTTTCCATCTCCT
TCTTCTTGAGTTCATGCTGGTGTTGAGCTTCTCGTTGCTGCAAAATGCTGTTTAGTCTTC
GCACCTCTTCCTTTTCTGTTTTCAGTTTGGTAGCCAGGGACCTGCTGCCAATAGTGGCCC
GACGTTCTTTCTCCTGAGCCTCACCAATTAACCGCTCTTTCTCGTTCACTTCACCACGAA
GATCCTTGATGCTAGTCTGAAAATGGTTGATATCAGCAGCATTTCTTCTGTGCTGCTCCT
GAAGAGAACTGGTATCTCGCACTGAAGCTCGATACAGCTGTGTCACTTCCCAGCAGGCAT
TCACTAGAGCCACAAGATTGACTCTCTGACCCTCAGTTTCAATGAGTGGACATCCAAGCC
CCATTCCCTGTAGTTCTTGTGACAAATATACCACAGCACTTTGTAAGTTGGCTGTAGTGC
AGAAATATGGAATAGCCTCCAAGACAGAGGAGTTTCTCTGTAGCCTGGGATCCACAGATT
CAGCTCCATCTTTCAGACTGACCCAATAAGACAGTTGGCCTCTCCTTACCTTCTCACTCA
TTTTGCCTCATTACTGGAGAGAAACACAACCACCACAACACTCAGGCAGGCGGCAGGCAA
GCATGTGGTGACGGTGTTCAGCAGTGAACTGACTATCCTTTTGTTTACCTCGCGCCGTCC
CGTCTTCTTGTGGCTTGTAGGCT
>c86640_g1_i1 len=1668 path=[1144:0-194 1339:195-1210 @2353@!:1211-1464 9886:1465-1465 2608:1466-1489 2632:1490-1667]
ACACACACACAGACACACAATGACTATGGATGAGAACGATGGTAATACTTAAAACAAAAT
AACATTATTATTTCCTTATTTGCTACATAAACTTTCTGTCAGTGTCAGATCTCTTGTGGG
TCTCCTTGACGAAGATCAGTGGGATGATGGATAGGGAGACGCAGGCCAGCAGCACACAGC
TCACCCACAGATGACCTTCATTCGGGATCTGGAAGAGACCCAGGAAGACCAGAGACACAA
GGTTGAACACGAAGGTGAGTGTGGCGCCGGTGACGCTCTCAGGGATGGGAAAGCCGATCT
CCACCGCCAGCTCCACCAGCAGCGGCACTGTGGCGTACTCGAATCCAAGGCCGCCAGCCA
CTGCCACATATACCTGGCCAAGGGTCGGATAAATGACTTGCGTGGTTAGTAGGAGAAACC
AAAGGAAGAAGACGGAGGAGATGGCAAGCAGTGCGATGACGGTCACTTTGAGGTGGCCGT
ACACCTTGTCCGTGATCCTGGCCGCGATGAAAGCCGTGATACTGGAGCACACCACGGCGG
TCACTGCGACTCCCATGGCCTCATCCTGATGGATACCGATGTCCTTGAGGGAAAGGTTGA
GGACGGCGATCCAGACGACAGGAACGCCGAAGGAGAAGGCGAACACCATCAGAACTATGG
CCATCTGCAGCTTCTTGAATATCACCCTGAAGGCCTTGAAATAGTCTATCCTCTCCTCCT
CTGAAGACGCTGAGGGCGGGGTCGGGGGCTTCGCAGGAAAGTAGATCGACACCGCCAGCA
GCAAGAGCAACGCCGCGCCGAAATGTATGTACATAAGCACCATGATGTCGCCTCGTATTT
CCTCCTTCTCCTGGGCCGATACCTCGCTGCTGCTCGGGTACCTCACTACTAGCGCGCCCA
GGTACATGGCTGCGGCTCCAAGCTGGCACATGAGGGTCCCCACCGCTGTTGCGGTAATCC
GCTCATTGGGCGGGAACCAGGTGGCCGCGACCATGGCAGGTAGGGAGAGGGTGAAGCAGG
CGGCGAAGGCGAATAGGACGGAACTGACGTGACACATCACGGTGAATACTGCTTCGTTTG
AAGTGAAGCAGCGTAGCATGGTGCCCAGCGTCAGGAACAGCTCGCACACTATCATCGCTA
TCTGCAGACCTAATCTTTGCGAGAGCCACACCATGGGGATGATAAAGACAACTACGATAA
TCGGCCCCCAGTTCGGGAAGGCTGCTATGGTGGAGTCGTCCCAGCTGGGGAAGGCCGCCT
GAGCTGACTCGGCAATGGGTCCAAACGTTCCCCACACGATAGTCTGCAAGAAACAGATGA
AAGAAAAGACTGTCAGAATCCAGAATCTCGTCTTGTATGTTTGGTAGCTTTCAGTAGCGG
GCACGGGCTTGGAAGGGGCGGCTGCTGCGAGGTCCTCCATCTGGGAAATATTGTTGACCA
CGGGCATGTCTGCTTTCTCTGCGTTATGGAGCGTCATATCAGGAGGTGAGGAGCGTGGGG
TGTCAGGGCTGTCCTCTGCTGGGGCGGCTTCGTGCTGGTGCTGGTGCTGCATCTCCTCCT
CCTCGCCCGCAAGACTTTGGCCGTGACCGAAGGGAGGCATGGTGAATGGGATGGACGGAT
GGCTCGACGTGATCCTCTCTTAACACCTACCGGCGACCTCAGGTGCTG
>c86437_g2_i1 len=1303 path=[16189:0-1302]
GCGAGCACCGCCGGTCCTCAGTCAACTCACAGATCTGAACGCAAGAGTGCGTCGCTCCCT
CACATTCCATTTGTAGCTTGTACCCGCCGAACATTCCAATCATGCCTGAGGATGCTGCCA
TGGAAGATGTGGAGACCTTCGCCTTCCAGGCGGAGATCGCCCAGCTTATGTCCCTCATCA
TCAACACCTTCTACAGCAACAAAGAAATCTTCCTGCGAGAGTTGATCTCCAACAGCTCTG
ATGCCCTGGACAAGATCCGATACGAGTCCCTCACAGATCCCTCAAAGCTGGAGAGTGGCA
AGGAACTTTTCATCAAGCTGATCCCAGACAAGAATGACCGCACCCTCACCATCATTGACA
GTGGTATTGGCATGACCAAGGCTGACCTGGTGAACAACTTGGGTACTATCGCCAAGTCTG
GCACCAAGGCTTTCATGGAGGCACTGCAGGCCGGTGCCGACATCTCCATGATTGGTCAGT
TCGGCGTGGGCTTCTACTCAGCCTACCTGGTGGCTGACAAGGTCACAGTGGTGTCAAAGA
ACAACGATGACGAACAGTATGTGTGGGAGTCCTCTGCTGGCGGGTCTTTCACCGTACGCA
CTGACCATGGTGAGCCACTGGGCCGAGGCACCAAGATCACCCTCCACCTGAAGGAGGACC
AGACGGAGTACCTGGAGGAGCGCCGTGTTAGGGAGATTGTCAAGAAGCACTCTCAGTTTA
TTGGCTACCCCATCAGGCTCCTTGTGGAGAAGGAGAGGGATAAGGAAGTGTCTGATGATG
AGGAGGAAGAGAAGGAAGAGGAGGAGGAGAAGAAAGAGGAGGAGGAAGAGGAAGGAAAGA
TGAAAGAGTGGAAGGAGAAGGAAAAGGAAGAAGAGATGAAGGAAGAAGAAGAGGAGAAGG
AAAAGGACAGTTTCACTAATCCTCACCACTATCCCCAGATGATGATGGTGATGATGGTGA
TGATGAAGACGACGGCTCACTCCTTCACCATTACTTACGAGTGGCATCTCATCACTCAGC
CACCACCACCACCAACACCACCAAGGGCCACCACAAGCTGCCACGCCTCAACACTGTCTG
TCTGGTGGTGATTGGTGCTGCCGTTGCCTTCATGGTCACTATCAGCATTGCCAGCCTGTG
CATTCTGATCCGATGCAGGTAATGTGACACCAAGCTACTGACCCACTGTTTCTCCTTTGG
CTGTTTCCCTGGAGTGACTGGTTGGCACCATGCATGAGTCTCCTCTAATTGTTTCTGTCC
CTTGCATCCTCCTCTGTGCCTCCCATCCTTTGCAGTTCTGCCA
>c90238_g1_i1 len=608 path=[1:0-607]
TGATAATAGTCAAGGACATTGGAACTTTGAAAGCCAAATGGTGCTGAACACTTATTATAT
GGAAAAACACAAGAATGTTTTTGAAATGAAAGTTAAACTAAAAGGGAATTCTGAGATGAT
GAATACTGATATGAGAAACAAAATACCAGTACAACTGAGCTGATCCACAACACAATGGTC
TTGGCATCACTTGTGTACAGAACTCTCACCACCTCAGATTGAATTCCCAAAAGAGCTCTG
CACACACCCTCTCAAATGCAAACAAAAGTGGTTATGGGATGGTATTTCCAATTGTACATG
CACCAGCTAATACTCTTGTTCCATTTTTACATCACTGTATTTAGATATTGAGTTGGATAG
CTTCAGTGGCTTAAAAACAAAATTATAAACTGGAGAACATTACTGAAACAAAAGATGTGT
AGCTCTCAACAAGGAAAAAAAACTAAGGATAAAAGTAAAGTAAAGGTGCAGTTATGTATA
AAGTAGTGGGAATGGAGGAGGAGGAAAATGAACAGGATGGACTAACAGTCTAAAGCCACC
TTCCCCAAAACTCTTCCTACTGCTTTCCCTGGCCTGTCAGGCAGGACTAAGAGAGAGAGA
GAGAGAGA
>c90815_g1_i1 len=387 path=[365:0-386]
GCAGAGTGACTTGCTGGCGGGCAGCTGAGTGGCAGAGAATTCTGATACACTGGGCTCCCA
TGGAGGTGGGGCATGGAACTCGAGGGTAGGGCAATCTGCCTGTGGCTAGGGCCAGTTGCC
TATGGTGGTGAGCGTGCAAGTGGCCAGCATGGACTGCAGTAGTTATGGGTTGCGGTGAAG
GAAGTCGGTGCTCTGGGTTATTACCAGCCTCAGTCTCCTGTGTTATGCTTCAGCACACTG
AATGTGTGGCAGGCTGTGATCTGCTGCACTCTGGTGGTCAAAGGCACAAGGCTGGTATCA
CTGCATGACACAGGTGCTGGTCCACTTCAGTGTCCCAGTATGATCCTCATGGTGGTGTTT
TGCAGCACCTCAAGGCTTTTCCCACAG
>c90246_g1_i1 len=394 path=[1:0-393]
GTTGCGAGGACAGGAGAGACTGTGGCGACCTAAAGCGTCCGTCATGGCCCCACAGCGACA
GCGATGACGTTGCTGGACGCGGGTGCCCAGCCTTAATGCTACGCCGACTCGGACCGCTTC
GTCGGGTAGGAGGCCGAGGCATTCCACTGGGATGGCTGACAGCCAAGCCCCACTGTGCGG
TGCCGTGGCAGCGAGGAGACACGCTCGGTTAACCTGGTTGGCGTGAGCCAGCAAGTTGTC
CAGGCGGTGCTTGGAGGCTGCCTCGTCCAGAGTCCGTTGTGTGAAAGCAAGGTCAGGGTT
GAGGTTAGGACACTGATTGCGTGAAAGTCTCTATGGCTGAAGTCAGGTGGATAGGTCTGT
CGCCGTTGAGGCGGCGGTTAATGGTACAGGCCAA
>c90558_g1_i1 len=237 path=[215:0-236]
TTTTTTTCATAAAACATTTTTATTAGTGCCATTGGACTCAATATAACTATGCAACTTAGA
TATGGCCATCTTAGCTCCATGAACCAAAATATTGAATTTAGAAGATAATATCTGAAATGT
TTACAACTGGGTTTACTTGGTTTACCACATATCTTGTGCCAGAGTGTTGTACAACGACTG
CATTCCCATGCCTTTATCAGGCCAAGAAGGGCAGCTGTGATTGATTGGCCAGCAGAG
>c90800_g1_i1 len=260 path=[1:0-259]
AGTATCTATTCTAGCGCGTCTGGCTACCAATCCGAGGGCTCTGGCTGGAATCCGGCCTGG
CGCAGTCGACGCACAGCTTACTCAGTTCATCTTTCCTTCGGGTTGGTCGATAAATAGATA
CCTAGGGAGACCTGGGGAAGGGAAACTGTGGAATCCCGTCTGTCCCAGTGCCCCTGTGTC
CCTGGGTGAGGAATATATAAGACTCAAAGGGTAATGAGACGAAGATGATCACCGGTGATA
CACGACAGATATAGCGTATA
>c90814_g1_i1 len=314 path=[1:0-313]
TCTTTAGTAATGTAGTTAGTGTTATGTAGTAAGATGAAACTAGTAACGATCTCCAGGCGT
GTTGCTTTTTGTTTTTTTTTAGTCCTTGGTAGTCCCTTATTAAAAAAAAAATAGTGAACT
GATAAGAAGTGTTGCTATTTGTAATCCCTAATACGAGAAGTGAACTGATAAAGAATTGTT
GCTGTTTTGTAATGTCTCGTAAGAAAAAAACTGCTAAGGTCCTGTTTGAATTCCTTTGAA
AGAAAACGGAACTGATAAGACGTGTTACTATTTATAATCCCTAATACGAAAACTGAACTG
ATAAAGAATTGTTG
>c90618_g1_i1 len=233 path=[211:0-232]
GGTTAAGGATCAGCTGAGTCTTCCCAATGCCTGCAGTGAGAGACACTGTCAGCTACCTTT
TGTCACCTGACTGGAGCAGACAGTTCATTATCCAGCATGGGCATAGCATGGCAAATAAAA
GAAGTTTAGCTCAAACCAGTCATTTGGGATGCACTTCCTTAAGTGATGTCCAGAGGGAAA
CCTATGGTGACACCATCACGTTGTTTGTAGTAATTATCATTAATCATGAAAAT
>c90498_g1_i1 len=417 path=[395:0-416]
ATGTGGTTTTCCTTGGTAAACTATAGTGTCGATCTTGCATATTAGACAAGAGGGAACTAA
CATTTTAACTTCCTTTTGAGCAAGAGAATGAATCTTGTCTCATCTTTTAAAACATTCTTC
CCCTTTGAGCTTAGAAATAATCCGTTCGCAGCTTTCAAACTATTTCTCCCTGCTCCAGCA
CGCCCCTACAGGAAGGTCAAGTGCGTATCATGAACCCGCACGCGAGGGGAAGCACTGAGG
GGACTTGGCGTGCACATAAGCCACAGATTTGTCGGGTGCGCCGATCCAACACAAAAGGTT
TGCGGTGAGAATTCGACTCAGGTGGGAACAAATCAGGTTTACAGCGACACCGTATTTGGT
GAGGTTCTGAGCTTACCTTTTACGGCGAGTGGGAGTGTGTGGGCGGCGCGGGAGGCG
>c45147_g1_i1 len=241 path=[435:0-23 24:24-115 548:116-240]
GAGGAAGGCAGAGAAAAAGGAGAGAGTGTCTTCATATTTGCATCCCACTCTGGCTGTGGT
GATGAGTTTGTGATGTGTGTGACTAACCTGAGGTGTATTGCTGGATTGAGCAGGTGTAGG
TTGTGGTGAAATGTATCTTAGTTGAAGTAGCATGTGTGACTGGATTTATTTGAACACTGA
CTTTTTTTCTTTCTTTTTTTATGTATGTATGTACAGTATTATTAACAGAGATTACCAAAA
C
>c44184_g1_i1 len=1829 path=[766:0-178 944:179-229 @98@!:230-495 1259:496-603 48:604-1828]
AAGAAAAATGAGGATGACGCTACCTCCCTTTTACTTTCCTTGGGAATGAACACTGCAAAC
TGGTATGAGCCACTGGCGTAATAGTACCACTATCAGTGAGTTAGGTAAACCTGCCTTCTT
TCTTCAGAAAAGTATACATCAGGAAACAATACTGACATTCAACTATGGGTGCAAAACCAT
CCATTCAAGTTCCAATATGTAATTGTTTGCCCACTGATGGCCTGCCCTATAAAGCTTATG
AAGCTGCAATGAAAGGTCACCTATCAATTATTAGTCATTACCTCACAATGAGAGGTAATG
TGAATGCTACATACGGAGGAGAGACTATGTTGCATGCAGCATGCAAAAATGGACGGGAAA
ATGTGGTGCATTTCCTCTTGAAAATAAACTCATTGTGTGTCAACCTGCGGAATAATGACA
ATGAGACAGCACTTATGTTGGCTGCAGGACATGGATATAAGGACTGTGTACAGCATCTTC
TTGAAAACAACTTCAGGTGTAAGATTGAACTACACTGCAAAAACAATGAAGAACATACTG
CTGTTGACATTGCTCATCTACGTAACCATCAAGAAGTAGCATACTATTTGAGCTCCTTCT
TTCAGAAACCACCACCATATACTGCTTCACAATGTAAAAGCTCTATGAAGATCCCAACAA
AATAGCTGGAAGTGTAAGATGTATGGATTTTCTGCAGTTGGGTTTACACATTTAGCTTTT
CTCATGAATCACACCATTTGGTAAAATTAAAGTTTGCCAATTAATTAGGTATTCTTGAAA
TCCTCTATATGTAAAATGTTCTATCTTTTTAGCCAGACAGGTCATAATTATACATGTATT
ATGGTTATGGTTTACTGGCAGATCATGTTATAACCCACACATGCCGCTGTGCATTTGTTT
GTATGCATGATTAACTCGCTTGGATGTTGTGCCACTACTCTGTACCAGTCTTTTGATGAG
GTGGTTGTGCAGTTATACAGGAGAAATGCAGGGTACAGTATTTGATTATTTAAGTTAAGA
GGATGTAGGGCTTGGGTGAATATATGCCATTTTGTTGAGTGGAGGATTCTGATAATTATA
TACATTAGTGTAGGAAAGGAAGGACTGGAGGGGACGAGGATCACAGGAAACTTGGTGAGC
CCAACCCTGACCGTCCATAATACCATATACACCCAGCTGCCAATGAAAGTGGTGCACATG
ATAAACAAACCATTGTTTCATCATGCGGGAAAAGTATCCAGCTCATACGAAATACAGGGC
TCAGTATGAAAATGTGGCAACATTGCCAAGCAGTTTGAATATATGTCAACTGCCAAATCT
CTACATGTTATCACTCAGCTGACTCTTAACCCCATTAAGGAGTACTCACATTTGCCTTGC
TCACCCAAAAATTGTGCCAAATTTATTCACACATTTCATGTCAATGTAATGTTTTAAGTG
TTAATGGCACATAAGCTTTAAATTAATATCCTAAACCAATATAAACCTTATTGACTCTCT
CCAGAAGGCTGGTTTTGGGTCTTCGTACATTTCTAGGGAGACAGGATTGCCATAAAGAAC
TCTGCACTGTGTGCAGTGTTGGTTGAAAAGATGCCATGAAAATAATGATGATTCCACCCC
AGTGAAACAAACTTCAATGGACAAAGATATGTTTTGTCAAAAAGAACTTTACTTTTAATA
AGGCACCAGCTGAGTGCTCCACCATTTCTTAAAGTAAGGGAAATCAAGCAAAAAACATTG
GTGTGTGACACAAAACATCAGAGCGCCACTTTCACTGCAGCGGGTGTAGCATTCACTTCA
CACTAAAACCTGAAATATTTCAATGTGAG
>c44885_g1_i1 len=403 path=[1:0-20 @22@!:21-122 124:123-402]
CATCACCACCACCACCACCACTAACACGTGACACTTCGCCTCCGCTGGTATCATTTAATT
TTCCATGACCTCGTTCTGTTCTTTCCTTGCCGTGCACGTGGTGTGATGGCTGCTAATCTT
TTAACTTCACTGCTGGTTCACTCGTACTTCAACATTATCTTTGTTTCGCTTTGACTTACA
GTGGACGCCAGCAGGTATACACCATTAACACTTAACTATGTTATCATTTAAAGAACTGCA
GTAAGTACATGGATCATGGGGAGATAAAACGATAGGGTAAGTAGGAGTGAGGTAGCCACC
ACTAAACCGCCCGGGAGCAAGGAAAGCTCCGCAGGACGCCAGGCACTTGGCAAGGCGGTG
TGTATGCTTCCCTAAACTGCCCATCATCCAAAAGAAAGCTTAG
>c44628_g1_i1 len=259 path=[434:0-64 14:65-132 82:133-145 95:146-258]
CTATAACAATGCAGAATTCAGCCTGAAAGTGAACGAAAGTGAGACCACTGCAGTAACGAA
CGAATATCGCCAGATCCTCCATCGTCTTTTACTCGTGTTTCATTGCCGGAGGCACGCCAA
ACTCATAAAATGAATTAATTGCAACGATTAATTTAGGTGATGAGGTACAGTCTCTCTGTA
CAGATTCAGTTTAAACACCAAATTCTGCTGTAAGAAGTTTACAAACACTAGAGAGTAAAG
CCAAACGATCAAGTATATA
>c45304_g1_i1 len=244 path=[457:0-145 136:146-150 141:151-174 165:175-243]
ATTTTCATTAAGGTAACTCCTCACACTAGGAGCAAAAATATCATGAATCTAATCCCAAAA
AACTGTCTGGTCATCCAGGCCATACTGTTGGCCCTCCACATGATGGACAGCTTGCTTTTC
ACTACATTGTTTTTTTTTAAATACAGGGGGGTTCTCCAAATGATACACTAGCATTAGTTT
TACCTTAAAATGATCACTAGTATTGCCACAAAGCAAAAGAGTTAGCCTGTCCTTCATAGG
CTTG
>c44668_g1_i1 len=580 path=[105:0-579]
GCAGGAAGTTAAAAGGGAATTATTTTAACCTGGAATCTAGCACGACAGCATTTTTATTTC
TCAATTTCTTCAGGAAGTTAAACAAAATATATCTTAACCTTCAGAGTCGATACTTTTATT
TTACTTTTCCCTCAAAACATCAAATCATTCTCTTCCCTGACCTTTCCTCTGCCGCGGTCG
TCCCTTGTTAATATTCAGGGCATTGTAAGAGAAACTGTTGGCATGGACACAACAAAGAAA
GGAGAGAATAGGAGGATAATTTTGTCTATTGTAAGCTACGGAACAACTTAAAAGACTAAT
ACAAACATGAACGTCTAGAAAGTTGTAGATGGGAATGTTTGTTCAGCATTGAAAGGCTTA
ATTTTTGAGCGATAGTATCAGTAATCAAGATTTATTTCAATGTGGGAATTAGCAAAGCAT
CGTTAGTCTAGCACGTCGCTGTTCTAATTATCATTTGTCTCGAATTTTTTTTAAGGTGAT
TTGTGTTGCACAAAGAAAAGAGAGAAAAAAAGTAATTTTGTCTTTTCTAAGCTATAGGAC
TAATTAAGAGACTGTACCACAAACATTAGCGTCTCAAATT
>c32387_g1_i1 len=360 path=[388:0-359]
GGGACTGTCAGGTGCTCTCAGGTGTAATACCATCAGATTATTAGCAGGCTTCTTGTTCTA
TATTTTGCCTGCAGGTGGAAAAAGAGAAAGGTTGGGTAGTACAGAAGGGAAAGGAAAGCA
ACTTGAGTAAAAATAAGGTAGGATGAAAACTTGGGAGACCGTAATGACATAAGCCTAAGG
GGAGTACAGACTGCTCAAGCTTTGAGTTCAAAAAGAATTCATTTGACTCAAGTAGCTCAG
GCCAGCAGTAATTAAATCCCTTTTATACAAACTCCCCACCCAAGCAGGCATCTGGGTATG
AATAGTTTCCTGTCACATCAGCATTTGGATACACCTCAGATATTGCTGAGAATCGGTTGC
>c32580_g1_i1 len=257 path=[285:0-256]
ACTCCTTGAAAACACGTACTTTCTTTGTTACCTCGCACTTTTCGCGCATTATCCTTTACT
CAGTCATTCCTCAAGTCATTCACGCACATTACTTTCAACTTAAGCACGCAGACGAGAGAG
TTCGTGGCGAGAAACTCAATCATAACAGAGCAGCCTACGTTTATGGCGCGTATTCCTGCA
TCAGCGTTGTCCCGCGCGACCGCAATAACCTCCACGGCGCCTCACAGCAGCTGTCGACGT
CTGGCAGGGAAATGCAG
>c31798_g1_i1 len=265 path=[51:0-138 189:139-139 50:140-264]
GTACAGAATTGCCTTCGGTAGCGGAGTTCTCGATTTTGGACGGCCAGGCGGCTCTCGGAG
ACGCAGCATACGCTGCCCAGTGCTCTGATTTTATAGGCATGTGTATAATACCTACTACTT
GTTCGGTGTCATTCATTTGTATTTGATTCCTTGTGAATATCCATTTCCTTGTCTTTAAGA
GTGACAACAAACCAGACAACAGTCTACCAGGAGCTGGCAAACAATGGCAAGTGATCTGAT
TAACCGTGCAGTTGTAAGTGATGGG
>c32003_g1_i1 len=326 path=[1:0-207 652:208-210 210:211-325]
ACTCAGGTTCTCAGGAGAGCTTTTCCTAATGACTGCAGAATCCTTGTAAATCTATCACAA
GAATCATCAAACATATCCTTGGAAACCTGTGTTCCTCCTATTGACTATGAAGAATACCTG
TCAGACTATCACTAGGATCATGAAAATACCCTTGGAAACCACATTAATTTAATCTGTAAG
AAGTTGTCAAGTTAAGGACTTGAAAACAGTTGAATACAGTTCACAGTGCCTCGTGTCTAC
CGTTGTCTGGTGGTAGTGTTTAAATTCACCCACTAGAAATATTAAATTGTTTGCAAATAA
GTCAAGTCACCTTTAATATCGGCGCA
>c31661_g1_i1 len=1012 path=[53:0-1011]
ATTCTGAAGCATAAAACCCTATTGTAATTCTTTCATGAGTGTGCAGCAACCAAACAATTA
GTATAATTAAGCTTGTTTGACTTTTGGATCCAACACCTAAGGCTTTTACTACCCTGCCTG
GCAGACTCTACAGTGATCTGGAGCTGTACTTTACTTGCAGCACAATGTTAGAGTCAGGCA
ACACTATTTTAGATTTTTAGAAAACTTACGAGTCTAGATTGATTTTGTTAAATGGTGAAC
TGTAATAATGAGGGTTTTACATCAATATTTACTATACCTTCAAAGTAAAGTTACCTGACT
CAATCCATACCTGAGTGGATCTAATCATTAAAAGAAAAGGGATATAATTATCTCTTCCAA
TATTATAAAGTCTCTTGATAAAGTTTTAGGACTCCAAAATATTTACATTATATTGTATTT
TACAACAAAGGGAAAAAAATATATACTGTATATACAAGTAATGCCATTGACTGTAGCTAA
ACATTTGTGTACCTTCTTCCATAAGACTACACAGGAGTACAATGGTTAGAAATTAATGCT
GTTTAAAAATTAACATCACTTGTATATTAAGAACATTGGCAGTTTATTACATCACTTCAA
TACAATAAATATTTCAATATAAAAAGACAATATTTCTTACAACTATACATTAAACTGTGA
TATATTGCTGCCACTATAACATACCAAAGCCTTGGTACAGTACATACCTGGAAACAGGGT
TTGCAGCTTATGCTTGTGACACTTACATTACTCAACAAGCAAGATGGGACTTTGTGACAC
TGTTATTATACTCTGTAGCACCCAAAAACATCATGTCTTTTAAGTAGCTTGCTAATGTTT
GTCACTGGAATTATGTTATTCTCTTCTCTCTTCCCCTGGGTAACACTTATTTACATACAC
CCTACAATACTTCAATCACAATATTTGAGCATCTTTGAATAAGTTGGTGATACACACAGT
CCTCACTTTAGTTCACTCTTTATGCGGTTTTGTGCATTTGCTTTACTTATTG
>c32028_g1_i1 len=436 path=[1:0-280 282:281-281 283:282-435]
GTCTCTTAGGTTAGCGGCAGAAGTAAGTTGGTTGTGATTGTCCTTCACGAATGGTTGGCG
CGCTGGACGTATGACATTCAGAAGAGTGCGAAGAATTCCCCGCCAGAGATGAAAGCTGCA
GCACACTCGTGGTGAGGGAAAGTGGTGGTGGTGTGTATCATCGCTCGTCCCTCATCGCTG
GAGTTGTGTCGTGACTGGAAGCTTGCAGCCAGTTCTTAATTGCTGAATAGAATTTCGTGG
AATGCTTTTCACTTGGCTATTTATATCTTGGTAAAAAATAGAAAAAAAAAGGGTGTGCAG
GACTAACCTGTTTGCACCATCATTGTCACATGCTGAGCTGACGCAAGGGGGAGATATTTA
CTGTTCAAGGACATCACACGCTTATTCAAGGAAAACTTTACAATTAATTTACTGAAATCA
TTTTTTTTTTTTTTTT
>c31835_g1_i1 len=407 path=[467:0-406]
GGTGGCCTTCCTCCTCCTCCTCCTTCCCATCATCACCACAGCCACCACCATCTTCTGTGG
GCCAATAAATAATAAGCAAGCACAGAGAGAAAATAGCGTCTGTTTGTCATCATTACTCCT
ATCCTTGCCTTGTCATAAAGTCAGAAATAAAAGTGCCTTCAGTTTGTTGTTTGAATTCCA
GCACTGCCTTGTGTATGTGAAGTCCTCAGTGTGACTTGCCTTGTGACATGAAGCTTGTTG
ATTTCAACACAACAAGCAGAAGTTGATTTTATTTGTGATTTTATGGCGAGGCAGTGATGG
GAGTAATTTGCTGACCGGAAACAGAAGGTACTTTTCATCCTCAGTACTTGGTGACAGTGC
AGTTATGGCAGTAATGACACCAACTATTCTTTTGCCTCTCTTTTTTA
>c31851_g1_i1 len=354 path=[79:0-283 78:284-353]
CCAGAACCCGACGTCTCTCCACTGGGACAAGGTTGGCGTGGTCGTGGGCTGCAGCAGGAA
CAGGGACTACGAGGTATGTCTCCCTAGCGGACGTGTCTGGCGACGAAACCGCCGGTTCCT
GCAACAAGTGACAGCCCGCAGTCACGACCCCCTTCCCCATATCCCTGTGGATGAGAAAAG
TATGTCCGGTTCAGTTACTCTCCCAGTTACCCCACGTCGTTCCCAGCGGCTCAGAGAAAA
GGGTTCCGCTCGAGACAGTGCTACGAGTGTGAGGGGAGAGGGAAGTGTGGATATGTAATG
TACTGCACCATGTTTCACATTGTACCTCCATTTATTGTACACTTGGCAACCCTG
>c32516_g1_i1 len=440 path=[1:0-342 344:343-439]
ACACACACACACACTAACAAATAACAAATAGTTAACGATGTTGTTCGATTGAATTCAATA
AAAAACAAATAGATAGACAAACAATAGAAGTAATAGAAGTACACGCTAGACAAAAGGAAT
AGAGAAGAATGAAATAAAGAATAACAACAAATTGATAAATCGAATAAGTTGTTAATTACT
AAAACAGCAAAACAAAATATTACAATATAATGAAATAGAAAAAACATGAAAAAAAAAATC
TTTCATCAGAGCTTTTATAATTCAGTTATTGACAAGTACCTCACCATTGCGAAAAGGAAG
GAAACTGACGAAAGCAACCGATCAGTTTCCCTTTGGCCAAGAAGGTGTTTCCGGAACCAG
ACAATCACTCACCTCACACCCTCTCCTCGACCCTTGACTCGCGCGGCGGCCACCACCACA
CGCACTAAGGAAAGGAGGAA
>c1069_g1_i1 len=1243 path=[1333:0-867 44:868-1242]
GTCGGGCTGCTGGCGGCGGCGCGGGCGGTCACTGCGTCTATAGTGAGGCAGTGTCTGTCT
CCCGAGGCGACGAGGCTGCACGTCAGGGACCCGCCTGGCCCATGGAGGGGTCGACTCTCT
ATTAGGTGTAAAGAAGAGTGAAGCAACAGCATGGCCTCAAGCTCGGTCAGCCAGGAGGAC
GTTGACCTGGACTTTGAGACATCGTCACGCAGGTCTCGCATCCGCACAGCCCGAGCCAGA
AACATCAACCCACCCTCCCGCCCAGGTGAAGCTGATGAAGAAGGTGAGGCCAGTGAGAGG
GAGACTGGCACTGGAGGTCTTTTCCCTGGGTCCCAGGACCACGACGCAAGCCCCAAGCCA
GCCACCAGGCTTAAGGAGAAGAGGATGAACAGGCCCAACCACACTAACAAGGGGAAACAG
CAACGTGACAGACGAAAACTGCGAGAGAAGAGACGTAGTACTGGTGTGGTCCACCTTCCT
TCCACTGAGTCTACTGGAGGGAGCACTGGTGAAGATGAAGAGCTTCTGTCCATGACAGCT
GAGACCCGACGCAACACTCATTACAACGAACATCCAGAGAAGGAAAAGGCTACTCCCAGC
TCAGGGGACTACCACCATCACCATCATCATCATCGTTTTAAATTATAGTAACAACAGTAA
ATGTCTGTGCAGTTATATTCTGTAGGTACACCAGTGGCATTATAATTGTAAGCTGATATG
TAACTGGATGAAGAGCAATTAGGAAGCTACGTCATATTTATGGTGGTGAAATTTTGTGGC
AATGTTGACACGCTTGTGTATCGTACCAGTTGTGACAATTGTTGTACTGTGTTCGTGCCT
TTTTTTTTTTTCCCTCTCCAATTATATGTTTTTTTATAGAAGCCTATCTACGTATATTTG
CTTCTCGTAGTTATTTTGTGTCGCTTGATAAGTTGCATATTATTTATTATGTTACTTTAA
GTTATATATATATATATATATCATAATTATGTAAAATTCTTGCTTCCCAATACTGCTTTG
ATCTTGTATGTTTTGTAATATAAGGCACACTTGCCATGATAGAATGTGACATTTTCTTTT
TTGTGCTGCAGATGCTCACCAAGATGTAACGTGATGCGTTAGACTAACCAGCGTCTATAA
CAAAACACACACACACACGCAGAAAACTTAATTTGATCACTGCCTGTAGATCTCTTATGG
GGATGATATTAAAATACTCCTCATTCCCATCACATACACTCAC
>c1592_g1_i1 len=513 path=[541:0-512]
GCAACGCATCGATTCTGTTTCCAGGTAAGTGACCTCCTGTCACTGAGAGAGGAGTAATTA
TTTAATGGGACGTCCAATTGAAGGTTTTTAATTTAAATGATCTTCACAATTTTCCATCTG
CATATGGAAAATTTCTAATGGAATGACGCCATCACAGCACCAGAGACTTGTGGTGTCCAT
ACCTTTCCACAAGCGACTTGATTGATTAACACCTAAGCTTTCTGTACTAAGTGATAATGC
ACTAAAGCGATGCACTGCAGGTGAATAAGGCTGATTTGCTTTTCTTGTGTGCCAATACAA
ACAGGAATGATCAACGATTGTCACCGACGAAAGAATCCAACAAAAGGAAGAAAAAAGAAG
AAAAACGGATATAGTCACTTAAAAGTTTGTAGCATGAGGCACTTGTTCTGCCGAAGGAGC
TTCGGATGAGTAGAGGGTAGTGTAGTAAACGCAGATTCTCAATTCTAGTTCCTCATTGTC
AGCCCCGCGTTACTGACAGGAGACACGAAGCAA
>c1804_g1_i1 len=295 path=[323:0-294]
TTGCTACCTATACATATGTACCCCATACTGGATGGGAGATTACTGTACTGTCTACCATCC
CCTTTGTCCACACAGAAGCTTTGCTCTGCTGAACTTGTCTGGTCCACACTGCTTCAGTGT
TTGGTGCCTCACCTACAAGCTCTCATCATCTTGCATGTTTTGCAGATTGGTGATGTCAAG
GTGAAACAACGGTTGTGCACTTCAGAATAATGTCTAACATGTTGAAACAAAAACCCCTGA
ATAATTGCTTCTCCAAATGAATGAACACCCCAAACACATCCCTGCTTTTAATTAA
>c119234_g1_i1 len=282 path=[260:0-281]
TACTACTACAGCAACTCATACTACTACAACGACAATCACAACGCGACTTCTTCAACCACT
GCTTACTTCACTCCCACCAAATACAGACACTGATATAGCAACCACAACAAATAGAACTAG
GAATAGAAAAACCAACAGCAACAAGAATAATAAGGAATTCCCCACCAAGACCACTCATCA
GGAACACCTTACGGTAATAAATGGAGAGAAAAAGAGAGTATAGATTACTTAATATTGATC
CAGTTTTTGCATATTTGTTTGTTTTGCGACCCGTGGATGAGG
>c119226_g1_i1 len=296 path=[274:0-295]
TGTTGGTTGTTTAGTCTATTTAGGTTAAGTTTAGTTAAGGCTAGGTAAGGTTAAGTTTAG
TTTCCGTTGGGTTTAGTTTAAATGAATTCAGTCCATTAATTTCATAACTGATCCCTTCAT
TGTATACATCAACTTGAAGTGCATCTTTTCATCTAGAAACAGTCACACTGGAAATTTGAG
CTAAGGTTATTGTAATAATTCCCAAAACTTCAACAGTCACAGGATTACCAGTAGTGGATA
TAAAACAATACAATACTGAGAAACCTGTCCCTGGATTAAATGGGGGCGAGATAATG
>c119473_g1_i1 len=308 path=[1:0-307]
AAATGCCACTACTGCACCCCCATTTTGGTGATACTGAGCCGAGCAGCTCAGTGAATTCCT
CCCATGTACTATCCATGCATTGGTTACTTTGGTCTGCTTTGAGAATTAGGGCACAGTTCC
TAGTTTTACTTGCAAATTGGTAGAGTAAAAATATTTGATGAATCTGCTGCGTCATGTTAC
TGAGGGATGAGAGCAAGACCACTCTTCCATGTACAGTACTTCTCCATAACCTGTTCTCCC
TCCTCACCAGTCCAGAAACTTTCCTCGTGAATCTTCCTATTATTGCATGTAGTTTTAGTT
GTCCACAG
>c119084_g1_i1 len=205 path=[1:0-204]
GCTACGGTGACAACGTTGGCACCTAGCAGCCAGTTACCGCCCGCCGCAACACTCAACCCA
CGCTCAAGATTTCGTTACACTCCTAATCTTTAGTAGACACTTTATACGCAGTTGTCTAAA
TCAGAATGTTGTATCCTGAATTGAAATCCCTTGTTATCCAAGCCAGAACGTCAAGAATTC
GTGTTGTACAGACCCCTTGCACTGT
>c119676_g1_i1 len=328 path=[1:0-327]
GGAGGATTCTTTAGTACAACCCAACTCAAACACTACTAAGCATCAGAATGAGAACAGTGA
GGAAAATACCAGGAATTTACATGATTGTACTGCTACACCAAACATTCTGCACAATAGAGA
AGAAATAGCTGGAGACCCTCAGATGAATTCAGTTCTCCATTCAGACAAAAGTCAGCAAGA
TGTTACCTTCAGTCAGTTGCAGATAACACCAAGGACTGAAGCTCTGCTTGAGGGGAAATC
TTTCAGGGACACTAATAGGGAAGGACAAATATCTGCAAACTTGCTTCCCTCCCCTGTCCA
AGAAACACAGAGAAAACAAATAAATGAG
>c119375_g1_i1 len=269 path=[247:0-268]
GTCAAATCGGAATTCTTTACTATAAATCTGAATGCACTGTACGCACTGCGGTCTGGTCTG
GCCGCGTGGAATGATGACAGGTCACGCACTTCACACACCACTGTATTTTTTTGGACTCTT
CTTAATCATCATCCCCGCAACTTGCCAATCAGCTGCCGCAATGGTCATTTACGCCACCAC
CTCCACCAAGACCACGGTTAACGATACAACAATTACCTCGCAAACTCACTTTTATATATG
CAATTTGCAGTACAACAGACTCAGCAAGC
>c118973_g1_i1 len=217 path=[195:0-216]
TGGGGTTTGAAAATGAATACTTGTAAGTCAGTAGTGTTAAGATTTCAAAGGAAATTCTTG
GATAAAGAAAATATATTGAGAAACAATGTGCATTATATAGATAGCACATCTATCCCCATG
CAAATTATAGTCACTGATCTTAGAGTTACAATATACCATTAAAGCTCCATCATCACATTA
CAAATGTTAATAAGGCAGGTGAACTTCTAATAACTTG
>c119722_g1_i1 len=230 path=[1:0-229]
GTTCAGGCAGGGAATTTTTGTGATTGAACTTTTAGGGAAACAATACCCAGAAGTCTTGGT
TTATGTTAATTATTGTCTACCTTTGTAAAATCATTGTTAATGATTGTGTTAAAATGCCAG
AATCTCTGAGAGATGGGAGAGCAAGAGTCTCCAGTGTGCACTGATGAAATGTAAGGACAC
ATGAAAATTTTTTCCTGTGACCACCATTTTGAGGAACAAGTGTCAAAAAT
>c119756_g1_i1 len=229 path=[207:0-228]
ACAAGGAGCTGTCATGCAGGAGAGTGCGTGGCGTGACGCTTGGTGGTGGTAAGTGCTACA
AAGCCTGAGGAGGGCGCGTGCGAGGTGTGGATGGAGGGGAGTCTTGTATCACGAGCATGA
ATGCAGGTAAAGTTGGATCGGCGGGAGACAGCCTGTGGGACACGCCCGTCCTTATTCGCG
CTGTTCACGCGTCTTGTTGGCAACACCACCACTGCACACTTTATCCACG
>c119848_g1_i1 len=321 path=[1:0-320]
GGAACCAACAAGAAAAGAGAAACACAGGGAAAGAAACTGCATACTCTGGTGGTAAGGGAC
CAATCTTTCTTACTAGCCACTTTCTCATGCACATGATGGAAGAAGTGAAGGAGGAGTGGG
AGTAAACGGGATGGAGGAATTCATCTCTTATTAAGATAAAGAAACCAGGAACCATATACT
TCTGCTGACAAAAACAGACACAGCATATCTTTGTTGTCAGAAGCCAACCATACTTGCTAT
CCACCTTCCCACGCGTATGACAGACGAAGCGAGGAAGGAATAAGAGTGAACGGGACGAAG
GAAGGGTAAGGGAAGGATGAT
>c119355_g1_i1 len=205 path=[183:0-204]
CGTGAACTGAGACTGGGTGACCCTCAACGTGCGGAACCGTTCTGTTCCTCCGATGGGGGA
GACTGAGCCTTAGTCGCGTCAGCCACGTAGATCACTAAATGTTCTCGAAACATCAAATCA
ATGTGTCTTATCTGCTTTGAGATAGCGAGTCGTTTAGGTCGTGTTGGTCACGCCGTGACG
GGTGTCTGCAGTAAACCTTGTCTGG
>c36567_g1_i1 len=1310 path=[1:0-643 645:644-876 878:877-1309]
GTACAGTGACCTGAGACATTAGTTACGCTTCTAGTCAAGGGAAATTAATGAATCTGACAC
AGGATGTGACTGTGAATTGAAGACCTTGTGCGAAAGATGGACCAGTGTTTGAAGAGGAAG
CTGTGAGTGAGAGCACCTAAACCTGTGTGCAGGTGTGGGAGAGCGGTGGTGCTTGGCTTG
GATTGGAGGTGGTGAATCTGGTGAAGCCAGACAGGCTAAATTGACCCATCATTTTCTGTT
TAGCAGTGTCCCTCCTGGTATTTTAAGTGTTTTCATCAGGACTGTTCTTGAAAGCTACAG
AGTAAACATCTAGTCTGGTTCTTATGGGTGTTGTTGATGTTGATGCATAATGTTTAGTGC
ATAAGATATTAATTAAACTAACATCACTAGGATCATGGAAGTATGAACATCTTATAAAAT
CCTAAAATATCCCACTAGTCAAGCTGTTTGTTCCATATTCTCTGAATTCAAGCTCTTTAG
GAAGTTATGTGGTTATTGGTGTGATTGTGAAGCTGTTCAATTGTTAATGTGAACTTGTTG
CAGAATGTGGACAGGGCTGGCTATATTGTGTAGTGCAAGGGAGTGAAGAGTCCCCAGGCT
ATGAACATATGTGGCTCATTGCTGACTGCTCTTTGTGGCCAGTTGGTAAGAAATTTCTAG
TACTTGCTAGCTTTGTGTTGTATAGCTTTTATATACATTAGGTTGGATTGCCCTCAAATT
ACTTATGTCATCAAATATATCAGATTGTTTAGAGGCAAGTGGTGCTCTTTTTCTCTGGAG
ACCCATGAGGTACAGTAAAAAGCTGTTAACAGGCATTGGGGGCGAATTCTTCAGTTAAGG
TAGACATAAAATATCAGATAAATGCACACTATTTTCAGATCCTAGGAATAAATTGGACAT
GGAGGTGAAGACTCATGAATGTTGTGAAGATGGTGGATGTTACAAGTATTAACTAGCAAA
AGTGGTGAACTAACATTGCACTAGTAATATGAATATCACTTACTTAAATGCTTGAGTGAT
TGGCAAAGAGCAGTGTTAGTATTACTCATTACAGTCCTGTTTATTTGTATTCCTTTTTTT
AGTCTTATTACCTAGGAAGAGTCATTCTACTCTGATAAACTAGCAGCATAAATATAACTA
TTAGTGTAATGCAGAATCAAAGAGCATGGGTCACACACAATTTTGAGATTAATTCAATAG
TTGTACATAGAAGAGACTCCACTATTGCTCTCCATTCAGAGTGGGAAGCACTGGCTGAAA
GAGCCACCACCACATTGGTTTAGTAGAGGAGTGGTGTTCCACAAACTGAT
>c36657_g1_i1 len=640 path=[618:0-639]
GCTAACTGTCAAGTCAAAGCACACTCACCATTATCCCTGGCAGCCAGCATTAAGCCTGCT
ACATCATGACCCTTATCCTCCTGTTTCTCCACCACCATGGACACTGACGGGGTGGCAGGG
GGATCAGCAGTGCCCCGTAAAATTCCAAGCTGCCCCTGCACCCTTGGGATGCCCTGCATT
GGACTCACAAAGTTAATGGAGCTAAAGCTGACCACCATCAACACCAAAGTCATGATAAAG
ATGCTGCGCCTGTATGAGGGGAAGATGTCAGCAATGGCAGCAATGATGGGCTTCATCATT
AACACAGAGAGCATGGAGACAGCCATCAGGGTACCCATGGTGGAGACATGGATGCCCAGC
TGCAGTGCCACCACCATCAGGAAAGGAAAGATTGGAGACATGCATCCTAAAAAACAGAAG
TAGTGGGCCTTGATGGGCAGCAACTTCGTGTCTACCTTCATCTCTGATGCTAAACAAATC
CTGACAAAGTAATCAACCTGACATCTGATAACCTCGCAAGATCCGTGTCACTCAATTATT
GGCAAACTACTTCTTGTGACCTTTTACGCTTTTTATCGCTTCATAGATCCTCCTTCCCTT
CAGTGCTCCTCCGCTCTGGTCCTTCCACTACCGGCAGGAG
>c36683_g1_i1 len=219 path=[244:0-24 24:25-218]
CAGGGGTTCTCAAGATGGGGTGCGCGACAGGAGTGGTGTGTGTCCGTGCCATGTGTATTG
CAGGGCCTGGACCGCCCCATGGAAGCACAGGTTGGTATTGTTATCATTACGTACAGTACT
GACGAATTCATGGTCATATTTAATAACAGATTGCATATTGTAATAGATATACGAACAGAT
TTTTGTCACCACACACCGATGAACTCGTGGACACCTTTG
>c36242_g1_i1 len=301 path=[1:0-68 70:69-300]
GGTTATTACTAGAGAGAATATAACAGCTGTGGTTACCTGCACCCTGTCTCTGGTTTGGTA
GGTCTAATTTAATATCCACAAGGATCCAAAAAGGAACTGAACTGCCTTGCCTTGCACTTC
CTTGGCCCTTGCAATCCCTTTTGAATTCTTGTAGATATCAATCTAGGCCTGACAGACCAG
AGACAGTGTGCAGCCAGGTCCTATGCTCCCTCCTCAACAAACTGCTTCACCACCACCTGA
CAAACATGGATGTTCACACCTGTCTGTGCTGATATATGTAAGATTGTAATGCCTGCTTTG
T
>c36560_g1_i1 len=472 path=[906:0-227 270:228-471]
GGGCAGGAATCAAAACTAGAGAATACTTTAACATGTGAGTAAAAGCAACTTGCCAATCGT
AACCACGTGGGCAAAAAAGAGAAAAGCGAAGCGTCTCGGAAAACTGCGTCAAGTCACCGG
TTCACTCACTATGGAAAGGTGCCAAGAAAGAGGAGGGATTGCCGCGTGTGTGTGGAAAGT
GTTGATGTTGCAGACAGGAGGTATTGTTGTTGCTGCTGCTGTTGTTACAGGTGTTACGAG
TAGTGGTTCTAGCGGTGCAGAGAGTGGTGGTGCTGGTGGTGGCGGTAGGAGTGGTGATGA
GGGTAGTGGTGGTGGTAAAAATCATACAACGATGCTCGAAAATCTCCAGGAAAAGTAACG
AAAGGAAGGAAAGAGAAAGGGAAGGATGACAGGATGCCTTACGGGAAAAAAAGACAAAGG
TAAATAAAACAAAATTAATAAATACAAGAAGGGAAAACGAAAACGACAGAAG
>c36962_g1_i1 len=292 path=[320:0-291]
TATAGAGGGACTGCCACGTGTAGGCTTACTGGCTTCTTGTGGCTTCCTTATATCATTCAG
AGTTATACGCTACAGCGAAGTCATAATGTCACCAGCAAGGGTTACGAGACAGCGCTACTT
CTCTCAGCAAACAACTGCAGAGAAAGAGAAGCAAGCAGTATTCCCATTTTTATCATCCTA
TCCATTGCAATTAACAGCTGCATTGAAAGTTACTTGAGTGTTCAGGGATGTTTGCATGAT
TCTAGTGATGGTTTGACAAGGAATTCTGCTTCATAAGAAAAAAAAAAAAAAA
>c81506_g1_i1 len=2849 path=[4072:0-222 4295:223-224 345:225-242 @4314@!:243-437 4506:438-1757 5823:1758-1760 44:1761-2576 920:2577-2848]
GAGAGAGAGAGAGAGAGAGAGCAGGGAGGGGAAGGAAGCAAAGACTCAGTCACCAGATGT
GCAGTAACTGCCTGGCTAGCTGAGTGGGTTACTCCCCTGTTCCTCTCCCTCCCCTCTTGC
ATGAGTCATTTTGTGACAAGCTTCTGTTTTCACACTTCAGTTGGACAGATGCTACCAAGC
AAAGAGGACATACTTACAAAAGGAGAAATACTGGCACACATTAAGTACGATGCATGTGCC
CACCTGCCAAGGAAGACAAGATATGCACCACCATGCCAAAATGCAGAGTGGCCACAGTGT
CTGGGGAGGGGCCCTGCAGCCAATGCTCCAAGGCCAGGTGTAGCAATGACTCAGGACTGG
CTCCACTTTTCTCCACTACTTGATGGAACTTCCTGATGCTCTCTCTGTGCCACTGCCATC
CATAGAGCAATTCACCTAGCCTAATTTTCTTCTCCACTTGTATATCTCCTTTTAGATCAA
CAGGCAGTGCTGAAGTTCCTCTGTCTCTGGCCAGCACCCCAACAGACACATCCCAACATC
GGATGAAGGAACCAACACTGAGGACCAGCTCTCCATCAGAAAATTTTACCTTTTTAGTGT
TGCTTCTCTTGAAGTGCTCATTGCAGCCACATGTTGTTATCACATCCATTATCTCCTTGG
GTGTCAGCACTAAAATCTTTGCCAAATCCATCACCAGCACATCATCCTCAGGATCAGGAG
AGGCTTCTCGAGGTGCATGGAGTTGGCTTAGCACCAGGTACAGATCCAGCAGCTGCCTCA
GACGCACCAATTGCTGCCCAAACAGGCGGCTTTCATGGTCCAACGTGTGAATATCCTCCC
TAGCTTCTACTTCTTCCTCTACACTGTAGATAGGCAGAAAAAGGTCCAGAAGCCCCTGCA
GCAGTGATACAGTAAGATGCTGTGAGAGGATGAGGGTCAGCACAGCCTGCTTCCTCACTG
TCATTGTTTTGATCTCAGACATTACAGTCAACATCTCCTCCTCACTGCCACCTTTGAGAT
GGGACTTGAGGGTCTTGAGGAGGTGAAGGTCTCGGGCACGCTTACTGGTCTTCCCTCCCA
GAGCAAGGTGGAAGGGGATGTTCACTTCACTCATTGTACCATCAGGGGTGATGAAAATGA
CGGGAAACACTTTGCACCGCACACCCCTCACACTGTTGGCTCCAAGCAGAGTGTGGGGGG
TGTAGATTAATTTTGACTGTTTAGGAACATTAAAGGCTGCCACCCTGGGTCCTTGCTGTG
GCATCCAAACCTCCAGCAGACCTCGACGTGGAGCATAGATAAGCAGGAAGGTAACCCAGC
GCTTGGTGCCACCCCACTCACCCTCCACCTCCACCCAGCCACAGTCAGCATCACGGTAAC
CTTTCCACATTCGGACAGCAATGCCTTTCTGCACGTCTAAAAGAGTGACACGGCCCAAGT
CATCTGTTATGGCAGCCAGGCGCCTGCTGGAGCTCATACTGATGGAGAGACCTAGTCGTG
GCTTGTCTGGTAAGGACCATCTGTATGGTAAGGGAGTTGCTGGTTCAATTTTCGGTTTCA
TCTTTGATGGATCAGTTTCTTTATTCTTGCTTTTCCCAAACAACCAGCCACTGGCAGCTG
AGACAAGGGCATCTTTCAACTTGCTAGCATAATGACGAGCCACATCAGCCATGAAGGGAG
GAGCTGAACCTTCATGTGCTGTGAGGAAACCTGCAAATGGCCCTCGGCCTGTTGTAATGT
GCAAGGAAGTGGCCGGCACTGCTGTGAAAACAGTGTGGCTGAAACCTTTGGCAACTGATG
CTTGAGCCATGTGGTCGTAGATGGATGGGGGACACAGGCCTGGAGCAACACAGTCCTTCA
CCATTCCCTGGTCCACCAGCCCCCATTTTTTGTAACCAAGTGGAGGTACAGTCACTGTGT
CACCCCCACTGGCAGCAGCTTTAGCAACTTGATTCCTACAGCCCCGAAGAGTCTGGAACA
GGGAAAAACCATCAATAGTTGTGATGGCACGAGGATACAACATCACCAGCTCCTCTGTTC
CATCCTGTGCCAGCACCAGTGGGCTCCCAGCTGGGTGTGTGCGGCAGGTCAGGCTCAGCA
CCATCTGCTCTTCAAATTGCTGGGACAGAAGCACCAAGCCATTCTCAGTATACATGGCGA
CATATCCTGAGGTGAAGCCAACAATGATGCAGGTCCAGTCTGGCCCTCCTGTGCTGCTCT
GCTTTTGGGAAATGAGTGGCAGGCACAGCACAGCACTAATTTCATCATCAGGGGTATATC
CAACTGTGCCTCTCCAAGTTGTGACAAGCTTCATTCCCTCATTCTCCTCTGCCAAGTTTT
CCCACCGACGGGACAAAATGGCCAATCTGTTCTTGTAGCCAATAGCCATGATGTCACAAG
TTGGAGATATGGCAGTGATGCACTCTGTAAGCCATGAGGCTTCAGGTTGTGGAGATGGGG
AAGATGGAGAGGACCTCTTCAGGGAACCACCATCTTCATTGTTAACTGACAAGCCTTTTC
CTCCTCCACCATGGTCAATATCATTCCACCCATCCCATTCTTCACTCCAGTCTATATCTG
TTAGGTGGGTGGAGCCTGTTCCTGGCACAGGGGATCCATGCCCTCGCCCAGGATACAAGT
GGGGACACAGCCACTGCACTATCTCTGATGGGCTGCCAATAGCTGCAACCTCCTCCAGTA
GACAAGACATTTCTGCTCTTCCAGTTATTTAACAGCGGGGATCAACAGTAGAGACACGTA
AAACCAGGGCACGTTTGCTTGACAATATGGAGCGTAAGAAGAAACAGCTGACTGTGACGT
CGAGGTTGTTGTTGCTGGTGACGTCGTCG
>c81233_g1_i1 len=2086 path=[277:0-1111 @156@!:1112-1662 1934:1663-1681 88:1682-1930 2199:1931-2085]
ACACACACACACACACATTGCTGTCATGTTAAAGAATGTAATTTTAAGCATTCTACATTT
ATCTCTATTCACATTTACACCAGGTATTATATTTTCTAGCATGCCTTTCTATGCAAATTG
AGGTTTACATATAGGAAAGGAAAGTAACATTACATATGAAAAAGAACAAAGAAAAGAGAA
TACATTGTTTCTTGCTATGGGTAAAAAGTGACAGTGGAGGGGTTTCAAGCACTCTTCTCT
CATACACAAGCGAGTTTTAATATATTTGTATTGCTTTAGTATCTTATCTGTTTGTATTTA
TAAATGCTTGTATTTACAAATGCAAAGGAAACGCTGTCCAAGGAACTGCCATGACTCAGG
AATATTCTCAGACCTTTCCACGTCTGTCCTGATAACTCTTAACAAGTTGTAGAGGAAATT
CTTTGGGTTTTCAAGGTTACTTTCATGCTTCTTGTGATAGTTGGAGTGATTCTGCACTGC
CAATAGGGAAATAGCCATGAAAACCTGACAGATCATATCTATAACATTTAAAAACAGTAT
TGATGAGAAAACAAAACATTTCAACACCAGACTTGCATTCCTTAGGCCAACACCCAAGCG
TGTCCCTTAAGAGCCACTCGAACCCTGAGAGAGAGGGAATTCCAACCTCATTGCCTTTGT
ATAGATCAGCCTTTGGATGTCTTGGTGAGAGAACATGTTTGAACTGATTCCTCTCAGTGA
ATGTGCCTGATATGGTGATGGGTGTCTAGGTGAGGTCCTCTGATTAGGAAACGTAAACCT
CTTCACCATGTCAAGGTAGTGGTTCACTGAAGAGTGATAGAGGGACACCGTCTTAGCTTG
GCATCACTGTTGCTCCAAATGCCTGTATCCTAGCAAGTCTGAGAGCTGTAGGGAGAAAGG
GACACAATCTTATTTTAGCGTCACTGTTACTTGACATTATGTCCTGGCAAGTTTAAAAAT
AGTAGAGGGAGAGAGGAACATAGTCAGTCACCTTACCATCACTGTCATTATGAATACTTG
CATCTCAGTGAATCTGAAAGCTATGGAAAGAAGAGAACTATGTACTGGCATTACTATTAC
TGAGATACTTTTGTCCCAGTGAATCTGAGAACATACGGTGCAGAGGAACGCACAGTCAGG
CAGATTACTAATATTACCACTGTACTCATGTCATATGTCCCAGTGAGTAAGAGCAGTATA
GAGATGCTTGGCTGTGTGTTAGGTACAGAGAGTCCTCCTTGACTTACAGCTTCATTACTA
AGATATGCATAGATATGTATTGTATTTACCATTGCATGAAAGGTGGAGGATGTTAAGTAT
AGATAATCCTCCTTGACATAATATTCTTAGCTTCAGTAGTAAGATATTAAGAGAAAGGCA
GAGGAAGTTAAGTACAGACAATCCTCCTTGACATATTCTTAGCTACATTAGTGAGATATG
AAAGGAGAGACAGAGGATGTTAAGTACACATATCTTTCTTGATATATTCTCAGCTCACTA
GTAAGATATGTATTGTATTCACCATCAAGAGAAAGGCAGAGAATGCAAGTATAAGAAATG
GTTAAAAAAAGCAAGAGATTCTGCTCTGTAAGGCATGTCAGACTTGTAAATTGAGTATAA
ATATGTGTATTGTATTTACCGACAGCGTGAGGTAGTGGAAGCAAATATATATTATTAAAA
GGAAGAAAATATTACCAGATGCTGTTTTATAAATAAGAGAAAGATTAAACAAACTCATGT
GTTAAGTTAGCTGGATAGTAAAAATGTATATTTCAGTTAGTGGAAGCAAATATATATGGA
TAAAAGGAAAGAAATGTCACTATATGTCACTTTATAAATAAGAGAAAGATGAAACAAACT
TATGAACGTGTAAACTGAGATTCATAGTAAAGATGTGTTATATTCCCCATCAGTCAGGTA
CAGATAGTAAATATATCAACAAAAACAAGAAAAATTCACCAGATGCTGCTTTATAAATGA
CAGAAGGTCAGAGAGTTGTTAAATGCGTGTTCTAAGATAGTTATATTTAGGTGACCTCAT
CTTGCACTTAAAGTCTGAGTCATATTGAAAGTATTTGACTGAAGAA
>c81864_g1_i1 len=1506 path=[1:0-1065 1067:1066-1174 1176:1175-1505]
GTAAACAAACAACAAGGTGCGGGTCCTGCGGGGAGATTGTATGGTGGGTTCCTCTCCAGC
TTGAGCATGGAGGATATTTTCAGCGTGAAGAACATTCCCTGGGTGAGCGAGGAACCCATC
AATCTCAAGGAGTTCTATGAAAAGTACTCAGCAACTGTCACCTCCGTACTGGATGGCAAG
ACGCTGGACACTAAGGAAGACATTCGCCAGTGTTTCCCCCCACCACTGTCAAGGGACCAA
AATGACCCATTTGCCATAGAGGAGCTGGAAGCAGCCTGCAGCCCAGACTTGCTGACTGTG
AAAAATGAACTGCTGCCACAGGACATCTCCCAGTTCCCAGCAAAGCACACAGGCCGTGCT
TTTAACTGGTATACAGGGACATTCCAGGACAGAGTCATTCCCAAGGGAGGCTCAGAGGCA
CTTCACACCCTGGCAGCACAAGCCAGGGAGCACCATCTGAGGCAGACTGTGGCAGACTAT
GCTACCTTGCGACACAAGCAGCTCAAGTACTCCAGAGTGGTCCGCTTGGTTACAGATAAC
CATGATATTCCCGAGCCCACCATCTGTGATAGGGACACTCAGGCCAAGAGTCTGGATGAC
ATTGTGCTCAATGTGAGGATACACAGACCCTATCATAAGAGGAATTATGGTCAAAAGGTT
AGCAATGCATTCCCAAGACACAGTCAAGAGTTGCTGGTTCTTGGATCGCAGAAGCTGACA
GACTTGCGTGATAACATCATCTGTATCAATGACCTTTCAGTTTGTGAGGACCTCTCTGCC
TCCCCTCACTTCAAGCACCTGGCTCACCTCCCCAATGCAGCAAGCGAGTTTCCATCTGGA
TTCTTGTACATCAATGGAGTCTTTTATAGTGACATGAGGAACCCCAAGGCAAAGGATTAC
AGTGAGACGATCAAGCTGTGGGCCAAGAAGAGGACAGAGATAGGTCCAATGACGACAAAG
AAGATGGAAGATACTTATGTGAGGGACTTGGAGCTTCGTCTTGGCTATCCATACGTGTTT
GTGCACTTGGGCAACTGTGAGCACATTGTGGTGTTCGTAGATGCACGGCTAAAACACAAG
CAAGATGTGCAGGACCCAGCACGCTACCCAATCAACTGGGGCCAACCCATCAGACTGGCC
ACCAAGTGCTCCCTCTGCTCTCTCAACTTGGCCAACTGGATAGCCAAGGGTGACCCAAGC
CTGCCACAGGAAAACTGCCTCCTGTGTGACCGCTGCCTCAAGACTTTCTGCTATGATAAC
CTTGGGAAGAAAGTGCACACACTCAGGGTCTACCCTTTTATGGATGAGTTTCTGCAGAAG
CAGAAGAAGTTCAGTGTCTAAAAATTACTGTCATAGGATGCCACAAAATGCAAAGAACAT
TGAAGAGATAGTGTGCATGTCTTAATTGTTTTTATGAAGAGGACATACAAAACTGTTGAT
TGTGAAATGCATAACAAATTAATGACATAAAAGTGCCAAAATAAAAATGATATATTTCTA
TTTTTC
>c81970_g1_i1 len=765 path=[656:0-461 3268:462-764]
CCTCCTCTTCCTCCTCCTCCTCCTGCTGCTGCTGCTGCTGCTGGGACACCTTACACTTTG
TCGCCCATCTTTGCTTTGGAGGTCTGCATGATGCCCACAATCAGTCCGAAGAGGCCGATA
GCACTGGCAAAGATCTCCACAATGAGGATACGCACAAACAGGGCACTGTCGGCTGCATCA
GCAAGGGCAGCAGCCGAACCCACAACACCGACAGACAGGCCACAGAAGAGGTTGGTCAGT
CCGACAGTGAGGCCAGCGGCAAACATAAGGTAGCCGGAGAACAAGTTACGATCGATCACG
TCAGAGGATGCCTTGCTCTCGCTGTACTCCTCCAGCACGCCAGCCAAGATAATAGCAATA
ATCAGCCCGTAGATGGCCACAGCCTCGCAGAAAATGACAGAAATGAGGTTCTTGGTCTTG
ATACGAGGGGCCCTCACTCCGCCTCCCACGATGCTGACTCCCGTGGTGTGGATGCCCATG
GCAGCCCCCACCACAGAGAGGGACACAGTAAGGCCAATGCCAAGAGCTGCCCAGAAGTAT
GGAGACACATTGGAGAGGAACCATCCAAAATCGATCCTCTCCCCTTGGCCTGTGATGGTG
TAGCCGATACCAATGGCAGCCACAACCAGCAAGTACAGGGAGAGGCCGTACAGCGCGTAG
CTTTTCAGGTAGCCCATGGTGGTGACGCCTCTCAGAGTCTCAATAAACAGACCAGTTGAC
TCTCTTCGTCCTCTCCCTCACAGGATCGATCACCTGACACTACCA
>c81688_g2_i1 len=1030 path=[5793:0-71 5863:72-72 5864:73-129 14596:130-130 5922:131-156 10482:157-181 14753:182-200 10523:201-223 1278:224-248 14853:249-249 3189:250-261 14866:262-274 14885:275-288 12398:289-375 1810:376-404 14968:405-405 12511:406-426 @1862@!:427-521 1956:522-583 1180:584-615 15108:616-619 15112:620-620 435:621-726 541:727-750 565:751-1029]
TAGTGTTTCAAGCATTTTGCATACAACTGAAGTTAAGGTAATTGACTGATAATTACATGG
TAAAGATTCACTGCCTTTTTTTGAAAATTGGAGTTACGTTAGAAAGTTTCCCTTCATCAG
GCATTGTACCGGACTGCAGGGATTTATTGAACAATACGGTCAGTGGTTTAACTAATTCGG
ATTTCGCTTCTTTTAAGATGCTGGGCGAGATCGTGTCAGGCCCGGGTGACTTGCTTACTT
TAAGTTTATCGATGCATTTTGGCACGTCACTTTCTGTTATATTGATGCTGCTTGGGACAT
CGTTCTTATTAATTTGGTCTGTTGGCATCGTAGGGATGTCGCTGAGGTCTTCTGTAAATA
CTGAGGCAAAGGAAGCGTTTAGAATGTTACTAATTTGCTCCTCGTCATTAGTATAATTCC
ATTTACATCAATTATGGGTCCAATAGTTGAAGTGATCACTCTCTTTTCCCTGATAAAGCT
ATAAAATTCCTTCTGGTTCGTTTTACTCTGGTTCGCAACATGGAACTGTGTTTGATTAAT
CTCTTTGCTTTATGTCTTAACTCAATGAATTTAGTGTGTTCTTAGTTATTACTGAAGGAT
TTTAATCTGTTATGGGCATCCTTCTTGGCGGGCTAGCATTCAGCTAGCCCGTATGTTTCA
CTACTTAGGCTTAACGTTTTTAGTGGGGCGACGATTTTTCATAGGTACGCACTCTTGCAC
TGCCTTGAAGTATCTATCCATGAAAAATTTCCAGTGAGCATTAATATCCGTGGTGGTATG
TATGTGACTCCAGTCGATTCGGTTAAGCACAGATTTCAATTTACAGAAATTTGCTTTTCT
TTAGTCAGGGACTTTTCCTTGTTTATATTTGACTCGTTAGACAAAGTTTATAATGAAGGT
GATTGCACGGTGGTCAATATTACTAAACTCGCCTACATTCACATTTTCTACTAATTCATC
ATTCGTAGCAATCACGAGGTCAAAGACATGTCAGATTTTGCACAAACTGTGTTAGTGAAC
TTTTTTTAAG
>c81017_g2_i1 len=2078 path=[7585:0-2053 1200:2054-2077]
GTGTGTGTGTCTGTGTGTGTGTGGTTGTGTGGTTGTGTTTTTGCTTGCATGGACACTTGT
ATATATGTTGTGTGCATAATTGCAGGGATAGGTTTTCTTTTTAAGAGAATATTGTAATTG
TATTATGCTGATTCAGACATTGAGGTAAAGTTTTGGGCACATGCTACAGCTGTATGTGGC
CTCAGCGCTCATCTCCGTCTCATTGGCCTTTGTGCCTGTGGTGGATGATGTCCATTACCC
CAGAACGTTGTGACATCCAGGTTTCCACAGTTTACCTTTAACAGATTTCTCCAGGCATCC
ATTTATCAACCAGCCCAAAAGAAGAATGAACAGTTGGTGGGCTGTGACCCAACAGCCTCA
GCCTAGATTTGAACTAGGGCCTGTGGATTCATAGGCAGGTGTGCTAGCCTCTACAACATG
GAGGTGATTCTGGAGATATATCACTAGAGAGAGAGAGATGAAACAAATGACAGACACATA
CACAGTGAATGCAAAGTTAGCATTCACATACTGTGGCTGTGACCATAATGTGAATATGAC
AGATGAGGATCATAGACAGTACTTACTGGCTTGTAGTTTTGCTGTTTTATAAGATAGACC
ATAATGTTTATAGTTTCATGTTACATGCACAGCCAGTGATCTGCTTAAAGGTGCGTGTGG
AGCGTAGACTTATGTGATGCCTCTTGGAAAGGGTGGGTGTGGGTTGTATTTTTACACAGG
GATGTACAGCAGGCACTGATTTGTTACTTTCCTAGACTCTGGACAGTTGCTGAAGAAATC
TAGATATCAGACCCACAAGCTTATTTTTTGCAGAGAGTTGGAGGTGTTTTTAGATGTTGG
GAGAGAAATGTTGACATATATACATATGTGTGTAATTTAGTTTAGATTATTGCTGCTGAC
TTTACCCTCTTGAAGCTTCAATATTTATTTTTTGTGTGAACTTTATTCCTCTGTCCCTTC
ATTACATATTTGATATTGTAAAGTATAAATGCTTTGGAATTTCCTTACTGGCTGAAATAG
TTGAAGGAAATCAGGTGCTTGAAATTCAGACAGTAATTAGTGATCACATGCACCTCTGAG
GATGAGGAAGTGCTTGGATTCAAAATTAATCTGACATGAGAGTTGAAAGAATAAATGGAG
TTTACAAAATCAGTGATGAAAGGTGTGGGCATTTGAGTTTGAGAGTGAAAGATGCCTGTG
TGTGTGTGTGGGTGTGGGTGTGTGTGTGTGTGTGCAGAAGTGTTACAGTCAGTTCAGAAA
TCATTAATCATTCTGACATACACACACTGCAAAATGAAACAGAAAAATCTTTAATAAAAG
TGAGAAAAACATTTATTATCACGTTTCTTTCCCTATCACTCCTTTTTTGCAATATCTTTT
ATGCACTTTCCTCATAACTGACCACAAACAACACTTATCTATTCAGTAACAAAAATTTAT
GGCTCAAAACTCACTGCAATCTTTGAAATACATTATATAAATCTCTATCAATTCTTCACA
GTGATATCTAGCTGTCTAACTCGACCCATATTTTGAAACGCTTTACTCTCTCACCGCGAC
CACTTTCAAAGGCCACAGAGATGATACGTCCAGTTCTCAGGAGTGTTTTTCTATCAAAGA
TGCAGAATCGTTGTTTAAACAATCACTAGAATCAAGAAAACACCCTCGAGAACAATTACA
TCTCCCACTACAGCCCGCCAGAGGTCAAGATGCTGAAACGTTTAAGAATGTGGTCACTTT
GTTCAACAGGTGCCTGTGGTGAGGTTTACAAAATACTACTTACTAATTCAAGGGAGGGAC
ACAGGATGCGGGAGTTTGGTCTTTGTGTTGTAACTTCTCATGAGCATTCTGACCTCAGCA
TTCAATTGGTACTGCTGCTGAAGTGTGTATGTACGTGTGTGTGTTACCTGTTTATATTTT
ACTTCTATTTCTACACTAGCGAGTCAAGATCCCTATGGTGTGTGTGTGTGTTTGTGTTCG
TGTGTGTCTATTACCTAGTTAACTATTTGTTTTACTTATTTGTATGTTCACACAGTTGAG
TCAAGCTCCCTATGGTGTGTGAGTGTGTGTGTGTATGT
>c81920_g1_i1 len=3684 path=[403:0-1259 1660:1260-1282 302:1283-3075 @104@!:3076-3222 3613:3223-3378 150:3379-3683]
TGAACCTCGTACAAAGGTGGCTATGTTTAAAAATGGCTAGAAAAATACCTAATCTACACA
TACAATATTGGTAAGCAAGCATGTAAAAATGCCACAAAAACCTTGAAAAAACATGTTCAC
TTTACATCACTGTGGCACTGCTGCTGCCTCCTTGTAGCAGCACCTCACAGCACACACAGT
GCAGGCTCAGCATTAAGTGCCTCGCCCTCACGGATGACTTAAGAGACTCAGAATTGATTC
ACTGATGACACATTTCTTTCCTTGAAAAGCAGTAGTCAGAGGGGCTTTCAGTATTCCTCT
GTTTATCTTGTTCTTATCTCTCAGCCTGTGTCTTGTTGAATGTATGAACTTGAAACTCTC
TTTAGTTGTGTTGCTGTGGTGGTGCAGCGACACAGTGCACAGACCTTGTCTTGCTGCGGA
CACCTGCCCTACAAGAGCTAGTTCAGGCTGCATACTGGACTAAAATCAAGTTCATCTCCT
GCTAAAGCAAGTATTGGAGAACCAGTTTATAGGTGCTTCCTCTGTCCCTGGCTTGACTTG
TCCTGCTGGCCCACCCCAGTGTGGTCTGCCTGACTCTCATCCTGCAAGTTACGTAATTAA
TTTCTCTATACATTGAGGCAAAACAAGACACACTGCTGCTGTCAATGTCCTGCAACACAT
TTTCCTGGGATGATTAACACCTGCCACAGAGAGCACTAATTAATACTATCACAAATGACA
AATAGTCATCCTCAATTCAGAAAAAAATATTGTGCTACTGATACAAAACTCCAAATGAAA
TTCCACTTATCTTATGTTATAATTACAAATACATATGTTTCCAATGAGAATAATTCATTG
AAGGACATCAATCTTTGTTTCAGTGCTGTGTTTGCTTACAGAGAGAATGGATAATAATAT
ATTGTCTTGGTGTATGTTACAGAAAGACTGGAAACTGGAATGACTAAACAGTTCACCTCA
GAGTCTAGAAATGAATGATGAAGACGATAAATGCAGCATCACTTGCCCCTCCCTGTGCTG
GCCTGCAGTGCCTCTACCACCTCCCCTCTCCACCACTACAGGCATAGACCACTGCACCAC
TCCAAACACAGTGTAATCATGGTACCATTACTTCAATTAAATAACTAAGCTACAAACAAC
ATGATAGAATAGTACTTTCCTAACAACTAAATCCAGCAGCTTTCCATTCCCTTCCCCTCC
CCAGTGTGGAGTGTCAACTCATCCCCAGACACAGACTTGAGCCGCCTCCTGTGCTGTGCG
GAGACTCCAGGCCACTCCTGGCTTCCCGCTGCCTTAGTGACGGCCATTGCGGTACTCATT
CTCTACTGTGGTGACAGTGGGTCTGCGTGGTGGTGGCGGCGGCTGGAACTGCTGGGAGAG
CCGGGAAGCGCTGCGGCGGTCCAGGGATGCCTCGCTGAATGCCAGGGACTGCATGGAGCC
ACGGGGATCCTTTGGGTAGTGTCCGGTCTTGTGTCTGCGGTAGAGCACAGCAGCCACCAC
CAGGCCACACATCAGCATGGCCGAAACCACGGTGAGGACCACTGTGGCGGCCAGATAGGG
TGGCTCCAGGGTCACCGCTGCACTCACCACCTCCCCCGCCCGGCCCTGCATTGATGGGGC
GAACCTCCACCGCGGCTCAGACACTTGGTGGTGGAACCATGATGAGCGGAGGTCAGCCGG
CAGACGTTCCTCATTCAACTCAAGGGCCAACTCTCCCTTTTTGACCTTCTCCTCCAGCTG
ATATGCAACATCTATTTTGTTCTTGCCCAAGAGAGTGAACTTGACCTGTGTGAGGTCAGG
CAGGTCAACCACACCCACATCATTCTCCAATGTCTCGGCAGTCATCTGTTTGAGCAGCGT
GTTCACCTGGTCCTTGATTTCCTTGCCCTTCACCTTGCCCAAGTGCTTCATGCCAGCATC
TCGTCCCCGGAAACCAAGCGTCACCACCACAGACTCCACGGCTACTGGGTCACACTGCCG
CTCTCCCCTGGTGAAGTAGGCGGTGGGCTGAGTCTTGTGCCCTGTCTCATCCACACACCA
GCACTTGGGCTCCTCCAGCAGGCCATCCATGGTGACCCCCGGTGTGTAGCACTGGGTGGG
GATGAAGCGGCCCTCCTCATCACACTGAGCCACATACTTCAATGAGTTGCTCTCCTGAAG
GTGCTGCTGCAGGAGTTGGCAGCGTGTGAGGGTCGGCTCACCCTCCAGGTAGATGGTGAC
GGGCCCGGTGCCATGGGGGTCCTGAGCATCCACTGTCTCCCCCTCCCGGCCCACAATGAC
CTCTTGTCTCTGCTGGTCCTTGCTGGTGCTGGAGTCCTCCTCAAAAGTGAAGGTGAGGCG
AGTCTTGGGTGGCTCAGTGGGGGTGAGGCAGGTGAGTGGCTGCTCCTGCTCATCAACAAA
GGTGGCAGAGCAGGTGCAGGGGTCAGCACGGCACACAGCGTCTGGGTGGCCGTGGCAGCT
CTGGTTGTGGCAGGCCCTGGACCGGGAACACGGCACAGGCTCCATGCTGGCGGCTGACCA
GTAGGGACACAGCACCAGGTCAGGGCAGCGTGCCTCACACTGACTCTTGCTCCTGAAGTT
GTTGCCGTTGCCGCCACAGCCACTGTAGAGGAATGGCTCACACTTGCGGGTCTCTGTGTT
GTAGTACCAGCGCGCCTCGCCCCCAGAGCACACACCGGCCCGCACTGGCTGGCTGCATAT
ATCTGGACTCTGGCACTCCTGGTGGCACTCCTCCAGGGTGCCAAAGTTGTTGTCATTGCC
CAGGCAGCCGCCAAAGATGAACTCCTCACAGGTCTGGGAGGACGTGTTGTAAAAGTAACG
CTTGAATGAGGCACGGCACATGCCCTTGGCCAGCGGCTGGGAGCACCGGTCCTCACAGTG
AACCTTCTCTCCGCTGGGGCTGTAGAAGGTCACACGACAGTCATTGCAAGGGTCAGCCAC
ACACACGGCATCTGGGTGAGCCTGGCAGGAGGCATGAAGACACTCAGAGCGACAGATGCG
CGGCCGCACACCGTGAGGACACACCAGCCCTACTGACACCTGCTCCAGAAGCTGACCATT
ATTGCCGCAGCGGACGTGGCCTCGAGTGAGAGTCTCATGCACGGGGCGGCCCCTGGCATC
CACACACCAGGACAGGCCGCCGGCATGCTGCTCCCGGGCGTACGAACCATCACTCTCACA
CGCTGGAGGCTGCACTGCCATGCCCTGAGCAGATGCTGGTGTCTCCTGAGGCTCAACACA
CACAGAGCCACATCCATTGAAGCAGCATTTCTTTGAGCCGTCGCACTGCGTGTCATACAT
GCACTGCTGGCTGGGCACACAGGTCAGCAGGGAGGCGTCGCTGGGGGGGCTGGGGCATGT
GCCTGGCTTGGGGACCAGATCTTCAGTGGGGACAGCCTCAAATGTGTCATCAAGGGTGAG
GCGTGGTGGGTACTGGCCAGGGAAGGGCAGGTGAGCAGCAGCTGTATGCTCCGTCAGGTG
TCCTGTGAGGTCCTCAGGGTCCACCAGTGTTGCTTCCACCAAAGGAGAGCTCTGCAATAC
CTGATGGTCAGTGTTGCGAGTCTCCCTGTGGTGTTCCTTAGCCTCCTCCACCACATCCCC
AGACACTGTCAGCACCCCAGGAGTCTCCACCTCCAGCTTGCGAGCCTTGCGGAGGCTAAT
GGATGAGGAGGAGGAAGAGGAAGG
>c81810_g1_i1 len=2901 path=[4430:0-1864 101:1865-1923 6882:1924-1998 6422:1999-2027 6451:2028-2032 6456:2033-2064 7014:2065-2075 6500:2076-2098 6522:2099-2261 394:2262-2300 1290:2301-2502 1492:2503-2900]
CAGGATTGCAGAGAAAGTGGTGAATGTGAATGAAAGATTAGTAAGGTGCTGCAGACAAGT
GGAGTATGATTCCGTTTGGAGTGAAAGAGGAGAAAAGGTTGATCAAGTCAGTGATTTAGA
AAGAACTGAAAAAAGGCAGTAAATAAAGCAGTGGAGAAAATGCAAAACAAAAGGAAAGAT
TTGATGACTGAAATAGATAATTTTCAGAGAATCAGAAAATATACTGAGATGAGCCAATAA
GAATAAGATTTAAAGTGCAGTGCGAGATGGAGGTGTTAGAGAGCACATGAAAAATGGTAA
AGGATGAGAACACTAAAACAGCTATGGTTGAGACAGGATCTGAATGAGGAAAAGAGAGAA
AGAGTGAGTGAACTTAAGAAGGAGATTATTGAGTAATAGAATCATCAAGGTGGGCAATTT
CAACTGTAAGGAGGTGTGCTGGGAGGAATGGCTGACTCAGGGAGTGGAGGGATCATAGGG
AGGCAGACTACTACAGTTGGCAGTGGAACATGGACTGATGCAGTTGGTGGGGAAATGCAC
AAGATTCAGCAGTGAAGGTGAATCATCTAGATTAGATTTTGTATTTACCAAAGAGCCTCA
ACTACTAAACAAAGTTAGAGTGGATATTCCATTAGCTATGAGCAATCCCACAGTTGTGGA
GTCCAGAGTCTGGGATGAGAGAGGAACATATAGGAAAGAGCATAGAATTAGAAGACTAAA
TTACAGTAAGGCAGACTCTGAAAACATGAGGATATTTTTTTTGAGAATGCATGTTGGGAT
AATTTCCATTATGCTAGTAGATCACATGATAAATGGGATGAGTTCTTAAAGATATACAAG
GAAGAAGATAAGTTCATGCCAAAAGATACTGAAAATGCCAGAGATATACTGAAAATAAGG
AATAGTTTAACATCAAATGTGAGATGGCGAGAAAGAAATAGAAGCAGCCTGAAAGAAATG
AAGGAGGTGGAGACAGACTAATCTTTGGAATAAATCTAAGAGAGCAAGAAATTATTATAT
TAGGATTCAAAGAGAAGAAAAAAAGAAGCAATAAAAAGACATTATTGACAAATGCAAAGA
CCAACTAACATTGTTCTACAGACACGTGAATGGGAAACTGAAGACAAGGCAGAGTATTGA
CCTACTACGAGTAGATGGAATTACACATGGTAAACCAACAGAAATGGCAGAAAAGATGAA
GAGATGCTTTCACAAGGTGTTTACAAGGGAACAAGTGTTCGTGCAGCTGACAGACAAAGA
GGACACAAGGACACTAAAATTATGGAAGAGATAAGGATAACAGTACAAGAAGTGAAGGAA
AGTTTGGTCAAATTGGATGTAAGGAAAGCAGCAGGTCCAGATGGAGTGTCAGATGGATTC
TAAGGGAATGTAGTGAACAACTAGCAAAGATATGCAAACTCATAGGTCCTTCTCTGAAAG
AATGAAAAACCCCACAAGACTGGAAGAGAGTGGACATAATGCCAGTCTATAAAAAAGGGA
ATAAGGAAGAACCATTAAATTACAGATCAGTGTCACTTAACAGCATAATAGCAAAATTGA
GATAAAGGTTGATGAAAAAGAGATGGATGGATTTCCTAGAAAATGACAATATTATATCTA
ACAACCAGAAGAGGGAGATCATACATAACCAACTTAATATGTTAACTCTCAAGAGTGATT
GACATACATAGTGCAAAAGAGAGATGGTTGGGCAGATGGTATTTACCTGGATTTGAAAAA
GGGTTTTGACAAGGTGTCACACAGGAGACTGATATGAAGTTAAAAAATGTGGAAGATGTT
TATGTAAAAATGTGGAATTTGGCATGATGGGCAGAAGACGTACACATGACAAAAAAATGG
GAAATGAAACTATGAAGAGTGGCAAAGGAAAAAAAATCTGGGAGTAACTGAGGCAGAAAA
TATGCCACCAGAGAAGCACATAAACAAAATAAAGGGAGAAATTCTTAACCTAATGACAAA
CATAAGGACATCATTCATTTATTTGGATGAGGAAATGATGAAGAAAATAATAATCACAAT
GATACGACCATGGTCACCCCATGAGTAGAAACATTTAAAAAAGCTGGAAAGAGTACAAAG
AGTAGCAACAACCAGAACTAAAGGCTTTGCCATATGAGGAAACTCAATAAAATTAAGTTT
CTGACACTGGAGAGGAGATCTAACAGGGTGTACAGGTGGTGAACAAAGTGAAGAAGCTGG
ATGAAGAAGATCTGTGTGTGTGGAATGAGAGAAAACTAGAAGACAGTAAGAGAATGAAGA
TGACCACTTGCAGGAGAGATGCGAAGAAGTACAGCTTCCCAAGTAGAAGCATAGAAAAAT
GGAACAGACTAAAAGAGGAAATGGTCTGTGCAAGAAGCATCCACAAATTTAAGAATAATA
GACATGGAGATGGGATAGCACATACATAGCTCCTGTCCCATATGTTACAACTACATAAAT
ACAACTAGATAAGTAAATAAACACAGGAAGGTAGAATTCCAAGTGTTCCACTCATGGTAA
GAAACAAGGCCACAACTCTCAAACTTGCATCCCATGCCTATCTATAGCTACTGAACAGGA
GCAACAATGTGAAAGAAAACAAAACCAGTTTTGTCCAGGATTGGACCTTGGTCATATCTT
GGTTAATACACATATATCAAATACATTATGTTTATATGTAATCAATCTGTGAGTTTCCAT
ACAAGTACATACAATTAAACAGAAGTAAAACAAGACTAATGCACACATAGGATAAATTAG
ATTTATGGCACATTACTTTGATGAATTATGGCATTTAAAATACATACAATTATGCCTTTC
CAGCACATAAACTGGTACCCAAACATGCAGAACAAAAAAATTAAATTTCACACTTACAAT
TTTAAAATTTGATTTTGTTTC
>c81599_g1_i1 len=6701 path=[6829:0-453 7281:454-598 15293:599-600 7428:601-790 7617:791-5449 50:5450-6700]
GTTTATTTTTGGACGGTGAGGGAGGAGGAGCAGGGGAGGGAAGCTCGGTCAATTCTACTT
AAAACTCAACAAGGACACTTTGCCAAGCGTTACCATTTGAATACCTGAAGCATACAACGG
ACACCAGATGAATCAAGAGTGGACTTATAGGCCACCTGTGCTGGTGGGGGAGCGTATTGT
GTGGCTGGGGGGAGACACAACACCAGAGCCTGGAGAACCCTGCAACTACCATCCCCACCA
TGGCACTGTTAGCTGGATTGGGCGGGTCTCAGAAATTGGCAATGACTGGATTGTTGGAGT
AGAATTTGAACTAGACATGGCTGGTGGCTGTGATGGAACTTGGAAAGGACGTAAATTGTT
TTCCTGTCCAAAAATGCGAGGTCTCTTTCTGCCTGTAGCATCTGTGATCAAAGAGAAAGA
GTTCTACAGCAAGAAGGACTGTTTACCTTCCAATACAACCAGTGTGACAGCTCCAGTCTC
TTCAAACACCTCACAGTCACAGACCAACATTGACCTGAGTTTAGCCCCTGAGCCTCCTCC
ACCCAAAAATAAAATGCCCCTTCACTCACCTTCTATTATCCACAGTAGGAATGCCAAGAA
GCAAAATGAAGATGACCTAAAGGTGTCACCTAGGTGTGCAGTGGAAAATGGTGGAGAGAA
GACCTCACATCATCACATGCACAAGAGTATGGGTGCTACTAGCATGGCTTCATGTGTCCC
TTCCCCTTCTACTGGTGCTACTGTCATCACCTCGACACAGTGCTCCACCACAGACATCTC
CACTTACACAAGTAAGAAGCAACTCCTCGCAGGGAGACATGTAAACACAGGGGCTCAGGA
TACTTCCCAGGACTGCAGTTTTAGCCAGGAGAAAAGCTTATGGACAGTTACAAGTGGATC
AGTGACAGAAACAGGAGCACCACAGCAATTAGAGAATGAGGGTGACCTTGATGAAAATTT
TTGTAATGAATCATTGTACTTTGGTGAAACAATGATAAGAAAATCCACATTAACTTCCAA
GGCTGTATACAATGATTATTCAGAAAGAGTAAGGACAAGTCAACCCAGCATATCAACACC
TTCTAGTCCAAGTCTTAGTGAATATCAAAGGCATTATGGGAAAAAATTAAGTTCTTCAAG
CACATCAACAATAGCAAGTGATTTATCAAAGTGTATGAGCACACCTGGAAGATATTCATC
ATCTCAGAGCCCTTATTCTGAACGGAAAGAAAAATCTGGATTTTTTGGCATTTTTCGATG
GTTTAGGAATAAAAAAAAACTATCGACATCTGTTGATGGGATGAGCAACACAAGCAGTGG
GAGTGTAAACAGTCTCTCAAGCACCATCAGTAGCAGTGCTTATTCCCCCGTTATAAGAAG
TAGGAGTGCTGATATTCAGAACAAAACTGACTCAAAACAAGGTCAGTTTGGTATGACTAG
AAGGTATAAACTGTTTTCCAAAAGTTCTGGAAGGGGAAACTCCAGTTCCAATGATGAAGA
AAATGGCCGGAGGTTGTCTGTCATCAGTGCTTGCTCAGACACATCATCAAGACCTGGATC
TAGAGGAGCAACTTTGACAAGGAAGAAGAGACCAGCCCCCCAGCCACCCAGCTCACCAAA
ACTAAGTGACTCAGAATCATTGAAGTCACAGAAAAGTTGTGCTAGTTTACCTAATAGAGA
TTTGAGGCCTGTCAGAACTCCTGAACCCACTTCCCCCACTTCCCTTGATCAAGCCTTGAA
TGGAAGAAAACTTCATAAATCCAAAAGTGAGAGTGTAATCTATTCTAGAGTTAAAAGAAG
AGCTCCACTGCCACCAGGCCATGTTCCCACAGGCAACAGCAGTGAAAAAGAACCTGGCAG
ATCATTACCAAAAGAAAGTGGTAAATCTCCAGCTTCTTCTGGCTCTAAAAATACTGATCG
CCCAGTAAGTACTGTTTCTAATGTCAGTTCCCTTTCCCAGTCTCTTTCTTCTGCCTCAAC
AACACTCAAATCACAGAAGTCCCAGAGTAGCAGTGTTACTTCTAGCGGGCCCTCAAGCAG
TCAGTACTCCTCAGAATCAATGGTAGTAGAGAGTGGAGTTTTAAAGCAAGATATTACAAA
ATCTTCATCTAGTCCTGCAATTGCTGACAACGGTAAGGTGACTCTCTCTCCTCGTCCCTG
GTACAAAAGAAAGAATAAGAATAAGGACAATAAAAATGTTCCAGATAAGGAAAAGACTGA
CACTATATATGACACCTGGATGCCTGAAATACAGTTTGCACGCCAAAAGCTAAGTTTAGG
TGGTAGCCTGAAAAAAGGTAAGATTGATGGAAAATGTAATCAGGCTCCTCACACTCCAAA
AGAAGAGAAAAAAGAGAAAAGGAAATCCCAAGTTTCTTTGTTGGCAAGTATCAGTGAATT
GGATAGAGCAGCATCAGAACAGATGCAGAGAGAGCAGGAGAACAAGCAAGTACAGAAGCA
AACTTATAACAATAAATTTTACAGAAACAGTGAACCTCACTTTCTAACTCAAACAGATTT
TCTGCCACAACCAAAGGATAAATCTGTGGGTGGAGTTTCAGATATGGGTACATTAAGTTC
ATCTGGTACTGGTACAATAAAGTCATCAGCAAGTGTGAATACTGAAGTGGGAGAGCAAAT
AACACATGCTGGAATTGGGTTATATGATAACCTTAGTCTTAGTGACCATGATTTCACACT
GCCTCAAAGCTATTCTAAACAAACAACACTGAGAATGGAGGAAAAAGAAAACCTACAACA
TTCATCCCAAACCAAAGTCCATCCAAGTTATAATGTAAGGTCTTCAGTAGAAGTGTCCAA
TTCTCAGGAAATTAATTTTACTGTCACTAGCAACAGAAGATCTATCACAGATGTTGATAA
ATTTCAGAATGTACCAGTTTCTCCTGAGTCATCCACATCTATGACAAGGGATTCTCCAAT
GCACCGAGCAACCATAGATGCAGAATTATTTTATCAGCTAGCTAAAGATTCCCAAAGTCC
AGCTGAGCCCAAAATTAAAAGTTCTTCAGTTCTCAGTTTTAGAGAGACAAAGAAACTAGT
ATCAACCAATGGACATATGAATGAAGAACGAACAGAAGATGAAAATGTCCACATGGCTGA
AAGTCCAAGCAGTCCTAGGAGGCCAAACAAAAATTTTGGTTTTCGAATGAACAATTTCTT
TTCACCTGATGTTTCAACAATTATTGAGGCTTCAGAATCCATGACCTCCAGTGCCACTAC
TCCTGCTGATGACATATATGAAGACCTGCCAATCTCATCAGTCACTGGGAGGGGAAGGAG
AGAGAGTATCCAGGATGAGATTAACAGTGAAGTAAATTGTGATTTTCAGTTGAATTCTTC
TGATGCTCGGGAGATCATGAGAGAGTTAGCAGATGTCAGGCAGGAAATAGAAAAGATTAA
TGAGGAAGAAGAAAAAGAATTCCAGGAGAGACAACGAACAAAAGCAGAGAAGATTCGTGA
GGAAGTATTACATTTAAGAGAAGCCAATAATTTTCAAGCTTGGCACAGCGCTGTTGAACA
GAATAACTGTGGAAATACAGAAATAACCCCATCTCCAGTAAATGGTGAGGCTAGTCGCAA
ATTCAAGTGGGTTTGTGAGATGTGCACCTTGAACAATCTTCCATGGCGTTTGCAGTGTGA
AGCTTGTTTGGCACGCAGACCTGCCAACCCTAAGAGGGTGGATGATGATGGTAAATCCTT
GACATCAGATTTTGTTAGTCCACAAGCAAGTGTTTCAAATGAGAGTCCTGTTACTGTAAT
CTTTGAAGATGGTAATGGTAATAGGGAATGTCCAAGGGAAGTGTTAGAGGGTGCAGGAGC
AGTTTTTCCAAGCAATGAGGAGCCATTGGCTAATGAACAGAGTTGCCCTGTTGATAAAAA
GAAAAAGGATATCAATTGGGAGAAAGAACTGCAAAAATATTTTAGAACATTTGATGAACA
TGTAAAAGGCAACAATTCTGAAAAACCTGCAACAAAGTCATCAAAAGATAGACTCCCAGC
TAACAAAGAAACTTGCAGTAAAAATGCACAGAAGTCAGGAAAAGAGACAGGGACCATAGC
ACCTCATAGTCAAGTGAAATCTGATGGTGAAAATAAAGGTGCAAAACCCAAAATAAAATT
TTTTGGCACTGCCTCAGGACCACCATCCACTTTCATTGCAGGAAATGAAACTTCTCAGGA
AACATATGAAAGCTCTGAACAGGTTTTGTCATTCACTATCAATGAGTCACATACAAATGA
AGGTTTACAGAAAGAACCAGATATGGAAGCTGTAAGAAAAGCAAGACTTGCCAAGTTTCA
AGAAAAAAATAAAGAGCATGTTATGGGAGCATATGTACCAAATAAAGAAAAAAAAACTAG
GATTAGAAATGATATTACTAGAGTCAGTAAGAATTTAGTTTCAGAAACTCAAGAACTTAA
CAAAGTAACATCACAAGTGAATGACTGCTCCACACAAAGCATGGAATTTAGTGATCCAGA
GAATAGAATACAGGAAAGTTCTCCCAGCAAGTCTTACCGTAAACCTCAAGTAATGAAGCC
AAGTGGAGCTGTACGGGCTGCAGTTAGTATTTTTAACCAGTTTGAGCAATTGCAGCATGC
TAATAAAGAAAAGCCAGCTATCAGCCGCAGAAAATCTAATAGTAGTTTATTTGAACGGAC
AAGAGCTTTTGAGCAGGTGCATCCAGAAACCACCAGTCCAGAGCCTGAGAGATCCAGAGG
TGGTAATGGGCCATCAAAAAATACAAGAGAGAAAGAAGTATTTTCAGCCATTGCAAAATT
TGATGAAATGGCTGCTATAGCAGAACTAGAAAGTATAGATAAATTTAGACAAAAAAGTAA
AGTAACACGAAGACCAAAGCTACTGAAGATATCAGTTCCACATACTTCTCTGACCAATGA
TAGGTCAGACCTTTCTTCTAACCCAGCTCACAATTCTCCCAAAATTAGAAGGTACACAGC
CTCTTCACAATCATCCTCTACTGACATTAATGACCTTCCTGGAAATGCTCACCATGCTCC
CAAATCCTCTACAAAAATTAAGGAGACATCAGAGGGAGTCATCATGGATGGAGTTTTGTA
TACTGAACATAGAAAGCACTCCATGTCAATAAGTTCTGGTACTTTTGAGCTCATCCAAGC
AGAAGATTTTGTTAACATAGAGGCCCAACATAGTGAATCTTCCACATATTCAGACTCAAG
GGGTATAACTGATATTACCTCATCCACACAAAGTTCTGAGGCTACAGAGCTGCCTGATGT
TATAACTGAACACATGAATAATGATGGATGCAGGAATGTTAGTGATAACTCAACCTCTGT
GGCACCTGAGACAAGAACTGATCCTCAAGTCTGGCCACAGCTGGAACAAAAAGATGTTGA
CAGACTGAGTCACCAACTAACAGAGGCTGATGGAATTGCTACATTTAAAGCAAACCTCAG
AGTTGAAGAGCCAGCTTTAGGTCAGACCAACACACTTCACATCGGTAAGCTCCTCAAACG
GTTGGAGGCTGCCATCTCCAGAGGAAATCACGCTGAGGCAGCAAAGTTGGCTCATGAACT
GGCAGACTTTAGGGTTTCATGCTCTGTTACAAGAAATAATAAAAATACAAACAGCAGTAC
ATCTGCTGGAAGTTCCACAACCCAAGTGAACTTGTCATCCAACAATCATGAAGTTAGACA
GCTGGCTCCCATTCATTCAGATGCTGAAAGTTCAGGGATGCAAGCTTCTAGCAATATTTC
AGAATGCTATTATGATGCTGCTGAAGTAATGGAGGATGATGAACTGACCACTGATGATCA
TGACAATCTCCTGGACATGGCTTGTGCAAGTAATTTAGAGAAGTTAATACAACAAAAAGA
AAATCCTGATTCACAATCAAAATTGGAAGATTCCTCTGAGACCACCACAAATTCATCTGT
TCTTCCACAAACAAAGCAAATATCAAAAACAGATTCATCTCATGAGTCTTTCAATGGTAT
TGAACCACAGCAAGTAGATAAAGAGACTGAAGCAGCACCAAATATTCAGGGAACACCAAA
GATCAGTAATTCTCCATCTGCAGCAAGAAGAGAAATTAAAGTTGATCCTGCACGCCGGGA
AGTGAAATCAGACACTATTACTAAGTTGCCTGATGGACTTCATGTACATATGAAAGAAAA
CAAGGAATCAAATCAACCATTCTATGTGAAGATGTATGTGGAGGACAAGAACAGCCACCA
GGGACCTCTGTCATTTGCTGTAACGCCAACAATGACTGTGGGTCAGCTTAGAGAAAAGGT
TTGTCAAGACTTTGGCTTTCCACCTGAAGTGCAACGATGGATTTTAGGAAAGCGGTTGGC
CGATGATGATCACCTCACTCTTGAACATCACAGGGTGACCTCCGAGGGCTGCCCTATCTT
CCTCTACCTTGTGGCACCTGAACTGGAATCTCAGGCAAATGCTTCCAAAAAGAGGAAAGG
TCTAGGGCAAAGTGGTTATGGAGAAAATTCTCAAGAACTTGGAGCATCAGGAGGTGGAGC
TAATGACAAACCAAGGTATTTGAAGGTTTATGATGATGAAGGCAATGTGGAGTACAGATA
TTATAATCCTGACTCAAGGAGATATGAAGTTAGTGCTGACATTGATGGTAGTGATGGAGA
TGATGATGATGAGGAGGGGGAGGAGGTGGAAGAGGAGGAGG
>c81069_g1_i1 len=533 path=[315:0-6 322:7-30 2131:31-38 2139:39-47 362:48-532]
CAAGACACTTATCCTGTAATTTTTGACTACCGCTTTCGACTCTGTTCGGGACCGGCACCT
CAGCGGCCCTTTTCTTTCTCTTTTTATAGCAATTTTGTTGCCCATGACCGGTGCCCCTCC
TACATAAAAAAGATAAAAAAAAAGACCCAAAAAGATAACTCTCTGCTTTATTTCCTACAT
TGTACATTTTTCCTAGCCAGAATATAATAATAAGGAATACACGAGTATAAGTAAAAAATG
AGACGCTGATTCTTAGGCGAGTAAAGAATAACGTTAGGACAGTGTGCACTTGGTCGAAGA
TCTAGGCAGCTGTCTGGATCATTCTCATCAATTAATTAAATGAAGAGAACTGTTAATACT
CTCAGATCATTTGTCATTGTCTAGTGAGAGTCATTAGTGAGCTAATTGTGTTATGGCCCG
CTGGTCTTCACGGCAAGGGTTACTTATGCGTGAGGTGCTGTGGCGGCTGATGGAGTTTCC
TTCACGTTGTAATCGAAATGCTGCCCTTCCAATGTTTTTTTTTTTTTTTTTTT
>c81453_g1_i1 len=223 path=[7006:0-57 8730:58-222]
GTAAGGAAATTGTTTGTCTTATAATTTATTCTTATTTAACATACATATTACACATTCTGT
TTTGTCCATTCAACCTTGTAACCATACATTACACATGCATGTGTCCATCCACTCTGCCTC
ATAATATACCTGCTTTTGTGTCATGTCATACCTCTGTGGACATTTTTATGGACCTGATCC
ACCTGTATTAAAGATGAACTCTTAAGCAACTCTTCTTCACTGA
>c81819_g1_i1 len=5807 path=[679:0-1797 @574@!:1798-2478 15233:2479-2541 15554:2542-2545 3158:2546-2790 @3403@!:2791-3530 4140:3531-4168 4778:4169-5806]
GGGAGCGGGGAGCCAGACGAGTCAGTTTGGGTGCGACCGTCGATGGGAGTGGTGGAGGCG
CTTAAACACGCAAGTCGGCGACACACCACAGATCCCTCATTGTTTCATTTTGACGGACGG
ACGCCCACAAACCTCTACTTGTACTATGATAAGCTAGGATGAAGACACGTAGCAGTAACT
GTACGTACAAATGGCGGGGCCGCGGTGGGTAGAGACGGTCTTCAACAAGCGAGAGTGTAT
CAAGTTCATCCCGAGCAGCAAAGACAACGCCAGATGTTGCTGTGGACAGCTGTGGCAGTA
TCACCGCGATGGGTCACCAGCCACCCTGCGGCACGGAGAAGACCTTCATTGGAGTCCCTC
AAGACACACACAGCTCCTCCCCACAGACGCCTATGGCATCCTCGAGTTCCAAGGAGGTGC
ACATCCCACCAAGGCTCATTACATCCGGCTGGCTCACGACACAAGACCCGACAACACTCT
ACAGCTCCTTACCAGGGAGTGGGGACTGGACCTCCCAAAGCTCCTGATCACAGTTCAGGG
TGGAAAAGCAAACTTTGACCTCCAGCCAAAGCTAAAGAAAGTCATCAGAAAAGGTCTGTT
GAAGGCTGCCAAGACAACAGGCGCATGGGTCTTCACGGCTGGCACAAACACAGGAGTCAC
CAGGCACGTGGGGGAGGCACTGGTGACAGAGAGCTCACTAAGAGTGCGCAGCGGCCACCT
AGTGAGTGTGGGCATTGCTCCCTGGGGCATCATTGAGAGGCGGCAGGACCTGGTGGGCCA
CAATAAGGATGTCCCCTACCACCCCATCAATTCACCAAAATCAAAATTTGTTGCTCTAAA
TAAGCACCACACCTTCTTCCTGCTGGTGGACAATGGAACAGTGGGCAAGTATGGACCAGA
GCTCATTCTGCGCAGAAAGCTTGAAAACTACATTTCAAAGCAAAGAATTGAAACAAGAGG
TGGTTTGGCAACTCCTGTTGTGTGTGTGGTCATAGAGGGCGGACCTCAGACCATCCGGCA
GGTGCTGGAATATGTCACTGACTCCCCACCTGTCCCTGTTATTGTTTGCGACGGAACGGG
AAGGGCAGCTGACATACTGGCATTTGTACATAAATATACTTACTCAGGATTGAGCATGAT
AGAAGGAAGCCGTGAGACTGTGATCATGACTCTTGGAAGAGTGTTTGAGTTGAGGCCGGT
GCAGGCAGAGAAGCTCTACACTGAGGTGCTGCAGTGCATGCGCAAGAGAGATTTGATAAC
TGTTTTCCGTCTAAAAGAAGGCTCTGAGCTGGACCAGAGTATCCTGTCTGCTCTCCTTCA
TGCCCAGAGACTCAACCCTCCAGAGCAGCTGTCTCTTGCCCTCACCTGGAACAGAGTGGA
CATTGCAAGGTCACATGTCTTCTGTGAGGATGTAGAATGGTCCAAAGGTTCCCTTGAGCA
AGCCATGATGGATGCATTAGTAAATGATCGCATTGAGTTTGTTAAGCTCCTCCTAGAGCA
AGGAGTTATAATGAACAGGTTTTTAACCATCCAGAGACTTGAAGAACTCTACAACTCGAA
AAGTGGACCTTCCAACACACTGCGGTACATTATTCGTGATGTGAAGAAGAATATTCCTCG
TGACTATCGCTATACTCTCATTGACATTGGCCTCGTCATCAACAAATTGATGGGTGGAGC
TTATAGAGCTTATTATACAAGAAAGAAGTTCCGCACCACATATGAAAACACAATGCTCAG
GTCTCCACGGCTGCACCGCAACAACAGCAGCATCTTCCAGGCCAGCAAGAGTCTGTTGCA
GAAGAACCCCAATAGCTCCCCAAAGTCTTACATCAGCCAAGATGACTTCTCTTTCAAGTT
TGAGTTTGACTATCCCTTCAGTGAACTTTTAGTGTGGGCAGTGTTGACCAAGAGGCAGGG
CATGGCAATGCTGATGTGGCAGCATGGAGAGGAAGCAATTGCGAAAGCTCTGGTGGCAGC
CAAGTTGTACAAGGCTTTAGCACACGAAGCAGCTGATGATGATTTAGAGACGGAGGTTTA
TGAAGAACTCAAGGGATATGCAAAAGAATTTGAGACTCTTGCCTTGCAGGTGATGGACTA
CTGCTACCGGCAAGATGATGACCGGGCACAGCAGCTTCTGACCTATGAGCTGAAAAACTG
GTCCAAGCAGACCTGCCTCTCGCTGGCTGTGGCAGACAACCATCGTGCTCTGCTGTCCCA
CACCTGCTGTCAGATCCTCTTGGCAGACCTCTGGCTTGGAGGACTTAGAACCAGGAAGAA
TACCAACATAAAGGTGATGTTGAGCCTCCTGTTTCCCCCACTGGTCTTGCTACTGGGCTT
CAGGAGCCGTGAGGAGCTCAAAACAATGCCTCAGACTCGTGAGGAACACCAGTATGATGA
CCCAGAGAGATCCTCAGACTCTGAGAGTGATACAGACTCGGATGATGAAAACATGGACCT
GAGGAATGACCATGACCCAGAGGCCCAACTGGTCAACTCTGTGTCGCTTCCCTCTCACCC
CGTCACCCCAACCCTCCAGCCTGAGGCACCTCTATGCAACAGCAACAGTGCAGGGCCTAT
ACCCAGCACCCTTGTTGTCCCACCCGTGCCTGATGCTTCAAGTTTCATTGATGAACACCA
TTCATCAGTGAGACAGAACGGAGTGTCCGGTGGTCATCTGTCAGTCTTGGACACATCAGC
TTTTCTCACTAGCCGCTCAAAGCAGCTCTCTGCAAGAATAAAGTTTTATGAGTTCTACAA
TGCTCCAATTGCAAAATTCTGGGCTCATTCTATAGCTTATGTTTTCTTCCTGTGTTTGTT
CACCTATGTTGTTCTGGTGAGACTCCACAAACAGCCACAGTGGATGGAGTGGTATGTTAT
TGCATACATTTCCACACTTATTCTGGAAAAGGTGCGGGAGATACTGTCTACAGAACCAGT
GGAATTAAAGCAAAAAATAACTGTGTGGTCAGACAAATTGTGGAATGTGTGTGACTTGTT
ATTTGGAGTGCTGTTCATGATTGGCATGACACTGAGATTACAAGACCAGATGATGCAAGC
TGGCCGGGTTATTTATTGTGTTGATATCATATATTGGTATCTGAGAATTTTAGAGATCTT
ATCAGCAAACAAATATCTTGGTCCACTGGTGATGATGATGGGGAAGATGATCAAGAATAT
GGCTTACTTTGTGGTGCTGCTGCTGGTGGTGCTGATGGCCTTTGGAGTTTGTCGGCAAAG
CATCCTCTACCCAAATGAGGAGCCACACTGGCGACTGGCTCGACACATCTTCTATCAGCC
CTATTTTATGTTGTACGGTGAAGTGTTTGCTGGTGACATTGATCCGGATTGTGGCGGCGA
GGGCCAGATTCCATGCCACCCAGGGCGGTGGCTCACCCCAACAGTCATGTCCATGTACCT
ACTGGTGGCCAACATTCTCCTCATCAACCTCCTCATTGCAGTGTTCAACAACATCTTTCA
GGAAGTCAATGCAATATCCCACCAGGTGTGGATGTTCCAAAGATTTCAGGTTGTGATGGA
ATTTGAAGGCAAGCCAGTGTTCCCTCCACCTCTTATCATCCTGTCACACATTCATCGGGT
CATCAAGTACGTCTTCAGGAGATGGAAAGGAAAGCCACTCCTATATGACAATGGTCTCAA
GTTGTTCCTCGATGGAGAGTCTTTAGAACGTTTGCATGACTTTGAGGAGGAGTGCATGGA
TGGCTATAACAGAGAGAAAGATCAAAAGGAGCAGATGAGCACAGAGGAACGTGTGCGCAT
CATGGCTGAGCGAACAGAGGGCCTGGCACAGAGAATTGAAGACATGCATGCAAAATTCAT
TGGAGCAATGACATCAGTGAATAATCTAGATTTTCATATAAAGAGACTGGAGGAAACGAT
GGAGCAAACCAAGAATAGTTATGCTGTTGTTCACCGATTCATGTTGAGTCATGTGAAGCA
GAGGAGATCTGCTTCACCTTGTTCAGGATCGGGCAGCCCCAAGTCTGATGAAGGCTGCAC
ATCACGTTCTGTGTCTCAGACAAGCTTGCATCAAATGTTAGAGGAAACAGAGAAGCTCAT
GAGCAGGAGACACACCCCTGAAGAAGAGACAAGTGATAAGGAAGTTAGTGACACAACTGA
TGCTGAACATGAAGCTGCACGACCCAAACTCTCCCCCAAATCAGGACACTTTGAAGAACT
CCTAACATCCACTCACTTGGGAATGCTGGAAGGACTCAGTTTTGAGTCTATGAAAGCTTC
AGGTGCCAGGCAAGCCAAGCGGCAAAGTCGTCGCTCAAAACAGAGATTAGATTCTGAGTC
AGGAAGTTCTCAAGGTCGTGCATCAAGGGAGCGGAGATCTTCTGGAGGCCGAAAAAGTAG
TATACGTAAGTCTTCCAATGTGTCTGGAGATTCAAAGCCAATGTTCATTCCTAAAGTTTG
CTTTATGGATGACACTGAAGAAATTCCTGGACACCCTTCCCCTCCCAAGTATGAAAGGTG
TCTCTCTAACCCCAATCAGCCCATCATTCAAGTCATTCCCCCATCCTCCCCTCCCCAAAT
CTTCACCTTTGCTAGTGAATATACAAGTCTGGCAGATGAACTGGAGACTGTCTGCAGGCT
GTCTCCTCCCTCATCTCCACACCTACATTTCCAAAGCAGAGGCGCTCCTCCAATTCGTCG
TCGTTTCTTGTCAGAATCTGCTGGAATTTCCATCACTATCAGCTCCAACCCACTGCGGGA
TGCAGAGGAAGCTGATTACCAGCTGATGGAAGGTTTGATTCAGAGGAGAATGCATAGAGA
TTCTGAAAATTTGGCAGTTTCCCTAGAGGACCTTTGTTCAGTGAAGACAGACTTCTCTGA
TGGGGAAGATGGAGTGTATTCTCACCTTGGAAGGAGAGATTCAAGGGCAACAGAGCTTCG
AAAGAGACATAGTACAAGTATTGACAACAACTTGCCCGATATGTTGTCTGTCCCAAGATC
CATCCCACTGACATCCTCCCGTATCCTTTCCCCAACTGGACGCAGATCCTCTTTTGTGTG
TAGTAGTGAAACTACTCGGCTGGCCATTTCCCAGCCCAACAGCCCCAGCACTCGCCGGTC
TTCCATACATGGGGATATGCGCACCCACTGGGCTTCCTCCAGCGCCCTGCCACAATCTGA
GGCATGGCATAGGGCAAGGCCATCTCCCCGTCCACATTCGCCTCCATGCGTGCTGCCTCA
GGTGTTGCCTGTTCCCAAGACTCCAAGCATAACTGCCTCAGTTCAATCTGACAGTCAGCC
CTTCATGGCCACCCTGCAGGTACCTGCTGTCACTGAATTAGAGGGCAGACCTAAAGATTC
CATCACCGAAACAGAGTGTTAATATTTAAGTGATACATATATCAACTCGAGTCATAGAAA
TTAAACATACTATGAACATTAGCTCAGTATTTTGAAAGTATAAATGTTTGTCAATTAAAA
AGCTGTAGAGACTAGCTTCTTTAATTGCTTTTATTAGATTTCAGTAATTTAAAGATTTTA
TCACTACATTTTTATAGTTTTTGTCTCAAATTTTAGCATTTCATCAGTTGTTGATTTATT
AGAAATGAGCAATAATTACTTAATTAACTTTATTAAAGAAGCAATAAGAGTGCAATGTTG
TATGAAAGTAATTTAAGCATATGTGGAACTATAATTTTTACTAATGGGTGATATTATCCA
GCAGTGGTATTGGGAGGAACATAAGATTTGAGAAGCTATTTGCAAATAAAGAATGATTAT
ATTTTTTATAATTTCCTTTGTTTTTTATATTATACATTGACCTTACC
>c81226_g1_i1 len=1353 path=[1381:0-672 3214:673-861 26:862-1352]
CACAGCTTGCATAGGGGATGGTGGGATACACAAAAAATGCTAAAACACTGAAAATTATGA
GGAATGGGGTCCAGATAGAATATTCTAGATAGAGATGGTGCTTATGTGATATTCACCAAC
CAAAGCATAAGGGACTGTATTTGATCACCGCTGACTATCGAGCCATTTTAGTTAATCCCA
CTGCCTTTATCAGGCTACAAACATATTTGAATTAGGCAAAAGAAGGTTATTATGCAAGAC
AGAATCATCTACTGACCTCTTACACTTTACCAACCCACTACCACAAGAATCTTAGGAAAA
TCTGAAAATATGCACCAACTCACTCAAAATTCCTAAACATCTACCCAAAAACAATGCTTG
GAACATTACTCCATATGTATTACATATATATTAGAAATATGATCCTGAACATGCCACAAA
CATGTCTGAAGCAAAAATATCTCATAACAGTATTTAACAGCAAATGCCTTAACATGTTCA
AATCTGACATAGAGTCCATACACTTATGTCTGGAGCAGTGATCAACAATATCTGCAAGTG
AGGATCTTTCAGTAGCTGCAACTGTGGTGCTATGTGCATGCAAAGGTAAATGCTGTTCTA
ATCAGGAGAAAGACCACTGCACTGATAACACCAATCTTACCTGCAGATTGCCTGGCAGTG
AATGTACACTTGGCCTGTTACTCATCTCTGAATTTTTATTCATTGCCACCTCTGATACTT
AACTGCTCTGCTACAATAAAGTCCATCACAAATGTTCATTCTAGATGTTTAGATGTTTTC
ATGTTTTCAACCCATGGGTCAGATATGTTCAGGTTAAAGTATGCTTTGACTGTGCATGTG
AACATGTTTATAATGCTGCTTCAAGCTTTGTTCCATGCAATTTAGGGACAAATATGTCCA
TACCTACATAAGAAGATTCTGTAGGAAGAATTTATCACAAAAATTATGTATTAACTCCTG
AATTCATCATTTCTGAATCTTGTTACTAAGAAATCAAATTTCACATGTCATAATTTGTAC
ATAATTTTCAGTTTATTTACTAACCCAATTCATAAACAAGCCTTCCTTTTATAAGATATC
TATAGCCCAACATTGATACAAGATTTTGTTTAGCTTAAACTCTGAAAAGGTGGTTTGTTT
ATTGTTTTTATGAGGAAGAATCTAATCTACATTATGTTGTGCATATAACAATCACTTGTC
TATTCAATGGTAGTTGAATGTTAACACATCCACTAGTTATTATAATAGTATGAATATTTA
GAGAATGGAAGTATTAACTGTGATTAAAATTACATAACAATCAACATCCAAACAGTAGGA
ATTTACACTTGTTACATTCTTATGGTAACTGAA
>c81173_g1_i1 len=2809 path=[6111:0-23 216:24-57 26:58-2808]
GTGATGTGTTCGAGGAGCTGTGTGTTTCTGCTGTGCCGTGTGTTACCTTTGGTTCTGGCA
GGAGAAGTGCACAACATCACCATTGGGACACCAAGCAAAAGCACTTTGTTTAGTGAACCT
CTTGCTGCACACAGCACAGTATGTAGACTCTAATAAAACAATCTTCTCTCTCTGGCAGGA
AGCAAGCTCTTCATTTGTCTGCAGTTTGAGGGACTGTGTGAGACCACGGGTGATCTGTTG
CTCTCTGCAGGCAGTGGTAGCAAGGCTGAAGGAGGCTTGAATGAAAGGCTTCAGCAGATT
TAGTCTTACATCATCAGGAAGAACCTTTAAGGCCTGGCCCAGATCGATGAACTGTAAGTA
ATTCTGCAAGAGGTCCAGCACAGTCTTCACATCTGGAGGCTTCTTGGGATGCTGCTTCAA
AGGAGACCCTGACGAGCTTCGGGTATCAGCTGGAGTCACCAGGAGCTTCAGCAAGGTTAA
ATACACCTCACTTCCTGAACCAGATGATGAGTAGTGCTTCTTGCAGTAGTTGAGGGCAGC
ATCAGTGTCACCAAGAGTGTGGATGTAGATGGCGAGAGCCTGGTGGTGTTGCCCCAGGCA
CCCCAAAAGTACTGCTCGCTCTTCATGGAGGCTATCATATGGGAAGTGAACCAAGAGAGT
GGCAGCAGTATAATGTTCAGAATGATTCAGGAAATTCAGTAGCTTTTCACGTATCATCTT
TCTCTTGTTCTTTTCCTCTTCCAGGGTGGTAGGGTCACACACAGGGACTGAGGCAGTGAC
CACTTCCCTGTACTGGTGGATGAGTTCATTGTGAAGCAGAGGAGTGCAGTCTCTCCACTC
CTCTATCACATGCTCTAAATAAGGAACAACCAGGGATTTCTCTGTTTTCTTCAGGAAGTT
CAGGACTTTAGGGCGAGGTAGCTGCTCCACTTCTCCAGATGTCGTTTTGTCACCGATGAA
GATTTTCAAACCATCGTCAGGGTGAGACTTTAATACCCATCCACCATACTCAAAGATTAA
GTCTACATGCTGAGGACCTAACTGCTGGAGGTAAGACACAGTGTGATGGTGGCCAAACAA
GGGAGACTCAGGCTTCTTGGCGTGGCGCAGGAGGAGCTGAAGGGCCCGCTGGTGTTGGCC
ACGAGTCTGAAGCAGCAGCACTAACTCAGGGTACTTGTGGGCATGTCGAAGCACTCTTTC
CCCCTCCATCACACTGACGTAGCTGTCTCGCATTCGCAAGAGAGGCTGCACCAGGCTGTC
ATTGGTCTGCAAGTAACACTTCAGTAATGTTGTGTCAATGATCTGAAGCTTCTCATTACG
GGACTTGACACCAGATGCTGCTGTGGAATACTTGTTGTCCGCCTCAGCCTTTGCTCCTCC
TCCTCCTGTCCCTGCCTCACTCTCATTGCCTGAAAGCTTGTGTCGTATCTCTAGAAGGAA
ATGTACAAGTGCTTGCAAGGCTTTCTCCAGCTCTGCCCCACTAAGAGCTGGGATTGGGTA
TGGGTACTGCAGGCGACTCTGGTATTCCTCAGGCACCATATCCGGGTACATGCCAATCAC
AAAGGGCAAATCTGTATTGAGAGTGAGGAATATCTTCATGGCCTGAGAGTATTCCTTGCT
GCAGAACAGATGTATTGCTTGCAGGTGCTGGATGTGTTTCTGCATCTGAGTCTTGGCGTC
CTGGGCTTCTTCCCACACGTCCACAAGTCTGAGGGCTAAGTCAAACTGTTTGTCTGCCAG
GAGCTGTGGGATCTGCTGGTTGACTGGGATGGCATGAAGGCACCACACGTGGGAGGTGGA
GGCGATGTACACTTGGCTCTTGGTCTTAGTTGAAGTGCCGACACACACAAGTTTTGGCTT
CTCAAGACTGACAAGCTGAACAGTGGCCTGAGGATTGGCAATCTTGATCTCAATATTCTT
GGGCAAAATAGCCACTAGATAAGGCTTGTGATAGGCAAGGGCCAGTGGTTGCTCTTCCCA
CTTGAGAGTATAGCTGCAGGTGGCATTGCCCTTTGCATCCACAAAGATGGTCTCCTTGTC
ATGAGCAAGGGCCAGCTGCTCCCCCCCCTCCATCTGTGTTATCAGCGGCTCCTGGCTTCT
ACCCGTAGCAAATAGTTCCTTCTGCTCCCCAGTTAGCATGACAAGCCAGTAGTCATGTTT
GAAGGCCACAGCAATGGCTTCCTTGCACCAGGTGAGTGCTCTCGGGACGTCAGGCAGGGA
CAGGTCATCACGCAGCTGGTGGAACTTCCGAGACTTCCAGTAATACAGCTGAAGTTTGCG
CTTGACGGCCACCACAAGGCGCACCATCACCACCGCATCTCCAGTCAGCGTCACATGATG
CTTGAGGTCAAGGTCAAAGGCGGTGGCACCCTTGGTCTGCGTCACTGTGCACAGCAGAGG
AAGGTTGAAGACTGTCAGGTCATGAACGCTGATCACGTTGTCTGATAGAGAGACAATGAT
TTGATGCTCCGGCACCACAGCCACCTGCACGATTGGCTTGCGGGAAAAATTCTTGTTTGA
GCAGAGGAGAGCGACATCCCAGCGTCGGGTTGTGCCTGGTGTCACGGAGTACATAAGCAA
GTGTCCCTGCTTCGTTCCCACCACCAGGTTCTCATCATAGGCTGTGATGGACTCAATTTG
AAGAGGAAGTTTTTCCAAGATGGGAATGGCCTCATACGCATCATGCATACTTCCTCCTCC
CCTTGGTGCTTAACTCATAATCTAAAGAAAAACAAAACAAAACATAAACCAAAGCGCTCC
ACCACTCCCTCGGAGGGCTTTGTTTACAACCACAGCTGATCAGCGTCAC
>c81593_g2_i1 len=3401 path=[1073:0-317 @1391@!:318-667 @5879@!:668-1546 1741:1547-1594 1050:1595-2210 @7418@!:2211-3299 938:3300-3400]
TTTTCTATTTTTTTTTTTTTTTCTTATGATCTCAAGCTGGATGTTGCCCCCAAGAGAGAA
TATTCAAACCACACAGCTTTTTTTCTTAAGATTTCTTTATCAGAATATCTATTATTTTCA
TAGAGTTCAACTTCTGAATTTACGTTAAGACTCCTGGAACACTATAGGCAATACATCTGA
AATCATGTGAAATATAAAAGTTTATTCCTTGTAGTTGTTTGCATGGGATTTTACTTACTG
AGAAAATTTGAAAAACTGAAAAATTACATGCTCCCAAGTATTTTTCAAAACAAATAATGT
TGGCCTGATTCTGATAAAGAAATAATCTGTGGTCAATTATCCACAATAATACAACTGGGA
GAGAGAAAAATTTTCTTTGAGTCATGATAAAGTAAATACTACTACAATTATTTTGCCACT
GTATAGCAAGTCTGGCAAGCTCATAAATTATAAAGGGTTCAACTGGACCTCATACATCTG
CTAAGATCTTATGACAGCCTCAGTAATGACTTTACTACTGCAGTAGCTGCATTCCAAGAA
TCCCTCAGCTGAACAGTTCTTCCTTTCCAGAGTTTCTACTTGAAGTGTATTGCAAAACTG
CCAGATGAAGGGGCCAGCTGAGGTGGCTCAGGAGTGAGGACATCAGGAAGTTCAACACTT
GATAGCCGCTGCCTTGCCAAATCCAGTTGAGATGGCTTCACCACTCGCCTTGAAAATGAT
AAGCGGGTGGTGCTGAAGCTTTGTTGGCTTTGTCTTTGAGGTTGGCTTGCACTGTGGTGG
TGTTGGTGGTGGCGGGGTTGGTGGTTAATGTTTTGACTAAATAGTGAAGAAGCTGCATTG
GAATTGGTATGTGAACTGGATGGATGGGATGGTCTAAGTTGTTGAAAAGGGATTCTGTTT
TGATGTGGAGCAACAGAAGATGGAGTTGGGCTGTGAAAATTAGAGCAGGGGCTCAAAAAT
GATGAAGCAGGTGGGATACTTGTGGTTCCATAGGATGGTGGAGTGGAACTCGATCTACCA
TGTGAACTTTGTTGACTACTAGGGTATGGCATAGAGAAAGCTACAGGAGGAGGAGGATTT
GACATCTTTTGAGGAAACTGAGGCAGGTGGAATGTCTGAAATTGAATGACAGGAGTAGGA
AAATTATTATTTTCCTGAAGTGCTAAATTTAATGGAGAAGAATCTAGAGGCATTCTGACC
ATTTGGACATTGCTCATCACATTATTTGGGGAGTGACTCTGGGATGTGGAAAATGTTGGA
CAACACTGAACTTCAAACAATAAAGCATTCTTTGAATTTTGATGAAAATGTTGCAACTGA
TGATTATGAAAATCTTGTCTATGATACTGAGATTCAGGGGAATTAACATGCTGATCATGC
TGAAAAGTTGACTGATCATGGTATGATGGAGGTAAATGAGAGATGGAATCACTTTGGAGA
AAATACAGGTGATGTGGCAGAGCAGGATGCTGGTGTAGATAAGGCAACATCTCAGGAACT
AATGTGTTTGGAGAGTGTGCTGGGGAAGCGGAGTCTTGGCAGGTCATAGATGCTGTCACT
TTCTGCTACCCTCAGCTAGATAATGGCAATGATTGCTGGGTAGCATTTATTTCCGGAGTT
AGTCCAGGTAAGGATGAATTGGAATATGCCTCATCTATGGAGGTGTTGGAGTCATCGCCA
TTCAAACTCGCCTGAGGTAGATCAGAGTCAATTTTAGGTTTCTTTGTAGGCTCTGGACTC
TCTCTGCTTGGGGAGTCTGGTGCTATGGGATCTGATTTCCTCTTCTGTCCTATGTGACGT
GGCTGATTCTCTGCCTTAGGTTTATATTTTTCTAGGTCTTCCAAAGATAGGTAGTTTGTT
AGCTGTTTCCGCTTGACGTATTTGCAATTTACTTCCATTCCATCCTTGTAAGCCTTGTTG
TAGGTGCTCTGTTTGTACACTACTTCGACAAAAATATTTATATCATTGGTTAAGTCAATG
TTCACATTTTCTGATTTGTTAAAATCTACTCCCAAGAACCAAGAAGAATGGGGTTTTCCC
AAGTATTCTTCCACCCGACAGCTAAAAGTTGCAGGGTTGATGTGAACTGTCTTTATTGCT
GTGTTGTGCTCCAGGCTTAAGATCAAGTGCCTAATTTTGGACTCAACTAGACCATACCAC
TCAAGGTGGTCTTCTGGTGTGCGAGCTACAGCAATCACCACCAAGTAATGTCTGTATTTC
ATGAAGAAATTTGGAGGTTGGAAGAGTTTGTCCCATGTGGCTTTCCCCAGCATGATGTCC
TCCGTAATTTGTAAGCCTGATTTGAATTCCTCTACCATCACTGCTCGAGTGGACTGTGAA
GTATTGAAGGTGGAATTTTGCTGGGGATATGCTGGTGTGATGATTGGCATCAAGTGAAAC
CTGTCTTGAACATTTACCCGCGGATCCCAAACCTTAAACCCGAGTTTTGCATCATATGGT
TGCTTCAGATATACTGGTGCTGGCCAAGTCCACTTAGAGAAGACAAGAAAAAATTTTTCA
ACTAAAGTGGAAGCTGTAGCATTTGGGTAAAGTTGACAGGTTCTAGCCACCAGCATGGCC
CATGATACACCTCCAAGATAACCCAGAACATTGCTGTATACACCATGACGTTTTGCCCAC
AGCTTAACAGCCCTGAGAGCCAAGCGAAAGCTTTCTCTGTTGGGAACTTGCCGAAGAATT
TCATCAGTTACTCGGCAACCATTAAGACTGCGTACACACTTTTCATCCAAGTTCTTGAGA
ATTGTGTCATCTTTAAGGTCAACAGAGTCTGGAACTTCCTTAAGAGCTAACCGGGCAAAC
AAAAGATCAATTTCAATGCCTTCATATTTCATTTTGATGACAGGAACGTACGCTTCTTCC
ACAGACCTCATTTCTGTGACTTCTGGCTGTTCTTTGAGAAGTTCATAGAAGCTAGAGAAA
TAGTCTGTGCGCTCAATATGTCTTGGAGCCACACACAAGGCATCAATGTCAGCACCTTTG
CCAGCCACTCCCAAACGGTAGGAACCAAAAGTGCAGATTTTACCCCCAACAGTGTCGGCA
ATCTGTGGTGGCATGTTCTTGACATTTATGCTGATATCTCGAATCCAAGTTCTTACTAAC
GTATTCAGCTTTCCCAGCACCTCAAACCTGTGATTGAGCTCAGAATCTTCCTCAAACATG
CCAGCCTCCTTAAGGTATTCAGACAGCTCCCTGGTGTGCTCCAGGTCAGAGGCTTTTGGC
TTAGCCAAGCTGATGGCCGATGTCATGCCTAAAGTTCTGCTGGCATCCATACTCCTGAAT
CCGCTGGAACTATAATAATTGGACTACAACTAACAACACGGCCGGTAGCAGAGTGGTAAA
CAAAGGTACTCTCGCATGACAACAAATATGGCGGTCAGGCG
>c81344_g2_i1 len=471 path=[1045:0-193 1239:194-219 4181:220-397 1484:398-402 4602:403-421 4636:422-433 4643:434-470]
AACAACAAGTGGAGTTGCTGGAAGGTTGGTAGCTTGATGGCTTGCTGGCTGGGTGGTAAT
GATGTGTCAAAGTGGGTGGCTGGATGGATGGGTGAGGTTATGGTGTTGTATCAGTGTGGG
TAGCTGTATGGGTGATGATGTCAAAGTGGATTGCTGGAGATGCATTGGTTGATTTTTGGT
AGGAGGAGGAATATTGCCACCATATTCTCTGTGCATCATACAAAGTGATTGAAAGGGACT
GACTGAGATGACTGGGAACCGCTTCCTCTGTATTTTTATTCTCTTGGGTGGCCCTCTTTA
AGGGACATCTCATCCTGGTACATGTATATTTTTATTTTTAAATTGTTTTGTCTTTCAAGG
GAACCAACCGTTATTTTCCATTTTCAGTATTTATGAACCAAACTGCACCAAATTTTTATG
AGCTATAAAGTTTTTTTTGATGAGTTATATGTATAAGTTTAAATAAATTTG
>c80998_g1_i1 len=766 path=[2409:0-150 2557:151-162 @1050@!:163-521 2922:522-533 1331:534-556 3310:557-564 1393:565-601 1430:602-630 1459:631-718 3109:719-765]
AATAAATAAATAAACAAATAAATACACTTCAGGACAAACTCAAGAAAACTGAGTCATAGA
AAACGCGTCCAAGTGCCCCAGAGAAAACGTGACAATTTAACGGAAACTCTAGAAAACCCA
AGGAATTACCAAATTATTCAAAAACTTCATACATTTTCCTCGTGTTTATGCTGTTTACGC
CCCAGATAGCGATGCCCCGAGCCCCGCAATGCTCCGTACCCTGCCCCAGTGCCCAGGTTG
TGTTATATTAACCTTTCTTAACGCCCCGGCTAGCTTAATCCCCGAGATGGCTTGCCCCGA
TTCGCCCCAACCCGCCCCGCTCTCACGTTCATCCACCGCCCCGTCTTTAGGTCCTCTCTC
CCGGGGCTTGCGGGGGCTGAAGAAACGGGGCGGGGCGCTTAGAAGATTCACTACCACAGT
GTTACCGGGGCAGTTGAGGGCAGCGTTAGCCTCGCCCAAGCCTCGGAATGCTTCTAAAAT
ACCTCAACACACTGGCAATATTCCCAAAACTCCTTCAGCGGATCGCAAAAATGCTCCAGA
TCTTTCAGTTATGCCCTTAAATGCCACTTCAACGCCCCTAAATGCCCCTTCAACGTCCCT
AAATGCCCCGTCAATGCCCCTAAGTGCCCCGTCAACGCCCTTAAACGCCCCTTCAACGCC
CCAAAAAGCCCCACAAGCCCTGACTGACCCAAACGTTCTAGCTGTGCCACAAAATACTCC
CTCTTCTACAATGTCTGCCGTCTCGTGCCCCGCCCCGCCCCGTGAG
>c81561_g1_i1 len=4442 path=[827:0-130 471:131-137 9786:138-154 980:155-3250 @4068@!:3251-3743 4558:3744-3744 268:3745-3784 4597:3785-3796 162:3797-4441]
GGGAGCATGGGATGAAGGGAGGTTCGTCAGCTGTCTCGTTGTTAAGCTCTAGGTGTCAAG
AGTACTACCGCTGACACTGGATAACTGGGGAAACCCTCAGGTCCTTGCAAAGCTGAGAAC
AGCAACTCCAACCCCTGCAAGGCTGAGAGCAGCATTCCCCTACAAGACAGCAGCATCCCC
CTACAAGGCTATTTTATAAGTGTAGTAAACATAAGTACTTATTCAGGGATGGACTTCATA
TGTTGAAAGAATGAACACTGAAACCAAGGCATCTGTTACTTCTCCAGATTTGTACAGCAC
CTTTATTATCCATGATGTAGGTGCGAGCTCTTTGCTCAGGACTGGCAATGTGATGCCTGA
TGCAGCTTTAGGCCATGAAAGAGAAATGTTCATCACTTCATCAATTGTCTGTGAAGAGAC
TGATGAAGAATTTAACCAGGAAACAGGTGAAAACACTCAGGTTACTATCATTATCTCTGA
CACTTCTGCTGCAGACAAGAATGGTGGAGTGTCCCTCATTCCTTCACACACTCACCTTGA
TGCAAATCCTGCACCCTGGAGTGACCCACACTTCTTGAGGAGGTGCCTTAAGCAGTGCCT
GAAGCTGACGTTTCCTGACAAGACTGATGTGTGCTGTTTTCTTTGTCCTGACACATGCAA
ATCTTTCATTGGTCTCAGGAAACATCTGAGGGAGACACATAATCTGAGTCATGGTATCAC
TCAGCTCCCAAACTTGCCAGCTGAGTGTATCTCTGAAACTGCTAAAGAAATAAGGAAGCT
GGATTGCAAGTGTTCAGCATTCATCTGTGCAACATGTGAAGTGACATTTCCCCATCTTCT
CAGACTTGTGCAGCACGTCCTCCTGGATCACCCTACTCGTTGTGGAGACTTTACGTTCTT
TGCAGAGCAGCAACAGAAAAGCTGCCTTGAAAAATGTCCGCGGTGCACAGTTCTAGACAA
GCTGTGTCGTGTTGACTATGATTTATTTGTGAGAGTGTTGCTTGAGTGCATGGAGTGTTG
TGATGAGGAGTGTAGGACGCTGCTGCTGAGCTGGCCTCTGGCTCACTATGCCGAGCCCTG
TGAGTGGTGTGCTAAGGAGGAGGACAAGGCCAAGGAGCACCCTGGGGACTCACCAGGTAC
TCATGGTGCAGAAAGAGAAGTAGTCTGCTATAGAATAAAGCAAGAGCACTTTGACAAGTT
TTCACAAAAAAGTGTAACTTCAGAGTGTATCTGTCCACTTATGAAATGTCCAGAGTGCCC
AAAGACTGTGGCTAACTATGCGGATCTTCGTAAGCATGTCAGACAGAATAACCACAGCAA
CTGGCATGACTTAAGACTCATGTGGGAGAAATATAAAACCATCAAGGAGAACTGTCCTGT
CTGCCCCAAGCATTCTTACCACATGTACATCCTGTGCCCCCACTGCCCACACCTGGATTT
TGACAGCGAGAGGGATGCCCAGACCCACATGAACTTCCACCACAACACTCAGGATGGGGA
CAAATTGCATGGTGTGTGTACTTGCTGTAATTATTTCTTGTGCCTGAAATGCAACACCTC
CTATCCCACCCCCCAGAGTCTCCACCGGCACATGAGGCAGATGCAGCACGAGACGCCAGA
GAACCTCGCTGCCATCCCAGCCATGATACAGGACAGCATCAGGAGTAGGGAGGGGTGCTC
ACATTGCTCCCTGCAGGGCTCTCTCATTGCCTCAGTGTCACTGCAGAAGGAAGAAAAGTG
CAGCTGTCGATGGGCAGAATGCTCCACCTGCAAGACTTCCTTCAGGAGAGTGGGTGGTCT
GCTGGATCACACCCTGAGGGCCAAACACCCCATGAGTGCCAGGGACATCAGGAAGGAGAG
AGAGAAGCTGGCAAGCTCCATGATAACCTGCCAGAGATGTTGCATTGAGACAAACAAGTA
CTGTGCACTGTGCCACCACAAGGAAAACTTCATGTACACTCATCTGAGGACCTTTCACCA
GGACTGCCAGATCATGCTGCTCAGGGACGACTGTGGTAATGTCCTGGAGGAGCACCATGC
TGGGGGCAGTGATTGCCGGCACCTGGCCCGGTATGAGTGTAGCGTGTGCAATGTCTGCCA
CCCACGTGTCAATGACCTGCTGTGTCACGTTCGTCGGCAACACCCTCAGTGCCACTTTAC
CCTGGTGTGCCTCAACCTCAATGAAGACAGGCAGCAAGTGAAGAATCTCACTGGCTGTGA
GAACCTCATGCTTCTGAGTGTTGTCGATAAGAAACTTTGACATCAAAAACATGCAATGGG
AATGTGTGAAAGTAGTTCAAACATATTTTAACTGTTTATTTTGTGATAAATCATATGTGT
ACTGTACATATGTATACTGTACTACATTTTTGCCTGGAACTATAAAAGATGCATCTAAAT
ATAAATATAGAAATGGTCGCCTTGTTATCTTTCATATTCCACTTTATGATATCAAGTTTC
CTAAAATGTGAAAAATTTAAATACCTATTTGCTAAATCAGTTGTCAGTAAAACTTATAAA
ACACTACTTATAGATAAAAAATTAAGTTTAATTTTTGGCACATTTCATATGAGGAGTTTC
AGAGCACTTACAATAAAGTTCCCTAATCATTTAAATATATGGAGTACATGTAGTCCTAAT
GTGTGATATAGAATAGTAGAAGACTTAAATACCAAAAGCTGCATAAGATCTATTCTCAGT
ATCATCATAAAAGAGGCTGATAACAATGTTGGGTCACTTCACTCAGGTGCACTCCAGTCT
CCAAACTGGGCAGGTGTCTGTACACATCCTGGCCCAAACCCACACACAATTAAGTCACAA
ATCTTATCTCTACAGTAGACTATCCTAAGGATACAATCTCATTTTTATTTTCAGATGCAT
CTTAAATTTATGGATAGTAAGCTTCATATGTAATCACAGCCTGTAATTAACCTCCTATAA
CACAGGCAATTGTATCATGTTTGCTATAACTAATACTTGACGGTCCACCAACTCACTGTC
TGGTCCCACAGCACAGTGTACCAACCAATAGTCATAAAAGCTCTTTCACTCATTGTCTTG
TATATGAATAATGTGCCAGGGAAGGATGACCCCACCAACTTGTGCAGCACCTGTCATCCA
CATTGCATCTACCACTGCAATGAATACACACATTTCTAACCAGTATAGAATTGTCACAGG
GCCAGTCACCCACATTACACCTACCACTGCTATCAATGCAAACTGGTGCCAGTATACACA
CATTTCTAACCAATGTAGCATTGTCACAGGATCAGTCATGTACATTACATCTACCACTGC
TCAGACTGCCACTCATATTGTATTGTCGTATTGGCTTCTGGGTAATCTCTTGACATAATC
TCTCAACACAGCAGTCGCAAGTCATCCAGTGTCACAACTGTTCTTCAGTACCACCACTAT
GCACATAACTTTCCTAGTGACATCTTACTGAATTGATAACACCTAGTACTTCAACATAAC
CTCACAACACAGCAGTCAAAAGTCATCCGGTGTCACAATTGTCCTTCAGTCCCACAACAG
GAAAGCTTCTCCAATACAAAAGTGAAGTGTATTGAACCACATGCACACTGCTTTTCTACT
GCCCTTTGTCTGGATCTGTAACACCTAGTACCTTCTATAAGGCACACTGGAGCAGAGTTT
TCAGGATCCCCTCCCTTCAGGAATGCAAGTTCAATTATAAATAAGGAATTCTTGTTTTTC
CCTTAAAACAACTTATGCCCTATAGAAAATAGCCTCAGATCAGCACAATCAATCCTTCCA
GCAATACAGAAATCTACACTAGAACTACCTGATATATGTCACCAATTAAACACTTCAGAT
GGGAACAGGAACTCAACTCAATATGGAACTTTGCACACACTAGCTTTCTTTACACCTTTG
TCTTCTTATCCCTCAGCATGTGGCATACACTACTTCTGGTCTCTAGTAACACACACATGA
AAGGCAGGATTGCTAACCTTTTGCTCTTGTGCCTATCCTCCAAAAGAACAGGAGCTACAG
TGTGAAAAGAGACAATCCTAGAGATCTGAACCCAAGTCCCCTAAATTCTATACAGAGTAC
AATAAGAGTCATTTCACATAAATGGTTTGTTCCCCACATGACAGGACGGCAGTGTGGCAG
AGTCAACAGGGCATGTCCTCACACAAACATTTTATCCCCTAGAGAGTAGATGCACCAATA
CAGAGGAGGTGCTGAAAGAAGAACTGCACTGGACACTTTAGTGATACATGTAGCAGATAA
ATCTTTGCTACACAGGAATCTGGCAACACTCACCATTGGAACAGCCTCACTAACTGATTT
TTAAACCATACTATTTTTTCTGTATGAGATGAAATGTTTGAGTGAAGCAAGCCTATACCC
TCTATTATCATAATAATAATACTATAGAGCTATCTATCTATATATCAGGCTGGCAATCCC
AC
>c81557_g3_i1 len=724 path=[8476:0-162 4220:163-723]
AATATTAAATGAAAGGGAATATTAAATTAAAGAAAAAAATATTTTTGCATAACTTACACA
ATTTTCATCTTAAAGTTACAATTATGGGTCATAAAGTAACAGAATATATTTAAGCTCACT
ATAAAATGTGAATATATTTAAGCTCATTATAAAATGTGTTGACAGAAGGTGGGAGGAAGG
TGGAGCATGTTGGGAGTGCCTCATCAGTGCCCCGCCTGCAACCTTTCAGCCCTGGTCAGG
TGTACAACTTTAGCAAGGCCCAGCAGGTGCATGTTCTCCCAGCCTCCAACACACTCCAGG
CAGATTCCCTAACTTGAGAAGATATTTTAATGTGGACTGAGTATGTCACATGAGATGGTG
CTGATGTAGATTTATGATCTTGTAATGTTGCACAAATCATGTGTTATGATGTTAGTCCCT
ATAATTTTGATGATACCCACTAGGATAATTTTTATCAAGGTTTTCAATCCCCAAGCAAAC
CATGGCTGACTTCTCTAAATCTCTGCTAAAAAGAATTAATATCTCAGGTGTCATTGTGAG
TTTTGAGTGACCTAGGGAGGCAACAGCATCAATCATCCTACAGTTCATCCTGAGGGTGAG
TGGGAGGTCTGGGTTGGAGCCAGTGGGAAAATACATGATAAGGGTCCACCATCCAAAATT
TATGAAAGGAGACTGGCCATTCTCCTTCCAACCTACCCTTAGGATAATCCATGGGACGAG
CCTG
>c81681_g4_i1 len=544 path=[1:0-176 178:177-184 10938:185-186 3395:187-213 217:214-261 12474:262-262 12475:263-272 12485:273-274 12487:275-285 12498:286-503 507:504-505 509:506-543]
CGATCAGATCATCGGTCTTACTGGAGTTTATCGCCAGTATACAAAAAATTTCAGCCTTAT
CACTTAGCCTTTCACTCATTTGCGCAAGAAAAATATTGCATTCATCTGGTCTGAAAAAAG
GAACAAAATGCCTTTGATCTTTGTTACCGCCGAGCGGGTGAAAGACCGCCGAGCGGATGA
AAGTTGTTGTTGTTGAGCAAGTGTATGCTAAATAATATGATCTGTGTTATGAGAGTTGAA
GTGAACTAGTATATGAAGCATGGGTAACACTAAGGAAACTAAGTTAATTAGAGTAGAGAA
TAAGGAAACTGAATTCATTATAGATGTGTAAGAGGAACTAGCTGTGGAGAGTTTAGCTGC
AGAGAGGTAGTGAGGGTCGTGTTTATGTGGTAAAGTTGATGACTTGGCGCGTAGGATAGA
TAAGACACAGAGAAATCTCCGTAGAGGAATGAGTCACCCGGGAACTACTGCTGACCTAAA
GGTAAGATGGGCAGGCGTGAGGCGCCGAGGGCCAGCAGGAACGAAGCCCGGAGGGACAGA
TTCC
>c81547_g5_i1 len=3018 path=[1376:0-676 172:677-677 173:678-3017]
AAGAGATGGAACACACCCAAAATGTGGAAATAGTATAAAAATACCAGCAAAGAGACGCTC
TGATCTTTCATTTCAAAACTGCCATATGTACAGTATCATGCAGCAGGTTTTACTAATCAT
ATTTGGCCAACATCAGGCATCATTTTAACCTGGAATGTCTTAACCAGATTACAGCATACT
ACTATATGCCTATTCTTTAGATGGAACAACCACTAAACAAGAATAACCAATGTGTCTGCA
TGTCTCTTTCCTTCAATCAGAAAAGAAGCAATGATCAGCCCTATATGATTACTTTTATTT
GATCGACAATATCACAAGGCCTCGGAGACCAGCTATTCAATTCTGAATACCATATACTTC
AAGGAGTGAGTGGTTAAGGCTACTGCAGTCTCTGTGTGGGACACATCACTAATGAACTGT
AAGACACTTCTTCTTTGGGCAGCATGCCAGGCAACTCTGCTGGTCTGTTCTTCAGTGGTC
TAGTGGGCGGAGCTCCAAGGAGCTAAAAATCTAACTCCTTATGAGAACTGAAGAAGACAC
CTTATTTTATACATAAAATAACTAAACATCTACCTCTACTACACAAAAATATATAAATTA
CAGGTTTATATTTACTATTGTTACCTTTAAAAAATGCAGCCAATCACCATGTAAAAAAAT
ATGAGTATATGAACTATAATGTAAATCACACTTGATGAGTCTGGCTGTTCCTATCTACAT
CTTATGAGATCTTTAGTATTTGTATCTTCATCCTTCATAAAACAAGGCAGTGACAAAATT
CACTTTGTGCTCTGTTTGCTGTACAAACTACAACAAGGAAACAGATCTGCTATCACTCCA
TAAGATCAACATTGAGGCAGTGAATCTGATAGCCCCAATACATTTTCCTGTCGCAGTGTC
CTCCAAGTAAACATGGACTCTAGCACATCCCATAGGCAGGGCTCCTTCGGGTAGTCATTG
TCCACTAAGTTAACTAGGTAGTAGTTGGTCGTGATATGCTGGATAATCTCCCTTGATTTG
CTGTTCTCTGCATACAACTTACCCCACTGCTCCTCCCAAAGACCAAATGCTTCATCCTTC
CATGCTCTGAAGCTGACAGGATCCACAACTGTGGGCTGAATTATCTCTGTCCCAGGAAAT
GCACCCCATGTGACAGCAGTTGACCGGTGCTTATGACAATTGCTGAAATCTTCCGTGCCA
GCACGATTGATGATATGGTAGTTGATACGGGGGAAGAGAGGCATAACATTGAGAAGAGCA
TCAACATTATCCTTGCTGGTGAAAAACTCAAGGTAGGCTTTTTGGTACACATAACCCCCT
GGCATGCCCCAACCCACCACTGGGTCCTCACTGCTGGCTCCATTAACATTAGGCTGAGAG
TTAATAGTGAGAACTCCTCGTTTGTTAAAATTTGCCAGTTTTTCTGTCAGTAATGCTGTC
TCTGCACTGAGTTCATCATCATTCCATGGAACCTTTGTAACTTTCTTGCCAGTCTTGGGG
TTGCATGAGCCCGTGAGATATGCGTGAAATACATCCCACACATCTTGTTCACTCTCCAAT
CTCTCACCCCACATATTCAACAGCTCTTCTTTGGTGCTTGTGCTTTTTAAGTAAAACAGG
TAATAGTCCTTAAGTTCACCAAAAGCAGGAGATTCGGAGCTGCCCCATCTTCCATTGGGA
AATTCATCCCAGTGCTGTGTTCTAAATACATAAGCCTTAGGTCGAGAGGCCCAGAATATT
GGCCGAACATCCTCTCCACTACGCTTGTGATTGGCAGCCATCTTCCAGGGCAGAGGTCGG
CGGGGTGTTGCAGACCAAAGACCAAGCTGCTTGAGAATGGCTGTTGTGGCCACTTCTCTG
TTGAGGGTGTAAAAATGAATTCCAGGTGCCATGTCTGCATTAAAAAGCTCTTTGATGAGG
GTAGTGGTCTGATGGATGCCATAGTTTCTGATAGCTTCATCATTGCCCTTCAGAGGGGTC
ACAGCATCAATGATATCTTGAGGGACATCCAGCTTAGAGAGCTTCACAATGTGTCGTAAG
GAATCATAACTCTGAATGGGCATGATGCCAGGTAGGATAGGGCATTCTATGCCAATGGCT
CTACAGTCAGTCACAAATTTTATGAAAGTCTGAGCTTTGAAAAAGAGCTGAGTGATGATG
AAATCAGCACCAGCATCCACCTTTTCTTTGAGGTGGTGGAGATCATCCTCATAAGATACT
GCTTCTGGGTGTCCATTGGGATAGCCAGCAACACAAAGTACAAAATATTGGCCAAACTCT
TTCCTTATGTGCCTGATCAGGTCTGCAGCATAACTGAACCCATTTTCTGGAGCCACCCAG
TCATCATGACCAATTGGAGGATCCCCTCTCAATGCCAAAATATTGCGAATACCAACTTCT
TTTGCTCGCTGTAGGTGGTGGGAGATCTCACTTTTAGTCATGCTACAGCATGTCATATGC
AGCATTGTTTCTAGACCACAGTAGTTGAGGGCAGCACCTGCTATAGTTAAAGAGGAGGTC
TCTGTATCTCCACCAGGGTTGCCTGCTGGATGCCAGGTGACATCACAGAACAATGGGTCA
CCCTCACGCATGCGGTCAAACCTAGCCAAAAGGTTGACTGCACCTCCTTTCGTCCTTGGT
GGGAAGAATTCCAGAGAAAAGAACTTGTCCTTGGACTCAATTCTACTTTGAATCTTTTCC
TTAAGATTGTGGTAGCCAGAAAGGTACTCTGGCTCATGTATGAGATGACTTTCATCTTCT
GGACTTATATGGTCTGATGATCTGGCATTCTCCCTCTGTATTAGGATCTCCTTAAGGATA
GGCAAGGCTATGGAAGAGTCTTTTGGTGAGAGATGTGATGATGCCATTGCCAGCAGCTGG
TCTGCTACCTCTTCTTTCACCATGGTGTTAATCTTCTTCTTTCACACTCTTAACATGAAG
GTACACCCGAGGTGGGATGCGATGGGATCACCGAGTCACTTCACTGTTCAGTCACAAAGT
CGCTGGGGAGTATCGCCG
>c81313_g1_i1 len=4093 path=[139:0-359 @499@!:360-2205 8835:2206-2211 @2341@!:2212-2472 138:2473-4092]
GTCGGTGTGTGGTGGTGGTGCCGCGCGGAGTGTCCTGGTGTATCCCGACGCGCTCTCTCT
CACGGGGCACACGACCTACCCTCGCCGTGGTTCGCTGGCTCGTGTCCTTCCTTTCCTTGC
ACACGTCGCTCGCCCTCCCCTGGTGTTTTCTGCCTCTTGCTCTGTCACCTGAGTGTTGGG
TGTCAAATGTAGTAACTTTTTGGTGAGTTGTCGCCGTGAGATACTGGATTACCGAGTGGC
ATTGCGATCTCCGGTCCCGTGGATTTGTAGTGCTGCTGCTGCCGTCGGAGCGTCGCCCTG
CGCCCCTTGAATCCCCGCCGTAACACAGGACCGCGTCTCCGTTTCTTCAGGTGTCTGTTA
AGCTTCGCGCCGCCAAGATGCTGCCGGAGAAGCTGCTGTTCCACGTGAAGCTGCTGTTCT
GCATGGTGGTGGTGGCCACGGAGGGCAAGAAGAAGAAGAAGAACCGCAAGCAGGCCGACG
AACCCGAGGTGGCGTCCATACTGGAGGCTGGCTTCAACATGTGTGACATCAACCCGCCGG
AGGTGATCTACTGCTACTGCGATGTCCTCGATCTAGACAAGGCGGAGGAGGGCAACTGCT
GGATCTTCAACGACACCTCCGAGAACGAGTACATCTGGGAGGGCTTCATGTCGCAGACCA
AGATCAAGAGACTCACGCTTCACCTGCGTCCTGACGGAACCCTCAAGAACATCCCCACCG
TGGCCGTCTTGCACCTGCCCAGCATAGAGATGTTCGAGGTCCAGTACGCCACCTTCAAGA
CGGTGCGGGCGTACAGTTTCGGCAACTCCACCACGCTGGCCAAGGTCTCCCTCTCCAGGA
ACTCCATCGCCACGCTGGCCCGGAACGCCTTCACGCACCTGCCGTCCCTCGATACGCTCT
CCCTCGGCGAAAACCACATCTCGGAGATCAACAGGCACGTGTTCGCCGACCTGCCCAAGC
TGACCAAGTTGTACATCGATCGCAACAACATCACCATCGTACACGACCGAGCCTTCCAGG
GCCTGCACAGTCTGGTGGAGCTGGATCTCTTCTCCAACCAGATACACGTGATCACGCCGG
ACACTTTCAAAGGCCTGCAGTCTCTGGAGCGCCTCGACCTCCACAAGAACCGCATCGAGG
TCATCGGCGACAAGACATTCCGGGACCTCCAGGCGTTGCGGACCCTCGACCTGCAGGAGA
ACTCCCTCAAGTATATCGCCCCCAACGGCTTCCACGGCCTGGAACGACTGCAGCGCCTCA
ACCTGCAGGACAACAAGCTGCTTACTCTAGGCAGCGAGGTGTTCAAGCCAGCCCCCAGCA
TCCTGCACCTGGACATTCGCGCCAACGTGCTGGAAACTCTCACGCTGGAAACCGTGCAGC
CGCTCCTCGAGAACCTCAACAACGACACCATGCAGTTCTTCCTGGAAGGCAACAACTTCC
GCTGCGACAAGCGGCTCAGCTGGATGTTCAGTCTGCGAAATTCCACGCGGAGTCTGTCAT
TGCGGCGGAACCTGGACGAGGTGATCTGCTACCTGGAGGGCACCACCATGCCGCCCAGAC
TGGCCGAGGACGAGACCGTCACTCCCGCATACGAGACCACCACTCTCGGCATCGGTCCCA
TGATGAAGCTCCTTGCCCTGCGAGAAGCTGAGCTGCCTGACCCCATGATGCGTTGGATGC
AGACTGCTGATCCTGACGACTGCCTGGAGGAGGAGGCTGAGCAGGGCTCATCCCAGTCCC
CTGCCAGGGAGGATGATGAGAGGCATGGCAGGAGGCGAGGCAGCCGTGTCCGGAATGGTC
GCAAGCGAGCCAATCAGAAGAACAAAGCCCAGAATGACATGGCTCCGGTTGACAATGAGG
TGGAAGATGAGCCGGGAATGCCCCTGCCTGATGCACAGCCTCCGGCGCCTGTCCAAGAGT
CTCGCTCTCATGAGAACAGTGCCATCTCATGGTCCCACACCAGCCCTGCCCTGCTGGCTC
TCTGCCTGCTGTTGCTGCAACATGACCAGCCTCACTGAGTTCTTCCAAGTACCCTGTCGG
GCCTCCACGTTTTCAGAAATGCCGCATTATATGATGGGTTAAAATGTTTTCCATGTTAGA
TGTGTAATGCAGTTAAAATGAGGTTTGAAATCAGATCTATAATTGGAGATCTATAATTGG
AGTTGAACAATTCCCAGAAGACATTATTCAAGCATCATACAAGTATGTACGAGTATATGT
ACATAAAACAACTTTTCATAAAATTCCTCATCCTAGATGTGCCAAAATACATGCTTTGAA
AATGAGAAATGACAACTAAAAAATGTTTTTCCCTGTGTACCGTTGAATGAAGAGTGCCCC
GTTCACATATCCCCTCGCCCCTCCCCATCTACCATGGCACCACCTCACACTGCAGGGGTG
GTGCCCCCCCCAACCCCCACAGCAGCCATGCAGTATGTCTTCTAGCCAGGGTAACAGTAT
AGTGTATATACTGTTTTTTTTTATCGGCAGTAAGTAATGCTGATGTAAGAGGACAGTTAC
AGAAACAGTTTCTCTTAAAGCCAGCATTGCAATGCCTTGTACATAATTCAGTCAATGAGT
CAGTCAGCAAACTGTCACTTCTTTCAAACAATAGCCACTTCCTGCTCTCTGCCCATCCTT
CCCTGTGAAAGGTGTAGAGAGGGAGAGGGAGATGGCATGGCCTGGCTGCCCTGAGTCATG
TGTGACTGACTGACTGATTGACCTCTGGAATCCAAGCAGTGCCCATGGTAGTTTTTACGT
GTAACTTTTACATAGAGTGGGTAGCAGCCCAAGAGAGTTTTGTATGAATATCTATGTGTT
TTGAGCCTGGTTGTCGGTGTATGCTAACACCCATAACCTGACTCAAAAACCAATTTCCTC
ATCTTTATTCTCCTGAACCAGAGTGATCTTTGCCCAATTCAGTCTCACCAGCCTGTCTCA
CTGGACTCAAATCAGACATGTTACCAGAACTTTGCCCTCAAAACTGACCCATGCACCCTT
CTCAGTCCTCCAGCTCTGCCTTCCACCCTTGCCCTGCCCATCCTAGCTGCCACCCACCCA
CAATTTACGCAACCAGCAATCATCAATTTTACAATGGTATGCATAAATGGGCGTTCTGAT
AGTGAACAGTGTGCTTCTTGCGTGTACATAGCGAGTGTGCGACTGAGCCATATATATTTT
CTTACTGAGATGTTACAATCAGTATACCATAGTTGCGTATCCCTCATCCCCTCCCACATG
AATAGTACCAATATTCCAAATTTTTCAAAGACTGTATGTAGTTAATATCCTACTTGTGTT
TTACATCCTTTTGTTATGGATGTTTTGTTACTTTAGTGAGGTAAAATGATGAGCTAGAAT
CATATATGCAATATGTACATATTTTATAGAGACTGAGGGAATCCTTGTTATTATACTTGT
TACATCAAAGGAAATTTTACGTAATACAGAGAAGTAGATTCCAAGTATCATCTGCTGGGA
TTACAGTGACAAATTAAAACAGTCAGTGCAGTGTTGAAATAAAGGCCACTGCCTTCTGCT
ATGATGTGTTCAGAAAGCTGCAGGACTGCCGTTCAGTGGACACCAAACTCTAAGTCTTTT
GTTATGCACAAGATCCCAATAGCCAGGAGCTGTCTTCAACAGGCTGACTAGCATTGCTAC
AATATCTTATATTCTTACATTCTTGTTAGTGAGGTCTTTATATTCCCCTCATTTATATTC
CAAATTCCTCATATAAACAAATCAAAGTAAATTTTCTTCCTCTAAAAATATCTCAATACA
TGAGTTTTCAGAGAACTATTGATATTTTTGCAAGCAACTGTTATATGGAAGTATTCTTGG
ATTTATTAAAATTTACCAAACCAATGAAGGCAGTATAAAAAAAATGTGCTTTGTAATCCT
GGAAGTCACCACCACATCAGATACTGACACAACACTTACATCACTTATGCCATTCTAGGA
GTACAAGTCTTAGACTGATATTTATACTAAACAATTAGCATCTCCAAGACAGCATTCATT
AATTACACAGCACCTACGTACCTTCTCCAATGAACAGTTTACCATTGCCACAAGTGTGCT
GATCACATTTATT
>c102121_g1_i1 len=422 path=[1:0-421]
ATGCTTGTTGTTTTAGCCTTGAAGAAACGTATCTTAAAGGAGAACTACAGCTGATATTTG
GTGACATAAAAGTATATGAAAAGTTCAACTTTGAATTCTGTTGAGGTGCCATACATCTAA
CAAAGTGCAGATGGTGGCATTTTGCCAAGTTGCTCTTGATTATGCATATTTGGGATTGTT
TTCTAGTGACAAAAAGTGACTTGTGTGAACTTAAATCCTTGTGGCAGTGATGATATGCAA
GTTTTGGATATATTATATGACAACTTGAGTGGCTTAGTGATGTGGATGTTTTCTCCTTGC
TATTTTCCTTCCCTCTCTCTTCTCTCTGTGCACAATTTTCTCAACTTTTTATGTTGCTTC
CTTTTGCGGTTGAAAAATGTAGATCAGACATTCACAGTATCTACATGTAAGCACATGTTA
GT
>c102034_g1_i1 len=238 path=[1:0-237]
AGCTTTCCCCAGTCCATTTCTTCAGTCATGTCTTTTGGGTCTGTCTGATGTGTCTGTGTG
TTGTGTACTGTAGGGTATCTGTCAGGTGTCTTTCCAAGTGTGAGTTAGTCTTTCTGTAGG
TTGGTCAGTAGGTCAGTCTGGTCTGAGAAGGTCTATAAGAGAGGGGTGGGAGTGGGCCTC
ATTTGTTGCTGTGTTGGCCTCAGTGTTTCCCACAAAAGAGTTAACTAGTATTCTCAGT
>c102256_g1_i1 len=268 path=[1:0-267]
CGATAGATGACTAGATACAAAGATCAATAGAAGCACGTTTGATTGACTGCCTTCACTGAC
CGACTGCAATTCTTGGACTAGCATACTGACTGACTGCAAATCTGTGACGAGGTAGCGGGC
AGACTGACTCAGGTTGCGTGTCTGGCCTAGAAGTGTGAAATCGACTTTTCCTGGCCGGCC
GACCCTCCGTCTGTCTCGCTGCCGTATCGGGGAGGCAGAAAAGTGGTGTTCCTAGTATTA
ATCTGAGACCTGGACGCTGTTATTCACG
>c102245_g1_i1 len=419 path=[1:0-418]
TTCTGGGGAGCCGTGCGGCCTCTTCCATGGTGTAGTGATCATCCTCACCATCGCCGGAGT
GGTGCTCATCGCTCGCCCTCCGCTGCTCTTCGGGTCGCTGTCTGACGCTTACACCACTGA
GAACTGGTGGGGCGTGGCGGCGGCCATTGGAGCCACGGTGATCGCAGCCAACGTGTACGT
CATCCTACGGGTGCTGAAGGGCCTCCACTTCTCTGTGATCATGACCAACTTTGCGATAGT
GGCGCTGTGCCTGACGCCCGTGGTGTCGTGGATCAGCGGCCACTTCTGTGTTCCCCGCTG
CGGCTACGAGCGTTACTTGATTTTGGCTATTGGCGTCTTCAGCTTCGGGGGACAGATTCT
TCTGACGAAGGCGCTCCAGCTGGAGCAGGCTGGCCCCGTCTCCATCGCGAGGACGGCGG
>c102557_g1_i1 len=369 path=[1:0-368]
GGAGAAAAGAATCATAAAATGTAAGCATGATCATATTACCATTGCCTCTAATCTTGGCCA
CTCGTTGAAATTACGAGGACATACCTGAAGTATGTCATCTTTTGAGAATTCATACAGGTC
CTGGTTGTAAATGCGTTCTTTGTTGTAACGATGTTCGATGTGGCTTGATGGATTCGAATA
TCCCATCAGAAGGGCAAAGTAGATGGAGGAACATCATCGCCTGCGTTAAATCTTTAGCTC
TGACCAAGACACCTTTACCATATTTTTTGATGTTATTTGTAGGGATTACTCCAGTCTCCC
TTTCTAGATACTTGGCAGCATGAATAAAGTTACCTCGACATTTCCTATAACATGCTAGCA
ACCATTAAG
>c89479_g1_i1 len=318 path=[11:0-317]
TGTTATGCATATGACAATGTCATGCAGCTTCTGAGACCCAAGAGGACTATAAGAATGCAT
GTTGACAATGATAATAGCATAGAGATCACAGAGAGATATACATCATGAAAACAATTAACT
ATTGCTGACCAAAAACAAAGAGGTTGACAATTAATATTTCTATAAATATGTATAGAGGCA
TGAAAATAAAAATCTGTAATTCAAAATACAAAATGTTCAAATCAGTCAAATGTATGAAGA
TCTCTTGGTCACATAGCAATTTTTTTTTTTCATGTAGGAGGGACACTGGCCAAGAAAAAA
AAGCCCACTGAGATGCCA
>c89720_g1_i1 len=363 path=[341:0-362]
AGGAAGGATGAACAGCTGGGTGAACTGGGAGCTGAATGCACCAGCTTGAATTCAAAGAGG
AGCCCAAATATTCATAGTCAGGTGTGCTAGCCACTGCACCACAGAGGGGCTACATCATTG
AACACATCAGTATCATATCAGAGTGAAAACTTCTTGTGTGACAAATATAGTATTATAGTA
TTCACAATCAGCAAAGTTGGGAGTTTTGCCTTTTTAAAGGCACTCCATGTTTTTGCTCAT
TTGTCAAGATGACTTCTTGTCAAATAAATCTACAAAAATAATGCAAATCCAGTTATTTTA
AGATGTCAACTGAAAGACAATATCCAATTACTGTGAGATTTGTTAATGTGCTGAAAATGT
GAG
>c89443_g1_i1 len=339 path=[317:0-338]
ATTTAGTAATTATTTCTATTCTGTATGTTCAGGTATTCAGATGTGACTAATTCCTGAATT
CCTCTTGTTACAAATCTATCATCAGTGTGTATAACTATTCTATGAAATTTATTTTAAATT
ACATGCTTTCATTCAGTAGATATTTCTACTCTTCACTTACTTTACCACCATTACAAGACA
GGATTATGTGGCAAGCTGGTGAAATGTGCCTTGTTGAGTTATACTTGTTCCTGATAGAAT
CATCACACATTATCAAAAGCTGATGAAGTGTGGTTTGTTGACTTAGCTTGCTCCTAAACA
CACTACTGGTGACTGCAGGATGGGAAGAAGAGCGCATTG
>c89239_g1_i1 len=853 path=[831:0-852]
GTGCCAACTGCCTCGAGCCTGCCTTAATCACCAGTGCATTAATGGTGCTGCCTGCATCCC
CATTGATGAGCCCCTTGGAAGGCAGAAACGCCTACAGAAATCTCTAGGCAGTTCCACAAT
CTCTTCAACAACGTACATGTTTTTTGATAGACCAGATGGTGACTGGCCTGAAGAAGTAGT
AAAGACTTATATCAAAGAAGACTCTAAAATACAAAAAGAGGGAAGAAATGAGTCTGCTAA
TGAAAAAAAAAGTGTTATTGGAGAAATGTTTGTTACAGGAAATGAAGATCTGAGTAGATT
TAGGGAAGAAAGAAAAAAAGGCCAGAACATGAGAAAAACAGAAAAAGACTCAAACAAAAA
GGGGCTAATAAAGAAAAGAGAAGTGAAGGGAGTTAATGATCATTATCGATGCCTGTGTCC
CCCAGGATATTATGGCATACATTGCCAGACAGCTGGTGGCTGGGGAGGTGACAGCCTGGG
CGCCAAGTTCAGTGGATACAGTTTTGGGGTGGTGGGCAGTGGAGGGCAGCATGGCTCTCC
TACTCCTAACTTGGATTCCTTTGCACTTAACTTCACCACCTCAGCCCTCCATGGACTCCT
TCTATGGCGTGGACAGGTGGAGGCACCAGGTGAAGATTACCTGGGAGTGGGTCTTGAGGG
TGGCCGGGTGAAAGTTGTTTGGCACCTGGGTGGTGGCAGCCTGGGACATCTCCTTGTGAA
AGAAGCTGTGAGTGATGGTCAGTGGCATAGTCTGGTGGTTGTTCGCCATGGTATTGTTGT
CACAACGTTCCTAGATGGCCATCCCCAAAAGGCTTCCTCATCTGGTACTTATACACAGCT
TAACGACCCTCAT
>c89244_g1_i1 len=618 path=[1:0-617]
GTTCCTGAGTCTCCCACACAAGGTAATGTAATTTTTTGTTGTTGCCAAAGATCCAGAGTT
TTATGCTTTACTAACCTCACCCTGTGATAGGAGAAACTGTCGTGCATATTTTATAGCTGA
GTTGGAAGAATACTTCCCCTATGTTCCCTTTATGACCTAAAAACTGGGAAATTTCTGCCA
CATTTTCAGTTTGCAGTGAGAATATTTTTCTTAGCCACCACCCTTTGCTGTCAACCAGGA
GTCAGTAGATTTAGGAATTATTGTTATATAATAGGATGTAGGAATGTGAATGACAGAATT
AGTTTATTTATTTTGTATTTATTTTATATTTTCTAGTTTTGCTTTTAGTTGTATGTCAAT
TAATGTGTATAAGAAAGAGATTATTGCACAAAAAAACTTTGGTTACTATGGATCACTTAT
TTTTGTGTATTTTAGAAAGACCTGGACTTTTATATATGAAATCTTAAAAATTGAGCTACA
TGAAGTGAGGCAGTATTTGTCATTTTCGGTATTCTTTGTAGTGTTATGGAATTCCCCAAA
CAGGAATTAATGTGTGGCCCAACCACAGCAAAATTTAATAGGCATAAATAGTCATGTTAA
GAGTGGTAAAATAATGAT
>c89760_g1_i1 len=229 path=[207:0-228]
GCACTTCAGGCAGAAGAGACACAGCACCAGTGCTTGTCAAACTGGTGGAGGTAAGACGCT
GCAGTGTATAAGAATGCTGTCGCTGAGGAGAGAACAAAGCGTTTAAGAAGACGAGCTTAT
GTTATTTTTATTTGGGATTAGTGCAACTATTTGTGTTTTTTATGTAACTGTCGTGTTTAT
CATATTTGAGCTCCGAGGGAATTTAGATTGTTGGGAAGTAAGCTTGTGG
>c89630_g1_i1 len=235 path=[213:0-234]
ATACAGTGCAAATGAAAAGCTGTTACGAGGCCCGTGACTCTGCCAGATGTTGTCTGCTGC
TGCATGAGTGTCTTGTCCTCGTAGGAATGAAACGCGTGACACTCCTGTACGCTGCCTTTC
TTGGCTCTGGAGACAGGCAGGAGAACAACCAGGTAGTCCCGTATAGCTCCATATATTCTA
TATAAAATTTGCCGAACTAAATTTAAACACATAAGCAATAACCGAATTCAAGGCG
>c89910_g1_i1 len=238 path=[1:0-237]
GTGGGATTGTGCATAAATGAAAATGTGTTTTTGGGTTTCATGAACAAAACATGTGGACGG
GAAGGACTGATGGAATTCCCTTTGCAGAGTTAGGGAATGCTGCTGTTCTTTTTTATTTTT
TTCGTACTCAACCGAAGTCAGAAGAGGAGTCGTTGTATAATATAAGAACGGTCATCTCCC
GCCACCACCTCAGACTTATCGCTTTACAGGCTGCACGAGGACCATTGTAACTCAGGCA
>c89487_g1_i1 len=314 path=[292:0-313]
AACCCAGCTAATCATCTCTGTGGCATTTGAAAATAGTCGTGGTGAGAGGGCAAAGCGTTT
CTGAATACGGGGCAAAGTAATACACCGTACTCTTGCCTACTGGACCTAGCAAGCATCAGT
CACGTTATGGACTAAATCTGTAATGAAAGACGATGCCTCCATGAAAACATATACGCTATT
CCATTAAACAGACGGACGACAGCTGTTCTTTTGTACCCTATCAAGACGGGAATGTCCCAG
GAATGCAGGGAAACAGGAGACAAAGAGAAGAAAAAAAGAGGATAAGCAATACAGGAGAAG
AAAAAAGAGAAGAA
>c89272_g1_i1 len=392 path=[370:0-391]
GCAGCACGATCAATGGACACCTCAAACAGCTCCTCTGGCTCCAGCGGGTGTGAGGTGAAT
ACAAGGCCATGGTTGTAGTGCCGCACCCGCTTGGCAGTCGTGTTGTTGTTGCTCAGTGTG
ATGTTTGGACCACAGCACTTGGAGAAGCGGTGGATGACCTCAGAGCCCACACTGGCCTGC
CCTGCGGCAGGGAGGGAGAGGTGCGACATGTCCAAGTACTGGGACACTGAGATGAGGGAC
TGGTCATGCCTGATGGGGTTGTGGACGATGGTTACCTGAGCACACTGCCCATAAAGATCA
ATCACTGGCCACAGACCTGGTGGAAGGTTCTCGCAGGCAGTGCCCTGATCCTCGCCATTG
ACATAGTAATGGAGGGAGCCGTCAGAGTGGCG
>c89501_g1_i1 len=208 path=[1:0-207]
GCTCGCATACCGCCCATGACCAATGTGGGAACTTAGTCTATACGCGTACAATACCTAAAC
GCCGAGAGCAGGTTCTTAACTCGCCACAACAGGGTTAATACCTTACGTTGTTTACTCGAG
GGAGGCAAGATGACCGCGTTGTGTTGGCCGCCCAGTGCTACATAAATAGCAGTGAAAGAT
AAACTCTTAAAAAAACGCCCTCTCACCG
>c89379_g1_i1 len=240 path=[218:0-239]
CGGTGTCCTTGAGGATGACACTGCCATATCGTACACAGCTGACTGGTGCCTCGAGCTGTC
AGCACCAAGGAAGGGCGTCTCGAACACCGTATCCTGCGCGTGGGCGGCGAGGACCTGAGC
ATCCTGGGTGGTGAGGATGTTAAGGATCTGCAGATTAGTTAGGATGTCTGCTAGATCCTT
ATGGGGTGACGGAATATTAGACACTGAGGATTGGAAGGAGTACTTGGGAGGAGGATTAGG
>c80800_g1_i1 len=422 path=[400:0-161 562:162-172 573:173-245 1428:246-267 1450:268-315 1459:316-421]
GGAAGAAACACAAACATCATTGCACACTCTGATGTGATCAGAGCTTTCACCGAAAAAATT
CATCTTTGGAAACGAAAAGTACAAGTTGGGAACTTTTCATCGTTCTCACATCTGAATGAG
CTCTTATCTGAGAAGAGAAACATTGAGCAGTATGACGTGACAAAAGAGGTTTTATCACAT
CTGCATTCCCTTGCTGAGGAATTTATGCACTATTTTCCAGATGTCTCAATGGAGAATTCT
CTTTGGACATTGGTGCAGAATCCATTTAACACTGATGTGGAGTTGTTACTGGAATCACTG
CAAGAGGAAGCCATCGATTTGAAATGTGACTCCAGCGCAAAAAGGGACTTTGAAACAATG
AAGTTAGAAGAGTTTTGGGTGAAATATCTCCCCATGTACCCAAAAGTAGGTGAAGAAGCA
CT
>c80572_g1_i1 len=4162 path=[329:0-22 @182@!:23-529 857:530-1374 1701:1375-1525 158:1526-3529 @328@!:3530-4034 4353:4035-4042 260:4043-4161]
GGTCACCTGAATGCTGGCCCGTCGCAGGTACTTCTGAGGCGCGTCTCCAGGGCCTCGGCA
TGCGGTGATAGCCCGCCCTGGATGCCTCACCCTTTCGCCACGCCCATGACAGGGCACGAG
CACCAGACAGGGAGATGAGGGAAGTTTCAGGTGGTGTGTGTGACCTGTGTGGAGATGACC
ACCCAGCTGGTAACTGTGTCACGTCCCCACATCCAGATTTCCAGAGCAAATCTCTGAAGC
ATCATGAGGCCCAGTTGGCATACCAGAGTCTGCCTCCGTGGGTGGAAGTGCAAGAAGGAG
CTGTGGGCCAGCAAGTGGTAGTAAGGGAACAGGTACCACATCTGACACGGCTTGGGCCTC
TGGTGGCTCCCCACACACCTCACCTCCCACCTGACACTACCTTTCCTCTCAAGATCTGCC
ACAAGGGAGGTGGCCACACATTCCTGGACCTGTCACGAAAGTGGCTCTGCAATTGGCTAA
GCCTCATCCCTGTTGGCTCACCTTCCAACCATAACTTGCTGGTGTGTCAGATAGATGACC
TGATTTATTATGTATCAACTGAGAACATTCCAGCTGAATCAGAGCTGGTGGTGTGGTATG
CTCCGTTCTACCAACCGAAAGTACAGAAGGAGTTGGAGGAGCTGGGCAGCCCTCACAGCC
TTGTCGGAACTGCTGTGGTCACTCAGAAAGTCATCTCAAGTGGTCAGCCTCCAGCGAGGA
AGAATCTGGTGGTCGCTCCTTCCCTGGCCAGGATAGTGGTGGGCCAGGGTGAGGTGACCT
TCACCCACCACAGTGTGCCACAGAGTGACTCTGGCTGCCATGTAACTCATGAACTGACAG
ATGTAGATGGCAAGTGTGCCACTAATGTGGTGACTCTTAGACATACTGCAGTAACTGAAC
TTTCTACTGTTATGCTCCATGATTTTTCACCAACAAAAAAATACTCTCAAGGGAAGAACA
CTATTCAGTTATGTACCAGCCAGCCACCACAAGTAAGCTCTGAGTCCAGTATCCAACTGG
CCCCAGTCAGGGAAGATGCTACAGGACCAGAGTGTGTTGTGAGACTCACCATCACTGCAG
CATCTGAGTCTGGTGAGGAGCATGCCTTGATGGGGGAGGACACTGCTGAAGATGTGCCTC
TGCCTCTTCCCAGTGATGCTGAGGGAAGTGGGAAAATTCACAGCACTGTAGCACCACGCC
ATAGGAAAAAAAATAGGCAGCTGAATGGACATCAATCAGGAGTGTGTATGGCTGGGTCAG
ATATGGTGAAGCAGCTGCCACCCAGGGCACTTGGAGCACGGGATCCACGGCCCTGGACTT
GTACATATTGTGGGGAGCCCTACACTTGCCTTCTCACCTTTACCAAACACCTCAAGGCAC
ACTTACTGTGGCTTGTGGGACGATGTCATGTGTGTGAGGAGTGTGGCATATCCCTATCAA
GTGCAGAACAGTTGCAGCGACACCAACATTCAGCTCACCTGTGCACTGACCTTGCACAAT
CCTCCAGCAGCATTGCTGATAAAAAGGCAAAAGGGATTGCCAGAAAGAAGAATATTAAAC
CTAAGGCAGCCAATGATGAGGTGAATGATAAAGAAGAGGATCTGGATGACCCTGATGAGG
ACAGAAGTCACAGTAGCCTGAAGAAAATTCCTGCCCTGCCCACCAAACCAATTGAAGGTC
CTCATAGCTGCCAAATATGTACCAAGAGCTTTCACAAGCCTCAGTATCTACTGCGGCATC
TTCGTAAACACTCAGGGGATTTCACATGTCAGTCATGTCTGAAGGTGTTTGCCCGCAAGG
AGAGTCTACTGAAACACCTTTGTCCAGGGGGAGGGCAGGAGGCCAGCCTTTCCTGCCCAG
TGTGTGGCCGCTCCTTCCTTAACCCTCAGCTCCTGCACCAGCACCACCTCAAGCATCAAG
GCTCCAAGAAATGTGAGAGATGTGGCCGGGTGGTCTCCTCACAAGATGCACTGCAACGCC
ACATGACCACCTGCCCCTCTGTACAAGTCACAAAGTGCTACCAGTGTGAGGTGTGTGGGA
AGCAGCTGGCCTCTGTGAAGCAGTTGGAGAGTCACAGAGCACACCACCGTCAGCAGCACC
ACTGTCACCTGTGCAACAAGCCCTATAGTAACCTGTCCTACCTTGCTCGCCACCTGCCCC
TTTGTCGCCAGAGCCATCAGCTGTTTTCTCTTGGCCATGTAGCATGTGAGGATTGTGGTA
[truncated: 6,197,752 more chars]
