# Supplementary material for: Genome survey, high-resolution genetic linkage map construction, growth-related quantitative trait locus (QTL) identification and gene location in Scylla paramamosain
Source: Sci Rep. 2019 Feb 27;9:2910. doi: 10.1038/s41598-019-39070-z (PMC6393678; doi:10.1038/s41598-019-39070-z)
Supplement: Supplementary file 1 — Dataset 1 [file 41598_2019_39070_MOESM1_ESM.zip › linkage_map_Tag_seq.txt]

>100.lm_ll_11068
AATTCCACCTCTCCACCTAAGCCCCTTGTAGTGAAATCCAAGTGTAACAACTGCCTTAGTGATAAACAGCGTAATAGTATCATTATTATCAAAATGTTCCGCACGTATGT
>101.lm_ll_17327
AATTCCCTGACTGCTTCTGTATTTACTCCTTCCTATGTCTTGAACTCTTTCAAGGAGAGATCAAGACACTAATCCTCAAATTTTGGATAGGTAGTCTTTTTGACTTTTTT
>101.lm_ll_24572
AATTCTATCATGAAAGAAATAATTTGAGGCACTGAAACGTTTCCCTGTTTCCTGACAGTTTGCCACGATGAAGAGAAGAGGAGGAGGACGAGAACTCCTTGAGACACAAC
>102.lm_ll_397
AATTCTTAAATGCATTTTAGTATAACTACTCACAAGACCCGTCACCCTGCTGGCGGCAGCTGTCCGTCAGCCGTCCGACACGGATCGGATTCCGTCTCGAGAATCCCTGG
>102.lm_ll_896
AATTCTTGGGGTAACTTGAGAATAATACTAGGCACGCGTGTTCAGATCCGTCTCGTAGTGCAGTACATGTTGTCTAGCACACATTCCTGTCTTTCCCGAGAATAAATAGA
>102.lm_ll_1558
AATTCCCTCAAGTAAAGATAGAAGAATGAAAAAAATATATGCAGTTTACACACACACACACACACACACACACACACACACGCACACACACACACACACACACACACACA
>102.lm_ll_1663
AATTCTCGTCACTCAGGCAAATATTCCATAACAGATGCGCCAGCTGTGCAGTGTTTACATTCCCCTGCCCTTCTTTCTTTCTTTCCTTTCTTTCCTCCTCTCTTTCTTCC
>102.lm_ll_1767
AATTCCATTAAGATTTGTTGAATTGTTTATATTAATACATCATAGTATGTGTTATTAAGTGTATTTGTTCATTAGGCTTTATTGTTATTATTATTATTATTATTATTATT
>102.lm_ll_1819
AATTCAATTTATTCCCATTAACACAAAGAAGACTAAGAGGCGGCGTAATACAGGTGTTTAAAATTATCAAAGGCATTTGATAACATGGATTGCAATAAATATTTCATGAT
>102.lm_ll_1962
AATTCACTGATCTAAATGGCACATACAGTCTCTTAACTGTTTTGTACCACTAAATGATTCCACAATTCACTTGCTTAACTGCCATGCTAACGGCATGAGTTTCACTGATA
>102.lm_ll_2358
AATTCTGTTGTTAAAGTGGTGCAGCCAACTGCGGCGGGCAGCAGCCAGCCACGTCTCTAGCAAACATTGTTATCGCGCTCCGCAAATTGGACCGAGGAATCTTTTCTCTC
>102.lm_ll_2548
AATTCAGTGTATTTAGCGTGTGTTCTCTCCCTTTTGATTTCCACGCACTTGTTTCCTTTTTTGTCTCGCATTTTCATCTGATAGTGTTTGATTTCTCCGTGTGTGTGTGT
>102.lm_ll_2715
AATTCCTACAAAGTCCATAACGGTCTGACAGCACAACTGGTTTATCTGTGTAGCGCCTGAAGAGACCCGCCTTCCCTGCGCCTAAACCAATCACCTTGTCATACCAAATG
>102.lm_ll_2734
AATTCGCTTAAGTAATGAAATACATATGGTAGGATTAAGATTACAAAGACTGGATGGAAGGGAGAACAAAACAAGGAGGAGTAGGAGGGAGCGACACTAATATTTTGTCA
>102.lm_ll_3111
AATTCTCAAGCATTTCATTTCTTTCCCTTCCTCTCAAGTACTGACGGGAAAATTCCATCCTTTTATGAAAATTGAGGAAAAATAATGGAGGAATATTTTGCTGGGGAAGA
>102.lm_ll_3200
AATTCCGTATCATCAATTATAAAAAAAAAAAATATCATAAAGACCTTTGAAAATACTACTAAAGAGTGAATAACGAGCCTTTTTTTCTTGCCATTCCTCTTACTGGATGG
>102.lm_ll_3305
AATTCCCAAATTATCGTATCATCGTATGAATCCCATTGTACATCGTACATGGGCAAAAATTATTGTACTTGTACAATAATTATCGTACGTCTGGCAACGCTGGGCGGCGT
>102.lm_ll_3335
AATTCAAATCATAGGAAGGTGGAAATACAGAAGCAGTCAGGGAGTTCCAGAGTTTAGCAGAGAAAGGGATGAATGATTGAGAATACTGGTTACCTCTTGCATTAGAGAGG
>102.lm_ll_3668
AATTCTTTCCACTCTCAGCTCCTTAACTTTTCGTTCCTTTTCCTAAGACTTCTCTTTCATCGTCCACGTACATGTAGTAACAAATTAATTAATATAACACTAATTATTAA
>102.lm_ll_3828
AATTCTAATATTATTTTGTACTTTTCTCTTTTCCTCTGATATATTAATCTATTAAATTCTTACCCAAATTATCTGTCCTTTTCTTTGGCTGTTAGCACTGTATTTAAAGT
>102.lm_ll_3830
AATTCTGCCAGAATTTTTGCATCTCGGTACGTAAGAAGATCAATAACAAAAATTTTATTTTTTTTCTTTTTAATAAAGTGTTATTTGTGGGTTTTAGCTTTTTGGTACTT
>102.lm_ll_3838
AATTCCTTCAAGAGGGAGGTTTCAAGACACTTATCCTTCAATTTTTGACTACCGCTTTGGACCCTTTTATTGGACTGGCATTTCAGTGGGTGTTTTTTTTTATTGCATAT
>102.lm_ll_4011
AATTCTATATTAGTTTGCTTGACATGGTTATGTATAAAATAGGATTTTAGCTTTCACCATGGTAAAGAAGTAATGAGTAGATAATACGCACAGCGCCTTAACATCAATTA
>102.lm_ll_4142
AATTCCTTTGTGCATGGTGGCAGGCGTCCCTTTGCCTCCCTGCCCCACCATCTCCTGCTGGTGGCCATGACCAGGACACTCTGAGCCTGCCACCCATGCTGCCCTCCTGC
>102.lm_ll_4312
AATTCCACTAGTATTTAAGGTCGACGTTAAATTCTCGTGATACTCCAAGAGTACGCTGCGATCGTCGAGTCGTGACGCTGGACCACGACTGTGCATCACGATAGCGCTAC
>102.lm_ll_4337
AATTCTTGTTACCCTGCTTTCAAATGCCCCAAAGACTCTTTATCGGGTTCTCATTGATGTTTTCACATTGATGGTGTCGGCTTCTTGTTCAGTTATCACTAGAATCATGA
>102.lm_ll_4388
AATTCATCCTTTTTCTCTTTATTAATTTCTTCTTCGTGTATTTCATCATCCTTACGCTTTCATTTTCTCTCACATTTGCTTCATCCCCTTGTCTTTCATTATTCTTTCTT
>102.lm_ll_4531
AATTCTTTTGGCTATTTTTTGCTACGCTTATTATCTTATTATTATCTTATTATCCTAATTTCCCTTAGCAACCCTTACATTTTTCCTCAAACTCTTAGGTAGTTCCTTAT
>102.lm_ll_5063
AATTCATGTGCGTTCTTTCCTTGGTCTTGCGGGTTTTAACAGTCCGCTCATCGAAGACTGTTTATTTCGTCAACTCTCACGCGTCTTCTTTAAAAGGATGTCTGTTTCGT
>102.lm_ll_5065
AATTCAAGTCATAGGAAGGTGGAATTACAAAAGCAGGCAGGGAGTTCCAGAGCTTACCAGAGAAAGGGATGAATTATTGAGAATACTAGTTAACTCTTGCATTAGAGAGG
>102.lm_ll_5204
AATTCCTTCAAGGAGGTTTCAAGACACTTAGCCTTCAGTTTTTTTACTACCTCTTTCCCTTTTCTAGTGCTGGCATCTCAGTGGGCTTTATTATTATTATTATTTTTTGT
>102.lm_ll_5207
AATTCAAACTTTCGGCAAGACAGTCAAGGTTGCATATAACATGTTATGAGTGAGGCTGTAAGAGATCACTAAGGTCTGAGCAATTTTCAGTTAGCTTTGACTATCTTGGT
>102.lm_ll_5348
AATTCTGAACCGCCTTGCTCTCTCACCCCAATAGTGTTACAGATCAGCCATAGGTGGTGGTGACAAGAGTGACCGCCTCCCTGCCTGCCCGCCCGCCCGCCTCAGTGCTG
>102.lm_ll_5584
AATTCCAACATTGCAAAGCCACCCCAATTGTTCCCTCTGACCTTCCCTTTAACGCATAGAGGGACTGATATGGTAGAAATGTGGTTGCTGGTATACCATAACGGTCCGCT
>102.lm_ll_6154
AATTCTGGAAAATCAAGAAAGTATTGCAATATCTGGTATTAACATCAATGTTAACTTGGTCTTATTATTTAAAGTAAGTGTATCACAATCAGGTACCACAGATTAGTTCA
>102.lm_ll_6464
AATTCTCTTCCTTCCCGCTGTTAGTTTAAATCATGTTTGAGTTGCCTCTATGTTATTCAGATTAGCTGGCTGGTGGAGTAAAAGATAATTAGGTAAGTTGATAGGTAAGT
>102.lm_ll_6541
AATTCTCTTCATCCGCACCTCCTTTCCATCTCCACCTAGCCACTGCCACTATCAACCCCACACATTCCTGCTCAGAAGCCACGCTGTGATTTACTGTTCACGTAAAGCTC
>102.lm_ll_6736
AATTCACATTAATGACACAGTGAATAATAATGCATGAATATTAGTGAATTTAAGTACTACTACCAATTACTATGCCATCCTTAACTCCACAAACCTTTCTGTGCAGGATC
>102.lm_ll_7463
AATTCCCTTCTATATTTCCATCTTCCTATGACGAACTCCTTCAAATGGGAGGTTTCAAGACACTTATCCTTCAGTTTTTGACTACCGCTTCAGACCCTATTCGTGGACCG
>102.lm_ll_7476
AATTCTGACATCCGATACATCTCTAGAGGAAACACCTGTGATTGTGAGTGTGGATGTGAGTGTATGCTTGTTGCTCAGCTTCACGCGTGATGGTCTTGTGTACAGATTGA
>102.lm_ll_7704
AATTCAGCCCTATTATTTATAAAAATGCATAAAATCAATCTCAGGTGAGATTAATGATCCTAGCTGTATCACTCAAAAATCACTACACCACAACATCCAAGATAAATGGA
>102.lm_ll_7761
AATTCCTGGTACAGTTTACCTCATAAGGGAGCCGAAGGAAGGACATCTTGAGGGAGAAGACAAGGGGAAAGACGGACAAAGAGAGAGAGAGAGAGAGAGAGAGAGAGAGA
>102.lm_ll_7780
AATTCAGGCGTGGGTAGGCCCTCTGCCGTCTGTAACTTTTTTGGGTAACCCTCTCCCGGAATAGAATTGCTAAATAACAACAGATTACTATGCACCACAACAAGCTGTAT
>102.lm_ll_7842
AATTCTATTATGTGTGATTTTTCTTCTTAACAGGTTTCATTTCTTAATAATGTACCACTTTGCCTTCTTGAAGAACTTTTTGAAATGTCAAAAAAACACAAGGGGACTAT
>102.lm_ll_7980
AATTCTGGACCTTGTGGCGGGTGGCTGGAAGGGCTGAAGTTGAATGGCGCGAGTTCCCGGCACGCAGCTATGATCAGTCCTCTAGAGTTTGTAATTTGGGAGTGGGGCGC
>102.lm_ll_8211
AATTCATGGCACAGTGATCTTGTCACCCGTGGCCGACCAAGGGGCGTTCCCAGAATCTTTGGGACGTGGGTGTGGGTGTGGATCAGCCTAGCCTTGCTCGTGGTTCCCGT
>102.lm_ll_8257
AATTCAGTACAGTTTAGGCTCGTACAGTATTTCTTATTTCGGTTATTGTGTTGTGTAGTGTACGTGTGATATAGTGTTATTTTTCATGCTTCCATGAGATTTGCCTTGCC
>102.lm_ll_8369
AATTCACCATTAATGCAAAGACCAACCTATGTCCTATTGCAGAACAAAAACAAAACAGGTGGTCAGAATGTGTGGCTTTGTACAATAACATAACCGTCTCCATATACTGA
>102.lm_ll_8384
AATTCCACACATTAATCAAACAATTTTCCTGCACTTATTTGTACCATTTATGCTGATGATTTACTGAGGAGGAAGAGGAGGAAGAGGAGGAGGATTACAAGTAGTTACAA
>102.lm_ll_8537
AATTCCTCTATCTATCATTTTGACACAACGTTCCACACAACTATCCTCTCTTCTTCAATGACACTCAACTAAACATTCTCGGTTTGTCCTTTTTCTTATAATTTAAACCG
>102.lm_ll_8761
AATTCCTTCACATCACAGTCTGTAGGTCACTAAGGAAGAGAGGACTGAGCCTCACTATGCCACTCTAAGCAGGAAATCTGACAGTTCATGCTGCAGGATCTGACAGCTGA
>102.lm_ll_8796
AATTCGCGGCATTAAGATCGATTCCTTTACACAAATTCTTAGGAAGAAATACATAATTAACAACGGGATCAGATACCGGGCGTTGGTGAGGCAGAACAACGACAGGGTGA
>102.lm_ll_8840
AATTCCTCAGGCAAAGTGTTGAAAACATGCGGATCATCCCTTGACCTCTGTGGGTTACGTGTTACACAGTATCCATTTTCCCATAAATTACTGGATGATGCTTCTAGTCC
>102.lm_ll_8873
AATTCTTTTAAAAAATACCACTGGAAGCAAGAAAGTATTGAAAACTCTCGTAAACTCATCTCAGCCACGCCAAAGTAGATTATAACCTAACGTAACCCAAACTCTAGTAA
>102.lm_ll_9007
AATTCACTCTGATTAAGGTGAAGAAAGAGGAACTCATAATTGTTTTCCACCACTTTCAGATGCTTTGCAAGACTTTGTTCAACCTAAGGTGCCAAACCCTACCCAGGCCT
>102.lm_ll_9188
AATTCACTTCTAAGAAGACTAGATGGTGTTGGAGTGGAGTAAGATTCCACAAGGGGTAAAATCTAGAGGAACTGAGAGAACTTGGGGAAGCCTGCACGATTACAAGCTGC
>102.lm_ll_9345
AATTCCTTCAAGAGGGAGGTTTCAAGACACTTATTCATCAATTTTTGACTACTGCTTTGACCCTTTTATGGGACTGGCATTTCACTGGGCATTTTTTCTTTATTGTTTTT
>102.lm_ll_9351
AATTCTCCTCCGGTCTTTGCAAGAGTTTTAGAGACTCGTGGGCAGCTATCCCCACACCAGTTTTTCAATCTCAGGTTCCTGCGCCTACAAGCATCGTCGGATCAGATAAG
>102.lm_ll_9669
AATTCATTGTGTTCATTTACTATCGTGACCGTCGCTCCGCGGGCCACAGAAACCCTGCCCTCATTCACCATCATCATCATCGTTATCATGATCATTATTATTATTTTTTT
>102.lm_ll_9746
AATTCCAGCCTCTCACAAGTCAAGTGCGTGAAGAGAAACCTTGACCGTCTGGGAGAGGTGAGAGGAAGGCCTACTCACTCTCTCTCTCTCTCTCTCTCTCTCTCTCTCTC
>102.lm_ll_10119
AATTCCCAATTACTCGCTTGTTCTTCACAGCCAGAAGAAAGAAGGCATAAGTATTTTTAGAGAGGAAGGCCAATAGAGGTCCAATCATTGCACCATCCAGAGCAAAATCT
>102.lm_ll_10177
AATTCAAAGGCTGGTGCGTAGTGGAACAGTTTTCAAGAGTACTTGTGTCACTTCTTGATTGGAGGACTGATTAGAGTAAATACCAGAGAGAGAGAGAGAGAGAGAGAGAG
>102.lm_ll_10237
AATTCACGATGTCTTCTATGAAATTTGCTCTTTGAAGCAAAATTCTTGTTCTCTGAGAAATAAAATCAGATAAGCAACTCTGGTTTCTTTTATTTAGATAATTTATCTTG
>102.lm_ll_10281
AATTCACTATGAGAGAGAGTTTTGAAAGTCTCTCTCATGGAAAGACTTTCTGGAGCACAAATCTGCACCAACCAGGTCAAGGTGATCCCAGAGGCCTGAGTGAAAATCAG
>102.lm_ll_10337
AATTCTGTTTCTCTTGCCAGGCTCCTAAATTGGTAAATATAAATGGTTTGCTCGACCCTAAGAGAATGTTTCAGGAAAGAGAATAATGATATTGGATGCGTGAAAGAATT
>102.lm_ll_10393
AATTCCCCGATGAAAAGGCACATGCATGAGGAGATGATATCATAAGGCAGGGTCCTCAAAGTCTGCCAGGCGGGGTCTAAAAATACCCTCCTGCCGTGATTATTAACGTG
>102.lm_ll_10401
AATTCATTCATTAACTGGACAGCTGATTAAGTGGCAGTCAGGGAGTGAGGAGGGGAGGGAAGGACAGAAAAGTGGGAAAGTAGAATGAGTAGGGCAGGAAAGGAGAGAAT
>102.lm_ll_10706
AATTCAAATATGGGGATGATCGGTGGAAACAGGTAGGGATGTTTCATTCAGGGAGTGGCACGTGTAAGCCTGGTGGCTTCTTGCTGCTTCCCTTATTTCCTTATTCATGT
>102.lm_ll_10770
AATTCCTCTTTGCCACACTCTTACATTGCCTTACCATTACTGTGGGTCACTTCACCTTCAGGTTGAAGTGAAGGAGACTGATAGGAAATTAAAACTTGTGCATAATGCTT
>102.lm_ll_10788
AATTCTTTTACTCCCTCAGCGTTGCTCTCCTTCCGGCAAATGCAGCGGCACAGCACAGAGAACGTTGTGTTAGAATTAAAAGATCGTATCTAGTGCCCGCAGGAAGGCTC
>102.lm_ll_10797
AATTCACTACAGAAGATCACATCAGCTCTGACCACGATTGATTTTCACCGAGTCTCAAATTTACAACGTTATCTCATCTGCATCTACACATCCATCCATTCATCACAACG
>102.lm_ll_11327
AATTCGACCATGGCGTAAAAAATCTAACTACTATGTAATTCCTCCCTTAACTTGAGTAGCTTTTACTCCTTTCGTAAGTTTTTTCTTAATTTTTTCTCAGCAATATCGCA
>102.lm_ll_11439
AATTCCTCAGACTGGTCTTTTTTTTAAATTATTATTACGTATTATTCCTTATGACAGTACGTTGCATTATAAGAATTAACCTCATTTCATAGCCGCTTGAAAATCATGTT
>102.lm_ll_11515
AATTCTGGGTCGTTAATGGGGAAACACACATGGGAACACGATTAATGATGTCGGTGGTCCTTGAAAAGTCCAGGTGAGAAAATGAAATCTTTCTGGATCATTCATGAAAA
>102.lm_ll_11574
AATTCCTCACATAAGTTTGGTGAAAAACAATCACTTAATGCATTTGGAATGAACTTTGATCATCAGGTTAGTGTTTTAAACAGGATAACTGAGATAACAGTTAAACAGGA
>102.lm_ll_12003
AATTCTAAACTTTCAGAGCATTTGTTCTCTAATGCACGACCTCTGGAAAGTCTTAGGTATGCATAATAGCGACAAATGACACAAAATGGCGTGCAGTTGGTGTCTATTCA
>102.lm_ll_12370
AATTCCTTCAAGAAGGAGGTTTCAAGACACTTATTCATCAATTTTTGACCACTGCTTTGAGTCAACCTTTTATGGGACTGGCATTTCAGTGGACATTTTTTTTATTAGAT
>102.lm_ll_12857
AATTCTTCTCTTGTTTCTGCATTTACCCCTGCCTATGATTTGAACTGTTAAAAGAGAGGAGTATCAAGACTCACACGCATACACACAAAATAAATAAATAAATAAATAAA
>102.lm_ll_13355
AATTCATTAACTGCTATATGTTTGCTGTGGGGCCTATAGATGACTGAAATAGCATATGAGGAACTTAATATTTTGAATCTAGTTGTGCAGATTTCTATATTATCTTATGA
>102.lm_ll_13361
AATTCACAATTTTGTACATGAGTGGCATGCCATTACCAGTGATCCAAATATTTTAGATATTGTTCAGCATTAACATTTAGATATTGATGTTGCTAACATTGGTCCCTTAT
>102.lm_ll_13596
AATTCGACTTAATCGGTCAACTTTCAATAGACTGTAGTGGAAGCTGTTGAGGAGTTTGAGGATGTATTCGTGACTCTGGTGAAAATTTAACAAAGATTTTGTACCACTGA
>102.lm_ll_13608
AATTCGGATGGCGGCGTGAACTCACTCCACCAGCTGATGAAAATTTGACTACCTGTCATGCTTACTTCATTTGCTACGCTTCCTTGGTTAAGAATGTAATAATCCCCAAA
>102.lm_ll_13622
AATTCATCATGTGAGACTTGAAAGTCAGTACTTGTTTACCTGATCTGTGATTGGTGGGGAGGGAGGGAGGGAGGGCAAGGTCACATTGACTGATGTGGCACAGCTCAAGG
>102.lm_ll_13674
AATTCAGATGTAAGTCGAAGACTCCCTGTATATGCATGGCGCGTGAAAGCAAGACAGGAGGGGCAGCGGAGAAAATGGATAAGCAGGGGAAGGGGTGGACGGCCAGGGGG
>102.lm_ll_13794
AATTCATTAAAATTTTTCCCTCCGTTTTAGTTTTGGAATGTGAAAGCCGTTTTGGTATCCGATGGTGAAAGAAAATAAATAAACGATACATAATTAATATATCTGAAAAG
>102.lm_ll_13882
AATTCATCGTAAAATAAGAGACATGTGATTTATGTAAGATTAAGTCGAGTAAATGTTTCAACCTTCTTTTGAATAATATAAGAATGGATTGAAATATAGCAGGGAATATT
>102.lm_ll_13983
AATTCATGGTAATGGAGCAGTTCATTAATGTGGCCGAGGAACTGGTACTGCTGCTTAGGGAGAAAAAAAATAAAAGCCTAAAGGAAGCAGCTACAGGGTCAGATGACTAC
>102.lm_ll_14202
AATTCAGCAGGAGATCACCAGTAACACGATGAATCGGAATGCTAAAGAGCTGCTCTACTGTGACGGCTGGAGTGTGTGAGAGTTCGTGGCCCATCCTGTGAACGGAAAGT
>102.lm_ll_14268
AATTCCAGCTAAGGTTTTCATCAGGTGAGGTAGAAGGGAGGGATACTTTTTGGTGCCCGAGTGACGCTTCGCCGCTCCGCCCGCCTCCGTTGCTTTGGTGTATTGTGTTA
>102.lm_ll_14492
AATTCACTTTGTTTTCTTAGTCGAAGAGAAACACATGTCATTCCTAGAGCATGACATGACAGAGGAGATGTTGTAATGAGATGACATGTTCCTCGTCCAAACGTCCGCGG
>102.lm_ll_14552
AATTCTCTCGTCGCGGTGGTAGATCATGTTCTTGCAACACAGGGACGGCTCATCGACAATTAATTTAGCGCTAATAAGACGGTGCCACAACGTCTTATTTTACATGGCGC
>102.lm_ll_14564
AATTCTCTCCCAGCACAAGTACTGAGCGGTAACACGGTGGAAATCTTCAAACAGTGACTGGATTAGTATTTCACATCAATCTTTCAACTTGTTTGCTTCACTCCTTTCTT
>102.lm_ll_14681
AATTCCAATTACAGAGAGACTATGCATAGTAGTGGCCGGTGCTGATGTGAAGATTAGAGCGGTGCCAGAAATGTGTATTGGTATGCGGCTGAGAGAGAGAGAGAGAGAGA
>102.lm_ll_14709
AATTCCATACTATTATCGTTTTGGTGCCTAACATACTGAAAAACACTCAAAAGTAAGGTTTCTCGTAAAGTCGTTTCATTTCCTCATGTAGGTGGCTATGCATTCACTTT
>102.lm_ll_15079
AATTCTTCGCTCAAACCTTTGCTGAAAACTCTAGCTTGGACGATTCAGGGCATGTTCCTCCCTCTCCTCCACCTTCTGACTGCTTCATGCTACCTATTAAAATTCCTTGC
>102.lm_ll_15338
AATTCTCTTTCCCTCGCCATCAAAGAACTTATAAATATTGGTAATTTTTCTCAGTTTAAGAGGAAAACTAAAGAGCATTTCACTGTTCTGAGAAATATATAGATAACATA
>102.lm_ll_15372
AATTCGTTATATTTCAAGTGATAAAAGTCGATCATCATGGCCAACATGATGTGGCCATCCTGCTCTGAAATTGAGGAGCACACACACACACACACACACACACACACACA
>102.lm_ll_15384
AATTCTGCATCATCATTGAGAAAGACACACACATGAGAACCCATCTAATTATGTTTGTGATCTTTGAAGATACTCCTAATGAGAGAATGAAACACTAAAGAATATGTACA
>102.lm_ll_15417
AATTCCCTCTTCTTCTTGGGCGTCTTATGGGAGGTCTGTATTTCCTCCTATCTTATTCATTCTCGTCCTCCTAGTTATTGTCCTCCTCGTCGTTCTTATCTTCGTTGTAC
>102.lm_ll_15456
AATTCCTCTGCGAATACTACTGTAGGAATCGCTTGCCAGGAGAGCTGTAGTAACCTTACGATGTTAAAGAATATAGAAGAAACAAGGGAAGAAGATGGATAAATGAGGAA
>102.lm_ll_15513
AATTCCAACCCTTTCAGGACAGTAGTTCTTTGCTCGAAGCATTTCAAGGAAGATGATCTCGACAGGACCTCACCACACTACCTAATACTGAGGAAAGGAGTTATGCCAAC
>102.lm_ll_15568
AATTCCATATTATGAACAGGAAAAACACATTTGAGAACCCGATTAATCAGCTCTGTGGCCTTTGAAAATAGTCGTGGCGAGAGAGCAAAGCGCGGCGCCCTACATAGAGT
>102.lm_ll_15774
AATTCCATAATAGAGAGAGTACTTACGACTCATATCATTAGGTCATTCCCTCTGTCGTAGAGAAAAATATAGCACTTACTCGGAAACTAGTTAGTGTTTATTTTCTGTCC
>102.lm_ll_15783
AATTCGCCAGAGGTCTCCTGGAACTAAGCAATGCTCCCAACTTCACAGGACAATCCCCTGCGCAACACCTGTAAGGCCGCCGTCTTCGCTCCTTCGTCCCTGCCCACCTG
>102.lm_ll_15914
AATTCTGGCCCAGGTGTGACGGCCGCGAGTCTTGAGTTCTTGCTACCTTCGTGTACTTCGCTCCCGTTTTCTCTTTCCCAGGTCCCTCTTTTATCGCTCACTTCTGTCTG
>102.lm_ll_15942
AATTCTACTGGGACAAAAAGCCTAGTAGGTAGCTTTTGTATTGCCCAGGCTGTCCATGACGGTGGGTGTGAGTAGTGATGGTTTTGATCTGCTACCCTGTCATTCCTTCC
>102.lm_ll_16230
AATTCCTCATTAATTAGGAAACGCTGGCACCCTTCCCTCCCAGCCTGGCCCCGCTATTCAGTCTGCTCGTGTTGCGTGCTAGCCAGTCAGTCAGGCAGCGGCACGGCGAG
>102.lm_ll_16275
AATTCAAAACAAATCCCTACGTTTTGCCACTAATTAAAGATACCCTTATTTATTGAACACAGAAGATATGCACTTACATACTAAAACCAAACCGGTAAACTTATTCACCC
>102.lm_ll_16368
AATTCAAGGGAAGGAAAGGAAGTTGAAGGCGAGGTTGAAAGGTTGGTTAGTGAGTGTTATGAGTGGTTCCTGTTGTCTCCTTTCCTCTCTGTGATGGTTTGAGAAGTGCA
>102.lm_ll_16702
AATTCGCTATTTTGGTGTCATCAGCAAATTTTCATATTAAACTAGCAACACCCACATCAATGTCGTTAATATAAACAAGGAAGAGAACAGGTCCTAAGACTGATCCCTGT
>102.lm_ll_16811
AATTCCCTGAAAGTTTTAGGGATTTCACGAAATTCCTAGTTTCACAATCTTACTGTAACATATATACCGGTCTGTAAAGACTAGGAAAGTTAAAGGCTCTGGATTGGTCG
>102.lm_ll_16860
AATTCGTTTCCTCGCCGCCTGAAAGATCTTCCAGTACAGGATGAGGATAGCAGTGAGCGGCACGTAGAAAGTAGCCATTGTCGCGAACACTTGGTAGGCGAGGTCTTGGG
>102.lm_ll_16863
AATTCTTGTGATGTACGTGACTTGCCTCAGGTAAATATGTGTGTTTACCTGCCCTGCTAATGAGAAACAGAGTGGGAGTGGGAGGAAGGTGCAGGCAGGTGAGATGGAGG
>102.lm_ll_17001
AATTCAGCTTTAGAGGTAGATTTGATAGCAGTGGTGCCATCTGCTTGATATAAAGGGAAAGAAGACGCAAAGTTATTGAAGATGTTTTTGGCTAGGTGCCAGAAGTCACG
>102.lm_ll_17022
AATTCTGCTGATGGAACAAGTTATGGACCAAAAGCCCCCAGTTTAAAATATAAGCTCATATCACATAATGTGAAAGATGTGATGGAAGCTTGGCACAGGGCTGACAATTA
>102.lm_ll_17055
AATTCCATAGTCACTAACGAACAAGTAATAGAAATGCAGAAAAATCTAGACAAATTGGCAGAGTGAGGACAAACCTGGCCAACTAGTTTTAATGCAGATAAGTGCAAAGT
>102.lm_ll_17146
AATTCAAAAGAGAGCTTGATTAGATTTAAGGACTAGAAGGAGGATTAAAAGTCAGCAAGCAGAATTTGAACGAACTCTACTGGCAGGAAGAATCAATAAGAGCGTTTGTG
>102.lm_ll_17265
AATTCAACATGAAGAGCAAGAGTTGGGAGGAGCCATCTGTGAGTGCTGAAGTGTCTCTCCCCCTCCTCCTGCCTGCCTGTCTGACACTGAGGGGGCACACAGGCTGGCAG
>102.lm_ll_17292
AATTCCTATATGTAGAAATGCAAAGATATATAAAAATTTCTCGCAATATTAGCAAAACTTCTGCCGTGAAATTCCAAACGCAGCTTTATCTGTCTGGTTCCTTCACAGCA
>102.lm_ll_17580
AATTCAAGTCAAAGTAAGGTGGAAATACAGAGGCAGATAGGGAGTTCCAGAGTTTACTAGAGAAAGGGATGAATGATTGAGAATAATGGTTAACTGGCTATTCTACAGAT
>102.lm_ll_17598
AATTCGTAATGAAAAGAATTTATGAAATTAGGATTTTATTTACTAGTGTTACTTTAATAGTTGTTGTTACTGTTGTTGTTTTTGTTGTTGTTGTTGTTGTTGTTGTTGTT
>102.lm_ll_17788
AATTCATGACTCAACAGCATTGCAGCATTCACTGACCACCAAGTCAAGGTTTAGTTATCGCCAGCCAGCTGAGTGGTACAGACGACTGTTTGTGATCTCTGTGATTATTA
>102.lm_ll_17883
AATTCAAAACGCATATCTGGCATGATTTCAGACAGAAATTTAAAGGAAAAAAGTTTCAGTAAATTAATGCTTAAGGTATCATCTGCAAGCTGCCTCTTCATCCTGGACGG
>102.lm_ll_17913
AATTCGATGATGAGTGTGCACATAAAAGTATAATTCAGTTCTGATTTAACAGATCCTTTAATCGAGTCAAGCTTAACCATACACACACGTTCTTACAGACTGAAACTGAA
>102.lm_ll_17975
AATTCCTTGCAGATCAAACAACCCAAGATTGAAACGCAATGCATAGTAGTGAGTGTTATGCTACTTCACTAATGACATAACTACATATCTCTTTTAGTGTCCAGTGCGGC
>102.lm_ll_18042
AATTCCCAAGACGCTTTGGTAAATATTTTGATCATCATAAACGTTCCTATAGAAGCCTCGTCTTGGTCACGGCTCCCTTCCCTTCCCTCCCTCCTGTGTGGATCTCAGTC
>102.lm_ll_18739
AATTCTGGAAGGAAGTGAGCGGCAGTGTAGTGTGACGTCACCACTCCGCGGCGTCACACAGGTTCACAGCGTCACTCAGGCCGTGATGTTATGGTTTTCTCAGAAGCCTC
>102.lm_ll_18790
AATTCAAGTCATAGTAAGGTAGAAATACAGAAGCAGGCAGGGAGTTCCAGAGTTTACCAAAGAAATGGATGAATGATTGAGAATACCGGTTAACTCTTGCGTTAGAGAGG
>102.lm_ll_19179
AATTCAAGTCACAGGAAGATGGAAATACAGAAGCTGGCAGAGAGTTTCAGAGTTTAACAGAGAAAGGGATGAATGATTGAGAATACTGGTTAACTCTTGCATTAGAGAAG
>102.lm_ll_19265
AATTCAAGTCATAGGAAGGTGGAAATACAAAAGCAGGCAGGGAGTTGCAGAGTTTACCAGAGAAAGGGATGAATGATTGAGAATACTGGTTAACTCTTGCGTTAGAGACG
>102.lm_ll_19422
AATTCCGTGGTGGTAGCAGAAATAAGGAAACTTTACAATTTATTTTCGATATGTGCCCTGTATGTTGATAATATTGTTCTTTCTCAAGGGCATACTGTTATTGTTATGGT
>102.lm_ll_19458
AATTCCTAACGCCTCACGCTCGCTAAGGTGTCAGATTATGGTGGAGAATGCAAGGTAGGTATTTCGCAACTGAGTCATGTGGTTTAATTCAGTCTAGTAACATGTTTGGA
>102.lm_ll_19682
AATTCAGGTTTTATCTTCATAATTGAGAGCGAGGCAGGGAATGAAAGAGATCGAATGCACAATAAGACGGAATTTTTAATAAGAAAGAGTAAGTTTTTGTAATGAGAGTA
>102.lm_ll_19695
AATTCACCGGGGAGCCAAGGGGGCGCCAGCCTGCAAAAGTTTGGGAACCACTGCTCTACACTAATTGTTCTTATATCTGGCACGCCACATTTTCTCCAGAAACTTTTTCA
>102.lm_ll_19905
AATTCTCTATAAGCATCTGAAAGAAAGTTAGCGATGAAAAACAATACATTTTGCATTTTCTCCCCAGTTCGAAGATTGGATGTGGCTGCAGAACAAGTAAAGATGTCTCA
>102.lm_ll_20185
AATTCTGGGAGACCTATCTGATGAGTCACTAGAGGAGGCGGAGGACATGCTGTGGAACACTGCCCTCAACTGGGACCCCACCGGCTGCTCCCTGAAGCTTCTGTGCCACC
>102.lm_ll_20422
AATTCCTTGCTCCCAGTTTCAGCGGCTTTTTCTTACAGCTTCTGGCAGGCTCTAGCGAAGTAACGTACCGAGATTTCTTCAAGAGTGCTTCCAATGTTCTAGTGAAAATG
>102.lm_ll_20427
AATTCATTGAGCGCGTTCTGTTAGATAAACACGCAACTGTCAGCACTTGGTTGGTTGGCTCCTCCTGCTCCTCCTCCTCCTCCTCTTTTCTCCTTCTTCTTCTTCTTCCT
>102.lm_ll_20642
AATTCATGGATCAGAGTTTCATACAATATTCAATAAAGTTACGAGTGTGTGAATGTTTTGTTTCAATCTAAAACTTCACCTTTGGGATCTATGCGGAAGATGTGAGCAGA
>102.lm_ll_20772
AATTCCAAGACAAGGAGGAACGGACAGTGGAGGAGGAATTTTTGCTGGTGGAAGGAAGGACTTAGAGAGTGGAAGCCTTGCGTGGGAGGAGAGAAGAGGAGGAGAGAAAC
>102.lm_ll_20836
AATTCATTATAGCGGGGACGACTGAAGCACCATAAAGCACAAATAAAAGTCTACAAGAACTTTACTTGCAGTCATCGTCCACCACCACGTCCCTGCATTGTGTTGAGTGA
>102.lm_ll_21032
AATTCGTTGCAAAAATGTTAGTAGAATCATGAAAGGATGCTTAAAAATCCCAGTAACCATCTGTTCAGTGTTCAAGATGCTGAAATATGAGAGATGGCAGTCCATGGAGA
>102.lm_ll_21039
AATTCCACTCACACAGTAAAATTTTCAAACGTGCACCTTAATAAGTAAATAAATAAATAAAATAAAATAAAAAGATAAATAAAATGCAATATATATCCAAACACGAGAGA
>102.lm_ll_21215
AATTCTCTCTACTCCTTCCTACCGCCTGATGTTCTCCTGGTGGCCTGCTGGTGTCTGTCCCTTGCATCTCTCCAGTTCTCTATTTTCGATGATCACTGTGTCCTGTATAG
>102.lm_ll_21247
AATTCCATATTGAGATCTCTGCCTTCCCCGCCCACTCACCTTTGCTTTCTATTTATATTTGTGAAATCCGCACGCTCATCGTTTTAGTCTTCCATGTCACTTGTTATCTT
>102.lm_ll_21289
AATTCTTCTGTGGTCCAGAGAAAACACAATTAACCCCCTAGTCTCTGTCTATCTTTGTTTTGCACTTCAATTTGTCATCATCTTGGAGAAGACAACACAGACTTACTTCT
>102.lm_ll_21591
AATTCCCACCTAGGAGAAAAATTTCACCATCTCTCTCACAATGTTTTTAGAGTTTATACTCCTGAGCGGAATGGCTTCAGGGAGCCTAGATGACATACACATAATAGTCA
>102.lm_ll_21963
AATTCAAAGACTTTCAACATTTTTCAAAAAGGAAGGAAATTAAGAAAGGCAGAAGGATTGTCTTGAGGGGAGTTGTATATATCCCTGCAACCGTAGTGCCTTATTAGCTA
>102.lm_ll_22165
AATTCTGAATAAAATAGACTTGTTCAGAGGAATGGCGTGTGTAGAGAGCTTTGATATCGTTGCTTTAACAGAAACTTGGTTAGATATGTCAGGAAAAGTATTTAATCCAG
>102.lm_ll_22193
AATTCTAGAATGATGTTAATAAATAGCAAATAATATATGTGGCCCATCTCATCGGGTTTATTATGTAGCTACAAATGCGCCAAGTAACATTATGTTCTAGGCAAGCAACT
>102.lm_ll_22421
AATTCCCAGCCTAGTAGACAGACGGATTAATGATAAGGAGAAAGAGGAAGAGGAAAAGATCAACGAAGAGAGAGTCAGCGATACGATGAGAACAACAAAGAACTATTAGA
>102.lm_ll_22463
AATTCACGTTTTAACAATGTTGTTCTGATTCTTCTTATAAGGTCCTCTCCATGCATTTTGGTTTTCTAGTCTCTAACATGATGGTAATCACTCATAATAAACGTTTTTTT
>102.lm_ll_22486
AATTCTTTTTCATTTATGTGCACAGGAAATTCACATCAGGTAAAAGTACAAAATTTCCTACAAACTCCCACCGTAAATACACACAATGATATATTAAGGTAAGGTTCAGG
>102.lm_ll_22494
AATTCTTCCAATATTCTTTCATTATTGTTATCAAATGATAAATTCTCTTCCTCACTTATTTTAAAAACTTTGCTCCATATCTGCCGAAATGTTGATTCTTTTCTTTATCC
>102.lm_ll_23031
AATTCGATAGATGATATTTTCGGCTCATGGTTTAACTGAGTTACTCAGATATACTATTTTCGTGTCTGACTCTATTGTTCTTACATTTTATGTGAACAAGAGGTTTGATT
>102.lm_ll_23333
AATTCATTTTTGGCGTTTTTGTACGTAACTAGCTCAAAAAACACTCAAAATACTTGTTTTTGGTAGTTTAATTGTTTATCTATAAAGGTTCTTTTGAATACGTTTAAGCG
>102.lm_ll_23391
AATTCAGTATAAATGAGGAAATAGAGAATCAAAGAAATGAACACCATGCTGGGAGATTAAACTACTGTAAGGCAGACTTTGATAACATGAAGTTTTTTCAAGAGGAGAGA
>102.lm_ll_23447
AATTCAAGTCATAGGAAGGTGGAAAAGCAGAAGCAGGCAGGGAGTTCCAGAGTTTACCAGAGAAAGGGATGAATGATTGAGAATACTGGATAACTTTTGCATTAGAGAGG
>102.lm_ll_23620
AATTCATCCCTCGTGGCCGATTTATGAAGAAAAATGGCGTGATTTTTCTTGCTTATGACGCATTACGTAATACGAAGTGTGTATCACGGCCTCGTCTTGGGGAAAAGGCT
>102.lm_ll_23655
AATTCCGTTCCTACGGCGCGACGTAACGCGATTTTCACCGTAAGTCGGAAATCATAAGTATTTGTCACACACCAACGCTCTCAAATGGTCTCAAACAACCTTTTAGGTTT
>102.lm_ll_23722
AATTCCTGCAAGACGTCTTGGCAAGTGGTCTTGTACTCCTCAAGGACGGCAGCTGGGCCCTGACACTTGTTTCCCTGCGAATATTTAATATGTACTCACGTGATCCAGGG
>102.lm_ll_23908
AATTCCTTCTAAGCATCTACAAGAAAGTTAGGGGATAAAAATGAATATATTTTTGCAATTCCTTTAAAGATTGGATGTGGCTGTAGGAGTAAAGATGCAAGGAGTGATTG
>102.lm_ll_23966
AATTCGAGTAGGATGTTGCACCAATTGCTCTAGGTTGTGAAGGATAGCAAAGTTGTAGGCTAGTCCACTAGGATGGTCAGTGAAGGGAGAGGAAAGCCAAAGCTGGTGGT
>102.lm_ll_24149
AATTCATTATGCTTCCAAAATTCGTGTTATAAAATAGATTTGCAAGAATGGACTGTGTCTGTCTGCGAGCAGTGGAAAGGAGAGGACAGCCGCTGGGCCTCCTGCACTGA
>102.lm_ll_24450
AATTCCTCTGCTGGCACCACACATCCTCTGAGGCAACAGGGGTCCTCTTCTCACTTCTCCTGTGAGTGCTTCACATATAACATTATATTCTGAAGGTTAGTGGAAGCAAA
>102.lm_ll_24493
AATTCACGTTAGCAAAAGTACGTGTTAATAAGGAACGGATGCATGTTTCGCGAATAATAGTCAACATACTGGTATTCATCCACCCGTAACTCAGTGGTGTGAAGGTAGTA
>102.lm_ll_24537
AATTCATCTGACATCTTAAAGAAATCTAATGTCTATGGACTTTGCTGCACGATACTATTTGTACACAGTTCCTTACAACTTCTTTTATTTTGTTATGCTCTCATGCTCTT
>102.lm_ll_24694
AATTCATCCTTATGTTTGAACCCCGTATATATTCATAGGAAATAATTACTGAAATATGTATGTATTATTTACTGCAGTTTACTTGGAAATGTCTTTTGTGAGCATTTTTT
>102.lm_ll_24697
AATTCGTTAGCGGATATTAGCGCGTGTTGGTCACCCTGGCGGCGGCGACAAAAACTCCCACCGTTACATGTGTTAACAATGGCTGGGACGCTTCCTGTTATTGGCGAGGG
>102.lm_ll_24709
AATTCCTGGACAATGCAGTGAAGTTTGATGTATAGTGGAAGAGAATCATATGTACAGCAAGGGAAGAGAACACATGGTGACAGCATCCTAATGGCTTGCCCAGACAAACT
>102.lm_ll_24732
AATTCCTCTCTTCCCTTCCCTTGCTCCATCATCCTTCATCCTCTCTCCCTTACGTTCCATCCTTCCTTTCGCCGACATAATGCTTGCAACAGATGCTCCTCCTCTTCTTC
>102.lm_ll_24754
AATTCTGTGTCGCGTTACAAATTAAAGTTTCATTTCCATTTATTTGTTTATTTGTTCATTTATTTATGTATCTGTTTCTTTCTTTCTTTATTTCCTTCTTTATTTATTTA
>102.lm_ll_24790
AATTCGTGAGTCGATTTGAAGTGTTCGATCGTTCGGTCACAGTTCTGGATTTGGCTGCGTAACTATTTCACGCCAGCAATTAACGTTTTATTTTGGGAAATCGTTAATGT
>102.lm_ll_25048
AATTCTTTTTATGAGTTTTAGAGTTTTCGTACCTAATAAGCTTACACTCATAATAAACGTTTCTCGTATTGTTGTTGTTTTTTTTTCACATGTAAAGTTGTTCACAGCGT
>102.lm_ll_25164
AATTCAAGTCATAGGAAGGTGGAAACACAGAAGCAGGCAGGGAGTTCCAGAGTTTACCAGAGAAAGGGAACAATGATTGAGAGTACTGGTTAACTCTTGCGTTAGATAGG
>102.nn_np_2937
AATTCCTGTCACTACGTAGCTGCAACCCACGAAAGACTATGGAAAAAAGGGAAAACAACATTGACGGGATTGAAAACTGGATAAGAACGAAAGGATGAGAGTTTATCCAC
>102.nn_np_5620
AATTCTTAGACAAGTGTGTGGAATTTTGCGCTTTTTACGGGGTAACAGGTGTCCACTCAGACATCCCATGGGCACGCCGGCGCCTTGAGGGTCCCATGCAGCAAGGGGGG
>102.nn_np_6588
AATTCCCGATTCATTTTCATGTTTCCAAGCGCAATATTAACAGGAAAACCATAAATATTCTTCTTACTACACTTCATCAATAAATACATGTTCTTTAAGATGTAGCGTTG
>102.nn_np_6659
AATTCTTGCAGTGATGTTAGTGTATCAAGTGTGGATAGATAGCGAAAACTACATTAAAATTCTTAATTGCATAAGCTTAATCTCTCCATCTCCTTTTATCTTTCCTTTTC
>102.nn_np_6958
AATTCATTTCCCACATCATTACTAACTCAAACATTACACAGTTTCTTTATTCAAAGCCGACAGGTTCATGTTATTGCACAGTGTGCCGCGTGTCGCGCTGCTCATCTCAC
>102.nn_np_8063
AATTCAAGCGTATTCAAAATGGAATAAAGACTGCTCCCTTTATATTCCTCAGTTAAACAGTTTCCATGACCTACCACCTTTCTAATATAACCTGAAACACATTCCGGAGA
>102.nn_np_8231
AATTCTCTGACATATATCCCTCCTGATTCACTTTAACTCTTTCATGTGCGACTTACTTCTGGCTGTGCTCAACACTAATTGAGGTGAGGAGGACAGAGGCACAGTGGGGC
>102.nn_np_9217
AATTCGTGTAAGCATCTACAAGAAAGAATGGGACAAAAAGAATAGATTTTGCAATTTATAGCCAGTGCAATTCTTGGAAGCGGCTGTACAAAAAGAAAAGATGTCTCAGA
>102.nn_np_9883
AATTCCATCACAAAGATTACACCTACAAAATACTACATCCCTCCATATCCATTTCTCCTATTGCAGTAGCAGGGCAGTCAAGGCTGATTCATGAAGTGTTGGACTTGTGT
>102.nn_np_10599
AATTCCATTTGCCAAGATTTGCTCCATCTATATATCTTATTTAAATCATCTTGCAGTACCATATAGTCGTTTACATTTTCTACCCTTCTCATCAGCTTAGCATCATCTGC
>102.nn_np_11469
AATTCACGCTTCTGGGGTAGATCTTTATTTGCATTTTAGTTGTAATGACCAAGAATATTTGTTGGTTGCCGTATTGCTGATAACCGACAAAGATATGGAAGAAGGGGGTT
>102.nn_np_11623
AATTCTAAATAGTTTGCTTACTTTCATTACTCAGCAACAGGTCCATAAAGGACCTTTGCTCAATGGACCTGGGCATGCAATTATACTGTATTATTGGACATGAACTATTG
>102.nn_np_11699
AATTCTTAAGTAAGACTGCACTGACTAACACAGCAACACTAACCTTCGCGGAACTAGTAACGCTGCAACACGGATACTGAACGGCAACACACGTCAGCCCAAGTCAGCAG
>102.nn_np_11760
AATTCTAAGCCTCTTGATCTACCAAGAATCTATCTACATATCGCCAGATTTTTTTGTAAGGAGACTAGCAGCAGGTCAGAGGACTAAAAAATCAGACAAAACACAGAACA
>102.nn_np_12100
AATTCACCCCAAACTCTAGCTTCAATTTGATGCGCTGAATTGAAGAACATTTTGACATTTGCCTTGAACAGAGATCCGTTTTTCTGCGGGGCCATCTGCACACACACACA
>102.nn_np_12593
AATTCGTTCAGCAAGATCAAGTATGTAAAAATGGTCTTTATGCATACCAATATAACTACCTGGATCCTTCATAACCCTTCTTTGGATTAAATGGAATGTTAGCTCATCAG
>102.nn_np_12717
AATTCGTTCAGATATGCAATATATTCAGGAAATGTAATTGTTGCATGTACAAAAAGAGAATACTCAATTCAGTCGGCAATCGTGAAAAAGTAAAACGTTTCTCGGGTTCT
>102.nn_np_12769
AATTCAAGTCATAGGAAGGTGGAAATACAGAAGCAGACAGGGAGTTCCAGAGTTTACCAGGGAAAAGGATGAATGATTGAGAATACTGGTTAACTCTTGCGTTAGAGAGG
>102.nn_np_12774
AATTCCTTCAAAAGGGAGATTTCAAGACACTTATCCTTCAATTTTTTACTACCGCTTTGGACCCTTTTATGGGACTGGCATCTCAGAGGGTATTTTTTTTCACTGGATTT
>102.nn_np_12870
AATTCAATTATACCCCAAATACTTATCGCAAACCATTTCATACACGTCTCAATGATAAATCCAACGACGCGGCCAAGGGACAGAAAACATCCTAACTTGGTGCGAAAACC
>102.nn_np_13087
AATTCAACGTTACGAGTGAATTTATATACATAGAATCCGGATACGTAAGGTTCGTTTCGTTTCGGTTCGGTTCGGTTCGGTTCCTCTCCCATCCCTCCCTCCCAAGTTCG
>102.nn_np_13249
AATTCACATGGGAAGGGAGAAGGTTCAAATCCGCACAGTGCATAACCTATTTACTTTTGGTTCAGTTACTTATCTATTTGTGTCAGCAACTTGGGGGCTTCTGTAGTGGG
>102.nn_np_13634
AATTCAAAGAAAATGAGAAGAATATCGTGTACGCCTTTCAGAACACTTTGGACAATAACTACTGTGGAGGAAGTGGTCGGGGTATAAAACTCATGGTGATTTTACTTAAA
>102.nn_np_13783
AATTCCTCTTTAAGACTCCTGCTGTGTATAATTATTAAGAGATTGGTATTTCTTGATGATGAATAGCTGATAACTAGCTATGATAACTAGGGAAGATTTAACACTTTCTG
>102.nn_np_13898
AATTCGAATATCTAACGTGTAAAGCATTCTAAAGGCCCATGTATTAATTTCCTGTGCGTTGTTAAAAAGGACTCTCACTTCTTCATCGTTATTCTTCTTAGCAACCTCCC
>102.nn_np_14506
AATTCAATACTCGAAGATATTCACGGACTAAAAATAAAAGAAACTGGATCGCCTATCATCACTGTAATAATTAGTAGGTTTGTATCCTAAAATAACACGGCAAGACAAGG
>102.nn_np_14624
AATTCATATGAATGTTGATATGAGTGATATATATGTGAATAACAGAACCAAAATAAGAGAAAAAACCAAACCGAATAGAAATCCGGTTTTTCCAAATACTTGTTATCTAT
>102.nn_np_14657
AATTCAATTATATAAAGAAGGTAATTTCGACCTCACGAAACGGACGTCACTCCCCGGCGAAGTGACACTGCCCCTCGCTGGCCTTAATGGAGCTCAAGGGAACCGTGTGT
>102.nn_np_14660
AATTCTTTACGAAACCAAAACGACACCTGAACTTTAACTTCGTACAGAAACAAAAATGGATAAACAAGCTATTCCAATATAGAAGCGAAGGAAACTTTCAAGTAATAAGT
>102.nn_np_14863
AATTCAAAGCGAAGTACAATATGGATCTAGAAAACTTGAAAACTTATCAATACTGTAGGTTTGTTAGACTGACTGGTTTGTGTTAAGGCGCAACAACATTACGGTAATGT
>102.nn_np_15059
AATTCATCATTTCTGAAAATCATACTACTGTATCACTTGGTTATTTCAAGTTTTAAATACACCAGTGATTTTGCAAAAATTAAATATGCTTGTAAAGTTGACCCTAAGAA
>102.nn_np_15186
AATTCAGGACAAATAAAAGACGAGATAAGACACAACGGGAGCAATAAAGTGTAAGATAACGAAGAGAAAGAGCACAATGGGAAAATGAGAGGAGAAGGAGGAGATCTACG
>102.nn_np_15494
AATTCAGTCAACAGAGAACATTAAGCAAAATTCCATGGCACATCTCTACAGCATCCCTAAAAGTGATTTCCAGAAATGTTTTCAGTAGTAACAGAAATGCTAGCAGAAGT
>102.nn_np_15686
AATTCATTATATTCTACATGTCATTACAAAATTTAATCAGGTTAGAGCGATACTTTTTATTTCTCAAGGGGTTATGAATCACCTAGTTACTCATTCAGCACAATCATATC
>102.nn_np_15764
AATTCAGACTGATGCCCTCACCACCACAAAAACAAAGGTGAACAGACACGAGAAGAGGTATTTGTGAAAGACGAACAGACAGGCAGCGAGACAAATAATGAAGTTACGCA
>102.nn_np_16469
AATTCACTCGCGGGCTTCAGTAGCTAGCGGGGACATTAGTAGCCCAGGGTAGTGGGGGACGGGGGCGGGGAGCAGCGCCAATGTCCGGTGTAGAGGTTTAAAGTTAACTT
>102.nn_np_16675
AATTCTGAGGGCATACGTAGGCAGCAAATTCAGGCACTCCAGCTGTGCTGCCCTCGTGCCTGCCTGCATTCTTCTCTTTACCTTCTATTGACTGTCTAGGATTGACGAAC
>102.nn_np_16819
AATTCCAATACGTGTGTCAGATTTCATTCGATTTGAACTTTAGATTTCGACTGCCTGTTACACAAATACATATGCATAAACTGATTATTTAGTATTATATTATCTTGTTT
>102.nn_np_16993
AATTCACTTCGTTGTTCCGTAAAGTGAAGTGAGGAAAGAGGAAAGAAATTTGTAGAGGAAAGGATGATGATAAGAAGAAGGATGAGTGAGGGATGAAATTTAGAAGGGAA
>102.nn_np_17561
AATTCCCGGAAAGGACAACGCCTAAACGCTCAATTCAAAATGGTCAGACCTTATTTTTTTATTTTTTTATTTATTTATTTATCTTATTTTATTTATTTATTTTATTTTAT
>102.nn_np_17721
AATTCCTTGTAACTTCTCCAGTATTGCACATAATGTTGTCCGAACCTTATTACACAAACATCGCTAAGTGCGGTGCTGTGGTTGCCTCGGTGCTGCAGACGTGGACGTGC
>102.nn_np_17938
AATTCTGGCCAGGTATGGGAGTACTGGCATAACAGGAAACAGGCAGTGCAGTGTTGGTAACACACGAGACAGGCAGGGGAGTGTTGACATTACAGGGAGCAGACAAGGCA
>102.nn_np_18100
AATTCATGGAGGAGGGTGGTGTGGTCTTTGTGGGCTGTGACGAAGAGGTATCTGGCCAAGTACTGGTATGGAAAACTACTATTTATACCTTGCTATTTCACCCACTCTTT
>102.nn_np_18205
AATTCCACCACTAACACCATCATCGTTATTGTTATCACCATCACTGACAGCAACAACCTTTGCGTGACTACTGTAAGACATAAGCCTCTCCCAATCTTCTCCGCTTAACA
>102.nn_np_18719
AATTCATCTCACTACAGACGACACCATGCATATTTCGTAGATAAAGTTCATACAGGTCAGTTAGCAAATATCCCGTATAGAACAATAAGATCACAAAAAAATTACCCTAA
>102.nn_np_19503
AATTCACTGTGTCAGAGACATACAAATATTTTTTGCACAGCATGCGTCGTCAACAAAAATATGCAGAACTCTACTCGACCATCAACATGGGAGAACAACCACTCAAGCTG
>102.nn_np_19649
AATTCTTTGTGACAATGAACACTGGTGTGCTTTTCGTGGTGGGACGAGGCAGCCGGCGCCTCTTGCGGCAACGGCGGGGAAGGAGGAGGGCGAGGGCGAGGGCGGCTGCC
>102.nn_np_19946
AATTCTCTTCGTTGGAGTACTAACATTGTGACGTCATGGCCAGTGTTTGTGTGGCTCATAGAAATGCATCACGCAGGACGTGTAGACGGACGGGACAAGGGGAAATATAT
>102.nn_np_19964
AATTCAAGTCATAGGAAGGTGGGAACACAGTAGGCAAGGAGTTCAAGAGTTTACCAGAGAAAGGGATGAATGATTTAGAGTACTGGTTAATTCTTGCATTAGAGAGGTGG
>102.nn_np_20090
AATTCTTTCCTTCTCATATTTTCTTTTTCATTTCGCAGTTTATCGTTCTCTACTTATCTTCCTTCTTCTTGTTCTCCTTCTTTTCCTCCTCTCTTTCCACCTCCTCCCAC
>102.nn_np_20736
AATTCGGTTCAACACGACTTAAAATATATGAAATCTATTTAATTTTACATGAAGTTGACTCACGTGCCTTTGCTGTCATCAACATAAGCTCGGTACGTTGTGAAAGACTT
>102.nn_np_20883
AATTCCACGCAGAACCAACTCAGACCATCTGACGAGTGCGACTCAACCAGAAGGGTGAAACACTCATTAAAGATTACAAAAATAAGGGAGAAACGACTCTCATCCATCCA
>102.nn_np_21132
AATTCCTTCAAGAGGGAGGTTTCAAGACACTTATCCTTCAATTTTTGACCACTGCTTTGACCCTTTTATGGGACTGCCATTTCAGTGGACATTTTTTTTATTAGATTTTT
>102.nn_np_21516
AATTCTCCCAAGAGTCGACGCGCCGCTGATAAAAGCTGATTGGAAAGGCCACGCGCAGGATGCACACTTGCCCAGAAAAGTGATGTCACGATGTTCGCTCAATTTCACGT
>102.nn_np_21805
AATTCGAGGGCACGAGTCTGTCCTATTAGGGTTGACGACAGTGAAAATTACGTAAACCTTAATCGCGAACGGCCGCACGCAGGGAGCCATGATTTAAGGCAACGATTAGC
>102.nn_np_21864
AATTCTGTGATATGCGCGCCGTCACATCGTTGCTGCGGTGTGATGATGGTGCGTCCAAGTAATCAGTTGTCTTAAATGTTTGATGTAATACTTGGTGTTAGTGTTGATGG
>102.nn_np_21939
AATTCTGGTTGGTGGGGAAGAAAGTACCATCTAAATTTCAGCTGAGATGGTGTGTACGACCACCTCTGAATCATTGCCTCATATTAAATGACGACAGTCCTGAGGAGGAT
>102.nn_np_22063
AATTCATACACAAGTTGTGAATGAAAGCTCCATAAAGGACAAACTAAAAGATCATGAAAATAACTCAAATGTAGTAAATGGTGGAGATGAAACGGTTGTTAAAAGCATTG
>102.nn_np_22081
AATTCTGCCAACTAAGCTTATTTCCTACTCATAATATTCACACCCCCTCCCATTATGAAACTGTACCTACTAACTTAAAAGGAAGAAAATTACCATCTTTTCATTCAGTG
>102.nn_np_22224
AATTCCTGTCAAATTATCACTAGAATCATGAAAACACCCTTGCAAACATAACTTCCAAAAGAGCCTGTTAAAAGTAGTCGAAATGTTGAATAAGTGAACTAATATTAATC
>102.nn_np_22580
AATTCATCAGAAAAAGGGATGAATGATCGAAAATACTGGTTAACTCTTGCATTAGAGAGGTGGACAGAATAGGGGCGCGAGAATGAAGAAAGTCTTGTGCAGCGAGGCCG
>102.nn_np_22811
AATTCGCTAACCCGACTGGAACCCTTTGCCTACTCAACTGTTTCGGGCCGAGAAAGTAAGTTTTTATATAAATAATATAAATATTCTTCATGACTTGTCCAGCAACACCA
>102.nn_np_22970
AATTCTTTCAAAAGGGAGGTTTCAAGACACTTATTCATCAATTTTTGACCACTGCTTTGACCGTTTTATGGGACTGGCATTTCAGTGGGCAATTTTTTTATTAGATTTTT
>102.nn_np_22990
AATTCTGTACTAAGGAATGCCATGCGATGGAATTGGGAAAGAGTAAAAGGAGACCTGCATGGGACTATAAAATGGAGGAGGAAATAATTATGAGGAGCAAGGAGGAAAAA
>102.nn_np_23041
AATTCAACCCCAAGCTCAATGTACAGGCCGGAGATTTACAGGCCCTGCCCAGCATGAGAAGGGAAGAAGCATCAACATCACAGAGAGAGCCTCCCGGCCAACCAGAGCCA
>102.nn_np_23121
AATTCAAAGTAATATCTACAGGTGTTGGTCTGAGGGTCTGGGAGGATCTGGTGCTGCAACGGAGTGACATTTCAGTGACAATGATGAGGGGACGTGGTGGGGGGACAGGG
>102.nn_np_23249
AATTCTTTTTACCTAACCTCACCTTCAGGAACTTGAATTATGAAGACTGAAATGGATATGATAACTAGTGTTGATGGGGATGAACCACAGGTTACATTTTTTAAACACAT
>102.nn_np_23301
AATTCAAGACTTTGAAAAAGGAGAGGATCTTGTCCTGACTTACCTGTCCCAATCCTCAGCTGTCTTGCAATGCTGCTCAACTAGCTGCTCCACATCACTACTACCAATGG
>102.nn_np_23459
AATTCCAGAGTTTACCAATAAAAGGAATGATGCATGGATAGATAGATAAAGACGCGGCTTTATTTTTGGGCAACTTAAACATAAACAAAACTAAAATGCATTGAGTTAGG
>102.nn_np_23550
AATTCCAATCTTATGAGTTTCTATGTTCTTTTTAGTGTAGCATGGAAACCACTAACATTAACTTTTTCGAAAACTTCCTGATGCAAAGAAGAAATGCAGAGCTCTGTTGG
>102.nn_np_23952
AATTCTGGAGACAACGAGACATAATACGACCCAAGTTGCACCAACTGTAATATTCATGAGGTCGTAATTTTCTTCTCCCTCGACGTAAATCTTCAAAATAGCGAGCCTGA
>102.nn_np_24016
AATTCAGGCCCTGACAAAGCAAGGATAAAGCAGGCAAAAACACTTCACAGTAAATAGTAACATTGTAGACTGGTCAGTGTTCTTATCTACCAGCTGCCATTCTCACTGAA
>102.nn_np_24219
AATTCTTTTCCTTAGCAATACTTGATAGTGAGATGTTATTCACAAGTTGATATGCGTAAACGTAATTATTTCCGATATGATATATTTTACAATTTTCTCCATTGAATTTC
>102.nn_np_24368
AATTCCTGAGGATTATATGCGCTTGTGTCACCGTCACTAGTTATGTTATTTTCTCTCTATCTTGGTGTTGCTGACAATTTTCGCTTTCCTGGTTCACATGAATGTAGTTG
>102.nn_np_24593
AATTCAAAAGTGCACAGGAATAAGGAAAATAAACTGAAGAAAAGGGAAGATAGAGAAGATGGAAGGGTATAAGAAGGGGAATAAAAAAAGAGAAAGGGAGAAGAGGAGGA
>102.nn_np_24617
AATTCCATGTCTTTTCCTTCCCCTTTTTTTAATGTCTGTCTGTATGTTTGTCTATCTGTCTGTCTGCCTGTCTATATGTGTATCTGTTCGCCTAATTCCCTATGCTTGTC
>102.nn_np_24998
AATTCAGGTTTTGTATTAGCATAATCATTATCATGATATGGTTGATGGATACTCTACATTCACAGCAAAGAAATAATCATTAATTACCTCAACGAACAGATGTCAGCGTG
>102.nn_np_25266
AATTCAAATCATAGGAAGGTGGAAATACAGAAGCAGGCAGCTAGTTCCAGAGTTTACCTGAGAAAGGGATGAATGACTGAGAATACTGGTTAACTCTTGCATCAGAGAGG
>102.nn_np_25271
AATTCAAGGCGAAATTTAATAACACGAAATGTGAAGACAAGACCCTACATAAGTTGAACGGCTAAATATTTGAACGTCAATTAGTTTATCATTTGCAACTACAATGTGCA
>102.nn_np_25343
AATTCGATCAAATTTCGATCGACATTAGGGAGGTTTATTATTTCCACGATCCATGCACAATATTCAGCGTGGATTTCTTTAATCTTGTATGGGTTGTTTAATGGCACAAA
>102.nn_np_26715
AATTCATTCCAAGTGATAAGTTGTTTCTAATGTTTTGTAACATACTGGTTTATAAAAATAAAATCCTTTTATCAGTTCTGCTAAGTAGAAGTGAACATGTTTAGGACCAT
>102.nn_np_26731
AATTCATCACAGAGTATTGCAAATATTTCAAGAACAAGATTTTGAGAATGTGTTTCAGCTGCAACAACAGCACTGAAAGTACTATGTTACTACACAGACTATTTTGAAGA
>102.nn_np_27008
AATTCCATGAATCCAGTATTTACTTTGTAGTTTGGCCAAAGTCACATGAGTTCCAGCATGATCAATGTTATGTAAATGCTTAATATATAACTTGGAAAATGGATGCTTAC
>102.nn_np_27814
AATTCCACGAGACGAGAACAGGAGGGAATAAAATAACAAAATACACACTTCAAGAGAGAACGAGTCTAAGTTTATTGGGCAACATTGGTAAACTTATAATACACAGGAAA
>102.nn_np_27865
AATTCATGAGGTATTAAAAGGGTGGCATTATGAAAGGCATTGTCCTGGTATCTAAATCATCACTTTTCTTTAGTATACATCAGTGGTTCTCAAACTGGTGTGTACAAGAG
>102.nn_np_27974
AATTCAGCTTTAGAGATAGATTAGATGACAGTGGTGCCATCTGGTTGAAATAAAGGTGGAAAAGAAGAAGCAAAGTTATTGGAGATGTGTTTGGCTAGGTGCCAGAAGTC
>102.nn_np_28512
AATTCCTCCTTGCCTTAGTCTCGGGACGTTATTTGCTTCACTTCCTCGCCGCCTGTCACTCCCAGTCACGCTGTTCACGCTTCTTTTGTAGTTTCGTTACGCCGTTACGC
>102.nn_np_28653
AATTCATCCAATTAATTAAATGGTTATTGGCGTTGCGTGAGGTAAATGAACAAAGATGCTATTGAAGATTCATAAACAATAAGTATAAATACGTCAGTGCATACTTGCAT
>102.nn_np_28744
AATTCTAGCTCAGTTACCCCAACAAAAGCAGTTCCACCATTTTCTCTTAAGCTTCGGAGAGAACGGAGAGTGCTCAGTTGGGGAGTGTCGCCACCTCCCAACACACTAGT
>102.nn_np_28881
AATTCAGTGCAGTTGCTGCCTTTAACAAATACAGACAGCAATATTCTGATGCTGATTCTGATTCTGATCCCCAGCAAATGTACGAAGCCTTTCCTCAATATCAGTGAGGT
>102.nn_np_28948
AATTCTGTACATCTAGTTATTTAAGCCCTTCGCGAGCTGTAGGAAAGTGACGACACGCGAGGAATATCGAAATTGTAGGTCAAACTATTTTGTCACTACAGAAACCTATA
>102.nn_np_29154
AATTCTTGTTGAACTTTTACCAGAAACATGAACACACGCTTGAAAAATCCCAATAACTTTCACTAGAGCTTTCATAACAAGTCGACTTGATGAAATGTTTGATAGTACAA
>102.nn_np_29486
AATTCAAGTCATAGGATGGTGGAAATACAGAAACAGGCAAGGCGTTCCAGAGTTTACCAGAGAAAGGGATGAATGACCGAGAAAACTGGTTAACTCTTGCATTAGAGGTG
>102.nn_np_29567
AATTCACTTGCTCAGAGCCTTCCACATCTGACAATAATCTTCCCCCTTCCTTCCTTCTTTCCACTTCTGCTGGTTTCTGTTTCCTCCAGAAGAACTGCAGCACGAATTGG
>102.nn_np_29646
AATTCTGCCGCACCCTTGGGGACCTGCCCACCTACGGCCTCTCAGGAAACCGTGCCGAGGAGGACCAGAGCATGTTGCAGTTGCAACCTCCCAAGGTACAGTGTAGCTTT
>102.nn_np_29742
AATTCCTAATGACACACGTGCCTTTGAAACCACGTACTTTGGCCTGAGCGATAGCTGCTAGAGAGGCTATGAGGCCTGAGGGGAGGAGCAGCGGGACGGGGATCGAGCCA
>102.nn_np_29797
AATTCCATTGATCGACTCGTTTCTTTCGTTTTCTTCCTCCACATTGTTCTGCCAAATCTTTCAGGCAAACTTGCTCAAATTCACAAAATCCTCTTACAATGGCGTGTTAT
>102.nn_np_30518
AATTCATAAAACGCATAAAGCTATTTTCTCTTCACTGTAATGACCCTTGAAAATGAAGTTTTAAGCTTAAATATAACGGGACAACCTCTCAGACAGACTCCTATTGCCAG
>102.nn_np_31021
AATTCACTGCCTCGTTTATGCATTCCTTGTCCCCTCGTCTCAGAGCGCCCGGGTGGCTGCTCCCTGACAGACGTGTTCCCTCGCACAACGATGGCGCCCAAAGTTGCAGC
>102.nn_np_31242
AATTCATGTGTTGCTGAATTACACCCCGTCCCGGCTGTCCTAAACATGCAAAGGGAGTGGCTTTCAAATAAGTGACACAAGGCAAAGATAATTTTTAGCTTAAGAACACA
>102.nn_np_31330
AATTCTCAGGATTAGTAATCAGAATAGAACAACAAATAATGAACTCAAACTTGAAAAATATATACTTAAAAAGAGATGGGAAGGAATTGGTTCCAAAATAAGGTGGTAGA
>102.nn_np_31472
AATTCATCTGCAGTTCCCATTTTCTATAATAACATTTTCTGCTTTTCTTTCGTTCTATTATTGGGAGAGACGAAGAGGCGAGGGACCGGACGAGTGGAAGGAGAGAGGAA
>102.nn_np_31548
AATTCATCACATAGGAAGGAGGAAATACAGAAGCAGGCAGGGAGTTCCAGAGTTTACCAGAGAAAGGGATGAATGATTGAGAATACTGGTTAACTCTTGCGTTAGAGAGG
>102.nn_np_31560
AATTCTGCATTTCCTTTCTTGAATGATGTCTGAGACCTTTGCACTTTATCTTCATAACAATTCTCATTATACAAAATAAAAGGCAAAAATTATTCATTGGAAATTCACCC
>102.nn_np_31604
AATTCAGATAACTTGCCCACTTTCTTGGTGTTCCTTGCGTAGAAGCTGGCTGTCCCAGAACCAAAACGATTTTCTCCAAAACGATGGGTTGGATATAGCGGAAACATAAA
>102.nn_np_31691
AATTCTCATATAATGAAACACATATTTAATGAGAAAAAGGATTAGATTCCATGATCCTAGTCCGAGGAAAGTTTTCATGCTAAAATGTATGATAACAAATGCAACGAACG
>102.nn_np_31778
AATTCATGGGTTACCGTCATATTCAGTGTTATTTTCCTAATTTCACAGTGGTACAACACGAACAAAGAAATAGTAAAGTCTTCGTCGTAACAACTTTGGGCACTTTTGAG
>102.nn_np_31911
AATTCATAACAACAAATCTATACCAAAAAATGCAAGATTGTGGTAAACTTCTGGCAATGAATTACATCTCATCCCTAAAAGACATCCTCCTACATAGTTCCGCACAACTG
>102.nn_np_32205
AATTCATGCTTCCCAAAAGAAATCTCTGATGTGAGGCTTTTAGTATAAGCCTCCAACCATGAACCCTATCCATTCTGAGCTACCTATAACAATATCCACTAGTCATAAGT
>102.nn_np_32241
AATTCAGGCAGCAAATGCATCTCTAATACATATATCATTCAGACCTCTCAAAAATTCATATTGGTCAACTAGATGTTTAGGATTAAATTTGGCAAATTGGACACTGAAAA
>102.nn_np_32267
AATTCTGAGTGACTTGCTTTCATGGTTTTTCTTTTGAGTGTGTGTAGCAATGCTTTGTGATAGTTTCCGACCTTTTTTCCCGGAACATTAAAAGTTGTCACTATAAGCTC
>102.nn_np_32371
AATTCGAAGGAATGAATACGGGTACAAAGAGGCTATTTTTCAACTATGAAGAGTTAAAGAAAGTATATCTCAGTGGAATCGAAGAATCTAATACGGGAATGGGCAAATAC
>102.nn_np_32481
AATTCCAATTCCAAAAGTAAAATGAACTGATATATTAAAGAAAAATTGTGTTTTTACAGATGTTTTTCGTTTGTTTCGTTTTTGTTTGTTTTGATCCTCACCAGAAATTG
>102.nn_np_32660
AATTCGAACCCTGGACGTGAGATCGGTCTGGGAGGTGCAAGGCGCGTTACATCACCGCCATCACCACGCCTGTTTGCCTTCCTTCCCTATTTTTCCCCATTGTTTTCTCA
>102.nn_np_32803
AATTCTTCAATAAGTGGTAAAATGCAACGCCGGAATAACACGGTGGTGAGAGAAGGTCACATCGCCACACATCATTTCATGGGCGGTCACCTAAGTGGGTCGCGGAGGCT
>102.nn_np_32822
AATTCATCCAGTTGTTTTCAGTGTTTCATTAAAATGTTAAATATTTTGTGAGTATCGTCAACCTTTTAGATTTTTAATGAACGAAATATTACTGATAATAATGAAAGTTG
>102.nn_np_32842
AATTCTGTCTAGCTTTCTGATATCCTTCTTAAAACTTGGCAACCACACTAATGCTGCATACTCCAGTCTTGGGTGTATCACTGTTATTATCAGTCTTTTAATCATATCTT
>102.nn_np_32929
AATTCATCACTCAGGCTGCAGGTCGTGCCTTTAATGCATGTGTGAGACTTGATGAAAGTATAATTTTTCATCATGCTGTATGAAATGATATGTTAATTACATCTTCCCGG
>102.nn_np_33085
AATTCCAAAGGCAGTACTCCCGACCAACAGAATGCTATAAGGCAGAAGTGAGCAGAGGATGACAGAATACTTTCTTGAAGAATGCTGTAAGAAAGCGATGGGCAGAGTAT
>102.nn_np_33113
AATTCAATTTAAGTAAATGTAAAATAATGGAGTTTGGTAAGAATAAGAAAAGAATACAATATCATTATGAGATGGTAGGTGTGAAGTTAAAGAAATCAAAAGAGGAAGTG
>102.nn_np_33509
AATTCCCTATAGGAACATTCCACCATCAAAATTTTTCTACAAAAAAAGTCAGTCCTTAAAACAGCAGACTAGGACATATTAGATTAGACTGGAAAAATTCATCAAAAAAA
>102.nn_np_33922
AATTCATCCATAACGCGTAACATCACAAGACATGCAGGTTCTGTTGACAGAATAAGAAACATTATTGAGGGATCAAAAATAACATCGACGTAGGCGATAATTATTCTGTT
>102.nn_np_33923
AATTCCTTCAAGAGGGAGGTTTCAAGACGCTTATTCATCAATTTTTAACCACTGCTTTGACCCTTTTATGGGACTGGCATTTCAGTGGGCATTTTTTTATTAGATTTTTG
>102.nn_np_33938
AATTCCGATCCATATATCAGATTTGTTGTAAAGCCTGTCCCTGTAGAAAATATGAGATTACTTTTCATAACGTTTAATTTAATTAAAGCGCTTCATCTCAGAGGTGCTCT
>102.nn_np_34120
AATTCTATACGCCTTTCTGAAAGTTAATACAATTTATATTAAAACTGGTGTCTGTAAAATAAGAGTTTATCAGTGAATTTAGTAATTATTCGGACAAGAAGAGAGCTTGT
>102.nn_np_34189
AATTCTATGCCAGAAAATGCCACATGTTGGAAACAAGAAAAAGTAAAAAAAAGAGACCTTCATGGAAATACAAAATGGGAGGAGAAATTATAACAAAAAGTAATGATGAA
>102.nn_np_34565
AATTCTTGGTTATGATATTTTCCATGCCTCTGTGACCTTGATCCTTTGAAGTCTTTCACGACTCTGATGCGGTCCCCCCTATCGATCTCCAAAATTGTACTTCCGGATAT
>103.lm_ll_4
AATTCCACTCTGTTTTGTCTCGACTAATGTGAAGCTCTGTATGTAGATATTTATTCTTTGTCAGAACCATAAAGTGCAAAGAAAATAAGGTAGCTTACTGATATAGTGCT
>103.lm_ll_139
AATTCCTGTAGAGAGTCAAAACTGTTTTTTTAATTCGGTATACCTTCTGTTTCCTTCTGCCACTGCTTCTTCAAGGTGTGATCGCGTGTCACACAGCCTGCAAACAGGCC
>103.lm_ll_660
AATTCTTTACACAAAAATTTACATTTTCATCTGTATGATTTTAAATTAAGAAAACATATACAATGAATCAAGAAATTTTTTATAACGTGTTATGTGCGATGATGATAGTC
>103.lm_ll_677
AATTCTTGAAGCTTCTGGAATAATTTACCTACAAGTATCTATTGAAGCCTCGTCGAGTTAATCTACACACTAAAAACTATGACAACAACTTATTCTTAACACATGAAAAC
>103.lm_ll_762
AATTCTCCCTCCCTCTTTCTCTCTTCTCACTTCCTCTCCCGACCTCTTCTGTGTTCCTCTCCTCCGACTCTTTCAAACTCTCCCTTCCTTCCACTTTCTCTCCAGAAGAT
>103.lm_ll_773
AATTCTGCATTTTATTTCATTATTGTGTGTTATTTCATTATTTGGTGTTAATCCCTTTAAAGGCTACGAAATGCCGTGCACAGTGTGTGACTGAGGTTATAGTCAACATT
>103.lm_ll_831
AATTCGCTTTTCTCCTTACACTTTACGGTTTAATTATTTCACTTATTTGTTTTGTGTTAAAGTTAAGCAAACGGATTTAGTAATAAGGGGGTAAACGAACTCTTTCTGCG
>103.lm_ll_893
AATTCCTCAAAGGCCAACGACCGACCGAGACCCAATTGAAATGGTAACGCTGGAAAGAGAAAAAGTAATAGGAGCAGATCTCCCTAGACAGACTGTGGCTTCAAAAGAGA
>103.lm_ll_906
AATTCAGAAACGCTTTGCTCTCTCACCACGCCTATTGCCAAAGATCACAGAGACGATCAGCCGGGTTCTCAAGAGTGTTTCTTCTGTTCGTAATACAGAAATCTTGTTTA
>103.lm_ll_1024
AATTCTGAAAAAAAAAAGAACAAACTTGTTTGTAAGGCACAGCTGCCCAAGGCAGTGGAGGCAAGTGCCACACAAACAGGTGACAAATGTGCTAAGACAAGCCGGCTGTA
>103.lm_ll_1374
AATTCATGAGCGAGATTAAATCATTCCCGGAGGCTCCAACCCAATTATATCCTTTGAGGTCCTTGGCACGGCGGCGGACACGAGCAGGAGAGTCTGACGCCCACATAAAC
>103.lm_ll_1526
AATTCTTTATTAAGCAATTCCCATGAGGTCAGGCAGTGTAAGCAGCGTGTCCCAACCAAGTGTCCCCCGCTCTCAGATCCCGACTCCTTATCCGCCCATATAAGGCACCC
>103.lm_ll_1577
AATTCTTTTTAGTGATGAAAATTCGAATAAAGCTGATGCGAAAAAAGAAAAAAAAGTGCCCCAGAAAACTGCGTAGAAGCTAGTGAGTGAGGTAATTGCAAGATTAACGC
>103.lm_ll_1599
AATTCAAACTCACATTTGTCACCCATCCATGAAATTTTTGTATTGTATGCTGTACACATCCTTCATTGTGGGCACCCATGGAACCCACACTGACAAGCTAACTAGTGTTC
>103.lm_ll_2205
AATTCATCACAGCCATGCGATTACCACATGTTCCCGCCTCTCCACGCCATGGCATAGTGATTGGTAGCGCGGTGATTAGTAAAAGTCAGGCCTACATGGTTGGCGGTATA
>103.lm_ll_2306
AATTCCAATGATTGTTTACCAACATAACTTTGATGGGGTATCATGACAATTAAGACGCTTGCCTGACAGTTTCGATATTTATGATTTTAATTTTCCAAACATTCGGGTTG
>103.lm_ll_2312
AATTCTGCGTGTTGCAACTCCACCTGGCGACTCCCCAACCATGCACATGTTGATAGTGATAGATAAGCGTTCTGATGTTTCCTGGCTGATATGTTTACTAGAGAGAGAGA
>103.lm_ll_2543
AATTCGTCACGAGCTGGAAGGAGAGGCAGTCACATTTTGCATTAAGATATCCTTCAGTCAGAAATGAAAAGAAATATCCCTTTATTGAACGGCCAAAAATTTCCTACTAT
>103.lm_ll_2562
AATTCTAATGGCTTTGAACAAGAGACCCCATTGAGGAGTAGCATTTTTCACCTGTCACTTCGGTTCTTTACTTTTTTGATTGCTGTAATTTCTCTCCTCCACCTGAGTAA
>103.lm_ll_2607
AATTCTTGCATTAGAGAGGTGGACAGAACAGGGATGAGAGAAAGAGTAAGTCTTGTGAATCCAGGCCATGGGAGGAGGGGAGGCATGCAGTTAGTAATATCAGAAGAGCA
>103.lm_ll_2782
AATTCAATGGAAGATTAGAAAGGATAACAACATGAATAATCCTCTAAGCTCCTACATGGGAACTTAACATATAGCTTTTATTGCATGTTCTGCTAAACAAAGATCACATT
>103.lm_ll_2791
AATTCGAGTTTTTAATAAGACAGATCCTCTTCACGTTATTCATTAATGAATAAATAGTTTAAATAGTAGTTTATGACTTTAATTAAGGAAAGAGGATGAACATTCCCGAC
>103.lm_ll_2881
AATTCAGGTGATTATCATTAGGTTTGCTTTGTCTTAGGGTAAAATTCACTGAGTTTTCTGCGTTAAAATCTTACAGCGGCCAATTTCAGAGCGCATTTCATTAAGCAGGA
>103.lm_ll_2924
AATTCTCCTTCGCCCTCGCTGCGCCTCACAGGGCAGGATGTGGCCGGGGGCGCCTCAGTGCTGGTTGTCTTGCGAATCAGGTTTTTAAGATTTACGAAACAACAGCGGCT
>103.lm_ll_2974
AATTCCTTCCTTTCTCCTGTGTCTGTAGAAGTACTCGTATTTTTATCAATATACAGCTGTTACCTTTTTTTCATCTCTTCTCACCTCCACTATTGACTCTTGTTTGATTT
>103.lm_ll_2997
AATTCATAGTAATTTGGCGGATGAGCCTCCCCTTGTCCCTCCTTTCCTGGTGCACGTCGTTGCTGAGATGAACGAGTGAAAGAAACAAGGGACGTGCAACACAAAGGTCC
>103.lm_ll_3071
AATTCCATCCTTGGAGCTCCGGGCAACATCGCCTTACGCCGACTGAGAGAGAGAAAGGAATGGAAATAAGATAAAGATATGGAGGCAGCTAATGTTTCCGTCCCTGCTTA
>103.lm_ll_3216
AATTCTTTTCTCTTTCTCAAGGCATTCCAGTTCCCTTGACATCCCTCACATAACCGTAATTCATACTCTTTCTCCCTCCCTCGATTCGGTATATACCAGAAAGCTGTGCG
>103.lm_ll_3243
AATTCACTTTGTGGTGTACATGCATGGTGTTACTTAACTTTGTGAGCCTACCATGGAATACTAATCATCGCACCAGCCACTCCACCTTCAATCTATGTATCCACACCTCC
>103.lm_ll_3249
AATTCCCTCCTCCCCGACTGTTAACTCCTGCATTTAGCCTGCTCTTCCCGTGCTCTCCATGAACGGGTTTCCTATCTACATAGGTGACATATGGCCCCGTTGTTGCGGTG
>103.lm_ll_3338
AATTCACAAATATATAAGTAAATGAATTAATAAAGATCTCAAAATAAGATCAACACATGAACTTACATGAGTCCCAGTTTTTGTTGAAGCAATTCTGCAAACTTGTAAGC
>103.lm_ll_3436
AATTCGATTGAGCAGACAGGAAGTAATGGGATGCAATATGCATTCTCACCATCAAAGAAGCTGACTGTTCAAACTAAAACACGTTTTATAAACGTGAAAAGTCACGACAT
>103.lm_ll_3537
AATTCTCCTCCAAACGTTTCCATCTTTACTCTCCGGTCCTGCCTCCTCTTCTCTTTACTTGCTGGCATCACTGACGAGGTTCTCTATGAATGATGAACAAATATCATTCT
>103.lm_ll_3551
AATTCTGCTTACTATTTTCTCTTCCTTTAAACCAAATATAATTACTTGTTTATATTTTTCTACAGTGTCTCTCACTATTTTTTTCTCTTCTTTAATAATATTTGCCACTT
>103.lm_ll_3573
AATTCCATTAATTGCTAAAGTACCGTGAAAAGCTTATTTCTTTAGGAAGGGGATGCGAGGAGGGGCCGGGAAGGGGTGGTAGTGTTGGTGTTAGTGGCGGCTTTCGTGCT
>103.lm_ll_3851
AATTCCACCTCACATTACTGATTCACCTTTCCTTCTACCTGTACGGCATCCACCTGACTAAGACACAATCACCTGCTGATGATTTGCAGTCCATAACGGAACCTCGCGCT
>103.lm_ll_3868
AATTCGCAAACATGTGGCAAATACTGGAGGGGCCTTTTATTTTTGTGAATTTGTGTGAGAAGAGAGGGGTGCAGCAAAGTAGGAAGTGATTCGTTTGATTGATTTGAAGG
>103.lm_ll_4000
AATTCGATTCGCTGACGTCAGACGACGTGTCGTGTGCAGGCGGCGGGTGCATCCATCAGCACGCTGCACTGCTGGCTGCCCCCGAGCATCCCGCTGGTAATGATCAGTTC
>103.lm_ll_4016
AATTCCTCAGACACGCCATTGCCAAGGAACAACACTGCGTAGTGAGGAGACTCTGGGTGTGTAGTCAGGCTGGCTGGCTGGTGTGAATGGGAAAGACAACCTTTGGTCTC
>103.lm_ll_4103
AATTCGGCAAATCATGTCTATGGTCTTTGAAAATAGCCGTGACCAGATAGCAAAGCGTTTATTTTATTTTATTTATTTATTTTTTTTATTCTTGTCATAGCCCTGCTGCT
>103.lm_ll_4174
AATTCACAGACAAATTTTCTCCACCATTAGATGAGATAAACTTAGGATTGAATATTTGAACACAGTAGTACTTTAGAGAGCACAATCCGCAGATGCAGTGATGGAATAGC
>103.lm_ll_4354
AATTCTCATCTGCACTTGTCCATGCCTTTACTTCACAGGTTGCTGACACCAGCATAGCAGAGCTGGAGGAGGATGGCACTACTGTGCTTGCCAAGACTCTCGGCACCACA
>103.lm_ll_4375
AATTCTGTTCGATCTGCTGCCTCCTGCGTGAGATCTCTGCCTTGATCTTCTGCTTCTTCTCCTCCCGCGATAAGAGGTCGTCCTCGTCATCCGAGGCATAGGGCGAGGGA
>103.lm_ll_4549
AATTCTCAAGGGTGTTTGTATGACTCTTGTGATCGTTTAACTGAGATTCTGCATCAACAACGAAAGCAAAGAAACGAAGAACTGACTAATAATTTTTGTGGTCTTTTTAA
>103.lm_ll_4569
AATTCTGCAGAGACGTTGCTTACTCCCTGTTATATCACGCAGCTGTTGGAGGAGGAGCGGAGTGAAAATATGAACGGTTATATTTACATCAACTAGTCTTGCTTGGTTTG
>103.lm_ll_4583
AATTCTATGGTTTAGCGTTTTGGTAAATAACATCCCCCCCAAAAAAAAAAGAAAAAAAAAACACTCAAAAACACATTTCTGGTAATGGCGTTTGATTTCCCCATTTGCAT
>103.lm_ll_4586
AATTCCTTCAAGAGGGAGGTTTCAAGACACTTATTCATCAATTTTTGACCACTGCTTTGACCCTTTTATGGGACTAGCATTTCAGTGGGCATATTTATTTTATTGGATTT
>103.lm_ll_4630
AATTCCCTCATGTGCGGCATTTATTGCATGTTCTTTTGCCTTATACTGAGTTGGCATACTTTGAAACGTGCAATGTGCATTATTCACACCAGCTTTAAAAAGCATCAATA
>103.lm_ll_4639
AATTCTTTCCTACTTGCCTCTTCCACGCTTCCTTTCTTTTCTCCATTTCTCTGTTTTCCTGTCTTCCCTTTCTTTGATTTTTTCTTTCTCTTCATTCATTCCCTCATCGC
>103.lm_ll_4651
AATTCCCTTAACACGATGATGATAAGATAGCCTGAGAGAGAGAGAGAGAGAGAGAGAGAGAGAGAGAGAGAGAGAGAGAGAGAGAGAGAGAGAGAGAGAGAGAGAGAGAG
>103.lm_ll_4857
AATTCTGGAATAGTGAAGCAAAGAAGAAATGGTGTTTAGATAGTGAAATCCAAATCAATGTGTGTGTGTCATCGCCCTCGACTTGATGATGTGATGAGGTGTTGTGACGA
>103.lm_ll_4881
AATTCTGTGTCAGGCTGTGGTAGGTATGACGTATGGAGGTCACCATGACAGGTATGAAGCTGTTGCAGTTCTGGGACACTTACTAACAAAATATGCACCCCACAGCACGC
>103.lm_ll_4882
AATTCCGCGTCAGGCCTTGCGAGTTGGAATGCTCAAGAAACGCAAAGACATCACTAGTGGGCAAGCCTCGCCGCCTCTAGGGCACAGACGATATGTTCTTTCATCTACCC
>103.lm_ll_4909
AATTCCGGAAAAAAGAGAAAGGACACAAATATTATACGAGCTACTACTGAGTTTAAAAGATAAGAGAAAATAACAAAGTAATGTTTAGGTTAAATTGTTTAAGGTGTGTG
>103.lm_ll_4978
AATTCGAGGCAGCATTTATCGGCCATCAGGTGTGTCGCCCACTCATTACCCACCACTCCCACCTGCGCCATCACTCATCATTAGTCAACTTTGCTGATTTATTTATCTAT
>103.lm_ll_5008
AATTCTCAAGAGTATTTCTCCTTCTACTAATGTAGAAATCTTGTTCATCTGTAAGTAGAACCATAGAAACATCCTTAGAAACTCGTATAACTTCAAGTAGAGGCTTTTTT
>103.lm_ll_5033
AATTCTACAATATTTATGGGAGTAGAAACACCGTGAAAACCAGACAGATTATTCTTATAGTCTTTGAAAATAATACTCTTGAAAGATCAGATCGCTTCAAAACACGAGCC
>103.lm_ll_5042
AATTCAATTGTAAATGAGAAGGGGGAATGTGTGATATAGAGAAGATAGATTTGTTTTAGTCATTTAATTAATATTAGTTAGTCAGTCGGTCATTTATTTATTTCCTCAGT
>103.lm_ll_5126
AATTCCTGTTAGATATATGTATGCAAATTATGAGACACCTCCCACCGCCTCACTCGGTGGGTCAAGGATACTCAGATTCTGTTTATTGTCTTCATTTCCAAGGACGTAAA
>103.lm_ll_5323
AATTCCTCTGCCACTAATGTTGTGTACTCTAATGACAATACTGATGGAAACAGTATCAGAATAATAGAAATGATAATGGTAATATGCAAGAAACGAGATTCTGAATATTG
>103.lm_ll_5334
AATTCATTTTTATGCCTAAGTGGGGCAGACAGGGGGGATGGAAGTAACTGATTATTCATGCTATTCTGGTTATAAATACGTAATTATGAGTCCTGAACCTGAATCACGAA
>103.lm_ll_5352
AATTCATTTCAGTTTCGCCTGACGCCCAGACTGCAGTCCTGGCCCACGCAAAGACTGACGGTCACTGTTTCGTCAAGCACTTCAGTTCATCAGATTACATTTTTGGCCTA
>103.lm_ll_5446
AATTCCACGTATAAACATATCACTCCTCCGGGTTGCTGAGGGAGAGGAATGTGGATAAAACGCTTCCAAAAATGTGCCGGGCGGAGAGAGAGAGAGAGAGAGAGAGAGAG
>103.lm_ll_5510
AATTCCTTCAAGAGGGAGGTTTCAAGACACTTATTCATCAAATTTTGGCCACTGCTTTGACCCTTTTTATGGGACTGGCATTTCAGTGGGCTTTTTTTTTATTGGATTTT
>103.lm_ll_5608
AATTCTGGCCTTTCTCCCATCCACACCCTTTCTGACTGCAAGGCTAGACAGGTTGCTGAGAAGAACCCAGCATTAGGCATTGATTGCAACCAAAAAGGAACATGTGGTTA
>103.lm_ll_5612
AATTCTTTCTGGATGGAATAAAGAGAACTATGTAAAAGAAATAGTAATAATGTATATCAAGGATTGAAACTTACAGAGTATTCTTTTGCTTCAAAGTCATTATCTTGCTT
>103.lm_ll_5624
AATTCAGCACTTAGTTTACTTTCTTTTTTGTTTAATGATAACCTGATCCTTCAAGAACCAAAAAAACCAACAGCCTAAGTGCCAGGGACTATTTCTTTTCATTAATCAAC
>103.lm_ll_5629
AATTCCTTTGTTGCTGCAGGCTTTTGTGAGTCTTGAGTCTTGGCGAGCATTAAGTAGCCTCCAGTCACACACACACACACACACACACACACACACACACACACACACAC
>103.lm_ll_5707
AATTCGATAGGGGGTACTTATACCAGGGTTAAGTTTGAGTAATTCTAAAAATTCTTTTTACCTAAGTAGGGATATTAACATTTCACTCATTTCACCCATTCGAGAGGCCT
>103.lm_ll_5710
AATTCTTTTGACTATCACCAGAATGAAAATACCCTTGAAAAGCTCCAACAACTTTCACTTCAAAACGCTAGTAACTTCCACTGCAGCTCATTAAAATTTTCCGAATTAGA
>103.lm_ll_5766
AATTCAACAAAATATGACTTTCAGTTTATTAATATATTATGTACCTCACAGCAATTCTTTCCATGCTTCTCACACTCACAAAAGTTAATGAGATTTCATAAGTGGGTCAT
>103.lm_ll_5786
AATTCCATGATAAAAGAAGAAATATTTTAATTACCTGCTCATTATCTTACCTGCCCCTCGGCCTCTCCACCTCCCAGCTCCCTCGGCCTTCTCATCAGCAACCTACGTAG
>103.lm_ll_5920
AATTCTCGTTAAACTACCACTAGAATTGCGGAAGTATTCTTGAAAACATCAATAATATCCACTAGAGTCTGTTTAAAGTAATTGGGAAGAGCTGGCGAGACGTCTGGTAA
>103.lm_ll_5928
AATTCAGAACCAGGATATTAAATGAAATAGTAATCAAGGAACTGACAAATCATATATATATCTGAAATGAGGAGAAACTTGGCGCGGAATGATGCATCTTATCCCTACCG
>103.lm_ll_5937
AATTCTGGCTTTATGCTTTCATAAAAATTCGCAAGTTCATGGCTTCGTGTGGCTGACAGCTCAGTCAGTAGTAATAACATTACCTCTATTATGCAAAAGTTGTTATAACT
>103.lm_ll_6004
AATTCTGACTATATAGGAGTGTATTGTGATGTAGAGAAGGAAAAGACTATAGTGACACGGAGAACTTCAAAGAAATATACACACAAAGCATGATAAGAGGTGTGGGAAAA
>103.lm_ll_6032
AATTCTCAGCCTTCCTCTTCTCTTAGGTTGCAAGGTCACAACTGATCAACTTATTTCTCGTACCTCTTCCCTCCCAAGTGAACAAAAGCTACACCGTGAAAGGAAACAAA
>103.lm_ll_6097
AATTCCCTTAAGAACTTATTTGTTACAGTGTTTTAAGGAGGAAAAATAGCTTGGAATAAGAACAATCATGCCAATGTAATAAATGCAACAATCAAATATGGCCATGCGAA
>103.lm_ll_6153
AATTCCTGGGAAAAAATAAGATCCTGGCCAGGATTCCTTGCCTCCTTCCAATAAAGCTCTAATCTCTTCCCTTATAAGTTTGGCGGAGGCAGCGGCTGGAGGTCGTGGCG
>103.lm_ll_6303
AATTCGCACTGCGTCCGTCGCACCTGTGTGGGAGATTACAGTTATGATGCTAATGGAACAAGGCCTTGTTTAAAATCACCGTCACTTAACCTTTTCTTATGTAGCGTCTT
>103.lm_ll_6332
AATTCCTACTTAAACCACTATCACAACCTGACAAATAAATGTTCTAACACGGATTAAATAAATTTGCTACTCCTTCCGAAAAGCGAAACTAGAAATTCACAGAACAACCA
>103.lm_ll_6446
AATTCGGTGGACCAATTGCCGGTGCTTGCCACGGCTTCCTGAGTTACAGCATCACCTCACCCGCCTGCACGGCAATTCTGGAGGTGAACGTCTCCGCGACAAATGTTACC
>103.lm_ll_6475
AATTCTTTGTAATTATGGATCGTATCACCGACTCGTAGGTTTGTTGTTCAAGTTCGGGCTTTCTTGCTCTGCTCCTTGAAGTTTTGCTTGTTTTGAGGTGATAGACTCTC
>103.lm_ll_6510
AATTCCTAAAAGGAATAGCCAATTTCATTTAGAAATGTTACTACTCTGCCACTGAAAATATTAGTCATATGCAAGTGGAGAGAGAAAAGTGAGAGCTTTAGAGAATATAT
>103.lm_ll_6546
AATTCTTTCCTACTTTTCATTTAGCCTTGCTCTTAGCCAATTTAAAAAAAACAATACAAACACAATATTTTTAAAACATTTGCCCTCCAGAAAAACTGTGGAAATGAACA
>103.lm_ll_6572
AATTCCTTCAAGAGGGAGGTTTCAAGACACTTATTCATCAATTTTTGACTACTGTTTTGATCCTTTTATGGGACTGGCATTTCAGGGGGCATTTTTTTTATTGTTTTTTT
>103.lm_ll_6678
AATTCCTATCACGACTAGGAGGATAAGAAAATGTGCAAGGGTGGAAAGTTCTGCAGCCCTGCACCACTCTTGGGAAGAATACAGAAGACAGAGAAAGAATACAAAAAAAG
>103.lm_ll_6695
AATTCCTACCTGTGCTCCGCCTTTCCTGTTCCCCTCCACCGCCACCTGCTCGTGTCTTCAACCACTGGTCTTTAAAGCTTCCACCGCCACCTCTCCTCCCTCCCCCCTCC
>103.lm_ll_6801
AATTCCTCGATAGAAGCATACACTGCAACTAGACACATGAAGCCCATGGTGTACTTTAGATTCAACTGCATTATAATAACCCTCATCAGTTGGAGTAACGGCAACAACGA
>103.lm_ll_6835
AATTCTCTGTCTGATTCCTTTTTCCACCTCGCAATGACTCTCAAGAGGGATATTCAGGGCAGGAGTATCAAGGCACTTCAGAGCTAAATTGGCCAACTCGACTGGAAACA
>103.lm_ll_6939
AATTCGCGCCTCACTGACAAAAAATAGATACCTACTTTTCAACACACCTCGCCTTGTACAACACCAACACCAGTACCTATGACACCGTGTGCCAGGCAAAGAAAGCGACC
>103.lm_ll_6994
AATTCTTCCCGAGTTTTAAAAACGCATTTGCAGTCAGCAACAGGAGATATGACGTGGGGCCTGGAGTCGGATTTACTAACATCAACGCTTAAAAAGATTACTCTCACACC
>103.lm_ll_7166
AATTCTATCAGCAGCCTTCCCGTGAGTCAGGACAGCCGGGATGAACGTCCATGTTACTGATTCCGTCGTCAGAAGCTTTCCCTCCACGCTCGTAGGAGGAGAGAAGTGTA
>103.lm_ll_7188
AATTCCTTCAAGGGTGAGGTTGAAGACTATTATCCTTCAGTTTGTGACTACTGCTCTGGACCCTTTTCTGGGACTGGAATCTCAGTGGGCTTTTTTTTATTATTATTTTT
>103.lm_ll_7259
AATTCCTTCAAGAGGGAGGTTTCAAGACACTTCTCCTTTAATTTTTGACTACCGCTTTGGACCCTTTTCCGGGACTGGCATCTCAGTGGGCAATTTTTTTTATTGGATTT
>103.lm_ll_7262
AATTCACAACCTGCAACACATGCACATATACCAAACTTTGTTGTTGTTAGTAGTCATTTTTGAGAGAGAGAGAGAGAGAGAGAGAGAGAGAGAGAGAGAGAGAGAGAGAG
>103.lm_ll_7373
AATTCAGTGCCATGGTTGGGTTGTGTCCGCCGCGATTAAACGCTCCACAGTTCCTGCTACTAATGGGTGAAGAATATTGCTGCTTTGTTAGTTTTTTTTTCCAGTTGATT
>103.lm_ll_7407
AATTCTGCATAACTCACAGGAAAAACACCTGTGTGAACATGACTGGTCATTTCAATGGCCTTTGAAAACAATCCCCATGAGCACCCAAAGCACTTGTAAATACGGGCACA
>103.lm_ll_7463
AATTCACCAATCTCAAACCTTAACCTAATACTTACATCCAAAACGATCTCTATAAATATTAAAAAGAAGTACCTGCCACACTCCAAACAAGAAACCAGTCATTCATGTTG
>103.lm_ll_7475
AATTCATAGAACACTTGGGAGGTTGCGATCATATACAGGCTGAGCGTCAGTGTTTGCCTTTAGTGAGCACCACCACCACCACTACCACCACCAATGCCACCGCCACCACT
>103.lm_ll_7617
AATTCCTGGCCCGTATAATGATCTATCTCCGATATAATATTATGAAGCTTAATCAGAAAGACATTTCAATTTCAGTTTCGTCAAAAAGTAAAAGAAAAGAAAAGAAAATG
>103.lm_ll_7644
AATTCAAGATTCTATTAAAATATATAATTAATTAGAACGCAGTAAACAGTCTTAACTTCTTTGATAATTATTTACATTCTCACAGCTGACAGAAAAGGCTCGACGTTTTC
>103.lm_ll_7756
AATTCAAAGTCAGTCTTTGAGTTTCTTGAAGTTTTATTTGTAAAAGTCATTAAGTAGATATAAGCAAGTGTACCTTTAAAGGAATCTATTTTTTTGTAATGACTTGTTTT
>103.lm_ll_7832
AATTCATTCAATGGAAGTTGTAACTAAAGCAGCTATATATAAAGTATTGAGGATCATTTTCAACATTTTGTCATTTAGGCATGTTTTTTTCCCCCTCTAAGTTTGCCCGA
>103.lm_ll_7845
AATTCCTTCAAATTTCCTTACCTTACCTAGCCAGGAGGGCTGCGCCCTGCCTGGAGCTCCTCACCGTTAGGGTGCTGACCTAATCTAGCATAACCTAACCTAACAAGGGA
>103.lm_ll_7894
AATTCCCACGTGTAGGTGCACTTACTTCTTGCAGCTTCCCTTACACTCTTATATTCCAGTCACCATTACATCTATCAACAGCAAAACAACAAGACGAAGACAACACAAGA
>103.lm_ll_7922
AATTCTTGGTTTGTTTTTACTTATCTTGTCAAACTTGTCTCAAAATTTGCCTCTCGACGCCACAGTACACAAAGATCAAAGGAAACTCAACTCACTTGGCAAAAATATGA
>103.lm_ll_7950
AATTCAGAACACGTAGCTATTGTTTTACTTTTTATTTTTTTTTATCTATTTTGTTTATTTTTAGTTTTGATTTATCTGCTACCGTGCATTACCAGTGCGACCACCATTCA
>103.lm_ll_7958
AATTCCTGGCCTTACTTGGATAACTACTAAGATATCACGTGTTCTTGAGTTAAAAATATTACTTGCTTCTTCTTATCTTCCCTTCTTTCTCTTCCTTTTCTACTTGCTCT
>103.lm_ll_7969
AATTCCCAACAAAACTTGCAGAACGAAATGCAGTGGAAGAATAAGAACAAATGTGTCTTCGCCAGCAGACATTATGACATGGGAAAGGAAGACGAATAAAGGGTGAAGAC
>103.lm_ll_8237
AATTCTGTATCACCAGTTGAAGAAGCAGCTATAAGAACTAATTATATCTGTGCCTTTTTTAAAGTTCTGATAAGAGCCTAGGCCCTAGAGTGTTTAAAAATAGAGATCTT
>103.lm_ll_8241
AATTCTGTCTCCTCCTTATTAATATAATGGAGTAATTTTCCCTTCTTTGTTGAGAATGATAATTAGCACCTTAACAGACAACACTCAGAGGCTTCCCGAGAGGAGGCATT
>103.lm_ll_8299
AATTCCGTAAGAGAAAGTGATCCAACAAGCAATGACCTCAGTGGCTTTGACTCTCAACTGACTTTTTTAGGGAAATATAGAAGTTCTCAATTGATTTTCTAGTGCCAAAG
>103.lm_ll_8309
AATTCCTATCCTATGGGGGAGTGTGTTTGTATGTAGCTAATACGAGTATATTTAATTTAGGTATGTTACCTAACTGTTGAATGATGGAACAACATTTTGAATCTGTCTGT
>103.lm_ll_8368
AATTCAAAATAAAGTGTGAAGCCAGTATAGTACTAAAAAGTTACATAGACTCATCCACAAATAGATATTTTTACTCTAGGCAGTGACTTGATTGATTTCTAGGGCAGTTT
>103.lm_ll_8565
AATTCTAAAGCGCTGGTCTGCATGAGAATGTCCTAGTACGCAGGGAGAATAGAACGTAGAATGCGAGCGTTACATGAGAGTACACATAAACAAAACACGTCAGTGGGCAA
>103.lm_ll_8641
AATTCATTTCTACAAAATGAATGAAGCAAATCAGCTGAAATAATCTGAGTACTGCAAGTGGTGACTGTTTGCTGGGTTATGATCCTGGTACTATTTTTCTTTTCATAATT
>103.lm_ll_8661
AATTCCAGACTACTGAGAAATTCGCTTGCTTTTCAATAGTTTTGTTCGACTCCCATGGGGCCTCTCGTGTTTGGAGTCTTAATGGCTTTTCTTTAGGGCTTTCTCTCTCT
>103.lm_ll_8730
AATTCAAAGGTCATGCAACGCTCTCACCTTTTGTGCTGTGTTACGTTTTTCACTGTTATTGCAATAAACGATAAACTGATTTTGTTGCATTTGTAAATAAATAGATAAAA
>103.lm_ll_8746
AATTCTTGGAGTGGAAGATATTACCTGAGCCAGTACTCGGGAGATGCTGCACGGTGGGAGGGGGAGAGAGGGAGGGCAGGGGTGACTCGTGTTCACTTTTATACACACCA
>103.lm_ll_9075
AATTCAAGACTTTGGATATTGCGGAAGTTTCTAAAGAAAGCTGGGGAAGTTGCCAACGTACCTATGTAAGTCGTCGACTCAACTATGCTCGTTCCTAGGTGGTAATTCCG
>103.lm_ll_9187
AATTCAATTCAACTGATACAGACTTGTACTATGTCTATTACCCTTACCTCTTAATTCATGGTCAAACTAAAACAAGGTATATAGACTTGTACTATGTCCATTATCCTTAC
>103.lm_ll_9197
AATTCTGGGTATCATGTGAATAATGAATGATCTGTAGTGACAAAAGTAAGAACACAATCCTCCTTACCAGCAACAAATACAACCCAACACACACCACGGAGATCACCACA
>103.lm_ll_9431
AATTCAGGAGTTAATACATAATTTTTGTGATAAATTCTTCCTACAGAATCTTCTTATGTAGGTATGGACATATTTGTCCCTAAATTGCATGGAACAAAGCTTGAAGCAGC
>103.lm_ll_9496
AATTCCTTCAAGAGGGAGGTTTCAGTACACTTATCCTTCAATTTTTGACTACTGCTTTGGACCCTTTTTTGGGACTGGCATCTCAGTAGGCTTTTTTTTTAACTGGATTT
>103.lm_ll_9510
AATTCATGCTTATCAGAGAACTGATGAAGCTGTATTGTGAGTGGAGTGAGCATTTAGGGTTGGTGTGAGGCATGAGGATGGATGCAGTCCACAGCTATCGGGTGCTAATC
>103.lm_ll_9537
AATTCCAAAAACTTATCTCCGCGTAACTTCTTCTTCCCTACTGAGCACAGGTTAAGGGGCCTCACCAGCGCTACACAGAGTTTGGTGCAACATCGCAGTATTAATCTTAA
>103.lm_ll_9579
AATTCATGAAGCTTCGTGGCAGAAACGTTTGGGGAGTCTCGCGGACAAGAATACGAGACCACCCTCTTACAATGCATTGGAGGAAATATCCTTATGACATGGAGAGGATG
>103.lm_ll_9694
AATTCGTAATCGCCCTCTATTACCCTCCCGGTGAGAGCTCAGAGCCCATACAGGCTTCTCATACACCAGATACCACATTCTCTTGCTCGAGTACGACGATAACAACTAGC
>103.lm_ll_9707
AATTCGTCTACTGATGATGACAGTACGTGCCACGGTGGTATCTGTCAGTTCACGGAGTTATACCTTAACAAAAGGCTCGATGAAATTGTAGCGTCGGGGTGACGCGGACC
>103.lm_ll_9723
AATTCGTAACTGATTTAAAGAGAAATATATCGTATTCTCTGCATCTGTAGTTGTAATCCTCGTCATCTTTTTCTTATTTTTGTACATTTAACGGAACCTAAGAAATATAA
>103.lm_ll_9742
AATTCCCAAAGCTCTGTGTAAGTATAAGTGGCCTCGTGGACAGATCAGAATCCACGGTGAATCTGAAATCATTCCTGAAGCGTGTATCAGAAAAGGTGTTGAAGAAAATA
>103.lm_ll_9764
AATTCCTTCAAGACACTTATCATTTAGGACACTTATGCATTTTTGACTGCCGCTTCCGAACCTGTTCAGGGACCATTGTCTCAGTGGGCTATTTTTTTTTATTTATTTTG
>103.lm_ll_9795
AATTCTTAAGCTCATGCTCCAGGATTTGTGATCACCTTAAATATATTGTCCTTAATGTCAACAGTTTCCACTTCTCACTGAAAAACAAATTAAACTGAGGCTATAGAATT
>103.lm_ll_9815
AATTCTTCTGTGGCGGTCCGTGAGTCCACCAAGCAGATGAGGAACACCGAATGCTAATGTATTTAAAGCAAGTTTGAACACTTGGATTATCTAAGGGCGCTGCAACTTAG
>103.lm_ll_9818
AATTCTTCGGATGAGAGCATTCTTCTCTGCTTCATGCTACATCATATAGGTGTTATTTGTTGGCTCGCTGCTAATTGTACCCTACGAGAGAGAGAGAGAGAGAGAGAGAG
>103.lm_ll_9863
AATTCTGCAAAAAGTTTAGTCATCCCTCATGCAGAGCCAGGCTGTTCTCGGGAAAGCTGTGTATTTGATCCTGGTTCATGGTAGTGCCTTGGCGGAAGAGGTCCTTTTTC
>103.lm_ll_9908
AATTCAAGTCATAGGAAAGTGGAAATACAGAAGCAGGCAGGAAGTTTCAGAGTATACCAGAAAAAGGGATGAATGATTAAGGATACTGGTTAACTCTTACATTAGAGAGG
>103.lm_ll_9912
AATTCTCATTATTTACTTATATTATGTGTTGTGTCCCATTCCCCGCTTTCCTGTAATAGTCATGGGGGAAAGAAAGCGAGCCATTCCCCCGTCCATGTCTCGATTTCAAC
>103.lm_ll_9932
AATTCCTCTTGAATACAAGGGCCTCCCAACCGTTTCCACTTTGCTTACCGTCCATTCAAGCTGCCACACTAAAATTTCTTTCTTGGTTAAATGGCCAAACCAAAAAATGA
>103.lm_ll_9938
AATTCAATTATATCTCACTGAATATTCAGTTTTCTGTGTTGGGATGCTTGCACATGCTCGATGCGGCTAAAAGTCAACGGAGTGAATGTTCGTGAGATGGAGAGCGAACC
>103.lm_ll_10138
AATTCCTTGCCGGGGATACGTCGACATGGCGGTTCTCGTGAATGGGATGGGATATGGGCAGTCATCCTATCGCAGTTCTGTATAAGTAGACTGTGCACCAGTTTGAGCGT
>103.lm_ll_10166
AATTCCCCAAGGGCAGTCCAAACTGTGCCTACCAAAGTGTATGTGACACCTGCAACCTACATAGCACTGAGTTACCATCACATATGTATGACATAACCGCAGCTTAAGGG
>103.lm_ll_10218
AATTCATAAATGGAAGGTGTCTCCAACTAAAGCCGTCACCAACACCAAGTTTAGACAAAAGTGATTGGTCAGGTCAGAGATATTGATTCAACACACTGGTTCGGAAAAAA
>103.lm_ll_10221
AATTCATAAATTAAGTGCATTAGGATTATGACGAGTGGGCTGCGTATCTCATTGCGTCTGTCTGTCTTGTTGGGCTTAATGTGGTGGAAGTTTATACGTTGGTTTTATGA
>103.lm_ll_10285
AATTCCCCGTGAGAGACGCCGTGCCACTAGAGCGGAGGATGTCTGATGCGCGACCTTTCTGCAAGCATCCTGGAGGTGGGTGTCAATGAGGCAGGTGAGAACATAACACT
>103.lm_ll_10317
AATTCCTTTAATTTTCGAGGAGCTTATCGATGAATCTGTGTAGAGTGGTGGTGGTGGTGGTGGTTTAATTAATTAACTGAGTCTCTCCGCTCTGAATAGTTTGACAGGCC
>103.lm_ll_10329
AATTCATTATAGAGTGTGAAATTACTGTAGCCAATAAATTATCAGCCTGTTTGCTTGTCATTCTATCTCTGTGTGTCTGTTTGTCCCTGTGTATCTCTCTGCCTGTCTCT
>103.lm_ll_10338
AATTCTTAAAACCTGGAATTATTTGAAGGAAGAGGTGGTTGTGACAAACAGTGTAAACATGTTTAAAGAGAAACTGGATAAACATAGTTATGGAGACGGGACAAAATGAG
>103.lm_ll_10421
AATTCCGTAAAGTCTAGAAGCTGTCTGTAGTAATGAAAGGCTGCCAGTCCTTCAGCTATTCCGTCAGCGGCCTTCCTCTGTGCCTCTATGGTCAGTATCGCTTCTCACAT
>103.lm_ll_10472
AATTCAACGCCGGGGAGCAACAAACACGGGTGGTTGTCGCTCGCTTCACCTATAAGATGAAAAAGAAAAACCAGAAATATTTAACCAAACTGCCTTTTTCGATATATTTC
>103.lm_ll_10506
AATTCTAGTGAAAGAAGAGAGAACAAAAATGTGTCAAAGAAATTTATTTGCTAAAGAAGACGTGATGAAAATGACAGCAGAGGAAGAATATGTACAAAACAATAATTATG
>103.lm_ll_10548
AATTCAGCGCCATTGTCAGATAAGATGACACGAGGAGAATTATAAGGACAAATTATGTTGTCAATGACCGCACGACCATGAAAAGTAGCAGTTTTGTCCTTGAGAGCAAC
>103.lm_ll_10727
AATTCTGAAAAATAATGATGAAAAACTAATGCAGTCATTTGAACAATATGGCTATGAAGCTTCAAATCTTCAAGAGTAATCAGTTCATATTTTACTTTTTACCGTTTTTT
>103.lm_ll_10774
AATTCTGTTCATGTATTTTAGTGCTTTCGTACCTAATAATAAATATTTATCGTAATATATTTTTTTTCCGACATATAAAGTTGTTCACATCATTTTGCCTTTTTTTTACG
>103.lm_ll_10800
AATTCAAATCCTTATTTGACAGATGATACGTTGATGACACTTTTCTCTTATTCAAACACTCTCAGCACATTCCTAAATGTCTTAGCTACCTAAACTCTAAACATTTCAAT
>103.lm_ll_10817
AATTCATTAAGTTGTAGCTTCCTTCGTTAATGATCACTTTACCTCCTCCTTCTCCCAGCGTCCAGCAGCTTGTAGGCAGGACAGTTAATTAATTGCCTCGTCCTCATACC
>103.lm_ll_10884
AATTCACCTTATATGAAAAAAAAAATAAAATATTACGAAAAACGTATGCTTTGAGTGTTTTTCAACTTCTTACGTACCAAAACGTTAAAAAATATCCAGAACAAACTTTA
>103.lm_ll_10937
AATTCGCAATTTTGGTCTCATCAGCTTCGATATTATACTGGTAACACTCTCATCTGTGTCGTTGTTATAAAAAAGGAAGAGAACAGGTCCTAAGACTGATCCCTGTGGTA
>103.lm_ll_10968
AATTCACTATTATTTTAATATTCACCTTCGTATATCATAAATTCCATGTAAATAACTGTTGTAACATCACAGTTTATATATTCTAATAGCAAAATAATTCACATCATTCT
>103.lm_ll_10994
AATTCACCTTGAAGCCCAGCAATAGAGTAAGCAAGTCTTTCCCGCCAGCACAGCAGTTTTACGTGAAACTAAAGTAGGGTAATAAATTCTGCTTTCTTCATCTCGAGTTA
>103.lm_ll_11031
AATTCAGTTAATCGTATACCATGATTTATAGAGAACTTGCAAACTAGTGACCCGCATGGCAACATTCTCTTTTACTCCGCAGCCTTGACCCGCAGTTTTTCTGGTGTGGC
>103.lm_ll_11098
AATTCACTAAATGTGGGAATCCATCACAAAATTACTGAAAAAGTATCTTTTCAGTGTTTTAGGTAGATAAACGCTAAATCGGATGCAAACCAACGAATATGGAGAAATAG
>103.lm_ll_11182
AATTCATAAATGATTGGCCCAGCATTTCACTTGATTACAACTTCACAGAAAATCAATTGACACTAATGAAACCTAAAATCAGTCACTACACCCAAAATTATTTCAGAAAC
>103.lm_ll_11229
AATTCCAATGGTTCATAACTGGTTAGAGATCCCACAGATGAATTTCTGCAGCATCTGAGTACTGGCATCATGATTTCCCTGAAAGAGGTCTCAAATAATTATAAGGTGTA
>103.lm_ll_11256
AATTCAGTTATGCATTTGGCATGGAAAAATATATATAATACCTGGGACTAAAATGATTTCGTATGTTTTATGCCATACATTTTTTCTAGATTAATATAAAATTGTTTATA
>103.lm_ll_11338
AATTCACTTGGAATGAAGGCAAAGAACAGGTTACATGACAGAGAAATGGTGCTGACAACATAGTGTTCAAATGTGAACTATGAAGCCAGCAGAAAGGAGACTAATTTTTT
>103.lm_ll_11509
AATTCGTTTGCTCTCAAGCGATGGACATAGTTTAAGAGCAAGCAGTCTTTTGCCTTTCTGAGCAGTACATTTTCCACTTTATGCGTGTTTTCTTTACTTGTGGTGGCAGG
>103.lm_ll_11534
AATTCCGCTTATTCCATCCCGCCTCGCTCCCACCATCACGACACCCTCCCATCCACTGGCCGAGGGTCGATTGGGTGTGACTTAGTAAATGGGGTTTGAGGGTCTGCTAC
>103.lm_ll_11571
AATTCCATATTATCTTAAGTCTAATTTCTGAGTTACTGTTAATCATGAGAGGCTGCTTTGAGTGACTGTGGTTTGCAAACATACTGTGGGGAGACATGCTGTGGTTCTGT
>103.lm_ll_11575
AATTCCTCCGTGACAAAGGACATCTTTAATCAGGGCTGGGAGATGAGGAGGTGAGGGCAAGAGAGGCTGGGACTTTTCAAAGGAAGAGTACCGAACACAGTCTCCACGTC
>103.lm_ll_11752
AATTCGATAGTAGTCTTAATACTCCTGGAAGTCATTGCGTTATATTCTTTTCACTTCCTTACAAATATCTCAGTACCTACCTTGTATTCTGACCTGTGCATTTCGTTTCT
>103.lm_ll_11779
AATTCCAGTGGTGAATACGTACTGAGGCAATGGAACTGAGTGGTGGTGGTGGGGATGGTGGTGAAGGAGCCGGTGGAAGGAGAGGAGGAAGGAGCAGGAAGAAGAGGTGG
>103.lm_ll_11780
AATTCCTTCAAGAGGGAGGTTTCAAGACACTTATTCCTCAATTTTTGACCACTGCTTTGACCCTTTTGTGGGACTGGCATTTCAGTGGGCTTTTTTTTTTACTGGATTTT
>103.lm_ll_11793
AATTCTTCATTTCTTGTAACCTGGTATAACCTTACGATATCTCGTTTGACATATTTTAGTTCTTCAAAAATTTTAGATCACCTTCACAAGGTGTTCCGAGATCAAGGTTC
>103.lm_ll_11806
AATTCAGCCGCACCTCCAGGTTCCCCTCGTCCCATGACGCCAAAATCTCCACGGGCATGCATCATCTCGGAGGAAATCTGAGGAATATGAGAACTTACCCTTTTACGGTC
>103.lm_ll_11856
AATTCTCTTTAAGCAATAGATCTATTAAAAGGGCTCTAGTGTATCTAAGCTAATTTCAATCTTTTCATGCTTTTTATTAACACGAAGAGCCTTGCTAGTTGCGGCACGTT
>103.lm_ll_11878
AATTCTCTGTATGTGTGATTGTTTTCGTAGTTAAATCGCCTATAGCGTTTAATGTTTTTCAGTATTTGGATTTATCAGATGGGCTACTATGTAATTCTTTGCTTCCTCTC
>103.lm_ll_11883
AATTCATGTGTTTGTCTTTCTCAGAGACTGCGTTTTCTGTGACCACTGTATTCTCTGTTATATATGTAATATCATTTAGCGCTCTTTATGCAACATTTCTCCTTACATAT
>103.lm_ll_11924
AATTCAGACTCAAAATTGCATAGTTTATTTGCAAAATAATGATAATGGTGATGATGATATTAGTAATAATAATAATAATAATAATAATAATAATAATAATAATAATAATA
>103.lm_ll_11969
AATTCTGAATCACTGGTAGGAAAAAACATCATTAAAACCTGATTATTAACTTCTTAACCCTTTGAAAATAGTGCTGATGAGAGAGCAAAGCGTTTAAAAAGATCTATCAT
>103.lm_ll_11975
AATTCTGGCTTTTGTAAGTGTCTTTGTCTTACCTCGCGAAGAAGGAAGAGGAAAAATACAAAGTGGTGTTTTTCCATTTATGCATTCATGCATAGAGGGGGAGATGTAAT
>103.lm_ll_11982
AATTCAAAATAATTATGGCGACTCTTACACCAGTCTCGGAGTCCCCATCTGGGGAGGGGACCACAAATGTCCACAGGTCGGACTGTTCTTCTGGTATCGACCCTAAGTGT
>103.lm_ll_11996
AATTCACTGATTTCCTGCCATGATTTGCCAACGCCTGAGTGGGAGTGTTGAGGGTGGCGCTCGGTGACTGGTCTTCCTGCCCACCACCACATGAACCTGCCACCCCGCCA
>103.lm_ll_11997
AATTCAAAACTAGTTCATCAAAATTTTACTTTAAAAATCAATTCAATAAAATCGCAACTTTGGAATTTCGCGAGTTTTTGAATGAGTTATTTTATTTTCTTCCCTGTTAA
>103.lm_ll_12006
AATTCCACTGATCGATTTCCCCACACTATCTCTAATTACCATTCTCATTTCTCTGTCCTTCAAAAAATCCTCCATCCACTTCAGAATCACTCCATCTAGACCTCCAATCT
>103.lm_ll_12112
AATTCTGTTTGATATTTACCTCCAGGCCACTCCTCCTCACTCGATGCTGCAATACTTGTTATTGCAAAACATGCACCAATAACACTCTAATGCTTGCCTTGTTAGCATGG
>103.lm_ll_12155
AATTCTTCTCTCGATTTTTCACTCAGGTAATACATTCTGAAGGGAGTGGGTGACTTATCTAAGGTTAATAGGAAAAGTTATGCATAATCTATTAAATATTACACGTCAAA
>103.lm_ll_12171
AATTCAAGTTATAGGAAGGTAAAAATACAGAAACAGGCATGGAGTTCCAGAGTTTACCAGAGAAAGGAATGAATGAATGAGAATACCGGTTAACTCTTGCATTAGAGAGG
>103.lm_ll_12205
AATTCTGTTCTTGTATTACTGTTCTCATCTCTTGATCATCCAGATAATCTTCCATCCACTCCAGCAGTCTTCCTCCAAATTTTCCATAATTTTTTATCTTCCATAGCAAT
>103.lm_ll_12224
AATTCCTTAGACCTTAACCTTGACGCCTTCCCTTGCCTTGCTTGCCTCACGCGTCCAGCCACTCGTACAATAAAAGAAGGTCCGGGTTTACCATTACTGGATCCTCCTAC
>103.lm_ll_12259
AATTCTAAATTGAAGGGCCAAAGTCTGAATATTTAGCCGTTATTCACAAAGGCTCAAGGCTGCTTGCTCTATCATGAAGATGTTTTATTAGAATATGCAAATCGAGAACT
>103.lm_ll_12273
AATTCCTTCAAGAGGGATGTTTCAAAACACTTATCCTTCAATTTTTTACTACCACTTTGGACCCTTTTCTGGGATTAGCATCTCAGTGGTCTTTTTTTTTATTGGATTTT
>103.lm_ll_12287
AATTCATGTCATTCAATGTCTAGGGAAGACTGTGAACTTTTGTACAATTAAAAATCCATCATTTTTTTTGCTCAAGGATGACAGTAATTCCTCATTACTCAGTAAAGATA
>103.lm_ll_12348
AATTCCTCTGGCATATAGTTGCGTGAATAGCGGGAAGGAGCGAGTATATAGACGTGTGAGTCCGCTGGTAGGTATTCAGTTGCTGAGGAACCACGAGAAGGTTAGTATGG
>103.lm_ll_12406
AATTCCCCTCCTAGTTTTACTTTTCTATATAGCGATTACTGTAAAGTTAATGTAAATGGTAATTAGGAAGAAAATTGATGAATGATACTAAATTTTCTTCTTCCTTCTCC
>103.lm_ll_12428
AATTCACTTCACGCCTTTAATAATGCATTGATCATACTGCCATACTTACTAAACATTTCCTTAACCAAGCCTCCCAGACAGTTCACTTCACACCTTTCATAATACTTTAA
>103.lm_ll_12482
AATTCCTAAAACCTAAAAGATAGAAGGTACACATCTCTTCAAATTGCTTTTCAGGCCAATTTGTGGCAAGATCATGTAGGACAAATGTGCTTTTTTACCGAGGTCATCTC
>103.lm_ll_12493
AATTCCTTCAAGACACTTATCATTTAAGATACTTTTGCATTTTTGACTGCCGCTTCGGAACCTGTTCAGAGATCATTGTCTCAGTGGGTTATTTATTTATTTTTTTTATT
>103.lm_ll_12647
AATTCCTGAGTGTAATAAGCAAAGAATGAAATGAGTGAAGCTTTATTCAGCTGAGGAGTGTGACGGGAAGAGCGTGTCTGGGGTGCGAGGGTGTGACGGGAAGTGTGTCT
>103.lm_ll_12701
AATTCAGGGTCAAGAAAGGAAAGGGTCAGGAACCACCAGGGCCGGCACACTGACAATTGAATAACGCTCGTCGAGGTCACCTGAGAAATAAAAGAAAGAAAGAAGTGTTG
>103.lm_ll_12993
AATTCCGCAAACATCCGCCACAGTTTTGACAACCTGGGTAATTTTTATGATCTTCCTCCGTCACGTTCAACCTCTCGAGTGGGCTCAACCGCCAAGCCTGTGTCCACTGG
>103.lm_ll_13024
AATTCGTCTTTTTTCTTCGCGCATCACAGAAAATGAAGTCATGGAGAGGGAGACTAAAGTGATGACTCTTGATCACTTTATGAAGCTCCGAGTTGACATGTAAGATCAAC
>103.lm_ll_13031
AATTCGCCACGTGAACCGTGGTGACGGGTGCCGCATCGAGGCTCGGAGTGAGCTGTCTCCTCTGGGAAATGCAAATACTTCACAGCTGGTGTAGTTGTAGCACGTTACCT
>103.lm_ll_13099
AATTCATTGTTATTTAAATGATGTATTGCTTGTCTTTACAAAGTTGGCGTGTTGTATGTTTTGTTTTTATTGTTCATTTTGTAACTATTTAGTATTTCATCGATTCCCTG
>103.lm_ll_13105
AATTCATTGTTTCATTCAGTCTTAGACAAGAATAATGCATAGTTGTTCACAGCATTATTAAGTATATGGTGATTACTTAAGGGGCATAGCTGGATGAGTTTACCTTAAAA
>103.lm_ll_13132
AATTCTTCTGGGAAGAACAGATATAGTCAATAAAGATGATATGTCAATATTTCCCTTATGAGTCCCAAAAGCGTCTCCAAATGCTATATCTAAAGATGAAGCGTTTGCGA
>103.lm_ll_13202
AATTCTGGGCAAATAAATTAGTTTGAAAATGAAGATTATCATGACTGTCAAAAGTGGGGAAGGTAATGCGTGGCGCACACATATTACTGCTTACGCCTCATTTTGAAAAT
>103.lm_ll_13215
AATTCTGTGTTACGTTTATTGTGATGGTTTTGTGTTGGATGTATTTATTATGGTAAAAAGAGAAAATTGTTTTTAACCATACATTCCATTATGTTCTTGTATTTTCTAGG
>103.lm_ll_13240
AATTCAATCTTGAAAAAGTTAATCTAAGAGAGATAGAAAGTAATTGCTTCTCAAATAGTGGTGGATGAATGGAATGTACTCAGTTGAATCAAGTTGTTAGTGTTGAATCA
>103.lm_ll_13256
AATTCTTATAGATATCTTTGTTCTCTTGAACCACGGAAACCCCAATAACGTCCACTACAGTGTTAGTAGTCGAGATAGACACGTGAACGTTAGAGAGTAAGGCCCTTGGC
>103.lm_ll_13345
AATTCCAATAACTTCCACTACAGCTTGTTGAAATTAGCCGAGATAAGACGACGGAACGTTTAGGAATATGAGACCAAGAATCCTGATATTCGAACGACGTTGAATAGATA
>103.lm_ll_13397
AATTCTATACTGCAGGTGTAGATATTGCACATGCAACACTGTATCTTAAAACAAAACCATTTATACAAACATTACCCATCTGAGTATCACTGATGACAATTGAAGAAACT
>103.lm_ll_13404
AATTCTGCTTCTGCAAATGACAAGTTTTGCTTTGCAATTTTATTTGCTAATACAAAACTTGCCTTTCTCGCTTTCCTTTGTAAATCTGAAGTTTTCTCAAACACAGTTTG
>103.lm_ll_13437
AATTCCTCAGCGGTTGCTTCACGCTTGGCTGGCTACACCATGAGCTCCCCAGGTGGCCTGCAAGGGTCATTTTTGGCTCCTGGAAGCCTTTCTCCACCACGCCGATTCTC
>103.lm_ll_13665
AATTCAATTTTTTTTAATACATAAGGATGTGGCCAAAAGCTTGAATTTAAAAAGTGTTTAAGAGTGTAGAAAAGGTTTATAAGCGAGGAGGTGGTGCGCTGTGTCGTGAT
>103.lm_ll_13704
AATTCTAAACCTTTTACTTTTTTGGTCGTCCTTTGTAGAAAATTATTCCGTCGACAGAAAGGAAACACAATAGGAGATTAATTTTGTCTGGACTAGGTTGCGTAACTATT
>103.lm_ll_13742
AATTCAAAACACGGAGGTTCCTATAAGTACCGAAAAAAAATGTATGCTCCTATATCGGTACATTTCAGCTTATTTATTTTTTTCTCCCTTTGTAGCGGCACATCAATACA
>103.lm_ll_13839
AATTCCCTGCCTACTTCTGTATTTCCTTCTTTCTACGACTTAAACTCTTTCAAGAGGGAGGTTTCAAGACACTAGCTTATTCTCCAATATTTGATTATGTGTTTGACTTC
>103.lm_ll_13855
AATTCCGAGACATGCGTTAATGAAGGGAGATTTATGCACTGCAATGACAAGTGTATTTTTTTTATGACCCACTTAAGAAAATTGAGCTGGAAAAGTTGCCACACTCCCGC
>103.lm_ll_13897
AATTCCTCAGACAAAGACAAGTATAGATTCTGAGCTGCTTCCCTAGATGCAATTCAATTCTCTACACGATGAACGCCTTCCTGTGACATGGACGTGACTAGAGGAGGATT
>103.lm_ll_14166
AATTCATTTGATGAATGCCACGAGCTGGCCATTCTGGCCTCATATTAATAAAAAGTAGCAAAGCCAGTTTTGTTTACCAGCCAATATTATCCCCACAGAAAAGACACGGC
>103.lm_ll_14250
AATTCCTTCAAGAGGGAGGTTTCAAGGCACTGATTCATCAATTTTTGACCACTGCTTTGACCCTTTTATGGGACTGGTATTTCAGTGGGCATATTTTTTTTTATTGGATT
>103.lm_ll_14391
AATTCAATTTAATTGAGAAAACTTTCGCCTCTCCCAACTAAAGTTCAATTAACTCTTTTTCGCAGTTAGTTCCAATTCACGTCTGATTCAGTTCGTAATTGGCCGCATGT
>103.lm_ll_14425
AATTCTATATTTGATTGATACTACTTCCCTCAACAACCGCTCAGTCGAAGTGAACACGTGCGGCAGGCGGAGCAGCAGAGGGCGAGGCGTGGCAGGGCGGTGTTGGCCAA
>103.lm_ll_14448
AATTCCACTTTATTTTTTTGTCAGGGTGACTGGCACAGGTCAGAAAATGAATAAAAAGGCTGCTCACAATGATGTTTCTTAAAGGAAATAGAAGAGCCAGGAGGGGGGGT
>103.lm_ll_14451
AATTCCAAAAATAAGGTAGAGGAGAGGAAGAAAGAGGAGTCAATACGGGAGAGAGGAGGGAGAGGGGAGGGGAGGGAGAGGAATAAGGAGGGATAGAAGATGAGAGGATG
>103.lm_ll_14463
AATTCTTCAAGAGTCTCCTATAAGCATGACCCTCTTCATAATTCACAGTAATGATTTAGATTCTGGATTTAGTGGCAAAATCAATACCTTTGTCGAGATACGTTACGTTA
>103.lm_ll_14517
AATTCAAGGAAGCTGGTCAAGTAATGGGAGGTGGAGGTGGCTTTAATATTTCCAAACTGTCTGATATCCACGGTATTACAAATTCTGGTGTTGCAGATACATACCGGTGT
>103.lm_ll_14642
AATTCGGTCAAAACCTGAAGACATACATTAATGATCATAGACAATATTCTATATGAGTAATTTGTGTAATACAGATATGATTCTGCACGTTACTTATAAGATAATGTATT
>103.lm_ll_14666
AATTCTTCACATTTTAAGATCCTACAACAGGATAATGATATTATCAATATTTGTTATACCTAAACCAAGAACTCCATGGTCTTAGAAAAATATTGGACATGCCTAATCCA
>103.lm_ll_14688
AATTCATACAGCTCTCGGGGTTGTTTCGAGCATAAACTGTGTGAAGTGTTTCGAAACGCTGAAAGAATAAAGGGCGTGCTCAACGCATCCCTAAAACATACCTCTTATGT
>103.lm_ll_14697
AATTCAAGTCATAGCAGTTAGCATGAAAATAGTGGTAGAAGACAGCTAGATATGCAACATTGCGGCGGTGAGAGAGAGGCTGAAGACAGTCAGTTAGAGGAGAGGAGTTG
>103.lm_ll_14761
AATTCTGGAGGAAGGAGGAGAGGCAGGAAGGAAGAGACGAGTAGGAAAAGACAACTGAGGGAAATAAAAGTGGAAGGGGAAATGGAAAGGGAGAGAAAGTAAGAGTTGGA
>103.lm_ll_14789
AATTCCAGAATTTACCAGAGAAAGGGATGAATGATTGAGAATACTGGTTAACTCTTGCATTAGAGAGGTGGACAGAATAGAGGTGAGAGAAAGAAGAAAGTCTTGTGCGG
>103.lm_ll_14822
AATTCTTTAAATTCAAATTTTTTTCAAAATTTTGAACGCAGGTCCGGACCTGTAAAAAAAATTGAAAAAAATTTCCGATGAGATTTTTTCATTAGAGGTTATAAATGACT
>103.lm_ll_14929
AATTCGCCAGACTATTCAATTAGGACAGCAATGCCATTAATGAGAAGCGATTATTGGGCGTCCAAGTGTAATGGGCAGCATCAATATTGATCACCGCTACAGACACGTCC
>103.lm_ll_14997
AATTCTTAATTCACACCAAGACGCCAGCAGTTTCAAATTCAAGCTCGAGATGGCTAAGTTATGGGTTGACCACATCACGCTGCATCCACCCGCCTTAGAATCGTTAAATA
>103.lm_ll_15099
AATTCACGTTCCACTTACAAACCCACAAGTGCCGGCAATACTGCACCTAATTAACCTCGTTTCTATTAGTTCTGCGTCTCCGGTGTGCCGCAAGCTGGCAGTGGAGGTGG
>103.lm_ll_15116
AATTCGTTTGTTTCTGGGTCATGACGGACAAAACACGGCCGGAGTCACGGGGGATGTGCTTGTAAACTTCGCGTCACACCCAATGAAGCTCGCACCCAGAGTATTCACGT
>103.lm_ll_15117
AATTCTAAAAAAGAAATAAGTGAATTATCTACAACCCTTCCATTACCAAACTCTGGAACTTTCTGTCTGCTTCTGTGTATCCTCCTACCTGTGACTCAAACCAAGAGGGA
>103.lm_ll_15185
AATTCAGTTCACAGGTGTTTTATTATTAGTCTCCCTAAGGAGATCAAGTGTCGGTAAGGCGGGAAGACAGAATAAGGCAACAAGTAACGTAAGAAAACAACAGTAGGGGA
>103.lm_ll_15204
AATTCAGAGCTGCGTACAATCGGCTCGGCGATGTGTGTGTGTATGTGTGTGTGTGCTTCGGGGAAGGTTGGGTGGATCTGGGGTGTCCTGTTTGAGCGAGTATTATATAA
>103.lm_ll_15215
AATTCTCAACACACATGCATCTGTGGAGGTCAGGACAACTTTATCATCTTAGCCAGAGGTTCTCACCCTTTCCTTTGACATACACCTCTCAGCTTGATGTATATTGCAGT
>103.lm_ll_15297
AATTCTCTGCCTGTTTCTGTTTTTTCCCCTTCCTGTGACTAGTTGTTTTAAGAGTATTGAGGCACTTCCTGAAAAGTATTTAAATTTTTTATTATTGACTTTTTTTTATT
>103.lm_ll_15358
AATTCTGATTGAGTTGCAGGGAATGACTGGTGAGAGACTGTTTGTTTGGTTGTTTTGGTGCGATTGTCAGTGGTGAGGTGCAGGGAATGTTTGGTGGGAGTCTGCTTGTT
>103.lm_ll_15476
AATTCCCTTCCCTACAATATCTCGTTCTCCTTATCTCTCTCTTCTCATCCCTGAAATGTTTCTCTTTTTCCTTCTCTTCCTGCCTCGTTCCACCATCACCACCATCACCA
>103.lm_ll_15490
AATTCAAGTCATAGGAAGTGGAAATACAGAAGCAGGCAGGGAGTTCCAGAGTTTACCAGAGAAAGGGATGAATGACTGACAGTACTGGTTAACTCTTGCATTAGAGAGGT
>103.lm_ll_15617
AATTCCTTCAAGTAGTAATAAATAAGAAAACTCATCCCCCAACAATGAAAGTGTCGCGGGCCTGAGAGTAAGCTGGGAAGAACACCACCTGCCCTTGCACAAATTCCAAC
>103.lm_ll_15663
AATTCTTGAAGACTTAACATTTTGTTCGCAGACCGTGAGTTTGATTTTCCAGAGTTGTTTCTGTTCCACGTGTCGGCAAAAGCTTCCAGGGATCAGTATGGGCAGCAGAT
>103.lm_ll_15690
AATTCAAGTCATAGGAAGGTAGAAATACAGAAGCAGGCAGGTAGTTCCAGAATTTACCAGAGAAAGAGACGAATGATTGAGAATACTGGTTAACTCTTGCATTAGAGAGG
>103.lm_ll_15709
AATTCTAGTTTTTTTATTAATCTGAAAACATCATCATCAGCTTAAGTATGTGAGCTTTAATCATATACTTTCATTTACCATCAAAACTGTGGATAAAGTTATTAGATTTA
>103.lm_ll_15808
AATTCGTGTATTGTGAAATCAGTAATATTATCCATATGAGGAAGTATTACAGTCTTCAAGCCAGATGAAGCTTCGATTTTGTCCAATGTGACCTGAAGTCAAAGCGAGAC
>103.lm_ll_15878
AATTCTTTAAGATTTATAAAGTATCCCTGAAAGTTAGACGACGTTGTTTCCTTTAAAAGATGATATTTTTGTTTCCTATATATAATATAAAAATGTATGGCACCAATGAT
>103.lm_ll_15882
AATTCAAGCCTGTGTTACGTTGCCCCCGAAGGGGTGTCAAACTACACGGTTTGTTCGTACAGGAAATGAATTTTTCCATTATACGGACATGAACAATAAATTGCACTGCA
>103.lm_ll_15928
AATTCGGATTTACTTTGGTATGAGATGTCTTTTTAGTGAAGTGTTGCTGGCTGTGGAGCTCCGAATAAAAGCAGCTATAGTGGTTGTTCTTGTCTCTTTCTTATTAAATG
>103.lm_ll_15953
AATTCTTATCGTGACAGCTCCGCATCTTGAAGAAAGTAGGCGTGAAAATGTTTATGTGCCTTCGTATCTAATCAGTTGACACTTCCCTTCGTCGCTTATTGTCGAAAGTA
>103.lm_ll_15960
AATTCAGGGCATGTGCGTCGGGGAGAAGGGCGGCTGGGAATAGCTGTGGCTTCTATAAACCATCATAGCCAAGTCCGGCGGTCATAGCGAAACAAAATGTTGCATTTCAG
>103.lm_ll_15998
AATTCTATCCTTCTCTCTGTAACTTCATCTCAGGTTTCCTTTCTGACCATTCTATTGCTGCTGTGGTAGACGGTCACTGTTCTTCTCCTAAGTCTATTAACAGTGGTGTT
>103.lm_ll_16032
AATTCTTCCTGGAGTTATTTTTTAGATGAGATCAAAATTTATCGTAATCCATGTAAATATTACGAAACAAAATTGAGTAATTGGTAGATGACAGTGAGGTTTAGAAGGTG
>103.lm_ll_16071
AATTCCTGCACTTGCAGCGAGAAAATATACGTCAGTGGAGCGGCTTGCTTGTGTGTGTGAGGGAGGCCAGTGTTCGGCGGCGGTGATTTATGTGTTCCGCTTCCCATTAA
>103.lm_ll_16101
AATTCAACGTGTGTGTGTGCGTGTGTGTGCGTGGGCTGAAGGAACACAAAGGCGGTGGTTTCCTTGGGAGAGCTGGCGCTGCGTGTGGAGGTCATCGGCGAGGCGAAGGG
>103.lm_ll_16112
AATTCTCTATTTCGAAAAACAAAACATTACATTAATCGTGCTTTTTGAGTCTTTTCATTTATTTACGTACCAAAACGCTAAAACGCATGCAAAAAAAAATTAATGTAGAA
>103.lm_ll_16235
AATTCAGATCACAACCCAAATTCATATTCTTGTAAGAAATCTTAATTACTTACTGATTAGTCCTGCATCTTAAACCGCGTCTGTTCATGCGAGAAACCTTCCCTTAAACA
>103.lm_ll_16248
AATTCTCTTCAGAATCATGTATCCTTTTGTTTCTCTTGGGTGTTCATATGGCTTGGTGTCACATCATCATGAATTTGTTTAAGATTCTTCTCTTCCCTTCTGGAGTTAGA
>103.lm_ll_16278
AATTCAGCAGAGAGTTTCACGGTTTACAACTTGAGACCCTAAAAGAAAGAGCAGAAAAGAGTCCCAAATCAGTTGCTCAACTTAGATCCATAGGTGCTTTGAAATAATGC
>103.lm_ll_16313
AATTCCCTCTTTCAAAAAGGCTTAAAAGATTTTGCATTAATCCCTAAAATATTTTCCTAAGGTTGGGTTCGTCGCAACACTGTGTGCCAGATAAGGATAAGGGAGGACAT
>103.lm_ll_16340
AATTCCAGAAGGGATGAAGGAGACACCGCTGTTGACACTTGCCGCTGCTGTGCCTGAGAGGGGTAGCTTCTGTATTCTTTATTTCACAACCTTTAAAGGAAATACGTGCT
>103.lm_ll_16407
AATTCACCCTAAATGGGAATACAAAACAACATTACGAAAAACATTTCTTTTGAGTGCTTTTGAACTCCTTACTTACCAAAACGCTTAAACGCATTCAAAATACAATGTAG
>103.lm_ll_16532
AATTCCTATAAATTGGAGATAGTGCTTTGGCAGATTTGTTAATATTTTACTCTTTACTCGTTCAGTCTCATCTCTTGCTTATGGTGAAGTTATATTTGGCAAGGATCAAC
>103.lm_ll_16627
AATTCGCGGCGGTAGTGTAATCGCCAGGTGGTGGCAGTGCTGTCGGCGTTACGTGGGGCTAGGAAGCGTAATGGACAGCCTGACCCAAGGAGATGAGCACGTGAGGAGCA
>103.lm_ll_16628
AATTCGCAAGTTCAGAACAGTAACCATGAAAATATCCGTAGTACGCAGCTAGAGAAGCGACATGGTAGCTGTTTGTTAAATTTAAATAAATAAATAAATAAATAACTGGT
>103.lm_ll_16940
AATTCTCCAACATCTAGCTACGACTAAAGTCACTCTCAAACTAAATTTATCTGTGCTGTATACCTCTCACCTAACTTCTCCAACTATAAGAAATTCTTTGACCGCTTAAC
>103.lm_ll_16944
AATTCTCATCATCATTTTCTACAACAACACACTACTTTTTTTTCACATTTTCCTTCCAAAAGTGCAGTCTCGAAACTTGCGTTCCGTTTTCTTTCTTTATCATTTTGTTA
>103.lm_ll_16957
AATTCACAGCAAAGTGTCAAGTCATCTTTTTAATGCATTTATAAATTCTTCGTTAAATAATCTTGTCCAGCTTTCGCAGACTTCTAAAACATTTTAGGTCATTAAACAAC
>103.lm_ll_16996
AATTCGCTCTTTGCCAAGTTTCCTTCCCTCCCTTGCAACACAACATTGCTCTCAGGTCCTGCTTGTGTTGATCATGTTACGGCAAGACTCGCAGCGCCCCTGAGAGCGAA
>103.lm_ll_17008
AATTCGCATATTCCATGATCAGGTCTAAATTCACATCGGATATAATCAGTAACAAGTACCTCCCTTTTTCAGCTGTTAGAGTAATACGTAATTCCGAGTTTAAGTCCGTT
>103.lm_ll_17026
AATTCGTGTGCCGCCTCATCTGTTTCTGAGCACTCCCCTCCTACTGCCTCACTGCGGGTGGCTGGGAGGTTGGGAGGCTGAGTGAGTGGATGGGTGAGTCGGCAGGTGGA
>103.lm_ll_17093
AATTCATCACATCACAGCGTATTAGTGTCCTATGGTCGAGACTGCCAAGTAGTCTCACACCATTTTGTTTTCAAGATGAGAAGATTAATTCATGATTGTTCCAAAGCTGA
>103.lm_ll_17201
AATTCCCCTCTCTTCCCTCATCCCCTGTGGAATCTTTCCTAAGTTCTTTATTTTCCTCTTTTCTCTCTCCTTTTCCCGTTCGCTCTTTCTCCTTCCTTATTACTATTCCA
>103.lm_ll_17219
AATTCAAGTCTTAGGAAAGTGGAAATACAGAAGCAGGCAGGGAGTTCCAGAGTTTACCAGAGAAAGGGATGAATGATTGAGAATAATGGTTAACTCTCACGTTAGAGAGG
>103.lm_ll_17240
AATTCTGCTTACTACATTCAAAATAAAGTGTATGAACGCACTTGGAGTTTAAGGTTGCATAGCTGCTCTCGTTTCAATTCTCCAAAAGCATGCACGTGTAATTAAGTAAA
>103.lm_ll_17253
AATTCCACTTCATCGCTATAAGGATGTGAGGCAGACAGACACATCACACTTGGCAAAGCAGATTCTGTCAGACATACATCACTATTCAACTATTTATAACAATATAGTAC
>103.lm_ll_17277
AATTCCAAACCGAATTAGGAAACTTTGGAAGGGCAACGATCAGTATGCGGAAGAAATTACTAACCTGGGACAAGAAACAAATGAAAAAGAAGGTAATGGAGCTGAGGAGA
>103.lm_ll_17421
AATTCGGTAGATGTATTTGGCTCATGTTTTTTTGGGGGGACGGTTTGGCTACCAGATTCAATATTTTCGTGTCAAATGCTACTCACATACATACACACACACACACACAC
>103.lm_ll_17445
AATTCTCGAAATGTACTGAAATGTTTTATGTTTGATGAATTAGTTGATTGAAATATATGGAAGGCTCAAAAGTATTGTTAATCACATTACTTTAACCATTTACAATAATG
>103.lm_ll_17446
AATTCTCCTTTTCAAGATAAGGTCAAAGTGCATGAGAAAATTATTGATCCCGTGATGGATGATGATAGTCCATATGACGATCCGCAAACGCACACGCTTTTAATATTAGA
>103.lm_ll_17547
AATTCCTGAGTGACAGGCTAAATGACTGACTGATTGATTGACTGACTAAATGACTGGCTGATTTACTGGCTGAGTTACTGAATATATAACCAGCTAATTAGCTAACTAAC
>103.lm_ll_17558
AATTCCTTCAAGGGTGAGGTTGAAGACACTTATCCTTCAGTATTTGACTACTGCTCTGGACCCTTTTTCTGGGACTGGCATCCCAGTGGGCTTTTTTTATTGTTTTTTTT
>103.lm_ll_17564
AATTCTACCACCAACACGAATCAAAAAAACATTATCATCCAGAAATACATCCAACTTAAATAGTGAACTCCCACGGGAGACTGACTTTTGATTTGAAAGCCTTTTGAATT
>103.lm_ll_17696
AATTCTTTCGTCTAATTGGCATAATCAACTAAGTCAACGTCGAGAGAGAGAGAGAGAGAGAGAGAGAGAGAGAGAGAGAGAGAGAGAGAGAGAGAGAGAGAGAGAGAGAG
>103.lm_ll_17710
AATTCTCTTCTCTACATACAGTGCACCCCATGATGACAAACTTAATTCATTCCACTTAGATGTTTACTGACAGATTTGTTATTAAGCTTAGAAACTTATAGGAAAGAAAT
>103.lm_ll_17753
AATTCTGAGCCATCAAGTTCATGAGCGCAACCGTGACTGTGGCGCCGCGCTGAGCCTCCCCGCACCGCAGCGACGCCGCCACCACCCAATCAGAACTCGTGGTGTCGTGG
>103.lm_ll_17782
AATTCCTTTACCTCCGTAGAAAGCATTTTTCATTTGAACAAAAATCATCTTTAGAAAAGAAATCCAACAACCTGATGGAGACAATAGCATACAAACGGACAGCACAAAAC
>103.lm_ll_17788
AATTCACCTACGTACACCCAGCGCGGCGTCCCTCCCTCCCTGTCAGTACAGCTGCTGTCTTAGCCAAAGATATACAACAATTTCGTTACGAAAAAGAAAACGAAATAAAA
>103.lm_ll_17794
AATTCTTTGTAGGGAGAGTGCTGGTGTTGTATGTAGTGTGTTTATATGCAGGGTGGGTGGATTAGTAGTGGAAGACTACATGGAGCTTGATGTTTTGAGATAATACATGA
>103.lm_ll_17811
AATTCAGGTGACCACAACACTGAGATATCTTGCGGTTGGGAAAACTACTGGGAAATTGCAGTTGTGCAATAGTGCATAACTACGGACGGAAAAAGTATTAGTGTGACACC
>103.lm_ll_18047
AATTCAAAACCTCTCGTGAAATCAAGGTGACTCGATTGTCTTCGTATTTCTCATATATTTTCAAACATCACTTCGCATGCGAAACTAAAACCATCATTTGATTGAGATTC
>103.lm_ll_18071
AATTCACTTCTACTCTATTCTTTACTCATTCAGCTTCACATTAGTTGTTTACTTGCTCTCCCTGCTTCCTTACTACTGTTGCATCCATTTGTATTCCCTTCAAACACTCC
>103.lm_ll_18075
AATTCTTTGAAATTTAAACTTACTAGAATGTGAAGACAATATACATATTTCATTAACAATTACCTGTGGCCTGGACATGGCCGCTTCTGTCTTCAATATGTATGAATGCA
>103.lm_ll_18218
AATTCGTCAGAAAGAGTAATTTTCACTTTGTTTAATGTACTTGTCCGACCACATCTTGAATACTGCGTCCGGTTCTGACCATTCTATTATAGGAAAGACAGAGACAAGCT
>103.lm_ll_18234
AATTCGCAAACGTCAGAAAATACAATATACACCCAATAATTGCTGAATCCGCTGCTAAACATCAAGAAAAGATGACCGTGAATGTCAACACTGGGGATGGAGTACCGCTG
>103.lm_ll_18242
AATTCATTGTTAAATATAGGAAGTAAGGGGGGTTATTCCACTGATGGTGAATATTGAAATGGTTAATATTAAAAAGCTATTTATAATCTTTTTATTCCCATGGTTTCTTA
>103.lm_ll_18287
AATTCCTTTCTCAAATTTTCGTAATTTTCGGATGATAAGCCCGAGCAGCCGAGGAAGAGAAAGTGTGTTGAACCTCCGGGGACGCCGAAGACGATATCGAGCACCAGGCG
>103.lm_ll_18297
AATTCCACTACACGACTTGTACTCACGTTCCTCCCTCCCTCTCTTCCTCCCTTTTCTCCCATCAAGACGCCAGAAGCATTGCGCACCAAAAGAATAGTTACTGATACACA
>103.lm_ll_18350
AATTCAAGTTATAGGAAGGTGGAAATACAGAAGCAGGCAGGGAGTTCCACAGTTTACCAGAGAAAGGGATGAATGATTGAGAATACTGGTTAACTCTTGCGTTAGAGTGG
>103.lm_ll_18366
AATTCAAAATCTAACAAGGACACAAAGTAGTTGTTTTCTGCAGCACGAAATCCTTGTAATCTTTTAAACGATTTATGAAAACATCTTAAATCACGTCACTCTCTTCTCCT
>103.lm_ll_18392
AATTCTCTAGTGATCTCATAATTTAATCTTGAATATAATGTGATCGATGCAACGGTACGAAAAGAGTTAAAGGTTTGGGGCTAAATCACTCCTGCGTCAGTAGTGTTAGG
>103.lm_ll_18425
AATTCAATTAAAAATTTGAAATGTTCGAAATCCGAAACTATTTTTCCCATAGAAATCGATGTAAAATGGATTAATCTGTTCCCAGACACTACTAGTCTACACTGACTTAG
>103.lm_ll_18478
AATTCCAAATGCTGAGTCAATTAGTTCCAGAAGTGTACATTACGACCTCCATCTGGAAGAGCCTGGAGTCATTCGTATTATGAACGAGGGAGAAAAGAAACAGGCGAGTT
>103.lm_ll_18569
AATTCTGGCTCGGAAACGCCCCTCAGGATGTACTTTTGATGGCGCATCTTTCTTATTTTATGACATTTCTTCGTCAGACTCACCGTTTTGCCGTATTTTGCATATTTCGA
>103.lm_ll_18618
AATTCAGTTGTTGGCCGATAGTGTAGCTTTAGAAACAAGCTCTTCCTGACCTGTTCTTTCTCACTGTCTTAGTCTTCTGTTTTCTTCTTTCTCTTATTAACCAAAAATTT
>103.lm_ll_18654
AATTCAATAAAGTTCCCCACAAAAGCCTTATGTGGAAGTTAGAGAATGGAGGAGGACGTAAGGGAGCAACTTTGAGATGAATAGAGAATTATTTACAAGGGAGGGAAATG
>103.lm_ll_18691
AATTCATTATAGTACAATCCTGAATAGAAGAAATTATGTGGGCGTCACTAATGAAAAATGTTAATACTATCAATGATTGCCAGCAGGACAGTGAGAGAGAGAGAGAGAGA
>103.lm_ll_18856
AATTCATCTGTAGAATGATTGCAGCCTCTTGATGCCATTTAGCCTCTTGTGATGTGTCTCCTCAGGCAGTCAAAGCAGAAGTGATTGGTGGTCTACAAGCCCCTACTTTT
>103.lm_ll_18975
AATTCAAGTCATTTGTGTGAAAACTGGGGTGTGTTGTTAGTTTGGTGAGTGAAGATTCCGTGGTCAGGGTGTGACAAATGAGAGGTGAAGATTAAGGGATCATCTATAAA
>103.lm_ll_19010
AATTCCTACTAACTTCCACAGACAAAGCCATAGTAGAAAAGTTTTCAGTCATTCTTTTCCAAGCACACATTTCTTGTACTTTTTTGTTTTTTACTTTGCCTCTAAAGCTA
>103.lm_ll_19082
AATTCAACTGATCCAAGGCGGCACGAGTGGTAGAGGCCACAATGGCCTCCGCCATGGCCTCCACAGCAGGGGGGGCTGCAGCGGGGGCAGGAGGCTCCCCCACCACCTTC
>103.lm_ll_19117
AATTCCTTATCTGTTCAAACATTAAGACTTTTATTTTCTATTTACTTATTTTTACATTTGTCTCTTTATTAATTTTCATTATTTTTTTACCTGTTTAAGTTTATTATTCT
>103.lm_ll_19187
AATTCATAGACATGTATAGTTTTTAATAATTAGTGATTCATTGATGCTGTATCAAGGAAAAGATTAATATTCAATATTCAAATTATGTATTTAATACTTGAATAATTATC
>103.lm_ll_19206
AATTCAGTGAATCTGTTAATTTTCGAGCAGGACAGGACCCGAGGAATCTCATTTATAACAGATTTGCTTAAAAGAAATAATAAAGTTTGTGTTATCTATATTTAATTAAG
>103.lm_ll_19268
AATTCAATTTTAGGAATGTTAAAAGTAGAAGGCCCGAAGTTATAATAAAGTTATATTTGGCGCTGGTCAGACCTCATCTAGATAACGCTGTGCAGTTCTGGTCCCCGCAT
>103.lm_ll_19293
AATTCAGTAAAAACATTGATATAAGCCTATAAATCACTGATCACAAAATGCTTTAGATACATTTGACTGTTCTCTTTTTACTTATTTATTTTCAAGAGAGGCAAAACGTG
>103.lm_ll_19362
AATTCAAGTAAGGTCATCCCATCCAGGAAACAGAACGGCACACTCAACCCCATAACCACCACCACCACCACCACCAGTATGCACACACTGCCCTGAATCTGCCCAACGCT
>103.lm_ll_19469
AATTCTTTTAGCCATGTGTACTATGATTGGCAGTATGCTTTTATGGGATAATCAAAAAGTCAGAATTGCAATATCAACATTATTTTTTTTTACATTACTGATTTAAACAA
>103.lm_ll_19470
AATTCAATACTATACCTGTATGAAAAATGCGATCATTACATAAACTGTTTGACACATCGTGTGGTACTGTAGTACTGGATTAGAGGGCCTACCAACATTTCCGAATGCCT
>103.lm_ll_19641
AATTCAATAAATAGAGTCTAGGAAATACTGGTGCTACTGGGCGCGGGTCAGACCTGTGTGCCGTGGCTGGACCCGCAGCCACCGCCTCGAAGCCGTTCTAACGAGCATGA
>103.lm_ll_19753
AATTCGAGTTACAGAGATCGCCATGTCTGAGCGCTGACCACTCATCCATCCCGATCCCCAACTCTTTCTTCACTCATTCCCTGCCTCACCTGCTGCCTTCTTCCTCACTC
>103.lm_ll_19791
AATTCATGTCAGGAAGGTGGAAGTACAGAAGCAGGCAGGGAGTTCCAAAGTTTACCAGAGAAAGGGATGAATGACTGAGAATACAGATTGACTCTTGCACTAGATAGACA
>103.lm_ll_19858
AATTCCCTGTCATTCCTTTGTTATGACTCTCACTTCACTTTCCATTGGTACTCTTTTCATGACTCCCATTTCTCCAAAGTACTCATATACACTCTGTAGCATCTTGAGAA
>103.lm_ll_19864
AATTCTTTGCAGATGGAGAGCGGAGTGTGGTAGAGGTGGGGGCACGTTGCGGTGGTAGGGGTTGTTGTTAAGGAGTAAAGGTGTTGGAGGTGTAGTAAAGGGGGACTAAG
>103.lm_ll_19909
AATTCACTCTATAGGTAATACATATGAAAATATTTTCACATTTTCTAATACTATGGGTATCAATCATTAGCTGTTAGCTGTGTATGTTTATTCGTCTTTCTATTACTTGT
>103.lm_ll_19910
AATTCTTAAATGAAGGGAAGGCCTAAAAACGAGAAAACGAAATATATTCAGGACATCAGGTACGAAAATCTACAAATATACTCATCATCAGTTAACTTAAACTTTTCCGA
>103.lm_ll_20034
AATTCGATGTAAAGGACAGCAAACACTCAGCAATGTATGCCTACAGCAAAATGTAAAAAACTATGCACACTATTTTGACATGATGAATGACTCGTGCAACAGACCTACGG
>103.lm_ll_20080
AATTCCCCAAGCAATGCACAAACACTGCACAACACGGCGGCTGGAAACATTCTATAATGGACCTGTTACAGTCTGAGAAGCACCGCTATAAAGACCACTGACCTTCACGA
>103.lm_ll_20090
AATTCCCTTCCTAAAACATATTTTCCTACAGTGCACTCTTATATACACCAGCCTTGCCATTTACTTCTCTATGCACTCCATTATTTCTAAGAAGCCTTTGAAGAAATTCA
>103.lm_ll_20170
AATTCGGTAGATGATTTATTCGGCTCATGGTTTCTTGGGACGGCTTGACTACTCAGATACATTATTTTCGCAACCTAATCTAATCAAACCTAACTTTAGTGGTCAAACCG
>103.lm_ll_20173
AATTCGGTTAGTTCGGATCCGGTTACCTTGTCTAGTTCTCTCAGGTTCCAAGAGCGAGTCGCAGTGAACGGTTAGCAGAGCAGTCAGTCCTTTATTTAGTCTTGTCAGTA
>103.lm_ll_20227
AATTCTAGTGCCAGCATAAAGACGCGGCCCATCACAAGATCATCGGGGGGTCATCTAAGAAGGGCTGGTCAACTCGCATTCCTTCTCTCCCTTCGCTCCATCGCAGCTCC
>103.lm_ll_20252
AATTCTTTCAAAACACTCATCCTCCAACTTTGGCCAATCCACTTGGCTGTTCCCGTTAGGGACTGCCATCAAACATCATTCATCATTTTCTCATCCACTGTTATATCCTT
>103.lm_ll_20504
AATTCATCCTATATAGGTATAGGAGGGGGCAGTAGACATCTGCCGAAATGATAATTACTCCCAGTGAGGTCTAAAGCACTGTTCAGGGGGTGCTGTGAACTTATCATTAA
>103.lm_ll_20562
AATTCTGAACAGCAAGCACATATTACTGAAACCTATATTTATTTCTGTAACCAATAAAAGACTTTTCTTGTCCCCTATCACCTACTACCCTTTCATAAACACTTCACTAA
>103.lm_ll_20652
AATTCGGAACAAAGATCCATGTTTGTCACTTTTAGTGAACATACACAGGCCGTCCGCTATTTGTCTACGGGAGACTAGACTACAGGATCAGCCTGATCCTGCAGTGTTAA
>103.lm_ll_20819
AATTCTGTATTTGACTTTCAGAAGAAATTTTCCAGGTTACTTTCTCGGATCATCTAGTGGGAGTACGTACAGTTATGGACATATATCGAGTAACAAAAGGCACCCACTCC
>103.lm_ll_20868
AATTCTCTCAGAAGACTGTTCGTCGAAACGTTAGAGGAATAAAGATCTCCTGTTTCAACTTGTGTCTTCCCACTACTACAATCTCTTGCCTAGCCAATACGAGGAACAAT
>103.lm_ll_20948
AATTCTGACAGTGTCCTTTGTGCTTCAATCAGGTGGGTTCAGAGCTGCGCTGGTATGGTCGAGCAGCTGTCATATATGATGCCCTGAAGCCTCTGCTGTATTCGAGGGAG
>103.lm_ll_20995
AATTCCCAAGATTATTGAAGTTACATGTGGAAATTGTGCATTACTGGCCTCCATCTTACAGAAGGGATATAGCTCCGTTAGAGTCAGCAAAAAGTAGAATTACAAAAGCA
>103.lm_ll_21010
AATTCGAGCATAAAAAAGAAGCGAAAATATGAGGGAAATCTGATTGTGTGACCTTCCCGGAGACCAAGACCGAGGTCGAGGCACACGCATGTTGGCAAATAAAAGTGTCG
>103.lm_ll_21014
AATTCGCTTATATACTTAAGGTATGAGGCAACTCAGAGAGAAAAATAATGGAAAACTTTTAAAATTGGATATTCGTAGAGTTAAGGCTCCAAACCAGTATTAGATTTCTT
>103.lm_ll_21029
AATTCACAACAACACACCAATGATACATTTTGTCTACCCAAGTATATGATGCAAGAGGTAACTAGTATTTACTCTCTTTTCAAACATTTTCTTCTTGCTTGTGCAAGCTG
>103.lm_ll_21071
AATTCCAGGGTGTTCTTTCAGGTTTCCTCTATACCAGGAGCTCCATAGAAAAGGTGATGTGTGTGGATGCGGACCTAACAATGCCTGGTGACTCGCGGGTCCTTCTCGTG
>103.lm_ll_21182
AATTCAGAGGAGGATAGGTAGTCTGAGAGGCTTGCAGTTGGAACAAAACAATGAATTAATGCATTTGGGAATTTAAATGATTCAATGACCACAAAGAAGGAATTGTAGGA
>103.lm_ll_21292
AATTCCTCGCCTCCCTCGCCCTGGGCACCGTTGTGGGGCGCCGTGTGCCTCGCTCTAATTAAGCTGCGTATAGATTAATTCGCAGGCAATCTTTGCGTGCACTGTGAAAT
>103.lm_ll_21315
AATTCTTTTTACCCCTCAGGTGAACTCCCAGGCCTATAAGATAAGCCTATTAAAGAAGCCGTGTTTTCATTTCACTTCTCGTATGTTAATCTTATGTTTCACTTGTAACT
>103.lm_ll_21377
AATTCGCAGGTAAAGAGATGAAGTAAGGGGTGGGTGTTGGCAGATCCCCTTGGCCCCTTCAGATTCTCTCACGTTAGGGTGGGAAGCAAAAGTAAGCGTCTATCCACTCT
>103.lm_ll_21453
AATTCATGTAAAAACAAAAACAAAAGAACAGAAAAGGAAAAGAAAAGGAGATGACAGAAAAAGAAAATATAAAATATGGATATAAGCAAAGCATTAAAGTACAGATACAG
>103.lm_ll_21509
AATTCGCAACATAACTGATCATGGTTACTAATATTCTAGATTCTAAGATACAGTGTCGTTCAGTCAGTAGGTAATAAAACTTTTGATATGTGTGACCTTGTAAAATATAA
>103.lm_ll_21554
AATTCAAGTCATAGGAAGGTGGATATACAGAAGTAGGCAGGGAGTTCCAGAGTTTACCAGAGAAAGGGATGAATGATTGATTAAAGAGGTGGACAGAATAGGGATGAGAG
>103.lm_ll_21556
AATTCCTGGATACCACTCCAACTTAACCAAAACGTTAGGGAGCCGTGCTTGAGCTGATGTCTGTGCATATACGGGAGAGTGAATGCAGGTGTTACGCGGTGCGGTTATCA
>103.lm_ll_21578
AATTCCTATCGTTACTCGCTCGTCTGGTCGTGAACTCTTGAAAGGCAGAAGTTGTCGTGGTGAAGCGCTGACTAAGTTAAGGAAAAGAAAATAAAAACTCAACCGGCATG
>103.lm_ll_21603
AATTCGTTTCATATTCGCATCTCTTTCTGTTTTAGATGAATTTTGTTGACGTGCATGATGATATTTTAATAGAATGAAATATAGAGAAACCATTGCCTATATCATGTCAG
>103.lm_ll_21715
AATTCTCAACCATTCTGTATTGTTGATAGTATGACAATTATAGTTTTTAAAGAACAGATTAGACAAGTAACAAGACTCTAAATCGTCAGTGAAAATGATATATCTTATGT
>103.lm_ll_21732
AATTCAGGTCATCTGTGGGGAGCACTCTGTAGCCTCATCTGGGGCTCTCAGGGATGCTTTAATCCCAATGATACTCCCATTTGACTTTAATTCCTAGACTGCAAAGGCAT
>103.lm_ll_21747
AATTCCTTCAAGAGGGAGGTTTCAAGACACTTATTCATCAATTTTTGACCACTGCTTCGACCCTTTTATGGTACTGGCATTTCAGTGGGTATTTTCTATTTTTTTGGATT
>103.lm_ll_21760
AATTCATATGGGGATGCTTTAAAATGGATGATTTACCAGTGTCTTCATACTTACAGTGACATAGTAATTCAGCATATTTCTAAATGATACAGTTTCCTTTTACAGAAACT
>103.lm_ll_21763
AATTCAATGTTGTGGTGAGGAGTGAAGAAATGTGCAAAGTGTGGGGAGTGTGGTAACAGTGGTGGCGGTGGTTTCGGGCGCCACCCCTCACGCCCGTCACTGGGGAGGAG
>103.lm_ll_21807
AATTCAGACAGACATATGCAGAGCGGGGACAACACAGAACCAAGTTACCTTGGTGGATGCCTGCAAGCAAGTAACATGCAAGCTAGTTCCAAGTGAGAATTGAGGCTGCC
>103.lm_ll_21970
AATTCCTTAAATGGACGCTATAATTCCTGGGGCCATTATCGTGTAGGGCAGAGACATTCATCCCAGCAACCGTAATAAGTAAAACTCGTCCAACAGTTTCCAAAGACAAA
>103.lm_ll_22023
AATTCCATTTCTAACTCTAATCTAAAACGCCCTTTAGAGAAAATTACAAAGCAAATCAATGTTCATTTAACCAACATTTGTCTGGCGGCGTCATACAGTCAGCACCTGTC
>103.lm_ll_22097
AATTCCAGAGTTTACCAGTGAATGGGATGAAAGATTATGAATACTGGTTTACACTGGTTTACTGGTTTGGCCCTCCTGGTATAAAAAGAGAAATCGTACACTATATCTAT
>103.lm_ll_22344
AATTCCCCCCATGCATGTGAAGGATACTCCATATGTGGATGGATAAGCCCCCTGTACAAAGTTAGCAGTTAGTGGGGTGAGAAAAACACCTAACTTCATAGAAGCTGTTT
>103.lm_ll_22378
AATTCTAACCTCTTGCTAGGAGGGTAATAGCAAGCAATTGTAAATTCAGCACATGATTGTCAAGATTGTGGTGAATTTCACACACACACACACACACACACACACACACA
>103.lm_ll_22412
AATTCATGTAAAGAACTTGTGTTAACAAAGAATCACCTGTACATAGCTTAGTTCTGGTATCATATAGCATGAGGTATGCATGCGCTCTTTTCATATCAGTGTGTGTGTGT
>103.lm_ll_22430
AATTCATATGCAGCTCAGTAATATAGACACTTGTATCAACATAACTCACCGCATGCCTTCCTTGCATGCACTCACCTCATGACTCACTGAACGCCATCATCACCATAATT
>103.lm_ll_22513
AATTCTGTGTTAATTGTTGGAACCTAAAACGTACTGGACCTTTATGTGTTAAACTTATGAGGGCCAGTCTTCTAACTCACACACTTCATACACTAACCCACTAACCCGCC
>103.lm_ll_22737
AATTCTCCTTTTCTTTCTTCTGTCTAGCAATTCAGAAACAACTGCAATATATAGATCATGACGAAGAGAGGCTGGTGTGTTTGATGCTTTGTCCCTGGATATCACTCAGA
>103.lm_ll_22778
AATTCCTTATATCATTTTCACTTGAATGTATGGTATAAGGGCAGGAGGAAGTAAAACCATTTGACTTTTAGGATTGATAAAAAGTGTGTATTGCCCATATCTGTTCAGTA
>103.lm_ll_22781
AATTCGACCCAACTTAACCAAGTCATCTCACAGCTGCTTGAAGGGAGTTATTAGATTTTAATAAATCTAATTGCATTCAACCTAACTCAGCTATCCTCATAGCTGCTTGC
>103.lm_ll_22815
AATTCCTTGCTGACGTTCCTATGTCACTAAACGGTGAGAAGGCAAATACAGTGGGACTCTAGGCATCTTTGCGGGGATGAAGTACATAACACTAATTGGATAGCAAGGTG
>103.lm_ll_22821
AATTCCGTCAGTTTCTCTCGCATTTTCTCCTGTTTTCTTTTTGTCTCTTTTATCTTTTTTCTTCGTCAAAGTGATCACGTTCTTTGTTTCTTCCTGTTTCGTGTTTATTG
>103.lm_ll_22827
AATTCCGCTGTCAGCCAACAATGTGTTGCGATGCCCCTCAGTGTTGGGCGAGAATATCGTTGACAAAAAGGAAAGTGCAGCTGTCACTGTTGACGTCACTAGAAGTTCTG
>103.lm_ll_22867
AATTCAGAATTTGAGATGGATTGGTATTTTTCTTTGGTAGTTTAGTTTCTTGTAAAGGTTGCCATTGGAAAAAATATAAAAAATTACATGCAAAAAGATTCTCATTGAAA
>103.lm_ll_22942
AATTCCCGACAGTGGACTTTCATTGATCACTACTTGTGCCCCGCGCTAAATTATTAGAATATGCTGCCAAATGTTACTACAAGAACATACATCGCAGCATTAAAGTTGAT
>103.lm_ll_23042
AATTCGAACCTGAGTCCTCCCGAGTATGAATCAGGCGTGAATCACTGCGCTACCAACTGTGTGTGTGTGTGTGTGTGTGTGTGTAGTCTGACTTGAATGTAGCACATTCC
>103.lm_ll_23078
AATTCTAACAGTCTCTAATTGACGTTACTGAGTTTCCAAGAGTGTTTTCAAGATTCTAATAAGCTCTAATGAACGTCCAAGGGTGTTTTCAAGATTCTAATAAGCTCTAA
>103.lm_ll_23082
AATTCCACGGAGGCTGCAGAGTTAATTTAGTTTCTCCCCAGAAGAGTTGAGTCCCCGGGAAGGAGGAAGCTGCGGCAGATGCAAGCGGCAGACGCAAGTATTTAGTGCTC
>103.lm_ll_23114
AATTCCTTCAAGGGTGAGGTTGAAGACACTTATCCTCCAGTTTTTAACTACTGCTCAGGACCTTTTTCTGGGACTGGCATCTCAGTGGGCTTTTATTATTTTTATTATTT
>103.lm_ll_23123
AATTCCTTCAAGTGTGAGGTTGAAGACACTTATCTTTCAGTTTTTTTCTACTGCTCTGGACTCTTTTCTGGGACTGGCATCTCAGTGGGCTTTCTTTTTTTTATTATTAT
>103.lm_ll_23296
AATTCCTTCAAGAGGGAGGTTTCAAGACACTTATTCATCAATTTTCGACTACTTCTTTGACCCTTTTATGGGACTGGCATTTCAGTGGGCATTTTTTTTCATTGGATTTT
>103.lm_ll_23360
AATTCTCCTGACAGAGGAAAATATCAAGTTTCTTGAATGTGTCTGGTTTGAATTGGTTGCCTCAGCCACTTCTGGTAACCACTGAACGTTTCTCTCATCCTAATTAAAAT
>103.lm_ll_23393
AATTCAAGTCATAGAAAAGTGAAAATACAGAAGCAGGCAGGAAGTTCCAGAGTTTACCAGAGAAAGGGATGAATGATTGAGAATACTGGTTAACTCTTGCATTAGAGGTG
>103.lm_ll_23417
AATTCTAGATGGGTTATCAAATTCGCTTGCTAAGGCACAATTTAAATGGCCATGAGCACTCAAGGTTACTTCGGGTTTTATGAGTAAATAAAGGACTGAATCTAATGACC
>103.lm_ll_23474
AATTCACTGATGTTTGGTTTGTTTGTGCTTACCAGGCCTCTCCCCAGCATGATCTCTCCACCACCACCACTGTTAATACTATCACTACTGCTCTATGCCACATTCAGTCA
>103.lm_ll_23522
AATTCAACATATTTACTTCAGTTCTCTCATTGTTCATTCCTCACGGAGTTTCTTTTATGGAGGAAGAGTAGATTATGAGGCAGCGTGAGTTACTGGGGAAGTGAAGGTGG
>103.lm_ll_23547
AATTCATGAATTGTTTTTGCTCATTTTCTTTTTAGCAATTGTAATCTTCCATTGCAGTTATGTTGTAGCTTGCTCTAAATAAATCCTTCAGACATTTATTTATTTTCAAC
>103.lm_ll_23564
AATTCAACTAAAGACCAAGACCTAATTCTCAGATTTGCTCACTCAGTCTGGAGAGAATAATGAAGTAATCTTTAACAAACTAATCATTGATGAAAATATTTTCTATCAAT
>103.lm_ll_23614
AATTCAGACACTGCTGTTACCCACCAAGTCGATGTGCTTCACGTGTTCAAAGGAATGCAAGAGAATTACCAGGGAAGCTTTCTGATGAAAAATTCTACACGGTGAAATAA
>103.lm_ll_23617
AATTCAAACTTCTACACGCCATAAAGGGAAGTGTTATAGGAAATTACGCTTATAACAATACCAACAACAGCAGCAGCAGTGTGGCGGGCAGAGCAGAATGCCGTGAAAAG
>103.lm_ll_23689
AATTCTAACATTCTAAATAATTATACTGACACGATTAATCATCTTACTACTTTTTGAACATGCCAAGAATGGAAAAACACAAAACAAACATCAACAATGGAGATACCTAA
>103.lm_ll_23754
AATTCACTATTTGTCAATTTTATATACATTCCTCTACTTAAGATCTGGAATGTTAAAAATATAAATTATCCATGCTGTGATAAAAGTACAGATTCATATTACAATTTCCT
>103.lm_ll_23802
AATTCTAAGTAGCCCATTCTGCTTTCAGTCCGTGTTATTAAGAGTAAAGATGCCTTTTTCCTTTATACATCTGACGTTACTGTGTGTATTTTTATTTCATTGATAAAACA
>103.lm_ll_23826
AATTCAGTGCTTGGCCAAGAAGTCCTGGGTCCAGTGTGAAGAAGAGACCAAAAGTGTGGGAGTCAGGAAACTGGGAGCTGTCTCATGATGCAGTGTAAGGGATTGTGATT
>103.lm_ll_23844
AATTCTTGAGTTTGCCAGTAAAAGGTACATGTTAACACTTGCATTAGGGAGGTGGACAAAATAAGGATGAGAGTGAGTAGAAAATCTTGTGTAGGGAGGTCACAGGAAAG
>103.lm_ll_23865
AATTCTGCGTTCCCTGTCAGTCATATAGTGCAAGTTAAAGGGGCAGACTGAAGTAAATATGAAACTTTCTCTCTCTTAGTATTTCTCTCTCTACAAATGAGCAAGCTGTG
>103.lm_ll_23887
AATTCCACTTGCACCACTATTTTAGAGAGAATGGAATGAAAAGCTTTGTGTCTTATCAACTCCTCTCCTCTAACTGACTGTCTTTAGCCTTTCTCTCATTGCTGCAATGT
>103.lm_ll_23910
AATTCAAGTCATAGGAAGGTGTAAATATAGAAGCAGGCAGGGAGTTCCAGTTCCAACCAATACTAGTGCATAGTTGTTACCAGACAGACATAATAGCCCTGAGTTGCTTT
>103.lm_ll_23944
AATTCTTGTAAAATGTTTTCCACTATTACCTCAGAACCAGATTTTCTCATTGTTTTATGATACGACAGCGATACTTGCCATTGCAACAGCTATGAGATCATTAGCATAGT
>103.lm_ll_23999
AATTCAAGTCATAGGAAGGTGTAAATACAGAAGCAGGCAGGGAGTTCCAGAATTTACCAGAAAAAGGGATGAATGATTGAGAGTACTGGTTAATTCTTGCATTAGAGAGG
>103.lm_ll_24070
AATTCTGAAAGGGATAAATGTATACAGAAATTGATAAGAAATTGATGAATATTTTAAAATCAAGTATAATCTTTGCAGTTTATTTAATGATAAATAAAAACTTGCACTGT
>103.lm_ll_24154
AATTCCCTCATGGTAAAATTTTCCCCACGAAAACTCTATCTACAAAATTTTCTATTAATAATCCTCTCTATGAAAAAATTCAGGCCAGATTAGCTGAGTAGAAATTTATC
>103.lm_ll_24173
AATTCAGTCGTTTCCTCACAACAGTTATCTACTCTCTTTTACTGGAGGCTCAAAGGGAATATATATTAAAGGGTGTATCAGGCTGACGTAATTATGGGGGCATCGGAGCG
>103.lm_ll_24197
AATTCTGACATTGCGCTGGATGCTAGCGAAATGTTGTGGCCTTTTGAATGTATTACTGGTGTGTTTATGTGTGTGTGTGGGGGGGGAGTGTTTGTGTTCGTGCCGAGCCA
>103.lm_ll_24205
AATTCCAGAGTTTACCAGAGAAAGTGATGAATGATTGAGAATACTGGTTAACTCTTGCGTTAGAGAGGTAGACAGAATAGGGGTGAGAGAAATAAGAAAGTCTTGTGCAG
>103.lm_ll_24207
AATTCTTTGCAATGATGTTTTCCATGCCCTCGCTGGCCTAAACCCTCGGAAGGCTTATGGACCTGATGGGGTCCCTCCTATTATTCTCCGAATCTGTGTCTCCGTGCTTG
>103.lm_ll_24359
AATTCTGAATACTTCCGCCATTCCTTCTCCTATTTCAACCTCTTCAACTGTTATACTCTTTTTTGTAAGTAACATGATTCTTCCCCCTTTCTTATTATTTCCATGTTTTA
>103.lm_ll_24389
AATTCACTTTCTGTGAAACCAGCATCTGCATGGGAAAAATTAAAAATAACTTAAACATTCTTCCAATGTTAAACAAGAAAAGACAACATTATTTAATAATGAGCTGTTTA
>103.lm_ll_24476
AATTCTGACGGCCAGGTAAAGGTGTCTGAATGGTCTTCCTGTCTTGGGCCACGACTTCCATCCAACCCATCATTGTGTTCAGGTATAATGCCATAATGCAGTGTGAGGTC
>103.lm_ll_24703
AATTCCAAGTCACTATCACGTCTCTAATGACCCCACACCCAGCCAGCCTACCCTTATCACACCTCCAGTCACTTTCCCTTACAGTGCATACATCGGTTATAACTTTCCTA
>103.lm_ll_24711
AATTCCTTCAAGTGTGAGGTTGAAGACTTTTATCCTTCAGTTTTTGAGTACTGCTCTGGACACTTTTTTGGGGACTGGCATCTCAGTGGGCTTTTTCTTTTTTATTATTT
>103.lm_ll_24730
AATTCGACACTGAACTTCTTTAATACACAAATTTAAGTTGGAGGAGCCCCGGGAACGGCCAGTGGCAGGCCCGGGTTTATCTTGCCGCCTGAGGAAAGCTGAGTTGCCAG
>103.lm_ll_24754
AATTCCTGCCTACACATTACTGGCTGCTTATTTGTTCGCTTTGTTAATTAACGCTGCGCTGTAATACACTTCACTGCCCACTGGTTTAATTCTTGCTTTACTTTATAGTT
>103.lm_ll_24828
AATTCATGTTATTTGGGTCAAACGTAGCCAGCGGTCAATGATGGTGACGTACTGTGTTTGGCTCACGTGTGTTTGTGTTGAGGGAGTGGCGGGGCGGGGAGCGGCGAGGA
>103.lm_ll_24842
AATTCTTGGTTTTACTACTTTCCTTCAACTCTTTCTTCACTTCCTTCTTCTCGTCTCCCCTTCACTCATTCTGCTGCCTTTCCTTCCACCTACACTTTTACTACTCTCCT
>103.lm_ll_24896
AATTCGGTCCGATATATCCATCAATCTTAAATACATTATATTAACTTCTCTTATACGTAAACTACGACCTGATTACAACGAACTCACATGTCAAACCTCCTCATGAGGAG
>103.lm_ll_24920
AATTCTTTCAAGAAGGAGGTTTCAAGACACTTATCCTGTAATTTTTTACTACCATTTTTTACTTTTTTCAGGGACCAGCACCTCAGTGGCTTTTTATTGCTGTTTTGTTG
>103.lm_ll_24944
AATTCGTGGCATGAAGTAGTCAGAGGGTGGAGGAGAGGGATGAACAAGCCCAGAATCGTCCAAGGTAGAGTTTTTAGCAAAGGTTTGAGCGAAGAGTTCAGCTTTAGAAA
>103.lm_ll_24960
AATTCATTACCTTCCCCTCGCCGTTTTTTTTCGGCTTCATCAGCGGACGACCACTCTTTTTTGCATTATTTTTTTGAGAACTGTGTTTTTTTTCCCCCTGCCTTACTTTT
>103.lm_ll_25000
AATTCTAAAGTATGAGTACGGACTGCGGTTGTGGTTTGAGTGGTCTTATCTTATTCTTGTGCGAACGTTGAGAGCAGTGACAGGACACTTCAGAGAAAAAATTGAGAGTG
>103.lm_ll_25022
AATTCCATTCATACCGTTCTTTTAGACAGGGTGAAATCAAAAGCTTTTCGTCTCATCAACTCGCCTTTTTTGACTGACCGTCTTCAGCCTCTCTGATCACCGCTATCTTC
>103.lm_ll_25052
AATTCTGTTCATGTATTTTAGTGCTTTCGTACCTAATAATAAATATTTCTCGTAATATATTTTTTTTTTTCCGACATGTAAAGTTGTTCACATCATTTTGCCTTTTTTTT
>103.lm_ll_25096
AATTCCCGTACCAGTGGCGGCACGTCATCCGCATCAACTGAACATTTCCATCAAGCACTTTACGATTTCATGCTTCATTCCATTCCCTTTAAGATTAATAAGATTTTCAT
>103.lm_ll_25271
AATTCAGTACATAATAAATAAATAAACATAACTGAATAACTACTATAAATTCAATTACAGAAGACTTTCTTCATTCTCTCACCCCTATTCTGTCCACCTCTCTAATGTAA
>103.lm_ll_25357
AATTCAAGTCATAGGAAAATGGAAATACAGAGGCAGGCAGAGAGTTCCAGAGTTTACCAGAAAAAGGGATGAATGATTGAGAATACTGGTTAACTCTTGCATTAGAGAGG
>103.lm_ll_25625
AATTCACTCTGTATCCGAATAAAAAACAATATTGCGAAAAACATATGTTTTGAGAGCTTTGGAACTTTTTACGTACCAAAACGAGAAAACGCATGAAAAACACATTTTTT
>103.lm_ll_25636
AATTCTTACGATTATTCCAGTCCATTTCTCTCTGGTTGAAAACTATAACGAAAAGAACAGTCAAGTAATGAAGCAAAAATGCAATAAAATTATTGATATTATTACTGCTA
>103.lm_ll_25725
AATTCAAAATACCTGAATTTCCATTTACTCTTAACGGAATAACATAATTACAATTACTATGTATGTATTTTCCTTACACAAGTCATTTCTACTTGCTGGAAATGTGTAAG
>103.lm_ll_25742
AATTCGTCATAGGAAGATGGAAATGCAAAAGCAGGCAGGGAGTTCCAGAATTTACCAGAGAAAGGGATGAATGACTGAGAATGCTGGTTAACTCTTGTATTAGAGAGATG
>103.nn_np_6079
AATTCAATGAACAATATAATTAACCTTTCAAACCGCAATTAACATTAGCTGAATAACTGTACACTTCGATTATCGAGAAAAAAGTAAAACAAAAAAAGTAATACTAGTAC
>103.nn_np_6249
AATTCTGGCCAGCCTCGACAAGCCCTTTGAGTCGGCGCCTTGAGGGGGATCGGTGAGAAGGAAACGGCGACAGGGAACCGGGTGGGGGTAACGCATCAAGACACGCCAAG
>103.nn_np_7311
AATTCCCTTGTCTTAAATGCGGTGCGGTTAAGTTAAATGTGTTCCTTCGGCGTGTTTATTGCATGCGACGCGGTAACTTCGAGGTGCGAGGTGCTTATGAGTGGTGCTGC
>103.nn_np_7548
AATTCAAGGATGAATGCATAAAAGTGAATAAGTGGCATATTAAATTTATAAACTTTTTTCCCCCCATCACACCCTAGAAGCTACCATACATATACCCATCCTCTCTCTCT
>103.nn_np_8401
AATTCATATCAACTGTCAAGAGAGAAGAGTATCCCCGTAATGATATGAACAGAGTCATCGCCAAGGTTACAATGACGCTGTAGCCGAGATACACAAGGCAGCGGCCAATG
>103.nn_np_8617
AATTCAAATAGAAGAATTATACCTGGAATGTCTAGCGGTGGTATGGGAAGAAAAAAATAAATAAAAGAATAGTCTCAAAATGCAGATAGACGATACGAGTATACTGTTAT
>103.nn_np_8663
AATTCTTCACCTTCTATTAACGATTTTCCTATGTATACTATTATATTTAGTATTAACCAGTGTTTTGCTTCATTTCTTGCCTGAATATTGATATTTTACTTTTCCTATAT
>103.nn_np_9031
AATTCAAATATCAGACCCGACATATTGCAATCATCACCGTAATTTGCATACGTACATAATATATTATGAATTTTAAGGACGTGACATTGTTTCATTTATTACTTATTGCA
>103.nn_np_9662
AATTCTAACTGACTTTCTGGTAAATATTTGAAGATTAGTTAGGTTTACAGGGTTACCATCTTAAGTTAGGTCAGGTCAGGTTAGGTTTGCAGTGTTACCATCTCGAGTTA
>103.nn_np_9674
AATTCACCGAGAGTATATTTAGTTACAAGGGATTTACTGTTTCCAAGCACATGCTGCGACACATGTTAAACTGTGGAACGAATGGAAGCCCACGAGGACACAGGAGTGGA
>103.nn_np_10657
AATTCACTTTCGTGACTGAAATGGGCGACGCGACCAAACGGAATGACAGTCGTGAAAAAGAAAATGGGAAACAAACAGGAGGATATTTGTGAGGTAATGGAAGGAAGTAT
>103.nn_np_10904
AATTCGCGGGAAAATAAGAGAGTGAAAATATCAGATCGAGAATTTGAATAAGTGTTGCCGCAGTGCCTTTCAAAAAGTGTTGGGAAGGTCAGGGATTCGTTTACCCGCTT
>103.nn_np_10925
AATTCCCAGGAGCCGTACCGCGTACCAGGTCAGCCCGAGACGCCGTGAACCTCGCAGCGTGGCAGGGAGTACGTATACGCAATGCTGGGATGTGGAGCTGTGGGGAATCT
>103.nn_np_11293
AATTCTTAATTCACGGCGGCGCTCAAAAGAGAACCAACACTGAGATCGATAAAATAAAGATAATTGAGTGGGCTGCGAGGATTGTATTGGTGCAGGTCAAGGGGAGAGGA
>103.nn_np_11565
AATTCCCATCTTGAGCTTCCTTGGGTCATTAGCTTGTACATTTCAAATATATCCTTTCATGTAGTCTCTCTTTTGTCACTAGGTTGATTTATTTTTTCATCTTGATCTCA
>103.nn_np_11789
AATTCTCGGCTTCATGACGGCGTATAATAGGATTATTTTTAACGTTCATAAAATATTTATCCTCTAGAAAACATTTTTCTAACGCACTCCTCTTTTTTCATATTTCATAG
>103.nn_np_11962
AATTCACTAACAAAATGTAGCATAGCCTGTGTCATATTGATGACTGATGTGTGAAAAAAATAGATTATGAATTGAAGAAACAGAAAGAAAAGTTGCTGAGGTTTTGCAGT
>103.nn_np_12502
AATTCAGGTAAGTATCTTTCGTTATCTCTTCCTTATCAGCTGCCAAGGACTTGTTGGCGTTGAGCTGGTGGATACATCGTGATAAGGTCGAGATGAACTGAGATACTCCA
>103.nn_np_12689
AATTCCTTTCTATTGTCCTCGAAAATTGTGCCACTGTGCTCACACTCCATCTTGCCGACCTCTTTCCGTCTTTGTCTAGTAATAGCCACTTTTCCTTCTTGCTGGAACTT
>103.nn_np_13108
AATTCATGACTTCTCGGTACGGATGCGAGTTTGACATTTATGTGTAGGGAGAGCGCAGGGCAAGAGCTCCATAAATTCCCCTCCCCTACCTACACGCTCTCGCCCGCCCA
>103.nn_np_13214
AATTCACTGCAAGATAAAGGTGTCTCTTGATAATTGGGGAAGGGATACTTAGACCAGTAAAAACATCTTAACAGGGAGCATAGAGCGTGACAGGAGACAACCTTATATAG
>103.nn_np_13987
AATTCAGGTAGTTAGCGTCTTCGTGTATTCTTTGGGTTGGTGTTCACTTGTCAAACTAACTTACGACGATGCTAATTACTGAAAACTGGATTAGCGACATAGGAAAGACT
>103.nn_np_13999
AATTCTTTTATAGTGTTCTTTTTGAGGGAATTAGATATGTGATAAATAGGTTATATTCATTCACTCATTTGGTCAACATGTTATTTTTATGGTGTGATTTGTATTTTAAG
>103.nn_np_14350
AATTCGTCCTCAAACAGAGTGGTAGATGAATGGAACAGCCACACTCATCAGGTTGTTGGTGCAGAATCATTAGGAGCTTTAAGAGATTGCACACATTTATGGATGAGGAT
>103.nn_np_14506
AATTCACATTTTCAAGCAAGACAAGGAATGATGCTCAGTTGTAAATCAGAATTAACCTGTACTAATAGTAATTGGAGAAGAAAAGCATACCATACTGGTGTTCCTCACAT
>103.nn_np_14640
AATTCCTCTTTTATCGTTTTATGTGATTTCTTTTATTTTATTCCTTTTTAAGTGCAAACATAATTCTACATCTTGATTAACTACTCTTTTTTAGTTTCATTATCACAAGA
>103.nn_np_14666
AATTCGAGGCTCATTAATCCGTGCAGTTAAAAAGGGAAACAATTTCTATGCCTAGAGAGCTCTTTTCATAAATGACTGACTTTAATTTGGTAGGGGCAGCAAGACTTGGA
>103.nn_np_14756
AATTCTTGAATATATGAATAAATAAAATGAATCGATAAATGGATAAATAAATAACTCAAATACAATGAAAGTCAAGTATATTGCCGCGTATCACAGGAAAAGAAGGAAAT
>103.nn_np_14965
AATTCACTCAATATACAAAAAAAGAGGCATTGAAGCTCGCTTCTCGAAATATCAGGGAAGATCAATACTGGCGGAGCTCTTGAAAAGTTTAAGTAGGAATAATGTCACAG
>103.nn_np_15208
AATTCCTTCAAGAGGGAGGTTTCAAGACACTTATCCTTCAATTTTTGACTACCGCTTTGGACCCTTTTTCTGGGACTGGCATCTTGTTGGGCTTTATTTTTTATTTTTTT
>103.nn_np_15327
AATTCTCAACTTATTACACAAAGCCTCTGAGTGTCGATGACGTGTCGTTGATACTGGTACTCGCTGTTCATCCGCGTGGTTAGTTTTGGCTACCGGGTGACACTAAGTTA
>103.nn_np_15562
AATTCTTTTGGGAAATATATAAATGATATTGTTATGAGTAGATATGTGGTTGATTTGGAATGAGTACAAGTTATTCCAAGCACATACTGATTTATTATTATTTATATTCA
>103.nn_np_16008
AATTCCCATGATTCTAGTGATAGTTGAACAGACTCTATACCATCAATGAAAAAAAATTCCCATGAGAACTTGACTAATTATCTCTATTGCCTTTGAGAAAACGGTCCTTA
>103.nn_np_16012
AATTCTGAAATGAGATAATAACAATTCAAACTATAATATGAAGACAAAACCAATGAAAACCCGGGGCAACTTAAGGTCAAGTCATCCCACTAATCACCAGACACAGCCCT
>103.nn_np_16190
AATTCTGAAACACTGGCACTCTTTAGAAGGGTTCCAACACTCTTTCATATCTTAAAAATCTGGTATCGCCTGAACATCACAATATCTGTCTTGAGACGCTCTATAGCTGA
>103.nn_np_16963
AATTCAATTTGCCTTTATTGTCACCCATTATGCATGAAAAGGAGGGAGATGAAGGCGATGGGGAGGACTAAGATTAGGAGAAAGACGAGGGAAGAGACCGAGAAAGAGAA
>103.nn_np_16994
AATTCTAGGGGTGGGTGGCACGACGAAGAAGCCCGTGGCGCAGCGGGGCTCCAGACCGGAGCCGGGAAGCGTGGCGGCCACCTGCACCGTGTAGTTGGCTCGCTGCAGCA
>103.nn_np_17028
AATTCTAATTATTTACATATACGAGGCCTCGTATATGTAAATAGTTATGGCAATTATTATATTATGAAGTTACAGATAAAATGTGCTTAAAGACTACTTAAAGCGCTTGA
>103.nn_np_17211
AATTCCACCAAAGAAACACGTAAGTACTTTTATCACAAAGACTACTAAGAATACCCCACATCATCATTGCGTCCTCAACATATCTGAATATCCAACAGCCCTTCTCCCCA
>103.nn_np_17253
AATTCCTTTCATTATTCATTGTGAGCGTTATCTTTTAATATTATGACCTAGATTTGCAAAACACCACTTCGTTAAGCTGAGAAGAAGCCACAACAGTCAAAGGGTTAATC
>103.nn_np_17397
AATTCCCTGGACTTGGAACGCCACCACCATCACCACCATTACCACCGCCACTACCATCATCACCTCCAGTCTCCTCTCTCTCTCTCTCTCTCTCTCTCTCTCTCTCTCTC
>103.nn_np_18188
AATTCAAGTTACTCATCCACGACAATCTCCTGGTGGATTCTAACATCAGACGACTTAATACTATGAAAAATGACAGACAGTGAAAGTGGGAGGCATGTTACCTTAATACT
>103.nn_np_18954
AATTCCAGTCCACTTCCACGTCTTTGTTTGTACATGTGTCTGGTGACCTCAAGAAACCAGAGACTGACAGCGAAGGACACTCCCTGTGAAGATGAGACAAACTCCTACAT
>103.nn_np_19009
AATTCTCAGGCAGACGAAATTTTATAATCTCAGGGATAGAATTAGAGACCACAGATCAGTAGACTTAAGACTATTTTAATGTTGAATTTTTATTGCCTTCGAGCTCTCCA
>103.nn_np_19083
AATTCACAAGGGTTTATGGGCAAGGTTAGAGAGGGCGCCGCTGGGACTGAGCCGCCGGGAGCCGAGATGGATGGGTAATCAAGAGGTAAGGGGATGTGAGAGGAGGCGAT
>103.nn_np_19106
AATTCAGAAAAATGTCTTGTTTCTAAGGGTTTTGTGCAAGGCATTGTGTTAGTGTTGTGCATGTGGTCAGTAATTCTATGTGTTTGTTTACCTGTTGGCTGGGCTTCTTA
>103.nn_np_19400
AATTCATTGCAGACAACTCCGGAGCAAGCAAGGCGAGACCAAGAATACAATACAAGATGGAGAGGAAATACCAAAGCTTCCAGAAAGAGGGAAAAATTTGAGTGAGATAG
>103.nn_np_19438
AATTCCTGCAGCCTTTCCCGCGCCTACATAATTGTAATGAGGGACGCGGCGGCCACCATGAAAAGAATTAAGTTAAGTGCTTCAGGAATTACCTCAGGAGACGTCAGCTG
>103.nn_np_19617
AATTCGCAAAAACAAGAAGGAACACCTGAGGCGACGCACGAGTTGTCTTCAGACCCGAGGTGGCGCGGGGCCGAGCTGTCCAGATGCCGTGATCCCCTGAGACAGCTGGC
>103.nn_np_19672
AATTCTCGCTTATTGTTCCCTTGTGTTTTGTCGCGTTCCAGCATGACAGTAAGTTCAGATAGAGAAGGTACGTTGACCCTGTACAGGATAACTATCGGCTGACAATCACC
>103.nn_np_20187
AATTCCAATCCGCCTGCGAGATTTCATGATTCCAATATATAGTTTTGGCTGTCCACTGCACACATGCAGACTCTCGCACTTTTCAATAGTATGAGTTAGTTTCAGTCACT
>103.nn_np_20254
AATTCATATGAGGTTCAAAGTAATGGATGTGACTTTAGTGTTTTTGTTACTGAAGAAGAAAATAAACTCATACTGGTGTTACAGGGATAAGGAAATCATATTGAAGATAA
>103.nn_np_20287
AATTCATGGGTGTGGTGTGACTTTATTACTACTGCTGCTGCTACGTACTGATTTTATTACAGTATATACAGTAATAGGGTGTAGAGCAGTTAGTGGTAGTTGGTAATAGT
>103.nn_np_20311
AATTCTATATTTATCAAATGGTTAAGCATATTTAACTTAACTGGGGAAACTGCAAGTCACTGCAGTGTTTGCTGAAAGAGAAGCACCTGGTATGCATGAAATGAAAAATT
>103.nn_np_20654
AATTCCACGCAGCTTTGAGTTGAGAAGTGTTTACTTTACGGCATCTGTTTCCCTTTCCATCATCTGTTGTTTAAATATTTTGCTGGTTTTCTTGCACGAATCATTTGATT
>103.nn_np_20856
AATTCATTAGTAAATAATAACAAGTAGTGACAAAAAAACTGTTCACATATCGATCAGTATATAATATCTTTTATTAACCCTTTCACTGCGGCACGAAACAATTAACAGCA
>103.nn_np_20877
AATTCAGCCTACCCTCCTGTTTATTTGCGTGGCATTTTATTGCATTCTGCTCTATTTCCCTGGGCTTATTTGCCCTGGTGTCTGAGTCTCTTTACAAGTAGAACATTGCC
>103.nn_np_21242
AATTCAGCAAAACCCAAGAAGATGGAATGTAATAAGAAGAGATAGTTGTCTAGTATTTTTCTCTTTTAATGACTGAAACATTTTGTACAGTAATTATGACTTCTCTTCCT
>103.nn_np_21530
AATTCTATGCATGTCGTAAAAGAAGACTAAAAAAGATTATGCAAGGGGACTGAGGGACACCCTCTGTATGGTTGTTCCAGCGATGAGAGAAGTTGTAGGTAGAAGAGGGA
>103.nn_np_22007
AATTCATTATTGATTATCGATAAAAATAAATAAATAGATAAATAGATGAAAACGGTGCATCTGTCAGCTTTATAAATCCATGTGTCTGTGTTTATAATCAAGTCAGTTCC
>103.nn_np_23073
AATTCGGCCGATAACTTTTCCTCAGATTTAGAAACGACTTCACTGACCAAGAAATTACAGAACATAGTATATATCCAATTCTCTGCTAACTTTCTCTGCACCAAAACCTC
>103.nn_np_23253
AATTCCAGAGGGCATTAAAACTGTTTAACAGCAGGCGGGTGAGGCTGCGTCAGGCTTCACTATTCTCAGTGGAAATAAAAAACGGCTTAACAACAAACGGGTGAGATGGT
>103.nn_np_23397
AATTCATTATAGTAGTTAATTGCAGTAGTGAAGATGTGTGAGAGGAACTAGCTGTGGAAAGCTTAGCTGCAGAGGGGTAGTGAGGGTCGGGTTTAAGGTAGGCACACACT
>103.nn_np_23567
AATTCTTAGCTGCGTCTCCGTGAAATTACTGATAAGCCTCTTCCTTGCTGGCCGCGGTAATCTGTGTTATTCTGTCCCGCATCGTAAAAATCATGGACCCTGCAGCTAGA
>103.nn_np_23978
AATTCTGTTTTGGAGTCATGGTGATGGCTGAGAAGAGTCCCTAGTATACATCAGTAGTAATTTAGGCTACGGCTCTTCGCTATTTCTGCCTGGGTTGCCTCAGTCCGAGC
>103.nn_np_24049
AATTCAGTTGTTTGGCCCGAGCGGGATGATTGATTCCGATCGTGTTAGCGACGCGAGACTACCTGAGGAGAGAGAGAGAGAGAGAGAGAGAGAGAGAGAGAGAGAGAGAG
>103.nn_np_24274
AATTCTCATTACACTTAATACTTCGATTTCTTTCCTTCGCCTTCCTCTTCACGGGGAAAAACTCCGGCGGTCCTCCAATTTAACTTTTCATAAAAATCACATTCAAAAGT
>103.nn_np_24462
AATTCTTTGCTATTTTTTCTTTCACTTATCCAACAATTTCTTCACCCTGGCCTGCTCTTGTTCCTTTGCTCCTATCTCTCTCTTCTTCCACTTCATTCTTATTGCTCCTT
>103.nn_np_24748
AATTCATGACCAGCAGGGCAGTGCGCGGCCGCCTGAGCCGCCGCGGCTGGCGCGTTTGGAGTCACCTCAGACTGACTTGTGAAATTATCGCACCACTAACTCACTGCTTG
>103.nn_np_24931
AATTCCCGTGGGAGGAAAGAGGCATGACACGAAGCCACTAGATATTTAATGTATTTGTTGCAACAGCTTTCTCTGGCTTTTATATTTTAACATCATCTGTCACTTACATA
>103.nn_np_25279
AATTCAAACGACAAAAAATATGAAAAAAGAGTCGCCAGATAAAAAAAAGTAAGTGAAAGACAAAGCGAATGCAAAAATGATATGAGCTAATAATCTCTCCCTTTTCTTTC
>103.nn_np_25320
AATTCCGTATTTGAGCGTAAAAATGGTTCTGTTTCTGGTTATGTTTGTCTTTGTGATTTATAAGGATAATTTTTGTACTGTGGTCGTATTTTTGTAACATTCAAAGCACC
>103.nn_np_25627
AATTCTTCTTGATTCTTTAGTGAAAAGAAGTGTCGTACAAATCTTCTTCGTAAGGATTATGTTAAAGTTTGCACTTTACAGCTCATTAACCTTTTTATTATTTTCTTTGT
>103.nn_np_25639
AATTCAAGGATTACTACAAAAACAAGCAACAAGAGGTGGATGAATAACAGTATGTGACAAATCATCAGTTGGTGTTGCCATGGTGGCGATGTATGCGACCAGGAAGAATA
>103.nn_np_25862
AATTCAGTTTCTTTGTGTCTGAGATTCTTAAGATTTAGTTCTTTATATACTTTTGTTGTTTGTATAACATCCTCCTCCATGGATGCAGCTAAGGTGGTTTTGTTCAGGCA
>103.nn_np_25983
AATTCATGTCCCAGTTTTTCCCGGCACTTGAAATCTCATATCCTCTCCATTACTGGTAAAATTTTAGATCCCTGGTTCTTCCTTGTGGCTCAAATTCCATGCCTGCGCTA
>103.nn_np_26028
AATTCATACCAGTAATGTACATATTAATTCAACCACCAAACTTGCTCTCTCACATAAATCTAACGTAACATATTCCACAAGGGGTTACAAAAGGGCAGTAAATGTTGTCA
>103.nn_np_26360
AATTCTCTTTACATGGTTGATCTAGGTTATGTATTAATACTTGTGAAGATTAACATGACCATATTGATTCTAGGTATGGACTAGAAAAGCATAAAGATGGAATAGAAAGT
>103.nn_np_26704
AATTCACTTTACATGGAAATAGTAAGATTAGACATATGGGCATGTGGAACATAAATGCCTCTAGACATGCCTGTGGACTGCCAGTTGATACAAGACCACAATCATTTATT
>103.nn_np_26840
AATTCACAGCAGAGTGGATAGCAAAGACGTGTATATATAGGCACGTTGCAAGATGAAAGGTGCGCACGTGATAGCGAACGGCTGAATGAATACTGGGGGTTTATAAAGGT
>103.nn_np_26867
AATTCACTTTGAGTTTCAGTTTACACTTCTGACATTCAGGAAATATTTGAAAAAGGAAGAGGGAAAGTTTATTACTCTAGCGACTTAATAATTCTCCTTCTATTTAACTT
>103.nn_np_27222
AATTCAATGAAAAGAAATGAAGTGCTATAGAATTTGGCAAGAGTGGCAAGAGACAGATGGTATGAAGGAGAGAATCAGCAAAAGAACAGAAGAAAAAGACCTTGTAATAA
>103.nn_np_27412
AATTCGAATAAAAATAAGATTTAGTAAAAGGTTTTGTTTTTATGAGAGGAAGAATTAGAGGAAGGGAAAGATTTCGGGGCGAGAAGAGAAATTAAAGAAAAGAGAAAATA
>103.nn_np_27515
AATTCTCCTTATGAAATCCCAAATAATCTAAAGGTACGAGCCTGACAAACACTTGCGATGCCGTTCAGATCCTACATGCATAGCTATCAGAACTGAACATTTTTATGATG
>103.nn_np_27705
AATTCAATTTCTCCTCCCACCATAACCACGTGTAAGTTTTGTAGGAGAAACACGGTCTGCATTTTCAGGCAGGTGTGTGCCGGGAGGAATTTCATCATCTTGTGCAGCTC
>103.nn_np_28692
AATTCTTCAATGTTTTGTCACCCCCTAATCTCTCTTTTCATGTTTCCCTTGCTCCTCCTAATCTCTCTCCTTGTTTTCTTTGCTTTACTACTAATCCTTCTTTTCCTCAG
>103.nn_np_28752
AATTCGCTCAGGGCAACTTTACTCATTACTTACCGAACTTAATTACCTGAAGACACAATGCATTTTACTTACTAACTGCATGCAAAGAAATTTTCCACCGATAATTTGTG
>103.nn_np_28816
AATTCACTTTATTTCATTGTTTATTTTTATTTGCATGTAATTTTTGTTAAATTTCCTGTAGCTTCTTCCATCTGTTATCACAACTAGTCACCTGCAACTAAAGTGGATAT
>103.nn_np_29250
AATTCGTGCAGAGCGTCGTTATCTCAGACGTTCTCACTCCCGACGAGAGCGTTTTCATCCTTAAGAGCATCGCAAACCCTGAAGGAGATGTTTCCTCTTTGTCCTCTTTC
>103.nn_np_29278
AATTCGTAAGAAAAGTGCCTATAATTTTTCCTTCTTTCATCCATGTCACTTTTTTTTCACACATTGCTATTTCCAAACCACATTTCTTTGCATTATAAGTTTCTCTTTCC
>103.nn_np_29298
AATTCATCATATTTTCATCCTGATCATGGTTGGTGCCATGTGTCCTGTATCTTGTTATTATAAAGAATAAGGACTAAGTATTTCTGGAGCCATGAAGACCACACCAGCTT
>103.nn_np_30169
AATTCAGTTCATACACAGGTAGCGGAAATACAGAAACAGGTCGGGAGTTCCAAAGTTTGCCAATAAATTGAATAAAAGGATGGGAATATTGATTGAATCATGCATTAGGA
>103.nn_np_30171
AATTCTCTCTCTTCTAGAGTGTAAAAGATACTGCTGCTGATCTTACACTGTAATTTTCACATTCTTCTTAGATTCCTTTCATGACAGCTTTTATGTGTGATTGCATACAC
>103.nn_np_30201
AATTCGGCATCTGGGAACCGTTACCGTGAGTGGATGCCCTTCCTACCCTCGCACCGTGGCCAGGATTCGAACCCGTGCGCATGAGGACCCCAAAACACAAGTGGCCCACT
>103.nn_np_30423
AATTCACCCTTACGTATCCTATAAATCATTTTGCCCCACCCTTTTCAAGCCAGCGAGCTCACCCGTTCTTCCTGCAAATGGTCTGTGTCACCTGGTTAATGGTTCTCGCG
>103.nn_np_30478
AATTCATTCCTGAATGTTGTTCAAAATCCAAAATATTTGAAAACAGAAACTATTTTCTCTATAGGAATCAATATAAAATGGATTAATTTGTTCCTGTCCACCCATCCACT
>103.nn_np_30760
AATTCTCGATCCCTGGATTTAGAGTCAAACGCGCAGTAAGCGAGTGAATGTGGACGCATTAAAAATATAAAAATAAATAAATAAATAAATAAAAAACAGCATCCATTTAT
>103.nn_np_30805
AATTCGAAATGGACGACTTGCCTTCTTGATAATTTTACGAAAACAGGTATCGTGTAGAAAGTGGAAGCAGATAACAGGATGAGTAACGTTATCGTAATTGTAAAACCGTG
>103.nn_np_31196
AATTCAGAGCAATCAAAGGGTTAGCTGATACCAAACCCCAATGCTTTCCGTCTTCACTGTGCTGAACTTACTGAGGTCTTATTCCATCCCATGACTAACGCCTGTCCTCT
>103.nn_np_31227
AATTCTTGAACTAATACAAACAATTAATTTTGTCATTTGTCCTCATCTATGAAAACAGAAATCACATTGTTGAATAAAAATAAAAATAAATTAAATAATAAGCATTGAAG
>103.nn_np_31346
AATTCTTTTCTTCTTTCACTGAATACAGCAAAGCCAATACACGAACACCACTACGCCATACTGAGACGAACAAACGGTTGTCATAGAAACGAGGACACCGACTGGGAATG
>103.nn_np_31514
AATTCAATGAACGCACTGGATACTTGTAAACACACGCGCCACAGAATACTAGAAAATATGTTTCCTCTTGGAACTTTGTGCCAGAGATTCGCTTTTCGCTATTTTTCTGT
>103.nn_np_31538
AATTCACATTATCTTAACTATATTTATTGAAATCTAAATTTTTCATGATAGTTTAAATCCATTATTATTCTACTATTCATTAAAATACCAAGTTCTGTGTGAAATAAGAA
>103.nn_np_31552
AATTCCTTTAAGAGGGAGGTTTCAAGATAATTATTCTTCAATTTTTGATTACCGCTTTGGACCCTTTTCTAGGACTGGCATCTCAGTGAGCTTTTTTCATTTTTCTAATT
>103.nn_np_31603
AATTCATAAAAAGTGTTATTGAGGAAGGGGAGGTATGGCTGTTGCCAAATCCGAGGCCCTCCTTAATGGCAAACAGTTTTGCCATAAGGATTGAGGTGGTGGCTGGCAAC
>103.nn_np_31732
AATTCCATCAAGGGAAGAAGTGTGTCAAGGGCAAATCTGTGGTGGGGTGTCCAGTTTATTTAAAAATACTTTGCGTGTCAGATTTTTTTTACAACAATTTGAAGAATGCA
>103.nn_np_31804
AATTCTGAAACGCTTTGCTATCTCACCACGACCATTTTCAAAGGCCACAGAGATGATAAGCCTGGTTCTAAAGAGTGTTTATCCTGTTAATCATGTAGAAATCTTGTTAA
>103.nn_np_31816
AATTCTGAGTAATAAAGACATAACCTAAAGAACATATCACTACACCAGGCCCACGGTAACTCTTGTAATACTGATTGTTTATTTATTATTTATTTAGTTAATAGTTTGTT
>103.nn_np_31948
AATTCTACTCCAGTGATTGGTAAAAACATCGTGAATGGTAATCTATGTGGTCTTTGAAAAGTAGCCTTATGAGGAAACAAAGCTAAGAATACGAGGCCAAATGTAGACTC
>103.nn_np_32226
AATTCAAGCCAATTAATGTAAATATTACTAGAAAATATTGAACTTTTTTCATATAGCAGATGTAGCAATACAAATATTGTGGTAGCATCCTCACCATCATCATCATCGTC
>103.nn_np_32713
AATTCAAACTTGACATTATTATACTTGAATTTAAAGATATATTTTTCTTGGTGAGTCTCTCATTTCAGACAAATACGAAGCTGTTTGACGATTTTCGAGGCATTTAATCT
>103.nn_np_32933
AATTCAGATTTATGGATATTTGTACAACCAACTCGTGAAAATGCAAATCATCACATACAGATTTTTTGTCATAGCAAAGGTGTTAAAATGTGATGAAGCATACCTTTTGA
>103.nn_np_34385
AATTCTCACATCAACAGAGTCAAGCAGATAAGCGTCCAGACTAGATATATACGAAAACAAAGGCACAGTCATCGAAATGCCGTGCGTTTTACAATCTTTTATCATTTGCT
>104.lm_ll_65
AATTCACTCTTCCTCCTCTTGGTTTGAGTTTTCTGTCAAACTTTTAAAAGGCTATGTTTCTCTCCTTCCTTCCTTCCTTCGCTCCTTCCTTCCTTCCTTTGTTCCTTCCT
>104.lm_ll_86
AATTCTTTGCTGTGCCCATTCGAGGTGATGCCCTCTCCTTCTGTGTCGCTCCTGAGACACTGCGAGACTGAGTGACTTGATAAAAATGCACCAGGAAGAGAAGGAGGAGG
>104.lm_ll_617
AATTCAAAGCTGATTATCCTCATCCATTTTACTGACAGCTTACTAACTTGAAGAATAAGAAATAGGAATGTTAGTTCGTCCTTAAACTGAATAAGAATAGGAAGGTCTGC
>104.lm_ll_720
AATTCGCCAACTCGCTGTAGATAAGCGGAACGCTTGAAAGTACAATAAAATCAGCACTGAATGAAGCAGCCCTTAGGGATAAAGGGCATTACTACACAAATAAATAAATA
>104.lm_ll_889
AATTCCTGCACCTGCCTGGAAGTTAAGCGAACATTTCACTGAGTTTAGTAGTGTTTTACGTGAGAGACTTGTAGATTCCGCCCGTATTTCTCTCATACTTCCACACCATC
>104.lm_ll_1101
AATTCTTGGAAGTTTACGAAAATTGAAGTAAGGAATTGAGTTAAGTCACTGTCACACAAATCCTGCTAGCTTCCTGCAATGGGAAGTGGGGAAGAAATAGTGTTCAAGCA
>104.lm_ll_1128
AATTCATCATCAGACTAGAAACATTATTTACAATTGTAAAAATTTAAGAAATATTCATCAGTACTCAAGCATCAATCTGTAGAACCTATGTAAGTGAGGTGCAAGTAATT
>104.lm_ll_1214
AATTCACCAGAAATTATATTCCTCAGGAAATTGTGTATGACTGATCAACTATTGAAGATCCAGGAAAACCAAACAATGTATGGATTGATTGATTGATTGATACATTTATT
>104.lm_ll_1296
AATTCCTGGAAGGGAAAAACAATCACTGAAAACTACAAAAGTATTTTGTAAAAATTAAGAGGTGTTTTAACCAAAAACACAAGAGAAAATACACCAAAGAGCTCTATTTC
>104.lm_ll_1378
AATTCCTGCTGAGATGACGGGTAAGGCAGGTAGAAGTAATTACCGGCTTAACGATTTCCAGATGGGATTAAAACTGTTAAACGGCGAGTGAGGGCGCGTCAGGTCAAAAA
>104.lm_ll_1451
AATTCAAGTCATTTAGTGAGCACTCTGCTTTATGATGCCTACAACAGCTTAACTGAATAAAAGTCAAGGTGCCTCCTACTCCCTGTCCACAGTGAGCTGCCTCCTGAATA
>104.lm_ll_1474
AATTCCTTCGTCAGGCTGTAGCAGTGTGGCGTATGCACCGTCAGCGAGTCCAGTCAGCGGACCCTATTGTGTGGAGAGAGAGAGAGAGAGAGAGAGAGAGAGAGAGAGAG
>104.lm_ll_1855
AATTCACTTGAGTTATGGAAAGACAAATCAAAATGAACTTGAAATATGTGTTCTGGTGATGTGGTTATCTCATTTAGCTCACAACATAGAAATTCAGGATTCAAAGTCAT
>104.lm_ll_1861
AATTCAGAAAATGGTTCTTAGACAGTTTACTTTATCACAATCTGCCTTGTCAGTGCGTAACTTGTCTGCCTTTTCCTGTTCTATATTTGTGTTCCTTTGGTTACTTTATT
>104.lm_ll_2061
AATTCTATCTCCACGCGAATTAGTGACCTGTCTTATTGGACTGCAAGGGAAGAGGATGCAGCTAACAATTCTAAAAATATTGATAATATTTACATTTTAGATTTCAAATT
>104.lm_ll_2092
AATTCTTGGACGAGTCAGATGCATCCCTGGCTTATGCCATCTATGGTTCAGCCCAGATGTCATCTTTCCCTGTGGCCATCATTCAGGTAATTTTTATGGTGCTTACTTAT
>104.lm_ll_2099
AATTCTTAATGTTTCTCAATATCAAACTTGGGTCATCTTAGGGCACTCGTCCCCGCACAGGGAAGGGTGGAAGGCATGCAGGTGTGTTGACCCCCGCCAGGTAACTAACA
>104.lm_ll_2122
AATTCTTATATAATGATAATACATTGCTAAATTTAGGCTGCAAGGTCAGCATGACTTGTATACTTCATTGACCATTTTTTAGACTCGGCTACTCTCAGGGCTATACTCAA
>104.lm_ll_2171
AATTCTGCTGTGTTCTGATTGGCTATTTACCCTTCATGTGGTGACCGCTGCGTATAGCTCTTTGCCCCCAGCGTCCCCAACTGTTTCTGCCACTATGACCACTGTCGCTC
>104.lm_ll_2248
AATTCCTTCAAGAGGAAGGTTTCAAGACATTTATCCTTCAATTTTTGACTACCGCTTTGGACCCTATTTGGGGATCGGCATCTCAGTGGGACTTTTTATTTTATTTTATT
>104.lm_ll_2528
AATTCCAATCTCCAGTAATTAATTTTCCATTGTCTTGAATTTTGTATGAACACTTTCAACTACGATGGATTACAAGACTGGGATTCTCAGCTCCAGCCAACTATATTCAC
>104.lm_ll_2620
AATTCAACTGTACTCTTTTTACTGTTGAAAGAATGTTAAGGCATCAGTTGAGCCCTGTTAGCTGCTCTGCCATATCACAAATTCTCTTATATTTTTTTCTTACTTTTTGA
>104.lm_ll_2768
AATTCACCTTAATACCAGATCAATGCTGGGGTAGAAAATAATTATTCTATATAATACCAGGATGTATTGATAATAATGTTAGCTCACAAACAAACTGAGGTAGTACACAC
>104.lm_ll_2780
AATTCTGGACAACAATTGATCCTTGCCTGCTGTATCACTTCCCTCTATATCTCTTCTTTATGAACAACATTAGAGAACTTTTGTCATACCCTTCATCATATTCCTATCCA
>104.lm_ll_2788
AATTCTGACATTCAATACATTTTTGATATGGAGTACATTTCAGTAGAAATTTACTTGATAAATTCTGTCAATTATAATAATAATGGGGATAAACCAGTAAGAATTATTTG
>104.lm_ll_2872
AATTCTGCCTTTTGGGATGTAAGAAACAATGGATAGTTTTTCTTTACAAATTAGTTTTTTAATCCCGTTGAAATGTCACGCAACAAATGCTCGTTTTATCTCTCCCAGGC
>104.lm_ll_2966
AATTCAAGAAACAGGAAAAAAGGAAAAGGGCGAGGAGAAATGTGAAGAACTAGAACAAAGGAACATTGGTTGAAGAAACATAGAAAATAATAAGATGGTAGTAGCAGCAG
>104.lm_ll_3007
AATTCTTTGCAGAGTCAGGAGCCACTGCGCAACCGCCGCCTTTTGTACTCCCTTCAACACACGTCGCGGAAGGGGAAATTGAAACTTGTTGATACGTGGAGTCAAGGAAA
>104.lm_ll_3108
AATTCAGCCTATATGGGAATATAAATGAACATTATCAAAAAAGTATATTTTGAGTGTATTTCACAGTTAGGTACCAAATCGGCAAAATGCATGCAGAGCCCAAAATATGG
>104.lm_ll_3184
AATTCAGACTTTCACCATTTTGGCCCAAGGACGAGGCAGACCCAGAGGGGAGAGTGTTCCTCCTTCACGTCTCCCCTTTCTTCCCTTCCCTTTTCTTCTCTGTCCTCACC
>104.lm_ll_3226
AATTCCTAAAAGAATATTAAAAACAAGAAGCAAACAAATTAAAAGAATAAGAACAAAGGGAACAATTAAGAAAGAACATAATTATTCCCTGACACACACACACACAAACA
>104.lm_ll_3267
AATTCCAAATTATACATACGGATATAGGTTTTCGTTACAACAACAATAATTACTATAATTCGCTCGGTGCATCTTAATAAATAAACTAATTAATCAAACAAACAATTAAA
>104.lm_ll_3309
AATTCCTTCATGAGGGAGGTTTCAAGACACTTATCCTTCAATTTTTTACTACCGCTTTGGACCCTTTTATGGGACTGGCATCTCAGTGGGCTTTCTCTCTCTCTCTCTCT
>104.lm_ll_3373
AATTCCTGAAGTCCTTTGTATGGAGTATAGTACCTCTCCTTTGATATGCTAAAATTTGCCTCTCGTCGTAAGGAATAAAATGCCGGCACCACCTCTTCATGTGACAAATC
>104.lm_ll_3400
AATTCTACACAATCACTGGGAAAAAAACAACCGTGAGAACCTGACCAATCATCTATAGAATCTTTAAAATCACCCCTAGTAAGAGAACAAAGCGTGAATGAATACGGGAT
>104.lm_ll_3440
AATTCAAGTCATAGGAAGCAAGAAATACAGAAGCAGGCAGAGAGTTCGAGTAGGCTGCGCTACTGAACGTGATGATCATTCTATGGCTCGGGATGAGGAGGCATGTAGGC
>104.lm_ll_3486
AATTCTCGTTTTCCTCAACTTATGTATGATTTAGAAACAATGAAGGACACACGTGCATCCTCAGCCAGGACTCGTGAATAGCAATGATGAATATGAATAGTGCAAATGTG
>104.lm_ll_3515
AATTCTAGTTTGCATCTTGTACAAACACAGAATCAAAGCAAAGGACAACAAAGATAATCTGTTGCACAGCCTCACATAACATTCCATGTATGTGAATATAATCCAACACT
>104.lm_ll_3751
AATTCAAGTCATAGGAAGTGGAAATACAGAAGCAGGCAGGGAGTTCCAGATGAATATTGACTTACAAATACAAAATTAATATAAGACTGATTTCTGCTCAGTTTCTACCG
>104.lm_ll_3766
AATTCTGAAATACTGTACCCACACCTTTACTTTCAATAGGCTCTGGTTGAAGTGACAGGTTTTCAAGGATGTTTCTACTGTTCTAGTGACAGAATAACAGGATTTTCACA
>104.lm_ll_3789
AATTCTTATCAGTCACTGAAATCTTAAAAACACCCTTGAAAATCCTGATAACTTCCACTTGGAGCGTATTAAAAGGGGTGGAGATATGACGCCGAAGTATGTGAGAGTGC
>104.lm_ll_3876
AATTCTTTGTTCACGTGTCTATTGTCATGTTGCAGGTCCTCACCATCCGTGCCCTCCCCATCACCAGCTGCCATGACCATGCTGACGCTGGTGTCCCCTAGCACGCTGGC
>104.lm_ll_3895
AATTCTGGAGTATGGGTTCCAGTTCCAACCAGCAAATGGCACAATAAACAAATTAACCCCCAAAATTAAATAACCCTTCTTCATAAGTCTAACTCATGAGTAACAAATAG
>104.lm_ll_3954
AATTCTCTCTCGCCTCCAGCAGGATTTCATTTAGGTCCTCGGAGTCTTTGGTTGAATCCACAGGTTTCTCGGTCTCAAAGAGCACTAAGGGCACGAAAATCATGGCCAGT
>104.lm_ll_3961
AATTCTTTCCTCCTTCCTTGTTCTTGTTACTACCGTTGATACTTCTTTAAAAATAAACTACTTGTTCTTGTCATTTTTGTTTACTACTTCTACTACTGCTGCTACTACTA
>104.lm_ll_3986
AATTCTGTCTGGTAGAGTAAGGAGCTGGACTAACCCACGGACATATTATCGATACAGTCTATCCCCAAAATAATTCCTTTTCTGTTCAATTGGCTTTGGTTCGGCAGAAA
>104.lm_ll_3987
AATTCAAGTTGCGCAAGAATTATAACAGCGTTGATACAAACAAAATCCTAAGGGTTATTAATCATGATAGAAGCAGATGTAATTGGTTCAACTTACAATTAAAGATTCTT
>104.lm_ll_3989
AATTCGTGGCCTTGAGGAAACGGAGAGTAAAATTGCCGTAAGAAGTTAAGAAGGAAATTTACAGAATAATACAAACAGAATAAGGAGACTAAATAACATGTCTTAAGAAG
>104.lm_ll_3991
AATTCCGGTCTGGGGAGGGGGCTACAGATGTCCCCAGGTCGGACTGGTCTTTAGGTATCCACTCTAAGGGCTTATTTCATAGTCGCTTCCTCTTGTTACCAATGAGTGGT
>104.lm_ll_4045
AATTCCATCCAGTGAGCTAGGGCGGCAGTGTATGGCAGCGCGTGGTGTGGTGTGGTGGTAGTGAAGCGGCGTGGTGGTCGTGGCCTGTGAGTGGAGTGCGGAGTGGCTGG
>104.lm_ll_4073
AATTCAAATAAAAACACAGGATCCACATAACAAACCCAAATCAATACAAACATTAATATGCATACTATTCCTGGTCCATTGAATCACGACTATGGAAACATGAAACAGGC
>104.lm_ll_4116
AATTCCCCAGGCATGTGAAGCATAACTCCATACATGGACGGTTAAAGCCATTGTACAGAGTTAGCAGCTGGTGGGGAGGGGGAGGGAAGAGAAAAACTGGCGGAGACGTC
>104.lm_ll_4209
AATTCCATGCTTTCTAGCGTTTTGGTGACGAACATGCTCAAAACACTGAAAAGACACCTTTCTGGTAATGTCGTTACCTTTCTCCATATAGGAGGTTTTTGTACGTATTT
>104.lm_ll_4271
AATTCCACTTTTCTTACCCTCTTGATCTCCCTCCACGGCCTGTAAACTGTCCAGATCAATATAATCGGGAGTTGACTAATGCCCGACAACCATGGTGGCGTGCAGGACTT
>104.lm_ll_4276
AATTCCACCACCTCCTCCCCTCGATCCCTCTACAAGCTCCGTCCACCGCCACCCCACATCTGCTCCCATCCACCTCCTTTTCCCTGCCTATGAAATACACTGAAACAATA
>104.lm_ll_4384
AATTCATTGCCATTACATATTAAGACTTCTCAGTAGTGCTACTTTATCCATCTTTAAAAAGTCTTTGAAAACATACTCATATAATTGCCAAAATAATTAACATTAGTTAC
>104.lm_ll_4502
AATTCATTACTCTTCCTCTCCTCCCAACACGATCTGCTTCCTTAAACACGGTCAGACTGATCCAAATTAATTTAGAGGGTACCATTTCTGCCTCAACGAAGAGATTTACT
>104.lm_ll_4616
AATTCAATGTTCACCACCAGCTTTGGATTTCCTCTCCCTTCACTGACCATCCTGGTGAACTAGCCTTCAACTTTGCTATCCTCCACGACCTAGAGCAATTAATGCAACAC
>104.lm_ll_4665
AATTCCAGTAAATAGGATTTGCACTTCCCTGGAGGCTTAGCTGTGCTCTTGCCTTTATTGGTTGCTTCAGGGATTTCTGCACTGATGGGGACCTTGGGAGTGAATCGGCT
>104.lm_ll_4671
AATTCATTATTGTTATTTTTTATACGTTTATGTGTAAATTTCTCGCTCTAAGTGTTTTCCTTCTCTTTTTCTGTATATTATTTTGTTCAGTTTAGTTGCTAGCACAATTT
>104.lm_ll_4719
AATTCACAATCCATTGCCTGCTGAGCACACTGCACAAAAAATGACTCACAGGCTCATCAGTGGCCTGACACACATGGAAAAAATCAGACCAATGCACCACCTGATTTGAT
>104.lm_ll_4760
AATTCACATATGTTGAACCTATCATCCCATTTATTATAGGGGGTTATGTTCCATGACCCATTTTTGAACCCACTAAATATTTATTTTGGCACCATTTCACAAAAATAAAG
>104.lm_ll_4768
AATTCGACATTAGTTAGATCCTTTCTTTTTTTTCTTTCTCTCTCTCTCTTTTTTAGTTGTGCCTCCCCTGGTGGTGGTGGGGTATGATAATGCGGAGAGAAATGGGTGGA
>104.lm_ll_4819
AATTCAAGTCATAGGAAAGTGGAAATAAGGAAACAGGCAGGGAGTTCCAGAGTTTACCAGAGAAAGGGATGAATGATTGAGAGTACTGGTTAACTCTTGCATTAGAGACG
>104.lm_ll_4824
AATTCAAGTCATAGGAAGGTGGAAATACAGAAGCAGGAAAGGAGTTCCAGAGTTTACCAGAGAAAAGGATGAATGATTGAGAATACTGGTTAACTCTTGGGTTAAGGAGG
>104.lm_ll_4943
AATTCCCACCACCGTATGACAGCCCGCGACGCAGCAGGAGGAGCAACAGTAAATACGTAACACAGGAGGAAGCTCAAAACAAGAACCAATCACGCTGCCACTCGATCCCC
>104.lm_ll_5004
AATTCAGGCTTTCTAATTGTTCAATGTGGTCAGAAATGTGTCGACATGCTGGGAGGAGTTTAGGGAGCTCCAGGGCACAATTAGAGGCTTACAGGACAGGTGTGTGTGTG
>104.lm_ll_5026
AATTCATGCTCGCCATGCAGGCTTTATTTTGTACTTGTTCGCCATTTTGTGTCTTCAGAGGAGCTGCTCTTGATGTTAAGACACTTTTAGCTTTCATATAACTGTAAAAC
>104.lm_ll_5050
AATTCACGTGTTTATGGGTACCGGGAGAAAAGAAAACGTGATTGGGGAAAGGATGAAGGCACCGTAACCCATTTTCTTTCACTCCGGCTAATGAGAGAGTGGCAGCGAGG
>104.lm_ll_5061
AATTCAGTTTCCTTAATCTCTACTTTAATTAGCTTAATTTCCTTAGTGTTTCCCATACTTCATATACTAGTTCACTTTAACTCTTGTAACACAGATCATGTTATTTAGCA
>104.lm_ll_5076
AATTCAGTGAAAATAATATAACTTCTCTCCACCACTCCGTTTCTGATAAGAATTGCAATTAGATGTGGAGCAAAGTAAGAGATCACACGCGCGGACTTCTTATTAAATTG
>104.lm_ll_5096
AATTCAAGCGACCAATCATGAGGAGGGAATTGATGGCACGCGCCTCCCATTGGTCAGGAAAATGTTAGTGCTGCGCCAAACATACACACACACACACACATCAAGAACAC
>104.lm_ll_5170
AATTCAATTGGGTGTAGAGGGTTAGTTTTTAATTAAAAGCTCCATACCTACGTGACTGGACTGTGATAAAAGTGGAGATAAGAGCAGGTAACTACGGGATTTAATTGCTA
>104.lm_ll_5305
AATTCTTTAATTGGGATTTTTCTCTTTTTCTCTTTTGATCTTCCAAGAATTAAAAGGAATTATTGTAAATGGCTCCGAATAAATGGGAAGGTCTGATCTTGCGTGTTTTT
>104.lm_ll_5309
AATTCCCCAATCTCGAGGTGTCTGATCCTGTCAATGAGGATTTGGTCCTCGGAGGATGTGAGGGTGGCATACTGCCAGGGAGTGACGTGTGGCGGGCACAGGTGGCCGTG
>104.lm_ll_5386
AATTCTACCTACATACATGATAATGATATTGTCCCATCTGTAGTGGTTGGGTGATCATAGTGAGTCAGTGAAGAGAGGGATACCCTGGCCACAGACTGCCTTGTTTTGAG
>104.lm_ll_5439
AATTCCTACCCAGCCTTCCCTCACACGTCACTCTTGCACCACCACACACACACAGCTTTCCCTTCACCTGCTTCATCTGCTGTGCTCCCAACAAGTACCTTTGCCCCCTC
>104.lm_ll_5670
AATTCGTTCCTTTTTCTGGTAAACAATGTTTCTGTATTTCCTCCTTCCCATGACTTGAGCTCTTTTTAAAGGAAGGCTTCAAGACACTTACCATCTAAATTTGGATAACC
>104.lm_ll_5691
AATTCACTATGAGTCATTGGGGAGAGCCGCTCCACCTGAGGCCTCTCATTCAAAAACCTCTTCTTTGTCAACAGCTCAAACCCTGTTGGCATCACACATGTACATGGTTA
>104.lm_ll_5693
AATTCTCGCCGCACCTTGCCTTATTACACCACAGCATCCTTCGTATATTTACTTCCTTCTGCTTCGTCCTCTTCCTCAATCAGGCCAAAAATCCAAGCTGGCAACTGTCA
>104.lm_ll_5744
AATTCGTGATATGAGATTTGGTGAAAGTGCCTCACGGGAATGAAAGTGTTGCAGTGTGGCGATGAGGTGAGGGCGAGGTGCGGGAGTGTTTTGTGCATGAAGGACCGGGT
>104.lm_ll_5761
AATTCAAGCACAATTCTGTATGTAGAAAATTTGGGAATAACTAAACAAATTGATTACTACATACAATTCGGTTTGGACAGATGTCAAAAAGAAGACCACAATTCCAAGGT
>104.lm_ll_5792
AATTCAAGAATGCAATGTATGGAAGTGGTGCTCAGTAACACAGAGCTGCCCTCACGCCCTCACCTTATATTATGTTTAATTGCTACTCGACTGATATATGAAGGTGTCCC
>104.lm_ll_5842
AATTCATATATACGACAATGAAACGTGAAAAAGCGAAACAATTGGAAAGTCGTCAAACCAGTAATTAAAGAACACTGAACAATTTATAACGAATCAATACAATACACTCG
>104.lm_ll_5940
AATTCAGTCTTTTACACGTCCCTCACACATGGGGCGGCTCACCTTACTAATTGGAACGCAGGTGAGAGCCACAGGTAACATCACACCGGTGATAAATTACTCAAGGTGTG
>104.lm_ll_5952
AATTCGGTTTTGCACTTTGTTTCACGTTCCTTTTTATACAATCTTCATCTCATTCACACGTTCTCGGTGGTTTAGTATACAGTAGAAGTATCAGTTACAAATGCCAGGGC
>104.lm_ll_6052
AATTCTGTGCAAGTCAGTGGAAGAGCGAGTCTCCAGGAAGGCATAGGATGAGAGGAGCGTGAAAGGCGCGGAGACAAGGGAGTGGAGATGACATCAGGATAAAGTGGACG
>104.lm_ll_6080
AATTCATTGATTGAGGTTTGTGACGCAGGGAGGAAGGCAAGATGAGAATGTCAGTACCAAGTTGGAGGGGTGGGTGGGGGAGACAGAGTGAATAGCGTGACTGTAGGTGG
>104.lm_ll_6098
AATTCCAATCTTATTACCGCTTTTATTACCGCACATCTCTACAACCCACCGCTCCGCCTGGCCCCTGGAGGGTACAACGATGATCTGGCAAGAAGCACCTCTTGGTGTCC
>104.lm_ll_6118
AATTCTGTCTTCTTTTTCTTTATAGGTTGGAACAAGGATACTCTAGTTTAGGGTCCCTCTGGGCCATCTCACAAGATGCATCTAATCAAATGCAGAGTCTCTACTATACT
>104.lm_ll_6126
AATTCACTTCTAGATATAGTGATTTCTTATGAATATGCTAATTTAGTCACAAAAAAGAAGAAGAGATAGAAAAAAAAAGATTTACTGGGCCTACAAAAAGATACGTGGAG
>104.lm_ll_6167
AATTCTCATTAGTTTCAATTCACCAAGTTTCCTGTTGGTATCTGTCCGTGCTTTCTTAATGTACGTGTAAAGATTCGTACCTTTAAGATACTCCATTAAAAAAAGCGTCA
>104.lm_ll_6181
AATTCCGCTACGGGTGTGTCTGTGTCTTTGTGTCCTCATCAGTGACGCTCAGAGGGAAGCGTGGAAGAGTGAAAAGGGAGGATTTGTTCTTTCGTCTCTGTCTCTTTCTT
>104.lm_ll_6195
AATTCTCTGCCTGTTTAGTCCTTGCTTGAAACGTGTTTGTTGTTTGGCGTTGACCTGTTGCAGTAAATAGAGCTGTTTACATATTACATTTTTAGCCTTTGTTTACATTA
>104.lm_ll_6238
AATTCACCGCGATCCTAAACATCACCAGCTGAACTCATGACCAACAGGTACATCCTTCCGGAGAGAGTGGAGAGATCACCATATTCTGCTGCTCAGTGTATAAAGCTGAG
>104.lm_ll_6279
AATTCTTATCACGCGCTAATGAACGATAACTCTCATCTCTTGTAGCGGGAGTATTGGATGTCCTTGGTATCGTGAATGTCTGGTAAATAATGTTCCTTTTAAGCACAGCG
>104.lm_ll_6302
AATTCACCGCATCAGACACTTTACACATTACCATTCCCATATTTACTGATGTTGACAGCTAAATGACGCGTGACATCAAAGCTGGAGTGTTATTTTTGATGTCGCATTAT
>104.lm_ll_6336
AATTCTAAGAAGATGAAGACGTGGAAAAGACGAAAAATAAGGGAATGGAATGGAGAAAAGGAAAGGAATAAAAAAAGTGAAGGATGTGCAGGGAATGGAGAGGTGGGCAG
>104.lm_ll_6417
AATTCTTGTGTTCCCAAAATACTCAAATTTTGTTGCACATTTTTACAAATCAGAAATGCAGCTTCTTTTGGCTGCTCGTTGGCTAAAATATTCTTTTATATTTCTTTTAC
>104.lm_ll_6426
AATTCTTGTTAAACTTTCACTACAATCATAAGAACATTCTTGAAAACCACCAACACTAGCAGTAGAGCTTGCTGAAAATAGTCGAGAAGAGGTGGCGAAGCGTTTAGCGA
>104.lm_ll_6443
AATTCGGTGCAGAGATTCAACAACATTGTTTGCATCGCATTTTCTATGTCGGACAAAAGCCTTTTCATTTATTGATGGCGGCGCCCTCCCTCTTTTTTTTTTTTTTTTTT
>104.lm_ll_6496
AATTCTAGTTTGAAGCACTATGGAGCCACATACTGTTTTATATAACTGTACATTTTTTTAATGTCATGACTATACTGCTGAGAGCTTAGAGATGTACAGGGAGGGAAATT
>104.lm_ll_6546
AATTCGTGCATGGCGAGGGAGGCTTCTGGCAGGCTGGCTGTCGAGACTTGGTTTATTTATTAATCTATTTATTTATTTTCTTTTTGTTCTACCAACCCAGTTTTTTGCTG
>104.lm_ll_6639
AATTCGGCTGATGCATTCACACATGTCCGGCGCAGTGCCGTGTTTTGACTCCGTGTCAGTTCTGTCTCCGTTCCGTGAAGTTGAATATCGTCGCCACCGATATTTTTCAG
>104.lm_ll_6655
AATTCAGGTATGATTTCTGACATCAAAGTTCAGCAGATGAACGCAAGATCACCACTGAGATTCCAGCGATTCTTAATGTCTGGTAAAGTTAGTGCTTCGCCCGACAGACC
>104.lm_ll_6677
AATTCATTAAAGCTGTAGGAAGACAATAGAAAGAGTGAAAATAAATTTGTAAATAAATAAAAATAGCAGTAAAAATCGATTAAGGAATGAAGTTGTTCATTTTAACTTAA
>104.lm_ll_6740
AATTCACTGGTCTTTAGCTGTCCCACCATTTCACAGGTAAACATCAGACTAAAACTAAATGGCACAGGTTCAAACCTTAAAAGCCTTTATACTGAGCAACAAAGAAAACT
>104.lm_ll_6766
AATTCCCCTCCTCTTTCCTCCTCCTCCTGTTTGTTTCCCCTATCTTCTCCTTTCATCTTCTCTTCCACATCATTCTGCCTCCAGTCTTCACTTCTCCACACTTTCTCTTC
>104.lm_ll_6997
AATTCATGCTTATGTACATCTACTGGATAGCATAAAGATACCTGGAGCTCTGTCCCTTCGATTTGAGGCCTGATGTAAAAATATTTTGATGGCAAGTAGAGGGCACCTCC
>104.lm_ll_7013
AATTCGCTTCCCAAGCTTTAAAAATCTCTCCATTACAAAATGCAAGACCGAACTTAAATTAAATTGCGTTCAGTGTACTATGACTAGGAAGATACGAGTATTCATTTCAA
>104.lm_ll_7074
AATTCACATGCATGGTTACATGATAGCGATAAAAAGTGGCAGTAGTCAAATTCAATCCATACAAAAACCTATATCAGAAGTCAATCAACTTAAGCTACCGTAATACACAG
>104.lm_ll_7076
AATTCTTATGAAGGACTGCTGTTTTTAGTGAGTTTTGGCTAAATTTTGCCTCAACCCACTGTTGTTACAGCAAATATAGGGACTTTTAAGGTATTCTCAATGAAGAAATA
>104.lm_ll_7085
AATTCACGAATGTTTGCATATCAACTTTTCTTTTCGTCCTCAACAATACACGAATGTTCCCATGTAACCTTCTTCCTACTTCACAAAGTCCTCACAGAACAATCGACTCC
>104.lm_ll_7220
AATTCACCAACAAACTCGTGGCTGCCATCTCTGTAACCTGTATGCAAATCCTGCTCAAGTCAATCACAGGTTCAAATTGCGTCAGTTTCATTCTTCATCTACCACAAAAT
>104.lm_ll_7221
AATTCAGACCCCGTACTCAAAACGTTTTGGGTTCACGAGCGTCACTCACCGGAACAGGAAACTGTGAGTCTGCTTGGGGCAACCGAGACACACGACTGGTGGTTTCAGGA
>104.lm_ll_7223
AATTCAGAGATCCGCGGATGCTGATATGCATGCGGATGTCATAGATACATATTTTGCGGATTTGGAAGCGGATGGGGATATCAGTTTCTACCAAACAGCGGATGCGGATG
>104.lm_ll_7235
AATTCAGCATAACTCCGAGTGCCTTGCGTCGATGGGCTTCAATAAAAACAAAGGTAGTAATGCAACCAACAGACTCAATTACCACACAGATGCCGTCTATAATCTTGGAC
>104.lm_ll_7241
AATTCAGTAAGCAAATTAGAATTATCCTCTGCTCTATGTACTTTTCCACTAAATAAACATTAAGAGGAGAGCCTAATAGAAACGAGAGAGAGAGAGAGAGAGAGAGAGAG
>104.lm_ll_7296
AATTCCTCAAAAGCTCTCGGAAAGGTGTAGGAACTCAGGAAAGATTGAAACCACTGGCCTAGACTGCGAGGTGACAGGATGTTGATACGACTCTTTGGTACGTATGTGTT
>104.lm_ll_7300
AATTCCTCCTTCTCCGTAATGGGAATCTGTCGTTTTCTTATAGTTATTTGTTGCACTTTGAAATAATAATAATGTGGCGGATGGTTTAAGGGGAGAGAAACATGTGTCGT
>104.lm_ll_7319
AATTCCAAAGTGTCTGGACCCAAGAATTTTGGGTGAAATTGTGAACCTGTAACAATTGAGCACATAATGATTTATAAAAACTTGCTCAGCAACCACTGATCTTAGGAAAC
>104.lm_ll_7435
AATTCCTTCAAGAAGGAGGTTTCAAGACACTTATCCATCAATTTTTGACCACTGCTTTGACCCTTTTATAGGACTGGCATTTCAATGGGCATTTTTTTTATTAAATTTTT
>104.lm_ll_7444
AATTCCTTGAAAGCAGTAGATACAGCCGCAGATACAGCGACCGAAATTATGTTGGCCAGGTTGGGCAGCATAACAACAACTGCATCCTTAATCGTCTTACTTACACTTCT
>104.lm_ll_7541
AATTCAGGTCCAAAATTGCTTAGTGATACCTGTCCATCGCCTGTACGAGTCGAAATTTGTTGAGTCTCCCTTACTGAAGGCGGAAAAAATTCTAGTAAGTATTTATGAAG
>104.lm_ll_7592
AATTCTTTATGTAACTCACTTATTACATCGAAATGATTCATTCTTAGTATAATCTGTTAATTATTATTCATCGCGATTTCCCTCTTAATGAAGTGTCTATAATCGCATCA
>104.lm_ll_7620
AATTCACAACTTTCCTCTCAACAGATGTACACGAAATACAATACACAGGTGCAATATAAATAAAACAGTGCAGGTAGAACATACTGTCGACCCATAAGGGAAGATAAGTG
>104.lm_ll_7715
AATTCAAGTTGTCGTCATTATTTCCTTCAATCATCACCATCATCACTACCCCATTCCCCATTGTTGCCATCATTGTCTTTAGTCATCACCATCATCACTGCCCATTCCCC
>104.lm_ll_7739
AATTCACTGTGTGAGGGAGGGGGTTGTGATAATGGCTGTGGCGGTGGTAGTGGTGGTGGTGGTAATAGTGGTAAAGTGGTGGTTCAAGTGGTGGGGGTTAAATTTGCGCC
>104.lm_ll_7778
AATTCAAATCACAGGACTGTCTTAATCCTCTTCTAGAATATGGCAACTTTTTCATCATCAAACCACTCTTATCAAACCGACGTTAATAAAGCAAAGAGGACGAAGGTGGA
>104.lm_ll_7800
AATTCGAATCTAAGAAAGATCAATTAAGTTCATCCACCACCTCGGGTTTTGGGAAATGTTAGTCCAACTGAAGACTGGAATGCTTGAAAGTTCACCAAGGATTCGAACCC
>104.lm_ll_7868
AATTCAGATGCGAACCCGGAGAACGCTTAGAGGACACTTAGCCAAGATATATGCCATGCACTGGGGGTCTGACTCGAGGTAAGTAAGGATTTTCTTACTTTATGCTGATG
>104.lm_ll_7917
AATTCAGAACACGTGGTGCCGTGCTATTACTGCCAGCGTAGGGCGAACAGGACAGGTGCCCTGGTTATAGACCCGTATTCAGAAATGCTTTTCTCTCTCACTACGACTAT
>104.lm_ll_7927
AATTCAAGAAGGTAAGAAACAAATATATCAGAATCCTAAGAGAAGAAGAGAAGAATTATGAGAAAGATATAGTTAACAAATGCAAAGATGAGCCAAAGTTATTCTTCAGA
>104.lm_ll_7956
AATTCATAATCACTGAACCTAGCCATGTCACCAGAGTTAATAAAACCAGGTGCTACAACAGGAGCATAATCACATGTTGCCAAGCCTTACTGTTCCTTTGTTTACACTGG
>104.lm_ll_7992
AATTCTTGCTGGACAGGGACGAGGCCAAGAACTTCCCTTTTTATACAGCGCAAATCGGCTGCAGTTCTCAATGTTTCCTTCAGGTCACATTTATAAGGTTGTTATATAAA
>104.lm_ll_8023
AATTCCCAACAGTTTAATTAATGGTGTGGTGACGATCAGTTATACAGTGTGCGCTGCGAAATCAAACTTTTCACCACACTGATTGGTCTCAGTTGGTCGCTAATTCTGTG
>104.lm_ll_8025
AATTCTCTGGTCAGAGAAGTTGTTCCACAGATTTATATGCTGAACACCTTCCTTTCGGCATAGATTGATGAACCTCGAACTCGTGCTGAATGTCTTATCTTTAGATTTTT
>104.lm_ll_8067
AATTCTTTAGGCCTACACGTGGCGAGAAAGCAATCATGGGTTCTTGGTACGAGAGGGATAGGAAACCCGATACGTATGGGGCGGAGGGGGGAGAGGGGATGAAAGGAACA
>104.lm_ll_8092
AATTCATTATGGTGTCTGTGATCTGCAGGAAGTATCAAGTATTGAGGATAAATACCCCATCCTCACCTTTCTCTTAATGACGTTTCTTTCCTCGTGGCAGAGGGAGAAAG
>104.lm_ll_8116
AATTCTGCACCGCCATTCCAGCAGGCGCCCACCAGAAGGGTTCAGATGTTACCCTCTGCTGATAAGAATTTCCAGCACCGACACTTAGATAAAGCCCTTAGGTTACCTTA
>104.lm_ll_8233
AATTCTGGAAGCAGTAAATTGGGAACAAGAATTAAAAGGAGACATAGACACACAACATGAAAGATTATATGAAATTTATATGAGAGGAATAACCAAATAAACTCCCACTT
>104.lm_ll_8286
AATTCAAAGTATGCTTTTTCTTCTTCTTTTTTATTTTTTTTATGAGCAGCTATTTTCTAATTTACTGCTGCATCGTTGATTCTGTGTTTGGAAGAGAAAAATGGAATTGC
>104.lm_ll_8310
AATTCCGATTTTTATCTTGTACACATTCATGAGGGATTTAACTTCTTGGATATCCCTCGGGGCATTAAAAAGTCGTGTTTTATGTTCCAATGGGAGAAGCGTCAGGATTC
>104.lm_ll_8327
AATTCTAAGAGCGAGTACCCAAAATTAATACAGCATTATATTTCTGATTCATTAAAGAGGAAGTCACTCGGGGTATGAAAAACGGTCTAGAGGGACACCATTTTGCGAGA
>104.lm_ll_8328
AATTCTAACATATTAGGAGAAAGAGCACAGACTTCCCTATCTCCTCACATTCACAGGTCTTGAAATTTCCACTCTCAATTCAGAAATATTATTATCACAGGGATATGGCA
>104.lm_ll_8470
AATTCAAAGAGCAGTGATAAAATTGGCTCCAAGCTTGTTGGAAATGTTGTATGAGGAGAGGCTATCAAAACTGGAATTAAAAATGTTGGAACAGAGAAGGGAAAGAGAAG
>104.lm_ll_8476
AATTCAAACCACGTGTTATCATAACAGGTCTTCACTTATGCCACGTGGATGTTCCCTTGAAAGTCATTCAGTTAGTCTGATGACAAAAAGGCAATGTCAATGCATTACAA
>104.lm_ll_8483
AATTCCTTCAAGAGGTTTCAAGACACTTATCCTTTAATTTTTTACTACAGCTTCAGATCCTGTTCAGGGACCAGCATCTCAGTGGGCTTTTCTTTTTTTTTCTTATCCAG
>104.lm_ll_8530
AATTCCTTGCAAAGAACACTGACATTGTACCACCATATACCCAGCATTTCCTAGCACCCATTAAATTTATTTCAACACCCACTGGGAGTACTAGCAACCCAGACTGAAAA
>104.lm_ll_8547
AATTCTGGAAATGGTGTGTTTAGTGGAAGGTAATGTTCCTGGAAGCGATTGCGGCTTGGAAGAAAGTGACTGGAAAGGAGTTGTGGTCTGAAGGGAAAAAAGAAAACGAT
>104.lm_ll_8578
AATTCTAAGTAATCAGAATTATTCGTTTTAATGCGTCATTACAGAGAGAGAGAGAGAGAGAGAGAGAGAGAGAGAGAGAGAGAGAGAGAGAGAGAGAGAGAGAGAGAGAG
>104.lm_ll_8585
AATTCTAGCTCCGTCACTCAGCACAATCCAGTACAATACACTGTGGTCACATTATCACATTTTTATAATATCGATGTATTCCATATTTATTCAGAGTGCAAAGCAGGGAA
>104.lm_ll_8686
AATTCCAGAGTTTATTGGTAAAAGGTATGAAGTGAAAACTCTGATTACCTCTTACATACAACGGACAGAATGGTGGTGAGCGTCAGGAGGTGTGCAGCGAGGCCGCGAGG
>104.lm_ll_8700
AATTCTGAAAGGGGCAGCGTTAGTCTGAGTGAGAGGAAGGGAGCGTGAGGGGATATGGAGTGCCAAGTATCCAGGATTGACTTGTGACTTGAAGGAATAGACGGCAGTGC
>104.lm_ll_8713
AATTCTACCACGCCTAGCCACGTCTGCCGCGCACTGTCACTGACCTTCGCGCGGCCTGGCGAAGTAGCGGACTCGAGCAGGTTCCGTCCCTTGTTTCAAAGCTCCGAACA
>104.lm_ll_8765
AATTCGAGAGGAGGGGAAAATAAGGGAAAAATTCATTACGGAAACTTAAAGGAAACTGATCAGGGCAAAGTTGTGGTGGAGTTAAAAGAGAGAAAGTGAGAAAGAGTGAC
>104.lm_ll_8775
AATTCAGGGGATGTTAAGGATCTATCTGTTGTCTGTTTTTTGTACCTATTCAAGTTATATTCAAAATTTTATAAAGACAATAAGGAATATAATATCTTGTGTTTAAATTG
>104.lm_ll_8810
AATTCAAGTCGTAGGAAGGTGGAAATACAGAAGCAGGCGGGGAGTTCCAGAGTTTACCAGAGAAAGGGATAAATGACTGAGAATAATGGTTAACTCTTGCGTTAGAGAGG
>104.lm_ll_8891
AATTCCCATAAGTAGAACAGAACTCAAACCAGAAATATGGAAAATACATCAAGACCCCAGTAACTTTCACTACAATTAGAGGAAGCTGCGATAAGATGCCCATGTTTTCA
>104.lm_ll_9000
AATTCAGTTTCCTTAATCTCTACTCTAATTAACTTAGTTTCCTTAATGTTATCCATGCTTCATACACTATTTTACTTTAACTCTCATAACACAGATCATGTTATTTAGCA
>104.lm_ll_9039
AATTCATTATCGATATTCACATCACTAACAAGAACGACCACAGGGTAATGGCAACCGTAAGTATCTTCCCCTGGCCAAAGTACAACAACAACCATGTTGAGTTCCCATTC
>104.lm_ll_9044
AATTCATTTGAATTTAAACTTCATTTATCCAAGGGGACGAATGAGTCAGGTTACCATTAGGCAGTAAAACTGTATAGGTAAAGCACTTTCTGGCTGACCTTTCCGCTGAC
>104.lm_ll_9081
AATTCAAGTCATAGGAAGATGGAAATACAGAAGCAGGCTGGGAGTTCCAGAGTTTACCAGAGAAAGAGATGAATGATTGAGAATACTGGTTAACTCTTGCATTAGAGAGA
>104.lm_ll_9163
AATTCATTATAGTAGTTAACTGCAGTAGTGAAGTTGTGTGAGAGGAACTAGCTGTGGAGAGCCTAGCTGTAGAGAGGTAGTGAGGGTTGTGTTTATGTGGTCAAGTTGAT
>104.lm_ll_9176
AATTCTACACCATGAAGGCACACCACTATGCTTAAATTCTAAAGCTGAAGTGCAGGTGATCTTGTTAAAGATGTCCCTGCGCCTTGTCTGCCTGTATCTTGCTTCATTTT
>104.lm_ll_9238
AATTCATAATTTACCAAATTACCAAAAGAAAGTAACATAGATAACACTGTAATAGGTAAAAAATAGTTAATATGTTTGCATAATATACATTAATTGTAAAAGGAACATTA
>104.lm_ll_9245
AATTCAGTTTATATCACTTGCCTGCAATCTTCTGAGACATATCTTAAAACAAACCCCGTTGCTTCTCGAGGGAAAGAGACAGCGAGGCAGTTTCCCTTACATTCTTATGT
>104.lm_ll_9343
AATTCCTCACCATAATAAATCCATGAAGTTACTGGTGCCACAGATATGCCACACTTGAACACATTGTTGACATCCCGAGAGAGAGCAGCAGCTGTGACATAGCCTCCATA
>104.lm_ll_9415
AATTCGCAAAGGTAAGTCAGACTGGCTGAGTGAAAGGCCTCGTAAAGTTTCGCAAAGGTATTACTGAATCCGTATTTAAAGCAGCGACGATTTATAAGCGGTAAAAGATA
>104.lm_ll_9470
AATTCACCGGTCTACAAGCGTAATAAAAAGTGTGTCAGAATGAAAAATTAAAAGATTTAGTTGACTAGAATTTTTCGAGGATACATGAACTCGAAAATATTTTCTTCTTT
>104.lm_ll_9510
AATTCCATACTTGATACTGTGTTCATATCAAGAAAATCCATCTATCTCTACTATCTCTATACCAGGCCAGCATTCCCACACAGGTTGGCCCACACAAAGCACCACACATT
>104.lm_ll_9621
AATTCCTGAACGTGACTGACGCTGAGTTGTGAGGAAGGGAGAAGAGGAGAAATGACTGCAAGGGAGGGAAGGGTAAGGAGAGGAAAACTTGAGAGGAAAGACGGGGGAAT
>104.lm_ll_9660
AATTCACCCACAAATGATAATGATTACAGATTCATGTGTTATGGGGAACACGAAAATGGATTTGTTTTCTGCATGAATTAGTGTGTTAAATATTTATGCATAATGAAAAA
>104.lm_ll_9729
AATTCGCTGTATGAAAAGCAAGTACTATGCTGCAACATACTAGCGTTAAAGCTGCGCCGGAATAACATCTAATGCTATACAATTTTGAAGAAGTAAAAGTAAAGAGCTAA
>104.lm_ll_9736
AATTCTTTCCACTTAGATAGAGCAGATGTTTGTTATGATCCTTCTAACTGAGCTGTTCTTGGTTTGCTTCTCCTACGTCACGAGTACATGTACATATTATTTTCCTTTTG
>104.lm_ll_9810
AATTCGGGTCAAATTCTAGTGGAGGAATGTTCGTTGGTGAAATTACTTGGGTGGGATTTATATACACGTTAATTCCCTTCATGTTACAGATATGGAAAAACTAAAAGCTG
>104.lm_ll_9854
AATTCTTCGCGTGCATCAAGTTGTCAGCAGGAGGACGTCATAGAGTGGCCTGTCAGGGGCTGAGGTGGTGCAGGGGAGCGAGGGGGCAGCGACGGGGTGAGGAGGCGTCA
>104.lm_ll_9943
AATTCTGCATCGTCACGAGAAAAAACACTCTTAACAACCCGAAAAAAAAATCTGTCGCCTTTCTAAATAGCCATAAAATAACAAAGAGTTTTATCAATACGAGTCTCTAA
>104.lm_ll_9961
AATTCTCACCTCTATATGTTATCTTATGCCTTAGGTCTCAGTGTCTCCTGACATCTCATGTCACATTACTGTACCGTGCTTGTTTTGGTGTGATATTTTCATGTACTAAC
>104.lm_ll_9986
AATTCCATAGACACATCTCTGAGTTCCTTTGTTTGTCACATCATCTCCTAGTATGTATGGGAGGGAAGGACGCGGTGGGATGTGATGATGGTGTGAGCCTAAGAGTACAC
>104.lm_ll_10093
AATTCAGGTCGAACTGGGGCCGCCGAGAGCAGGAGGAGCAGGAGGAGCAGGAGGAGGAGGGAGAAAGGAAGAGGAAGAAGAGGAGAAGGAGGAGGTAATACAGGAGCTGG
>104.lm_ll_10138
AATTCTTGTCAAACCATCACTGGAAACATGAAAACACCCTGAGAAGCCCTAACACCTTCTCTACACCAGAACCAATTAAGATAAGCGGAAATATAACGACGAAGTAGTTA
>104.lm_ll_10145
AATTCATTTTTACTTTCCTAATTGAGTTGATCAGCCTGCCTTGCCTCACATATTTCCTTGTTTAACTACATTTTACTACTTGTGCGTATTTTTAAACCAATAACTGACAA
>104.lm_ll_10190
AATTCCAGTAACCTCTTCTCTTCCCCCAAGGCCGGCGCACTGCGGGGCCGCTAAGGGACAGCTGGAGACCCTGAAGCTGCTCCACCAGAAGGGCGCCGACCTGTGGAAGC
>104.lm_ll_10271
AATTCGTACAGGGAAAACGAAAAATAAGGTCGAAATTAATATGGAATTGCTGGAACGGACTTGTGAAAGGGGGAGTAGTGAGATACGAGGCAAACAAGCGATGACTGCAC
>104.lm_ll_10285
AATTCTGGGAAAAGAAAACGCAGGCTTGAAAGAAAACGTAAAATTTTAACGAGAAAACACAAATTTAGGGGAAGCGAAAGGAAAATTTAATGGGAGAGACTTGTGGGGAG
>104.lm_ll_10299
AATTCGGGAAAATTGCCCCACAAATCCAGTAAAAGGCGTTTCTAATTCCTTTGACAATGGAGATTATGTTAATAGCGATCCAATGCTAAAAAGAGGTGTGTGTGTGTGTG
>104.lm_ll_10372
AATTCCATGAACTAAACTTTACATCAGAGTTTAATTGTGAGTGAGAGGTGCACCCTGATTGCCTCTCACTCCTGTGTTACATGTACCAGTCATCAACAGCTTGCTCAGTA
>104.lm_ll_10498
AATTCATTTGACTCAAGTAGCTCAGGCCAGCAGTAATTAAATCCCTTTTATACAAACTCCCCACCCAAGCAGGCATCTGGGTATGAATAGTTTCCTGTCACATCAGCATT
>104.lm_ll_10511
AATTCATCAAGAGTGGGCGGCCCGGAAGAATCAAGCGAGAGGCAGATTGGGTGAGTGGAGTGACTGAATTGAAAGTGACTAAGTGGAGTGGCTGAGGAAGGGAGTATTCT
>104.lm_ll_10640
AATTCTTGGTCACTGTACGGTGAAACGATGAAGAAAGGAAGAAAAAAGGAGGAAGAAAATAAATAATGGATAGGAAAGTACAGTGAGAAAAGTGAAATAGAACGATGAAG
>104.lm_ll_10669
AATTCAAGGCGATCGGGAAGCGGCTCGTTGGAAGAGAGAGAGAGAGAGAGAGAGAGAGAGAGAGAGAGAGAGAGAGAGAGAGAGAGAGAGAGAGAGAGAGAGAGAGAGAG
>104.lm_ll_10832
AATTCAACCTCAGATGCTTTCCTTTCCTCTTAATTAGGCACAATAGAACGCGTCCTGCTTCATCTAATTATGTCTTATTTCACGAGAAGACTATTAGTGCCACACCAGGG
>104.lm_ll_10846
AATTCTATCAGCAGACTGAGAGTATACAATATACAATCCAAGGCCTTTCAACACTCTCCCCATTTAGAAGATTCCTCTTACTTTGAAAAACACAGTCCCTTTCCATTTCT
>104.lm_ll_10880
AATTCAATATTTTGGTAATAAGGCCAAAAAATAACTGCTGGCCTGAGGAGCAGTGAGTGGAAGGTGTTGAGAGGCTCCCAAGCGCCTGCGTCCTTCCCTCAACTCAAGTC
>104.lm_ll_10899
AATTCTATAAGATTTGCTACAGGAAAAGTTGTATGGCTTTCCAAGGGCGTCTTCATGATTGTAATGATAGTTTAACATGATCCTTCACCTTTTACAGGCAAACAAGTGGA
>104.lm_ll_10977
AATTCAGAGCATTTTTTTCCTCTCTGGGAATAGATATAAAAACATCTTTCTTCTCTTCAGCTTTCCCTTGTCCATATATACATTCCAAGCATCCCAGAGAGTAAGAGAGC
>104.lm_ll_10983
AATTCACTTTCGCCCTTCCCACCACCGTGTTCTCCATCACTATCATAATCTCTCAGCGACCTCGTTCCCAGCATCCCCTTTCCCCATCACTATCTTTAAAAGTCACTCTC
>104.lm_ll_10996
AATTCAAGTCATAGGAAGGTGAAAATACAGAAGTAGGCAGGGAGTTCCAGAGTTTACCAGGGAAAGGGATGAATGATTGATAACATTAGTCAACTCTTACATTAGAGAGG
>104.lm_ll_11101
AATTCCAAGACCCGTTCTATTTAACCGTTTCTTTCTTGTACACACTAGTAAAAAATTCGCACACTTCTTCTGGTACTGTGAATCACTGCATATCGTAGTGGAAACCTTAA
>104.lm_ll_11109
AATTCCAAGCCTGATATTGTTGTGCCTTCACAATTGAACTGTGTGGAGACAGTGGCTGGTGTGGATGGACCTGCAGCCACCTCAAACTTTCCCCTTAAAGAACCAACACC
>104.lm_ll_11132
AATTCAACGATAGTGTAATATAAGAAAAGGAAAAGAATGAGGAAGGAGATGAGGAAAAGAAAGAGAAAGAGAAGGAAGAGGAGGAAGCCAATGATAGAGTAACAGAAAAA
>104.lm_ll_11138
AATTCCCCGTAACCCTAGACGCACTTTTTCTGTAATGTGTTTATTTTTGGTCTAATTCACGTTTCAGTCTCATTAATTAATTACATTTCCCCGGTGTCGCACTTAAGAAT
>104.lm_ll_11215
AATTCTTCTGACATGATCAATAAGGGTGTATTTTGACACAAACGCCTTATCACAAATATCACATTTACTGTATGTGTCCCTGGAGTGAGTCCTCATGTGAGTTGCTAGAG
>104.lm_ll_11225
AATTCAGTCCTTTTCCAATGCCTTCCTCTCATTCATCTCTTCTTACATGATGAATTTCACTTCAGCGAATTTTGTGATTTAGTCTCATCTCATCCTTTGTCAGCATTAGC
>104.lm_ll_11242
AATTCTCATACATGCTTACATGCTCAGAAACCCTCAAAGCACTATTTTTTTTTTCTGAAAAATATCGTTTCCTTTCCTATTATAAGGGGCTTTGCATGCATTTTAGCGTT
>104.lm_ll_11267
AATTCGAAGCCGCTGCAAATAAGGAAAAGAAAACACGTCTATCCAGCAGAATTTTGCAGTCTTATGGCACATGGCTCTGTATTTGTGGTGGTGGTAGTAGTGGTGGTGGT
>104.lm_ll_11299
AATTCAACGCGAAACACTCTGGCTGAATGTCCTCCATAGTTGCCAAGCATGGAACCTGCAGATGAACACAGTTGTTGGAACACCTCACATGGTTAGCCATTTAGTTACAA
>104.lm_ll_11318
AATTCCACAAACGGTACGTAATTTAGGGACGAGTTGCTTTGTAATGGTGGGATCTTTGCAATGACCGCTGATTTGAGTAACACGGTGCAAAGGTTTACCAGCTGTTTTGA
>104.lm_ll_11340
AATTCTCCTTTAACTGGTGACCTGTGCGGCTCTGTGTTGCTACGCGGGTCGAGGCTGTAGTCTTGGGTAAGTCTGTGGTGTGTAAGCTAATCTTGGTTTGGTGTTTGGTG
>104.lm_ll_11402
AATTCGATCTCTGGAGTTATTTTAAGCCTAGTATGCTGTGACTTTTAGGCAAATATTGGCTGCCTGTTTACCAATTCGCCGCTGCCTGGTTATGCAAGGCGGAGAGGCGG
>104.lm_ll_11450
AATTCGACTGAAAAAGAAGCGAACTATGCAATAAATATCTTGACTCGATGTGCGCTAGGATGAACATCAATGAGAGAGAGAGAGAGAGAGAGAGAGAGAGAGAGAGAGAG
>104.lm_ll_11500
AATTCACTGTTAGGATTCCCATCTCCTTTCTTTTGTCCGTGTTCCCTTATTGAGAGAGAGAGAGAGAGAGAGAGAGAGAGAGAGAGAGAGAGAGAGAGAGAGAGAGAGAG
>104.lm_ll_11509
AATTCACGCGGAGGACATCAAAGGAAGGAAGATAAAGAAGAAGGAAGAGAGGAACAAAGAAACGAAAACAAACAAGAACTTAAGAATATAAGAAAGAGGAATAAGAAGAA
>104.lm_ll_11515
AATTCTGCATGCATTCAAAACATCCGGTACGCGTTTGTGTCTCATCTCTGCACGTAGAGAACACTCCAAAGACGTACATTCCGCACCGCGTCTCGTAGTGTTCTGTGAGC
>104.lm_ll_11624
AATTCAGTTTTTGAGGCACTGAACAATACCAAGTTTGCTTTGCCCCAATCAGAAATTTTAGAAAGATCATAAGTCAGGCGTTCCGTGGCTTCCCTGCGTGAAACATTTAC
>104.lm_ll_11652
AATTCAGGTGGTTATGGTAATCTTATCGCGGCGGTTCTTTCCTCAGCTCTTTAGAATGATTAGGCATCGTCTTATCGATTCCCGCTAATGCTAATGCTGCCCACGAGGAG
>104.lm_ll_11694
AATTCCCTCAGGGAGAGATCATGATAAGAGTTTTCAATTGTTCCTGTTTGGTATGTCTAAGATATGGTGATGATTAAGTCACCTACATGAAAATTCTTTCATATAGTTTA
>104.lm_ll_11715
AATTCTTTCACATTAAAAGAATTTCACTACTTAGAATATAAATAATCATTGTAACCGTATCACTAAACTCAAAACCTAAATGCTTCTACTTTTTTACGTTTTTTTTTTTT
>104.lm_ll_11724
AATTCAGTCAGACCACACAAGCCACAACCACACACATGCATGTACAAAACACACACACATACACACACACACAATCAAAACAGGCCACGTAACCAAAGACAACGACACCA
>104.lm_ll_11752
AATTCATGAAGAGGCGTAAAACAAATTGGCAGTGTGTTTCATGATAGTTATCTGTAATTCGTATGTCGAACAATGTTAAATTCACAAATGCCAACTCCATCCCTGCAGTC
>104.lm_ll_11800
AATTCATTTTGGCACTTTAAAAGTTTCGGTAAGTAAACATGGAATGACTAAGCACTTATTTGTGTAAAACTGAGAAACATTGAAATAATGGTACTTACAAAATTTTAGTA
>104.lm_ll_11804
AATTCATTGCGACAGCGGCTACAGCGCAACAACAATGCTGCGACACCGCTGCGAACATGCTGCAACCTTCAGCCGTGGCGACTCCGATGCGAACACGCTGCGACTCAACC
>104.lm_ll_11825
AATTCATCAATATCTAAGGCGAAACACGTTAAATATGCTAAAAATATTGCATACGTTAAAGGATACCAGACTGAAATGCTTGATATCTGAAACAACGAAAAGTAATTAAA
>104.lm_ll_11839
AATTCTTCTTGTCGTCCGCAAAGCCTCCTGCCGCCTCCTGCTACCTCCTGCTTTACGCCATGTCCCTCTTGGCGAGACGCATGTGTGTATACTGACTGCCGCCTTGCCTT
>104.lm_ll_11881
AATTCAAATCCCGTCTTCGTTCTGGGGAAAGATTGTGTGGATTCATTTATTTTCCCTCCTCCAGCGGTCCTCTTATTCACCTTCCTTCCTTCCCTCCACTCCTTTTCTCA
>104.lm_ll_11882
AATTCAAAGCCTCTAAAAGTTGGCTCTTCAGATTCAAGCTTTGCAATGGGCTTATAAACCATGGAATGCAAGGAAAAGCCTTGGATGTAAATGATGAGAAAGTGAAGGAC
>104.lm_ll_11932
AATTCAGTAGGAAGCGGAGACTCGTAGTACGTACATAGACGAGTAGAGTTATAGGAAGATTAAGGTAGAGTTTGGTAGCGGCGTGTGAGATTGCAGCCTCTGACAACCTT
>104.lm_ll_11951
AATTCAATCCTACATTTTCATATATTCCCGGTAAGGCAAATTCAGTGATCGATGCACTCTCACGCAGTGTTGCTACTATCTCAGCCATCACAGATAATCCTGCCATGCCG
>104.lm_ll_12021
AATTCCCTGCCTGCTTCTGTATTTCCACCTTCGTATGACTTAAATTCCTTCAAGAGGGAGGTTTCAAGACACTTATCAATTTTTGACCACTGCTTTGACCCTTTTATGGG
>104.lm_ll_12101
AATTCCAACCAGCAGCAGCACAAATATCAACAAAGCTATTCACCTCATGGCTAATAGGAATAACATAGTGTTATGCCACAGTGTCGGAAAGGCTGCGAGTCCCCAGGGCA
>104.lm_ll_12107
AATTCCAAGTTTGTCTGATTATCATTATGGAGCTTGGTAAGGTGAAAGAAGCAGTGTCGTGTAGCATTAAACGACAATAATCTCACTTTACTTCACTATTTTTGCTCCCT
>104.lm_ll_12132
AATTCCCGAAACACTCTTTTTCTATCTGTCTGTCCGTCTGTTTGTCTGTTCGTTCGTTTGTTTATTTGTCTGTGTGTTTGTTTGCTTCTCTCTCTCTCTCTCTCTCTCTC
>104.lm_ll_12141
AATTCATGTGGGTCAGGGACGGAGGAGCACTCGCTGCCGCGGCTAGATTCTTGTTGTGATTCGATGCATTGATCATTCGCGTCCGCGTGAATCGTGGAGTGACTTTTACT
>104.lm_ll_12188
AATTCGTCACACAGAAATGATTTTTTTGGAGATGAGAAATTCCTGAGGTGGAAAGTTCCTAGGGGGAGGGAAAATTTACTTGAGGGAACTTATATTAAACAGGGGATTTG
>104.lm_ll_12207
AATTCTGCAGAAGCAGGTGGATGAGGAAGATGGAAGTAAGGATGTGAGAATTTAATGAGGAGATATTGGAGAGATAGACATGTTTGTATGTAGTTAAGAAAAAAAAATAT
>104.lm_ll_12284
AATTCCTTCAAGAGGGAGGTTTCAAGACACTTATCCACCAATTTTTGACCACTGTTTTGACCCTTTTGTGGGACTGGCATTACAGTAGGCATTTTTTTATCAGATTTTTA
>104.lm_ll_12340
AATTCTGGTAATAAAGAAGCTCAAAAACATTTATAATATACGTTTCTTGTAATGTGTTTTCGTTTACTTTGCAAGCATTCTTGCGTTTTTTACGTAAAAAGCTCAAAACT
>104.lm_ll_12395
AATTCTGACCACCCCAAAATTTCTGAGTGGGGCTGGGAAAACTTAAATAAGTATTCCCTCTTCTTCAATGACACTCAACTGTCCCCCACTCCTACAATGAACATCCTTGG
>104.lm_ll_12452
AATTCTGGATGTGCCTATTGGCCCTCATTGTAGCTCCTGTAATAGGAACTAAGGCTCACATTACATGAGCAATTTTTTCCCTGTATGACAAATGCTTACAGTTTAGAAGT
>104.lm_ll_12486
AATTCTTGTGAAACTATCCCTCAATTCATTAAAACTTCCCTGAAAACCCAATGACTCCCACTATAGCCTGAACTCAACTAAGACGCCGAAGTGTTTGAGGGTGCAGACGC
>104.lm_ll_12532
AATTCGTGTATCATTCACTGTTATCACCACCGCTATTGAGAGAATAACGGGATCTCTTAAAATCAACTAGACTCCCCCATCACCAAAAGGGCGTGACAATACTTGCGGGG
>104.lm_ll_12563
AATTCTATAAGTGGTATAGGAGTTATTACAAGGGAGACGTAAGCAAAATTCTCAGGATCATTAATCAGAATAGAACAAAAAATAACGGGTTCAAGCTTGAAAAACTTAGG
>104.lm_ll_12624
AATTCAAGTCATAGGAAGGTGGAAAAACAGAAGTAGGCAAGGAGTTCCAGAGTTTACCAGAGAAAGGGATGAATGATTGAGAATACTGGTTAACTCTTGCATTAGAGGTG
>104.lm_ll_12635
AATTCACAACGCCCACGCGAATACAGTCACGCCACGCACCCGCCATTAGGACAACACTGCCTGGATGTCCCGTTGAAAAGAATGAATCACGTAATTTCCCTGCGATTACT
>104.lm_ll_12642
AATTCAATACAGATTGAGATGTTGCTGTTTGAAACACTATAATATTGAAACACTATAATATTGCCAGCTTTTAAGTAATATGAACAACTTAAAACTAAATACATGATATT
>104.lm_ll_12679
AATTCTTTTCGGGGAAAATGCACCGTTTTTGAAAAGAATAAATGTTAAGTTTTGAAGCTTTGGTTTTCTATAGCAGAAGCTTCTGTTAACTCTACACACTTCTTTGGTCA
>104.lm_ll_12682
AATTCCGTCACATGTTCCCTTCTGATCTTTACAAGGGACACACAGGACTTGGCGCCACTGATCACACTGGGAGAGGGTCACTTATGTAATGCGTCCAGCAATCTCCCTGG
>104.lm_ll_12771
AATTCTCCAAGAATGGAGATTTCTGCAAAAGGGAAGAGGGTCAGAATGTGCTCCACTTTGGAAGTTAAGTAATCAAAGAATTTCTTATAATCATAGGAGTTAGGTGAGAG
>104.lm_ll_12813
AATTCCCATATAGAGTGAGTTGTTTATTATTTATTGTTTTGGTGCCTAACATGCTGAACAACACTCAAAAGAGAGATTTCTGATAAGGTCGTTAAATTTCCTCATATAGG
>104.lm_ll_12838
AATTCGTTCCTCGTAATGTGCATTTGAGAATCTTTTTCCCTTTACACACTCCATCAACTCCTGACGAGGTAAAAGACTGTATTTTGAGGCGTTGTAATATACTTTGCGTC
>104.lm_ll_12912
AATTCCCAACGCTTTAAAAACAGTGAGTCAAGCGCCTTCTGGTCCTTAGATCTTCCCATTCACAGCCGCGTGACCCAAGAAACTGCGTCGTGTATTGGGACTCTGCACTA
>104.lm_ll_12922
AATTCCTTTCTCTATACTTAAGTAATATTTCAGTCTGCGAGTAATCAACGCCGACTCGTTTCGCGTTTGACGTGATTGTTCTGCACAGGATAACACAATTCCTGATCTAA
>104.lm_ll_12937
AATTCCCTAAATGAAACAATGTGAGATGTTGTGTTCCTTATGCACAGAATAAATCTCTCAATATGCATGCAGTGTTGACATGTTAGGCAACTTTTATTTACTTAGGTTTT
>104.lm_ll_12943
AATTCCACTGAAACGCTAAATTTCTTCTGAACACACATTCAGCACACACACTGCAGCAAAGACTGTGTCCGCCTTAACACAGTCACGGAAGTCTCCCAGCAAGACTAGGA
>104.lm_ll_12950
AATTCCGACTCCCGACACGATGCACATGACGTTTCAGGCAGGCCTGCCAACTATACCGGAATTGCTCGAATAGTTATTGTGAAATTTAACTTTCTCGAGAGAAATAATAC
>104.lm_ll_12997
AATTCTTGTTGATCTGCATTTGATCCTGCTGGATCTAGAGATCAGACATATTCTTTAAACTGTGGACGGAAAGCAGAAAAAAATAGAGCCCTGGTGTGTGTGTGTGTGTG
>104.lm_ll_13120
AATTCCCTCACAAAAGCGTTAAGTCAGTTATGAGATAAGAGCACCTTTAACAATTACTTAGGAAATTACTTAGGCCTGTATTCTGAAACGCCTACTCTCTCACCACGACT
>104.lm_ll_13129
AATTCAGACAAAGCAAATCATAGACGAAGTAATGATGAAATAATGATGGATGATGATTACCTTGGTGGTGATGATAAGGATAATGATGATGATGAGGAGGAAGAGGAGAA
>104.lm_ll_13144
AATTCATGCAAAATATCCTATATTTTATAACGGAAAGACATTACGAGAAAAGTGTGTTATGAATGTTTTTCAGCTTCTAAGTATCCAAAACTCGAAAACAACCTAATAGC
>104.lm_ll_13145
AATTCATGTTGAGCATGAAGACATTTTTGTTACTATAAAGTAAAGACCAACATGAAATACTATAAACTATGATGCTCCACCACTTCAAAACTTCCACTCTGTTCCTCCAT
>104.lm_ll_13150
AATTCATGCTGGAGTTATTAACCTTCACTGCTATTTGAAATACCTTCCCTTCTTTACTAACCACTCTGAGACATCTTTCCTTGTTGCACAGCCACCTCCAAACATTGTAC
>104.lm_ll_13208
AATTCAGCTGGTAGTTCATGTGAGATTTGTGATAGGAAGAGATTGATAAATAGATTGATGGATAAATACAGGTACATATATAGATAGATGGATAGATTGATTGATTGATA
>104.lm_ll_13256
AATTCAGAGTAGATTCCATTGTTCATTCTTATGTTATGTATATGGTGAATCCATTCCTGTGAATGGGTTCTTTATTGGTTAGTCTTTTTATAGCCACTACTTATGATATG
>104.lm_ll_13332
AATTCGAGAAATAGGAAGGCGAAAATACAGAACCAGGCAGGGAGTTTCAGAGTTTACCAGAGGAAGGGATGAATGATTGAGAATACTGGTTAACTCTTGTATTAGAGAAG
>104.lm_ll_13336
AATTCTTCTGGTGGGGATATGGAGGAGGGAGGGGATAAACGTTGATCTGGTGGGGGGTTGGGGATCTTAAATGGCAGCGGGTTTGGGGGGAGGGTGCTTGAGTTAAAATG
>104.lm_ll_13343
AATTCTTGATAGACTCGGTAATCAGGTTGTTTGTACCGAATCAGCAGGGAACTTTGAAAGATTAGGTATATGCATGGTTAGGAATGATAAGATGGTAAAGAAAGCTATGT
>104.lm_ll_13350
AATTCTGTTTCAGTTCCTAAGTAGTTGTAAACCCCTAGAGCCGTACCGTAAGTCATCTGACCTGCACAATGGGAGCAAGGTTCAGGAATTTGCGGTGTCAGAAGCAATAT
>104.lm_ll_13395
AATTCTTCGTATATTTAAATTGTGTTTTCTGAAGATTCTACCGTCTCTACTGTCATAATTAGCCAGGTACTAGTTTTTATCTCTCCAGAACCCGTTCCCCTGTTTCTCAA
>104.lm_ll_13402
AATTCTCCAGACTAAAGTGATCACGGAAAATTATGAAGCAGTCTGCCTCCGAGTCAACATTTAACAGTCCCTCTCAATTCGATATTCTTATCTAGGTGTAGAGGAGAGCT
>104.lm_ll_13445
AATTCATAGCTGTTGCAAATTTCCCAGGAGTAGTTGGGATAATAAAGGAGACTCGTGTGAAAATTGTTGCCTCACGTGAGTAAGAGCACGAGTTTGTGAACAGAAAGCAC
>104.lm_ll_13612
AATTCGTAAAATAGCTTAATTTCGACTTGTCATCTGTCTTCTTCAGTTCTTCCTCGTATTATTACCTAACACTCGTTATTATTTTCATCATTATACACAAAAAGAACTTA
>104.lm_ll_13624
AATTCACAAGGACCGGATGCTGACCTCTGAGCCACCGCTTGAGAGAGTTAGATACTAAAGATAAGGAGAAATTGGCTCCCAAATTGATGGATGGATGACTGGAATAGATT
>104.lm_ll_13631
AATTCATTTAATCAAAATTATATTATTCAACCTGTTTCAAACCCAGTTCAATTTTTTAAGCAACTTTCCATAATCTGGACTGAATTTTGAAGTGTGTAGGCCTTACTGTA
>104.lm_ll_13705
AATTCTCGCCTCGCCTGTGCTCATCCCCTCGCCCCTGGCCATCCATTCCCCGCCGCCGCAGGTCCTCGCCGGTCGGCTTGGCTGTCTTGTTTTACTGCATTTCTTGGTTT
>104.lm_ll_13710
AATTCTCGCTCTAGTTTCAATGCCTCGTGCTGGGGGATGCTCTTTGTGGTGCCACTGCTTGGGCGAGCTGTGTGATGCACCAGGCCAGGGATGGGCTGAGGGTTGTTGAT
>104.lm_ll_13740
AATTCTCCTTTGGAAGAGAAGCTCGAGAATTTAAGATGTAAAACAGAAGAGCTAAGCAGAGCGATTCATTCAGTTCCGACAAGGAGGGAGGAGACGCTGCATTAGGTAAA
>104.lm_ll_13772
AATTCCTTTTCAAGTGAACTCAGGTCAAGGTCAGGCTGGCTACCTTTTATGACTCTATGTGAGTGTGTTAGCAAGGTCAAGTTCAGTAAGGTAGTTCTGTGTTCCGCCAG
>104.lm_ll_13866
AATTCAACCATTGACAATTGAACCAATGGACAGACACTCAATCCAGGGACAACTGAACCAGTAGACAACTAAATCGGTGGACAATTGAGCAAATAAACTGGATGAATTGT
>104.lm_ll_14109
AATTCCCGTTTTCTATCTCTCTCTTGCTTCAATTTCAGTCTCCTTTGCGTTTAGCCTTGTCTTCCGCCTGCTGGTCACACTCATTCATCCAATCACAACTCCCTTTCCAC
>104.lm_ll_14369
AATTCTAGACGCAAGTTGTTGGCTGAGCAGAACAGTGTCTGTGTACTGAATGACCTCTTGCCTTACTCATTGGTTATGAATCCTGTGAGTATGGAAACCCAGTCCAGCAT
>104.lm_ll_14396
AATTCAGGTGATCCATATTAGCAATTAAGGAATGTGATGGATGATTCCCAGCTATCCCCTGCCAGCCATCACCTCGCCGCCCCGCTGTCGCCGCCCCAGCACGACAACAC
>104.lm_ll_14430
AATTCAATCCTTTCACTGCGATATGCAACAACTCACAGCACTAAAAGCAATGCATGAAATTTTTTTGCTTATCTACAAGGAAGATAAGAAAAAAATGCAATATCTACCCA
>104.lm_ll_14455
AATTCAATGAAGGAATTAAAGGAGGCGAAAATAAGAAGTTAATAAAAGAAACGAGAGAGAAATAAAACAGATCAAAGAAAGATAAAGAAGAGGGAGCAAACATAATAATA
>104.lm_ll_14520
AATTCTTCACAAGTGCTCACACAGCTTTATAAATGGGGAAGAATACATCAGCAGCTCCTTTCTAGGATTTTCTTTTGTTTATGAAGTACTAAGATGATTTTTTTTCCATA
>104.lm_ll_14531
AATTCACCCCCAACCCCACAATACCATAAGGGTCCGCATCCCATGGAACGAGAACAACAACAACAACAACAACAACAACAACAACGACTACTACTACTACTACTACTACT
>104.lm_ll_14549
AATTCCAAACACTCCACACAGTACTGCCTGTCACGTAACATAATACTGCCACACTGTAATCTGTCCTGTAACGTAACACGATCACATATCTAGAGTGAATACATGAGAAC
>104.lm_ll_14589
AATTCACATACAATAACCACTATGATTATTCATAATACCGACCTATAGCTTTCACCCCATGCGTTTCTAAAGTTTTCGAGTCTCTCCTCAGCATTGACATTCATAGCCCG
>104.lm_ll_14614
AATTCACCTTACCTGTCCTTCCTCGTGACGCTTTCCCCGTGACATCTCACTGGAAATGAAGAATACCTGAATTAATACACTAAAAATTAAGGTGTTTGGTCCTAAGATAA
>104.lm_ll_14624
AATTCAGTCTGTTTTATATTAATATGTTCTTCATTTTAATAACAAATCATTAGTTTCTGAGGGGATGGGGATCAGGGTGGGTAAAAAATAAAAACTAATGATCTGCAGCA
>104.lm_ll_14654
AATTCCACTTGTTACTTAACTATCTACGTGGTCTAGTGTAGAAATGACTTATAAAAAATTGCATACTTATATACAAAATTCCCAGGTTGCAGTGAGCGCATATATTGGTC
>104.lm_ll_14704
AATTCTATTCGGCAAGAAACAAGCGAGCAAAGAGACTCTAGCGAAGTACAAAGAAATCGTGTCAAAGAATTGTATGCAGGGACAAAAAAGCGAACAAAGAGAGACTCTAG
>104.lm_ll_14749
AATTCAAGTCTGGACCAATTTACGCTATGACTGTATACATTTACGCTATGATTGTATACATTTGTCGCGTTGCTATGGTCTTTGCAGGTTTTGAAATAAGGGGTTGTATT
>104.lm_ll_14866
AATTCTTTCAAACAGCTGCATTAAATTTTTAAGGCATTCCAGGGGGCTTCTCTATTTACCCTAGCTCCATGAAGACCATATAACTATTTCCTTTTTTCCCCAAACAATTC
>104.lm_ll_14870
AATTCAGAGAGATACGAAACAACTGGTCCTAGAGGAGGAGGATACACAAGACAAGATAATGGCCACAACATATAAGAGCGGCCGACCTCACCAGGGATTAGTAAGGCAAA
>104.lm_ll_14903
AATTCTTTTTCCTCTTTGTCTAAGAAACAATCCTGCAATATCATATCAATTTTAGAAGAGTGAGCTATTTTTTGAACCACTTTTCTGAGGCACGACGAACAAAAGTCTAA
>104.lm_ll_14948
AATTCAACATCCTTGTAAGGTGTTAGATGATTTAGTGTAATGTACCAATATCATTAATAGGCTGGCTATGATAGGATTCCAAAGGACAGCAGGTAGGAAGTCTTGCCTTG
>104.lm_ll_14968
AATTCTTGAACAATATCTAGAACTGAATAAACAAACTGCAATAAATTCACAATAGGTAATACTAGCATCTTTCCTCTCTCTCTGTCTGTTTCTCTCTCTCAACATTTCGT
>104.lm_ll_15009
AATTCCATGTTATCTATCGTGTTGGTTCCTAGCACGCTGAAAAACACTCATAAGACTGTTTTCTGGCAAAGACGTTTAATTTTCCCATATAGTGGGCTTTGCAAGCACTT
>104.lm_ll_15038
AATTCTTCGCAATGATGTTTTCCATGCCCTTGCTGGCCTAAATTCTTGGAAGGCTTATGGACCTGATTGGGACCCTCCTATTGTTCTCCGAAACTGTGCCTCCGTGCTTG
>104.lm_ll_15049
AATTCAAAACAAAATTACTAAAAACGTATCTTTTTAGTGTTTTAATTAGAAAAACATTAAAACGGATGTAAACCAACCAATATGAAAAAAAAGAATAATATTACTAAAAA
>104.lm_ll_15164
AATTCTCCCCTTCCACATCTCCTTGTCATCCTTGCCATTCATCTCTTTGTCTTTCATGTCTTTTCCGTCCATCCCTTCATCCTTCATTCTTTCCCTTCCGTCCTGTTGAG
>104.lm_ll_15228
AATTCTTGAGAGTACGGAAGGAGGAAGACAGGCAAAGAAATGGAGGATTAGCCCCAAAGATTAAGCGTGGGATGAGTTTGATAGCAGGTACTCACAGCGGGGAAAGGTGA
>104.lm_ll_15280
AATTCTCTCTGTGTACATGAACCCTTTAGTACAGTTGGATGGGAACCAGCTCTGGAATCAGTTCTGACAGTTCCACCAGGAACCACTAGGAACCGGTTCTGAGTCTTGGA
>104.lm_ll_15373
AATTCGTTCACTATTTCACCTTCTCTATTTCATTATCAGTCTGTTTCTGTATTTAATTTCAGCATTTTTCAAACAAAGCTTCATAAAAACTGTTAAACTATTATGACTTC
>104.lm_ll_15382
AATTCTACATTACATTTGGCTGTCTATCACCTCATACTGCAGAATAACTTTAGACTAGTCCAATCTTGTTAAAAGTTACTACCCTCCCTTCCTTCTTTTCCATTTTATTA
>104.lm_ll_15414
AATTCTAATATTTGTAACAGACTCGGGTATTGATGACATCAAAAGAGCTAAGAACTGGGCTGTAGATGGAATATTTAAATGTAGTCCAATTATTTACTATCAACTGTATA
>104.lm_ll_15430
AATTCTATTAGCTTGCGTCAAAGACCTGCAGAAATTTCAAGCATTGCCTTGCATTCACGACTACTGTTATACGACCAACGATAAATGGCACAATGTTAAAAAAAAGAAGC
>104.lm_ll_15505
AATTCTATAACTACCTGAGCTTTGACATTGGCCTGAGCAGCATGAACAGCCACCACCGCTTTGGGGAAACAGTGGCCATCATCCCTGGCACCACACACCACCTGCCAGAC
>104.lm_ll_15517
AATTCTGGCTCGAATTTTATTTTCATGATCCGTTACTTATGGAAATTCTATTAATTATTTGCCATAGTGTCCCTTGAAAATGGTTCAGTTCTCTGATAAGGGAATTATAT
>104.lm_ll_15529
AATTCTGGATCAAAGGAGGAGAAAGACGCCTATTTATAGAAGAATACTTGACCGATCTCTATTCTAATCCCAATGAATGAATATAAAGGGACGGATTACAAAGACTTGCC
>104.lm_ll_15558
AATTCTCCCGGCGCTGCTTCATGGAAAGAGGGAGGAAGCGGGGAGGGAAGGAGACGTCATTATCAAGCTCACGGGAACAATAACCACGAGACTCCATTGAAAGTAGCAGC
>104.lm_ll_15569
AATTCCTGATCTCAACATGTTACTTTCACCAAGCAATTACCTTATTAGAAGAAATCCAGCTGTTGGTATATCCAGAATACGACACAAAATCAACAAAGATGTAAGCTTTC
>104.lm_ll_15692
AATTCTGAGGAAACATCAATTGAGAGAATGTGGAAGGAAGGAAGGAAAAGAGAGGAAAAATACTGGATGAAGGGAACGGTGTATTAAAAGAATAGGGAAGAAAGTTAAAA
>104.lm_ll_15789
AATTCTTGACTTCAAAACGGCGGCTCAAATTGACAATTACGGCGCTGAGTTTCCCGGTTCAAAGTTCGTGTGATGAGCGCAAAGGTTGAGGTCCTCGACACATCAAAGAG
>104.lm_ll_15824
AATTCTTCATCAAACTATCACAAGAATATTGAAAACACCCATGAAAACTCTCGTAACCACCAGCAGAGATTGTTGTAACTTGTCGAGTTAAGCCGACGAAATGTTTAAAA
>104.lm_ll_15834
AATTCCTGGTTCAGCTGACGACAACCTTCCAGTATGCCAAGCTGGGCAAACCTGCAGAGCAGTGTGAGTATTGGGGAGTTATGCTCCTCTTGTCATCTGTTGGGGGCTCC
>104.lm_ll_16152
AATTCAGCCGCGAAAGAAAGAAATGTCAGGAATATACTCTTTTCATAGACAATAAAATGGATGAATATGCAAATCAACTTTAGGACCACTACCATTGTCATTACAGAGAG
>104.lm_ll_16246
AATTCGGCCTTTAACTAAAATCACCCGAGTGGAAATTATAATCGGAGCTGGACAAAATATGAGGTGCTTGAGAGAGAGAGAGAGAGAGAGAGAGAGAGAGAGAGAGAGAG
>104.lm_ll_16272
AATTCAGGAAGACTCGCCTGGAACACTGAGGGTTTCACCGCCACAAGCATGGAGGTGGTGCAGGGTCTTCGGCACCTTCACTGATTGATAACTCAAACTCCTCTTTTTTA
>104.lm_ll_16312
AATTCACAAACACAAGGCAAGCATTATTGAAGCAAGCATCGAGTGGAGGTGTGCTGGCAGTAATGAAGCAATAGACACCTGCATTGGACACGTGACACCCCGGAATGCCT
>104.lm_ll_16335
AATTCACTTAATGCCCTAGAAACTACTTAACAATGCACAGTCATCCCTAGAAGAACTTTGCAAAAACCAAGAACAGGGAATGTGATAGGTGGAGGTCACTGTTTGATTTT
>104.lm_ll_16371
AATTCGCAAGAGGGGAAGAGAGAAGTAGTAATATGAGTAAGAGATGAAGAGCGGAGGTGAAGTAGAGAGGGGAGAGTAGTGATAAGAAATTAATAATGAGAAAGGAGGAG
>104.lm_ll_16413
AATTCAAAGAGTATAATAGCATTTCGCCTCACGATTCTCCATACAAACAAAGGAGTGTCACAATAATTTAACACCTACTGGAGGCAGGGAAGCCATTAACAGAGGCGATC
>104.lm_ll_16423
AATTCAAGGCCCTATGTATGTTTATTCGCTTCTCTGCGGTCTGCTTGCTGTTGTGTCAAATCTTGTCACGAAATTCCTAACTTTATTGGATCAGAGGGTCGTAAAATGCT
>104.lm_ll_16513
AATTCTTGTTAATCTGTCCATAGAATAATAAAACCACCCTCAACTAAAGACTATTGAAAGTAGTGGAAATGCGGCCAGAAGTGTTTCAAACTATGGCCCTTAGCGACGCT
>104.lm_ll_16608
AATTCAGAATAACAAGCAAAACATCCACATTCCACATTCCTCCACCCTTCCCTCCACAGACCAGGTAGGTGGAGGAGGGAGTAGTTTGCCCCAGGTGTTCATTCTTGTGG
>104.lm_ll_16648
AATTCTGCACCACCAGTAGGAAAAGACACCCGTGAGAATCCGCTTAATCATCTCTGTGTCCTGTGAGGAGTTCTTATTGGAGTAGGAAGCGTTCAAGAGTGTGAGCTCAT
>104.lm_ll_16682
AATTCTACATTTTAAGGTACAGTGACTCATTATTTTATTGTACAGTATCAACAGGAATCACGAACGGTTCCAATGTGAAGAGTGAAGTACGTAAGTTGACTAAATGAGAA
>104.lm_ll_16747
AATTCATTTTTAATTACGACACTCAATTATAATATGCTAATCAGGCAAATCATTATAATACAGCTCCCAGAAAACGTACGTACAAACACACACACACAGACACACACACA
>104.lm_ll_16841
AATTCCGCCTGTCTCACTCCAGCTAATGTATCTGTATGTATTGTATTTTCTGGTAAAGAACATCGGGTACTCAGCTGTTAAATACATCACCGTCACAGTTATTATTTCTC
>104.lm_ll_16845
AATTCTACAAGATTGAGAGTTTCGCTGACTCTCTAGAATTAATGACAGACTGATGAGTCTCGCGACAACGACAGCAGGACTTGATCTTTTCTCTCAGGTTATAAAACGGG
>104.lm_ll_16850
AATTCTACACCATTGAAACGTAACTTTCCTCACAAATTCTCTTAAGACTTTCCTCACTTCCTGGGCAATTGACAAGTAGATAAATAGATACATAGATATTTCTTTAACCG
>104.lm_ll_16973
AATTCAATCTCCATTCATCACCTTTGTGGGATCAGCAATACAAAATGAGAAGAGTTATTTTTCATCAATGTTTCCCCGTTCAGTACACCATATCACCTTGCCCTTAAAAC
>104.lm_ll_16995
AATTCAATGCAAAGGAATGCAAGGTGATGGAATTACGAAAAAGCAAAAGAAGACTGACAAGTTCCTACACCAATGGGAGAAGTGTAAATTAAGAAAACCAAAGAAGAAAA
>104.lm_ll_17110
AATTCTCAGTTCCAGTAGTTGTCAATGTCACCCAATTTATTTCCTTACAATTAAAGTCACCAACAATAACTATATCACTACTTTCCATCACTATCTTTTCAAGACATTTT
>104.lm_ll_17120
AATTCCTATAGCTCTCTAAAATCGCTCGTCAAATCCAACATGTTTGATATTCCTTCTTTTCTTCCCTTGTATTCATCAGTATCAGTTAATTTCATTATGTAATACTGAAA
>104.lm_ll_17197
AATTCAGGGTAGACGAGACGATAAGCCTCGCGGGCCAGGACGGGGTAAAGTGGCTTGGATGGGCTGCTGGGGGAAGCGCTTTCATTTCGTGACACTTAATTCTGTCGGTA
>104.lm_ll_17224
AATTCGCGTTTTAGAAATATTAGACCATCATTGTGGTGAAATATATATCCTGCAATGGGCAGTAGTGTTTGGAACAAGGCAATCCAAAACAATGGATGCTTAGATCTTTC
>104.lm_ll_17228
AATTCCCATTAATTATCATCCAAATTATGGAAACGCTTTCATAATAATCGAAATATGATTCAAAATAACATTTTACCCATCATACAAGAAATAACCTAATAGGAAGCAAA
>104.lm_ll_17237
AATTCTTGAGAACAGTAAAGCTTTAAATAGGAAGATTTTATAGAAAAATATGCGGGAAAACTGGAAGTCTTACAGAACTATATAGTATTAGATGAGTAGGGAATAGAAAT
>104.lm_ll_17245
AATTCAGACAGAGCTCCGTGAATGATATTTTTCCATTAGAGTCATGTGTGCTTTGTAATGGTGGACAGGCAAAAGGGGGCAGGGGAGGGAGGCAAGGGTTATGTTGGAGT
>104.lm_ll_17259
AATTCGTTTCCTCCTGGGCTGCTGCAACATACTCACATTTTTCATCTACGGTGAGTGTTACCTGTGCTGCGTGTCTTGGCGGGAAAGTGACGACGGAAAAAGAAAAAAAA
>104.lm_ll_17284
AATTCAAGTCATAGGAAGGTGGAAATTCAGAAGCAGGCAGGGAGTTCCGGAGTTTACCAGAAAAAGGGATGAATGATTGAAAATATTTGTTAACTCTTGCGTTAGACAGG
>104.lm_ll_17299
AATTCACCCAATCCATTTCAATTCTCCCCGGCCATAATTTAATTCTTCTCGCATATCACTATCGAAATACAAATGAAGGAGCTGGAGACGAAAAAGGAATAAAAGAAAGA
>104.lm_ll_17361
AATTCTGACATCCGATACATCTCTAATACGTTTACTACACGAGTATGTGCAAGAAGTGGGCGCATCTCGACGTGATCGCAGTAAGTTGTGTGTGGTCAACTACAGTATAT
>104.lm_ll_17386
AATTCCTTCAAGAGGGAGGTTTCAAGACACTTATTCATCAAATTCTGACTACCGCTTTGGACGCTTTTATGGGACTGACATTTCAGTGGGCATTCTTTTTTATTGGATTT
>104.lm_ll_17387
AATTCCTTCAAGAGGGAGGTTTCAAGACACTTATTCATCAATTTGTGACCACTACTTTGACCCTTTTATGGGACTGGCATTTCAGTGGGCATTTTTTTATTAGATTTTCG
>104.lm_ll_17434
AATTCACTCAATGTGGGAATCCATCACAAAATTACTGAAAACGTGTCTTTTCAGTGTTTTACGTAGAAAAACGCTAAAACGGATGCAAACCAACGAATATGGGGAAATAG
>104.lm_ll_17477
AATTCAAGCCATTGGGAGGGGATAAATGATGGTTAACTCTTGCATTAGAGAGGTGGACATAATAGGGGTGAGAGAAAGAAGAAAGTCTTTTGCAGCGAGGCCGCGGGAGA
>104.lm_ll_17571
AATTCTTCTTTTATTGTTCATAGTGTCTGACTCTCAACCTTGTTTCCATTCCTTACTCTCTTCTTTTCCTCTTATGTAATTTATTCCGACTTATAAATTTACCTTGAAAT
>104.lm_ll_17574
AATTCTTCGCTCAAACCTTTGCTAAAAACGCTACCTTGGACAATTCTGGGCTTGTTCCTCCCTCTCCTCCACCCTCTGACTACTTCATGCCACCTATTAAAATTCTTCGC
>104.lm_ll_17596
AATTCACATCCATCCAGTGCCCTCGCTCGGAAGAGATCACTACCCAGGCTTCCCTCATACATCTTTTCATACACTGAGGCCTCTTTCTCTCTCTACCACTTCAAAGTAGT
>104.lm_ll_17708
AATTCTTAACGAAAATCAGAATACATCCCATTTTCAAGGGTTCGGTAAAAGAAAGCAGCAGTGCAAGGCTTAACAAATAATCGTGTATTATAACCAGTAGTGCATATCAG
>104.lm_ll_17797
AATTCATCTTTCAGGTATGTTTCATCAATTCACTAATATTATGAATCGTAAACAGAAGTTAACATAACACATTTATGAACTGATTGTAATGAAATTTAGTAGGGGGTACC
>104.lm_ll_17820
AATTCATAAGTTGTTTTTCATGTAAAAGAAATTTTGGTGTTACTTCCCTAACAGTTTTCAGGCACGTCCTGCACCGATATCTTTGGGGGAAGATAATGAAAACTGAACGT
>104.lm_ll_17822
AATTCCCACCAACATGAGCATCAAATTGCACAAACTGGCAACTCATTCCTTCTCGGTCTGAAAAAATCTGCCAGGAGAAAATAACTACATGGCTACTTAAGCTGTTAATC
>104.lm_ll_17832
AATTCAAGTCACAGAAAGGTGGAAAAACAGAAGCAGACAGGGAGTTCCAGAGTTTACCAGAGAAAGGGATGAATGATTGAAAATACTGGTTAACTCTTGCATTAGAGAGG
>104.lm_ll_17854
AATTCTTTGTGTTCCTTTTAATTGCAATCTGACCAAATATAGTTTTAATACCAATGAACTAGTTTTAATGAGGGCACGATTCATTAGCGAAAGACTAATGATTGGACCAA
>104.lm_ll_17872
AATTCAGGTGCAGCTTCTTAATACACAAACAAAGTGCTCATATGCTTAACACAAACGTAATCTGAAAGGCAAATGGAGTCCTCCTGAGCTTACGGAATGTCCCTCACTTC
>104.lm_ll_17895
AATTCCGAAGGCTGAGTTTAATACACGTGTTTAGTGGCTCACCTGATGTAGCGCTGCATAGTAGTTGTTCGACCCTTACTGTTTTACGGCTCCATGCGTGTATGGTGAGA
>104.lm_ll_17899
AATTCCGAACCCTGACGTACTGTTGATGGAGATACAAACGCGAGGACTACTAAAAAAATTGCTTTGATCACCAAGCTTGAGAAAAAAATGTGATGTCAGGAGAGGGTAAT
>104.lm_ll_17922
AATTCAAGCTGGCAGCCACAACACACTGACTTGCGGCTTCTTGGCGGGAAGCATATTTGGTCTAATTCCTCACCAGTCTAATTTAGCTCCTCTGGTACTATGCACGTCTC
>104.lm_ll_17951
AATTCCTAAGCAAGTTTGTGTTGTTTTCCAGTTTTTGTCACGGTGTTTGTCTTGGAAGGGGGAAGCATGGAAGATGACTAAATATATTCCAACTTCTTGTATTCTTCATC
>104.lm_ll_17956
AATTCCTACAACTCTTGTGTTGGGAGGAGTGGTGTGGGGTGAAGGCTGTGCTTTGTGTGCCTGGCAACATGCTGTGTTTCAAATGAATGTTGCTTTACCTGTACTCTAAC
>104.lm_ll_17957
AATTCCGGGCCAGCGGATTTATAAAAGTGAATAAAATTTTTTTTTACCTTTTTTTTTGAGCTCAATGAAATGAAAGGAAGAGAGAAGATGAAAGAAGTGGCGGTGGTGGT
>104.lm_ll_17969
AATTCGTGAGACCATTTTTGTTGAGCGTTCGTCATCATTAAGTCAGCCCATTTAGTCATTCAGCTCCGGGCTAATCTGAGCGAAATCCCTGAGTCTTAAAAAAGAGATGG
>104.lm_ll_18007
AATTCAGCACGCGGAGAAGCTTTTATCGGGACTCGGAAAGGTTCGGTTCACGGCAGCGGCGTCAAGAGGAGAGTCAAGACTGAGTTTTCTTTTCTTCTATTTCTTTACTT
>104.lm_ll_18015
AATTCAAAGAGAGGAAAAGGAAAAGAACCTGTTGAATAAATTACTGAAAAAAAGTGATGGATGAAGACAGTCAGGTGGTAAAGCAAGTGCAAGAGTTCCATAGAATTGGG
>104.lm_ll_18023
AATTCTAATGCCAGGAACAAGTTACTACTTTGATCTTTTCATATAAAACAATTATCATAATCCTTAGAGCCTCAGAATCGTGATTACTAAATGTGAAAGGAATGGCAATA
>104.lm_ll_18059
AATTCTCATTTCTTACCACAACCATAACTCTCAAATTTCAAGTGGTGACAAGCGAGGGCAGGATGGATGGTCTCAGGACTCATAACTATCAACTTATAACAGGATTTTTA
>104.lm_ll_18098
AATTCATCAGACCTACACGTGGCAGTCCCTGTATGAAACCCATTTCCACCCATAATTTCCATCCATAAATTTGTTTAACCTTCTTATAGATTTTCTTATTGACTGCAGGA
>104.lm_ll_18110
AATTCTTTACAGTAGTGTCTTATATTTTTGTGTAATGTTCCTCAGAAACGAAGAAAGCAACTAGTAGAGATGTGTCTGCTGATTCTGCAGTGAAGAAATGAACTGTCAAC
>104.lm_ll_18320
AATTCGAGAGTGTGATGGAGTCTTTTTGTGGATGCTAATGTGAGTCTTTTTGGAAATCGGGAGGAAGAGATTTAGATGGAGGGATGGAATTGATGGAGATGTTGAGGCAA
>104.lm_ll_18406
AATTCTGGAATAGTCGCGAGTTTGGTTTGTTTACATCATCACTGAGGAAGCCAACGGCCCAGTGTGTGTGTGTACTCTACCGGAAGGCATCATGAGCAGCAATATGGACA
>104.lm_ll_18407
AATTCTGCAAGATGATGGAATCGGTCAGCCCTGAAGATGAACACCTATTGCCCTGTTCGAGCGCTTGAGTTGTACTGCCGTAGGACATCCTCCACTGTCCGTCCCAGGCA
>104.lm_ll_18576
AATTCTTCGCAATGATGTTTTCCATGCCCTCGCCAGCCTAACCCTTTGGAAGGCTTATGGACCTGATGGGGTCCCTCCTATTGTTCTCCGAAGCTGTGCCTCTGTGCTTG
>104.lm_ll_18655
AATTCAAGCACCAGGTAAGTAAAGCGATATCGATCCTATTAAAAAATCTTTTAAGATAAAGTTTCGACATATTGGAAATGTGCCAACGTAGCACCAATATTAAAAAAAAA
>104.lm_ll_18710
AATTCTATCTCGTACCGTCTGCTTGCTGAGCCACCCCAATAACCACACAGGTTGTACTGTGTATTTCGAGCGCAAACAATTTCATAGCAAGTTGGGAAAGAAAGAGACGC
>104.lm_ll_18730
AATTCTACCCCAAAAAGAAAAGAAAGCAACACACATAAAATCTGGTGAGACACTGGAAATAATTGAGGCAACACCCACCACAGACAGACATCTTCCTCAGAGCTCAGATA
>104.lm_ll_18763
AATTCCGGGCCGCAAGTGTCCGAAACCTGCGCCGCTAAGTTCCGGGCGAGTCTGAAACGCATCTGCTTTGAACGAATAATAAAAAGAACAACTAAACTGACGCTTCCTAG
>104.lm_ll_18794
AATTCTTAATGGTACTTTTGCTACTGATGGTACAAAATTCGAATCATATAAACACCTTGCAGAGTTCTATTGACATTCGCTGCAACGTGTGAAAAACAGTCGAGATGAAG
>104.lm_ll_18877
AATTCAATCATTGCTATAAAAATTAATTATATGTAGTTAAGGACCGTAAAGTTGAGTCATTTTCAACGTCCAAAATCAATGAGAGAGAGAGAGAGAGAGAGAGAGAGAGA
>104.lm_ll_18902
AATTCAAGCCTGAGACACTTCAAAATTTAGCTGATAGTGTACCAGAATGTGTCAGAGAGATGCTCAAGAAACAAGGAAACACAGTAAAATACTAAATACTGGGTGGAGTT
>104.lm_ll_18986
AATTCACCTTTTGTAATATCAAGAAATATATACCATATCCAGAGAGTGTTTTCTTTTTCCTAACCCATTTTTCTGATGATACAATGCTTTTTAATGTAGTACCATATCTG
>104.lm_ll_18996
AATTCAAGTTTACTTATGCGTTTATAATTCAAATTAGATTATAAACGTGAAGTTTTAATCTTTTTAACGCGAGGAGTCTGAAAAGGGAGAGAAGTCTAGAGTTTTTATGG
>104.lm_ll_18997
AATTCAATAAACGAATTAGAAGAATTGAATAGAAAAGGTCTCGAATTACTGGGACAAAGAGACAGGGACATTTGAGGAGCTACGATGAGAAACGGAGGAAGGGAAGATAT
>104.lm_ll_19055
AATTCAGTCATTTCACACTGAAATTCAGTGCTCTCCTACTGGCAATTCACTTCTTGTGAGAGTAAGAGCTTCAGTGCCTGGTAGGCTATAAAAAAGGAAGGAGTGTGCGG
>104.lm_ll_19201
AATTCAGGTTTGCATGAGTGTTGTAAAAAGTAGGAAAGGTAAGCAGTGCACTAGACTAGAGTGTTGTTACTGTTACTGTTGTTATTGATGCATGACAGAGAAATAGGAGC
>104.lm_ll_19412
AATTCCCAGCAAAATAAGACTTTATTTAATAGCATTAGGTGGTTAAGCCCTTTACTATCGTAATAGCAAATTAACTGGTACGAAGACGAGGAGAATAAGTTGATATGTTA
>104.lm_ll_19543
AATTCTCATGGGAACATAAGACCATGAAATAAGAGAAATTGCAGGAATCCTATGGACTTACATGTGGCAGTTCCTGTACAAAACTTTCCTACCCATATCCACATATCATC
>104.lm_ll_19560
AATTCCAAGTGTTATGTGTAAATATTCATAATAAACAGGTAAGTAGGTAATAAGAGTAATGTAACACTGATCAAGGTGTAACTCACGTGAAGCCGGTGAACCTCTCTCCC
>104.lm_ll_19588
AATTCAAGTCATAGGAAGGTGGAAATACAGAAGCAGGCAGGGAGTTCCAGAGTTTACCAGAGAAAGGGATGAATGATTGAGAATACTGATTAACTCTTGCATAAGAGGGA
>104.lm_ll_19685
AATTCAGACTTGTAGGGCACAGTAATTTAGCCACTTTAATGATATCTCAAACCTTATGCAGCATCTGGGGTGAGGATACTTATGGCTTGGATTGTGGGAGGGATGTCTCC
>104.lm_ll_19696
AATTCCTATTATTTTACATACGCAATAATAGAAAACGCTCGTGTTTCTGTCACTTTTGTCATTTTCAACGCAAAATTCTATCTACCTGTCTTTCTCAGTACAACAATTCC
>104.lm_ll_19769
AATTCTGAAGACCACTATTGAACTACCAAATTAAATAACGCAATTAGTCGCTGCAATTTTGTGATTCGGAGGGGAAAAAATTACATGCCACAGCGATAAAGTGAGATGAT
>104.lm_ll_19896
AATTCAGTTCACATCGATCATTCTCTGCCCATATTGTGGCAAAAAAGTGACAGCTCAGATTTGTTACTGTTGATGCACTTGTTCCCATTGAAACTTTGTCAGTATTTTGT
>104.lm_ll_19911
AATTCACATATTTTCACGATGGTATTATTATCATCATCAGTCCGGTGCAGAACAGTGATTAGTGTGGAAGAGATGTGACAGCATAGTTAAGCCAGATATCATGCAATAGT
>104.lm_ll_20075
AATTCTCAACATGGACGAGAACTTCTTGAAACCCTCCCATGGCGCTCCTGAAGTGTCGTGATGCTGGCTGCAGCACCCTGTCATGCCCGGCAACACCTTTGTTAAGAAGA
>104.lm_ll_20085
AATTCGCTGTAAAATCGATAAACAGCATCTTTGGCAAATAACCTACCCTTTGATGGCTCTACAGTTACTCCAATTTCACGAGGTACATGTTTTCCAGGATATATATTCAC
>104.lm_ll_20209
AATTCTCTTCCTGCTTCTGTATTTCCTCCTTCCTATGACTTGAAATCTTTCAAGAGGGAGGCTTCAGTACACTTATCCTTTAATTTTTGACGAACAGTTTTGTCTCTGTT
>104.lm_ll_20211
AATTCTGAAATATCCTTATTGTTTGCCATTGGAAAAATTTTAGAATGAAGATTGTTATTCAAACGATGGTTAGAAGACTACACGTATAATTTCAAGTGTAGCACTAGGCG
>104.lm_ll_20346
AATTCCTTCAAGAGGGAGGTTTCAAGACACCTATCCTTCAATTTTTTAGTACTGCTTTGGACCCTTTTCTGGGACTGGCATCTCAATGGGCTTTTTTATTATTGGATTTT
>104.lm_ll_20367
AATTCAAGTTAATAGGGAGGTGGAAATACAGAAGCAGGAAGTTGTTCTTAAAATATCAAATCAGTGGGTAATATTATTAGGCTGCCGTATCTTGTCATTTCTTAAACTTA
>104.lm_ll_20563
AATTCCTCACCTCTGGCCACTCCCTGCGCTCCTTCCCACACGCTGAGGGACAAGTACTGTACCACTGCCACCAACCCACCACTGCCCACTGTATTATTTGTCTCTCTTTT
>104.lm_ll_20572
AATTCCTGACCCACAGTTACCACCTCCTCATCCTCCATCTTGGCAGGGAAGTAGAGGGTCTTCCTGGTGGAGGTGCTGGTGGAGGGCTGGCCGCCGTCGGGAGCACGGCC
>104.lm_ll_20579
AATTCAGTATGGAAAGTTTAATGAAGAATAGAAAAATAGAATAAATAATGTAAAGAACAAGTGCTTGAAACTAACTGGTGATCCTTCATCTCTCTTTATTTTGCAGGTGG
>104.lm_ll_20681
AATTCTAAATTAAGCCTCAAAAATTTAAGTACAGTAGGATACAATAAACATGATTAATTCCAATGTAAAAATACATCAAAATGAGCACATTTGCTGCTAAATTTAAGATA
>104.lm_ll_20718
AATTCAGTTATCTTAATCACTCTTCTTCTATTCCCTCCAAATCATTGTAGTAAACTTTCCTTGCTCTGCTTGATCAGCTGACTTTCTTTTAACATCAATTCTTGTGCACT
>104.lm_ll_20816
AATTCAAGTCATAGGAAGGAAATACAGAAGCAGGTAGGGAGTTCTAGAGTTTACCAGAGAAAGGGATGAATGACTGAGAATACTTTTTAACTCCTTGTTAACTCCATACA
>104.lm_ll_20951
AATTCAGTTTGGCAGTAACAAAATTCAAAGACATAGTAGAAAATTTTGGGAGATTCAAGAGTGTGGACATGAGAGCAAGTTAATGAGAATGTAGGAAGTAGGAGGGAAGA
>104.lm_ll_20981
AATTCAGGTGATCACATAGGACGGAGAAATGTGGGATTTGATGATTGAACATTAGTGGGGAGGGTTTGACTTGAAGGGAGAGGAGAAATAGAGAACGAGTGGTAGCAAGA
>104.lm_ll_21018
AATTCACCTAATGCCTAGTCATCTCATCTTCCTACTGAGCTCTTTGTCATTTGTCTGTCTATTCCAGGCCGTCCAAGCAAAATTTTCATCCATTCTCTAATTATCTCATC
>104.lm_ll_21023
AATTCCCCTTTTTTCTTTCTTGTCAATGTTTATTCAGATTTTGCTGTTTCTAGTTCTGTGAAGTGTTGCATATAGCAGTGAAAGGGTTAATATGGTATTGTGCCCCTTCA
>104.lm_ll_21030
AATTCCAGACATGACCATCACATCGCATGGGGCAGCCAGCCAGGTGAGCCTGGGAATGCTGACTCCCTTGTATTCCATTTGTCCAAAGCCACAATGCCATTACATGTGAC
>104.lm_ll_21058
AATTCGACTAATCTCTGTGGCCTTTGAAAACAGTCTTGACGAAAGAGCTAAGCGTTTAAGAATACGGGACCAGTAGTTAGGGCGGGATAGGACAGACTGGCAGGGAACTG
>104.lm_ll_21075
AATTCAGTCACGTACGGAACAAAACAAGTGAAAAACGCCAGCAAAATTGAAGGTCCTGAACGGACAAGAGAAGAGGGGGACTGGATTCTGTTTCACAGAAGCCCATTGTT
>104.lm_ll_21170
AATTCTTTAACCTTTTGCCAGTCGACCTGTTCGTTTCATCTTTCCTTTGTTTCCTTTTCTTTTTCTCACTCGTTTTCTCTTTTGTTTCCTCTGTTCTTCTTTCACTTACA
>104.lm_ll_21222
AATTCAAACAAATTCTCACACACACAAAATACTGATGACACTAAAAAAAAAACTGGTGACACTCCAAAAACTGGTGATGTACTCAAAAAATTGGTGATGCACTCAAAAAA
>104.lm_ll_21228
AATTCTCATATAGAGTGAGTTCCTTATTATTTATCATTTTAGTGCCTAACATGCTGAAAAAAACTCAAAAAACAGATTTCTCGTAAGGTCGTTTAATTTCCTCATATAGG
>104.lm_ll_21232
AATTCTTAATTTTATCTATGTAATAGTACATTATATTACGTTATTTGGTATATAATGTTTAGTTTATGAAGCTCAAGTCAGGTTCATTACACAGTTTCGGTGGGTTCTTT
>104.lm_ll_21246
AATTCTGTCAGAGAAGAGAGTATGGAAGGGAACATGGGGAAGCCTCTTCTGTCATACTCAACCCATGGAGGCATTTTCAAATTGGATATGAAGAAATGTTTTTTACCAGC
>104.lm_ll_21249
AATTCTGTAGAAGGAACAGCCTGATCTGCCATCTGTGTAAGGAACTGTCTGTAATGCAGGCTCGTACAAATTAAATAAAACAAGATAGAGTTGTAACATGTGTCAGCAAA
>104.lm_ll_21262
AATTCTATTTAGAGATTTTGAGAGTGGACTATCTGGTACTACGATTTCCCAGCAGTCCACCCGCCTCACTCGTCACTGCCACACTGAATGCCTCCCATCCATGGTATTAC
>104.lm_ll_21264
AATTCAATTTCTGAATCTTTGACTATTAATAATATTACGGCATTTATTACTTAATCTGAGTAACCCAACTTAACCTAATCGAATTATAGACTATTTTACTGAGCACTGAA
>104.lm_ll_21344
AATTCTGCAGCTCAAATAAAAGGAGTGAAAAATAAAGACACTTGTTAACTCCTGTATTATTAAGGTTAACATAATATTAGTGAGAGTAAGTAGAAAGTCTTATGCAGCAA
>104.lm_ll_21348
AATTCTCTTACAGAATATGGAGCATTTTGGAATATATAATATGATTGGTTACTCTAGAGCCTGCTACAGTATTTCTTTCCTGTAGGCTCAGTGTTTTCAGTTTCATACCC
>104.lm_ll_21381
AATTCAATTTTTTCCCTTTCGCATGATGACGAGTGCATATTTACTACTTATTAAGACTATAAAATAATACAAAACTGAAGGGTAACCGAGGTGAAGCGTTTGGCAAGGGT
>104.lm_ll_21423
AATTCCTTGCCGGCTGCTGCATCGTCTCCAGCAGGCACTCAACTGCCTCCAGGTTAACAGATGGAAGTAAAACATTCCCTGGTAGTGCAAGTAAGAGTTTCATTCTTTTG
>104.lm_ll_21439
AATTCATATGGGAAAAAGTTGTTGGATGTTTGTAAGAATCACCAAGTTTATATATTTAATAGAAGGTTAGGGGAGGACTGCAGCATTGGCAAACCTACAACCACACATAA
>104.lm_ll_21460
AATTCTACTGAATAATTGATGATGGAGTATTCTGCTTCTGTGATTCCTTCTTGTCTTTCCTCGTTACAAGTGCTTGCTTATCTTTATTTTATTTACTTCTCTTCGTGCTC
>104.lm_ll_21496
AATTCAGAAACATAAGAAAACAAGGGAAACTACAAGAAGCCATCGGATCTACACGCGGTGGTGCATAATAGATACTTACCTATTTCTACCTGTCATCCCACCCATGAATT
>104.lm_ll_21540
AATTCTATATCACCTTTGTCACGTCTCCTATGCCACTCTGTCACGTCTTTCTCATCTCCACTGTACTTAGTGGGCCTCTTCATTCCTTAGTGCGAAGGTAAGTTTAAAAT
>104.lm_ll_21592
AATTCTTTTGGAGGTTGACTGAAGTAATCCATACTTTTTTTTCCTTCTTATTCAACAAATACTTTACAAACACCACTTAAATTCCATTACTTTACTTCATATTACTAAAA
>104.lm_ll_21627
AATTCCACACTTAATTAACTCCTCTCTTTTAGCTTTCTTTTCTTTGTTCTTTTTATGATCTTTTCTTTTTTTGTTGCCTGGTGATTCGTGAGGTCAAAGCAGAGGACTTT
>104.lm_ll_21649
AATTCCCAAATCCTCAGGAAGTTCCCATGAGAGGAGACGATAATTGCGTCAGGTACCTTTGTAAGATTGGTAAAAGCAGAAAACCGTCCTTTCTTTAGCTCTCGGAAATT
>104.lm_ll_21787
AATTCTTGTTGAGCGAAATAGCTGTGTATAAAATGGCCCCGAAGCATTTTTATCGTTGAAGGAAGGGCGCGGACACAGAGACACAGAAGTAGTGGACAAAATATGAAAAT
>104.lm_ll_21799
AATTCGCCGCAGGATGCTGCGCCTCTCCGTGCCTGCACAAGAGGGTCTTTGTCCTAAGCATCATGCCCGCCGTGACCTTCGTAAAAGAGTACGCAGTTTCTACGTAAACA
>104.lm_ll_21804
AATTCCTTTCAAACTTTTCATGTCTTAGACAATTTTCTGTTACAGATCTGGATTCTCCAAACCTAATATATTATTACTGGCTTTTAATACACTGATAAATGACTTTCAAC
>104.lm_ll_21822
AATTCCTTGTTTTCTCGTACATACATTTAATTCCATTCCATTTCATTACGTTTACAGTCACGAATCTTGCAGAAGTGGTGGTGCTGTAGCCAACCCACGAGTTGTCCTCA
>104.lm_ll_21834
AATTCATATCAACTATCTGGTTCTTTTGCTACAGGGAATAGTAATAATAGTAATAATTTCATCAGTTTTCATGCCTATATTTCCACAATGGTCAGTCTTTTCTTTCCTCT
>104.lm_ll_21924
AATTCTCACAAGTGATATCGTCATTGAGGATACTGTGAAACTATCAGTGCATGAAGTTTGTAAACCCTGGATAGGTAACATATCGAGGGGACACAAGTGGCTTCACTCGA
>104.lm_ll_21930
AATTCAGTGCAAAGAAATGCAAGGTGATGGAATTAGGAAAAAGCAAAAGAAGACTGACAAGTTCGTACACCAATGGGAGAAGTGGAAATTAAGAAAACCAAAGAAGAAAA
>104.lm_ll_22132
AATTCCTTTATTCTAGAGGCTATACGTTTCGGGAATTACAGGAATCTTTCTTATCTTCAGACCGTCGGAAAAACAATGAGTTCAGAAAACTGAATAATGTGAACGAAAGC
>104.lm_ll_22192
AATTCAGTAATAGTGACCACCGCTCAATCACCTTCATTATTAACTTGAGTGATGAGAAAAGGTCCCTGACTACAAAAAAGTAAATTTTTGTAAACTCAGATCAGTACTGT
>104.lm_ll_22295
AATTCTAGTTGTATGGGTGCTCATTACATGTATGCAGAGTCCCCGGTACTGTGGGTAGTAGATTATACTGTTCTTGTATTTTTCAGATTCTTATCATCAAAGCTGAAAGA
>104.lm_ll_22424
AATTCCTCTGCTAATTAGCAAAATATGCGTGCGTACAAGCAAACTTGGGAGATGCATGAAGTTGTATAAGGTACGAGCTCCAGAAATTTGAACTTGAAAAGAGATAGGAA
>104.lm_ll_22438
AATTCATAGCTGTCCATTGCCGCCTCCTCCATCGTCGCTTCCCTTTCTTTCCATATGCTTTACTTTACCTCTACTTTTAGATGCTAGAGAGATATTTGAGATGTAATGGA
>104.lm_ll_22450
AATTCTCTATCAATCAATGTCAACAATAGTTTAACAATTCCAAGTTTTAGAAACTGATTAGAAAAGCACTACTTAGACTCTAATCTAAGGAAAGTGAAGGTAAAGAGACA
>104.lm_ll_22469
AATTCATTAATTTAATTCTTTAAATTTTTCTTCCATTGTTCTGAATGTCTTTGGCCACCACTTGTATCAAAGATGATGTTGTTACCCCCCACTAGTGTTTCTGGGTTTAT
>104.lm_ll_22482
AATTCGACTGTGCTCTACTTTGGAAGTTAAGTAGTCAAAGAATTTCTTATAGTCAGAGGAGTTAGGTGAGAGGTATACAGCACAGATAAATTCAGTTTGATAGTGACTCT
>104.lm_ll_22637
AATTCTTCTTCCAGTTCTATCAATCAGTAAAGCAAGAAAACAAAAGCGAGCATGAACACCAGTAAACCTACCAGTCCTCCTGCTAAGACAAAATAGCATCGGATAAAAAC
>104.lm_ll_22643
AATTCTTTCAGAATTTAATGAGATCAGTAGTATAAATGCATACATATTATACATAATACCAAATAAATATTCAGGTGAAGTACAATTTACAAATACACAAGCAAGCCAAA
>104.lm_ll_22684
AATTCACAATGGTTTACTTTCTCACAGGTGGGCAACATCTTTTCCAAGACTAACAACACAGGTGCTGCCACACCCACCACCCATGTCAACAGCAGGAGGACAGGTAAGAT
>104.lm_ll_22744
AATTCCTAGACTAAATTTCATTGAATATTATTACTTGGAGTTTGTTTCTTATATTTTTTAAAGTCTTAAATTAAATACTAGAACAATCCTAGGCGTGCTAATAAGAAAAC
>104.lm_ll_22788
AATTCAATATTGATAGTTTCAAATATGCAGTTTAAAAATGCAATTTGAAAAGAAGATGTGATTAAAGTGATTTGCTAAGTAAAGTGATTTAGTAATAATAATGATGTTTA
>104.lm_ll_22806
AATTCTTCCACCGCAATATACTTACTATGCAGTCTGTATATAACAGAAAATATAAAGTTAGTTGAAAGTTTTAACATAACTGTGCATATCTCTATGTCATCGTTAACAAA
>104.lm_ll_22839
AATTCGCTACCAGTAATCACTGAATAAAAATAGTGTCATATTTCCTTAAGCTCTTTCATTTCTCCGGCATGAGTTACTTTATCATCTGTACTTTGAGAGAATATTTTTAT
>104.lm_ll_22895
AATTCTCATGTGTGAAAATATTTCAGCTTGATTGGGTAAAAAATAACCGAGATAACATTTTCGCCAGTTGCGCTCCTTTAAAAACTATAGCCTTACATTTTTTGCCGCCT
>104.lm_ll_22898
AATTCCCGGTGCAGTTCCGTTCTCCGCATTTCTCCGGGAATACAACATGAACTGGAATCCGGTCAGGGCAAGGTGGCTGGAAAGAATACCAACCATTCCTACACAAAACT
>104.lm_ll_22942
AATTCAAATCATTATGCTGTGCGGCGCCTTATTGCTTTGTTATTGCGACGCTGAAGACAGAATTAATTGATCACTTACTCATTCACCTAATCACTCACTTACAAATTCAC
>104.lm_ll_22947
AATTCAGTACATTAATTTTTGGAACCGACCACACTTTTGTACCAGCACATCACGTCAGGTTCTCAAATATTGCTCGTACTCAAATATTACTCATATATGACAATAATGTG
>104.lm_ll_22954
AATTCAAGTCATAGGAAGGTGGAAATACAGAAGCAGTCAGGAGTCCCAGAATTTACCAGAGAAAGGGATGAATGATTGAGAATACTGGTTAACTCTTGCATTAGAAAGGT
>104.lm_ll_22970
AATTCTGGGAACTCCTTTCTTTAGATTTTGATCACCAAAAGGAGGCAAGACTTCTAAATCCTGCATTGGTAATGCCCCATTAAAGATTTCAGCTTTAAGGTAGATATTTT
>104.lm_ll_23016
AATTCTCACCAGAATGAGAAGAATTAATCCAGGAGTGCTTTTTTATGCAGATGATGAAGTGGTTGAGTGAACTGGCAGATGAGCTCCAAAGTTTGTTAGATGTTGTAGAT
>104.lm_ll_23042
AATTCAAGTTATGTAAAGGTGATGTTATTTAAAAAGGAATAGAAAAGGGATTTATCATTATGAAAATCAATGGGTGGTAACGATGGATGTAAACTGTTGAACGCTTTCAG
>104.lm_ll_23071
AATTCAGAAAAGAAAATAACGTGTTTACAGGGGCTTTGTTGAGAAGATTATTAGTGTAGTAGTATCATGAATAAAAAAATGTTGGAAGTGGACTGAGAGAATAAGAATGG
>104.lm_ll_23191
AATTCTGAAAGGAGAGGTAGACTCGGAAGTTCCTCGATCCTTAATTTGTGTAATGTATCTGAGGTCTGTGTCATTGGGTTATTCAGGTGGCAGGTTATGTATCAGCCTAA
>104.lm_ll_23196
AATTCCTTCAAGAGGGAGGCTTCAAGACACTTATTCATCAGTTTTTGACCACTGCCTTGACCCTTTTATGGGACTGGCATTTCAATGGGCATATTTTTTTTATTGGATTT
>104.lm_ll_23271
AATTCAGTATTCCTAGAGGTATCATGCCTAATAAACTTCTTATGAAGACGGTCCAATTACACCACTTCTGTGATGTGTCTGAGTACGGATATGGTTCCGTGGCTTACTTA
>104.lm_ll_23313
AATTCCTCGGTCGCCGTCAGAGCCGAATGGAGTTTAGTATAAATTTACAACTGTTATTAGTCGCTGTGCTGCAACTTTTGTGCTTTTGTAAATTCAACTCGTTTCTCAGG
>104.lm_ll_23346
AATTCTTAACAACAGGGGTCAGATACAGGTGGCTAGATCCTGCATAATCTTAATAATTAGCAAATATCATTTATATGGTATTTGCCTCTTGTAAATAGTAGTACTGTACG
>104.lm_ll_23406
AATTCAGAAACTTACACAAGCAAGCAAAATTCAGTGATTGATTACATTTTCTTTTACAATAAAATGATAATTTTTTACTTGTAGACATAATTATCTAATTATAACAAGGA
>104.lm_ll_23417
AATTCCAATACCAGGAACAGGTTACTACTTTGATCTTATTTTCATATATAAAAAAAATATCATTTTCATACGTACCTCAGAATCGTCATTTTTAATAATAAAGGAGTGGC
>104.lm_ll_23440
AATTCCTTCAAGAGGGAGGTTTCAAGACACTTATCCACCAATTTTGACCACTGCCTTGACCCTTTTACGGGACTGGCATTTCAGTGGGCATTTTTTTTATTGATTTTTGT
>104.lm_ll_23492
AATTCATTCCATTTGTTCACACTTCTATGAGGAAAACTATATTGTGTGTGTGTGTGTGTGTGTGTGTGTTTAGTTATATTGTACAGGGCAGAAGCCAAAGCTCATTTTGT
>104.lm_ll_23571
AATTCCTGCCTTCTCCAGTATGTTGGCAGCTTGTAGTCGTAACTTACCAAGTAACCCGAGCTACAAGAGAAAACCAATTCAGATTTTTAGATTATTCCTGGTGGCAATTT
>104.lm_ll_23592
AATTCCATTTCGGCGCTACACCAGAGAGGGTTGGCTGGCCGTGCTGAATTAGAGGGTTTTCCTGTTGTTCGCTGTTATTCCTTGCTTGTGCTCGTGCTTGTGCCTTTGGC
>104.lm_ll_23604
AATTCATGTTTGCTCTTTGGGGCGCCTTTGTAAAGGTTGGTCTGTATGTCTGTGTGTCTGTGTATCTGCGTGGGAGGTTTGCTGTGTTTTTAATCTTTATCTGTCTGACT
>104.lm_ll_23641
AATTCTGTCCTGTCACCCACTCTCTTCCTATTATTCATCAATGATCTTCTAAACCAAACTTCTTGTCCTATCCACTCTTTCTCTGATGATACCATCCTGCACTTTTCCAC
>104.lm_ll_23665
AATTCTCAATATTCAAGGTTTGCGAGTAGGTTATTAAAAGTAAATATTAATGAGAAGTAAAAGAATGACGCTTTCGAGTTTAACAGTTATTTGGATCAACAAACTTTTGG
>104.lm_ll_23727
AATTCTCAGTACCACGAAATGACGCCTCCAGCTGTCATCGTCCTTTACTAACAAACCTGACGAGAAACCTCTTCAACTTTACTTGTCTTAATGATCAACACTGCCTGGTC
>104.lm_ll_23826
AATTCTGTGGTGAGTGAGGGAAGCAGGCTTGTCTGTTATTCACTGGGCCGTCTTGCAGTACATATGTGAAATAAAAAATTATATGATTATTTCAGCTGAGTGAGTGAAGC
>104.lm_ll_23892
AATTCTCCCATATATGTGAAACATATTCCATACATGGATGGATAAGGCCCTTGTACAGAGTTAGTAGCTGGAGGGGTTGGAAAAACTGACAGAGACATCTCAGAATCCCT
>104.lm_ll_23992
AATTCTTCTATATAGTGAGACTTATGACTGAGAGAATAGGAACTATTTCTGTTACAAAAACTGCAGGTGACACCACTATGGTGTCTCAGGCCTCCCGCACCACAAATAAC
>104.lm_ll_24018
AATTCTTTTATCTTCTTCCTACCTCAGCATTAATTTCTCGTTTCCTTTCTTATCTTACTTTCTTGATACATATTTCTTTTATCTGTTGAAATTCTAGCACTTGTTTTAGT
>104.lm_ll_24043
AATTCACATCTTACCATCAGATATTCACAGTTTGGATCATCATTTTTACTAAAGTGTCTAACTAAGGTTCATATAATAGCTTCTGCAAAATTAATGATATACAATGAAAT
>104.lm_ll_24234
AATTCCAAAGTAATAAGTTCATGTTACTCTAAATGCAGCTTAACGAACTTTCATCATATTTCCACAAAGGCTGAGAGAAATCACGAATAAGCTAAAGGCCAAATGAATCT
>104.lm_ll_24278
AATTCAGTAAATGTCCAATCTCGGAGTCGGTTTTACTGCCATTTCACACATCTTTCCTTACCCACTAACCACTCTGAGACATTTCTTGTTCTCTAGCCACCATCAAACAC
>104.lm_ll_24384
AATTCTTAACTAAATGTGTGCAGGAACTCATCATTTCTTGGGAACACAATCCATAAAAGTAAGTAGGCTATGTCTCTTTGTGTATGTCATTAAAGATTTTGCTTTAAAAA
>104.nn_np_2745
AATTCCCATAATCAGCTGCCAGCTGATTATTTTCACAAGGTAACAATACTAGCAAATAGATACCTTCAATAATTAACCTCTAAAATAGCATTGACTAGCTTGGAGAATAA
>104.nn_np_3610
AATTCAGAACGAGAACTAGAAGATAGAAGAGCAGGATGAGCAGAAAGCTGAGGAGGAGGAGGAGGAGGAGGTGATGGAAGAGCAGGAACAAGAGGTGGTGGAAGAGCAGG
>104.nn_np_4408
AATTCAACTACGCGACGACGGGGGAGGCGAGGGGAGGAACGGAGAGAGGAGAAGGGACGGGTAGAGTCAGGGAAGGGATGGAAGGTAAGAATAGGGAAGCATAGGGAGAG
>104.nn_np_5555
AATTCCAGCGGTGATCAGCAAAGGCGGCAGTGGAGTGGTCAGCGTGCCAAAAGTGGAGCACTGCGTTCTTCCCGCTAGGGGAAAGAATTTTTCGGCAATCGTGGAATGGA
>104.nn_np_5631
AATTCTTGTCAATATCTCACTAGAACCGTAAAACAAAGCCTTGAAAACCCGCGTGCAGCTTCAACTACACTACTAGAGCCTCTTGGAAGTAGTGGAGATGCGGCGCAGAG
>104.nn_np_6771
AATTCTGTTTATGGAGAGGCAGTTTATTGTCACCCATGAACATGTGTCTTGCACCGAGGCAGAGAGGAAACAGCCGTGACACATCCTCACAGCCCTTCCCAAACCCTCAC
>104.nn_np_6881
AATTCCCATAAAACAAACAATAACAACACAGGGACATGAAACAAAAAAAAGGGAAGCTGCAAGAACCCACAAGAGGCCTACGGGTGGAAGTCCCTGTGGTTAACAACTCC
>104.nn_np_7030
AATTCAGATTTAATCGCATTAGTAAGCAAACGGGAGGGAGGGGGAATACGGTTCATTATGGAAATGAGATCATCAATATCACCCATGCTGACCCCTTCGAGAGAGAGAGA
>104.nn_np_7309
AATTCTGAATGTTATGTATCTTGACATGCAATAAAACAAAATTATAATTAGAATAAACAATTAATTCTCTCTCTCTCTCTCTCTCTCTCTCTCTCTCTCTCTCTCTCTCT
>104.nn_np_8439
AATTCACTCGAGAGACTGAAGAGGAAAGCTCTTTGTGAAAGAGTGACAGGCTCTATGATGTGACGAGAGTATTATATTACTACTTTTTTTTTGACGACTACGACGAGCAA
>104.nn_np_9284
AATTCCTTACCCTATTGTTCTAAACAGAAGGAATTAGAAATTTTAAATACTTGGACTTCAGTATGATAGAACAAATAAAATCCTGCAGAGCTTACAAAGAAGATGACAGG
>104.nn_np_9590
AATTCATGAGAAGAAAGGCTAGGAAGGAGCAGGAGGAAGAGAAAGAGGTGAGAAGGAATATGAAAATGAGGACAAAATGAATGAAAGAAGAAAGAGACTGGAGACAAGAA
>104.nn_np_10295
AATTCCTTCAAGAGGGAGGTTTCAAGACACTTACCTTCTATTTTTGACTACGGCTTGAGATCCTTTTATGGGACTGGCATCTTAGTGGGCTTCTTTTTTATTGGATTTTT
>104.nn_np_10902
AATTCAATGTAAAAGTGTTCAATTCACTCCCGGCTGGCGTCCTCGGGCGGTGCGGCTCGCGAGATTAAACCAATAGACAAACTCCACGTTGAGGTTGTTCCTGCTACGCG
>104.nn_np_11370
AATTCAGTTAATTATCGTCAGTTACTTCACTCACAGTCATCCAGCTCGTTACAGTCACCATGTATGTTAAACACCAAATCAGTTGCCGTTACGTAGTTAGTTCCGGTCAT
>104.nn_np_11556
AATTCCTCGATAAGCGATTGAGTGCCACGCTAAGGGGATTAAAGCCTAAGAAACTTCAACAAGGAAGGATTTGATACTGAGCCTTCATATCATAAAGAATTGAATATTTC
>104.nn_np_11575
AATTCTTCTCACTTCTTTGGGTGCCTGGACATTCCAGAATATTAGCGAATGAACAAGCTGACATGCTGGCTAGGTCTGCTGCAGAACTCGAGGGAGCGTGGTTATCTACA
>104.nn_np_11738
AATTCTGCACTATCTAAAGGGATCACCCAAATCATCTCTGAGGCCGTTGAAAATAGTGCTTATGAGTGAGAATCGTTTAAGAATCCTGTTCAAACACTTGAGTGGACAAC
>104.nn_np_11840
AATTCCTTCAAGAGGGAGGTTTCAAGACACTTATTCATCAATTTTTTATCTGTTTTGACCCTTTTATGGGACTGGCATTTCAGTGGGCATATATATATATATATATTTTT
>104.nn_np_12461
AATTCATGGGCTCCACAGGTAACACAGAGGTCAGGATCACACTCCCGCACAGCCAGAAAACATGGACACTGCTTAGTATTACAGGATGCCTTACATCTACATCCAGGGAA
>104.nn_np_12900
AATTCGTGGTGGTGATAGAGGCGCTAGGGTGTGACGTGAGATGGATGGAAGGTGTGAAGACAGGACGGACGGACACACACACACACACACACACACACACACACACACAC
>104.nn_np_13252
AATTCCTGTTTTCTTTGCTTTTTTTCAGCACCTCGAGGCGACTGAGAGAGGCTGTGGTGAGAGTGACGCGGGTGGTGATAAAAAGTTCACGAGGAATGCTTGTGTGAGAC
>104.nn_np_13554
AATTCATTTATATTTTGTATGTTTTTTTATATGGTTATGCTACTCTTGAATGTACAAACAGTATATTGCAGATCATGGGATAAGTAAATGCAGACGTTGAGGATGGGAAT
>104.nn_np_13676
AATTCTAAGCCTATTAAGTTCCCCCTCCAAACGCACCTTTTCCCAACACCTTCCAGTAAAATTAGCCTAAATCTCCACCTTCCGCGAAAAGAGAGGAAGAAATGAATAAA
>104.nn_np_14240
AATTCCCTTAGCTCCACGGTACCCATTACAAGCCTGGCTGAACTTGGAAGCGTGCAGTCGTCCCAGAAAAATCTTGCCCGTGACCAGGACTCAAAACCGGGACTTCTTGC
>104.nn_np_14552
AATTCTGCATTATTTACGGGAAAAAACGCTCTTGAAAACCGGTTCATCGTCTCTGCGGCCTTTGAGAAGAGATTTGAGGTGTGATTGGAGCAAATTCTGAAACACTTGTA
>104.nn_np_14683
AATTCTTAGTCAGGAGAGCGGCACCCTTTCCTCCATTCCTGCCATTCCTTCCCTTCTCACGTCCTGGCTATATTTCATAATAACTTTCTCAGAGTCCCTCCATTGCCCGG
>104.nn_np_14816
AATTCCTTGCACTAAAACACTGAATTAAGGATTGAAATGCAAACACCACCCTTGCTAAATGTCGCGTTGCAGGAACGCGCTCGCCCGCCCGCCTGCTGCTGCTGTTGTGT
>104.nn_np_14933
AATTCTGAGAAAGTTTATGAGAAGAGCCAAGCAATGAAAAAAATTGTTAGGATCACCATGGAGGTGGAGAAAGAGATCACTCTATATCTTATACGTGAAGGTGAAGCCTC
>104.nn_np_15510
AATTCTCCGAGCGACGTTCCTTAAAAGGCTGTGAATTAAGCTTTCTTGCATGCTTTTTTCAGTGGAGTTATTACCAGAGAGAGAGAGAGAGAGAGAGAGAGAGAGAGAGA
>104.nn_np_15546
AATTCAAGTCATAGAAAGTGGAAATACAGAAGCAGGTAGGGAGTTCCAGAGTTTACCAGAGAAAGGGATGAATGATTGAGAGTACTGGTTAACTCTTGCGTTAGAGAGGT
>104.nn_np_15640
AATTCAAGTCATAGGAAGGTGGAAATACAGAAGCTGGCAGGGAGTTCCAGATTTTACCAGAGAAAGGGATGAATGACTGAGAGTACTGGTTAACTCCTCCGTTAGAGAGG
>104.nn_np_15771
AATTCTTTGCAGCCCTCCTCCTCTCTTCGCCGTATTCTTGCCCTTCCTTCCTCCTTCCTGAGCTGAGATGGAAGGGAAAAAGAAGATGGAAGGGATGGAAGGGAAGAAGA
>104.nn_np_15860
AATTCCTTAACTACAGTGACTCCTTAGCTCGCACACACATACAGACACAGTTTAGCATAGTGAACGGTGACCGGCGTGGGCGTAGAAAGAGAGAACGTGAAGGGGGGAGA
>104.nn_np_15973
AATTCTCGAACGTTTTGATGTCTTCTCTCGACTACTTTTAACAAAGTCTAGTGGCAGTTCCTGAAGTTTTCATGACTGTAATGACAATCTGACAAAAACGTTCTGAACCA
>104.nn_np_16019
AATTCCACCAGCAATTATTTCTTTCTGTTATGTTGACTATCCATCGCGGAGAAACAAGGCTATGATATCTTTTAAAACTTTCCCTAAGATAAGTCTCATACTTACACCAA
>104.nn_np_16070
AATTCACTGATTTAGCCATCTCTCTAACAGTCACCTGCCGCTCTCCTGTTCCTGCTCCTCAATAATATTTCATGACGACTAAATCACAGGCTCGCCTCATCCACCCGCCC
>104.nn_np_16125
AATTCCATGACAGTCACGTAACATGCTATTTTTGTGAAGAGATGCAAGAAATTGGACACACCGATTTCACATTATTACCACTATTATTATAATTATTTCTCATATATTTA
>104.nn_np_16173
AATTCACGGTGCGGTGTTGCGCGGAGCGGTTCTAATGAGTGAATTGAAACAGGTCATTAGAGGTAACCTGAGATGAACAGGTAATCGTGCACGAGGCTAATTGAAAATGA
>104.nn_np_16482
AATTCACTTACGAGGAAAGAAATGATGGTCAGAAAGCAAAAGCGAACAGAATGAGATGAAAAAGTATATATTAAGTGTTGTCGGAAAGACAGCACAAGAGACGAAAACTC
>104.nn_np_16569
AATTCCTTCAAGAGGGAGGTTTCAAGACACTTATCCTTCAATTTTTGACTACCGCTTTGGACCCTGTTCTGAGACTGGCATCTCAGTGGGCTTTTTTCTTTTTTCTTGGA
>104.nn_np_16888
AATTCTGTTGTGTGCTATGCTCAATAAAATTTCTATCTATCTATCTATCTCTTTATCTGTCTATCTGTGAGTGAGTGTCCCTGAAAACAGATAAGGAGCGACCCTCGAGT
>104.nn_np_16996
AATTCAAACAATAGCTTGATAAGTCAAGAGGAAAGTGCATTGCACACATATAAACTTTGAATGCGATTTACTCAAAACTTGGTTTTGGTGATTCACCCCTTATCTCTGGA
>104.nn_np_17242
AATTCAACACAACAAAACAACCGGTAAAGAAATTAGTTAGACAGGTAAGAGAAAATCCAGTCATTTAACAATGCTCCACTGATTTAATAAACTCACTCATGTTTGAACGT
>104.nn_np_17922
AATTCAAAGCATACAGGAAGAAAATGAAGAAGAGGAGAAAGAAATAAACCAAGAGACATTGAGAGAAACGCAAGGAGGAAGAGATAGAAAGGAAGTGACTAAGAGGAAGA
>104.nn_np_18245
AATTCGAGCTTTAAAAGATAAGAATCGGAAAATATATTATGAAGAGCCATGAAAAGAATTGCTGCTGAGGGAGAGAAGGAGGAGGAGGAAGAGGAGGAGGAGGAGGAGGA
>104.nn_np_18322
AATTCACGAGGGAAAACAAGGGTATAAAAAACAAAAACTATTTAGGGGAAAATACCACTAAGTGACTATAGGGAAATCAAATAATAATCTTTCAGTAATCAGTAATAATA
>104.nn_np_18499
AATTCTCTCTCTCCCTTTTCTTGACAATCACGTCATAAAGAATTAAGAGGCAAGGGGAGACGCGTGGTCGAGGCACTCAGGCACGGAGTAACAAATCAGGGTTAAGTTCT
>104.nn_np_19226
AATTCAGTCTTTTCTCCCTTTCTCTTCACCGCAGTCCAATCTATTTATGTTTTTCTTCAACACAACCCAATCTGCAATTATTTTTCTTCGACACACACAATCTGTTGTTA
>104.nn_np_19687
AATTCTTACTCAAAATGAATGCCAGAAGAATGCCGATGTGAATGCCACAAGTCCATGCCAAACACAAGAAGACAACTATACTGCAATCACTATAACATACAAACAAATAT
>104.nn_np_19705
AATTCAATCGCATGCTGCCACCACAACGGACAGTACCTCACCTGTATCTGAACCCCAATACCTGTCCAGTCTGTTTTTAAAAGGTGTGATTATTTTGCTACTGACGACAT
>104.nn_np_19871
AATTCCAACAACAGTCTCCGCTGACGTCGCCCACGAGAGAAGAGTGTGAGGGAGGAAGGAACGGAGCGAGGCGCGGTGAGGCGAGTCTCCAGGAAGCCCAAGCAGTGTTG
>104.nn_np_20329
AATTCCCCGTTTTCATTATAGCCGGGGAAGTTAGCTGAGTGTCCCCTTGGTGCGTGAAGAAAACGAGGTAAGTTTCCCCTCAGTCTCCTTTCAAAATGTTGACTTCTTCC
>104.nn_np_20470
AATTCCAAGTAATTCAAGTATGACTGAGCTACACAAAGATAATTGAATACATTAGGAGAGTAAGCAGTAAGGAATGTTTGGACCACAAGATGCTATTTCAGTGAAAAATC
>104.nn_np_20559
AATTCTTTGACTATTTAACTTCCAAAGTGGAGCACATTCTGACCCTCTTTCCTTTTGCAGAGATCTCCATTCTTAGAGACTTCAATGTTCACCACCAGCTTTGGCTTTCC
>104.nn_np_20625
AATTCTTCGAGCATAAATTTCTAGGTCCCCACAGACACGCACCTCCTCCTCCTCTTCCTCCTCCTCCATTCTTGTTTTTAACTCTCCAGCGCCGAGGTTTGGCCATTGCA
>104.nn_np_20915
AATTCATTCAAGAGGGAGGTTTCAAGACACTTATTCATCAATTTTTGACTAATGCTTTGACCCTTTTATGGGACTGGCATTTCAGTGGGCATTTTTTTAATGGATTTTTG
>104.nn_np_21085
AATTCGCTTTCAAAAACGTGTATGTTGTTTTTCCTCTTTTACGCGTACCTCTGCGACTGTACACTAATTACACAGACGTCTATTTACGCTAAAAACACAACGCTCCTACG
>104.nn_np_21240
AATTCGAACAGGCCTGGAAGGGCACACGGGTCTGTTGCTGTCTGTCATCCTTTGTAGGCCTCCGTGATCCTTAATAAAGTCACGGCAGCCCAGCCCGTTTGCGATCCTGA
>104.nn_np_21357
AATTCTACTACCTCGCTTCTTCTCCTCTTGTAGTCACTGCTTGCTGCTTCTCGTCCACCCGCAGCGGTTGCTTAAGAGTGTCTGCCGCCGCAAGGTTATGGTTGAGGCGA
>104.nn_np_21396
AATTCTTCAACATCAATGGAAGAAACATCCATAGGAGGAATGTAATGAGCATGTCTGTGGCCTTTGAAAAATATTCGTAATAAGAGACCAAAGAGACCAAAGCTTTTCAG
>104.nn_np_21839
AATTCACTAATATCACACAAGTCCCTACAGATGGACAGCCTCTTGAGCACGTCATGTCATTCTACTGTACTGTACTGACGGACTTGTAATCGAATGGAAGAGAAATCTGC
>104.nn_np_21899
AATTCCTTCAAGAGGGAGGTTTCAAGACACTTATCCGTCAAGTTTTGACTACCGCTTTGAACCCTTTTATGGGACTGGCATTTCAGTGGGCATTTTTTTTTATTGGAATT
>104.nn_np_21931
AATTCATTATTGCTTCAGTTGTGGTACCACAGTTCGGTTCGACAACAAAATGACTTAATTTCATACATTAAAAAACAGCAAAAGCTGCAGTTTATTATTGATTTATAGTT
>104.nn_np_22109
AATTCCTTCAAGAGGGAGGTTTCAAGACACTTATCCTTCAATTTTTGACTACCGCTTCGGATCCTATTCGAGGACTGGCATCTAAGTGGGCCTTTTTTTTTTGGGGGGGA
>104.nn_np_22214
AATTCCGTTCACATGCACTGGTAGTTATGCAGGATCACAAGGTAGAAAACTCATTCAAAGTACTCAATAATCACAGGAAGAAAACAAGACAATGTAAAAAAAAGATGAAT
>104.nn_np_22371
AATTCGGAAATCAGATACACGGTAGAAAAAGTAATAGATTTCTGTATGATGCCGTAAATTCACCACAAGACAAACAATAAATCACACGACCCGCCTCTCTGTTCTATACG
>104.nn_np_22544
AATTCACCAAATAAGTTGAGAATGAAGATGGTAGTGCAGATGATAAGGTACAAGAATGATGAACATCTTTGTCCGCATGATGATATGACCATGTATTACCATGAAATACA
>104.nn_np_23009
AATTCATAAGATAGATACAGTAAGTGACTGATATATGAATTAAGATGGATAACTGAGCAAGTTGATGCGTAGATAGATGGGTGGATAGATAAGCTGATGCGTTGATAGAT
>104.nn_np_23010
AATTCGCACCACACGTCTGGCATTTCCTTTCCTCGCACAACTCTACTTTATTAGCCGCGTTTGTTTGTTTATTTATTTATTTTATTTAAACTTAGAGGCGATGTGTAATG
>104.nn_np_23022
AATTCTAGAAGTTTCTTCCATTGCATCTGTCCCCTAATTTTTTTTTCGAACACAATAAAGACAAAAATATTTGGTGGCAATGATTTACCTTCCAGTCCACTATCAATGAT
>104.nn_np_23101
AATTCCACACCACTCCCGCCATGCACATGACAAAGGCAAGTAGAGCAGCAAATGCAACACGTGAAGAAAAATTCACCTAGGCAAAAATCCAGAAAACGCCGCAAAAAATT
>104.nn_np_23335
AATTCGGTGAAAATCATGACAAAAAAGAATATTAAGAGCGGAAAAATAAAATCTCTAAGAATCGGTAAAGATCGATAGAAGAATCATAAGAACGAGAAAAAAATAGATAA
>104.nn_np_23566
AATTCACGCCTCTTGCCGTGGAGACAAGCGGGGTGTTGAGCCCTGCCTTCAGCTACCTGCTGCAGGACACCGGCAGGCTCGTCAACCAGCGCAGCGGAGAGCCTCGTGAG
>104.nn_np_23653
AATTCAAGTTCATTTTAAAACTACAAGCAACAATAAAGGCTGAATAACTGGAATATAAAACTGAACACCTAATGAAAACAAAATAAACTGTAACAATACCTGAATAACAA
>104.nn_np_24255
AATTCGTAGCGTCCAATCCAGCGAGAGAGACAAACGCTCTCCTGGCATCAGAGGACAACGGGAGGCCTCGTCTGCTTTGGTGCCGAGAGAGAAACAGTTGGTCGCGCACG
>104.nn_np_25206
AATTCCCCCCGCGGTTGAGAAGTCCTGTATTAACATGTGCGTTTTAAGGCATTGTTTAACCGCGGTGTGATATGTAAGTGTTGCCTGGCGACAGAGACACCATATCCACA
>104.nn_np_25259
AATTCTATAACAATATATACTGCACTTAAAAGTAAAATATAGCAAACAATAAAAATAAATATATAAATAAAATCATAATCAAAGGACATTAAACACAAAGTCTCTTAAAG
>104.nn_np_25471
AATTCTACCGAGTTACGTATTCTGGCATAATAATATCTAGTTGCGCCATACTACAATATTTGCACCACTTCTGCGCTGCACTTCCACCACTACGTTCAAAAGGCTCTAAT
>104.nn_np_26251
AATTCTGCTTGATTTCAAGTAGTCTTCCTCTCCAATGGAAACAGAAATGTGTACATATATTGTATAAATGAAATGTCCCAACTGAACACGGAGGAGCAAGAATCCCAACT
>104.nn_np_26377
AATTCAAGTGGCAGTGTTCCTAAGGCACCACCACCAATGACAGGCAACGCGGGTAGCGCTAATAGGTGTGGACGTGTGGTGGCAAGGGTGGACAGGCGAGGGTGAAGCAG
>104.nn_np_26646
AATTCTGGGCCAATACAAGAGTAAACACTAGAGAAACGGATGAGGGCGCCGAGGCAAAGCGTACATGAGTCTTTTATATTGTTCCGTATTATATTTCATTCAGGTATTAC
>104.nn_np_26690
AATTCATTTTCTCTCCGTCATCTGGATTATCGAGTGTACTTCTGCGTGTTCTTGTACATTCACGGGAAGCTGAAATTGGGAGATTATCGTATGTCTTCCCGATGTACGAT
>104.nn_np_26876
AATTCGTGACTCGAGGCGCCTTGCTTTTTAATGTTTTCAGTCTATTTTTATATATATCTCAAGGTATCTTTAATTTTCCTTGCTATTAACCTTCTCATATTTCCTTTTTT
>104.nn_np_27494
AATTCTGTGGTTACGGGAATGATTTTCTACTAAGGGAGCAAAAATGAGGGGAAACTCAATATGCAACCAAAATCAATTGCAAGGAATGTTACAGTAATTCCAGCAACGGC
>104.nn_np_28074
AATTCCGCAAGATATACATTTTCTTCTCTGAGACGCATGCAAGACGTTGTTGACATTTCCTGCTTTATGTCCGCTAAACACAAGAACTGGGGGATCCACGTCCGTGTGTT
>104.nn_np_28559
AATTCAAAACAAATTACTGAAAACGTGTTTTTTCCGTGTTTTAAGTAGAAAAATGCTAAAACGGATGCAAACCAGCAAACATGAAAAAATAGAATAAGTTTACCAAAAAG
>104.nn_np_28850
AATTCTCAGGTGCAGAGCTGATTAACTTCTTAGAGGTTGCCATGTTTGCATGGATGAGTGGCAACTAGTACCGAGCTTAACGTAACTACGAGCAAATCCAGTAAAGGGAA
>104.nn_np_28916
AATTCATTTAATAAACATTTTTTACCTGGAATCAAAGTAAGAAATATTCCTGTTTTTTCTTTTCTTTTTTTTGCTCCTTGACCTGTTTGGAGGAGGAGGAGGAGGAGGAG
>104.nn_np_29334
AATTCTCTGCCTGTTTCTGTTTTTTCCCCTTCTTGGGACTAGTTGTTTTAAGAGTATTGAGGCACTTCCAGAAACATTTTTTTTTTTTTATTGACTTTTATTTTTTTTAT
>104.nn_np_29586
AATTCGGAGAACAAGGCTTAAAATATGAATAAATAGAAACAAGGCGTGAAGGCAAGATGAAAATGGAAAAGAAAAGGTTAAGAAAAAGTGAGAAACAAGAAGAAATCGAG
>104.nn_np_29735
AATTCATGGATGAGGATGATAGGAGGAAATGGGTAGGTATTATAGTTCATCCAGAGATTGTCACCTGTAGGCCTGATGGATTACTGTAGCTTATTTTATTGTGTGAATCC
>104.nn_np_29805
AATTCCCATGGCACACTTACAGTTGTGTTGCAGGACATTAGAGAAAGATGAACTGTAGTGGGGAGAATATCTTCTGCTCTTTCTCCTATACAGATTGTGTTTTTCTTTAG
>104.nn_np_29836
AATTCCTCCCAGGAGGCACGCAAAACACGACAATTCCACTGAAGGCTCTTGAATATTGCTACTTTGAGGGTTTTTTTTCAGGGAAGCTCCAGGGAAAGATCTTCCTTTAC
>104.nn_np_29965
AATTCTAGGAATATGACTCTCACTTCTGGAAAATCCCAGAGTGACTGAAGGTTAAGTTGGCTGTGGGAAAGCCCCGAGGTATAACAGCAAGTCTTTCCCTTTGACAAATA
>104.nn_np_30070
AATTCTGTCTCTCCTCATCCTTTCTTGACAGACTTGAGTGCCATTCTAAGCGAGTCCCTCTGTTTCCTTGGTGAATTAGGCTACGTCTCAACATTCTCCTCCTTAAGAGT
>104.nn_np_30429
AATTCCATAAATATGGATATTGATGATGACTGAAGCTTAAACATACTTCAGTACAAATTGCTAATTATGTAGCTGACTGTACAAAAGGACTTATAGAAGATGCTTGAAAC
>104.nn_np_30461
AATTCATGAAAACAACGGTGGGTTGGATTAGGCTTGATTTGGGTTGGTAAAGTTATGATGGATTATGTTTGAAGCTGTGCTAAATGAGCATGCATCTTGAACCTGAGATA
>104.nn_np_31075
AATTCCGTGTGTATAAAGAAGTGGAGAGTTTGTGTGTGCGAGAAAAAGGTACTCGGACTAAGTTAAGAATGTGTGGAGAAAGGGCTGTGTGTGCGTTCGCTGCTTATAAT
>104.nn_np_31348
AATTCTCTTTGTCTCGTTTTCTGTGGTTTTTGTTTTCGCTTCTCTCTCTCTTTTTCTTTCTTTTCTTGCCATCTTTTCTCTTTTTTCTCTTCTTTACTGTATTTTTTCCT
>104.nn_np_31376
AATTCGGTCTTCCACACTCTTCTCCGTGTGTGTGGAGGAGGTCCTCTTTCTCTTCCTTCTTCTTGAGTGTGCGAAGTCGTCCTACTCTTTTTTATTGACTTGCGAAAGGT
>104.nn_np_32009
AATTCCTGTGTGACTTAAGTACCGATTCGTAACTGATCGAGTGACTAAATGACTGGGAAGCTTAAAAAATAATCAGTAACTACATACTTAATTACGTGACAAACTGTTTT
>104.nn_np_32249
AATTCCGTCCACCAGGCAAGCAAGGTCACTCTATTACACATGACGATCACTGCGACGCCTCAGCATACCACACTTGATCACACCCCACCTCTACGTCATTCTTCCTTTGA
>104.nn_np_32425
AATTCTGAAGCGATGACACAAAAGGAACAGAAAATCCGAGACACATGAACACTTACGAGACTCATAGGAAATAACACCGACATGACTACTGGACAGCTTTGTTAGTCAGT
>104.nn_np_32494
AATTCCCCATAATTATGCAATTATTAACGCAGCAAATGTCCGCGATAAGATCATAAAGATTTTCGTCTGTACCGGGTGACTGGGCTGAAGGACGATAGACGATACCTAAT
>104.nn_np_32951
AATTCTCTGTGCCCAGTGTCATCGAGGGAAACAGCTACAAGCGCTTTCAGGAACAAACGAGACGAGTAGTCAGACTCTAACCACCATCTGCTAATAAGATATGTGTTATT
>104.nn_np_33088
AATTCTGGCTAACTCTTGCATTAGAGAAATGGACAGAATAAGGGTGAGAGAAAGATGAAAGTCTTGTGCAGCAAGGCTGCTGGAGGAGGGGAAGCATGTAGTTAACAAGA
>104.nn_np_33123
AATTCCTAAGGAGTTACTGAACACTGAGCTGGCAAGCAAACTATGCATGCCTGAAATCCCTGCTTCCAGCCTCCACTGTGGAGTCACCTTGTCAAAGTAATAGAGGTAAG
>104.nn_np_33434
AATTCTTGAAAATATCATGAGATGGAAATGGAGAATCTTTAAAATAATATATATAAAAATAACGACTAGACTGTTTAATTGACTTAATTTTACTTATACTGTATTTTTTC
>104.nn_np_33585
AATTCACACCATTTTGATTCAAGTGAGCCCAATGACACATTGTTACACAAATACAAAAATAAAACTCATACACATGGTTAAAATCAAATTCCCCTAAAAGATCATTATAT
>104.nn_np_33586
AATTCTTTATGAAGGATGGCTACAATAGATTCTTTGTTTATTCCTGTCTTTGCATGTTTTAATCACAATATAAACCTGCTTGATACAGTTAAATGATGAGTGACAATTTA
>104.nn_np_33671
AATTCTTGAAAATGTGAAAAGTTGAGAGTAAAGTGTGGTGGTAGTGGTGGTAGTAGTAGTAGTAGTAGTAGTAGTAGTAGTAGTAGTAGTAGTAGTAGTAGTAGTAGTAG
>104.nn_np_33984
AATTCAAGAATGCAGTGTGTTGTTGTAACAAATAATAGCTAAAACATAATGAACTCCACACAGCAACAGCAACCAGATGGATGATGCAGGACAGCCCATGTGCAGCCACT
>104.nn_np_34006
AATTCTGCTTATTATTTTCTCTTCCTTTAAACCAAATACCATTACTTGTTTATATTTTTCTACAGTGTTTCTCACTAACTTTTTCTCTTCTTCAATGACATTTACCACTT
>104.nn_np_34231
AATTCTGTGTTTCGGAGTCACACAGGGAAATATATATAAATAATAAATAAATAAATACTAAACTAAGGTATGTACTTAAGGTTTAGAATTGAAACACCCTATAAATGGTA
>104.nn_np_34321
AATTCAGTTTCTATCATGTTTACTGACTGCTTCTATTTAGTTAACACCAGCTGAACTTATACTTTTACTTATTTATTTTTCTGTCATTTTCTTTTTAATTTTGTTATGAT
>104.nn_np_34544
AATTCAATCACGGAGTTTGCAATAAGCTGTATGTGAGCCGCGCTATCGAACGCTATTTCCGGAAAAGATTTCGACTTTTTTTTTATATTCTGCATTAATTATTTGATACC
>104.nn_np_34711
AATTCCTAATATTAAGTCTCATTCTGTGCTTGGCATCTTCCACATCGTTAAAATCATTTATAGTCATATAAATATCTGTGATATACCTAGACACTTGATCGTTGTAATTT
>104.nn_np_34927
AATTCATCCAGGAAAGAAACTTTAAAGAGACACGTATTCTTTTCCTTTCTTTTTTTATGTCCAACCAAGAGAGTCACAATATGGAGTATCTATGTGTCTCCGATTCCACA
>104.nn_np_34946
AATTCCAGAGTTTATCAGGAAAACGATAAATGACTGAGAATGCTGGTTAACTCGTGCATTAGAGAGGTGGACAAACTAGGAATGAGAGAAAAGAAAGTGTTGTGCAGTGA
>105.lm_ll_39
AATTCACGGTACATGTTACTAATTAGCGCTACTTAGTTGTGGTGAGAGAGAGAGAGAGAGAGAGAGAGAGAGAGAGAGAGAGAGAGAGAGAGAGAGAGAGAGAGAGAGAG
>105.lm_ll_62
AATTCTCACTCTTTTTTCTGTGTAAATCCGTTAATTCTTCTTGTAATTTGTAGATCTTTTGTTCCAATTTCTGAAATATATATTAAAAGTCCATGTATTTTGAGTATTCT
>105.lm_ll_228
AATTCTGAAACTTGTGCTGGATGCGCAATTTCCATTGCAGCTGCAATTCATGCTCCTCGAGATCAGTGTTTCTCAGGATGGTAGGAAATGATGTCAAAACAGCATTTGCC
>105.lm_ll_275
AATTCCGCTCATCCATTGCTCTGTTCGGAAGGCTATTTCTGCATCTCCTTATCTCCTATTCTCTTGCCGAGTTTCTTGTTATGTCCAATTAATTTCTGCGCGCGCGCGCG
>105.lm_ll_342
AATTCCAAGTAGTCACCAATAAGAACTCAAAGAAGTACCTCACTTCACTGACCACCATGAGATGCTAAGTTATGGAGAATTTGAAATGAGAACGCCAAAATAACTAATGA
>105.lm_ll_366
AATTCATCTGAGGGTCTCCAGCTATTTCTTCTCTATTGTGCAGAATGTTTGGTGTAGCAGTACAATCATGTAAATTCCTGGTATTTTCCTCACTGTTCTCATTCTGATGC
>105.lm_ll_369
AATTCCTCCAGCATTGTAAAACACAGCATCCAGCAGACGGAACACTTCTTTAACATGTTAGCAAGTTCAACAGTATAATGTAGCGTGCCAGAACCCTTGCCGCGAGTGTC
>105.lm_ll_452
AATTCAGGACGTCCTCGGAAGCCCCAAAAGGCGTCCCAGAGTTCCAAATTCATGGCGGGGAAGAAGGAGCGGCCTAGAAATCCTACTGGCTTCCCTCCTGCCGAGTATCC
>105.lm_ll_502
AATTCCTTCTCTCGCTCCTTCGTCTTTCCTTCCTTCTTTTCTTCTATCTTCTCTTTTCTTTTCACTAATTTCTTTTCCGTTCTATGTGTTCATCACATTGTCTTTCATTA
>105.lm_ll_518
AATTCCGGCCGGGTGATCTGTAACATTACGTAATGCAAGAATTTTCCGATATTTCTCCCGACAACACTTCCCCTCAGCAATTTCCCACACCACTGACGAAACTATGTGGG
>105.lm_ll_586
AATTCCAATTTCCACTTCTTGCTCCACCCATAAATCTTGTCAGTATCTCTTTATAACTCTATACAATCAGTATGGCTCCTTATTATTCTTAACAATTTTGCATCATCAGC
>105.lm_ll_604
AATTCTTAGAATAAAGGAAAAAATGCGTGTTTCTCATGCACTCCGGACATGGTGAATCCTGCCTTCAAAGAAATCTAGTCGTCCTGGTTATCGTCACCATATCGGTCCCC
>105.lm_ll_612
AATTCATTATAGGTAACTCAGTGAAATATAGTAATTAGGAATCGATATATATGTTGCAGTGGAATGGAGGGAGAGGGAAAGGATAAATACAAATCATCGTCTCTCTCTCT
>105.lm_ll_637
AATTCTTTACTATAAATCTGAATGCACTGTACGCACTGCGGTCTGGTCTGGCCGCGTGGAATGATGACAGGTCACGCACGTCACACACCACTGTATTTTTTTGGACTCTT
>105.lm_ll_707
AATTCTGGGTAAAGGGCATCTATATTGGGTAAACTGATCTGTGTAAATAGCAATAAGATGAAAATTCAGGAGGAACCATTCCAACTAAATGGTCATCCTGTCATTCAAGC
>105.lm_ll_771
AATTCTATGCGGGAGGGCTAAGCGGGAAGAAAGAAAAAAAAGAAAATTGGAAACGAGGAAAAGGAAACTAAAGAAATATGCAAAGCTACGTTACAAAGCTGCAAGTGAGA
>105.lm_ll_813
AATTCCAGGAAGGCAGTTTGACAACCATTACTCTGAAATGGAAGGGATGGGAAGGGAGAAAAACGGCAAAGATCAAGACGCCAGTTTAACAAGCTCTGCATTGTGAGATG
>105.lm_ll_818
AATTCCTTTTTCATGGCGCACACCTGTCCGGCAACACAGGTAATGAGAGAGGAGTGTCCTGAAGCCTTCCACTCGGATAGAGAATAGCAGTGAATGTTCAGACTCGTAAA
>105.lm_ll_823
AATTCAACCCGACTCATGTAACTCCCTCCTCGTGTTTTGTGATCCACATATTTGTTTATGAACTGAGACATTTAACTATTTCATTTATTTCCTAACGAATAAATCTCATA
>105.lm_ll_831
AATTCCGCTGGTCACTTGAAGAAACCGACATGTTCTTACTATCGCTGCTGGTGTAAGGGGCGTGTGGTAGATACCTCAGCGATCAAACATGGATTAAACACACTCAAAAG
>105.lm_ll_865
AATTCAAGTCATAGGAAGGTGGAAATACAGAAGCTGGCAAGGAGTTCCAGAGTTTACCAGAGAAAGGGATGAATGATTGATAATAATATACTGCACATATTACTATTTTT
>105.lm_ll_871
AATTCTCAGCCTCATAAAATACATTAACATTCATATCAACATTAATTTCAAAGCTTTCCAGACTAAAGTAACCAAGAAATGTTTTACAGCTTCCTGAGTCAGCTAGTAGT
>105.lm_ll_945
AATTCCTTTCTTTCTCTTCTCTTTCTCTCTCCATCACTTACTTCATTCTCATCTATTTACTTTACCGAGAACATTATATAACCTGAATTTCAAAGGAGGAGGAGAAGACT
>105.lm_ll_985
AATTCGTTAAGTCACTCCAGTTACGTGGTTACCTTGCACACTCACGCGGACAGGTAAGAAAATGAAAACGAGGCAAAAATAAGTCGGTTTAAATGAGGAAAGGAATTGGT
>105.lm_ll_1078
AATTCCTAGAGGGAGGAGAGCATCAGATATTCATAAAAGTCTTAAATACAAAAAAAAAATCACATAACTCATATAACAGTTTTATCCTGATCAGACAAGATTAGAATACA
>105.lm_ll_1156
AATTCCTTCAAGAGGAAGGTTTCAAGACACTTATCCTTCAATTTTTGACTACCGCTTTGTACCCTTTTATGGGACTGGCATCTCAGTGGGCTTTTTCATTGAATTTTTGT
>105.lm_ll_1164
AATTCTCGCAATCTTGTCTCCTCTTCACATCCTCCTTCATCTCCACGCTTTCTTCATCTATTCTGCATCTATCTTCATCTTCATAGTCTCCTCCTCCTCTTCTCCTTTAA
>105.lm_ll_1177
AATTCATTACCGCCACGTTATCATCGCCTTTGTAGTCACGGTTCAACACCTCATTCTCCTGTACCAATTACCTGTGTGTGCCTAGAGGTGCATCATGTCACCTCTGCACC
>105.lm_ll_1253
AATTCTCCTTCATAATTTTTCATTTAACTGTTGCTATTTTCTCTATAACGCTATTTTAAATTGCATTTTTTAAAGTAAAACAACAATTTGCTTGTTGATTATTTTCACCT
>105.lm_ll_1297
AATTCTTTACTTTGCTGCCGTTTCACCGAGGACGACCTCACCTTCCCCTTAGGGCTATTAAGTCATGATCCCTGCAACGACCCTGCACAACGACCCTCTTACCTAACGGA
>105.lm_ll_1355
AATTCATTTTGCATCCCTTGCTTTTACTTATTCCAGTTCAGTTTAATATTTTACGAAACTAGGCGATCATAGCTCTGCTACTGATTATAAATGAGATGTAATAACTGAAA
>105.lm_ll_1374
AATTCAAAAGTGTGACGGATAATTGCTGGAGGGAGAAAAGATAAACGACCAATTGTGATTACGGATAAGGTTTTTATTTCACTGACCCGTAAGCGCTGCGAGGTCCTGAC
>105.lm_ll_1396
AATTCAGTGTGCTTATCTCGCATCTTTGAATGGTGGACAGCAAGTTGGATTGCATTAATGCATAGTACAACTTGAGGTGCTGTGATTGTTTATATTTAGTTATTTACAGT
>105.lm_ll_1397
AATTCTTCCTCCCTTTCCTCCACCTTCTGACTACTTCATGCTACCCATTAAGATCCTTTGCAGTGATTTTTTTTCCATGTGCTTGCCAGCCTAAACCCTCAGAAGGCTTA
>105.lm_ll_1424
AATTCATGTCATCCTCTCTAGCTTAAGTGGAAAACACGATTTGTTGATCAAAGAATGGATGGAGGACACAAAAAGAGTCTCCACAAAGTTTACCGCGGCCTCCCAAGGGA
>105.lm_ll_1433
AATTCATGAGTACTTTGACACTGTTTTCTGAAGGGGACAGTGTGGTGGTGGTAGTGGTGATGATAGGAGGTTGAAATGCTTAGTTGCCATATTTTTGTGAAAATTTCACT
>105.lm_ll_1526
AATTCTGTAATGAGTTAATCGCCGATACACTAGCAAATAATAATAATACTTAGTATAAACAAATTAACCTCAGCATAACCCGTTCTTTTCAATATAAATCTACAATGATC
>105.lm_ll_1560
AATTCAATATACCTGGACTATAATACGGAGCGGAAATTTCATCGTACATAGTTGATCCTGGGGATGGAATTACGAAAACGAATTGATGAAAGGGGATGAAAATGGATGAG
>105.lm_ll_1583
AATTCATTGATGCTTGAGTTATGCGATCACTGTGCGTCCTAACCCTTGACCATAGAAGGCTAAGGACATGTCGTGTGTGTCACTTCCGATATCTTTATCGTAGAAATTTT
>105.lm_ll_1778
AATTCACGTTCGAGATTCGGGAATTTTGTAACAGTTTTGCCGCCGTCTGATTCTTCTTTTTTGTTTTTTCATCAACATTCTTCTTGTTTGGTTTTGGTGTCGAGTCAGAG
>105.lm_ll_1800
AATTCATAATTACCCTTGACACAATTTCTTAGCACAGGTATGTTTGGAAATACGCCTGAGAATATTCGATTACGGCTGTATTGCAATAAATAAGGAAATTCCATCGGATC
>105.lm_ll_1891
AATTCAAGGAAGCTGGTCAGGTAATGGGAGATGGAGGTGACTTTAATATTTCCAAATTGTCTGATATCCACGGTATTACAAATTTTGGTGTAGGCCCAGTCATAAACAAA
>105.lm_ll_1904
AATTCTTATCAGCGGCTGCCGAGGCAATGGCGCAGCGTGGCAGTAACGAGTAACGTGGACACAAACTGACCTTGACAACAGTGAACAGGAACCCTGAAAAAACTTTTCAG
>105.lm_ll_1956
AATTCTCTCTCAGCACAAGTAGTAAATTGCAGCACAGTCGAAACATTTAAGCATACGTTAAACAGGCACTTCCCATCAAGACCTCAATCAGCATACTTTACTCTTGTATA
>105.lm_ll_1970
AATTCTAGGAGAGAGGATCGCTAAATTTAAATAGTCTCAGGAAGGTGAAGGTGAGGAGTGGACTGCATGCCGAGAGGAGAATGGAGAGAAGGATGCTGGAATGTTTGTGG
>105.lm_ll_1976
AATTCTATTACTTTTACGTATAATATATGTATGTGTGACGACCAAGATAGCCAGAACCGAAACTCCCGTATTCTGGCTCTGGTCTTTGCACTCACACCCTATGCTGTGTT
>105.lm_ll_2011
AATTCTTTCCATTGTTTCCACACATCCCCCTTGTCCTTTCTGCCTATTCCTTCTTACCATCGCGCATATGTATAATTCTTTTCCCTTTACTAGTCATGTCTTTCCCCCCT
>105.lm_ll_2029
AATTCATGACCCTGCAGCATGTCCTCGCATCCTCCCGCCAGTGCACTGTCGTCACACAGTTAAAGAATTTCCAGTCCTCTACGCAGCGAGGTAAGGCGATGCACGACTAA
>105.lm_ll_2052
AATTCCTTCATTATTATAAAAATAGACAAAACACCTATCACCAAAGAGCACCTTTTAAGAACAAGCTCCATATTCTTATACATACCAGTGACTGTTGTGACGAGGGTTTT
>105.lm_ll_2082
AATTCTCCCCTCCCACAAAAACTAAATAAACTTTTTCACTCCATTGTCCTCCTCTTCCTGCCTTCAAAAAATGAAACTAAAAAGCAAATGCAGCTTTTCTTTTCTTTATC
>105.lm_ll_2087
AATTCCAGAGAGCATTACCAACTCGTGAGGTAGGATGGATATAAATTCCTTTTAATACTAAATGCATACATAGATGGTAGAATTACATAAATGTGATGAACCAGTTAGAC
>105.lm_ll_2098
AATTCGCTATTTTGGTGTCATCAACAAACGTCGATATTATGCTGGTAACACCCTTATCTATGTCGTTAATATGAACAAGAAAGAGAACAGGTCCTAAGACTGATCTCTGT
>105.lm_ll_2115
AATTCCAATATCCAGTGCAGACATTAGCAAACAAACACAAACTTGACACACCTATAGCCAGCAATGGCTTCAGGGGAAGACTTAAGCGCATCGAGGCGGTCACAGCAGCG
>105.lm_ll_2134
AATTCTAGGAAGGGTCTCACAATACTACGCATTCACTAAAGTCCTTATATTTTTCTGAGTCATCCCTTAATAATGTAAAGAAAACGGATGTACAAGCGGCTTTAGAGAAA
>105.lm_ll_2138
AATTCCAAAATGATCAATTTTTTTTTTTTACTAACACTGAAGCACTGAACAGCACGGAACGAATACTGCACTGATGTGTGTGAAACAACCTTAACCCGTATCCCTCTGGA
>105.lm_ll_2144
AATTCGTAAAAGGCGGAGCGAACCCTGAGAGAGAGAGAGAGAGAGAGAGAGAGAGAGAGAGAGAGAGAGAGAGAGAGAGAGAGAGAGAGAGAGAGAGAGAGAGAGAGAGA
>105.lm_ll_2146
AATTCATGCATTGTGTAACCCTTCAGCACACTTGTGAAGAAGTATAGTAGAACCTCGGTTCTCAAACTTAATTCATTCTTGAATGCCGTTCAAAATCTGAAATGTTGAAA
>105.lm_ll_2151
AATTCGTAATGAAAGGCGGCGTGGATGTGCTGCCGCCTCCTCCCACAGCCCTTCGCTCACGCCCAAAATGCTTCGTTCCCCAGCAGAGGGCGTGAGGAGGCCCCGGACCG
>105.lm_ll_2174
AATTCTAATAAGAGGAATTAATAAAGGACTAGGATGCACAGAAGCCGCGCAGTTTGTAAGGTTGAGAGTTCAGCGAGGCAGGAGAAGGAATTGAGCCTTACAGGAGGTGT
>105.lm_ll_2184
AATTCTGAAGTTAGCCATGATGTCACAGAGGCGCTCTTCCCATTCGTGAGAGAAAGGTTTCCGTCACTACAGGTTGAACCTTGAAAACAGCACGTACCTGGTGGCCGCTG
>105.lm_ll_2225
AATTCATCACTTTAAACAACACAGGAGGTGGCAGGATATGCTGCAGCTTACACTCAATCTCCCCTTCCACTGTCCCTCCCTGGTAGCGAAAAGCGGTCACATCACTCACT
>105.lm_ll_2230
AATTCCATTCACTTTCAAGACTGAATTATCATGCAATACCCACCAAAAGTAATGGTAAGAAAAAAATATATATATATTGCTTCTCAGTACAGTCCCCCCATAATATTATG
>105.lm_ll_2232
AATTCCATTCTATATTGAAGAAACAGAACAACATTATCAAAAACGTTTATTTTGATTGTATTTCACATTGCTAGGTACCATAACGCCCAAATGCATGCAAAGCACCCTTT
>105.lm_ll_2277
AATTCCAATGAGCTCAAGGTTTGAAGGTTTGAACAACGGTGCATTATGAGGAGAAGAGTGCGAGTTGCTGAAGAGGTAGGGTCCCTCCACCCTTTCTGGCACATTTGCAC
>105.lm_ll_2287
AATTCCGTTGGTCTCTCCCTCTCCCTCTCCCTCTCCCTCCCGGTCTCCTTCGCTTTCCTTCCTCTCTCACTCTCCCTCAGTCTCTCTCTGGCTGTCGTTGTGCCTTCTGT
>105.lm_ll_2316
AATTCATAGAGATCCTGGCTGTAAATACGCCCTTTACAGTAAATGAATGTTCGGTATAGCTTGATGGATTCCAAGATCCCATCAGAAAGGCAAAGCAGATGGAGGAGCAT
>105.lm_ll_2350
AATTCGGGGAAGCTGCCGACAGAGGTTTATCAAGAGGCTGCACGAGGAGGAAGAGGAGGAGGAGGAAGGAGAGAATCTTGCTGAGGGAAACTTGGGATAAAACGAGGATG
>105.lm_ll_2382
AATTCCTCTATCACTCCTATTGTTGTGAGATGTTTGAGAGTCGTTCATGGTGTTTCTGAAAGATGGGACTGGATTTGGAGTTGCTGTATCTCTGCAGTCACTAATCGTAC
>105.lm_ll_2394
AATTCCTTAAGCTAGATACCTAAAACCATAAAACTCTGATAGGTTTACAGGAGAGAGAGAGAGAGAGAGAGAGAGAGAGAGAGAGAGAGAGAGAGAGAGAGAGAGAGAGA
>105.lm_ll_2490
AATTCCCAATTAATGGTGGCATCTGTAAGCACAAATATTTAGGTAAGAGTTACGTATTACAAACAAAAAAATCCTACATTTACTACATTTTCTTTTAGAAATTGTCATTT
>105.lm_ll_2507
AATTCCTTTTTATTGTTTTATTGATTTTAGTGATTTTCATATCTTGACAGGTGTGAAAATGAAATAACTTAGCATTTTACCAGTGACGCCCATTACGGTTATTGACACAC
>105.lm_ll_2514
AATTCCTAGTTCTTTATCGTCACTCAAATTAATTTCACTGTAAGCTGTTTCATGATATTTGATGCAGTTTGTCTATGTGGTGAGTGAAGTGCCTTGAACTAAGTCTAACT
>105.lm_ll_2543
AATTCGTGAGGAGAGAAGTAATGTTTTCATCACTGACTTGCTGTATTATTTATACCTTTTAGGGGAAAGGAAAAAAAGATAGGTGGAAAGACGAAAAGGGAAGCAAGAAT
>105.lm_ll_2584
AATTCCTTCAAGAGGGGGGTTTCAATTTTTGACTACTGCTTTGGACCCTTTTATGGGACTGGCATTTCAGTTAGCATTTTTTTTAATTGGATTTTTGTTGCCCTTGGCCA
>105.lm_ll_2625
AATTCTTAGCCCTGAAATGACGCATCTTCCCCTGTTCTTCCTCCTCCTCCTTCTCTTCTCCTTTCCTTTCAATACTGCTTTGCCTTTTATCTTTTATCCCTTTCTCTCTT
>105.lm_ll_2638
AATTCCTTCAGGAGGGAGGTTTCAAGACACTCATCCATCAATTTTTGACCACTGTTTTGACCCTTTTATGGGACTGGCATTTCAGTGGGCATTTTTTTTTTATTAGATTT
>105.lm_ll_2640
AATTCTGATGTCCTGGGAACGCTGCCACACCCGGGTCATCAATTATCCTGCCCTAGCGCATTAAAATACCTTGCCAAAAAATTTTCCCTCGCCCCAGAACGCTCTACTAA
>105.lm_ll_2680
AATTCTGCATTCTTTATCCCAGCGCTACTGAAATAACAACTTTGCTAATATTACCGAGTCTTTTAAGACACGCAGACTTGAGAAACCAAGGCAGTTTCATTGAAAAGCAA
>105.lm_ll_2689
AATTCCTGCATCACTTGTTAGACCAGTAATTTCAGTGATGATGATTTTGAACAATATGACCAAATTTCCATCTTGTCTCTGCTTCATGGAACCGCCTTGAACTTTTCAGC
>105.lm_ll_2708
AATTCGATGTAGTTGATCTGATCAAACCGTCTATGAAAACGTACTGTACATTTACTCAGGAGCGTGTGGGTGTGGGACCGAGGGGGAGCGTGGCGCCGCGCGGCACCTCC
>105.lm_ll_2714
AATTCCTGTAGATTATCCTGTTGCTTGCTTCCATGTCAGTCTGAACTGAGTGCTTGTCATAATGGGTCTTGAGTCATGTTTTTATCTTTAACATTCCCAGTTTTGTTCAT
>105.lm_ll_2723
AATTCAGAAATGTTTGCTTAAATTTAATTGAAAGACTTCATCGTATTGTCTTCAGAGTATGTAGTTTCCAGTTCTCTTAATATTTTTTTCTACTTTTTATTTTTCATTGC
>105.lm_ll_2740
AATTCAGAACTTCTAAACAGGAATAAACACTTTATATATGGGGCGTCATTCGGACCCTGACTGATTTAAATTTATCAGAGAGAGAGAGAGAGAGAGAGAGAGAGAGAGAG
>105.lm_ll_2771
AATTCGGGTCTCCTTTCCTGCCAACCTCGCGGTAAGATGAACTTGAGATGAGGCATACTCGTACGTACTGTCAAGGACACTGCAAGGCTAGCACTTTTTTTTTTTAAGTA
>105.lm_ll_2772
AATTCAATAGGGAGGTGGAAATACAGAAGCAGGCAGGGAGTTCTAGAATTTACCAGAGAAAGGGATGAATGACTGAGAATACTAGTTAACTCTTGCATTAGAGAGGTGGA
>105.lm_ll_2782
AATTCGTAGAGAGGACGGTAAGTGGTGCTGGTCTCTGGCGTGACGCTTACTGGTCGTGTGCTAGAGGGAGTGTGCTTCGTGCAGACTCTATTTCAAATCTGACTCAACTC
>105.lm_ll_2827
AATTCAAGTCATAGTAAGGTAGAAATACAGAACCAGGCAGGGAGTTCCAGAGTTTAACAGAGAAAAGGATGGATGATTGAGAATACTGGTTAACTCTTGCATTAGAGAAG
>105.lm_ll_2872
AATTCTCTCTCCCTATCACCTTTACGATGAGTGGTGCCCGAGTGGTGATGAGAGTATTATTATTATTATTACTATTATTATCATTATTGTTATTAGTGGTGGTGGTGGTG
>105.lm_ll_2878
AATTCTCGTTTGATTATCACTGGTATCATGAAAACATCCGTAAAAAGATAACAGAAATTATTAGTCTAGTTCTCATAGGATTTTCTCCCTTTAACATGCAGAATCCTTGT
>105.lm_ll_2897
AATTCAAAATTTTGTTTGAAAACCAACTTGTTAAAAAAGAGAGGCATTCAGTAACCAAGGTTCCACTGTACCTGTGTCTCAACAGAGACGACCAGGAAACAATAAGGTTG
>105.lm_ll_2910
AATTCAAAATTCTGGACATGAAAAATCATGCCTAAATAGATGATCACTGCCTTGACCTACCTGCTGGCTTGCGCTTAAATAGACAATCACTGCCTTTTAGGGGTTAACTA
>105.lm_ll_2923
AATTCAAGGCAGGCATGACAGGGATAAATGACACATGAGGCATAAATAAAGAGCTATGGACACACAATCACTTATGCTCTATAAATCACAGGCCCCTCTACCTGTCCCTA
>105.lm_ll_2952
AATTCTGAAATATAAAATGTAGTTCTCTTACTATTTGTGCAGACGCATACGACCAGAGCCTGTATTTAATGTTATTTCACATCATAATCGTCACTGGAACGAGTAGTTGA
>105.lm_ll_3063
AATTCTGAGTGCGACCGCCGCCCCTCGGGATGAAGAGAAAGAGGGGAGAAGGAAGAGAAGGAAGAGGAGAAGGTGGATGAGGTAGAGAAGCAGGAGGGGGAATAGAAATA
>105.lm_ll_3064
AATTCGAAACTGTCCACATGAACCCACACAGTTATTACAGACAAAAGAAAAACGACACTATCAAAGAAAACGAGAACTATTAATGGGTAACTACAGAAACCTCTCCTCAG
>105.lm_ll_3068
AATTCATTTGGGTGTGTGGGAAGGATGGGATCTAGAATCTCAATATCCTGTTGTATTCGCTTTTAAACAAGACTGGAGAACCTGACACTGCGCTGCCTTACCTTCAGGCT
>105.lm_ll_3073
AATTCCAAAAATACCCTTAAAAACCCCAGTAACTTCCACCACAACCTGTTAAAAGTAGTCCAGATGAGGCGGCCAGACGTGTGAGAGTACGACCGTCTTGCTGTGTGTGT
>105.lm_ll_3101
AATTCCAAACACTGTAGAATGAAACAGCAAACACTAAACACTGATAAGACTTGCAAATCTGATCTGGCACATGACAGTAATAATCCATCCTCTGCAAAACTGCCACCACT
>105.lm_ll_3122
AATTCTGTTCCATAAAAGGGAGGAAAGTTTTTTGGATAAAGTTTATCTTCAGGTTTTTATTCTTCATCCCCCTAGAGAATAACCCAAGCGGTCCCCAGGGGGATGTCAAT
>105.lm_ll_3262
AATTCCTTCGCCACTCAGAAGAGAAGGACCAGATATTTCAGACGTGAACATTTTGGTAATTAAAGGAAGGACGGGTTATTTTCAGATCGGAGAGAGAGAGAGAGAGAGAG
>105.lm_ll_3269
AATTCCGTGGATGGAATGAAGCACACGAGAGGCAATCAAGAAAGAATGAAAAGAAGAAATTATTTTAAAAAGTCGTGCACTGTGAGGACGTGATTACTGAACATAACTAT
>105.lm_ll_3288
AATTCAAGATTTCATGGAACTAACACCGAAAACTTTTAGTATTTCATATATTTTCTAAAATTTCCACGACCCACTTTCAGAATCCCATCTTATTATTTTCATTTACTTCG
>105.lm_ll_3330
AATTCCGGGAGGAGTTTTGTGTCCCAAGGTTTACGGATATTTATTACCTTTCGAGTCCACATTTTACTAAATATGTGTTTAGAAATGAGAAGAGAAGTCTTCTTTTAATA
>105.lm_ll_3382
AATTCACAAGGGGGAACAATGTTCTAGATTTCATTCTAACTAACAGGGAGGAAGCAGTCACGCAGGTAGAGGTTGGAGGACAGCTAGGTAACAGTGACCATTGGGAAATT
>105.lm_ll_3399
AATTCTTTCAAGAGGGAGGTTTCAAGACACATATCCTTCAGTTTTCGACTACTGGTTTGGATCCTTTTCTGGGATTGACATCTCAGTGTTTCTCTCTCTCTCTCTCTCTC
>105.lm_ll_3431
AATTCTAGCTTAGATCTACCTCCAGTCATCTCTAGTAGGATGCTAAGTGTGTTTTTATGTCTGTTATCAATGGTGCAAATGTGTGATGGCAATGTAACGTTGAATCACAA
>105.lm_ll_3433
AATTCTTAACTTGTCAGCACCGAGCAGAGGCGTCTTGCGGGCGAAACCAGTTGTGGGAGAGATGATCAGAGCGACGCCGATGGTGAGGAAGACTGGTCTAAGTGAGAGCT
>105.lm_ll_3469
AATTCTGACTTATACTGTAGACTGATGGATTGATAGTCTTGAAATGCTGTAACCTCAGGTGCATTGGTAGAATCTGATTTATTCCCTAGCTTGTGGTAGGTTGCTGAAAT
>105.lm_ll_3497
AATTCTTTCCAAGTTTTTTTGCACTTTTTTTCTCTCATGGGGTGACCAGACCATTGCAGCCTATTCCAGCCTTGGTCTCTCATTTCTCACCTTTTTTCAGAATTTTAGCA
>105.lm_ll_3541
AATTCTCCCACGGTATAAAACGTTTCGTATCTTATTTCTTATTGTAATCTAACCTCCCAGTTTGTTCTCCTACTTTAACGTTGCCTCTTCCCTCGCGAACCGGCAGACAA
>105.lm_ll_3566
AATTCCCATGGCACATCTGTAGTTGCTTTATAGCAAACCAGCATGCCGCGGCACACTTGTTGATAATTAGTGGTATAGGAAAACGAGACACTCATGGCGCACAGCCTTCT
>105.lm_ll_3668
AATTCACGAAAACGTTTCCTTCATACCAGCACAGCATTTTTCTTGTTGTCGATATAGATCGCGTAATAGCGACCCCGTCAACTGATACCAAGTTTTAAGAGTGTTCAGAC
>105.lm_ll_3669
AATTCACGAAAAATATTAATTGATTTTTTAAATTTGAGTGAGGGGTGTGCGTGTATTAGGTGTATGTAAAGTTGTGTGAAGGAAGAGTGTTGACCTTAGAGGACAAGGTA
>105.lm_ll_3676
AATTCACCTCCGCCACTGTCTTGCAGATCCACTTGGCTCACGATCTGTCGACTTATATTTATGTTCGCCTGCCTGGAACTGCTGATCTCCTCTCTCCGCCCTTCCCTTTT
>105.lm_ll_3697
AATTCACCTGATTCACCTGTGCATATTCCCCTTGTCACTGCAGCACACCCCTGGCAGGCGCCCTCGTGTTCATGTTGCTACAATGTTCCCCACCAGATTTCCATAAGGTT
>105.lm_ll_3731
AATTCTCCTGTAAGTGACGGCCATGCTGATGAGAAACTGTGAAGCTAACTGGTATTTAGAGCAGTGAAATAATGAAAATAGGCACGCTGCATATTTTTTGGTAGGTCTAG
>105.lm_ll_3740
AATTCGGTAACTATGGCATTCAATTTTACTACTTGTTTTGTGTTTTCTGTCAGTTATAAGTCATAGGAGCATAAGAATATATAAGAAAATAAGGAAATAAAAAGAAATAG
>105.lm_ll_3853
AATTCTGAAAACTTCCCCATACCTCAGGCACCCTAAATGACTGAGCTGGTTCCCTTAGGGTATTCAAAACACTGTCCACCCCATTTTGACTATTCTCAGGAGGATCACTA
>105.lm_ll_3855
AATTCACTGTAACATTCTCTTTCCTTCAAGAAACATTGCTGCGCTGTACCGTAGTTTATAATGAAAACTTAAACACTTAACGGAAAGACCAGTCAGTCACCCGAACTTTT
>105.lm_ll_3887
AATTCATCCTTATTCCTCCTCGTCCTTGGCGTTGTCGTCCTTCTCCTGAATAAAACTGTCCACTCCTGAGAGATGAAAATAAAACAACGAGTACTAGTGATAAGCATGCA
>105.lm_ll_3905
AATTCTGTTCCCTACTTCTACTACCTAGTTCATGGTCCTGTCCCCATCTCAAATAAAACATTTATATGAAGAGCCATTCTCAATTACTTTTAACTTTCTTAACCGCCCAA
>105.lm_ll_3914
AATTCAAAGTAAAAAGGGTAACTATTTCTTCTATTGTGAGGCCAAAAGAACATGAGAAGAGGATTATAGCGTATTTTCGTAATATAATAACAAAAGGAACATTACAAAAA
>105.lm_ll_3945
AATTCTTCGCAATGATGTTTTCCATGCCCTCACTGGCCTAAACCCATGGAAGGCTTATGGACCTAATGGGGTCCCTCCAATTGTTCTCCGAAACTGTGCCTCTGTGCTTG
>105.lm_ll_3954
AATTCTTAACCCCACAAACAAAAACGTGACCAACTTTAAGGACGAAACATCACGCATTAGAATTGAGAAATGCCACCCTTCCTTATACCGCTCCCTCTCTCATTCCACCT
>105.lm_ll_3978
AATTCTTAAGGGGAGTGGAGGATACTTTTCCTTCATATAAGAACATAATGGAGGAAATGAAGAGAGAACTTCCCATTACCATGTTTTTAGCCACCAAAGGACATCACCTC
>105.lm_ll_3997
AATTCAAAAGAAAATTACTGAAAACGTGTCATCTCAGTGTTTTACCTAGAAAAACACTAAAATGGATGCAAACAAACCAATATAAAGAAATAGAAAAACATTACCAAAAA
>105.lm_ll_4005
AATTCAAACATCGAGCATTTTACTTTTCTAATTTAATTTAATCTTTTTCCCCTTTCTATCACTGTCTTTCTTTTCTCGTCGCTTTTTTTTTTCCTTACCGTAAATTAAAT
>105.lm_ll_4018
AATTCAAAGATGTCAACACGTGTATTGCAATCATCTTCCAGGAAAGCTTACTGTTATAGATCTATTGCGAACTTGTCGGGTAAAGTTCATTCTTGTACATACATTCATGT
>105.lm_ll_4020
AATTCAACCTCACAGCCTACAACTGGCAGGGGTGTTCCAGCACTGCCACACTCTTGGGCCATCTGCAGACACAATTACTGGTGATTCCTCTATCAATCTATATAACAGGC
>105.lm_ll_4083
AATTCAGGAAAGTGTTACTGGTTGTTGGAGTGTAAAAGGACAGTAGACGAGAAAGCAGTGTGATATTCCCCAAATTCGTGGTCACTTGATTTTTTCTTTTACTACAGGAC
>105.lm_ll_4099
AATTCTTTGTTATAGTGTGATAATAGTACATTTGATTTTTTTAAGTACCAGGAAATGAAATGAATACCACTAAGAAACATTGTTATAGTTTGATATTTTCTGTCCATGAA
>105.lm_ll_4102
AATTCCATGTAGGTCAAGATCCTTCATTTTGTAGTTTGATAAACTGACACAGCAGGATGTGTGGTTAGTGCTGGTCACTGCCACATCATGAGGCTCCTGATGTAAGCATA
>105.lm_ll_4150
AATTCCATCTATCATTGCTCGTAATTTTGTGTTGATGTTAACGTCTAATTATAGACCTGTCAGCTTAACTTCTATTGTAGGTAAAATAATGGATTCAATAACAGCGAAGA
>105.lm_ll_4151
AATTCTGCCAGTGAGGAATGGCGTCTCCACGTCGACTACAGCTATTGGGCAAGTAGCCACAGAGCCGTTAATCATGACGACTCTCACTTTTCTGCGAACTGAGCGGGGGC
>105.lm_ll_4153
AATTCCATGCCTTGAAAACTTGTATATAGATCCTTCTTCAGTTCTGTGAAAACTGTGGAATGTTTGCACAGCCTTCTCCTCTGTCTGTCTGTATACAAAGCCAGCAGATG
>105.lm_ll_4157
AATTCCCATTGTCCTTCCTTGTCGATGAAAGGTGTCACTGTTTAAGGTCTGACGGGCGTTGTGCTTGGACAAGGCGGAGTATTAATGTTGGGGTCGTGGGTGGTGGTGGC
>105.lm_ll_4180
AATTCCTCCTCCATCCTTTCCTCCCCGACCACAGCACGACACCAGTCTTCCTCGCCACTTCATTCCTCCGCCCACACCTGACACTCACGCAAGGTCTCCCGCCACTCCAC
>105.lm_ll_4197
AATTCCCTGCAACTGACAGTACTGGGTTTCTTCATATTAGTAAGCTTTTACGATAAAAATAAATAGATAAATAAATAATGAAGAAAGATTTTACCATCATTCAAAATTAT
>105.lm_ll_4250
AATTCGAAACAAAAAGTATTAGGGAGAAATTGGTTTCCAATTGGACTAGATTGAGTTGTTAGTAAGTCAATATGGAGCTTTACAGGATTAGATGAATTTATGGATAGGGA
>105.lm_ll_4274
AATTCCCACCAATCATGACCCCGGTGACATTCTTTCTCCATAAGCACGCAACCTTTCCTTCCTTCCTTCCTCCCTTTCTTCTGAACTCTCCCTCTCTTTTCCTACTATGT
>105.lm_ll_4295
AATTCCCATGAGTGTTTGTGTCTACAGTGATGGCACAGTCTGCGCATCCCATAGACTTCGTGCACACGGGTGCCAACTGCCAGTCACCCTCAGAGCCCCACCAGGACCCA
>105.lm_ll_4298
AATTCAGAGACAGGAATAAACATACGTGTCTCGAAGTATTTGTATGATTCACTGTCGCTCTGCTGCCGTCTACTGAGTGCCGTCAACCAGTGTAAATGGATACATGTTTT
>105.lm_ll_4309
AATTCACATATGAATAAAGAAAAGTTAAAAGTGTTTATGAAATACACACACATACACACAAAAAAAAAATCATGAATATTCTTAATTGCAGATAGTCCTGTTCATCTTTC
>105.lm_ll_4315
AATTCCGCGCTGTATCGTCGATTACGTCAGATTTCATTAGTCTGCGGTCAGTAATTTCAAACTAAAGTTTGAAAAAAAGTGAAGATTTCGAAAATGTGCCTTAAGAATAT
>105.lm_ll_4317
AATTCTCGAGTGGATGCCGTCAGAAAATTGGGTTTGGTCCTCATGGAATCTAATCTCCCAAAAGAACCAAGAAATTAAACATTATTTAAGACTCTTCAAAACAAACTTTC
>105.lm_ll_4331
AATTCCGCGTGTCGCAAATGAAACCGACAAACGCACGTGATGAGTCTTTTGTAACGAATGGCTGCCTTAGATCTTCCGATTTCTATTCCTTTGATAAAAGAAGGAAGAGA
>105.lm_ll_4332
AATTCTCGAATCCTGACCATCTTTCCTTGCTGTATGAATACTTTTTTGGGTTGATTAGGCTCTTCTTAACATGTTTTCGATTTTATGAAAGTCTTAGATCCCGATAAGTA
>105.lm_ll_4391
AATTCTCCTACAGCTTTGCTACACAGTGTAAGGCGGAGAGTAAGTAAGAAATATTCCCTTGATATAAACCTGCCCGCTAACACACACACACACACACACACACACACACT
>105.lm_ll_4413
AATTCCGGATCCAATTTCCCTTTGCCGGGATACTCAGCTTCCCTCGCAGCCGTGTCGCAGCTGAACGATTCCTCCCTTTGTGCCTCGTGTCTGCCTTCTCCTCAGCATCA
>105.lm_ll_4419
AATTCGTAGGTGAGATAAGTAAAAAAGGAGAGGATTCCGATAACAATTTAAGTCTTGGAATCGACATTGAAAGGCAGAAAACGTGATAAATTCTCAAAAGCTACCTGAGA
>105.lm_ll_4424
AATTCAGATCAGCAAGCCTGTGGTGCTGACGTCATCATGGTGGTAATCCCCGCTGGCCGCCTGCCATGTCCTACCATCCCTACCACTCCGATCCAACCCCTCCCCGCCCC
>105.lm_ll_4455
AATTCGTAGTATGAGAGAGGCCCGCCTTGGTGAGGCAGGCAGGCTGTCACGCATTTCTTACAGAGGAGGGGGTTGGTAGTGGTGGTGATGAGGTTGGTGACGGGACATAT
>105.lm_ll_4465
AATTCCTGGTAGCAGCGCAAAATGCAAGCAGAGAGAGAAGTGTTTGGATGGACTAGTAAGGCCAGAGACATGGGAATAAGGCTGGACATGTGTTGCAAGTGAAAGAAGAT
>105.lm_ll_4470
AATTCCTAAATAAATAAATAGACAACCAGGTTGTGACAGACTCAAGAAATGATGGGTTTTGGCTCGCTGGCACATCCCCTTGAAGTGAAAACGCGCAAAACATACATAAA
>105.lm_ll_4493
AATTCAGCGATGCATCATTGATCCGCTCTACATCGCTCACAGTTTGGCTCATAAATACAAAACTTCGGCTCGGTTCTCTGGAAAAGACACTAATAACAGTAAATTTATTG
>105.lm_ll_4505
AATTCATTTACGGTACATGTAATAAAAATCGAACAAGACCTGGTATGCTACAGAGAAACCGTCCGCCATTTTTAGGATGCAGGCAGAAAAGCCCCGGGAAATTATATTTT
>105.lm_ll_4576
AATTCAAACCTATCCTTTGAAACACAATGAAAACCTTTTGAAACCCTTTGAAAACCCTTTGAAACCCCTTTGAAAATTATTGAAAAGACTTGAAAAACTTGAAAACCCTT
>105.lm_ll_4608
AATTCTTCCCATTTCTCACTTCCTCCTTTTTTCTCCATCTATTCCATGCTGCTTCTTTTTCTTTTCTTGCTGTTATACATCTCGTATTAAACCAGTCTTTTTTTCTTTTT
>105.lm_ll_4630
AATTCCACCAGACTCATCCTCTTCTTAATATACCCATCAGCAACTCTGAAAAGAGATTAAAACTCATTATCTCTTAAGTCTGGAGACGACACGAAGACGGGAGGAGGAAG
>105.lm_ll_4670
AATTCACACCATGCAATACAAACATATGAACTCACTCACCTTACAGTTACAGATGAGACACTTGTAGTAACCAATAGTGTTGATCCGAGGGTGAAACAGTTCCCCATTCT
>105.lm_ll_4713
AATTCTGAAAGTAACTGGATGAAGATGACTTTGTGGAGAATTGCCCAAAACGTAGTGCTTTTACGATCGCATGCATTTGGGGAATATGTTTGCTGATAGGAGATGATGAG
>105.lm_ll_4722
AATTCTGAAACTCCCTGCTTTTGACTTGCACTGTCTCACGAGGGAAGTTTCAAGACACTTATCCTCAAGTTTTGGATAACCTCTTTTGACTACACTCCTTGGGGACTGAA
>105.lm_ll_4734
AATTCATATACGCAGAACTTAAATGGAAGAAGTTTCAACATGTAAATATTGGATAGAGATGAATCTTTTTCCCTGCCACGCCATGGAAAGGGAAGGAAAAACTCGGCCGT
>105.lm_ll_4750
AATTCTCTTCTTTTACACAAACCAAGATGTCGAGTTTTTCCTTCAACACAAACTAGGACATTGTGTTTCTCCATCAACACATCCTAAGACTTTTTTTTCTCCTCAATACA
>105.lm_ll_4751
AATTCAGGGTGTGACTGCTGCATTAATTTTGTTGTTATTTGGGTCATGCAATAAGAAAATGTGAGTGTTTCTGGAAAAGTAAACTATTATATCAGGGTTTCTATAGTCTT
>105.lm_ll_4754
AATTCCAGGAAACGCGAGGGCTTCAGTAATTGTGTGATAGAGTGACTATGTCTGTCCATTTGTGAGAAGTCGGGTCCGCATGTCTGAGTTCTCCCCCTCTCATCTACTCA
>105.lm_ll_4778
AATTCTTTCCTATATCCTCTCATTACTATATTTCTTATTCTTCGTCTTTTCGTTTATCTTCATTCAGCTTTACCTCATTTTGCTCTTCACCTGTTTCCTCATTATTCCTG
>105.lm_ll_4781
AATTCCTCACTCCCTGGGGCGTGGGGCGGGGCGTGGCAGGAGGACGTGGGGAGACTTACAGTAGAGAGGTGACCAGTGTGAAGGCTTCCAGTGTCTTCTGAGTGTGAGGT
>105.lm_ll_4806
AATTCTAGAGAGGACAAAATGGGAGGTTGTTTGTATCAGCTCTTTTAAGCCTCTGGTTTTATAGTAAGTTGGAGGTTTTTATTTTCTCGGTCTAAATCTTCACTCTTACA
>105.lm_ll_4811
AATTCCAGTCTCACGAAAATATTGCACTTTCGCTTCCTATTCCGAAGAGCTTCCCCGCCCGCCATTGCTGCTACCGATGGGTACTGCTGCTGCTGCTGCTATTGTTGCTA
>105.lm_ll_4828
AATTCAAGTCATAGGAAGGTGGAAATACAGAAGTATGCAGGGAGTTCCAGAGTTTACCAGAGAACATCATTACAACATCACTGCGAATAATTTTAATAGGTAGCATGAAG
>105.lm_ll_4834
AATTCTCCAGAGCTTTGCTAAGAACGTGCAACAGTAGGAATGAAAGGCGGAGTAATACAGGGAAGGGAAAAAGGCTGTGAAATTCCTGGTAAGAAGGAAAGGTGTCTGTC
>105.lm_ll_4837
AATTCCACTAAGCAGACGAGGATAAGATACGTTCAGATGAGGCCAAAGACTGCCACATGGTGTAGAGATTCAAGATTGCTGCGGAATAATGATCAACAATCCCGCCACGG
>105.lm_ll_4852
AATTCATTAGCAACTGCACGGGTCACTAACGCTAGTTCAGTGAAGATAAGGTGGTGAGCGGCTGGAAGCATGAGGTGGGAGTAATACCTTAGTTATTCGTAGGTCAGAAG
>105.lm_ll_4882
AATTCATTATTTTGGTGACATCAGTAAATTTTGATATTATACTGGTAACACCCTCATCTATGTCGTTTATATAAACAAGAGAACAGATACTAAGACTGATCCCTGTGACA
>105.lm_ll_4920
AATTCGTGTCGGACTAAAACGGGCTTGACACTGTAAAATTCCTGGAATGTTTGAGGCGTTTGTTTAGTGCCCCAAGAAGGCGGCGTTCCGGGAGGCTCGTGGTGCCACGC
>105.lm_ll_4942
AATTCCAAATATTTCAAGATTACATACAAGCCGATCAGCACCGAGTAAAGATGGGATAAATTCCTATATTTACGAGGACACTTCATAAGAGAAGCTTAACATTTTCGTTG
>105.lm_ll_4971
AATTCCTCCTTCCACACTGCCATTGCTATTCACACATCAGAAGCCCTCAGTTAACTCACACCTGTCAATCTAATAATTTCCACATTACCTGGACTCTTTTTTTTTTTTTT
>105.lm_ll_4981
AATTCATATTGACGGTCAGATAGAAGGTTGTGAAGTGATAAATGTTTAAGAATTTTCCTGTGGAGGATAGATTCAAGATAGGCAAGAAATTAAAGCAATAGGACGGTAGT
>105.lm_ll_5010
AATTCTCTACATACACTTGCGTGAAAAAACAGGTATAAGAGTATAGTATCAGCCGCTAGTCTTATGAGATATTAATCTTGCACAAAATATATTTACAGAATATCCAAAGT
>105.lm_ll_5044
AATTCGAAACTCTCATAATCTTCTTCATAACCAAATTTACAGATAACAGAGAGAGGTTACTGAAGTTACTACAGTATTTAGAATTGCTGGAATTGCTGACTTTTACATCT
>105.lm_ll_5068
AATTCTCACCAATAAAGCGACATAAAAAAAAATGTAATATGGATGTGGCGAGGGTGTGCACTGATAGATGGACAAAAAGAATACGCATTGATGAATAAGATGTTGCAGGA
>105.lm_ll_5094
AATTCCAGAATAGAACATGGCCGACAACTGGGTCTAAGATAGGTATGATTGAAATATACAGTGAGTGGAACGGAGACAAATGGGTGCAGGCAGCAATGTAGGAAAATACA
>105.lm_ll_5190
AATTCATGTTCTAGTGAAATCAAGGTGTGGAAGTCTTATGGGATGTAAGTATGATACTAGTGCTGTAGATTTAGTATTTGGACAAATGTCTGTTTCTCAAAATTAATTTG
>105.lm_ll_5191
AATTCAATTCTTGGAGCCGATGGACAAACAGACAGACCCCCTTCTACGCTATTCTTCTTTCTTTTATTATTACCTTTTCTCCTTCTACTCCTTTCCCTTACTCTTCTGCC
>105.lm_ll_5198
AATTCCAAGTAAATAGTTGAGTCTCCCAAAGTTTCCCCTGCTTTTCCTGTCATACTTTGCCTTGGAGCGTCATGGAAACACAGAGGAACAGATATGTAGGAGGGACAAAG
>105.lm_ll_5258
AATTCAGACAACGCTGAGGGAAACTATCGGAATGGACCAGGGAGGACCAGCTGTAAGCCTTACCACAGATCGACTTACAACTGAGAAGGCCTGGGTTCGAGTCTCGGGAG
>105.lm_ll_5288
AATTCAAACAAGGGAAACAAGGTGGAATTTGAAAAGCACATGCTGTCAAGAGTAGCTCATCAATCCCTGCTTTACACAGACTTGTATGCCCCAGTATTTCCTTCCAGCCA
>105.lm_ll_5301
AATTCGCACAGAAATAAAGAGATACAAGCGAGGACGAGATAAGCGTCCATCCCTAAGTTTTAAGTGAGTTAGTGCCGCCCGGGAAAGAAGAAAGGAGTGTGCGGAACAGA
>105.lm_ll_5318
AATTCTTAACATTTTAATTTCATTTTTCATTCAGGAGCCCCCTCCACCACCACCACCAGAGAAGCCATGGTCAGAGGTTGAGTCATCAGTGGTTCATCTGACTGATGAAA
>105.lm_ll_5322
AATTCCGTAGTCTCTAATGAACAAGTAACAGAAAAATCCTTTTTATATAGAAAATCTATACTTTTTGTATAGATACTATATTTTATACTATATTTTTTTATAGAAAAATC
>105.lm_ll_5335
AATTCTCAAGACTTTCTCCTTTTCGTACCGTGGAAGCTTTGTTAATCCTTCATCAGGAACGAAAACGCCATTAAAACCTGTGTAACTTTAACGAGAGCCTCTTGAATGTA
>105.lm_ll_5345
AATTCTACTCTGAAATTATTGTGGTTAATTAATTCACTATAAAAGCTAGTCATCTAATATTACAGGAAATAATTCACTAAGTCAAACCGAAAACGCGAAGCATGTGTTGG
>105.lm_ll_5362
AATTCAAGGAAGCTAGTCAGGTAATGGGAGGTGGAGGTGGCTTTAATATTTCCAAATTGTCTGATATCCACGGTATTACAGATTTTGATGTAGGCCCAGTCATATACAAA
>105.lm_ll_5385
AATTCCTGCCACAACTCTTCCTTGATGCTTGAGCCTGAAGGATGCGATGTCGTCAAATTGTTCAGTATTACTTATCAAAGGGGACATACGCGTCGAAGTAAGCTCCCTTT
>105.lm_ll_5408
AATTCCAACTACAAAGACAAGGTTGGAAATTACCTGCGAGAAAAATGAATTTGCCTGAGTCTACCTGCCAATTAAGAAACAAGGTCCATTTTCTCCATAACCCAGGTAGG
>105.lm_ll_5414
AATTCAAAGAACCATTACACAAAGTCGAGTATTTAGTTTTTATTTATCTGAGGCCATGAGAGAAAACGGGAGACAACATAGCCATTCTGAACCTTATGAGTGGTGGTGGT
>105.lm_ll_5508
AATTCAGGCGGGGGGAGATGGGCGGTCTGTGTCATGGGGGTGGAGGGTGGGGCCTTTGCACCTCCTGACCCCAACCGAGTGACCACTTCCGTCTTGACGGCCATGCTCGG
>105.lm_ll_5521
AATTCTTATGATCTATAAATTCATCTCACAGACCCGTATTCCTAACCGTTTCAGCGCTATCTGGACAGCTTATAGTGGAAGCTATTAAGGTTTTCAAGACTTTATACGAT
>105.lm_ll_5603
AATTCAAGATATGATTACACATAAAATAACATTTTCCTTTGAGTGACATCCTGTCCTGTCTTTCTCATGGTGTGTTGCCTTAAATGGCCATTGTGAATTACATAAGCAGT
>105.lm_ll_5636
AATTCACCTGACTCCCGATTTGAAGGTGAAGCTTGAAGCGATCGACGGCGATTCACAAGCATATGACCACAACTTGAAGCCATATCGAGATGCGAAGTAGGCAGTGGGTC
>105.lm_ll_5643
AATTCCAGAGTTACAATTAGCACCAGTATAGCATAAAGCACAGCAAGGAACAGCACTTCCTTCCCCGCACCGCCACTCTTTTCCGTAGAGAGAATGAGACAGACTGGAAG
>105.lm_ll_5669
AATTCTGTGGTCATCTGATCATTCCAGGCTGTGATCTGATGCACCTGAAGGTGCTTCATCACTAAAAAGCACCTAACTCCACTGCTCTTCGATCCAACTCTTATATTTGT
>105.lm_ll_5687
AATTCCTTCAAGAGGGAGGTTTCAAGACATTTGTTCATCAATTTTTGACCACTGCTTTGACCATTTTATGGGACTGACATTTCAGTGGGCATTTTTTTTATTAGATTTTT
>105.lm_ll_5697
AATTCTTGCAATGACGTCACGGAAGTCTATTTTAAGGTTGAGATTCGACATGAAAAGCAAAGGTATTGTTGTCTTATTGCTTTATTTCATCTGTCCAGTTTTCAGTCTTT
>105.lm_ll_5747
AATTCAATTTAATATCCACCATCAGTCTTCTAAAATCAATCCTCCTCACAATCTTCCCATTCATAATTTTTCACCTGCTATAAAATCCTGAAATCTTTCCAGAATGCACC
>105.lm_ll_5786
AATTCCTTTGTTCTGACGGAGGTGGTGTTTGCCTCTAGGGCACTGCTCCCGTCCCTTAGGCTGATATGGAGACCTGGGCCTTGGGAGGATGTGCTGCAAGTGTGAGGAAG
>105.lm_ll_5825
AATTCCCTAAACTCCCTGTAGCACTTACGAGTCTGCACCACTATTTATCTTATTTGCTATTCTCCTTAAGTTACATTATTCTTGGAAATCATCTCGTGTTAGTTACTAAG
>105.lm_ll_5853
AATTCGAGTCATAGGAAGGTGGAAATACATAAACAAGCAGAGAGTTCCAGAGTTTACCAGAGAAAGGGATGAATGATTGAGAATACTGGTTAACTCTTGCATTAGAGAGG
>105.lm_ll_5904
AATTCAAGGGCAAGGAGAATGAGGGCGTGCTGTCCAGGATCACCCCATGTTGTTCGGCCCATTACGGGAACTTTGTGGCAGCCGTGCGTCAAGCGGCAGGCAGTGTGTGG
>105.lm_ll_5946
AATTCAAGTCATAGGAAGGTGGAAATACAGAAGATAGTCTGAGAGGTAGTTTAAGGGAGCATTTCCTTGCCACTGTGGTCTGTAAGCAGCACACAATAGCAGGCTGCTCT
>105.lm_ll_5947
AATTCAATGCCATCCAGTCGCAGAATGAAAGTGAAACAGGAAAGGTACCACTACTTCTAGTGCGGGATGTTCTGACTCCTTGGAACAGTTCATACTTTATGCTGAGGCGG
>105.lm_ll_6069
AATTCTTATCGTTAAACTGGTGAATTATATACAGAAACAAGCATGCCCGTCTGTTTAGGTCGTTAGTAAGATCACTGTTCTCTTAAACAACAGCAATAATTACTACTACT
>105.lm_ll_6107
AATTCAGGTAGCCTTACATATCCGACCCCTGCGTACCTGAACCTCTGAAGCCCTGAGCCCTGAGCCTGTGAAGCCTTGTCCCCGATAGTGTGGACTGCCTGCCCGTTCCC
>105.lm_ll_6120
AATTCTTCATCAGAATCGTTGGCTCCTTCAATTTCCTCTTGCTTTTGTTGACTTGGACTGGACTTCCCATCCTTCTCAGTCTCCGGCTTACTGTTATCAGGTTGTTCTTT
>105.lm_ll_6130
AATTCTTGTTATGAGGAAGTCTGAACGCGACGCAAGAACCCGATTCATAATTCACACACTTCATCGTTAGGTGATGCACATTTAATGAATTAGACTTACATGATTAATTA
>105.lm_ll_6171
AATTCATCTACACCACATAAAGTCATTAAAGATACATAAGAAGGAAAGTGAGCAAACAACACATTTTATTCATCTGTACTTCGCCTGCCCTAAAACATCTCTCACGCTGG
>105.lm_ll_6172
AATTCCCCAGAGGAAGCGTTTCCCCTTAGTTGATTAATAGAAGAGGGAAGAGGGGACACGGCTGGGCAGGGGAAAGGGAAAGAGAGAGGAAAGGAGGGAAGAGGAAGGAA
>105.lm_ll_6233
AATTCCAGGGAATAAATACAACTTAAAACAGCAAAGCTTAATGCACAATTTTTTCCTTTACCTTTTCAATGCATTAAATTATTATCTATTAACTGAAGAAAACCACTAAT
>105.lm_ll_6253
AATTCTTGTCCTATCCACTCCTGCGCTGATGATACCCTGCACTTTTCCACATCTTTTCATAGACCTCCAACACTTCAGGAAGTAAACATTTCATGGAGGGAAGCCATAGA
>105.lm_ll_6260
AATTCAGCAATACTTGAACATAAATGCATCATTACAGTAATAGGCTGATTTTTTCAAGCATAACTTCATGACTTTATTATTCGACAGGGAGACATATGTTAAGTTGTCAG
>105.lm_ll_6263
AATTCAATAAAACTTCGCGCCTACCCTTCCTAAGTGCTCCTCGGAGACCACTTTCCATTTCCTTAACAGCTTCTCCTCCCACCGTTTTCTGTATCACAAGCAAATTATGA
>105.lm_ll_6265
AATTCAAATCATAGGAAGGTGGAAATACAGAAACAGGCAGGGAGTTCCAGAATTTACCAGAGAAAGGGATGATTGATTGGTGAGAGGGTGAGAGAAAGAAAAAAGTCTTG
>105.lm_ll_6296
AATTCCATACTGGCTACCATAGTTTTATATTTTACCGTCTGTGGGCGAGATGAAAATGCATAGTCGCCTAACGAAGTAGAAGGAAGGTTATTTTTGTTAGTGTTCCTGCT
>105.lm_ll_6325
AATTCTTCATCTCCACGTGGCGCGCCTCCAGGTGAGGCGCCTTGAGGGCCTTCAAACTCTTGGCGCCCCTGCACACAACCGACCGCTGTTCCTCTGTCGCCTTACTAGGT
>105.lm_ll_6366
AATTCAAGTTATAGGAAGGTGGAAATACACAAGCAGGCAGGGAGTCCCATAGTTTACCAGAGAAAGGGATAAATGATTGAGAATACAGGTTAACTCTTGCATTAGAGAGT
>105.lm_ll_6376
AATTCAAGTCATAGGAAGTGAAAATACAGAAGCAGGCAGGTAGTTCCAGAGTTTACCAGAGAAAGGAATGAATGATTGAGAATACTGGTTAACTCTTGCATTAGAGAGGT
>105.lm_ll_6407
AATTCCTTTCTTATTATTATTATTTTTTGGATTATTCCATTATCAATTAAAAATCTATAAAAGTGTCAGTATTTGTATTTCTCTTAATCCAGTGATAGGATTTAGTAATC
>105.lm_ll_6441
AATTCAGTTGGCAATAAACAAGGAATAAAAAGAATGCTCAGCACATTATGGTGATGGTGATGAGGAAAGGAATGAGGAAGAGGAAAATGAAAGTGGAGAGAGAGAGAGAG
>105.lm_ll_6478
AATTCTGAATGATTTTGTAATTTAGTTTTTGTTATAAAATTTTCCAATGTATGTTGACTTCAGAATACATTTTGGTGGATTCCAGATATTCATAAGCTTAATTCTAAACA
>105.lm_ll_6503
AATTCCCTGCCTGCTTCTGTATTTCCACCTTCCTATGACTTGTATTCCTTCAAGAGGGAGGTTTCAAGACACTTATCCACCAATTTTTGACCACTGCTTTGACCCTTTTA
>105.lm_ll_6521
AATTCCTTGACACTCGACACTTTCACTACTATCTGACGCAAGTTCCCCAAGGAAACACATTTGGCATTCATGCGGACACTAGCAACATATGGCAGGCTTCGGCAGGACGG
>105.lm_ll_6593
AATTCAATTATTATATTATTTAGTGGTAAAATATCAAACTTCGTATTTTCAGTGTCTAGAAAGAGAGAGAGAGAGAGAGAGAGAGAGAGAGAGAGAGAGAGAGAGAGAGA
>105.lm_ll_6604
AATTCCCTGCATTTTTAAAATCCACAGATTATTCCCTAAATTCATCAAAAACCCAAATCTTGGGAAAAATCCTTAAAAAAAATGTGAGCTCTGCTCTCATCACGTCACGG
>105.lm_ll_6620
AATTCGCAGAATTTACTTCAAAAAAGTGAAAGTGGAGGATATGTCCACATCGTGCGGAACTGTGCGAGTCAGAAGTACTCGGAGGTTTCAGATAAATAACAGATTATAAG
>105.lm_ll_6657
AATTCGACAAGGTAATCTTATTTACCATGTACGTTTTCTCAGACGTTGATGAATATATAATAGCGATTTATCAGTCAATCTATTTATGTATCTGTGTAGCTATCTATCTA
>105.lm_ll_6671
AATTCATCATTATATGAAGACTTTCTTTTTTTTTTTTTATGTGCATCTTCTCTGTTTTGCCATCCCTGCAGGCAGCATACCATCTCTTGGGGCTGGGCTGCTGTTTGGTT
>105.lm_ll_6680
AATTCACCTGTTCCTTCCCCAACACCTCGCCTCCTCCCTCCCACTTCACCTCCTCCCTCCCACCTCGCCTCCTTGCCTCCTCGCTCCCTTCCTCTCCTGATAACATATCA
>105.lm_ll_6694
AATTCTTGAAGAGCTGAAAAAATTTCAGTATGAAAACATTTTTGTCATTTCTTCTAAAGATCAAAATTCAGGACTGAAATTTAGAGTCAGTCAGTCTTCAAGTTCATGCA
>105.lm_ll_6697
AATTCGACATCTGCCTTGGCCAACTCACACTTGCTCAGCTTAACCGTCATGTTGGCGTCTCTGAGTTTATCAAGAACCATACGTAACAGTCTTACGTGGTCCTCCAAATC
>105.lm_ll_6698
AATTCGACATAGTGAGGTGATCGGCCGCAAGCAGTATCGACCAGCCCAGGACTCTGCTGCTTTTGTTTATCGGGCGTTTAGACAGCCTCGAGAATGACAAACTGACTTGC
>105.lm_ll_6703
AATTCAAATTTTCCTCACTGAAGTTTCATGGAAGCTGCCTCAAGTACACACAACGACAAGTGAGTAGGAATTAGTTATTTTCACTACAGTATTCCTTAATGCGTCACCCC
>105.lm_ll_6719
AATTCAACCCAATTTGTCACTTTATTATGCAAGCGAACTGCGTACTTGGATGAGTGGCCAACACTTCAGACTGACACTCTCAGCAACAGCAAACTCAACTCATTCGGCTA
>105.lm_ll_6720
AATTCAAGTCATAGGAAGGTGGAAATACAGAAGCAGGAGTTCCAGAGTTTACCAGAGAAAGGGATGAATGATTGAGAATACTGGTTAACTCTTGCGTTAGGGAGGTGGAC
>105.lm_ll_6755
AATTCAGTGCTGTTTTTGTTTATCAATTTTCCTTCTCCTTCTTCCCCTGTCTCTACTGCTTGCTCCTCAGATGTGTAGTCAGAAGGCAGCTTTACAAGACCAGCTTGGGA
>105.lm_ll_6777
AATTCACGTACTGAAGAAACTGGCAAATCTTTATTAGTATTTATTGATATCTGATGTTATTAGCCTTATTAGCTGATAGAGAAACTTTCTAGAGGGAATTTAAGCATCAG
>105.lm_ll_6782
AATTCCTTCAAGAGGAAGGTTTCAACACACTTATCCATCAATTTTTGATTACTGCTTTGACCCTTTTATGGGACTCGCATTTCAGTAGGCATTTTTTTTTTATTGGATTT
>105.lm_ll_6783
AATTCCTCAATCTGGCACCAGGACGGACGGCTTGACAGTCATTTGACCTCCGTGTTGTTCTAGCATTGTTGACCCTCGCTGCGGTGGTAATACTCGTAACCCTGGTGTCG
>105.lm_ll_6800
AATTCAGACTAAAGATTTATATGTATGAAAGCAAGTGACATAAATGCGAGCTTGAGATGGAGAGTGAGGGCAGAGGAAACAGACGATGAAACGCCGCCATTACCTTCAAA
>105.lm_ll_6812
AATTCAAGGCGTAATATCAAAATAAAGGAAGGATAGTAGGAAGGAAGAAAAGAAGGAAAGGGTAGAAGGCCAGGGGTGAGAGAGGTAGTAAGGAAAAAAGGTCAGGAAGG
>105.lm_ll_6870
AATTCCTATCAAAATAATGAAAAAATGCTCTAGCATAATTTTGCCATTTCTTGTAATCTTAGTAAACAAATAATTTCAAGAGGGAACTTCTGACAGATTAAAAAATGCTA
>105.lm_ll_6877
AATTCTTACATACCAGCGACCCCTTGCGAGCGGGTCTTTAATTAATTTATCGTCCAAATCCGCCATTATCAAGGCACCTCTTTGGGCCATGATGGAATCCGGGAAATGGT
>105.lm_ll_6895
AATTCTTACTAGTCAAAGTTCCCATGGTGATGATGATGGTGATGATGGTGTTAATGGTGATGACGAGAGGCAGGGGTGGTGGTGCATGGTGGAGGAATGAGGAAGAGTAG
>105.lm_ll_6901
AATTCTTGCGTTCTGTCAAACTGGCAATACGGATTCTCTTTCTCGCTTTGATCCTTCGTTAGCAATTTAGAAAGAAAAGCGACAGAAACAAGGACATGAGCCATGAGGAA
>105.lm_ll_6975
AATTCATTTAAACTTTCCAAGATAAACACATAATTTTCAACCATTCTACTGTCACCCAACTATGAAATCTATCTTACGCGTAACATTAATTTCCCTTCTTGCTCAATGAG
>105.lm_ll_6978
AATTCTTTCCCTCTTCCCTTCTTTCCATCATTCGTGAATTTTAGAGTCCAGTTTGGTAATATGATTTTCCTTCTTTCCTTCACGCCCTTCCTTTGTTCGTCCAGTATTTG
>105.lm_ll_6988
AATTCCTATATTTATTCATATCACCTTTACTGCACAAGATGCCTTCTATATTCCTGCTAGATGAACAAAAGCAAACCTGGGAGAGGACAAAAAAACATAAGAGACTGTAA
>105.lm_ll_7010
AATTCCTTATCTGATGAAGCATTTGCTCTAGAATCCTTATTCAAGAAAGCCTTGCACAACTCTTGGTCCTCTCCTTTACCAATTTGTAGACTAGATCCTCATTCTCATTC
>105.lm_ll_7020
AATTCAGATAGTAAAACGATACATGCTTCCTTCCCTCACGGAGCAGAGCAGCAACGTGTGTGTGGAATGTGCTGTGAAGCCCCGCTGACGTCTTCTGCTGTAGTGAATGC
>105.lm_ll_7027
AATTCTTCTTCTCTCCTTGCTTTCCCTCATTTCCGCTCTCCTTCCTCCCTTCTTCCGTGCTTTATACATTCGCCTCTCTCTCTCTCTCTCTCTCTCTCTCTCTCTCTCTC
>105.lm_ll_7097
AATTCACTTGTAGTGGAAGGTGATTCTTATTGCATACTGTCAAGTTCCACTCCAAATGCAGGACACTGTATTTGTTGATAAACTTGAAATAAATTTATGTTCCATTCCAA
>105.lm_ll_7100
AATTCCTGTTGTTTCTGTTCCATTTTCTTTACCTCAGAATTAGTGCGTACATCTTCCCTCCCTCGCTGATGAACACAGGAAGACGGAAATGTCAATAGTGAGGGAGATAC
>105.lm_ll_7153
AATTCCAGGTTTCAGTTCCTAGATAAGAAAGAGACTTGAAAGAGTGTTATGTGTGGGTACACACAAATTTTCATGAATACAAGTGAAGTAGGTGTTTTGTTGTCATAAGG
>105.lm_ll_7202
AATTCAAATAGTAATGAAAACATATCAAGGCGTAAGCAAGGCAACAAACAGTTTACCTTGAGTCCTCATCTGCCTCACCACGGCCCTGTAAACATCAAGGAGCGTCAGCT
>105.lm_ll_7210
AATTCCAGGGGGTGTATAGAGACCAATGAAATTTGACAACCATCAAAACTACTTGCTGTTCTCTGGTAGCCTAGTCAAGAAAGTATTAATCCAATGAAGACGTGCTCCTT
>105.lm_ll_7230
AATTCGTCACAATGTTATCTACAGCTTGATAACATCTGCTCCTATTAATACCACTGCGTTTTGTCTTAATCCACTGTACGTGCAACACAAACAAGGATCTTTTTCTTTAC
>105.lm_ll_7247
AATTCTGGTGAAAATGAAAGACTGAGTACTGCAGTATATGAGAAAGGATGAGTGAAGATTATGAGAACAAGAGCATACAAGAACATCAGTAGTCTAAATGGAGACTCTTC
>105.lm_ll_7299
AATTCATGCATCTCAGACCTCTAGCAAACTTAGCATGGGTTTATGATGCTGATGCTGATGATTATCGTATCAAGGTTGATTGTTGAGGGCATTTCTTGAATGTATTTCTC
>105.lm_ll_7362
AATTCAGTTTCATGGGGGGAGGTTGTAAAATCGCTAATCGCATCTTAAATTGCCTGTGTTCAAGTCGTATCTCATCGTTATTTATTGACCAATTTCTTTCATCCAAAAAA
>105.lm_ll_7484
AATTCACAAGTACTGATGAAATAGACAAACAGGTAGATAAATAGTTAGTTGTTTAGATAGACAGACAGATAAATTGGAAGATTGATAGATATGTAGATAGGCAGATAGTT
>105.lm_ll_7500
AATTCAAAGCAGGAATAAGAAGAGCGTTGACAGACTGCGGCGCACCCATGTCCCTCCCAATGACTCTCCGCCAACCTTCTGCTTCCGACCCTAATCGCCATGCCCCGCAG
>105.lm_ll_7512
AATTCTTGGTGCGTAGTTAGTTGGCAGGGAGTACGAGGGGCAGGTGGGTGGAGGTGGGTGGGGGGGATAGAACAGGAAGAGAGAGGGGAAGTGGTGGTGGGAGGTGAGGT
>105.lm_ll_7527
AATTCAACCCCTGAAGTCGATAATTTAATGTGCTAATTTTCATATGTGGAAAAGTTTCCATAAAATGATGTTATACGGAGGAATTGTATTTGGGGTGTAAGTTATAGCTA
>105.lm_ll_7575
AATTCTTGTTCAACTATCACCAAGATCATGGAAACATCTTAGAAAATTCCACTAACCTCTATAACACACCACACAACACTCTGCTGCAGTAGCCAATCAAGATGAGGCGT
>105.lm_ll_7663
AATTCCTCTGAGTTTTTGTCGCCAAACTCCTTGGTGAAGTAATCCAGCAGTGACATCTTGCTGTTCTTTTTGATTTGGTGCAGTGAGCAGGTGTTCAGGATGGGCTCAAT
>105.lm_ll_7721
AATTCCAGCACGTTACCTTCTCTCAAGACCAGTAATGCTGTGGTTTGTTCTGTCTACATGATCCGGCAAACGAGACGCCTTCGGGTATCTAAATTGCAAGTCCTCCCTGC
>105.lm_ll_7727
AATTCTAATTCTTTTTCATTTCCTTTCCATTTCATTCAACGTCGGTATTAAAATATATAATTCTGAAACTCTTAAGAGACGGGTTATGGGAGGGAGTGTGGGATGGGAGA
>105.lm_ll_7743
AATTCTCGTGGTATTGCCCTTGTCAGTCAGTCAGTCAGTCAGTTTGTGGGTTTGTCATCTGGTTAGTCAGTTACACAGTCAGTTAGTTACACGGTCAGTCAGTCAGCCAG
>105.lm_ll_7781
AATTCCAAGCAACATAACCTAATCATAAGTTCATAATGAAAGTTGTAAAGCAATACACATAGGCACATCACAATAACCTTAGAGGACTTGGCACTGGGATGCCAACCTTT
>105.lm_ll_7785
AATTCCAAGCAGGGCCAGCAGGGATCTTATTAATGTCCTGCAGGAACCAATTGACTTTCTAGGGTCAGCTTCGCGTGCCTCGATGAATGCAAAGTGAGAAGGTGCTATGA
>105.lm_ll_7786
AATTCCAAAATGATGAATTTTTTTTACTGACACTGAAGCACTGAACAGCACGGAACGAATATGGCACTGATGTGTGTGAAGCAGCCTTAACCCGTATCCCTCTGGAGGCA
>105.lm_ll_7844
AATTCTCAACCAATACAGCAAGTGGAGAGGGCGGCTACTCCGCGCCTCGCCTCACTACTATTACTACTACTCGCCTTCATGTCAGCAGCTAACCGCATTGTCTTGGGGGC
>105.lm_ll_7882
AATTCTTTAATAGTATTTGTCTTGCTTACTGATACTTAAAAAATAATAACAGTAGATTTCTGTTATCATGGGATTTTTCTTTTGCTCTCACTCAACAATGAAGCAAAAGT
>105.lm_ll_7885
AATTCCAGAGTTTACTAGAGAAAGGGATGAATGTTTGAGAATACTGGCTAACTAACGCATTAGAGAAGTGGACAGAATACATATACAAGTGCATATACATGAACACACCC
>105.lm_ll_7971
AATTCTAGAGGAGCAAAAATTCAGAATAATTTCCTTAGAGAAACAAAAGTGACTTTCTGAAGACCAGAGTTTGGGAGAGTCATTCCACTGATCAAATATCAAATCCACTA
>105.lm_ll_8012
AATTCTCTCAGGTGTTGTTGATTAAAGGAAGGTAAGGAGAAAGGTGAGGAGGAGAAAAGTAAGGGTGTTTCTATAGGTTGGTGAGAGAGAGAGAGAGAGAGAGAGAGAGA
>105.lm_ll_8024
AATTCTACGTAGGATAAGAGGAACCGGCTTAATTTACCAAAACTAACGTAACTAAGGACCGGAAAAATTTAAGTATCTGTCAAAAGATAAACAATTCTTCATCCTAAAGT
>105.lm_ll_8027
AATTCTATCTATTTCCAGATGCAACAGACCGTGAGTTTCCTTTATAATTAGCAAAACAATAAAAATAATTCAAGCGCAAACGAATTTACACCCAGAACGCATTTAGTAAC
>105.lm_ll_8032
AATTCTTTTATTATTATTTTTCCGCCAGTTTCTTTATTGCCGTGATGTTTTTCCCTCTGTATGTCCTATCCCTCCCTTTATCTGTCCGTCCTCCTCACCCACGCAGAACT
>105.lm_ll_8052
AATTCCCCAAGTCCATGAGGATGACCGGCATATTGAGGCTGGCCAGGACTTCCTGCAGCACACTCTCCGTGCTAGGCTGACCGTCATGAAGCACCACCAAAAGGCTGTTC
>105.lm_ll_8071
AATTCCCCATTAAGGGAAGAGGTGGTTAATATACTTGCATAGTAACAGGCCTGACTCAGTATTGTTCCATTTGTTTCTACTTGTGCTTATTTTATTTATTTTTATTAAGG
>105.lm_ll_8097
AATTCCCGCAGGTGGAGAGAAAAACTCACAGTTGTATTCACGCACGACTCAGGAAATTGGAGAGGATTTCTTTAAGGTAAACTTTGTACTACACTTGGAGTGAGGCAGGA
>105.lm_ll_8106
AATTCCCCAGTTACTGTCTTGGAACCTTTTCTTTTCCTTTCTTACAATGATGACCTACTTTCACTTACTTTTACCTATAAACTTTTTGCAGATGATAGCTTATTAACTAG
>105.lm_ll_8110
AATTCTCCAGATATCGATGTTTATGATAAAGATTATCGGGGGTATTGGTATCATTACGAAGCTGACTCAACACTGAAAAATGTGTCACCTTCCTGTGTAGAGACTGAAAC
>105.lm_ll_8117
AATTCTGAAAGCAAGTGTAAATTCTGTATACATAATTAATATCTATATGTAATCACCCTTTAAATACAGCCGCGCAAAAGTGACAAGCGGTTGCTCACGACATTGGTTCT
>105.lm_ll_8189
AATTCTAAAGGTTTAATATTGTCATTATAGTTGTCATTATTATCACCCCATCTCGCTATTCCTTTCGTAAGGGGAAGTTATGATATCAAACGAAATGATGATGATTATGG
>105.lm_ll_8214
AATTCCACATCTTAAGTAGGTTTCACTAGAAGTTACTGGTATTTTTAAGTGTGTAGTCATTACGCTGTTGATAGTTTGACATGAGTTGTGCATCATCGGGAAACACACTC
>105.lm_ll_8230
AATTCTCACATTGACAGAGTAAAGTAGGTAAGCGTCCAGATTTGATATATCAGAAAACAAAGGTGCAGTCATCAAAAGGCCGTGCGTTTTACAATCTTTTATCATTTGTT
>105.lm_ll_8232
AATTCTGAAAACTAGAATGAATTACCGAGAATGTTAACGTGTCGCGGACTTAGAGAAAGGTTTCGGAAATGTGTGCATGTGGAAACTAGAACATTTTATCTTTACTATGA
>105.lm_ll_8275
AATTCTTTAATCTAATTCGCCTTTTCACAAAACCAGCGGCGTCGAGGAAATAGGGAAAAATGATGAAATCCTACACGAGAAAAGGCTGCCGTGTACGTGTGTGTGTGTGT
>105.lm_ll_8287
AATTCTCATTATGTAAGCTTTTTGCAGAACGTAACCCTCGCATATAACGAATACCTGGTGTGTGAGTTTTCTGATTCCTTATTTTCCTTTCAATACAACGCCTGTGTTCA
>105.lm_ll_8325
AATTCGTAACTAGATAAAACAATATAAACTATAAAACTTATCCATAACTGAAAACACTGGTAATAATGCTTTAATATTTCATTATTAGGACGATTTCCCTAAAAGCTAAA
>105.lm_ll_8362
AATTCTGTGGTTTTTAACGATTGGTATATAATACGCTAAAATAAATAAATAAATAAATAAATAAATAAAAACACAAAAAACATGTTTCCGGTAAAGCCGTTTCATTTCCC
>105.lm_ll_8382
AATTCATCATGCTTAAGATGCAACTTTTTTCGTAATCAAGAAGTTAAAAATCAGTTCGTGAATCACTCATCACGATTGTATCTTTTCTCTGTCATGGCAAACAACTGGTG
>105.lm_ll_8406
AATTCGTATTTTACCTTCTATTTTTATCATTAGTTTTATGATGTGCTGCTGTACAAAATGCCTGAAATGCCATCTTTGTTTTATTGCCAACTTTCACTCAAAGATAACAC
>105.lm_ll_8433
AATTCTTCCTCATTTTTGCCTTCCCGCAGCCTCGGGGGACGGAGAAACCTGCCCTTCCTGCCTCGCAATCCCTCCTGTGTGTGAGGGAGGTTAGTGCAGCCCCGCCACGC
>105.lm_ll_8445
AATTCTACATTATCGATGGGGAAAAAACATCCATGAAAACCCGACTAATCATCTCTATGGCCTTTGAAAACAGTCGTGATGAGAGAACAAAGCGTTTAAGAATACGAGCG
>105.lm_ll_8451
AATTCGTTTAGATTCCCCTCCTTCCAAGAAATAACCCAGGAACATTACGTAACATACTGCTTACACACTTGGCTTGTAGAACATTAAAGTGCAAGCAAACTTACTTTTTT
>105.lm_ll_8452
AATTCGTTTTCAAATACAGTAGTAGATGATTGGAACGAACTTAGTAATCAAGCTGTTAGTGCTGAGGCATTTGGCACTGTAAGAGAAAATTACACATTTATAGATGGGGA
>105.lm_ll_8456
AATTCATCTGTCACAATTTAATTAACCTGCCTGGAGACAGCTTCCCTCTGCTACAGCACGTAGCACAACACCCACCACGACACTGTTTCCAGTACCCTGAACCACGTCCT
>105.lm_ll_8473
AATTCAAACAGCAAAACTATTGAGTCCTTAATAGGCTGTTTAACTTAGGAATACAAGGGGTCACGTGAAGTATGGGACAGTCTCTCTCTCTCTCTCTCTCTCTCTCTCTC
>105.lm_ll_8477
AATTCAAACGTAAGTGTAATAATGATAATGTTAATGAGAGTAATCCTGCGTGAGGTGAAATGTTATGGTGTCTCTGCCAATATGACATTTACAAGTTAAGCTGTTATCAT
>105.lm_ll_8510
AATTCCCGCACTACCTTTGTACTCACCCACTCCTCCTGGCGATCTTCTATCTATAAATGGCCTAAGAAAAATAATATAGTGTCTTAAATCATCCCACTTCACTCGTGCAT
>105.lm_ll_8524
AATTCCACTATTTCTTTATTTATCTATCTATTTATTATTTTAAGGTATCCATTAGGAAAGCTCCAACAGTATGCAACATGTTTTGCCCAAAATATTCCTTTATTGTTGGA
>105.lm_ll_8557
AATTCGCGTATAAGTGAAGCTCTTCACACGAAAACCTTACTCCTTGCAGAGATAATTAGAACATTGAATAAAGACGACATCCGGGAGGCTGGAGGAAATTGAAGATGAAA
>105.lm_ll_8590
AATTCGAGCCTTTGAAAAATTGCGCATCCTTATAACTGGTGCGAAAGTATCTTTATGTCATCCGTTAAAAGCATCGAAGCCGGCGGAAAGTGGTGCCGAAGACCTTGATG
>105.lm_ll_8641
AATTCTACAAGAATGGTGGGGAGGTAGTGATTGATAGAATGACTGAATTATTCAACCGAGTGTGGGATGAAGTGAGTGCCAAGAAAGTGGAATGAGAGCTGAGCGTGTCT
>105.lm_ll_8656
AATTCTCCAGCAAGGGCTCGGCAGCATCCTTATTTTAGCGTCTTGCTCCAGCCGTGGCAGAGGAGAGGAACGTTTAGGTTCCAATGCATTTCCTTTCGAGCACAATATGG
>105.lm_ll_8722
AATTCCTCTTCCTCTACTTTTTCTTCTCTTCCTGTTCTGTCTCCTCCTCTTCATTTTCTCCTTCTCCTTATTTTCTTTCTTCCCATCTTCTTGGTTCCTTCCTCTCCATT
>105.lm_ll_8723
AATTCTGGTTAACTCTTTCATTACAGAGATGGACATAATAGGAATGAAAGAAAGAAGATAGATAGTCTTGTGCAGCTATACCGCGGGAGATGAGGAAGCATGCAGTCAGT
>105.lm_ll_8736
AATTCCAGGCAATGTTGTGAAATTATTACTATTTTTCTGACAGCACCTTTTCCATTAATGGGACTATTTGCATGGAGCTGTCAACACTGTCGCCTCGTAGGTGATAGTGC
>105.lm_ll_8761
AATTCCCTCCTCCACTCCCACACTATTGCCGTCTCACCCTCACTCGCCTTTCGCCCAATACGACCACTGATGCTTCCCAAGGGGTCGGGTACAGCTGTCTGAGGAGTCAC
>105.lm_ll_8825
AATTCTGCGGCATCGCGAGAAGGAAGCGAGATGTGTTGTAAGAAGCGCAGCGTGATACCCGCGGGAAAACACGAAGGCTTTGCTGTGTAACGAGATTTAACACTGCCTTC
>105.lm_ll_8837
AATTCCTTCAAGAGGGAGGTTTCAAGACACTTATCCACCAATTTTTGACCACTGTTTTAACCCTTTTATGGGACTGGCATTTCAGTGGGCATTTTTTTAGATTTTTGTTG
>105.lm_ll_8852
AATTCTTTTAATCTGGCAAATAGTTAAAGGCACTGTAATACACTGAATATCTGGTAAAAAGGATGGTCTTTCTTTCCCAGAAGCTCGCAGATCGTGTCATGCTGAAGTAT
>105.lm_ll_8907
AATTCTGCACCTTTAAATAAGGAAAAAAGGACAAAAAAGCTCAAATGACAGCCTTAAATATTTGTAAACTGAATGTCTGTAAATTGCAAATCATCTGTATTGACACAAAC
>105.lm_ll_8915
AATTCCCTTTTCTCTCCTCCCTTTAGGCTCATATTGACGGTTAACACTGTGGCATTCTACAGGGAGAGAGAGAGAGAGAGAGAGAGAGAGAGAGAGAGAGAGAGAGAGAG
>105.lm_ll_8976
AATTCTCTCCCCCTCTCTTAGCAGCATGCATGGCTCAACCCCAAGCCTGCACTAAAACCAAGTGGCGCCCTGGGAACAATACTGAACATTTATGAAATATCTAATTTTCA
>105.lm_ll_8996
AATTCTCTCACGCCTGTTATGAAAGGCGCCACTCACACTGAGGCGCACTAACTATATAGACACAACACGATAGCTGGAGATGGAAAGGTGAAAACAGTTTTGATCGGTGC
>105.lm_ll_9040
AATTCAAGTTATAGGAAGGTGGAAATACAGAAGCTGGCAGGGAGTTCCAGAGTTTACCAGAGAAAGGAATGAATGACTGAAAATACTGGTCAACTTTTGCATTAGAAAGG
>105.lm_ll_9042
AATTCAGTGGTGTTACAAAATACAATTTTTCTACCTACACAGCCAAAGATATTAGCATCATTTATATTCTAATTTATATGATTGTTCTCTATTTTGATGAATTTTTTTGC
>105.lm_ll_9044
AATTCAAGTCATATGAAATTGGAAATACAGAAGCAGGCAGGGAGTTCCAGAGTTTACCAGAAAAGGCGATGAATGATTGAGAATACTAGTTAACTCTTGCATTAGAGAGG
>105.lm_ll_9069
AATTCATGTTCTAATGATAAGAATGAAAAAAAACTTACGCATCTCCTACCTACACATAACATTCTTCTCTCAGGTGCCGCTTTGAGGAGACCAGAGAGAGAGAGAGAGAG
>105.lm_ll_9087
AATTCAACATAATAACAATGATCAGTAGGACAGCAGACACTAAGACCTGACAGTCAGCTTCCTACCCTCCATTGCTCAAGACACAGCAAGGGCAGCTTTTGTACATTTCT
>105.lm_ll_9182
AATTCATCTGTTTCATGTCCATCCCAATAGTCCCACGGACAGCAGATAAGAGTCCAAACACATACTGATACCACTTAAACTCAATAAGAAAATCTTGATGGGAGATACTG
>105.lm_ll_9195
AATTCTTGTCACGACCGGGGAGTAACATTGAGTCAAGCCAGATAATGTGTTGGAAATGGCCTCTGGTCCAGTCCTTGGCTTGGGAAACCGTTCAGGCCACGCGCCAAGCC
>105.lm_ll_9196
AATTCTTGTGCACCTATAATTTTTAAATACTCATAAACTGGTGGTTGCTAACCGTGTTCGTTTTAGGAAGAGCTGTCTGTCTTGGGCTAGAGATTGCTTTATTTTGTCAC
>105.lm_ll_9198
AATTCATTGGGCTGCATTATTAATCATTCCTTCCATTCAGTCATGAGAAGCCAGCGGTGTGCTTGCATCTAAGCGACGCCTGTTCGCTCACTCGTACGTTCTGATCCACT
>105.lm_ll_9200
AATTCTTGTTAATCTGTTACTAGAACCATAAAAAGACATCCTAAAAAAACCCGTGTCATTTCAGCTGTAGCCTCTTGAAAGTAGTGGTGTGGCGCAGAAGGGTTTCAGAA
>105.lm_ll_9204
AATTCTCCAAGAATGGAGATCTCCGCAAAAGGAAAAAGAATCAGAATGTGCTCCACTTTGGAAGTTAAGTAGTCAAAGAATTTCTTATAGTCAGAGGAGCTAGGTGAGAG
>105.lm_ll_9237
AATTCTCACCCCAACTAAATCTCCCATCATTGCGGTGAAACATTAATGACTTGTTTTGGCATTCATGTGAAAATTAATACAATTTCCTCGACGTGAACTACATTCGTGTA
>105.lm_ll_9240
AATTCGCTATTTTGGTGTCATCAGCAAACTGCGATACTATACTGGTAACACCCTCACCTATGTCGCTGATATAAACAAGAAAGAGAACAGGTCCTAAGACTGATCCCTGT
>105.lm_ll_9248
AATTCTCATTATAGCAGCAACCAGCGACCAGACCTCGTCTGTTCTGTGATTGACTGATGGAGAAACAAGCAGAGTGCACGAATAGTTGACTGATTTATTGTCAGAGTGTA
>105.lm_ll_9254
AATTCCTCGATAGCCGAGCTGAGGATGAAGGCTCGGAAGCACGCCGAGGCTCTGGGTCTCACCACGCCGCAGACTTAATTCCCACAGACCAGACGTAGCCTTTAATATTT
>105.lm_ll_9260
AATTCTATTTCCAGACTACCATTAAAGAATATGGCAGTGGTCATGCAGACTACTTAATTTTGTCCTCATCTATGAGAAACATACTGATGGGAGCTGAAGTTCTGAATTAA
>105.lm_ll_9272
AATTCCTTTCTTTTTATTATTGTAACGCCCGGGTATTATTGTTGTTTAGTCTAAATTGCCTTTATTTCTTTCTGTGGGATTGAGTGTGTGACGTGCGTGTGTGTGTGTCA
>105.lm_ll_9287
AATTCCTTCTTGCAGAGCTGCATGTGTATAGTTTATTTGATTGTGAGGATATGGTTGAGTGAAAGGTTCACTGCTACTACGTTGGTTATTGGTACATTTGGTATGTATAG
>105.lm_ll_9307
AATTCTCTGTCATCGCCGGCGTATCCTCAACAGCCATTTCCATTTCATGCCCCACAGCAGGGACGCCCCTCGCTGAAACACTCTCTGCCACCGTTGTAAGTCACTTAACC
>105.lm_ll_9366
AATTCATTACAATAAAACACATGATAAATATTCAAACCAGAACAAGCATTAACTAAGTATTGCAATAAACACAATGCTTACTTTATTATCAGACAGGTGCAGTTCTTGTA
>105.lm_ll_9367
AATTCACCACAAATGTTGAGTATGGTATGTATCCTATCCATATACAAAAAATTAGGCAGGTTGGTCAGGAGCAGCTACTCTGCATATTAACCCTCATTCGTGGGCTCCAT
>105.lm_ll_9383
AATTCTCATTGGTCTATGTAAACATAAAATAACATTCAGCTACTATTACAGGTACCATTTGTAGTTATATTAGCAACTGTTCCACGAAATGTTTCAGATAAAAGAGAAGC
>105.lm_ll_9428
AATTCACTGTGACGCGCATGGCATTGCAACACTCTGGGATAACAGGACACAGGTGGACGGCGAGCATCACCCCTCACCTTTATCTGGGCAGCAATCACACTCAGGTGACG
>105.lm_ll_9454
AATTCGCAATTTTGGTGTCATCAGCAAACTTCGATATTATACTGGTAACACCCTCATCTATGTCGCTAATATAAAACAAGAGAACAGGTCCTAATACTGATCCCCGTGGT
>105.lm_ll_9529
AATTCAGAAAATATACGAAAAAAAGGGAAACAGAGAAATTGTTAAATCATCGCAAAAGTTGGGAAAGAAGTGCGTCAGATGGATGAAAATAAGACAGTAAAGAAATTGAA
>105.lm_ll_9534
AATTCTGTTCATGTATTTTAGTGTTTTCGTACCTAATAATAAATATTTCTTGGAATTTTTTTTTTCCGACATGTAAAGTTGTTCACATTATGTTGCCTTTTTTTTTACGT
>105.lm_ll_9539
AATTCAATGATAAAAGAAGTTGATTATACGCCCGTACTTTTTTTCCAGTATCGAATGAATGTGGATGGCGGGGAGAGGGCTTAAGTACCCCAAAGATGGCCAGTTTTGGA
>105.lm_ll_9605
AATTCTCATCATTCGTGTGGCTCTCCTTCATTTTTCTCCCAAGTCCCAACCCGTCAAAAAAGGTAAAAAGTAAGTAAATAAATAAATAAATAAGTAAATAAATAAAATAA
>105.lm_ll_9607
AATTCTCATTAAACCTGCAAGCCCATCAAACACACTCACTCCACCTCACTCAACTCTGGCCTCTCCCTCTCGTTTCTAACCCTTCATTATCTATCCTTCCTCTTATCCTC
>105.lm_ll_9628
AATTCCAGGGACGCAACCATTCACTGCCTCACAATACTTATCTGATGGACCAACTGAAAGTATGATTTTTCGCCACCAAATAATAACATTACGTGCAGCGCACGGAAGAC
>105.lm_ll_9638
AATTCATATGCATTTTTTTACCGGATTTGTACACACACGCCAGTCATCTCAGGTGTACGTGCAGGTGTGTTCGGCAGTTTTTGTCCGTAGGTGTCCATGTCTGTAGGTGT
>105.lm_ll_9724
AATTCTAGTCATAGGAAGGTGGAAATACAGAAGCAGGCAGGGAGTTCTGGAGTTTCCCAGAGAAAGAGATGAGTGATTGAGAATACTGGTTAACTCTTGGACAGAATAGG
>105.lm_ll_9804
AATTCCAAAGTTTACCAGAAAAAGCGATGAATGACTGAGAATACTGGTTAACTCTTGTATTAGGGAGATGGACAGAATAAGGATGAAAGAACACGGTCTTGTGCAGCAAG
>105.lm_ll_9818
AATTCAAGAAAAAAAGTAAATCTAATGCCCCTTCATTTTAAAAACTCAAAATTTACATTAAAATTAAATAGTTCTCAAAGTTCAAGTGAATAACACATTTAGTATGACAT
>105.lm_ll_9848
AATTCTGGAAATCAGGAAATCACTGCAGTACCTGGAATTAGGATCAATGTTAACTTAGTATGTAAAGTTATAAAGTAAACATTATAATTAAATAAAGTTAAAACAAATTA
>105.lm_ll_9873
AATTCAAGGCCACTTCTATGATAATTTCACCTATAAAGATTTCCTTGTGTGAAAATTTCACACAAGATAGTATTCCCAATCTAAACTAATTTTTCATGAAAGGAATTATC
>105.lm_ll_9886
AATTCATTCTTCTGAGCAGAACCCTTGAGATAAATACCCCAGCCTGCTACATCAGATGGAGCCATAAGGAGGTGTTTATCTGTAGTGATAAAATAATGACTGTTTATGAA
>105.lm_ll_9894
AATTCACAGTCTTCTTCTCTGTTTGGCTCATCTTCTGACTTGCTGCTTTCTTTTGATAGTTGATTTCTTTCTGGAGGATCATCAGATCAGCACTATGTGGTACTGGTGCA
>105.lm_ll_9904
AATTCTTCGCATTAATGTTTTCCATGCCCTCGCTGGCCTAAACCCTTGGAAGGCTTTTGGACCTGATGGGGTCCGTCCTGTTGTTCTCCGAAACCGCGCCTCCGTGCTTG
>105.lm_ll_9916
AATTCTTCTTGGTAATGGAGTTCTTCATTCATGAACGATGGACTGAGACTGCAGTAGTTTTATACAAACATGAAAGGAGGAAAAGTTTTTCTTCTTCTTCGTCTTCTTCT
>105.lm_ll_9919
AATTCAGATAGAGAATTATCATAAACATTATAAGATTTTTAGATGTCATCTTTTAATGCTGGAAATTATCCAAAAGTTACGATAACTATTCAACATACGAAATAGAATAG
>105.lm_ll_9939
AATTCAGAAGGAAATACCAAGGGAAACACGAAAGCTGCTTTGGCTATTGACGTGGTCTTGATTTATTCCCAAACTCGCGGGAGCTATTCTCGACCTCATGCCTTTTTACA
>105.lm_ll_9960
AATTCTTGGGTGACTGAGGTTTCACTGTTTTTGCTAAAAGACTTCACTGTAAAGAGCACAGCAAATTTCCATATATAACAAATTTGACTTTCCCTAAAACAGATAATTAT
>105.lm_ll_9966
AATTCTTTAGGAGGTCGCGCACTCACAGCATGTACTCGTACCATAATACGTAAAGATATGCTATTTACCCCCTAAAACAAGCAGTACAGATGGTTTATGTTCGAGTCTGC
>105.lm_ll_10003
AATTCACGGTTCTCACTCGCCTCTCGGACAGGTGTATATGCACAAGCACCTCCCGGAACAGTTAATATTTTTGGACAACGTGAAGCTATTAGGAAACAGTAAGTCACTGT
>105.lm_ll_10024
AATTCAATTGATGTGACTCTTCCACTGTGCATTTTTTTTTTTAAACTTCATACAGCTCAACGTTCAACTAGTATGGTGAATCAAGACGTATGTTGAATCCTGACCTGATG
>105.lm_ll_10026
AATTCAGTGTCCGTGACTCTAAATCTAACGTTTTTTTTTTAGTGTCCGTTTGTCCTCTTGTCTGAAAATATATATTGTACTACTGATGTTATTTTCTTCCTGTGCGTATG
>105.lm_ll_10060
AATTCCAGGATAAGGCAGTTAAAATTTAGCAAGCTGGCCAGGATAAGGCAGAGACATGTAAGCACCAGTGGCTGGCCAGACAAGGACAGACACAGAACAGTTTGAGAAGA
>105.lm_ll_10110
AATTCAAGTCCTAGGAAGGTGGAAATACAGAACCAGAGTTTACCAGAGAAAGGGATGAATGATTAAAAATACTGGTTAACTCTTGCATTAGAGAGGTAGACAGAATAGGG
>105.lm_ll_10136
AATTCTCCGCTCTTAACATTCTTGATTACTATTATCAATATTTTTCATGTGGAACAGACATTGCTTCTAAAGGTTAACCAATATATGTCCGTCATGAAGACAAATAATAC
>105.lm_ll_10185
AATTCCTTACCTAGTCGGCTGGCGGCGGGAGTGGTGGAGTGGTTGAATGGGTGTGGTGGGTGTGGATGTTGCCGAGAGGTGATAATGATGGTGGTAGTGGTGGTGATGGT
>105.lm_ll_10188
AATTCAATTCTTGGAATTATTTGCTTCCAAAGAATCTGTCAAAAAATTTCGCATTTAGTATTTGTGTTTCACTTCCCTCATTAGTAAACATTATGACCAAGCAGTCTGAG
>105.lm_ll_10191
AATTCAATTAGTGACACATCCCAAAGGCAGCAATAGTAAGCATCCATGGCATCCACAGCACTCCTCTCCTGCAGGCAGCGGAGTGCTGTACAGTAGTCGATGTTCTCTAG
>105.lm_ll_10198
AATTCAAAAGAAAATTACAGAAAACGTGTCTTTTCACTATTTTACGTAGAAAAAGCTGAAGCGATACAATCCATCATATATGAAGAAATAGAATAACATTACCAAAAAAT
>105.lm_ll_10246
AATTCCATTCACACCAGCAAAGACAATGAAAATATTCCCTTCGTGGATCGTGTAGAAACCAAGCATGATATTAACACCCAACACACACTAGGCAGTTGATAGAAACTTTC
>105.lm_ll_10325
AATTCATGACAACATGAACAGACACGCAGCTCAGAGATTGTTTATTGTTTCTGAGGTGAAGCACCACACCCGCGGACTTTTGCCTGGCTTACCTGACTGTCACTCAAGAG
>105.lm_ll_10344
AATTCTTAGCTACAGCATCCGAACTGTAAATACACACGCCAGACTTTACCTGAGGAAACCGAGAGTTTTCTTGGTGTAAGTTAAATGAGTGACGTCACGTTGCAAGTTTT
>105.lm_ll_10354
AATTCCTGTTTGGGAAAACTTGTTTGATTCATTGTTTAATTCATAAGTCAGAGTAAGTCTCTTCACACCTTTATTATCATATAAAGAGATGTATTAGGTAAGGATCATTG
>105.lm_ll_10376
AATTCCTGCATAATATATGAATTGCACGAGAAAAATGACCGACACTGAAGGATTGTCTCACTCATTATCCGGCCGTGGGGACACAAGGGGTGGGCGAGGTGGGCGGAGGA
>105.lm_ll_10381
AATTCTCTTTAATATTATGTATTCATTTCTTTTATCATTATTAATTTTCCGGTCACTTGTAATTATGATTGGAAATGGCTTGGCTCTTTGGTTTCATGTTACAGGCTTAT
>105.lm_ll_10396
AATTCGAAGATATATTTTAGTTTGTGAAAAGCTCTTACTTCACAAAATATTGGAGAGAATGGTGAAATCTTTTTGTTGTTCCTGCAAAGATAAATCTGATATCTGACAAC
>105.lm_ll_10398
AATTCGAACTACTAGTCTCCTCTATTGCGGCGACGTGACAGCCTGTGTCCTGAGAGCACCGTGAACACACACGTGCTAGGGCAGTCTTCCCCTCGACTCTCCACTATAGA
>105.lm_ll_10409
AATTCTTGTGAAACTATTACCCTTCACAGAAAACACCCTGGGGTCTCCATAATTTCCAATAGAGCCTCTTAAAAGTAGTCCAAATAGGATATCGGAATGCTTAGGAATAT
>105.lm_ll_10416
AATTCTTCTTCCCTCCTCTGGTCCAGCATCCCAGCACCCTGCATCCTTTCCCTGCCCTCCCCTGCATCCCTCCCCTGCCTTGACTTTGGCCTCCGTCTGCCTCCTTCACG
>105.lm_ll_10432
AATTCGAAAGCTTCAATCTCTTATCAAAAATACTTCGCATCTCTCGTGTATTTTTAACTACGCTCCTCTGTGCTGACTTACTCTACTGCAAATCGGTTCTCTGAGTTACC
>105.lm_ll_10443
AATTCTACTCATCTCCACACGTCTTCCACCTTCCAGCCTCCCACACCCACTTACAGCCTGCCTCCTTCACTCCACCCTTGATCCACATTCCAAAAAAAATCAATATCCTT
>105.lm_ll_10494
AATTCGTCTCTAAGGTGCAGGCATGGTGTGGTGGAAACCAATTCAAGTAAATCAATGAACACCTCATTTAGGGAGTTTGGTGATGTTAATGAGTTCATTCATTCATGGCA
>105.lm_ll_10514
AATTCTTATTTGGTAAGGTTAATAATGGTTTCAGGAAAATGTTCTTCGGTTTGTTGCAATAGTTGTGGGTAAGTTAGGTGACTGAAAAATGTCAGTTTGTTTGAGTTTTT
>105.lm_ll_10542
AATTCCTGTAGCAGTTATATTCATTTCCAGTTGCAGCTAGGACAGGATAAATTACGTTAGGTTAGGAGGATTAATAACGACAGCAAAACGGCAGGAGATAAAAAAAAGTT
>105.lm_ll_10545
AATTCCTCAAATTAATTAAGTTTGCAGATAAACTTATGGTTTAGTTCATAAATAGAAAACTGAAATGTGGAAGCTATAAGATTTATGAATGATCAGGTTAAACGTACCTG
>105.lm_ll_10589
AATTCAAGAAGCGATACTCAAACGATAGTTAACATGATTTAACAGATAATAAGGGTTGATAGCCCATCGAAACAGTCTTCACCATGACTTGTCTTTACTCTCCGCAGCCT
>105.lm_ll_10601
AATTCAAGTCATAGGAAGGAGGAAATACAGAAGCAGGAAGGGAGTTCCAGAGTTTACTAGATAAAAGGATGAATGATTGAGATTACTGGTTAACTCTTGCATTAGAGAGG
>105.lm_ll_10607
AATTCAACAGTGGTGCTACCATTATAGGACTTCCGTGGAGAGACTGATCGTAATTCGACATCTCTCTTAATTGTAATGTAATGGGTGCCTTTGATATGAATGTAGCAAGA
>105.lm_ll_10609
AATTCAAAACTAAGGAAGATGGTCAATGATGCCCAGGGTAACTGGGATGAGTTTTCGATTGATATTGCCTTCAGAATGCTCATCTCCAAGCAGGCTTCTACAAAATATTC
>105.lm_ll_10632
AATTCATTGAAGTTATAGGCGATGGTAATATTAACGGCAATGATAATAATAATGACAGGTAATGGCTTAATATAGTCCACACAGGTATCTTAACAAAAACGAGCATAGAG
>105.lm_ll_10640
AATTCTGAAGGCTCAGTTCCTATAAATATAAAGCACTCGCCACCTGCAGCATACTCCACCTTTTAATACGCTTATCGCCTCCCGCCACAACCACCAACATCGCCGATGCA
>105.lm_ll_10649
AATTCATCGGCCTACAACATAATGCCGAGGACTTGACTGTACACTAGACTGCGATTCCTAACCCGATGGTCGCGGTAACGCGCCTTGCCCAGCGCCGCTGTGCAAAAAAA
>105.lm_ll_10653
AATTCACCAACTTAGTAGCTATTTGCTGGTGACTGTTTAATAGTAACATGCAGACATATGGGGATTAGGATTCTGGAATGTTGGGCATCTTGCTATATTGATTAGTTGAA
>105.lm_ll_10684
AATTCCTTTCTGATCATCAGTCAGCCTGTCCACAACAACTGCAAACAAGAACGGGCTCAAGGCCGATCCTGAGTGCAGTCCTACTTCCACTCCGAAACATTCAGTCATCC
>105.lm_ll_10689
AATTCCATGCCACATTTGTCATGATGCTGATTTACTTAACACCCTTCAGCTTGGGAGAATATATGCCCTTAACTCAAACAAATATAAAAGACTTGGCGGCGTTCATGCTG
>105.lm_ll_10699
AATTCAGTCTGAGGTAAATGAGTGAAATATGCAGATTTGTGTAGGAAATTTATTTTATACTTCTAGATCATTGATATTTTTGGTTTAGGAGGCCAGTTTTATCATTGTAA
>105.lm_ll_10726
AATTCATGTCATCTCCTTGGCTTGGATACTTAGCCCGTTTTGAATGGCCCACTCTCCTTCAGTGACAATGCAAATTGTAGCATTTCTCAGCAAATCTTATTGATTGGTAA
>105.lm_ll_10737
AATTCATAACACGTTCCTGATGTGTCTTGGGGCGATCTTGACGCGTAAATTAGGTGTTGGTGAGGATAGCATTGGCTGTAGCAAATGTCATCCATGGTTTCACTCAAGCC
>105.lm_ll_10747
AATTCAGGAAGTACGTGAGAGGGCCCCAGGAGGTGATGGTGGCTGTCAGGTGCTTTACGTCACACTGGGTGGTGAAAGGAGGCGTTGGTAGGGAAGGAGGAGAACCGGCT
>105.lm_ll_10754
AATTCCTTCAAGAGGGAGGTTTCAAGACACTTATTCATCAATTTTTGACTACTGCTTTGACCCTTTTATGAGACTAACATTTTATTGGGCATTTTTTTTTACATTTTTGT
>105.lm_ll_10811
AATTCGGATAGGATGAGGAGTACTAAGAGATAATACAGGAAAGGAAGGAAGGAGGGAGACGGATAGAGGAATACAGTAGTGAGTAAACAAAAGGAAAGAGAGAATAGTAG
>105.lm_ll_10872
AATTCTAACACACACACTCACTCACTTTATCATGAATACAAGACGGCCAGGTTCTCTCATAGCTATTCCGTGTCTTTCTCATAAACCTTGAAGAACTGCATGCATAAAAC
>105.lm_ll_10875
AATTCTACATCTTTTTTGAAAACAGTGGTCTATTTACTTATAAGTGATCAGTAAATGTGGCCAAATTTGAAGTTTTCCAGAGTTGTCAAATATGAAGTAGATATATACAG
>105.lm_ll_10906
AATTCAATTACTGGACCAATCAATTAAAAGCCACTCACTATACAACCCCTAACAGCATGACAGCGATAGAGTCCCGCGGGGCAACAGTTCAGCGCCTCACGGGAGAACAC
>105.lm_ll_10936
AATTCTTACCCAACGTATCGTAATATTTCTCCATGTTTCGGGCCATGCCAGGCGTTCGCAATGGTTTGAGTTGCCGGTGGTCGCTGGCTGTTTTAATGTAGTTCTGGCTA
>105.lm_ll_10948
AATTCTCAGAAAAGGATTATGCTTAGCATCACACTAAATGGCAAACCTGTGAACATGCAGCTTGACACAGTGACTGATGTTACACTAGTATCTGAGAATCTCGCTAAGTC
>105.lm_ll_10951
AATTCATCACTCTAGCAGTCATCAGTCTTAGACATCAAGATTATTATTGCTCTACTCCGAGACCTTGTAACGTGTCGACCTGTGAAGTGTATATTCTCAAATTCTTAAGT
>105.lm_ll_10952
AATTCTGGGCCGTTCCACCAGATCTTGCTATTGCACAATTCATCCGCTGTCATGCCTCTAGATGCATGAGTTGCTGGGTTATACTGTGTCTCTACAAATTTCCACTGATC
>105.lm_ll_10966
AATTCTTGCCTTACATCAAGCATGCATTGCTTAGTAGGAAATATTGGTGCATACGAATCTGCGTAAAGAAGGAGATTTTTATTTTGCGCTGCTCATGACAACACATGTTC
>105.lm_ll_10972
AATTCTCAACATTCCTGTGGCTCCCCTTCATTTTTCTCCCTAATCCCATCCCGACAAAAAAGGTAAAAAATAATAATAAATAAATAAATAAACAATAAATAATAAAAAAA
>105.lm_ll_11016
AATTCAAGGAAGCTGGTCAGGTAATGGGAGGCTTTAATATTTCCAAATTGTCTGATATCCACGGTATTACAAATTATGGTATAGGTCCCAGACATATACAAAATCTTCAC
>105.lm_ll_11051
AATTCAAGGCTGACATTCTAAGAGCTTATGAACTGCAGCCGTAGGCCTATAAACAGCAGTTCCGAAAGGCCAGGAAGCGGCCCAGAGATTCTTATTTCGAATGTGCTCGC
>105.lm_ll_11052
AATTCCTGCTGCCGTAGCAATTGTACAGATGCACCAAGTAGTAGTATTCGAATGCATGACTTACAACAGTAATGACCTTTTGCAACTTATGAAGGGGAGACCCGATTACG
>105.lm_ll_11053
AATTCAAGTGTCTTCTTACTGCTCCCAGGATGGATCAATTAGGACAGCCCAGCACCTCAGCATCGTCCTCTTCTCCCGCACTAACCCTCGCCTTCTCTCCCTCCCGCAGG
>105.lm_ll_11076
AATTCAAGTCATAGGAAGATGGAAATACAGAAGCAGGCAGGGAGTTCCACAGTTTACCAGAGAAAGGGATGAATGATTGAGAATACTGGTTAACTTTTGCATTAGAGAGG
>105.lm_ll_11083
AATTCCCTAACAATGGAATGACACTTGTAATCTCCGCTGTTGGTGCATGAATTATGGGGAGTCATCAAAATCCTAATATGTGTCCAGAGGAGGCTCTCCTCAGGGACAGG
>105.lm_ll_11099
AATTCCTTCAAGAGGGAGGTTTCAAGACACTTATCCTTCAATTTTTTACTATCGCTTCGGATCCTATTCGGGAACCGGCATCTCAGTGGGCTTTTTTTTTTATTGGATTT
>105.lm_ll_11126
AATTCTTCTTTCCTTCCTTCTTTCTTTCCTGCACTAGCAAATATCTCCTCAAAACACATTTCTTCCAGTCTTTGTCATTATTTCATTGTGTTCTGAGTATCCTCTATTTG
>105.lm_ll_11131
AATTCAAAGCTGCTGCTATATATGTATATATCCGGTACATTTACATTTTCATCAGGGTGATTTACTGAGGAACTGCATGACTGTTGCCGTAATGAAGTAGTGTCACGCGA
>105.lm_ll_11149
AATTCTTCGAAACCTATGAGTCATGTGTGGGTGTTGCTGACGACCTTTGCGGTTTGGTCTCAACTCAGGACAGGAAATTGTAATCGCTAAAGAGATAAAGATGAGTCGGT
>105.lm_ll_11164
AATTCGCCCTCGACTTTTTTCCCTACGGTGGATTCTTCCTGTTGAGAGAAAGAAGACACTATCTCCTTAACACTCTTGAACTCCGTGGTCACCACACCCTCGCCGCTGAG
>105.lm_ll_11167
AATTCAAAGGAAAATTACTGAAAACCAGTCTTCTCAGTGTTTTACGTAGAAAAAACGCTAAAACTCATAAAAACCAACCAATATCAAGAAGCAGAAAATACATTACCAAA
>105.lm_ll_11169
AATTCCATGTTTGGGGAGTGTGGGAGTGGCAATATGGCGGCATCTAACGAGCTCCGGGTAATGTGTGAGGGCGCGGTGCTCCACCATTGCGAATACGAGTCACCATAAAG
>105.lm_ll_11239
AATTCCATCGGGCGCTCCATCAAAAGCCGGCCCAGTGGACAGGAAACGAGCGTCACGTGTGGAAGTTTGCCTCTGTAACTTGTTGATAGGCTGGTGATGCGCCCCACCAG
>105.lm_ll_11295
AATTCATTATTTAGTTGGAATCACCTCACCCCGTTTAGAGATACACAAATATATTTCACCAATACACTATAATGTACTGTTTAACGGGATCAAAACACAAAGCCTTAGAC
>105.lm_ll_11315
AATTCAAGAGAACAGTAACTTTGGAAATAAGGGTAGAGATAGTAAGAGATGCAGCAATGCGGCGGTGACACATTCAAGAATCGAAAACGAAAATCTTTTAATTCCGCCCC
>105.lm_ll_11339
AATTCGACTCCATGCACTGCAATAATCAGTTAAACTCAGTTTTATTGGTGCTACAATTCATGGAGGTTTGCTTCAGTTTACGCAGACCCATTCCTTTCAGGTGTCGCAAG
>105.lm_ll_11352
AATTCACCAAGAGATAAGAATGCTTTTAATTAATGTTGCAAAGAAGTGAATAAAAGCAGGTAAACAAGTCTACCTTTTTTCTTGTTTTTGTTTAATAACTGATTGAAGCT
>105.lm_ll_11372
AATTCAAGTCGTAGGAAGGTGGAAATACAGAAACAGACAGGGAGTTCCGGAGTTTACAAGAGAAAGGGATGAATGATTGAGAATACTGGTTAACTCTTGTGTTAGAGATG
>105.lm_ll_11416
AATTCAACATCCATACCTATGACCATCTATCATCCCTACCCATAAACATCTAATCTCACTTTAAATCTCCTCATTAACTCTGCACTAACAACCTGGTTAATAAATGTATT
>105.lm_ll_11418
AATTCACAGGCGCGGTAACATGACATCACGAGGAGAGAGGAACCAAATGTCATTCACATCAAAACACACACTGGAGGCCGAGGAAGGGAGACTCACCTCATCCACGGCGT
>105.lm_ll_11421
AATTCAACAGATGTATATTCATGCTCTCACTGCAGTTCCCCCCATTTCCATAGCCCCTCCAAGTATTGTGGGAACGCCGCTTCGCTCTTCATGCAAAAAATATGTAGTCA
>105.lm_ll_11428
AATTCTCTCACATATTTCTTTAAAGTTTGTGTTCTTGTGAAGCTGGACGTCTAGGCACTGGTCTGTATTCATTAATGTCAACATACGACATGCCTGCGAAATATCTATAT
>105.lm_ll_11430
AATTCCTCCTGCAAATTGTTCAATATCTGTTATAATTTCTCTGTAATATATGTTTTCATCAGCTTTCCTTCCAACATATGCCACTCATCTCAGTCTGGCAAACATCATCC
>105.lm_ll_11436
AATTCGACGAACTAATCATCTCTGCAGCCTTTGAAAACAATCCTTTTATTAAAACATTTTCGTAAAAAAATATTCTTTTGTACAAGAAAGGATTTTATATTTCTATTATT
>105.lm_ll_11448
AATTCTGTTGGCAGCCCTGTCATTACTTTATCAGACTGGATTAAAACATGAAGGGGTCCTACATACACTCGGAATACCTGATCTGTTGGAGAGGAAGAACAATGATAGGG
>105.lm_ll_11452
AATTCCGAAGTTCTTTGAAACCAACTTTGATGGAAGTGAAAGTGTGCATCAGAATAAAGATTTGAAAGAAGAGGGCGAGGAGAGAGAATGTGCACTGAGTGGGAAAGTGG
>105.lm_ll_11463
AATTCCGAATGACGGCTCGTGATGCGGCTACTGTTAGTATGGCTGCACACATCAGATCCATGCCATGATAAGCGTCCTTTTCAGCAATTGTTACTGTATTATAGTCAATA
>105.lm_ll_11486
AATTCACTCATCATGCTTTATCCTGAAATGTTTAGAGGTTAAAAGATACCCACGTCAATAGATGTCGCTGCTCTCACACAGAGCAGCTACGCTGGATAATCTGTAGTAAC
>105.lm_ll_11527
AATTCGTGTGTCTTATATTCCCTTCTCCCTTTCTTCTTTTTCCCTCTTATTTCTCTTCTCACATTCCAGCCTTTTCATGTTTCCTGTATCGTAAGAATTGTGTTTTCTAC
>105.lm_ll_11532
AATTCTAGGATTCAGTGAATGGCAGCTGTGAGAAGCCGTCAACGCGTCCCAGTGAGGTGGTGTGCTGTTGTGGCCGCGGGCACAGCCACGCCAGCGAGCACTTCGCTCTC
>105.lm_ll_11540
AATTCGGATTTAACGTTCATTTACACATAATCTATATAGCTTTGGACATTCTTTACCTTCAGAGGCCAGAGACATTACTTGGCTTCTCACGATGATCTTCCCAATTGATG
>105.lm_ll_11564
AATTCACATTTTTGCCTTATTTCATTATAGTATGGGATACTATTGGTTTTCACGTCAGATAAAGACCTTTGCAAAATCTCACTTGCTTATCTAATTGCTTTCGAAATGCT
>105.lm_ll_11603
AATTCACAAAGTAATATCAAAGTTATATTTGGCGTTGGCCAGACTATGCTAGACTATCTAGATTATGCTGTGCAGTTCTGGTACCCACATTACAAGAAGGATACAGGTAT
>105.lm_ll_11608
AATTCACAATGAATAATCATGTGCATTTTTCCTTGTCTTTTTGTCACACCGCGATAGAATCACTTAATCTCCCTGACGCGTCCTACTTGGCACGGCATCCCTTGCTCCAC
>105.lm_ll_11620
AATTCTATAACATTTTAATCCTTAACGTATCCACTTTTGATTTATCCTTTATTTATTTGCATTTTTTTCCCTTTCTTTCTAATTCCCCTCGGTTATGAGTTTTATCTTTC
>105.lm_ll_11652
AATTCTAATTAAACTACAACCGAGAAAGAAAAGGGAGAAAAAACTGACAAACAGACACACGGATGGACGAGTATGCAACAAAAGTCATAATTATCACGCTGAGGAGTCAG
>105.lm_ll_11656
AATTCTACAATTGTGCGTAGATTTTATGTAAAGAACAAAAGTTAATGAATGAACTCGCCGACTCAGTAATTGACTACATGTAACTAGATTCTGTATTGAATCATTTTAAC
>105.lm_ll_11675
AATTCTAACCCAGCTCTGAGTAAACTATACTTTATCAATAGAGCAAAAGGGTCTGTACAGAATCACAATGACAGATGATGACCTAAGTAAACAACTACTTAATATCTCTA
>105.lm_ll_11683
AATTCCAGCAGTTTCTCTACACCTAAAAATACTAGAGTTTGGACGTATAGAGCGTTTCTGGAAATATATTTTAGAGTACTTGATATTAAAAGCTGAAAGAAAATTAAAGA
>105.lm_ll_11684
AATTCGTTCTTCTTTTCCATTTTCTCATTTCTCCCTTTCTTCTCCCTTTCCTTCATATTTTCATCCTTTTCTCTCTCTTCCTTCCTTTCTATATCATTCTTCTCTGGCCA
>105.lm_ll_11718
AATTCTCCCACAGTCCTCGCCACTACCAGCGCCCCTCAGCTCTAGGCCCACCCAGGACAAGGGTCACGGAGGGCACAGCAGACCGTAACGCTGCATAACATTACCGTCAA
>105.lm_ll_11720
AATTCTCCATGTGAGTTGCTGCCTCCCTGGTTAAGAGTGTTACTAGTGGCTGGTCAGCTCTGGGTGATGGTGTAAGTGGTGGGTGCCAAAACAATATAAACACATATCTG
>105.lm_ll_11726
AATTCTAGGGATACAAATGTGGTGAAAAGATTAAAAAGAATGAGATTGAAGGGTGACAAACTGGAAAAATTGTTCTCTCTCTCTCTCTCTCTCTCTCTCTCTCTCTCTCT
>105.lm_ll_11774
AATTCTTCAATAAGAATTGGGGAGTGGGATTCTTCATCAGGAACTAGGGAGTGGGATTCTTCTGTAAGAATTGAAGAGTGGGATTCAACATCAGGAATTGGGGAGTGGGA
>105.lm_ll_11780
AATTCCCTGCCCTGCCAGAGTCAGTCAGTCAATCGACCTTCCCTGTGAGTCACAATTCATTTTCGAAGCCGCAACAAAGACCCGAGAAGAGAATCATCAACACCGCCCGT
>105.lm_ll_11815
AATTCCAAATGCAAAGGTAGTCTGGTCCTTGAGGCCACCTAATGCTTCCCTCCTGCAAGTTTGATTCTGACGGAAGAGGAAAAACAGTGGATGGGTCGACACACACACAC
>105.lm_ll_11822
AATTCCAATTAGATGTGTTGCTTAGTTACTGCACAGTGGCTCTGAAATTCCCAACTCCCTCCCTTTCACTATTGATGTCGTCCTTTTTCGACATTCAAAGCGCTGTAGAA
>105.lm_ll_11825
AATTCACCTTGTATGCCAATACAAAAAATTACGAAAAACGTGTCCTTTGGGTGTTTTTTTATCTTCTTACGTAGCAAAACAATAAAACGCATGTAAAACACACTTTATGG
>105.lm_ll_11826
AATTCCACACAGTGTTTTCACCTTATTTTTTCCTTCACGGGCTCCGCGATATCGTATGAATATGAGGGAAAGGCATGTGAGTCTGTGCGGTGCAATAGATTTTAAAGAGA
>105.lm_ll_11828
AATTCATTATTTGTTTAAATGTTTCTTTTTATGAATAATAGAAACAGTCGATATGTTAACCCATTCACTGTTATTTGGTATATTTTTCTTTAATCTCTTAACACTCAGGG
>105.lm_ll_11829
AATTCATTCAAAAGTCCACCACCATCAACACAAAGGTTTCAGCAATTCCACATTCTATTTAATTATCAAACTCTAATAGGATCAAATGTTACTGAATTTTCCCCTTCTGA
>105.lm_ll_11835
AATTCATCCCAGGCCCGAGACCTCCTCCCTCACTCGTCCTTGAGATCACGTAATAGAAAAACACATGCAGTGAACTTTTATATTATTTGTGAATCTATGGTGATAACGGC
>105.lm_ll_11877
AATTCATTTTTAGAGTTTGAGCACGTCACTGGAGACCTTCCGCTCAATAACGAAGTTAACTGACAGACCAATTTAGTGGACCGATTGATATTTATGGTCTATGGGACGGC
>105.lm_ll_11883
AATTCCCGGATGCGCTGCCTCTTGGCCGGCCAGCGGTGAGCACCATTAGAGCCGAGGGAGGCTAGGAGGCGCTTACGGGGAAACTGTGGGAAAAAAATTGTTGTGTGCCA
>105.lm_ll_11921
AATTCATAGTCGCTTTGACTCTCGCCTCCCACTTCCCTCTGTGCCTTTCTACGCCAGGAGAAAAGAAAAATAGAAAGTTAGTGGTCCTCAAACTTATAATAAGTAAGAGG
>105.lm_ll_11928
AATTCATGTGTAAATGAGGAACTTCACAAATTAATCTGTATGATGGATAAAGCTTTGTAATTAAGTTACATATAAGGCTATTTAGCTAAATAGCTACTGATGACTTCAAC
>105.lm_ll_11929
AATTCATGTCCACATAACAGTGAAAAACACCTAATTCAAACAAGGGGCTGTAAGCTCTTGGCTAGAGTTATTCAGTAATATGTATCTATACAAAATGGTGGTTGTTCTAG
>105.lm_ll_11952
AATTCATAAGTGGCTGTAGGATATAAATGTTTGTTATTGGCTAAGTCTCTCTGTTCGCTTTACCAAGAACGGTGGAGGGATTACTTTTGTTGGTATTGTCATGTTTGTTA
>105.lm_ll_11992
AATTCAAAGCAACTTTTCAGTGTTTCCATGATGCTCCAAAGCACACTGTGACATTAACATTCCCAGCATCATGCACAACTTTGGAACAATTAAATAAATGAATTTACATA
>105.lm_ll_12030
AATTCTCTTTGGACTTTGGTGAAGAAACCATTTAACACTGATGTGGAGTTGTTACTGGAATCACTGCAAGAGGAAGCCATCGATTTGAAATGTGACTCGAGCGCGAAAAG
>105.lm_ll_12051
AATTCTAACAAGGCATACGGTGTGGGCGGTTGGGCGGATGGGCAGAAAGGCAGTGTGGCGCCCTGTCAAGCAGGAGGCAGGAGGCAGCAGGCGAGGATGCGGGTGTTGCA
>105.lm_ll_12211
AATTCATAGATCTTTGTTCTTTCTCTCATTTCTTTATGGCATCAAATTGAGAAACCTTTGCTCTCTTACTTCTTTCTTACAGTGAAATAATGCATGTTTCCTCTCTTTCT
>105.lm_ll_12221
AATTCATCGGGGAAGTGACAATTGATGCCAACAGACCTTCGCAATGGTCTGGTGGGTACGTTCAGTGGCTGCCAACACTCTGGACTGGTGGAGTGATGTGTGGCCTGACA
>105.lm_ll_12271
AATTCAGCCACAGGAGAAGGTCGAGACGCCACACCACGCCACGCCAAGCCGCACCACGCCACACCTGCCTCTTGTCTTGCCGCACGTGAAGGTGATGGTGGTGGCGGAAG
>105.lm_ll_12282
AATTCAGGCGTATCTTTCATCAAAGATGGAAGAAAATTATGCATTATAGATAATGTTTGTGATATTTTGCTCCAAATAAAATTTTAATGGAAATTATGTATTATGATTCA
>105.lm_ll_12300
AATTCAAGATAAATAGTGATTCTGCCAAAAACCAGTTGACCTAAACACTTAAGCTCTTGTTTTGTTTACTTCCCTAATGCTCACCCATACATCCATCCAACTTTCTCTTC
>105.lm_ll_12384
AATTCCTTGAAGACCTCATCCCAGACACATCCTACGGGAGAGAAGTGAAGGATTCCATGAGGTCACAGCGCCAGGGGTTAGGATATGCAAATACGGGTAATAGGGGGAGA
>105.lm_ll_12389
AATTCTCTCATTTCCGGGTATTCGTTGCCTCAGTAACCTGGGAGGAAAGGAGATTGTGGCTGCGGTTATTCTTAAGGCCTCGCCATAGGGAATGAATGAGCGGCACATGA
>105.lm_ll_12397
AATTCTCGTTTTCTATAACAGGCAACACTTAACCCCATTTTCTTCGAGACCAGGGAGAACATTAATTTTTAACACGGGAGGGACAACTGGGAGACTGTCAGCCGGGAGGA
>105.lm_ll_12413
AATTCCTTCATCATCACACCAGAACCCAAACCATTTTTGTGTGTATGTATTTATTTAGTGAGGTGCCAATCTCTAATATGTGTAGATAGCATGAGCAGATGTGGTAGTTC
>105.lm_ll_12452
AATTCTGTCCTGATTGTTTAATATGAGAACTTCACGTATATCTCCTTCGTTAATTCATTCTACCCATTTAAGTACTTGTATCATGTCTCCACGCTCCCTTTTCTCTAGTA
>105.lm_ll_12453
AATTCCTCCAAGAGCTTTTAAGATAGAAATTGAGGCCATGTGTGACTCCTGCACTCAGCCCTACAAACATTTTACACTCGAGCCTGTCATTCATCAGATCTCTCGCATCA
>105.lm_ll_12462
AATTCTGGGAAATAGAGAAGGAGGAAGAGGAGGGAGGGAGGGAGGGTTAGAAGGAGGAGTGAGCGGAGGGAAGGAGGGTAAGAAGGAGTGAGGGAAACGAGGGTCAGGAG
>105.lm_ll_12493
AATTCCTCTTCTGACAGCATGGAGCCAAATGGCATCACTCCCACTATCTCTGAAATTTACAAATACAGAGAGCTTCCTGATATCCAACACTGTATTATACAACATATCAT
>105.lm_ll_12527
AATTCCTTGCGATTATTTTGAATGAGTTTGCTCTTCTCTTATTTATGACACAAGTGGAGATTCCGAATGTCTATATTTAGCATTAACATCCGAGTTGACAAAATTTAGCA
>105.lm_ll_12540
AATTCTGCGTCATTTGGAGGGTAAACATTCTTGAGAACCCGATTAGTCATCAACTATTATATTCTAGTCCTAATGAAAGTTCAAAGCGTTAAAAAATACGAGTCGTGGAA
>105.lm_ll_12545
AATTCTGCTTACATCCCCCTTGTTACAACCCCTATACCACTTAAAAACTTCCATCAGATCCCCTCTTAACCTACTTCTCTCTAAGGAATATAAATTTAACAACTTTAATC
>105.lm_ll_12552
AATTCTGATTCAGGACTCCGAGCTGGCAGGTGGTTCAGAGCGAGGCTTGAAGGCCAGTATTGTTGTGATGGCGATAGCGATTGGGTTTGTGTTGTCGTGCTTCTTGAAAT
>105.lm_ll_12560
AATTCTGAATGTGCTCTTGCCAAGGTAAGGCTGCAGAGACCATTCCTTTCACACCTGTCATCATTTGTACGGTGTCTTCAACCTCATCCTCTCCTTCCTTTCACATACAT
>105.lm_ll_12611
AATTCGGACCAAGACTGAAGTCATCGGGCAAGTATGACATTCGCCAATCAGCTTGACAATCACGATGGAAAGCTTCAGGTCCTTGCTCTAGAAAATAACTTAATGTGCAT
>105.lm_ll_12638
AATTCTGCAGAGGGAATGTCAACATAAGGCACTGCAATGCTTGGGAAGTGTTGTGCAACCTGTGAGGAGCTGCACACGAGAAATGACAGGAATTAAAGAGCAGTATAATG
>105.lm_ll_12656
AATTCCACACAAAGAGTCCTCCATCTTCACTCCCAGAGACAACCCATGTTCCACAGGGGCTGATGCAGCTCCGTAGCTGTTCACGCACGTTGAGAGCACCGCGAAGGTTG
>105.lm_ll_12685
AATTCCCTCTCACTCTAAAACAATCTCTATTGCATTTAATAATGTAGTATTACATAAGGGCTCAGGTTGAAAACTTGGTCCTCAGGAAGGAGGTGACCAGCAGGCAACTC
>105.lm_ll_12706
AATTCAATCAGCCAACCAGCTCGAGTCAGACAAGGGGATAGAGGCCAAACATCTCCCTCTCATTCACTGGTAGCGTATGACTTCGTATGTCGTGACCGGTATTGAAGTGC
>105.lm_ll_12710
AATTCCTGACCCTCTCTTGCCACTCCTACACGCCCTGTCAATTAGTCCGGGGTAAATAAGGGAAGACAAAGACCAAGAGGAGGAGAGACAGAGAAAAAAGAGAGAGACTG
>105.lm_ll_12712
AATTCCTGAAGTGTTTAGAAGTAAAAGAAATTTAATTGAAACATATAGATATATCTAACTTGGGTTGAGATCCCTTAGAAACAGAGATATCTGTCAGGGCACTAGACACA
>105.lm_ll_12717
AATTCTTCACTACAAGAAATAGTTTGTCATGTGCTCTTCGTCACTTAGCCAGCGGGGCGTGAATGTGACGCGAGACAGGACAAGGTATTATTGACAGGTTCTCCCATTCA
>105.lm_ll_12735
AATTCACATATTGACTGACTTCCATATCATTTATCGTTTTGGTGCCTAACATGCTGAAAAAACACTGAAAAGACAGGTTTCTGGTAAAGTCGTTTAACTTTCCTATATAT
>105.lm_ll_12742
AATTCACATTCATTGCAGTGTTTTGTTGACTAAGCAGTATTGGTTGTTGGTTGCATTGGTTGTTGGTCTGTTATGTAATAATTACTCAAAACAGATCCAGCACTTGGCAG
>105.lm_ll_12775
AATTCACGAGAAAATAACCTGCGTTTGGAGTCACTTATGATCACTTGTGGAAGAGTTTTGTGTTCACCCCGTGACCTGTATATATGAGTAACTGGTCTGTCTGTACATAC
>105.lm_ll_12809
AATTCCAGCGCGGCAGGAGGCGGAGTCTGCAGTAACTCCGGCTCGAAGTAGGCGGGGTTGAAATAGAGTTTCCTCCGCGCCTGTGCCTCGTGGTTCTCTGCTGAGGTCAT
>105.lm_ll_12833
AATTCCAGACAGCCCCTAATTAGGCATCATAGAATGTGTAAATGTTAAATAATGCGTTATGAATCTCCAGGATGCAGCTGAAGGGGTACCAGCTCATCGGTCTGAACTGG
>105.lm_ll_12875
AATTCCGTGGACGAGAGTTAGATAAGGCAATACGATAATGAAATGTATAATGCAAGAGCAGGGTTAACAAATACGTAGGTGTATTTCTATTCTAAATTTATTTGTTTTTT
>105.lm_ll_12888
AATTCATGTTAACAAGCCTGTCCTTGATATGTTGTTTTGTACAGTCAGTATGGCGAGAGAACTTATTAGTTGTATCTCTGTTGGCAAGCTTTCCTTTTTCATGATCTTTG
>105.lm_ll_12904
AATTCAGGGTAACATACAAAAATTTAACTAACTAAACAGAATGTGTAGGTAGTAATGATAATTATTATTCTATTCGTTTTGTAAAATGTAATGTCAAATTCATCTCCAGA
>105.lm_ll_12971
AATTCTTAATCCAATACCATTTTGATATTGCAATGTTAACTTAGCAAACTCCTTTCCTCTCGAGCAATAATTTCCTTCCTAATCAAGCTAATGCACTAGATTGCCTCCTA
>105.lm_ll_13021
AATTCGAATGGAAACCTTTGCTAAAGAAATAAATTATAATATTTTGCTTAGAGAGAACAAAAACAACTTTGCGTTGCTGAGTGTACACCACTGGAAAGCATGATGGCGTT
>105.lm_ll_13027
AATTCTTTGATGCAAAATACCTGGAATAATTCTTATAGCCTGACAGTGTTACTACTCGTTGCTACTGTTCCTACTTTGCACTTATGAACTTTCACTTAGGAAAGATATTT
>105.lm_ll_13034
AATTCCCTGCCTATCATAAAGGTAAATGAAAGGGACAGAATGAAGGGACTGGGAAACTCCACTTCTGTATTTCCATCCTTACAATGAGTTGAGGTACATATTTCATCTTA
>105.lm_ll_13035
AATTCCTTCAAGAGGGAGGTTTCAAGACACTTATCCACCAATTTTTGACCACTGCTTTGACCCTTTTATTGAACTGGCATTTCAGTAGGCATTTTTTTTTTTTATTATTT
>105.lm_ll_13040
AATTCAAGGTATAGGAAGGTGGAAATACAGAAGCAGGCAGGGAGTTCCAGAGTTTAGCAGAGAAAGGGATGAATGATTGAGAATACACATCGCCTCAAAACAGTGCTGGG
>105.lm_ll_13079
AATTCAAGTTAGAATAAGCATAATGGTAAAAAATAAAGCATAGATAACATGAAAAGTAGTATTATGGATAGCAGGTAATGGAGACGTAGCAGTAACAACTAGAGTAATAA
>105.lm_ll_13085
AATTCAAGTCATAGGAAAGTGGAAATACAGAAGCAGGCAGGGAGTTCCAGAGTTTACCAGAGAAAGGGATGAATGATTGAGAATACTGGTTAACTCTTGCGTTCTTTGCA
>105.lm_ll_13169
AATTCCATGAAATAGTTTAGTCATTGAGTATACTGCATTGAAGTACACACAGCTTGAATAAAAATAAAAGTAATTACTTTGACCATTGTAGCAAATTTGTATAAAATATT
>105.lm_ll_13206
AATTCATGAGATGAAGAGCTTTTGATTTCACTCTGTCTAGAAGAACAGTATGAGTCAAACCTCCCTATACAAGTGGAGCATACTCAATACATACATAGACGGATAAGGCC
>105.lm_ll_13249
AATTCAGGCCCACTTTATACTTCGTTCTCGACCTTGTGCAAGCTAAAGGCAAAGTTTGATGCCCGGAGCCTTTCAGAACAGAGCAGGGCTGGACAGAACTGGACAGGGCG
>105.lm_ll_13260
AATTCCACACGCTTCTAGTCTGCTGCCACCGATCATCCTTTCACTAATAAGTAATCTTACTTAACCTTGGTGTCCTATATGTTGCAAAGCGAGTAACTAGCACCTTATAA
>105.lm_ll_13274
AATTCCACAATAGATGGTGTATTCAGACCAAAATCTAATATATCAAAGAATGTTTCACATTATTAGCTACTATTACTGTAGGTTTTTTTCATATGATCATTGTTAGAATT
>105.lm_ll_13277
AATTCACTCATAACAGTAATAATAGCATTTGCAAAAGAGAAACATTATGCAAATTTATCTTCTAGCGAAGGAGAGAGAGAGAGAGAGAGAGAGAGAGAGAGAGAGAGAGA
>105.lm_ll_13293
AATTCTAGGGCCTGTATACTTAGATTTGCAGGGCCTGTATACATAGATCTGTAGGGCCTGTATACATAGATTTGCGGAGCCTCTGCATTGAAACGCTTTTGAGTGTCATA
>105.lm_ll_13322
AATTCTTTGCTCAAACCATGACTGAGTGGGGGATTAGGCACGTCCTGTCCAGTGCTTACCACCCTCAGTCACAAGAGAGGCACCATCAGACCTTGGAAATCATGATGAGA
>105.lm_ll_13337
AATTCCACTAACACTGCTCTTCTAGACAGGATAGAATCAAAATAATTTTTTTCTATCAACTACTCTCCTGTAAGTGATTGTCTTAAGTCTCTCTCATCACCAAAATGTTG
>105.lm_ll_13348
AATTCCAACCACTCAGACGCATCGGGAGGAAGGAAAGCAGACGGGGGAGTATTACGCACAATAAGGAGGAGGAGGAAGAGTAAGAAGAGGAGGAGGAGGAGAAGGAAGGG
>105.lm_ll_13377
AATTCCCTGGACACGTAATGAACAACTGAACAGTGTCAAGGCTGCCTCTGTATGCCCCAGAAGCTTCCGAAAAGGGCGCTCAAATTGATGTTTCTTTCCATTAAGGAGCA
>105.lm_ll_13460
AATTCTTCACCGTTTAACTATTGCTAGGATTAAGAAAAAACACTCTTGAAAGTCCCATGCACTTACACTGAACCCTTAGTAAAACCTTTTTCAGTCACTTTGTGAACTTT
>105.lm_ll_13552
AATTCATCACTTGGCCCATCTAAAGTCGATCTCGATATTACCAACAAGTTACCAATGGCTAACCAGGCAGAGGCGTCACGGAGCGAGGCTAGCCCCTTTGGGGGTACTTC
>105.lm_ll_13580
AATTCTTAAACAAAAGTGGCAAAGCAGAATGAAGCGTATTAAGTTAAACATAATATAATACACTTTAGATTGTGAAATTGCGTAGACGACCATACTCCAAAGAACAGTTA
>105.lm_ll_13585
AATTCTTGATGGGTAAAACTTGAACTGACATGTACATACTCCTGCTAATAGAACCTTTTGATAGTTATAGACAGACTGGTGGAGATGGAGATGGATGGCCATGTTGATAT
>105.lm_ll_13590
AATTCCCTGCAATGCTGACGAATGTCCAACAGAACATAGTTAAGGAATCTGAGTTGTCTTGAAGATGCAGGTGGCAACGCAGCGTCAGGACGTCAGGGAGAGGAATCTAT
>105.lm_ll_13607
AATTCTTGGGGCAGGTCAGGGGCAAGATCGTTCACCGTGTTGTGTGCGTTAAGAGATCTTTACCAGCCAGCCCAGTGGGGAGAGCTTGATACTGGCGAATGGAAGACAGG
>105.lm_ll_13647
AATTCAGGTCCAGCGTCAAGAACCACTTTGCTTCTCCCAGTGCATTCAGGGTGTCATCGACACGAGGTAAAGGGTACGAGTCCTTCACCGTCACCTCGTTCAGTGCCCTG
>105.lm_ll_13649
AATTCGCAATTTTGGTGTCATCAGCAAACTTCGATATTATACTGGTAACACTCTCATCTGTGTTGTTGATATAAACAAGGAAGAGAACAGGTCCTAAGACTGATCCCTGT
>105.lm_ll_13655
AATTCTCCCTCCTTCCGTCTCCTATCGCCTAATCCACCGTCTATTCTATCTACCTTTCGCCTATTCCACCTTCTCTTTGCTCTAGAATCAGGCCCAGTACCCTCTCAAGC
>105.lm_ll_13673
AATTCTTGTTCTAAATTGTTTTAAGATTATTTATTGTGTTTAGGTATACTGTTTGGTAATTGTTGGATGTTATATCTAACTTTATTAATGTTTTCCTGAATAAACTAGTA
>105.lm_ll_13678
AATTCTGATCACAGAGAAATGACTACATAATGTATGATAAAGGCAATCTGATTGGCCACTAAATTGCCCTTTCTGGCCTCTAAAGATGAGCGACATATCCCTAGTTGGAG
>105.lm_ll_13707
AATTCACCGTCAGGGAGAGCGAGGAGGAAATCTTGGGTAGCGGTCGTCAAGGTTAACCACAGTCACCCACGTCCCTACCACCCGCCACTTAGGATGGACGGGAAGCTTTT
>105.lm_ll_13722
AATTCTATGCCTCAGCAAAAACTGTATGACTATTTCATTGATCCAATCGGACCATCAGAAGTACTAAAAATCACTAAATCTATGGGGCGAAACAGGAAAGGATTAAGGAC
>105.lm_ll_13770
AATTCGGGCAAATGAGGTATTAAGATTAATTTTCAGAAGTGTTAAAAGTAGAAGTTCCAAAGTAATATTAAAGTTATATTTGGTGCTGGTCAGACCTCATCTAGGCTACG
>105.lm_ll_13786
AATTCGAGGTGACCGGTCGTCCATCACTAATGCCTTAGATTGGACGACACTTTTGACCGTTCTTTTTAGAACTGGCACCTCAGTGGTCCTTCTTTCTTTCTTTCTTTCTT
>105.lm_ll_13787
AATTCAGTATCCCGGTAGTTAACCATGCGTTTCGGAGTTTTTTTTAATTTTTTGTGTTATATATTTGGTTTTTACTGGAAAGCATTTGATATAAAGTTCATAAACAATAC
>105.lm_ll_13795
AATTCTCTATTTTGTTGTCATCAGCAAACTTCAATATTATACAGGTAATACCCACATCTATGTCGTTTATATAAACAAGGAAGAGAACAGATCCTAAGATTAATACCTGT
>105.lm_ll_13822
AATTCACATATTGACTGACTTCCATATTATTTATCGTTTTGGTGCCTAACATGCTAAAAAAAAACACTGAAAAGGCAGATTTCTGGTAAAGTCGTTTAACTTCCCTATAT
>105.lm_ll_13824
AATTCGACAGGAGCGACTGTAACTTAAATATTCATTCGTAAAGTATCCATTCTCTGTATCTTTATTGATATGATGAGACGGAGGTTTGTCTTATCTCTGCTACACACACA
>105.lm_ll_13830
AATTCAACTATCAGGTATGGATTATTTGTCTTATCGAATCGTGCAATATTACGAATGATTCAGGTTTTAAGACAACAGGACACTAATCTAACCTAGCATTCATTACCTAA
>105.lm_ll_13837
AATTCAGATCCTTTCAGCTCTTCTGCTTCTCCTCCCCTCACTTCTTTCTTTCTTTCTCCCTTCCTTCCTCCTGCTGCTCCATCTTCAGCCTCTTCCTCCTCCTCTTCCGC
>105.lm_ll_13858
AATTCAGTTAAGCACAAGAATACAGCTGCTCTGCTTGATGTGAGGGACGTGTTTATACACTGTTGTTATGATCTTATATACATTTTGTGTACTTATCTGTAAATACTTGT
>105.lm_ll_13860
AATTCATATTAATAATAACACATGAATGATAAAAGAAATTATAATAAATAATAACAGAAATAATAAGATAGTATTATAAATATATAGATAGCAAAGTTTATACATATATT
>105.lm_ll_13866
AATTCTTTTGCCAAGTGACACGAAATCATGGCATGATTCCTATGTAAGTCTTATAAATTATAATGCTGTTTTGAGGTGACCTCAAACTACTTGAAGCCACACCTGCATCA
>105.lm_ll_13899
AATTCTGCGGCCCCTTCAGAGCACAAAAAAGTCTGGTTTCTCTGCTCCACTGCCTCGCTTGTTTTGAGACGCTAGTTTTTCATGCCATACGAGAATTTTACATCAGTCAC
>105.lm_ll_13903
AATTCATATCCAGGATAATTAATGTACTCCTTAGTTCGCTATACGAAAACTAAATATGACCAAGAATAACAGATGTTTACATACATAATTTAGGTTTAATAATGCTAGTT
>105.lm_ll_13909
AATTCACTGATAGGGATAATAAGTGAGTATGAGCATATATTTTGTTTAGGGACTGCCACGTGAATTAATTTGCTGCAGTTAATCTTATGTTCTCGAGTTCTTACAGCAGG
>105.lm_ll_13946
AATTCCTGTGGCCATCTCTGCTCCATGCGGGCCACCAACTCACTGCGTCTGCTACCCACGTGCCCCTGCTCGCCAGGGCTACTTCAGCTTCATCGCCTCCGGGTTAACTG
>105.lm_ll_13954
AATTCTGATAAGCTGCAGTTTAATTTTGTTTTCAAGCAAATATTATTTACAGGGTAACCGTCAGGTAGTATACATCTAGTAGTTGGGGTATGGATTATGAAATGACTTGT
>105.lm_ll_13993
AATTCTGATCTAAGTTCAAGACTTGTGAATACTTTGTTGCCTTTACCTATAGACCATAGATCATTCAAGACAGGGAGGGGATATATACATGATACAACTTTTAGCTTAAA
>105.lm_ll_14022
AATTCTCCGGTGCACTGTGTCGTCGACAATATAACAATTACAGTTTTCAAGAGCAGATCAGACTAGCACCTAGCCTCTAACCTATAGCCAAAATGTTATCTATTGTCATA
>105.lm_ll_14034
AATTCTTGCTGCTTTTAATGTTTTATCCCCATGTTGTTAATGAATACCTGTAGAAAAGATTTTTTTGACACAAATAGTAGTTTTAAAAGCCATATTTTTTCTCATATTTT
>105.lm_ll_14062
AATTCGTTAGTTTGCGGAATTTTCCTGATGAATGGCTGTGGTTTCTTGCCGACCTTTTGCATCTTCTGCAGCTTGGCGTTTACGGACGCGGCCTCGGCAAACTTGCGCTG
>105.lm_ll_14107
AATTCATCACAGCAAACGTGGGCGTGGGCGCGGGCACGGACACGAGACAACAGTTGCTGACCCCTGCCACGCAGCGACGCTCCGCCATCCCGCAAATCTCTCTTGCCTCG
>105.lm_ll_14119
AATTCAAGAGGCGGAGGTATAAAGGAATGTATACTTAGGAGAGAGTGAAGAACGTATTGTTAACTGCGATATGCAACAATTCACAGTACTAAAAGCTTTGGAATGTTTGG
>105.lm_ll_14154
AATTCGTTGTTCTCTTCTCTTTTTTCATCCTCTTCCCCCACAGAGTTCTCAGCACTGGACGGCCCATTGACGCGAATCGTGTAGCCAGGATAGGGTTTGGGCCGCGGTCT
>105.lm_ll_14155
AATTCCATCTTGTCTTGTAAACATCTTTTGAACATTATTTCAAATTTAAATGAGTTCTTTGAGAGCCTGTTTTTAATTTGGTATACTAAATGAGCTAATGCACAGTACTG
>105.lm_ll_14210
AATTCTTGTATTTTCAAGCTAAAACAAACTGCTCCAAGCTTCCTTAGCTACGAGAATTACATTTCGAGAATTACAGGAATACCATCTTGAGACCATCAAAACAATATATT
>105.lm_ll_14240
AATTCATTGCACCTCCACCAGATTTTGGCAGGCAATCAACACGGACGGCGTGGATCTACCCATTCCCCGTGAGCTATGGGAAGAGACTGAACGTAAAATCACTGTACGCG
>105.lm_ll_14247
AATTCAGTACAGATACTTATCCATTCTTACTTTGCTGACAGATTGTCAACCTCCAGACCTGAATAAGCTCCTCTTAAGTTTTCTTATTCTAGCTTTCATAGGAGACCCAA
>105.lm_ll_14267
AATTCTTACCTCCATTCTTATAAAAGAAATCTCGATGAAACAAGCAAAAAATCAACATCTTTCACCTCACCACCATCTTCATCATTAGCACTATCTTCATTCATTCAATG
>105.lm_ll_14289
AATTCGATTAAAATTGGCTAACAAAACATGGATTCTTAATTCACACCAAGACACCAGCAGTTTCAAATTTAAGCTCGAGATGGCTAAGTTATGGGTTGACCGCGTCACGC
>105.lm_ll_14300
AATTCTTGACAGTGGCCAAGGAAGTTCGTGAGGTGTTGGGGGCCGTGGCGGTGGGCTGGTCATTAGGCCTTGCACGGCTCTCACTACTAGGACAGGGGGTGGCCCACGCT
>105.lm_ll_14344
AATTCCTTGCCTTGTCCTCTCTCGTTTAGTTTCTTCTACTTTTTCCCAATATTGCATCTCCCTTTGAAATCTATGCCGTTTGTTCTTTGATGTTTGCCAACCTTCCATTG
>105.lm_ll_14432
AATTCATCTTGGGAGTGGCAGAGGAACGCCCCGTGATTGGATGAAAGATTGATGCTCCTGTTCTTCTTTCTGCGTCACACTGTCCTCACCCGTATATGTCTCTCTCTCTC
>105.lm_ll_14443
AATTCAAGGTAAGGTAAAGTAATACTACAGAACTTGTTCTGTATTTATTAAATGAAGAGTTAAAGGTAAAGAAAAATTTGAAGTTAATGAAAACTAAAAACTAAACTAAA
>105.lm_ll_14466
AATTCGAGTCATAGCAAGATATACCCATACACTACATATTTCCTTTTTCTTTTTTGTGATCGTATCTGTTGCTTAAATTACGTGAATGACAAAGGAACCAAAAGCCGTTG
>105.lm_ll_14475
AATTCTGGCAAAATTCAGTGAAATTAGGTAAAGAAAAAAATTAAAAAAAAAAATAATTTTAGCTTTTTTCCGGAGTTATGTACCAAACCCTGAAGTGCATGCAAAGCCAC
>105.lm_ll_14480
AATTCACATTAAACTATCGCCATAATCATGAAAACATCTATGAAATTCTTGTTGATGATTTCTAGTGCAGCTTATTCGAACCGTAATCGAACTGAGGCTTCTAAACTATT
>105.lm_ll_14489
AATTCTTTATCCATTGACCGCCTTCCTCTTTTATCTGGCGCCTTCTGTCTCCCAGGGTCCTTTATTTCCCCGTCTTTTGTCTGTCTCCGTCATGTTAGAGTCACATTTCC
>105.lm_ll_14516
AATTCTCTGGTATTTTAAGAAAGTATTTGAATAATAAGAAATCCATTAACTTTGTGGTGTCTTGACGATCTCTTTAAAAATCAAACTAGTAGCTACTTAATATTAAACGC
>105.lm_ll_14539
AATTCATTTTGTCGTTTTGGTACCTAACGATGTCAAAAACACACATAACACTTTTTTGGTAATATTGTTCTGATTCTCCATAAAAGGTGTGTTGAACGCGTTTTAGCATT
>105.lm_ll_14564
AATTCAAATCAAAGGAAGGAGGAAATACAGAATCAGACAGGGAGCTCCAGAGTTTACCAGAGAAAGGGATGAATGATATGGAATACTGGTTAACTCTTGCATTAGAGAGG
>105.lm_ll_14585
AATTCGAACGTTAAGAGCAGTGGGTATTAGAAGAATAGTGAAGAAGAATTTGTCGACATCTTCATGTTCAATGCTGTGTCTGTACAATGGATGGGAATAATGACGAAATT
>105.lm_ll_14593
AATTCAATATTTCTGGAAAAATTTTCAAGAGTAATGATATTTTGGAAAGACGGCCTGGTAATGCTGACTGTATTTTTCCGCCTTTCACTACGTCAGTGTTGTTTGTTCGA
>105.lm_ll_14605
AATTCAAACTTTTTAACATCTGTACTTTATACTCACTCAGATAAGTCCCACTGCATTAACAATAGGACTTAAAACAATAAAGAGTTCAAATACTTATCTGTACCTATTCT
>105.lm_ll_14608
AATTCGTTAATTACATGTTTTTGTTTGTAAATATCATGCACTGTGAATCGTGGGTTTATCTCCTTATAGGTCATACATCTGGATGAATCTGAGTTAGCTATGCTATTACA
>105.lm_ll_14612
AATTCCCCTCCAGCTGTCGGTTTCCTGACGTCGTTGAGTTGCTTCCTGTTCGTGGTCAACTCGGCGTCACTCTTGGTCCGTCCAGCAGCAGGTCAGGGTTCGAGGCCCGC
>105.lm_ll_14613
AATTCCCCGTGTGAGGTAGTAATCTTGATAGAAAAGTGTGAAATTTTTTTGTTTGTATACTCCTTCCCTTCTAATTTGTCTCTGTTCATGTATCTTCCCACACTCCATCC
>105.lm_ll_14614
AATTCCCCGTGACTCCTGCAGCGACCTCACGTGTCTTGCAAAGCTTCATTCTTAACTTACACCCGAACATCTTATTAGGAGGAGCCACGCCAGTCAGAGGGTGAAAGGTT
>105.lm_ll_14629
AATTCCTACAAACTCAGCGCACAAGACTCCGGAAGACTGTGCCTGATCGTGTCTCGCCCGGCTCACAAACTCCCTTCATTAAGACACGTAAGGCTTTGAACTGCGCCTAA
>105.lm_ll_14660
AATTCCCGTCCTTTCAATCTACATACTGAGAAACTCTTCATATTCCTACATGTGTTATGTCACACTTTAAGGCAGAGAGAGAGAGAGAGAGAGAGAGAGAGAGAGAGAGA
>105.lm_ll_14668
AATTCCCGTCCCTAGAAAAGAGGAGAGTGATAAGTAAGCTTTATGTTCTCCTTTTTGTTCTTCGTTTTCCGTCACTGTAATATTTTGCTGGTCCCGAGAACATGAGGCGA
>105.lm_ll_14685
AATTCTCTGGTGAGTCTTGGTGTCTGACTTTCCTGCGGCAAGAAGATAAGCTCCGGAGTGCAATGAAGAACCACTAAATTAAACTGAGCCATGAGAATGAAACTTGCCCC
>105.lm_ll_14693
AATTCCGTCAAGGCCTCTCTACTTTTGATCTTCTGGCTTTCTTTACCAAGTCTTGGTCATCCTCTTTTAAAGACTTTGATGAAACTTTTGCTGTTCCCTTAGACATATCA
>105.lm_ll_14723
AATTCATGAAGATTTTTCCACTGATACCTAAACGAGTTTTCTATGATCAGAATTGGTTATGTATTTGTAATTAATTTATAATTTATTGAAACCACCTTGAGTATCCTGAA
>105.lm_ll_14763
AATTCCCTTGTATGCTCTAATCTTTGCAATCTTTTTCACACAATCTGTCTTTGCATTTCACACTTTCTCAGTTATTTCTTTTGTATTCTTTGTTTCCAACATATTAATAG
>105.lm_ll_14771
AATTCCTGAACACATATGTCATGTTCTGACTGCATTCTTGTAAGAGGTGTGTGACCAATACAGAAAGACTTCAAGGGGTACAAAGATTAAAAAGTTGAGAACCCCTGCCA
>105.lm_ll_14794
AATTCGAAAGAACAATAACCGTGGACGTAATGGTGGAAGGGAGAAAATCAAGATAGCGTGTTAGAGAAGAGGAATGGATGAGACGAAAAGATTTTGACTCCATTGTGTTT
>105.lm_ll_14798
AATTCCTTTCATGGAAAGTCATATGCCCTGAAAATATTTCTTTCAGATTCCACTATGATTACAAGTTTACACCACTTTAAAGAGTCAAAAGATTTTTCAATGATAAGCAA
>105.lm_ll_14817
AATTCCAAGTGGAGTGATGAGTCAAGGATTTCAACCTATCAGCGTTATTGGAAGGCAGGAGTGTTTGAACGCGGCTAATCAGTACGAGGGACAATGCGCTTGTAAGACAC
>105.lm_ll_14852
AATTCCACTGAACACTTTTCCCCATGAGGGTTATCTCTAATCACCATTCTCATTTCTATGTCCTTCAAAAAATCTTCCATCAACTTCAAAATCACTCTATCTAGAACTCT
>105.lm_ll_14862
AATTCACAAAATATAATTAAGAAAAACAGACTGGACATTCAAAATTAAATAAAAGTTACATGCAAAAATGAAATGTTATACAAATGAATAAAATGAAATAATAGGAAACA
>105.lm_ll_14880
AATTCACTTACCTGCCAATTCTTTTTGCAACGGGCGTGTACCTGCCTAAGCCGTGGATCATGAGGCGAATACTGCAGGCTTAACTTTGTCACACACACACACACACACAC
>105.lm_ll_14902
AATTCATATAATAGGGATAGTTACATACCTATGCATGAATGTGTTTGTATACACCAGTGAATACAAAAAATGAAAAAAGAGCAGATGAAGGAGCTTTGGAATGACTTTAG
>105.lm_ll_14915
AATTCCATTTGCCAAGATTTACTCCATCTATTTATCTTATTTAAATCATCTTGCAGTAACATACAGTCATTTACATTTTCTACTCTTCTCATCAGCTTAGCATCATCCAC
>105.lm_ll_14935
AATTCCCAGCCCGCAAGTCACGTTCCTCTTACAGCTCCCTATCAGTTACTTCCCACCAGTCAACCTCCACCAGTTCCGTTTCTTACCTCCATCTCACTCCTAACCATCCA
>105.lm_ll_14984
AATTCGGAAGCTGGAAGCCGAACACAGTGGCCGTCCAATACCGTGGGTCCTCTGATCAAAGCCTCGGAGGTCAGAGGAGGAGAGACCCTGGCGAGGCAAAGCCGTAGATG
>105.lm_ll_14995
AATTCAGTATGTTGTATGTGTGACGGTAAGATTGCATGTCCTCTGTGTATATGTGGTAGGTGTAGCGGTGCATGTGGTGTCAGTGTGTGTCGGGTGTCGTATGTGAGTCT
>105.lm_ll_15032
AATTCGAAACTGATATGAATCACATGTTTTCAAGATGACTGAAGCATTGAGTGTCACTGTTGCCACCCTGTAGCGAAACAATAAAATCAACATACATTCGTACAATGACG
>105.lm_ll_15033
AATTCAGCTTTAGAAATAGATGTGATAGCAGTGGTGCCATCTGGTTGAAATCGAGGAGGGAAAGAAGAAGAAGCAAAGTTATTGGAGATATTTTAGGCTAGATGCCAGAA
>105.lm_ll_15058
AATTCTACACTATTAAATGGAGAAATATTCTGGAGAACCAGGCTACTCATCTCTGTAGCCTTTTAAAATAGCAGTGGTGAGAGAGCAAAGCATTTCTGAATACGGGGTTC
>105.lm_ll_15078
AATTCTCGTTATAATCACTAACCAACACAGTCTCATTATCAACATCGGATCTGCGAACAGTAAGGCCTAATGAAAACACTGGGTAGGCTGGTGGAGGAGGACAAATACTA
>105.lm_ll_15083
AATTCTAATGATAACAACGACGGCTGTGGTAGAAATAATAGTAGGAATATGATTTGAAGTAAGAGCCATATGAAGAAAAGCTCATTTATTTACTTTTCTATATTTGGATG
>105.lm_ll_15119
AATTCGTGTATTCTACACCGCATCCGCAGACTGTGGACACATGTGTGAGGCAGCCCAGTGTGAGGAAGAGGCTTCAGCTCGGAGAAAGCGAGTCTCCGCGAGTTGACGTT
>105.lm_ll_15136
AATTCCTGTGATGTACGCAACATAAGTAGCGACAAAACGATAAATAAAAAAAATAAAATAAAAAAAAACACATCCATAGCAGGTATATTGCTTAAGACGGCCTCAAGGAA
>105.lm_ll_15141
AATTCCTTTGCTTCAGTCTACCCTGCCGCTGTATTGTGAGCGCTCCGTTTTCTTTCTCAAATGTAATATGTTTCCATTTTCCGTTTTCTTTTGTCATGGAGGTTATCAAG
>105.lm_ll_15177
AATTCCTTAAACACGCAGGTGTTACTATGGAATTACGTAATCAACATGTAATAGTTATCAGAAAAAAAAAACAAAGTATGAAAAGTATACAGAATAAATCTAGTAATTCT
>105.lm_ll_15184
AATTCCTACATTCAGTTTATACGGTATAAGGAGGTGTATTTGCACTTAGCACACGAAAAACGTGTAAGCTTAGGAAATGTACTGGTGCTTTTTCTATCTCATTAAGTAAA
>105.lm_ll_15239
AATTCTGAACCATTTAGCAATTCTATACAAACTACTTCCCCAACAGAGAGAGAGAACTCAACAAACTGCGGGAAGTTTTTGGCTCTCATAATTATTATACAAGGAAGAGA
>105.lm_ll_15241
AATTCTGAAAAGGTCAGAATATTCTCCGTCGATAGCAAGAATCATGATAAGGAAAATGGAAGTATGGCATTGATGAGCAGACGCAGAATACCGATCAATAACACAAATCA
>105.lm_ll_15279
AATTCTGGAGCTCTGTGAAAAACGTTCTTTAGAGGCTCTAGGAAACGTTTAGTACTGGAAACTCTTCGAAAATAACGTTGAATGCTCTGGAAAACGTTGCTGGCTCTTGG
>105.lm_ll_15284
AATTCTGTAGCTTCCGTTTTCTTCCTTAAAGGTTGGACGTCTACGAAAAGACATGGAAAAGTGCAGGGCGGTATCATCAGAGTTGGAGTGGATAGGGCAAGAAGTTTTGT
>105.lm_ll_15288
AATTCTGTGGTGAGTTTTCCGCCTGGGATTTTTGTAGTTTCATGCATTTTTTTCCCTCTAACTGATAGTATATTGTTGTTGAAGATGTCAGAAGTATACAAATATTGCTT
>105.lm_ll_15304
AATTCAGCAAAGAAAAGAGGTAGCATAAAATGTAAACATCATGCGCTGTTGATTGCAAACAAAGTGGAAGTGCTAAAAAAAACTTGATAGTGCCATGTCTGTGCAAAACA
>105.lm_ll_15313
AATTCCCCAACCCTTCTCGTTCTCCTCCTCTTTCTCTTCTCTTCACTGTTTTAATCACTCCAAAGCAGTAAAGTCTATTCGGGAAGCAGAATTTTCATCGGAGTGAGGTC
>105.lm_ll_15324
AATTCCAGTAGTTGGAGGCTGATTCTTAGTAATACACCAGGGATCTGTTTTGGGACCTGTACTATTTCTTGTTTATGTTAATCACGTAGCATTACTGTTTCCTCCCAGTT
>105.lm_ll_15326
AATTCCAGCGCGATCTGTGATAAATGAGAGATGCATATGCCCGTGATACTTAAGAACTAGAGACTTTCCTTACAAAGTTAAGACATGAAAACTGTAAAACATGCATGACT
>105.lm_ll_15346
AATTCTTCTGACTGTTCAAGCATCTCAAGGTCTTCCAGGTGGCTTTTTCTTGACTTGCTTGGCCACAAGTATTCAGGTAAATATTAAATATATCCAAAAATAAATTTGCT
>105.lm_ll_15372
AATTCAATACAAGTCTGATCTTGAGATAACTTGAAATGATGAAGGAAATAGTAAAGAAAAGTGGCAAGTCCAAAGAACACAACTTAAAAGAATGGACAGTAAAAATTAAT
>105.lm_ll_15375
AATTCAAGTCATATGAAGGAGGAACTATAGAAGCAAGCAGGTAATTACAAAGTTTACCAGAAAAGGGATGAATGATTGAGAATACTGGTTAATCCTTGCATTAAAGAAGT
>105.lm_ll_15376
AATTCGCTACGTTCTTTAATCGACAAACCCAGTCATTACTTGAGTCTGAGAAGAAGAGAGGCTGTGAGATTATGAGGAAGAGGAGGAGGAGGAGGAGGAGGAGGAGGAGG
>105.lm_ll_15378
AATTCGGGCGGAACACACGAATGTGCTGAGAAAGAGAAATATGTAATGGAATACGAGATGGGATAGATTTTCAAGAAGGCGTGAGAAACATAAAATGCTCGCATATTTTG
>105.lm_ll_15396
AATTCAACACAGATAATTTGTGAAAATCTGGGATTAATTTTTTTAAGTGCACCGAGGTGCACAGCAGTTGAAGCCTTGAGAGGTGACATGGGATGGAGCACCTTTAGAGA
>105.lm_ll_15448
AATTCTTGGCATTGCATGTAATAGTAGTACTAGTAGTAATACAAAAACCTACAATAATAGCAAGCCTATATTTTTTTTCTCCCAACAGGCTTTTCAAGGCATGCAGAAGC
>105.lm_ll_15520
AATTCAAGTCAGAAAACGTAATTCTCACTTTGTTCAATGCGCTTGTCCGACCTCATCATGAACACTACGTTCAGTTTTGGTCACCTTATTACAGGAAAGATGTAGACTAG
>105.lm_ll_15575
AATTCTGCATCTTCAATACGGATAACACCCATAAGAGCAGATTTAATCATCTCTGTGGCCTTTGGAAATAGTCCTGACACGAGAACAGAGTGTTTCAGAATACGAATGCC
>105.lm_ll_15595
AATTCTTATCAATGCATTTAGTTTCTTTTTTTGTTACATTTAAAGTTTATATTCAACCGTGATAATTACTCGACGTCTAAATGTGAGCTGTATTTTCTCTGCATCCTAGA
>105.lm_ll_15605
AATTCTTCAACTCCCAAACGCAACCGCTGTATTTTTTTATTCTGCGCTGCGGCTGTCTGTCTGTTACCCAACCAACGCACTGGGAACTCCTTTGTTTATCTTCCAGTCTG
>105.lm_ll_15651
AATTCTTTGAGAAGCCATAATTAACAGTTTCAAAGTGGCAAGTAATTAAAATTAGACAGGTTTATCAAACCAATACAGATTCCATGATCACCTGATGCACCAGCAGTACC
>105.lm_ll_15691
AATTCAAAACATTTGCCATAACACGGGTATCATTGTTGCTTATTTCCATGTTAAACGGTATTCTGTTCGGGATAGCAAGTGCAAAAGACTAATACCCCTCATTATTTATA
>105.lm_ll_15698
AATTCAACCTCAAGAAGATGTGGAAGTCGCCCAATGGCACCATCCGCAACATCCTGGGTGGCACAGTGTTCCGAGAAGCCATCATCTGCAACAACATTCCCCGCCTTGTG
>105.lm_ll_15704
AATTCAAGACGAATGACAAGACTGGAAAAAGTGTTCAGCTTCAAATGAGTAGAATCTTTTTAACCAATCCGCTTAAAATCGTAGACGCCTTTTGTACTGTTTTTCTTCCT
>105.lm_ll_15717
AATTCAGGAACTTGCAATAGCAGGGACCATGAAACTTAGCATCTAATCAGCCTTCTGTTCTCTGGACTGTAAAAGTACCTGCATATTTTTCTAAAGCTGGGCGGTAATCC
>105.lm_ll_15764
AATTCACATGCGACACAGACAACAATTGCTCTATCGCGTTTTCAGATGTACTGGTGACTCGTTATAATAATCAATTGGACACAGCAGTTTACCGCAAACCAACTGTCACT
>105.lm_ll_15863
AATTCTTCCATGATAACTTCCCTCGCATAACGTAACCAAACACCACGCAACATAGCATAACATAGCATACTGTAACATAACATAACGTAACTTCCCCAATGGTAAACTCT
>105.lm_ll_15914
AATTCCCTTCTCTGTATTCTTGTCCTTACAGTGGAACAAGATATAATGTAGATGCATTGCCTCACCTTTCCTCTAGAAATATAGACACATTTAGCTACATCAGATGCCTG
>105.lm_ll_15923
AATTCCAAACAGCAACAGACCATGAGGTTCATACTAGGCTGTTTGGGTAATTATTCTACTGTAACTATTAGTGGGAGTGAGAATAGCCCAGAAGAAGGCTCCTTCCTACC
>105.lm_ll_15944
AATTCATGTATAACCAGCCACAAGGGAAAGAGACTGACCAGTGAATAGGTGTATATCTTTGTGTCTTAAGTCTTCTTTTGCAACCTTGTAATACCTGTAGAGCCCATTAC
>105.lm_ll_15997
AATTCGCGTTTCGCTAAAGAGCCGCTGATTGTATTTTAAGACCAGAAGACTTAAAAGGATAACATGGTTTGATATGATGAATGCTCACCAGTCAAGTCTTAACATTAGTG
>105.lm_ll_16019
AATTCATTGCTATTACATATTACATTATCTTATTTACAGCTACATCTCTCACATTCAATCATTCATATGACCCACTTACATGTACACTTGCATATGCCACGCCCCGCCCC
>105.lm_ll_16021
AATTCATTGTCGTGTTGTCCAGGAAAAATAATGATCATAAACTTGTTTCTGGAAGCTGCACGTTTTTCATAATGTAATTAAGAGATACATTATTAATAAGGGGGAAAAAT
>105.lm_ll_16027
AATTCATTATAAAGCAGGTAACATCACACCATTCTATCATAAAGTAGGCAAAATAACAAGGCTTCATCTCATAACACAGGTAACATTACGCACATTACTCTCACAACACA
>105.lm_ll_16045
AATTCCCAATAAAAGAAAAAAAAGAGAGATGAAGAAGAGGATTAGTGGAGAAGGAAGTTACTAAAATTTGGAAAGGTGGAGAAAGAGAAGAGGATTGAACTGAGCAAAGG
>105.lm_ll_16085
AATTCATTAAGTCTACACGTGACAAGCATTCCATGAAAACTCCTGTATGCAACATGAAACGTAACTACATGAAATCTAACTACCCATTTCCACCTATCACCTGTCACTTC
>105.lm_ll_16236
AATTCTTTGATGCGATGAAGATTGTGGTGAAAATTGTGGTCGGTTTACAAATAGTTCAGTAATGAATACGTTGTCAGTAACATACTAACCACTAATGTTTCTTTCTTTCC
>105.lm_ll_16372
AATTCCCCAGATTTTAACCCTATCAAGAATATCAGGGGGCTTGTCAAGAGATGCCTCAGGGTGAGGGTCACCTCAACCTTGCCTAAGCTCATGGAGCATCTCCATGACAC
>105.lm_ll_16374
AATTCCCCACCTACAAGAAGGTTCCAGGACGCCAAGTGTGCATGGAGTGAGCTGTGATCCTCTTTTATACCGTTTATTTCTTACATTCCTTGCTGTCATCCGGTGATATG
>105.lm_ll_16405
AATTCAAGTCATAGGAAGGTGGAAAAACAGAAGCAGGCAGGGAGTTCCAGAGTTTACCTTATTATCCACCGTTCTCTTCATATTCAAACCAGATTTAGTCCTAGTTTTAC
>105.lm_ll_16454
AATTCATCCTCTCCAGCATTTGTCACGATGTCTTGGAGGGAATTTTTTCGGCGACTGTTAAAGGTAAAGAAATGATAATAAATGTACCTTATTTTCATTGCCCTATACCA
>105.lm_ll_16455
AATTCCTTGAAATGTGCCTTTGATGTACTTGAAAGAATTTGTTGAAATGGCTAGTGTTTCTCATATCGGTCTTGGGTAACGTGATTCTTGTGTTACTGAAAGTATTATTT
>105.lm_ll_16482
AATTCACGAAGGCGTTCAGGGAGGTGGTGCACGTAGGCTGGCGACGGAAGGGCTTGACTAACACAGAGGAAGTAGAGCAAGGTGCGTCTTGGAGGGGTCGGTAGCACCCA
>105.lm_ll_16498
AATTCACTATCTTCCCAGATTGCAACAATCATTCATGGAATACATTTGGTGAGATGGGTAGCAGTCAGAAAATACATACTTCAATGGTAAATTACTATAATTAATTTTAT
>105.lm_ll_16513
AATTCAGATATATATGCATTTTAATTCGTAGTATTATTGTCGTTCGTTATACACAACATTATTTACAGGTTGACAAATTGTATGCTCGTATTGTGAATGTTGGATGTATT
>105.lm_ll_16517
AATTCTAGGTGACGCTATCTTTACTATCACCATTACTGCGACCACCATCATCACTACCACCAGCAGAGCGTGAAATTCCTGCGTGGTGAGTCCTGACACGCACCACCACC
>105.lm_ll_16519
AATTCGTCTGTTAGGAAAGAAAGATCATAACACAAGGGAGATAGAACTGAAGGACTGAAGGATGCTAGAAGGAGGATGAGAATGAGGAAAAGAAGGAGAGATAATAATTC
>105.lm_ll_16540
AATTCCGCAGAGATCACAATGAAGTCACTATTCATATACATTTACAGCGAGGTACCTTCCACCGACTAGCAGAGCACGGTAGAAGCAAATATAATGGTTGACTTTGCCAC
>105.lm_ll_16545
AATTCTAAATCCTCTTGAGGTAAACGAAGTAACAGGTAACAGGTATCACGATGTCATTAGTAGTGAGAGGGTTAATATCTGCGTATTAGGGAAGAACATTTAAGTCAGCT
>105.lm_ll_16571
AATTCTCCTTACGTTAGATTGAGAGCGAATGACGTCAAAATTGCAGTGTGTCTGAGTGTGTCTGTCTAACCCCCTTGCAACTGGCACTCCCAATTCCTACTGCTCGATGG
>105.lm_ll_16657
AATTCTACAGATGGGGCATTCACTTGGGCAACAGAGGCAGAACTTGATGCTACAGGTAAAGTAGTGGAGGTGGATGCAGCCTCAGTGATGGTAGTAGTGTTACTGTGATT
>105.lm_ll_16658
AATTCTACACGTTTGGGCTACAGTCTAGAATCTCACTAGAAAATAATGATGGCAGCGTTGGGATGGTCTCAGCTTGACGTTCTGCAAGTGTTCCCTGTCTGCTTCTCCTG
>105.lm_ll_16697
AATTCTGTCTACTCCTTTATCAATCTGTCATCCATAAACCTACGTAACCTGAATCAGATCCATAACCTAATTACTAAGTCTAATCCATTCATCCACCTCTCTATGTCAGA
>105.lm_ll_16701
AATTCCTCATACTCATCAGTACTAAGAAGTGGACTTTGTTACATATATATTGAGTGTGAAGATATGTGGTAAAAAATAAACTCGAGTATTTCTACCCAAATGAGTGTTTA
>105.lm_ll_16714
AATTCCTCGGAAGTCTCCCCCTTTTCCACTTACGCAGTGTTGCCAGATATCAAAAACTCAGCTCATCCAGTAGTAAAAAGTTATGAATTGCTGCATTTCTATCTCGTTAG
>105.lm_ll_16721
AATTCACATTATCACTTAACAGTCCTACTTCAAAACAGGCAAGCTTAAGATAACACCAGGTGAAGGCGAAAATACACGTTTTCACAGTGACATGTATTTGGTAAGTTACA
>105.lm_ll_16722
AATTCGGTTGACGCATTCACACATGTCAGGCGCAATACCGTGTTTTGACTCTGCGTGTCAGTTCCGTCTCCGTTCCGTGAAATTTAAAATCGTCGCCACCGATATTTTTC
>105.lm_ll_16726
AATTCACATGGATGTTATCCCCATACAACTAAACCTACAAGAGTGACTTACAATAGTCCTTCCTTGAGAGATCACATTTGGGCCCCCATTCTAGAAAGTAATGTAAAAAT
>105.lm_ll_16739
AATTCCTGCGCATTAAAACAAACTCAAAGAATGTTTTTGGCTTGGCACTTGTACGCAGGTAGCTGAAGCAGCACAATAAGTGCAGTAAGAGTTAGTGGTTATGCTTTCAT
>105.lm_ll_16751
AATTCTCCGTAGACTTACACAGCGGGGAGAAAGAAATTTGTGACAGTTGGAAAGAACAATAAAGAATCTACAGCATAAATAATTGTAGTAGCACTCGCAGTAGTAGTAGT
>105.lm_ll_16755
AATTCTCAAGCAACCAGAATTTTTTCAAGGGAAAATAAATAAATAAAATAATATTTAAAAAATCATGAATATTTGAAATTAGCACCAGGCAAGCAGTGCAAGTGGAATGT
>105.lm_ll_16784
AATTCTCAATCATTCATCCCTTTCTCTGGTAAACTCTGGAACTCCCTGCCTGTTTCTGTATTTCAACCGTCCTATGACTTGGATTCCTTCAAGAGGGAGGTTTCAAGACA
>105.lm_ll_16785
AATTCCTTCAAGAGGGAGGTTTCAAGACACTTATCCACAAATTTTTGACCACTGTCTTGATCCTTTTACGGGACTGGCATTTCACTGGGCATTTTTTTATTGATTTTTTG
>105.lm_ll_16791
AATTCCTTCAAGAGGAAGGTTTCAAGACACTTATCCTTCAATTCTTGACTTCCGCTTTGGACCCTATTCGGGGACCGGTATCTCAGTGGGCTTTTTTTTTTTTTTTTTTT
>105.lm_ll_16792
AATTCCTTCAAGAGGAAGATTTCAGGACACTTATCCTTCATTTTTTGACCATCGCCTTGGACCCTGTTCAGGACACTTATCCTTCATTTTTTGACCATTTTTTGACCCTG
>105.lm_ll_16797
AATTCCTTGTTCCTAGATCGGCAAGGTTGGTGAGGCCACTGACATGGTGTCATTGTTCTGGGGATGACATATGCTGTATAGAATAGACTCTGTTCTCTACAAACAATCTG
>105.lm_ll_16802
AATTCTCATTCGTTGATATGTCATTGTGTTGTGTTTATTCTAATGACGTGAATGAAATTAAGTTAACGTGCAGGTATGCATCACTGCTGTAGGCTGTAACGTTCACCACT
>105.lm_ll_16811
AATTCTGCCGTAATGGAGAGCAGGACCAACCAGTGTCTTGAGAGAGGGCGAGGGAGAGTGGGGAGAGTGGGGGGAGAGGGACGGAGTAAAGGAGTGAGGGAGAAATTGGA
>105.lm_ll_16821
AATTCACACAAACAGAATTTAGTGCTCTGAAAACTTAATCAGAAAAGTTCAGAGTAGAGTTTTGTCAGTGTATATTTACTATACTTGTAACAGAGATGTGTAGGATGAAG
>105.lm_ll_16832
AATTCATCAGCTTTCCTCCCACGCTCCCTCACAAGGCACAGCGATAACTTGTCTTTAACTACGCCTTAGCCTAGCAATTACCGGGTATTTTACTGCCCTCCTCCCTTCTC
>105.lm_ll_16852
AATTCATACCTCTCCTGTACAGTTTGTAGAAATTGAGGTTAGTAAATTGTTTGGATGTTATGGAAGCACTCAAAACATATTCTAGTACTTAATACCGTTACATTCGTGAT
>105.lm_ll_16856
AATTCTGACCAACCACATTATTTCTATTGCAACTGATGGTGCACCAACAGGTGCACATAAGGGGACAGGTATACATAAGGGGTTTGTTTCTCTCTTAAAACAAGAGCTGA
>105.lm_ll_16908
AATTCTGGTGATGAGAGTTATCTTCATCTGCTCAGTCAGCGTCAGTCCTCGGGAAAGTCATGTTTTCAATAATAACACAGGGACACTTGCAAACTGATGTCCCCTCTTGT
>105.lm_ll_16937
AATTCAAGTCATAGGAAGGTGGAAATACAGAAGTGGGTAGGGAGTTCCAGAGTTTACCAGAGAAAGGGATGAATGATTCAGAATACTGGTTAACTCTTGCGTTAGAGAGG
>105.lm_ll_16955
AATTCATCAGTGAATGTTATTTTACGCACGTGCTAAGTCTGTTTGTTAGGAAAGTACATATTCAAATTATTATTATTTAACACTCACCAAGTCTAACTTAATTTTTAGTG
>105.lm_ll_17057
AATTCCGTAGTCTCTAACGAACAAGTAATAGAAATGCAGAAATATCTAGATAAATTGACAGAGTGGGGTCAAACCTGGCAAATGAGTTTCAATGCAGATAAGTGCAAAAT
>105.lm_ll_17155
AATTCAAAACACAGTATAGTGTTTTCCATGTCTTTCAACGTTTTGGTGCCTAAAACCCTCAAAAACTAAAACGAATTGTTTCTGGTAATGTCATTTCGTTTTCTCATATA
>105.lm_ll_17161
AATTCGTTACAGCACAAGTTAATGGTATAATCCTTTTGTTTGCCGTGCAGGTCCCTGGTGCATGCAAATATGAGCTTTATCACCTGAGTGTGCGCGCTAATGCCCCAGCG
>105.lm_ll_17206
AATTCACGAGGAAAATACGAAAGTGGGTGTGATATAAAAGGAAGAATGGGAGTGAACGTTCTGGTATTGAGTGGACTATAAGATGAAGGAAGAATAGAACGATAAAACAG
>105.lm_ll_17230
AATTCCAGCATTTTAGTAAATCACCATCCTTTAAAATATAAATACTCTTTGTGATGTGACAAAAAATAATAACACAAAATCAAATATATTACTTCATATTTTCTCTTTAA
>105.lm_ll_17246
AATTCTTGAAAGGTGATTATTTACTAACAGACTGCCAATTCAGGTTCAGAAAGAACAGGTCAACTGAAGCTGCACTTCGGTTTTGTCTCTCATGTTTACTCAAATTTGAA
>105.lm_ll_17255
AATTCAAAGCGATTAATAAAGAGTTTAATATTTCACTCGTACATTCTCTCTCAAATTTGGGTTCCGTGAATAGAATCATCTGTGCATGCAATGCGTTGATAGAAATCAAA
>105.lm_ll_17262
AATTCAAGTCATAGGAAGGTGGAAATACAGAAGAAGGCAGGGAGTTCCAGAGTTTAACAGGGAAAGGGATGAATGATTGAGAATACTGGTTAACTCTTGCATGAGAGATA
>105.lm_ll_17353
AATTCTTTTATGACGTCAGATGAAGTTTACAGCGTTTGACCATTGTTATTGCTTGGGGTGGAGAATGCAGTTAACTATTGTGAGATAAGGTGTTTGCGGTGTATGTAACG
>105.lm_ll_17380
AATTCAAGAAAGAGCAACACGAGAATAAAACAACAGGAATGTCGCACCTCAAGTTAACTAACACAACGATACACTATTAGAATTAACCAGTACATCTTTACAATACAATG
>105.lm_ll_17405
AATTCTAACACCAAATATCTTGGGCCTTATCCCTTCTTTTATAATAAAAACAAAGACAGAGCAAAAACAACTAAAATATGCACACATGAGTAACAACAGGTGTTAAGAAA
>105.lm_ll_17421
AATTCTATTGGGTTTTATATATATTTTTTTCATCTATTTTACATCTGCGTATTTCACATTATTTGTATATATGAAAACTCCAGCTAATGTTTAATTTAGTTTCTATGTTT
>105.lm_ll_17444
AATTCACTAAGGCTGGAATACAGGAATATGTCTTCACTTACTTATATTCTTCACCAGTTAACTTGCATCTCTCCTGCAGACTCCTGAGATGCCTCCGTTTATGCTGGAGC
>105.lm_ll_17457
AATTCTTTTTCTTCATTTTCTTCTTCTTTTCTTCTGTACTATTATTCGCAAAGTAATAGTAGTAGTAGTAGTAGTGGTGGTGGTGGTGGTGGTGGGGATAGTGGTGGTGG
>105.lm_ll_17466
AATTCTTTTCATAATACGATTAATAACAAATGCCCCCACGTTATTTTCATCAAAATGTCTACTGTTTTGAATGCCGTGTAATTCCCGTCAACAAATTAGACAGATGTGAC
>105.lm_ll_17550
AATTCTTTCTGTGGCCACCAGCCGTCACCTCCTGTCGTAACTTTCAACTCCAACACTCTTTTTTTCTTTTAAATATCTTCCTGTCATTACAACTAGTGTTTGTTTGTAGA
>105.lm_ll_17617
AATTCCCGGTTGGCTTCTTATCAGATGCAAGTCCACAACCCCTTTATGTTTGTCCTCATTTATTCTTTACTAGGCCATTAGGAGCTCAAAAGTGAAAGTAGAATAGTCCT
>105.lm_ll_17640
AATTCATACATAGATGACTTATTATTTATAATATTTGATACTACTGGAACTGTTAATCTTAGATACTTGAGTCTTCTGTCACAGGTAATTGATAACATGTTTACCAGTTA
>105.lm_ll_17652
AATTCCCATACAGGCGGCGCATCTCCCCTCCTCGTCCCCCTCACTCTTTACAGTAAACATGTGTAATAAGATGACGTTTATTCAATGGACCTTGTTACCCCAGCAGCAGC
>105.lm_ll_17671
AATTCACACTGACTTGAGAACTGAAAAAAACAATTATAAATATCTGACAGTCAGATAAAAAAACGCAGCATTTAATTTATATTAAGATGATATAAAGTATGTAATTATGC
>105.lm_ll_17677
AATTCACAAAACCGCTTAATGGTGTATTTCTGTGTTTCCGCGCTCCCGCTGCCTTGATGGTTTTCCCTTTTTGCTTTCCCTTTTGGAGGATAGCACGTGCCCTTGCTTTC
>105.lm_ll_17680
AATTCCTAAGTGTGATTGTATTTCGTGCTTATGCTAATTTCACCTCACGACTGCCGAGTACTTTCTCTTACATTTATGGCACATGTACTTCATTTTGTGATGAAAATACG
>105.lm_ll_17681
AATTCTGGTACTGTTGGTGTGCTGGAGCTCTCCCCACCCCACTTTCTCTGCCTACTCTCTTCTCAAATCAGCGTAAATGGCACAACCCTTCTCACTAATTATGGCCTCAG
>105.lm_ll_17686
AATTCTGGGAAGTGGTGGTGGTGTCTTTCTTCGCTCATCTGCGCCCTTTGCGTCCTTTCCCTTCAGTGTGTTGTCTCGCTTCGTGTTAAGAAATAGTTGGGTAGAAAAAG
>105.lm_ll_17690
AATTCCCAGCAGTTAGCAAGAGATAAGACTACTCCATGACCTTACACGCGGCCTCCACAGCTTCGAGTTCCACACCTGAAGGCAACTACCACTCTAACATGATGGGCAAA
>105.lm_ll_17721
AATTCTGAGAAGTGATTCTTTTTACGCGTATACTAACAGACACACGAACAAGGCACAGATATATGATAGTATTGCGTCCTTGTCTACAGTTTCAGATTCCTACCATGTCC
>105.lm_ll_17851
AATTCAGTCTAAAGCTCTATAAATGCTTCGTTCTTACATCCTTAGACAGTACTCAGTGTAAAACTCTATAAATGCTTTGTTCTTACACCCTCAGATAGTACTCAGTCTAA
>105.lm_ll_17852
AATTCAGTGCATGTGTGTATTCTATAAATAATGGTACCTCATGATTCAAACTTAATTGGTTCTTTTGGGCTGTTCAAATTGGGAAGCAATTTATCCCATTCAGATTAATG
>105.lm_ll_17875
AATTCGGATTAATATTTAAAAAGCTCCAGTCCTCCATGTGACCAAGAGTGAACTAAAGCCCGAGAGCTCATACCTAGAACTCAGACTCACAATGGAAACAACTTCAGTGT
>105.lm_ll_17882
AATTCTGTGGACATAAATGTATCCTCTCGCAGCCTCCAGCACGACGATCATACATCACATTCCTGTATTCATAAATAGTGCAGTTAAAGTAAATAAGTCTGGATTCTTCC
>105.lm_ll_17908
AATTCCGGAGTCTCCTGCAGTCAGCATTATTGTGGAATGGAGGGATTTCCGAGCGCGTCGTGTGCTGAGGGGCGCGGCCAGGCCAGTGTGGTGTGGTAGTCCCAGAAACC
>105.lm_ll_17911
AATTCGTTGAGTTTTACCAGTTAACAGAGTTTGTTCACTCTGCAAAAAAGTATTATGTTGTATTTCTTTAAAGGAATTGTTTTGTTCAGTGGAAATCAGAACCGAGATAA
>105.lm_ll_17912
AATTCGTTCACAGTTCTAACGGTCATGCCTACCTCATCAATTAATTTAATGTCAGAGAGAGAACTGCCTTTCCTCGACCCTACAGTGATGGGTATGATCAGTAAAACAAA
>105.lm_ll_17918
AATTCGTGGTAATGTGTTCACAGGACGTTACGGAGAATGTGCTTACAAAAACACTATCTCATTATTTTCCTCGTGTAAATGCCTCTCAAGATGATCATCGCATAGCTGTT
>105.lm_ll_17926
AATTCATAGGTGCCTTGTTGGTTTGCTTCTTAGTAACAACTGGATTTCTATGGATGAGTGGCAGCTGATACTGAGCTTAATTCATCTTAATTCATATGAGTTCAGTCATG
>105.lm_ll_17933
AATTCATCAACAGTGTAAGAAAGATAAACTAATAAAGAAACTGAAATTGGTTTTAAAGAGAAAAATTAAATATGAGCATCCATTGACAGATTGTAGCTTCATAAGTAAAG
>105.lm_ll_17993
AATTCAAGTCATAGGAAGGTGGAAATACAGAAGCAGTTCAAACCAGTTCAAAATAATTGCTTTCTCTCAAACCATTGTTGATAGACTCCTTGTTCAATCACGCTAGAACT
>105.lm_ll_17999
AATTCACACCACTAAGAAATGTGTATGAAATCTTTATAAGCAGGTATAAGAAGGAAAGGGATGAAAAGAACAGATTTTGCAATTTCTAGTTTTTATAATGTTTGGAGGTG
>105.lm_ll_18004
AATTCACCATTTATGTTCCTTCCTACACATGGAGGAGAAAATCCCAAATGAGTAAACAACCTAAGCCTGTCATGATATTAAAATTCAAGTTGGCATACATCCTATCATAT
>105.lm_ll_18026
AATTCAGATGTCTCATTTTCCTCTGATGCTCTAGAGACATGTGGCAACTAAATTGCTGGGGAGACGACTGATTCTCTCCCGGCATAGAGGTCTCAATCGTAATTTATGGA
>105.lm_ll_18048
AATTCATCGTTTAGTTTTCTTGGTGTGTCTGTGTGTCCGTGTGTGTGGGAAGGGAGTTGAGTGGGAGGATGTTATTTTTGTTGGTTTGTGATGTGTATTTTTTTGAGTGA
>105.lm_ll_18056
AATTCCCATACATGCGTTTTTTATATACAGGTTGTGTCTTAAGGAGAGGGGCAGAGGGAGGTGAGGACAGGCAAAGAGGGTAAAGGGAGGTATAAGATTTTGGCCGCTTT
>105.lm_ll_18083
AATTCAGAACTGTAAAAGATAGAATTTAGGGAGATAAATAATGCAGAAGTTAATATTGAGGAGTAAAATGTGTAAATATACTTTATAAATTCGATACAGTATCTGTTAGT
>105.lm_ll_18085
AATTCAGAAAGAAGACTGAATGGACAGATGCCTAAGAATCTTCCTACTAAGGATAGACTGAAAAGCTTTGATAAGACAAGAAATCAAAGCTGCATAAAGATCAGTATTTT
>105.lm_ll_18100
AATTCATCGAAATATATTAAAAAGAAAATTATCAAATAACTTTTTAAACTTCACAAGGACGCTTCATAGATATCATCTGTAAAATATATTAAGATTATTTTTGCATAAAG
>105.lm_ll_18141
AATTCAGGTATGGTCGTGATCACAAGTCTATGAAGTAACCCTCTGCACTCACTGCCACCATATTTTGCGTTTACTTACATGTTAATTCTTACAATCACCTGACAACCTCC
>105.lm_ll_18154
AATTCACACATATTGACTGACTTCCATATTATTTATTGTTTTGGTGCCTAACATGCTGGAAAACACTGAAAAGACAGTTTTCTGGTAAAGTCGTTTAACTTCCCTATATA
>105.lm_ll_18160
AATTCAAGACGAAATCCTGTTCATCTAATAGTGTGTTTAGCTTTTTATTCTGCAACATTATCAGTTTATTTCTATTCCAGGTATACCATTACAGGATTGCATTAAGTTTA
>105.lm_ll_18174
AATTCAATAATTTATAAATTACAACAAAGAAAATGCAAATATATATACATTCAACATTATCTACTTTTCATGACATTATTTATACAGGACACGTCAGTGAAAATAATTGA
>105.lm_ll_18185
AATTCTTCCAATGCAAGGAAGCCACAGTGGAGTAAGCATGACCCTTGTGTTCAAGGTCAGGTGCACTCAGTTCAGTCAGGAACGCCTACACAACAGAATTAACCATCACA
>105.lm_ll_18189
AATTCAGTTGCGAGGAACTTTTTTGGGGGGCAAAGATAGGAATGTAAGGAAGAAGGAAGACGATAGGGACAAGAAGACAGATTATGAGGGAGACAATTTGGGACATGAGA
>105.lm_ll_18209
AATTCTTATTATTATTTTACAATCATGAGCACCATAACGTAGAACACCGCTGTAACAGTAGGTAATCTTTACACATGCTTTCATCTCAACTGAACCGTAATCTCATGATT
>105.lm_ll_18251
AATTCATACTGTTGCCGACGCCACCACCAGGTGGCACCACTATAGCACTCAGTGCCAAGAAGGCATTTACCTCTTATAATTAAACGTGTGTGCGTGTGTGTGTGTGTGTG
>105.lm_ll_18260
AATTCTCCAAAAGGATACCAGTGTGACGAGAAGTGTATTGAAATCAAAGGTATGGTGTACAAGCAATGTGTCAGTAAGTTCCCGTTAATAAGTTAGTGTCCTTCACGCAG
>105.lm_ll_18271
AATTCTATTGCCAATAACGTAGCCACCAACCTGTGTTTACATGGCCGGGCGACGAGGGCGGCTGGCAAGTTAGGCGGACGGCGAGGAGGGTAAATGCAACGACACAAGGG
>105.lm_ll_18299
AATTCATGACTAGAATCTATGCTAATCCTAAAATATGATTTAAGAGCACACCACTGACTCACTCAGTTTTACTGAGAACAGCTCCGCCACTCATTTTTGGTCCACAACAC
>105.lm_ll_18344
AATTCCAGTGATGCTTTCAGTGATTTCTAGTCGCTGTATATTTATATTCATTCATTCCCTTTACGACTTGTTAATGAGGATCGCAGCTGCGATACGATGTGAGGTGTGCT
>105.lm_ll_18354
AATTCACATTCCTAAACCAATACACCAGATCAATTATTTCATGATTAGTGAGCATGAAATAGTGCAATAACTATAAAAATAAATTAAAAATAAAAATAAAAATAAACAAA
>105.lm_ll_18355
AATTCACCATTTTCACCATCAATTGTTAAGACAATTTAAAATCTTTTCCACCATCAATAGTTAAAACACGTTAAAACCATTTATTCAGCATCAAATATTACAAGAAATGT
>105.lm_ll_18363
AATTCAAACAGAAAATAGTTTGCTGTAAACAGAAAATTTTCATTCCAACAAACTGCAGGAAAGCAAACTGTAGCCAATAATGGTGGTTTACATTTAGTACATACTTTATA
>105.lm_ll_18369
AATTCCACTTTAGTACATAGTTGGAACATTTCATCTTGTACACCTTCCGTCCCTCTTGCTGCAATGCTTTATTGTAGTCTTGCTGGGCTGTTTGCTGATGTTATACAGTA
>105.lm_ll_18381
AATTCAAGACATATCAAGTATTCTGCATTGTGGTGTACATGGCTGCCTGAGCATTAGGTTGAGAGTGGTCTGAGCACCATTGCGGCTCACTACTCACGCTGTCACGACTA
>105.lm_ll_18382
AATTCAAGAGTTTACAAAAGTAAAAGGGATGGAACAATAAAGAACATGTAAACATGTAAAGAGGGATGAGAATAAACAGCAAATCTTGTGCAGCAAGACTGCAAGTGTAC
>105.lm_ll_18399
AATTCATTAAACTCGTCATTGTATATTACGTGCACTTCTACAGTGTTTGATGAAAGGTGATGTGGACACACGGGAGGTTACGTTCACTCGCCTTTCGCTCACTCCCACAC
>105.lm_ll_18410
AATTCGCCCACCAGAACACATCTTGGTAACCCGGGAAAGCTCGAATAGAGAATAATAGAGAGTGACTGAATCGAATTGACTCAGAGGAACGTGAATTAAGTGTGTGTGTG
>105.lm_ll_18429
AATTCATACACAGGAGGGCTACCAATGTTCAAGCTACAAGATAAATGATGGGCATGTAATGAATACAAGACAAAAATCTTTCCCATTAATTTTGTACAACAATAAAAACA
>105.lm_ll_18431
AATTCCTAACAGTGGGGGACACGCCTGCGGGTACCCACTCTCACCCCGACGCCGTGGGTTTGTTCCCCCCGTGGCCAGACAGCCGCGGGGGAGGGGCAGGGGCGGGGAGC
>105.lm_ll_18468
AATTCTCAAATGTTATATTGTATAATTAAGAATGCTACTTGTTACTTATGATAGTTGATTTATGATAGTTGATAGTATGACATAAACTTATAATCCTGTTCAATAAAAAG
>105.lm_ll_18485
AATTCTGCCTTTACCACTTCTAGCTGTGTCTGGTCATCACAGCCTTCAAAGAATAAGATGACTCAAGCTCATGGCTAAAAGAGGGAGCCTTAATCGTGTTACAACTCTTA
>105.lm_ll_18511
AATTCTGACTATGTGACTATTGCATACAAGAGTTATTCATTGCATTTACATGAAAAAAGGAGAGGCGGAAGTGTCTCACCTGAGCAGGATGGGCAAAGTGAGCCGGAATT
>105.lm_ll_18521
AATTCTCCCACTCTACGGGAAAACAACGTCTTATAAATGTCGATTATAATTTTGAAATACACCACTAATAAGAAAATTAATAATGAAACCTTTTGATGCCTCTAGTCTTG
>105.lm_ll_18542
AATTCCTACGTTTATTTGTTCACTGATGAAATTTTATGGTCGGTGCGCAGATTGGAATCAGAAGGGAATGTCGGTGTGGTGTTTTGCCTTCCGCTCTGTTGACGCCCAGG
>105.lm_ll_18564
AATTCTAAAGCTCTAACCTTATCAAGCTTGATCCATTTATTTCTAGTCTTATGCTGATTAATAATCCTAAGGACTTTTTTTGTATATCGCCCTTGTTATATCACTTATGC
>105.lm_ll_18579
AATTCTGTTGGTCCAGAAGTTGCAATTAATCTGCAGATAACATAAATAATTCCATGATCTCAAAGGTGCTGAAAGAGAACATTTGATACATAAATCACTCTTAATAGGAA
>105.lm_ll_18580
AATTCTGTTGTCTTTTAGATTTCAAGCCCAACAGAAATTAACATATACATAGACAAATGAACAGTTATACATTAAAAAGCTGCGGAAAGATCAGAAAGAATATAGGAGGC
>105.lm_ll_18605
AATTCTGGACTTACTACTTCACTATGATACACAACAATAACATCACCTTATCTATTAGGTTATCTTGTGAAATTTGGACTTGTTCTGTAGCAGCGAATGGGTCAAGAGTA
>105.lm_ll_18609
AATTCTTTGAAGAGGGGAGGTTTCAAGACACTTCTCCAATTTTGCTTAAACCTTTCGGCTTTTCTTTAGGAACCGGCACCTCACTGGGTCTTTATATTTGTTGTTGTTGT
>105.lm_ll_18620
AATTCTAAGATAAGTACGGTGCATAATATTGATCTATCTACTATCTACTATCAATCTATCTATCTTATGTCTGTCTGGTTGTCTTTCTGCTTGCCTGCCTGAATGTATAT
>105.lm_ll_18629
AATTCAAATTGATATTACTTTACCTTACATATTGATCAAAACTTTCTTTGCTTCGTTTACACTATATCCCTTTTAAGGAACACAAGAACATAAGAAAATAAAGGAAGCTG
>105.lm_ll_18646
AATTCCAGAGTTTAACAGAGAAAGGGATGAGTGATTAAAAATACTGGTTAATTCTTGCATTAGAGAGGGGGACAGAATAGGGGTGAGAGAAAGAAGAAAGTCTTGTGCAG
>105.lm_ll_18713
AATTCGATAGCTATAAATGCATGGAACTAGATGCACACATTCGTGCATTATGTGTAAGTAATGGACTATAATCAGAAGCAAGTTCATATGGCATCCAACGCGCCGCAGTA
>105.lm_ll_18716
AATTCCTGAGAGTGTGCGTACGTGCTTGAATGAAAAACACCTTCCTTCTCTCTTTAAAATGAGTCAGGGTTCTCCAGGTTGGATATGTGTGAATCTATGCATCAAATATT
>105.lm_ll_18717
AATTCCTGATATTTTGATTAAAAACAACAAAGGGCAAACTGCACTGGACATAGCATTGATGTGCGGCTCCTACTCAGTTGAGAACTGGCTCGTCAAAAACAGCATTGCAC
>105.lm_ll_18728
AATTCACTATTTTCTTGCACCATAGGGAACATTGCAGCACCTCCTCTGCATTATACTGGTGGCAGTGGCCTTGGGTGATCATATAGCAGGCTGTCGGTCCCTCTCTTCAC
>105.lm_ll_18736
AATTCGCAGACAACGCGCTGTACTTTAACGCGAAGTACTCGTATTTATTTACCATACATAGCGAGGATAAGAAAAATCAATAATTAATATTAAATCCTCGCTGCCTTCAC
>105.lm_ll_18741
AATTCCTTTTTAGATTTGCTCTCATCTAATGGATTTGGTTTTATTGCCTTTTCTCTGGTTGAGGATAAAACCTGTTCCATTATTTTTTGAGTTTCAGGATTCATAAAGTC
>105.lm_ll_18765
AATTCCTAATCCTGTAAAGCACACCGCTCAATTGTGATATTTTGGTACAAAGTTGTCTTACATGTAGTTTCCATGATAAGTTACCGTCAATTATTGTTCCTAAGAATTAA
>105.lm_ll_18774
AATTCCTGAAACGCTCCTCTGCACTCAGAAGCTGAAGTGCAGTGCCTGACTGGAAATATCAAGGTAAAGACAGCCGCGCATGCTGTCTTTACCTTGGTAAGTAGAAAGAA
>105.lm_ll_18776
AATTCCTCCCGAGACGCTCTGTTGCTCTTCACTGGTCAGTCTGGGCAAGGAAGGAGGAGCAGGACGTGGGGGAATCCTTGCTTCTACCAGACACATGGACCCTCGCTTCC
>105.lm_ll_18777
AATTCCACACCCGCCCTATTAGAAGTGGAAGTGTTCGTTAGAGAAGTGCAGACGTATATGCATTGCAAATCGCAAATGCAATATCGTGTGTGTGTGTGTGTGTATGTGTG
>105.lm_ll_18779
AATTCCACCGACAAATGACATCCTTCTTATAAAAAGGCCATTCCTTCTTGATGAAGGCTTAGCATAACTGCAATTAGCATACATAATCATCACCATATGTCAAGCGGCGG
>105.lm_ll_18782
AATTCCAGAGTTTACCAAAGAAAGGAATAAATGACTGAAAATACTGGTTAACTCCTGCATTAGAAAGATGGACAGAATAGGGGTGAGAGAAAGAAAGTCTTGAGCATTGT
>105.lm_ll_18796
AATTCCATGTTGCTAGTGGACTGATAGGGGACGATCCTGAGTGCTGATTCCTTTTCAGAGCCGGGTAAATCACTAATATCCTTATTGACTAGTACTCATAGCAGCCTCCT
>105.lm_ll_18845
AATTCGATATAACTAGTGGTGGATGAGAGGCACGCCCACCGGAGAGTTGACAGGGCGGGGACGGATTTCGGGATGTCCCTGCATGGAAGAGTACGTTTGGGCCCCACTGC
>105.lm_ll_18865
AATTCCCACGAACCATGATGTTTGCAGACGAGGCAGTGATTTTTTGGGAAAGTAGGGAAGAAGTGGAAGCTGAGCTGGAAAGATGGAGATGTGCACTGGAGAGGAAGGGA
>105.lm_ll_18878
AATTCTAGGACACTTTACCTTCTCTGAGTTACACACAGTATATTACCAAAGTTTCAGTGATAATTACACATGCAGTTCCAGATTCTCCCATGTCTGATTTGTTGGCTAAG
>105.lm_ll_18879
AATTCGAGGAAAACATTAAAGACCATGCAAGTCAACACAATTACACTCGAACAAACTTTCATTAATAATTCATCGATATTAGAGTACAATAATTACTGTTTCTCTCCTCC
>105.lm_ll_18884
AATTCGCTACCTCCTCAAGAAAAAAAGTAACTGTAACTGGCATGCTACTCCCTGACAAAAGAGGAAAGAAAAAACCTCACAACAAAATCCCAGAGGACATTGTGTAGAGG
>105.lm_ll_18898
AATTCACTCTATGTGGGAATCCAAAAATAAATTACTAAAAACGTGTCTTTTCAGTGTTTTACGTAGAAAAACGCTAAAACTGATACAAACCAACCAATATCAAGAAGCAG
>105.lm_ll_18958
AATTCAAAGGCAAATAAAAGTTTCCCAATTGAGATATCTCCTTTCTCACTTACTTTTTTATCTCTCACTTTTTTTTCTTCATCAAGTCACGTACGTATCTACATTCTCTC
>105.lm_ll_18981
AATTCTATAGATTTCGTGGATTTGTGTTCTGAGTGCACGATGACGTTAATAACTCACAATAATATAGTAACACTTCGTTCGTCCATTCATTCACTTACTTCCTCACTCAT
>105.lm_ll_18984
AATTCTATAATTGGGTCATTGCTGCCTTACTTATTTTTTCTCTTAATGTAAGAAAGGCTCTGGCCAAGGACAACAAAAAGGCAGAAAAACAGAAAAGCTCACTAAAGATG
>105.lm_ll_19016
AATTCTTGCAAGCGCAGATATTACATACAGCTTGGAGATTCGGTTTAGACCGTTAGGTCAAGTTTATTATATTTTTTATACATACATGCACTGATACATTTGCAAAAGGG
>105.lm_ll_19039
AATTCTTCCCCACAAACCTGTTGCCTCTGGACTCCTCTGATATTGATGTCATTACTTGACTTCGAGTGAGTCGCCGTAAATGGAGTAGGCATTATCTGTACGTCTTTCTT
>105.lm_ll_19047
AATTCCAAGTTGCTCCAGCTCTTTTGCAAGTGATCCAAGACATTAATCAGAAACTTCTTCCATGTTGTGAGTGCCAAAATTTCTCTTGTGAATGTCAGTGTAAGACATTT
>105.lm_ll_19062
AATTCAAAACAAATACAGTACACGCCATAAACTCAGAATATTACACTGGTACTCGCAATCCACACACTTTATGGCGACCTTAAATTCTTTCATATTAACTTTACCCCCTC
>105.lm_ll_19124
AATTCATCATACAGTAAATAGCATGCCATACTTGTGCATAGCCTGCCAGTGTGTATAGTCTTAATACAAAATAACATGACTATACCTGACCCTATCCTCAGATTTCTTTT
>105.lm_ll_19159
AATTCTCTCTTAATGTTACCTTGGGTTGCAGGGAGGACCTTATCATGATCCCCTGCACAATATCCTGGGAGCTTATGCTTGCTACCGTCCTGATGTCGGGTATGTGCAGG
>105.lm_ll_19205
AATTCAGTGATCCTTCAAAATATTCTGTCTATCTCTTCCCTACAGGATCTGTCTCAATCAACATCCACATTGCTCTCACCTGTCCCTGATACTTTCTTTCACATCCTCTT
>105.lm_ll_19221
AATTCTACTAATTTCTTCCCCAGAACTAACTCTACCAGATGACTTTCATCGACCTGCTATTTCGCTGTTCTTCGTCCTATATATCTAATCGAATCCCTTGCGGTCAGTCT
>105.lm_ll_19237
AATTCTTAAGGCCTGGAAGAAGGCGAAGACAAACAAACAGGGATCTCTTGATTTTAGAAACGGTAGTAAAATGTTTTAGGTGTATAAATCTCTTAATTGGAAACTGTTCA
>105.lm_ll_19252
AATTCAGCGGAAGCATTTACACACGTCCGGCGAAGTACCGTGTTTTGACTGAAGTGATTGTCATGTCTCCGTTCCATGAAATGGAATATCGTCATCACTGGTATTTTAAA
>105.lm_ll_19290
AATTCAAGTCTTAGGAAGGAAGAAATACAGAAGCAGGCAGGGAGTTTCATTGTTTACTAGAGTATTACAAGACATTTTAAAAGTAATGCGAGAGAAAATTACTCTCAACA
>105.lm_ll_19383
AATTCAGTATTTTCCATAAACCTACCTTATCTGGCCGTGGCACAAATTTTTTCATTTATTGCAACTATCAATTGTACCAAGCATATCATCTGACTTCTACATATGACAGA
>105.lm_ll_19386
AATTCTTTATTTTCTTTGACACTTCTAGGTTGTCAGTTCTCAAAGTGACGCAATTCCTGTTGCTGTGAGTACGAGGTGTTTTTATTCTTACGATCTCACTATTCAGGTAA
>105.lm_ll_19444
AATTCATAACTGGGATTCAGAGTATTTAAGAAGGGAACACCGCATAATAAGTTACATGAAAATGTTAAGAGCATTGGCAGTATGGAAGCCTTCAAGAAAGCACTGAAGAT
>105.lm_ll_19488
AATTCATGGTAGCGGTAACAATAATAATAATGACACTAAACCTTGGCTGTCTATTTAAATGATACAAAACCCGCTATTTATTACTATTGTTATTATTATCACCATTATCA
>105.lm_ll_19515
AATTCCTTCTGTGGTACAGAACAAGTCTTACAGGTACATTCTTGTTTCTGTTCCTGCAAGATACACGCTGGTGCAGCCACAAGACATGGCCTGGGGATCCAGACTGTCCA
>105.lm_ll_19516
AATTCCTTCCTCCTCAACGAGTGATATCCAGCAGCTCTGAGTTGTTGTTGTTGTTGTTGGTGGTGGTGGTTGTGGTGGTTGTGGTGATGATGGTAGTTCTGGTGGTGGTG
>105.lm_ll_19519
AATTCGAGGAATGTACGCACAGGCAATCAGGAAGGAGGTGATAGCGAAGACTTCCAGGAATAAGCATAACAGTGAACTTACAACAACGGGAGGTAATGGACGCCTACCAG
>105.lm_ll_19540
AATTCACTCCCTGTTTCTGCTTTCTCCCGCTTGCGACTTGAACTGTTTCGGGAGGAGAGTGTCAGGACGTCTCGGGAAATAAATGGCGATCTCCTGTGATCCGTTACTTC
>105.lm_ll_19559
AATTCACAGGGTTAACATTCAAAGAGGATTTCGTTCTTCTCTTTTTCATCTGGCATTCATCCTCGGTACGTAACATATCCGTAATTAACACTTTATGCAGTTTCTCATAA
>105.lm_ll_19583
AATTCCATAGTTACTAGTAAAATGAATGAAAGGGTGAAAAGACTGTTTAACTCTTGCATTAGTGTGATGAACAGAATATGGGTGAGAGCACGTGGAAAGTCTTGTACAGC
>105.lm_ll_19603
AATTCATTCTTTTATAGACATCATTAATGGCCTACCTCATTATCATAAAGATGTATATTTTTTATCAATCAAATATTCTATTCAATTGGGAAACAGCTTTACCTAAGTAT
>105.lm_ll_19634
AATTCCATTCTGTGTGGCATTTATTGCATGTTCTTTTGCCTTCTACTGAGTTGGCATACATTAAAACGTGCAATGCGCATTATTCACGCCACCTTGAAAAAGCATCAATA
>105.lm_ll_19639
AATTCTTGGATTACTTTGTGCACTTTTTAACAGTGGCATGGAAGCACTCAGTTTTGTCTTACATACTGTACTATTCTTGCACACACACACACACACACACACACACACAC
>105.lm_ll_19672
AATTCGTGTTTCGGTGAAGAATTTTTGTGGTACTCATAGATTTATTTAATACGCGTGAGAGAAAAAACTTCAGCATCATTCATATAACAGGAAAATAATGGATTAGTAAA
>105.lm_ll_19676
AATTCTGATCTTGAGCTGATCTCTTGGTGTCAACGTTGGGGTACAAAATTAATTTCTGCCAAGACAATAGCATTATCTTTATTCGTTCATGGACTCCCAATCCCTCACAT
>105.lm_ll_19689
AATTCTACGAATAAATGCTTATATGACAAATAAATTATGTAGTTAGAAATTCAAAACTAAAATGAAAGATAAAATAATCATTTCTTAATATTCATCTATGATTACAAAAC
>105.lm_ll_19714
AATTCCCCATCTGTCTCACACATTGGGGCGTTCGCTATGGGCTAATTGGGCTTAGTTGCTGGTGATCGCCGGCTGTTTTAATATACGGTTGGTCAACACTCCCACAGTTC
>105.lm_ll_19720
AATTCCCTTCCTGCTTCTGTATTTCCACCTTCCTATGACTTGAACTCCTTAAAGAGGGAGGTTTCACGACACTTATCCTTCAATTTTTGACCACCACTTCGGACTCTATT
>105.lm_ll_19725
AATTCTACATAGGACTGAGTAAAGAAGAGGTGAAGTCTAATACAGAGAAGATTGAGTTGCCTGGAGAGAAAGAGTGAATTGTGCAAGGCCAAGGTAAAGATAGTGGTAGT
>105.lm_ll_19738
AATTCCTTCAATGAGATGCCTGACAAACTAAATAATACGAAAGGGAAAAAATGATAATAGTTCTTAATGATGAGGAAAACAAGCGATCAAGAGTTATGTTAGAGACAAGA
>105.lm_ll_19747
AATTCTCTATCGTAACCTAAATTTACGTGATCCATATTTCATTTCATTATTTTTGTTCTATTTGTTTTCTAATCAAAATTTTATGGGATTTTTCCAGGAAGATTAATTTA
>105.lm_ll_19749
AATTCTCTCAAGAGGGAGGTTTCAAGACACTTATCATATAATTTTTTTTACGACCGCTTTTGACTGTTCGGGGACCGGCACCTCAGTGGGCTTTTTAACTTTTTTTTTTC
>105.lm_ll_19752
AATTCCTTCAAGAGGGAGGTTTCAAGACACTTATCCTTCAATTTTTGACTACCGCTTTGGACCCCTTTATGGGACTGGCATCTCAATGGGCTTTGGGCTTTTTTTTTAAT
>105.lm_ll_19754
AATTCTCTCCAGAGATTTGTTCAATCTTCCATGGTGTTGTTGGTGGCAGCCAGTCCTAGATCAGTTGTTGCTGCATTGGACTGAACTGAGATCATTTATGTCAGTGGTCT
>105.lm_ll_19765
AATTCCTGGATGCAATGAAGTCTTAAGCAGTATCAAGTGTGAGGGGAGTGACGCAGTAAGTATACAGTGCGAGTAAGGCAATGTTGGAACAGTACAGTAGTAGCATGACT
>105.lm_ll_19768
AATTCAAGTCATAGGAAGGTGGAAATACAGAAGCAGGCAGGGAGCTCCAGAGTTTACCAAAGAAAGGGATGAATGATTGAGAATACTGGTTAACTCCTGCATTAGGGAGG
>105.lm_ll_19795
AATTCTCACACCATCCAAACCTAAACCTCACGATGCCTTTTCTCAAGAAACATCTTCACTGAACTATGCCAAAGTGCCAGCAACTAATATGAAATTATCACAATCTTCAG
>105.lm_ll_19805
AATTCCTCCCAAAATAAAACAGATTAGAATAATAATAAAATTCATACTGAAATCTTATCAGGACAGGTAAGAATGAAGGACAGATGGAATTAGGAGTGGCTTTGTGTAAT
>105.lm_ll_19809
AATTCAGAGAAAAGTACTGACTGTTCCTTCGTTATTGAGGACATTAGATACAACACAGATTTTAAAGAATACTACCACTGACATTTTTTTTTCATGAGGACATTTAATAG
>105.lm_ll_19813
AATTCTCTGGCTGGTGCGTGACAGAAATGGCAGAAGTGTGACAGTTTTATATTTGGGTGTTTGATTTTCAGCACTGCCACCAACACCATTGCTTTTGTGTAACTAGTAAT
>105.lm_ll_19846
AATTCATTGCCAATAGACGTAAATAAATTCAAACAGATTCTAGGAATATACTTATCTTTTGAAAAAATAAATAAAGCAAAATAATCTTTAATTACATACCAGGATACACA
>105.lm_ll_19856
AATTCAAGGTTGAGAAAGATGAAGTGAGAACTGTGGAACCCAAGGTTAAAGACAGTGTAGATCTCCCTCAACCCATCAAGAGGAAAGAGATACTGAGATTCTTAAGGGTC
>105.lm_ll_19858
AATTCAAGGTCTGCGTTTGGTTTGTATTCCTAAACGTTTCGGCGTCTGATCGTGACTACTTCTAACACTTTCACTGTGATATGCAACAGTTCACAACACTAAAAACAATG
>105.lm_ll_19919
AATTCTGATAGAGGCTCACTGTCATTTATTAATATGGCTACTCAGTGGAGGGAGGTGAAGAGAGAAATGCCAGTGTTTGGGAGGAAAACTATGTGAGTTATTTAGCTACA
>105.lm_ll_19928
AATTCTCAAAGGTGACGTTTTATCGCGCAAGGAATTATGACTATATTAACATTTTTAGCATCTTTAATAACTTTTCTCGAAGGATTTCATTAGTAAAAAAAATATCGTTG
>105.lm_ll_19956
AATTCTGGTTGAAGTAATACTAGCATCACGAAAACACCATTCAATACTCTGATGATATCCAGTAAAGCCTATTAAAAGTCGAGATATGACGAGGAAACATTTAAGATTAC
>105.lm_ll_19976
AATTCCTTCAAGAGGGAGGTTTCAAGACACATATCCATCAATTTTTGACTACTGCCTTGATCCTTTTATGAGACTGGCATTTCAACGGGCATTTTTTTTATTGTTTTTTT
>105.lm_ll_19993
AATTCAAGTCATTGGAAGGTGGATATACAGGAGCAGGCAGGGAGTTCCAGAGTTTAGCAGAAAAAGGGATGAATGATTGAGAATACTGGTTAACTCTTGCACTAGAAAGA
>105.lm_ll_20040
AATTCCTGGAGTATTAGGAATCCCTGTTCTCTTTCTTCGTCCTAGTGGAGGAAACACAAAGACGCTCACTCTCATTCTAGATTTACACCTTCACCACCACCACCACCACT
>105.lm_ll_20053
AATTCTCCTTATTTTTTGTTTATTTTTCTTCTTTTTTTACTTTACTTTTTTTTTACTTAAATTTATGGTTTTCTTGATTTCCTCTTTAATTTTCCTTCTTTTTTGTCTAT
>105.lm_ll_20079
AATTCACACTCCACAAACCTCAATGCAGAAGTAGCAAATTCCACGCAGACCATAAGTGATGCATGGCTTATTCTTGCCCAGCCAGTAGTTGTCTGAGATGCAAACAAAGT
>105.lm_ll_20094
AATTCCTCATATGAAGGGTTGAAGCTTTGGTTGATTCTTCATGAAAAGGACAAAATTTCTCTGGATTCTTTATGTACGGCATTCTATTTCTGTATATTCAGGGTCATTTA
>105.lm_ll_20133
AATTCCTCGGATGTACACACAAAAAAAATATGGAATGGGACAATAGAGGAAAGAAAGAGGAAGCTGAAAATACAATAACATAAAACTAGAGCAAAGAAAGAGATAAAAAA
>105.lm_ll_20147
AATTCAGAGTGAGTGCGTCATAAAAGTGTCGTGTAGTCAAGTGACGCTGAGATTTACGAGATGAGCAACAAACCACAACGCATGTTCTGAAATAACAGCGTATGGCACTA
>105.lm_ll_20152
AATTCCCTCACGCCGCAGCAATAATGTCAAGAATACCATCTTAATAACACAGGACAACATTACTAGCATCTGACGGCAGTGACTATTACTACTATTACTGCTATTTACTA
>105.lm_ll_20204
AATTCAATAAATAAAAATCTATTAGAAATCGTCAGTATTTTTCACTTTCAACAGTATTCTAGGAACTCAAGCATAGAACCTCATGCTTTCTATCATAAATCACAAAATTT
>105.lm_ll_20227
AATTCTGTCAATTTATCGAAGAATGCTCCCAAGCCAATGACTGCTGAATATGAATATCTGTTGCTGCCAAATCAAATATAAACTTGCGCCTGTGGAAAACGCGAAAATAT
>105.lm_ll_20235
AATTCTAGATGAAGATAAGGGATTTATATGAGTTTAACCAGAAAAAGAAGAGAGATGGTTGGCCCAAAAGTTACAATTAACAATTATGTTACTGCTTCACTCATTTTTAG
>105.lm_ll_20238
AATTCAGCATTAATGACGCGATTTTCTATAATGTCTGTTAAATGTTTCTCTTTACGGACAGTCCTGGTGTAAGCAGAGACAGTTTCCCGTTGTCTACATTTTCAAGGGCA
>105.lm_ll_20270
AATTCGTGGACAAATTTTTTATGGCTCAAAGATTACTTAGCAAACAGAAAACATTATGTTATTTTTAATAATGAAAAGTCTTCCACAGCAACAGCCACACTTGGTGTTCC
>105.lm_ll_20273
AATTCTCTTCAGCAGTGATTCTGTATTTGTCTGGTATGTTCATATGAGCAGGGCTTAACAGTAATGGATTAGGTCCACTGACATTTTGTTTATGGTGGCAAACACCTTGT
>105.lm_ll_20274
AATTCACGCCTTGTTTCAATATAATTTTTAAGCATGAAAATATGATGATTGGTTGACTTAATTACCATAGCTGGGTGTGATAAGAAAAAATTATCTGATAATCGTTAAGG
>105.lm_ll_20279
AATTCTGGCGACTCAAAGGAAGCAAAGAGATATGGAGGATGAAATAATCTGACATCGATTGTATTACACTCAGGAGAAGACAAAGGAAAGAAACTAATTGAAAGGAACAG
>105.lm_ll_20314
AATTCCAGATTTCAGCTTTTTGAAACACTAGCATGCCTGTGTGACAAAAATGTTGATATCACTGGTTATTCCCTCACTGAACCAGGATGAAATTTTGGGGTCTCAGGTTG
>105.lm_ll_20322
AATTCCGGGACATGTGCGAGGGTCATGAATAAAGGAGTGACTTGCAGAGAAAGAGGAGAGGAAATTTCTGAAACTGAGTAGGAGGGAAGATGGCAGATGCGGCACTGGAA
>105.lm_ll_20332
AATTCATTATAGTAGTTAACTGCAGTAGTGAAGTTGTGTGAGAAGAACTACCTGTGGAGAGCTTAGCTGTAGAGAAGTAGTGAGTCGTGTTTATGTGGTAAAGTTGATGA
>105.lm_ll_20335
AATTCATGTAATGTGAGAAAGCAAGGTAGAATAGATAGAGAATAGCTGTAGACTCTTTTGACATTCCATGGCCTCTGAGCTATATTATTAAGAGGTGTCAAAAATTTTCA
>105.lm_ll_20370
AATTCGTCTCGTCAACTCAGCTCAACAAAGGCACACACACTGCCGCCTCGTAGCACCAGTAATAGTCCTAAATGGCTGAGGCCCCAACAATAGGCCTCCGACACACCACA
>105.lm_ll_20395
AATTCTTGAGCCTGTTTCTATGTTGCCCCGGGAGTGCTGACCCCTTGCCTGAACTGAAAAACAAGTGATATAATATAATGACAATATGCCAATGAAAGGGAAGAACATTT
>105.lm_ll_20412
AATTCAAGTCATAGGACGAGGGATATACAGAAGCAGGCAGGGCATTTTACCAGTGAAACGGATGAAAGATTGTGAATACGGGTTTACTCTTGCATTAGGGAGGTGGACAC
>105.lm_ll_20448
AATTCAAACTAATTAATTTAATAGATAGCACAATCAGTTAGATTTATATGATATCAATACTGATATTGAAAGTTGAAAGCAAAAAGAATCTGGATTAAGTGTAGGTCTGT
>105.lm_ll_20510
AATTCCTGGAAATGACAGTGCAGTAGTGGACTTCATATTTTGGAAGGACTTCAAGTTCAGCACCTAAACAAACACTTGATTTGTTTCACATTTTATTTACTAAAAAGACA
>105.lm_ll_20616
AATTCCTTGCGGGAGGAGTTTGAAGGATGGTGGTGAACGTTGCTGCTGATGATAGTACAAGGCCAGTACTCAGACGCTGATCTTTAAGGAAAATGTATAGAAGGTCGTTT
>105.lm_ll_20623
AATTCTTTTGTTATATGACACGTCTTACCTTAATCACAAATTACTCTGAGACATTTCCTGTTGTTCTTCAGCCACCTCTAAGCGTTACACTGGCTAGAAACTGGATGATA
>105.lm_ll_20634
AATTCAAGTCATAGGAAGGTGGAAATACAGAAACAGACAGGGAGTTCCAGAGTTGACCAGATAAAGGGATGAATGATTGAGAATACTGGTTTACTCTTGCATTAGAGGTG
>105.lm_ll_20637
AATTCAGCTCACTGATTCATTATTGTAGGATTGCTCTAACATTTTAAGGTCTTTGGTGTTACTTTCATGAAATTGACAGAATTTTATTTTTGCCCTCTGCTCAAATCAGA
>105.lm_ll_20644
AATTCAAGTCAGGAAGGTGGAAATACAGAAGCAGGCAGGAAGTTCCATAGTTTACCAGAGAAAGGGATGAATGATTGAGAATACTGGTTAACTCTTGCATTAGAGAGGTG
>105.lm_ll_20663
AATTCATAGCTGTAGTACTCGTGTCAACGGACGCAGAGTGTGGAGGTGTAGCTAGGGTGTGTGAAGGCGTTGTGTTATGGAGGACGTATTGTAGAGGATTGTAGGGACTT
>105.lm_ll_20668
AATTCGAGTAAGAAACTAATTCAGTTTCAACCGTCGTTTCTTTTTTAAGAATGGAATTACTTTCCCAAAGGAGCTGTATTTCTAAAATACTTGGACCACTAAAACAACTT
>105.lm_ll_20673
AATTCGGGCCTTGGTCAGAAGTCGAGTAACACACCGTACTCCTTTGTCTTGGTTCAAAACTTTCCCTGCAATGTGAACGCCTCTGATCTGCTTAAAATATATCAATTGTC
>105.lm_ll_20724
AATTCTATGCCCTTTTAAGGCATAAGAGGTGATCGCATATGACTGGGTATCAAATAATTAATAAAACGTGATTGGAACAATCAATATTAAAGTTGAAGAAGATCGATAGG
>105.lm_ll_20770
AATTCAACTTTCCAATATTATCTGATTTCAGTCACCTCATTTTCATTTCCTCTTGGAAGGGTCAAGTGGTCCAAACCATGTTTACTGTCCAGCTGCTCAGATCTGTTGCA
>105.lm_ll_20810
AATTCTGAAATAGTTTGTAATGGCTATAGTGTAGATATTATCTTATTTTGTGAAACTTGTTTATCCATCGATACTGAACCCGTCTGTTCTGTGGAAGGTTATACGTTGTT
>105.lm_ll_20849
AATTCCATAAGCTCTTTGGTGTGCACCAACTCCACTTCTTCACGCTGGGCTCGTCGTGACTGTGTCACAAAGTAAAACATGTTAATATTACAAGAATTATACATACATTG
>105.lm_ll_20870
AATTCTGTAATTTGTACTGTTCAAGAAAATTAAATTAGCTAAACCATGCTGATTTAATTTTCATGAAATTGTTTGGACCGCCTTTTGCGATGGCTTCCAAAGCCTTCATA
>105.lm_ll_20927
AATTCACCTGCTGTGGGATATGCCTGGGAATCTGTTTCTTCCCGCTCGGCCTTCTCTGCTGCTTGCTGATGAGGGAGAGGAAGTGCTCCAATTGCCGCGCCTCCTTCGGG
>105.lm_ll_20945
AATTCTCTCTTAATTGCCTTGTGGCGCACGGGAATGAAAGGGAAATTAGTCGAGTGACCTTGTTTATAGATTGTCAAATTGTTTCTGTTACACGTGCATCCCTGTGGCGA
>105.lm_ll_20987
AATTCTTGACAGAATTAGGAGCAAAGGTAGAGATTTTGCCATTTATGGAAATTATTATTATTAGTTTGTTTATTTTATTTATTCATTCATATTATTTTAATTTTTAATAT
>105.lm_ll_20996
AATTCGAGTCATAGGAAGAAGGAAATACAGAAACAGGCAGTAAGTTCCAGAGTTTACCAGAAAAGGGATGAATGATTGATAATACTGATTAACTCTTACATCAGGAAGGA
>105.lm_ll_20997
AATTCAGATGAATGAACAAAGTAGAGATAGATACACCAGTCCAGTCCATATTTTTATTTCATGAAAATTATACCAACACCTGCATAATTAAAATTATGAAAGAATTAAAA
>105.lm_ll_21029
AATTCATGTTTAATGCAAAAGGAATATTCCCCAGGTGTATGGAGAGAGAGAGAGAGAGAGAGAGAGAGAGAGAGAGAGAGAGAGAGAGAGAGAGAGAGAGAGAGAGAGAG
>105.lm_ll_21043
AATTCCTTCTTAATGAAATCCAGGTTTAGTAAGACAGATTGATTCTTTATTAATAAATATAAACACTTGTTGCATTTCCAGTGCAGTTTTGTCATATTTTATCGTTTGCT
>105.lm_ll_21061
AATTCTTCATCTTTAATATGACTTCAAAAAAACGTAGAAAAGAAAATGATAAAATAACCGAACTTATCTTAATTACAAATCTTTAATATAAATCCTAAATTCGCTTAATA
>105.lm_ll_21070
AATTCACTCCGCATTTCTCTATCGAATCTTTCTCTGTCTAGCCATTAGCCATATTAGTGAACACTTAACTTTACTATGATTGACTAATTACTTATTGTTTATTCTGTTTG
>105.lm_ll_21093
AATTCTCAAACGTTTGAGTGCCACACCTCCACTGTTTTGACACGCCCTAATGGAGGCCACTGTGAGAAGGTTCAAAGGTGTTTACTTCAAGACTATAGTGACGGTTTAAC
>105.lm_ll_21140
AATTCTTATTAAAATACCACCAAAATCAAGAATATACACTTTTCATTGATATTTTCATTGATGATGCATGATCCTTCCTAAGCTCCCAGCATAACTGTGGTGGAGGTGGT
>105.lm_ll_21149
AATTCTGCAACTGATTTCTTCTGGTACCTGCTGAAGCATGCACTTGCACAAGAATATCATCAAAACTACGAAAAACTGGATGTTTCCTCGTTTGTAAAGTAGGAAATCAG
>105.lm_ll_21155
AATTCAAAAGGCTGCTTGCACAGTGACGAACAACTTAGCAAGATAAGTCCCAAACTCGGGATAACGTAACAGCAGCAGCAACAACAGGAGCTGCACGATTCCTATTAGTG
>105.lm_ll_21209
AATTCAGTGAACGAGAAGAGAAAATGTGACGCACGTTTTATGTTCGGCCACGTTCACCCGGCAGCAGGTTGTGGCGCCACATAATATCCAGACGATTGTCCAACACCACA
>105.lm_ll_21221
AATTCACTTTGTTATGTTATTTTCAACTTTTCTGAGTTGAAGGGAAAATTAAATGAGTCCATCATATCACGTCTCTGTCCTTCGCTGGAGGCCTCTTGCTAGCTGAACAT
>105.lm_ll_21264
AATTCTACTGCATGCATCTTCCCAATTTTATAATTCCATTATTCTTTGATTTCTTAAAAAAAAAAAATGACCATCTCTACATTTCATTCCTTCACCCTTAAAAAAATCAT
>105.lm_ll_21279
AATTCAGTCATATAGTGAGGCTACAATCTTGATATATAGTACAGGCAGGTCCTGATGATATGAGCTAATTCATTCCATAACAGTTGCTCATACAGTAAAAACTTGTATAG
>105.lm_ll_21328
AATTCATGTATAATACATACGTTTTTCCCTAGATATTAATGATGTAAAGAAAAATGCAAATAATGACAAGGATGATATGATTAATCTTGACTATTTAAACTAAAGTACAG
>105.lm_ll_21365
AATTCCACGGCTGTTTCCCATTGATGATACAGAGTTCTTGCTAAACTATCACCAGGAACATACAAAGGTCCTTAGCACTGTCTAACTATGGCTTGTTCTGTTAAACGCTT
>105.lm_ll_21406
AATTCCAAAACCACACTAGTGCAACAAAAGAGTACCGCTGGAAAGACTGTACGCAGAACCATTATAAGCATACCGGGACTCCTTGCACTGCGGTGAGGTGGACGAAGGAA
>105.lm_ll_21412
AATTCACAAAGCTGCAAGTAAAGCCCTACAACCCTAAGAGGGTATAGTTATGAAGAGAGGTTGATGAGATTGGGCTTGACTACATTGGAAAAAAAGAGGGAAAGAGGTGA
>105.lm_ll_21435
AATTCAAGTCATAGGAAGGTGGAAATACAGAAGCAGGCAGGGAGTTCCAGAGTTTACCAGAAAAAGGGATAAATGATTTAGAATAATGGTTAACTCTTGCATTAGAGAGG
>105.lm_ll_21454
AATTCGATAGGCTTTAAAATTCTATAGCATTACTCTTTCTATTTTCTTCCTTGTTCTCTTCCTCATCTCCTCCTTGTCTCGTTTTTCTTTACCGATCGCTACACTTGTCT
>105.lm_ll_21459
AATTCAAATTTTTGCCTCATTTCATCGTAATATGGGCTACTATTGGTTTTCATGTCAGGTAAAGACCTTTGCAAAATTTCAGTTGCTTATCTAATTGCTTTTAAAATGTT
>105.lm_ll_21524
AATTCTTTCAAAGTTACTTATTTTAAAAGAAGAAAAATTGGAGAATATTATCGATGTTATATGTTCACATGAATCAATAAAAAGTGGTTTTCGACTTTGTGTTTTTTTAT
>105.lm_ll_21617
AATTCAACTCATCCTTGTCCGTCATTCTTTTATTAAAAGTTCACGACATTTTTCCTTTGTAAAGTTAGTGTGCAAGGCCGCCATAACTCACTGCATAAATATCCCCAAAA
>105.lm_ll_21665
AATTCAACAGGATCATAAGCCTTGTGAGGAATATGAATGGGTTTTAAATTAATGTCGACAAAACCGAAGCAATCACGCGAATCTCAGCCTCCTCATCTTGCAGTTCCATA
>105.lm_ll_21674
AATTCTGTGAACAACCCACTGAAGAAAAAATGTCACAAGAAGATAGAAGGTTTCTGAAAATTATGAACGATAACATACACCAAAAAGAAGATGGTCACTATGAGGTGTCA
>105.lm_ll_21681
AATTCATGTGGTTATGGAAAGAAATCATAGTTCGGCTCTTCAATAAGAGGGTATGAGCTGGTGATATGTGGCACGTTTTCTTTGGATGCTGCTGGATAAGTGACAAGTCC
>105.lm_ll_21706
AATTCTATCTTCAGATTTTCTTATGTGGTCACACATCTCATATATTGCTTGGGGCTATTGGTTAATAATTAATTGCATTGCTTCTACTATAGAGTGGACATTTTACCTTT
>105.lm_ll_21747
AATTCCCACGGGAGAGTTGAGAAGAGGTCTAAGTTTGTGAGGAGGACACAGGGGGTGAAATGACCTGAGGGACGCCCTGGGGCGGTGCTTCATTAACCTTGAGTGTTGAG
>105.lm_ll_21756
AATTCCTTCAAGGAATTGCATTTACTTAAGTTGATTGCTTGTAATTATTCCGCATTTACCTTGAGTGTGTTTAAGACTGATTGGTCGTAAAGTTTCCATGAACAGCGAAA
>105.lm_ll_21778
AATTCTGATTATGAAAGGAGGCATCGTAAACTTAATGAAACATGGTAAAAGCATACAAGAATCTGATAAAATATAAAGGAAGCATCAAAATCTTTAAAAAAATATGAAAA
>105.lm_ll_21783
AATTCTTTTTAATAGGTTTGCTCCCCCACCGTGCCCCCTAAATACCTCAAACAGGCTTGGGGACCTGGGAAAGCATGGTTTTAGGGTGGGGAAGCCAAAATTGGATATTC
>105.lm_ll_21803
AATTCGTGAAAATAGGAGAAGCTGAGTGAGGTGTGGTGGTGGTGGTGGTGGTGGTGGTAGTGAGGGACAGGATATTAATTAGGAATGATTAGTGGTGGCGGGGTGAGGCA
>105.lm_ll_21809
AATTCCGTAGTCTCCAACGAACAAGTAATGGAAATGCAGAAAAATCTAGACAAGTTGTCAGAGTGAAGGCAAACCTGGCAAATGAAATGCGGACAAGTGTAAAGTGCTTC
>105.lm_ll_21820
AATTCAGTGGCATTACAATCGTGTCCCCTTCCACATGCGATACTATAACAATAACCACAGCACTGGCACTGGTACTGTCTACGAGGCTTAGGCTGTTGCTCAGGCGACGC
>105.lm_ll_21828
AATTCGGGTGTTTTGAGGCTGGTATGAGGTGAGATTTTTTCCACCTATTTTTCTTCTTTTAGGCATAGATAAGTAACTCGCGTTTTTTAAGCTTAATAATTAAGTGAAGT
>105.lm_ll_21884
AATTCACTATATGCTTTCGTATTTCCTATCCAAAGCTTTCGTCTTTCTTATCCAATTTTTATCACTACATCCAAGAAAGTGCAGTTCCTGCAAACAGCCCCCTAGAATCA
>105.lm_ll_21887
AATTCACAGCTCGGTTAATTACGATACAAAGGCTAAACTAACGAGACAAAGCCACACAAATCTACTCCTTTAGCAAGAGGAAGAGGTGGAGAAGGACTAAATGATCGATT
>105.lm_ll_21897
AATTCCCGCTTCTATGCTTAAGCAAGGAACGTGCATGTAAGTTCTTTGCATTCGCTTGCCTCCTCGCATGTTCGCGTGAAAGCATATTTACAATTCCTGTGTGTGTGTGT
>105.lm_ll_21911
AATTCAATGATGTTTGGTTGCCATTAAAAGGTGTAGTTTAATTTCGCACATATTATAAATGCTTACTGGTGTTCATGTTATCAGTTTTATATTTCAGACTAAAGAGTTAC
>105.lm_ll_21912
AATTCTACTTTTAACACTCCTTAAAATGAATCCTAATACTTTATTTGCCCTATTTCTGGCCTCTAAGCATTTTCTTAGACAGAGATCAGAGTTAAATTTTTTTCGTACCC
>105.lm_ll_21914
AATTCTATATAAGATACCATCTATTTGTGAAAGCTTTAAGCAAACGTCATTAATATGCATTTTCCAGCTTAAATTTTCATCAACTTTATCACCTAGAAATGGACTTGGGC
>105.lm_ll_21915
AATTCTATCTATGCCCTCTTATTTCTTACCAAAAAAGTCAGCTGTCGCCAGGTCGTTCCTCCGCCTGCTTCGCTCTCTGCCCCACTGCATGTGGTTCATGGCCTTCCTCT
>105.lm_ll_21924
AATTCAGAGTAGTAGGGGGACTCGGGATGACTCACAGAGAAGTGACTCACAGAGTACGAGGGTGACCCATTGATGTCGACGCTCTCAGCAAACCTCACCCTCGAAGGATT
>105.lm_ll_21928
AATTCAGCAATAGAAACCTTCAAAATGACATGCCAGATTCTCAGTAAAGAAACAATGAACAGGACAGGATGCTATGAATGGCATCTATGCTTCAAGTGAAGTAGAATATT
>105.lm_ll_21946
AATTCCTCCATTTTCTGCACTTCCATCTGTTTTTAACAATAATCCCTTTTCATCAGACACAGATAATACTACTTATCCTCCACCATTTCCTGACAGTCAAAGTAATCAAG
>105.lm_ll_21947
AATTCAAGCTTGACGAAAAATTACATTCCATAATACATAGGAAGAAATTGGCTTACAGGTTTGGTAGATGAGTGAAATAGACTTAAGTAATCAGGTTGTTAGCGTCGAGT
>105.lm_ll_21962
AATTCAGCCGCATCTAAGGATATTGCAGAGGCAGCAAAGTGGGATGTGCAGAAGGGAAAGATGCATTATCTCTCTTCTAATTAAGATAAATTGTGGTGATATGATGTATA
>105.lm_ll_21975
AATTCATAAATGGAATGCAACCTCTTGGATCTGTAAAGATTTCCTTCCATATAATCTGATTACCTGATCAGATCAGATGTAGGAAAGGGATGAGTGAGGCAGTAGGGATA
>105.lm_ll_21992
AATTCTGACGTTAATGGATGGTGATTCTGGTCTGTAGATCACCAGGTCGTAAAAGTATACAAGTCTTGGAGTGTTATAGAGTCCTGATTCCTGCTCGTCTCTACACATCA
>105.lm_ll_22003
AATTCCCGATAGAGCAGCAGCTTGATTGGTGCCGCCACACAGCAGCGTGGCGGCACTGTTGTGGCTATCTCTTGTTAATGTTTGTCTTGCCTGTGTGCCTGTGTTTGAGC
>105.lm_ll_22019
AATTCAGGTAAGCCTCTAGTATTTTCACGCCACCTCGCCACCACCTCGCCACTTTCCTTCCACTTGTCAAACTCTGTGCTCAAAAAACTAAGCGTCAGCGGAAAAAAATA
>105.lm_ll_22031
AATTCAAGCCATAGGAAGGTGGAAATACAGAAGCAGGCAGGGAGTTATAGAGTTTACCAGAGAAGGGAATGAATAATTGAGAATACTGGTTAATTCTTGCATTAGAGAGG
>105.lm_ll_22035
AATTCTCGGCACGAGACACAGACATAGACGCAGCAGACACAGACGCTCCATATTGGATACTGGAGATAAGACCAGAAATCTGCTTAATCTTTTCACTGGTGCACAATTTT
>105.lm_ll_22080
AATTCCACCATTTAGAAGCAGCAGAGGGGCGAAGAGATCAACGAAACGTTCACTGCAGCTCTGGCCCGGCACTATGAAACGTTGTGTGCTCTCATAAGAACTATTTTAAA
>105.lm_ll_22090
AATTCATCTGGAATTTTCTGCCTGTTTCTGTTTTTTCCCCTTCCTGTGACTAGTTGTTTTAAGAGTATTGTAAGAGTATTGAGGCACTTCCAGAAACATATTTAGATTTT
>105.lm_ll_22092
AATTCAAAAAAATGCTGGCACGTTTTCATGGTTCATTGCATTCTGCTTCACTTTTTGCTATAATGTGTTTTGACTTATCGATTATCACGTGTCCGTGTTCTGAGCAAGGG
>105.lm_ll_22176
AATTCACCTCTACTCTCCTTTATCACAGTGAGAGACAGAAAACACTGAGGCGGAATGAAGTATAAAAGACGAACAGCAAGTAGGGAAAGAAAGTTGAGTGAAGCAATGGC
>105.lm_ll_22191
AATTCAGATTCTGTAGTACATAAAACGAAAATTTACCTGTTTGTGAGGTGTTGATTCTGGTGCTTCGTCGTCTTAAAACCTTTGTATTGTACGTCAGTATTTGTGCGCCT
>105.lm_ll_22219
AATTCAGAATCCTATCGAGAAAGGCGCTTGACGGCAGGTGACCGAAGGAGGACGAGACTCAGAGACGGCGGAAGCTTATTCGTGATGGGCGTGTCCGTTTTGCCAAGCGT
>105.lm_ll_22227
AATTCCGTTTTCTGTACCAGGGATATCATAGAGAACAGAGAATTTACGCAAAAACAGGGAGCTTCATTTACATGCAAGGTCAAGAAATTACCCAGAAATGCATATAAAAA
>105.lm_ll_22233
AATTCCGCCTGTATTTTGAGTGTCAAGGTTAGCACGAGCACAGTGACGTCAGTGGGTAACTGTGACGCATCTCCAGTAGTACTCCTGTGTGGTTGTCCCTCCTTCCCTCG
>105.lm_ll_22240
AATTCATTGGAGTTTTCATGAGTGTTTGCATGATTCCAGTCATAGTTTAAAGACTTTGCATCTTCAACAGACTTTACTGGGAGTCATTCGAGTTGTCAAGGGTGTCTGCA
>105.lm_ll_22248
AATTCTTACTTATATTCTCTTACAGATTATTCACCCTAAGGATCTTGTCTACATTACCTTTGTTATATCCCCCTTACACTTAAACACCTCTCAATTTTTCTTTAAACTCG
>105.lm_ll_22253
AATTCAGATCTCCTATCCTGTTTTTATAGTGTAAGGACTGGACACTGATAAGTGATGATGAATGATGATGATGGTAATGATGATGATAACAAAACAACTGCATCCAATTT
>105.lm_ll_22257
AATTCAAGTCATAAGAAGGTGGAAATACAGAAGCAGGCAGGGAGTTCCAAAGTTTACCAGAGAAAGGGATAAATGATTTAGAATACTGGTTAACTCTTGCATTAGAGAGG
>105.lm_ll_22271
AATTCCCTCACCCAATGAGAGTCAAGAATGGAGGTCTTACTGTGTAGGAGGAGTTTATGTTTCTAAAGTTCTCGAACAGACTATATTTAGTAAGAGACTTTAAAAGGATG
>105.lm_ll_22292
AATTCTGTACATGTCATATTTCAGAGAAGGTGTGATCCATTAGTTTGTGTGGCTGTCATCTTGCAATAGAGGTGGCAGTGCACTAAAAGCTGGTTAATGTTATCCTTAGG
>105.lm_ll_22340
AATTCTAATTACTTCTGCCATTCCTTCTCCTATTTCAACCTCTTCCAACCTTTGTAAGTAACATGACTCCTCCCCCTTTCTTATTATTTCTATGTTTTATCCACACATTA
>105.lm_ll_22362
AATTCAAGTCATAGGATGGTGGAAATACAAAAGCAGGCAGGGAGTTCCAGAGTTTACCAGAGGAAGAGATGAATGATTGAGAATACTGGTTAACTCTTGTGTTAGAGAGG
>105.lm_ll_22368
AATTCCACAACTAAAAGCACACAGAAGTCAATGAAACATAAATACATACAGAGCAAAAGAACACAAACCAAATAAGTAAATAATAAAATCACGATGAAATTAAAAAAGGA
>105.lm_ll_22385
AATTCAGAGCGGACGCTGTCATGGCCGCCGCATCCCGCGATCCTATAGCCTGCCTAAACTTGCCGTCTTCTTCTCCTGAGTCCTAGGCATCGAACACTTGGCACTGAAGC
>105.lm_ll_22390
AATTCTAATGCGCCTTGGGTGAGGGATGGTGATGTTGAGTGTCGTCTGTGCCATGTACAGTATGACAGAGAGTATCATTGGCACCGCTATGTTCGTGGCCACAATCGGGG
>105.lm_ll_22410
AATTCGGAGAAGCGGTGAGCACCTGAATAGAGGACGTCCAGCATCTCATGTCGCGTCGCTCACTGGTCTAAGGGAAGATGTGTGAAATTGTCAACGCCGCGCCTGTGATT
>105.lm_ll_22412
AATTCTCGTCAAAACACCAAATACAGCAAAACACACTTATAATTCCCGACAGCATCCGCTAGAACCTTGATGAACTACCACAAGAATCAGAAAACCCCAGTAACATCCAG
>105.lm_ll_22425
AATTCCTGATGTGTTATTACAAAGAGAACACAAGATTTTGCTATGCAGTTTTGTGAGTTTTATGCAAATATAAGTGCAGTTATTGTTTACGTACCCACGAAGGCTGCCAG
>105.lm_ll_22483
AATTCGTATCTCTTTTTCTTGTCTTATTTTCAAGGAACGAATGCATGACTTTTCTTTTCTTCCGAAGTTCGATTTCTTTTTTAACATTGTATTTTTGTTACTCCTCTTCC
>105.lm_ll_22501
AATTCCTTCATGAAATATGTTTAATATAGTATGTTTTGTACACACATACACACTAATTCTTTAACTTAATTTTATTTATCTTTTAAAGCTTTTAATATCTCTTTTAATTT
>105.lm_ll_22519
AATTCCACAGTTTAAAGGCAACCAGGCGATTAAGATTCCAGGAAGGAGCGTAGCTGGCCAGACGTCCCCACTCCAGGCATCGAATACATCCATCACTCCCCTCTTCTTTT
>105.lm_ll_22627
AATTCTCTATATTGAGTAACAGAACATTCTCAAAAAGCGTGTTTTTTAAGTGTTTTTCACATTATTGTGTACCAAAACGACAAAATACATGCAAAACTCTTACTTATGTG
>105.nn_np_1987
AATTCAGCAGTGAAGAATCGGACAAATCATCCTCCATGTTTGAACTGGCAGCCACACCAGTACACGGGTTCTGCTTGGAACGTTATTTGTGCATCCTCCCAATGGGCTAT
>105.nn_np_3200
AATTCGCGATGCTGAGAGATATGTCAGTGAAATTGGTGCATTGCATAGCCTAAACTAAAATCCCTTCTTTCCTCTCTCTCTCTCTCTCTCTCTCTCTCTCTCTCTCTCTC
>105.nn_np_3461
AATTCGGGACTCAAAAAAGTTTATTTCTCTTTCCTGCTTGCATTTCTCTGCTTCTTTTATTCCTTCCTTTTCCCTCACTTGTTTTTGTTCTGCTGTTATCCCTTTTTCTT
>105.nn_np_3662
AATTCGCTGGCATCGTAAGTCATGGAAAAATGCTCGGTAGGTGGTTCATATTCGGTACGGAAGGGAGGGAGAGTGAGAGGGAGAGAGAGAGAGAGCTGCGTATAGGGAGG
>105.nn_np_3765
AATTCTCGTAATATGTATCATTTAGCCAACTATATCTAGAATCATGAAAATACTATTGAAAACCCCATTAACTTCCACTAGGGCCTTTTAGAAACACAAGATCAGACACG
>105.nn_np_4876
AATTCTGCACTTTTATTTAATGATTTCTTTGTCTTTCCCAGCATCTTTTTATCCTTGTTTTCGTTCCTGTGAGGTTCTCACAGTTTCATCATAGTCTCACCATTTCAGTT
>105.nn_np_5276
AATTCCCTCCTTTCCTCCTCTTTCTCTCCGCCTTCCCTCCATTCTCTCCCTTTACTCTCCTTAAATTCACCTCCTCCATCTTCTCCACCTCCATTTTCCTTCACTTTTTT
>105.nn_np_5482
AATTCCAGATACCCTTCATACATATACTAAACTACTTCACATTCTCACATGTCATGCTCATCACACATCAATACTGTGAGTATAGTGAGTCTGACAGCACAGGCCACACT
>105.nn_np_5517
AATTCATGACGGAACTTTTACTAATTAATTAGACTTTTGTGCCTTTTGCCTGTCGTTCGGCGGGAGTATTAATGATCGTGGGCTAATTTTTGCACCGCAGTACGTCCTTG
>105.nn_np_5752
AATTCTTCTCTTAGATGGAATTTTCGTCTTTTTTTTTAATGGAAATGTTAATACTCAGGTGTTGAATGGCCAGGTGTGTCGATAGTTATGGCGGGCTGCTTCACTGCTAC
>105.nn_np_5783
AATTCTTATTAAACTGTCACTTTTATCATCAAAGCACTCAGAAAGATATCAGTAACTTCCACTAAAGCCTGTTAAAACTATCTCTAGAATTATGGAAACATTTGAAAATT
>105.nn_np_5984
AATTCGATCCTGTGTACGACCTCCAGTTTCTCGGCGGGAAATGTAGCGGTCTCTGTCTCTCTCCACCCTGGACAGCGCTACCTAACCAGTCCTTTAACTCTCTCTCTCTC
>105.nn_np_6030
AATTCCCTTTGAAAGGGTTAAGACGTTCTCCGTATGATTTGTTTCTTAGGCTTGGTATCATTTTTGTTACTCTACACTGAACTCTTTCTAATTTATCAATGTCTTCCTGG
>105.nn_np_6086
AATTCTGTTTTTCGATGTGTTGTAATGGACAAGCCAGTAATTAAGTACTTTTTTCTTGACTGGTTAGTATTGGACACACACACACACACACACACACACACACACACACA
>105.nn_np_6094
AATTCCTCTCTGAAAAAAGCTATCACATGAGACTCCTTAGCGGAGACAGACCTATGTGGTGGCTCAACGCCTTTCAGGGCGAAACTCACACGCATGCGGCGCCAGTACAA
>105.nn_np_6207
AATTCCTAAAGGGGGTGAAGGCAGAAAAGAGAGCGGGAGTGGAGGGGGAGAAGGACTGGTAATAGGTCAAATAAACTTATGAATGATTACATAAATACATCACAAAACTC
>105.nn_np_6554
AATTCTCAAATGTTACTCAATAACCGACCATGACTGTCCCTACTACACCGGTTCTAAATTATGGATTCTCTCAGCATCTTACTTGAGGGTGAGGCAGAGAGCAGCAGCAG
>105.nn_np_6618
AATTCGTATTTAGCAACTTATGACTTTGGAATAATTAAGGGAAAAGATGGTAGTATAAGCGAGAGAGAGAGAGAGAGAGAGAGAGAGAGAGAGAGAGAGAGAGAGAGAGA
>105.nn_np_6794
AATTCCTAACAGATGAAATAGTTACTGTAATTAGCATAGCCTTTGCCTTCCTTACCTGACGGACTCCCTCTCTGCCTCCCTCCTTGCCTCCTCCTCCAGACTCCCTGCCT
>105.nn_np_6796
AATTCCATCAAGTGTTCCTAACACACGCAGCGGGAGTAAAAAATAACTAGTTATCAAGGCCGCCGATGGATACAGCTCAGCGTGTACCCTTGTCAGTTGTCTCCAGGAAT
>105.nn_np_7018
AATTCAGTCCTCGTTCTTGATCTAAAGAAACTTGCGGCGGCCGCCTCATCCTCCCACCTCCTGCTGGCTCCCGCTTAATATTCGACGGGGAACACAGGCAGTATTGTAGC
>105.nn_np_7036
AATTCCTACAGACAAGTTACCTTCCTTCGTACCTCTCAACGCCGCGCCGCTACCCGCACCAAACGGCATACCTAACCAGCGCATCCATTATTGAGTGTTTCCCATTCCGT
>105.nn_np_7123
AATTCTTGGTCTCGATAACTTGCATGTAGTATGACAAGCTCAGTGAAAGTTATTAAGGTTTTGAAGGTCGTTTTCATTACTCCAATGACAGTTTATTAAGGATTCTGTAC
>105.nn_np_7212
AATTCTAGCTGCGCACGTCAAGACAAGGGTGCCAACGTGCCTGCTCGCGAAACACGCCTAAGGTTCGTTCCTCTGACGTGAGATTAAGTCAGACCACGAAAATGAGACAC
>105.nn_np_7293
AATTCCAGAGTTTACCATAATAGTCAAGAGGATGGGAGGGTGAAGATCCTAAATGTAGGAATGGTGGTTGTGGTGGTGCGGTTGTTGGAGGAAGCCACGCCAGTGAAAGT
>105.nn_np_7308
AATTCCATCAAGTTTTTCGCCAGCTGACTCCAACACCCTTTGTGCTTCGCGTCCATAGCATTCCATAGATTCCGGCAGATACAATGGCGAAGAGGTCCTGGGTGACGCTC
>105.nn_np_7362
AATTCAGTAATAACGAGTGAAGCCATTCTTGACATGAATCTTGACATATTGCACATTCATTTTTCAGTTCAGGTTTTTATTTTCTTTAAAGCCGTCACTCTCTCTCTCTC
>105.nn_np_7634
AATTCATTATAAAATATATGATCATACAAGCTCATAGTCAAGCTTAAACATGGCAATGTGAAGGCAGAAAATGCTGCATTACAGAACTTCAGGAAAGTATTACCCACATG
>105.nn_np_7740
AATTCGATATAAAAGCGAAGGCATGTTGGGGGAGCGAGACAAAGACGGCAGTCAGTGAATGCTGAGAAAACAACCAGGTAGAGATTAGATTAACACAAACACCTGCCGAG
>105.nn_np_7744
AATTCCCCTCTTTTACCTCCTTGATATATGCGCACATCCGAATAAATAATGCTTTCCGCAGCGTCACAGGATCGCCCCAGTGTAACACAAAAGCCGCCTCGTGGAGCTTA
>105.nn_np_7807
AATTCAGACACAGGAGAGATGGCTGCATCAGTGATGGACCTGCCATTATATGGAACTGTTTCCTGTGTGGACTTCCACCCTCATGACCACATGGTGGCAGTCTGCTCTTA
>105.nn_np_7827
AATTCGTCACTTCCTTCACCATCGGCGGGGTGTGGATCCCTGAAGACTGGTTATTCACACTGCTTGACACTGACTTCAGACCAGTGTAGGTAGGTAGGTACATGTCTTTC
>105.nn_np_7937
AATTCCATAGCTGGAATACAAATAACGATAAAAAAGTCAGCCGAAAATAAATAACACTGCATTAATTAGATGAAAAGGAAGATAAACGAAAGGAATAACAACAAAATAAT
>105.nn_np_8135
AATTCACCTGTACTACAACCCTCTCACCTTGTCATGATGGGCACGTGTAGTTAAGTGACTTCAGACGCGATTCCAGCCAATTTTCCCTTAATTTCCATCCTTGTTCCACT
>105.nn_np_8726
AATTCTTTCTTAATATAACAGACTCGCCGACAGACTGACCGAAGGAAAGACCGCCACTACTAGGACAGACAGACAGACAGACATACAGGCAGACAGACAGACAGACAGAT
>105.nn_np_8768
AATTCGAGACTCAACAATTTTATACCATAGCATCGGATTCCCTTCATCTAATACCCTTCAAAAAGAGAAAAGAAAAAAACTTGCCTTAGTACAAGAAACCTCACTTAATT
>105.nn_np_9062
AATTCAAGTTATAGGAAGGTGGAAATACAGAAGCATGCAGGGAGTTCCAGAGTCTGCCAGAGATACTGGTTAACTCTTGCATCAGAGAGGTAGACAGAATAGGGTTGAGA
>105.nn_np_9226
AATTCCTTAGCCCGCATTAAGCTTAAGATATTTTCCGGACCTGAACAGGATTTGATGTAAGATGATTCTCTTCCTGAGCCCTTCACGATGGCTTGGCTGCCCCGCACACA
>105.nn_np_9270
AATTCCTCCTCCTTCTCCTCTTCCTCCTCCTCCTCCTCCTCGCAGCAAGCACGTCCTGTCGTATCGGCCAATATTCTCAGTCTCACTTTTTCGTGCCCAGGAAACCCAAG
>105.nn_np_9287
AATTCCTGTCTCCCGTGCCATCCTGCCGAGAAAGGTTGGCAGTGAGGGCTTCCCCGGACGACTGCCAGCGGTGTCAGGATAGAAACATTACTGTAGATCTGACAGCAGAG
>105.nn_np_9327
AATTCCCACTAAATACCTCTCTCTTTCCGCCGCTACACGCCTGCAACATTAAATCTTTTCGCACAACCCAAATTTCTCCAGTCGAGCCTTCCAGCCAGGCAACGCTCCCC
>105.nn_np_9479
AATTCAAGTCATAGGAAGGTGGAAGTAAAGAAGCAGGCAGGGAGTTCCGGAGTTTATCAGAGAAAGGGATGAATGACTGAGAATACTGGTTAACTCTTGCATTAGAGAGG
>105.nn_np_9532
AATTCCATTTCCCATTTCTTACTCCATTTATATATCAAATCCTTTTGTAATATTTCACAATCCATATTGTTTTCCACTCTTCGATAATTTTGCATCGTCTGAAAACAGAC
>105.nn_np_9564
AATTCCCCACAGAGACTCAGAGATAAAGTTTCTTAATATCCAATAAGGTATGCAAAAATCATATTCCCAATGTTGTAGAGTGTGATGGTGTACATCTTCTTCCCAATGTT
>105.nn_np_9668
AATTCTAGCCTTGATCTCAAAACCATAGAGTTAATCCCTTTTATGGCGCTCCCTTTATTGTTCTAGTCTCTCTCTCTCTCTCTCTCTCTCTCTCTCTCTCTCTCTCTCTC
>105.nn_np_9813
AATTCACAATAAGAATAAGCAGAAACAGATTACGAAGCAAATGGAAGATACAGAATAAGAAGGAAAAAATGTAATGAGGACAAGACCACAACCCGAGCCGAGGAAACAAG
>105.nn_np_9818
AATTCTGATTACTTGAAGACAAACGACTCATAGGCAATCTTGCGTCTACTTTACTCTCCCCGACGGACCCTTCGCACTCACCTGACACCATCTTCGTTAGCCACACCTGC
>105.nn_np_9960
AATTCAATTTATTTTTATTGTTATCTTTATTTTCTCACAAAACTTTTCTCGCTCCTAAGAGACCGCCATCTTTGTTGTTGTTGTTGTTGTTGTTGTTGTTGTTGTTGTTG
>105.nn_np_9974
AATTCTACACCTGTTGCGAATACTGAGAAGACCTTGACAGGAATACTACACCATTGAAAATATTGCGAACAGCTTAACAGGAAATTCCACACTACTAATGGAGATTATGA
>105.nn_np_10069
AATTCCTGTACGGTCGATAATGGGTCCTGTCACTTGGATTATTCAGAGCGACCTTTCACAGTGCGTCTGATGAAGGTTAGACTGCCAGCCTCCACCAACACTACCTTACA
>105.nn_np_10139
AATTCCTGAAGCCTACCTTCCTTTTCTCTATAAATCTCCCTTTCTGTATCTAATTCTGCTTTTCTGTGTCTGCAAATTTCTCTCTGTCTATCTTTATGTGTCTCTCTCTC
>105.nn_np_10217
AATTCTCTTTCCGTCATCATCAAAGAACTTGTAAATAGTAAGCAGGAGGAGTCAGTAGACACCTGCCGAAACGATAATTACTCCCAGTGAGGTCTAAAGCAGTGTTCAGG
>105.nn_np_10228
AATTCAAGTGTGAGAACGGTGAGGAAAGCAGACCAGAAGGAAAAGTTGACTTACGAGGGACAGGGGCTGGACAAACATACTGAGAGAGAGAGAGAGAGAGAGAGAGAGAG
>105.nn_np_10313
AATTCATGACGAGCAAAAGGCAACAGCAGCAGCAGCAGCAGCAGTAGCAGAAGGAGAGAGAGAGGTTTCGCTCGTCGCATTACCGAGGCGGGAACAGTCTTTCTGTCTCA
>105.nn_np_10340
AATTCCTACCGAGCCATTTCTTCCCTCGCGAGGGAGTATCCGATCCTTCAGCTACAGGCAAGGGTTAACCTCAAGGGCAAGCTCGTGGTCACGCCCAAGGACGAGGACTC
>105.nn_np_10547
AATTCCCTGCCTGAACTCCCTAAATAGTGACAAGATATAAAGTGTAAAAAAATAATTTAATATAAACACAGTTAAATGTGTGAGGGGAGGGAGCATTTGGGTCTGTTCAA
>105.nn_np_10626
AATTCTGGCATCATAGGTTTTATCAACAGTGGAGCTGAAATATGCTTTAAGCTCTTCCCGCTGAATACACACACTTTCCTTGCACAAGCCATCGCGTGGCACTTGGAGAA
>105.nn_np_10851
AATTCTTAAGAGCGAGAAATTAGCAGACTTTTCACTTTTTTGTGCCCTTGGCCGGTCTCCCTCAGGCTTAAGAAGATGAGAGAGAAAGAGAGAGAGAGAGAGAGAGAGAG
>105.nn_np_10914
AATTCCTCATATATGTTGTCCAATGTAAAATTCGATACTGCAGGCGTATGATGATAAGTACTATGAAATATTAGATTGCAATAGCAGCTCTCTTATTGCAACGATGCATC
>105.nn_np_11086
AATTCTTCTTCTTTGATCTTGATGTCTTCAACAAACTTATGAGTCTTGTGGTCATCTCTCAACTGGGCAAGGTATCTGCTGGCAACCTAGAAGTAAAAGTAATAATTACT
>105.nn_np_11112
AATTCATAGTAACCCCTCATCTGGTGTTTGAAAACTCATTGGGAGTAATTATCTTTTCAGCAGGTGTCTACTGTCTCCTCCATCCATAAGTATATGATGTACCGATATCC
>105.nn_np_11128
AATTCACCTTAATAGCAAAAACATGTCTGCGCCTCAAGACACCTCGCACTGGGATCTCACTCGAGCACCAAGTGACAGATTAATGGCTGGCCGGCGAGAGTGTGGGCCGC
>105.nn_np_11135
AATTCAGTCATGTCAGAACACTTTACAGATTCCCCACATGAGTCTTGATCCTCTCGCACATTTGGAATACAATGCCAATAATTACTCTAAAATTCCCCGTTCCTAAAATT
>105.nn_np_11307
AATTCGGGTCATTGCGGTATTACGGCGTCGTGTTGTTATGTGTGTGACGCGTTCGCCGCTGAATGCAAGGCTCCTGCTGGACTTGTCAAGGTAACTAATGCTGTATTGTC
>105.nn_np_11321
AATTCATTAGCTATGTGTTGTTAGTCGTGTTGCCTGTTGTTGTTGTTGTTGTTGTTGGTTGTTGGTGGAAGGAGTAGAGATGGGTAGAGGTGGTGGTGGTGGTGGTTGGA
>105.nn_np_11388
AATTCTCTTTCTGCCTGTTCCTGTTTGCTTTTTCTTCCTATTACGACTTGGATGGTTTCGAAATAAGAGTATCAAAGCACCTCAGGAACTAACTTGACGTTCATTTATTT
>105.nn_np_11407
AATTCTTGACAATTTAAGTTTTCTGTTTAAGAGACAAAAGTGTTATTCTTTTTTATGTTTATTTATATGAAGACTAAAGTGGTTATTAGAAAAGTTGAGTAAAAGCCCTC
>105.nn_np_11659
AATTCAAGGTGAGACAGGATAGTTAGTGTATTTACTGTGCCAAGGGGTGCCTTTGATTTCAGTCATGTCTAGATGCTAGTAATGTGGTTGTATATTTGGTTTGCATTATA
>105.nn_np_11816
AATTCACTTCGTGGGCAGGAAGGGAAACAGAGGCAGATAGGAACTTCCAGTTTACCAATCAGAGGGATAGTACAAGTTAACCATTGCATTACGAAGATAATTAGTGGTGA
>105.nn_np_11937
AATTCAGTCCATGGCGTGCAAACTTAACACACCTGCGACTACTCTGCCATCCTCACACTACCATGCATATTTTGCCATGTGTGATTAGCTCAATAATGAAAATAAGGAAA
>105.nn_np_12064
AATTCAAAACGAGGATAAAACTGAACGAAGATAAATTATTCTCATTAAGGAAATACACAAAGACAATACACCGTCAAACAATTATTAAACAAACAGATATTATTTTCACC
>105.nn_np_12077
AATTCCAGGTGAATTTTGGACATTAATTATATATAAATAATTTTTTTCGTCACTGTTCATGAATGCATTGAAAGTATCAGATAGCCATGATTGTCTGGACGCTTTACTAA
>105.nn_np_12382
AATTCTCCCGAGAGACAGTCTCCTCCAACTTTCTGATTCATAACCAATATTCAGGCTTCGTTTTATTTCCAGGAGTGTTTATTTAATCTACTCTTTTCCCTAAATGATAA
>105.nn_np_12419
AATTCACGGATGGGAGGCAGTGGGCGTGTTGGGGGTGTCCGTGCGGGGAATGTCCGTCTCTGTGTTTACGTGTATGAGTGTGTTGTATGGGACCTCGTATAGCCCTCAGT
>105.nn_np_12628
AATTCGGAAAGCAAGCTGTTTGCTGTGACTATTTCTTTATAAATATGTATTACTATTAACCTAGCACATATATAATTTATGCAAATTTAAACAGCTTACTATTTGCACAC
>105.nn_np_12655
AATTCAACATATATATCGGAAAACTCGTCGTAAACTCGGTCACACCATATCCTGCTGTCCCCATACATTATTGCCGCCGAGAGGGATTCTTCTTTACATGATGCACTTTT
>105.nn_np_12871
AATTCATTAAGGAAATGTTATCGATTATATGATTCAGATTTTAGTGAATAGATACATAAATACCATTTCAACTTTTCTGTAATTACATACATACTATGAATGCCAGAAAT
>105.nn_np_12874
AATTCATTACACAGCAGCAGCTCACTTTCAAAGCCAATCGCTCGCTCTTCACCCGCGCTCCCTCTTGCTCGTCTCGCCTTAGTCAAACAGCCCGCCGTGCTCCGAGGCGA
>105.nn_np_12998
AATTCTTGAATCGTGAGATGCTAGCGAGCAAATTGACCTATGAAGTTGTTGCCTTTGAAGGCCTCTGTGACAGCAGTGTGAACATGAATTTTATAGCTTAATATGCGCTC
>105.nn_np_13199
AATTCTCATCAAATTCTCTAATTTGCAAGTCTTTCCTCAACACTATATAATATCTTCTTTAGTCTGCTCAAATCTTTTCACTTTATAGGTCTAAAATTTGTTATAAGAAG
>105.nn_np_13389
AATTCTCTCCGTGTTTCAGTTTTTCCACCTTCCTATGATATGACCGGTTTCAAATAGCACGCCAGAAAATGAAATCACCAGCCCTTAGATTCTTCTACGTATAGTCTTTT
>105.nn_np_13413
AATTCAGGAAGATTATTCATGGTGTTTTGACCCTGTCGTTTTGAACATTTAATAGATACACTTTAGGTGAAAATAATCACTAGAAGGATATGCCCACTCTAGTGTTGCCT
>105.nn_np_13650
AATTCAGGTGGAAAGTTGGAGTGAGCTTCAGTCGGGGTGCCTGCGGTCAGCTGAAGGGTGGCGCCACCGTCGTTCCCGCAGTCCTGAGTTGCCGTCAATCGTCAGTCTGC
>105.nn_np_13674
AATTCTCCTCTGCCGTGCTGCTCGCCACCGCCGGTAAATCATGCTGCAGTTCCACCTCTCGCAGAAAACGAGCAGCTACACCGGACACTGCACGCAGGCGCGGCGGTGAT
>105.nn_np_13676
AATTCAACAATTTTCAACATGTGGGGCACCAATGTGTAATAGAGAGAAGCATGAACTGAAAAGTAAACCATTTCAGGAGCTTGTCAGTGGAGAAAATGTTTAAAGATCAT
>105.nn_np_13688
AATTCTGTGTACTTTGATGGTTTTGACAGGTGGGACGAAGGGTGGCGGCCAACGGGGGTTCACAGGGGTTGTGTCCCTGGGGACTCTGCCGCTGGTACATAAACAAGTAG
>105.nn_np_13692
AATTCTGAGGAGCGCCTTTACATTTCAACGAGATAAAGGAAGAGGAGATGGGATAAGGAAAGGAGAGGAATTACACCATTATGAAGATCTGGGAAAAACGCTGGAAAGAC
>105.nn_np_13718
AATTCATATATTAATGTCTGTCTAACAAGTATGTATGATCAGCACTGTGCTTGGGAATGCTATCTTACACAGATAGTATTATACATGCAGTCGGCAATTGTGATAAGACC
>105.nn_np_13833
AATTCGGAAACTCTTTGACCTGCACACTCACCACGACTATTTTCAAAGGCCACAAAGGTGATTAGCCGGGTCCTCCAAAGTGTTTCTCCTGTTAATAAGTGGGAAAATTG
>105.nn_np_13838
AATTCCATTACAATAATGGAGAATGAAACATGATAGAATAATGGAAATAAAGAACGGGTGGGTTCTAGATACAATTTAATGCAATTTTGTGATATATTTATCAAAATTAA
>105.nn_np_13965
AATTCCTGTTAAACTATCGCTGCAATCAAAAATAATCTTGAAAACCTGATAACACCCATTTGTGACTGTTGAAAAGTAAGAGATAAAACGGCGAAAAATATGCTTTATAT
>105.nn_np_13982
AATTCTTTGCCGTGTGTGGAGGAGGAAAGAGGAGAAGAGAAGAAGGAGAAGGAGGAGGAGAAGGAGAAGATGGGGGAGGAGAGGCAAAAAAAAATCCTACACTAAGGATA
>105.nn_np_14022
AATTCTTGCGCAGGGAGGGAGTAGAGGCTGTCTGGTGTGACGAGTTAGTGCTTCTTTGATTAGCTTGGTGTTGAACAACAGAGGCAGCGCGCTAAAGCTTGATGAATATA
>105.nn_np_14149
AATTCAAACCCAGGAGCTCTCAATTTTAAGTTGAATGTGCTAACATCTAGGGCCACGGATCAAACGAGAATGGTGGTATAACTTATTTTTGGCAGGTCAGGCCCAGCACA
>105.nn_np_14381
AATTCACTCCGCAATAGAACCAATATCTAATTTTTCCTCAGAAGCAATTCCGGACAATTTTCGCTAAGGAAATACTGCTTAATAATGACTAATGGACAGGATTAAAAAAG
>105.nn_np_14424
AATTCTAATTTGTAATGTTTCTTTATGCCTCGACACCCGCAGAGTGTAAAAGGCAATTGGTAAGAATAATACAGATACTGCAATGTGTAGTTTTAGCATTGCCCAGTGTC
>105.nn_np_14432
AATTCTATTTATATTATAGGGAACAAAGCAATCCAGGCAAGGTGTTCCGTGTGTGCATTCGTATCTAAATGTTTGCTGTTTTGTTTCAGGATTGAGTCAGGCTTGTCTCC
>105.nn_np_14453
AATTCACAAAGCTGCGTTAACACCAAGTGAACTGAGCTTAATTTCATGTACTATTTCACTTGAATCACTTTGAGTCAGCACCATTGCCTGAGTGAATCCGAGTCAGCACT
>105.nn_np_14523
AATTCAGCCTCACCTTACTCCTGAGCGCTATCTGGCTGGCCAACACATTCTCCTGCAGGTGTTCACTGGTCTGGTATGGCAGGAACTCCAGGAAACCCAGGAACTTGGCC
>105.nn_np_14542
AATTCATATGTTTTTCCCCATCAAGATGCTTCGCCACACACGATTCCACTTGCTGCAGTCACGGGCAAGGGGCGAGTAACATGCCACTCTACTATCACTGTGTCTGACCT
>105.nn_np_14558
AATTCCACACACAGTCCTCACCTCCCATCTCCGCCACCTTGCTACATATTCATTCGGCTCCTTCCCCCCTTGATGACCTCTTAGTACTCTAAACCTTTCTTCTCCTTCCC
>105.nn_np_14571
AATTCATGGATATACTGAAAATGTTGTGGAGAGTTAGAATATTCATATGGCTTCACCCACCAGTGATTGTGTCCAGGAATAGTGGTCGCGCCGCCCACCACAGGCTCCAG
>105.nn_np_14587
AATTCCAGAGTTTACCGGAGAAGGGGATGAATAACGAGACCGCGGGAGGAGGGAGGCATGCAGTTAGCAAGATCAGAAGAGCATTTAGCATGAAAATAGCGGTAGAAGAT
>105.nn_np_14621
AATTCGGTATGCTAGAATACCGCGCGTGCTTAAATTTGAAACGGCATCAGTGAATATGACTAAATTAACCCATAAATCTAAACATAATCATTATGTGATACATATTGTAG
>105.nn_np_14654
AATTCTGCTGGATACCACAGAACAATCACCACACGGGTCTGTGCAATACGGTGTCTTGTCTGCAGGAAATAAATTGCCCATAGATACTTTGTACTGTGGGGTCAGTTGTA
>105.nn_np_14751
AATTCACACTGGTGAACACAGTGTTGGATGATCATACCACAGAAAGTAAGTCTCAATTCTTAGAGCAATTCCACATTTTTAAATTCATGAATGTTGTGATAAAGAGATAT
>105.nn_np_14876
AATTCGTTTTCCAGCGTCACTTTCTCTCCTCATTCTCGATATCTTGCGATGAGGAAACACCAGCCGTCATTGCACATCGCCTGGTGACTCAAAGGGTGAGGCGTGGTGGA
>105.nn_np_14881
AATTCTGTGGCTTTCCCTTGATAGGTATTGGGGAAGCGCTTCATTGTAAAACTGGACTTCTCTGGAATAACCTCAACATAATGGATTTTGCTGATCGGTGAAAAGGAAAG
>105.nn_np_14910
AATTCACGAGGGGAATTAGATCTTGAAAGATTTTGACACTTTCTATTAATGAAGGATTTTTGGGCTACTTAAAGATGGTGATGGAAGGCTCAAGTACCTTTTGTTGGCCA
>105.nn_np_14918
AATTCTCATTAAACTATCGGTACCATCATGAAGACCAATGTGCTGCTCTGCCGGTGGAGTCCCTAAGGTAGTTGTCCGCTTCTGTTTCTCCCGCAAGGTTTTGTGTGATG
>105.nn_np_14947
AATTCTGCATCGTTAAAGGAAAAAAGTATTCATGAGAATCTAACTAATCTCCGTAGCCTTTGAAAGTAGTCCAAATGAGATGAAAAAAACGTGTTACAGAATACAAGATA
>105.nn_np_14951
AATTCCCATGGCCAACCCAGGCACGGCCGATAGCGATGGTTTATACAGAGACTTATCAAGAGCAGAGGTATCTAATGGTTGGTTAAACAGTAATTACCATTTGTCATTAA
>105.nn_np_15106
AATTCAAGCCGCTGTGATGAAAGAGCCACTCACTGAATGCGTGAGGGGTCCCCAAAGCACAGACGCCGTGGTCCAAACCGAAGCTCAAGCAAATGCCGCTTTGACGCGAG
>105.nn_np_15135
AATTCAACAACTAAATGAAACCACTTTTAACAAGGTGGAGATTGGGCAAAGTGGTTAGTGTGTTATATGTGAGCTGGGTCTCCGGCCCAGATCCTGGTAACACTTTTTTT
>105.nn_np_15227
AATTCCACCCTTGTTTCGCCCACTGTCCCGTGTTCCTCATGCCTTTCTTACTCCTTGCCAACTCTTGCTCCTCCAGATTTCCAAAGATGCTGCCTAGCTCTGTCTCCTTG
>105.nn_np_15229
AATTCTAAAAACTGCTAACATCTAAAGAAAGAATACGAAGAAAACACCGAAGTAATGCAGTTAAGAACAAACAATCTAATGGGAAGGAAGTTGCCATAAAGGTAACTTGG
>105.nn_np_15311
AATTCGTGAAGGAAGATTGATTCCCATTCAAACCAGGATTTAAAAGAATCAAACAACTTGCACATGCATTCATTAGTTCCATTTTTAAATACTGAATTACTGATGACGCG
>105.nn_np_15347
AATTCTGATCACACTATCGTGTCCACAAGTTTATTTTTTGGGGGGTTAATGTAACAATATATTTCAGTATTCAAGGAACAAGTACTGAAAATAGCGAGCATAAGTAAAAC
>105.nn_np_15363
AATTCCGAGACAAGACCAATTCTTTCCCGGACTTTCCCCGGCTGAGCCATACGTTACATGGGTGAAAGTAAAGGCAGAAGTTTCCTAGAGTTTATTTCTCGTTGTATTCG
>105.nn_np_15414
AATTCCACCAAGTACAAATCCATCGCAACAGAACCACCATCAAGAAGCACAGATGACAGATGCCCATTCAATTAAAACCCCGCGCACTCTCTTGCATGTAGTTGGCCAAA
>105.nn_np_15491
AATTCCTCCAAGCAGAAGTTGAACCAAATGACATTCACCGATGCTTGGTGAATGTTTACGAAGCTGACGCAGTTGATGTCAGCACGGTTAAGAGATGAGTTGGGCGATTC
>105.nn_np_15533
AATTCAGCTCATGCCCAGGATTTTTCAGGGATGAATGTCCATTCCTAGATTCTACCAGCCTTAAAATGAATACTGGGAATGTACAGGTAGTGGAGAAAGGAAATGGCCAT
>105.nn_np_15547
AATTCGCCTCTTCAAACCCCACGCGCCCTGCACCACTTGCCGTGTATACAGCGCAACACCCACTGCAGATACTGGAAATAGCAAGCTATTGCTAACGCTAAATAAGAAGA
>105.nn_np_15612
AATTCATCACATTTATTTAGACCTTAGTCTGTACAGGAGGTTCGTAATTGTCAGGGCGGTCCACCTTGGAGCCGACATCCTCTCCAGTGGCGGTGGTGGACTTACCACTC
>105.nn_np_15613
AATTCTTTCATCTTAAATGGGAGAAACAGTTAGTGGGCTTTATTTTTTACTTGCTTGATCTGCCTCCCTTAAGCATAAGAATAAACAGGTAAATAAAGTTGCAATCGCAC
>105.nn_np_15639
AATTCCTGTTAAAATGTCACTGAAATCATAAAGGCATCCTTGAAAAAACTGCCAGCTTCCACTACAGATGTAAGAGATGAGTCGACGAGATGTTTAAAAATGCAGTTCTT
>105.nn_np_15768
AATTCTTTTATATGATTAAGTTGTCACTATAAAATGAAAGAACGTGATAATTAAAGAGATAATGTCCTTTGCGTCACACTGCACGGGGGGGAAATTCTTTCATATAAACA
>105.nn_np_15812
AATTCGGTCTTCCGTGTTGTCCTGCTTGCTCTTTTGATGTTGCTTCCGCAACGTCTCTCGCAGGTGTTCAAGAACATACCTGCCGTCTTTTTGGGCGCTCCCTTCGGCTT
>105.nn_np_15825
AATTCATGATCAGAGCAGCGAAAAGATGCTCACTTCGTGACGGCAGAACACTAATGAGGCATCGAATCGTACGTCTGGCATGCTGTTCAAGCTTACGCAGACTCTGAGTG
>105.nn_np_15840
AATTCCTTTACTGTTTTTGTATTGAGTGGGGAATAATACTCAGAAATTACAAAACAAATAAAGTAACAGAGCTTAAGAATAGTGAAGGGTGGTGATAGTTGAATAGCCTT
>105.nn_np_15898
AATTCGATAATGGATAACCTCTAACCTATCTACCTCTTTCATCTCCTTTCCTTCTTCCTTCCTTCTCCTTCTCCTCATCCTTCCTTCCTTCCCTCCTCATTCCCTTGCTA
>105.nn_np_16003
AATTCATATAAAAACTATCAGTATAATCATGAAACCATCCTTGAAAACGCTAATATCTTCCAGTTGTGGCTGCTAAAAATTATCCGTATTAAGACAAGTGTGTGTGTGTG
>105.nn_np_16139
AATTCAAGGAAAACATGATATATCTGATTACTCTCACACTGACTAGCTGTGTCCTTGTAGTGGCTGGTGAGTGGTGACCAGTGCGTATTGCTGAACAGTGGCGGCGGCGA
>105.nn_np_16175
AATTCTTTACAGGGCTATATAGAAAATGAGGTTGACATGAATGCAGATGGCTCATGTTCACAAAACTGTGGGTATTACCAACATGCTAGAAACGAAGGATGCTACATGCC
>105.nn_np_16279
AATTCACAGAACAGAATTTGATGGTGACGCTGCGCACTTCACGGAGGCTAGAGACAGACAGGGGCTTGATATCACATGCAGGGGCGCCAGGGCAGCATCCATGTACCGTG
>105.nn_np_16455
AATTCTGGTCAACTCTTGCATTAGAGAGATAGAGTAGGGGTGAGAAAAAGAAGAAAGTCTTGTGTAGCAAGGATGCAGGATAAAGGGAGGCATACAGTTACCAAGATCAG
>105.nn_np_16510
AATTCTGTTGTCAGCGAAAGTCTGAGTGTGCAATTAAATTTTCTGTTCCTCCCGCGTCAAGTGAAGAGAGAGAGAGAGAGAGAGAGAGAGAGAGAGAGAGAGAGAGAGAG
>105.nn_np_16518
AATTCTTGAAGAAAACATTGCAGTGGTATCTTTTGGCACGAGACTGCGATCACCGCTATTAAGGCGTGGGAAGTGAGGAGGAAAGAGCCCTTCGGTATTATCATAAGGGT
>105.nn_np_16536
AATTCTCTACCTGTTTCTGTTTGTCCGTCCTGTCACATCATCGCTCGCCGCACCCCTCCTTGCCTTCCTCTCTGTCCAATGGCTTCATCAAATGGAACTCTGGATTTCGT
>105.nn_np_16539
AATTCTTGCACCAATCCTTATTTTCTTATGTTCTTTCTTATGTTTCCATCCAATAGTTTGGTTAGGTTAAGTAAGGTTAGGTTTAGATTATTTCCGTTCTTGAATTTCAT
>105.nn_np_16710
AATTCTTTCCCTCACGTCTTTCTTCTCAACTCCCTGACTTCATTATGCTCTCCGTCTTTCGTATTGTTTAAATTCCTCCCTACACTCCTTTCTTTTTCTCCTCCTCCTCC
>105.nn_np_16766
AATTCTCACGGGTGTTTTTACCATTGAGGATGCAGAGTAATCGTTACCACATTACTAGAATAATGAAAACACTGATAAAAACCCCAACAATCTATCAACAGAGCTTGTTA
>105.nn_np_16835
AATTCTCTATTTTCATTTGTTACTCCGAGTACTTATGAAATGCTACGTTGTCATGCTTCTTTTTATTTATTTCCCTACTTTTCCCTCCTTTATTCCTCTGCTTACTAATA
>105.nn_np_16888
AATTCTGATGAGATTGATCGAGGATGGGAACTGAAAGGAAGAAAGGGAAGGGGAGGGAAAGAGAGAGGGAGAGGGAGGGATGAGGAAAGGTAAGATGGTAAGCTACGAAA
>105.nn_np_17013
AATTCATGGTATTTGTGCAAACAGTTTTGATGGCTGGTAGCAGTTTTTTTATATGCATTGTTTTCTTTTACAAATCTATCCCGAGGAGTGAACATGAGCATAACTTTTCA
>105.nn_np_17035
AATTCACCTGTTGAAGGAAGACACAGGGAGGGAGGGAGAAAGGGAGGGAGGAAGTGAGGGAGGGAGAATCAGGGAGGGAAGGAGGGAGGAGAAGGAAAAGAAGGAGGAGG
>105.nn_np_17230
AATTCGCGTTTAGGGCTGCGAGGGGAGAGCGAGAGGAGTCGAGTGCATGGGAAGGGGAGAAAAGGGATGTATTAGGAAGAGGAAGGTGAGAAGTGTGGTGCTTAAGTTGT
>105.nn_np_17233
AATTCTTGTTTTACTTAATGAACGGCCATTACAAAGACCTGGCAGGTGAGACTGAAGAAAGAAAATGAAGAAAAGGAAAATGATGAGGGAGAATAGGAAGGACTATAAAA
>105.nn_np_17352
AATTCAATCCAAAGCCTCCCTCTGGGGACCACCTTAGAGCAGAAACAAGTATTTTATCCTCGAACAGAAACTTGGAGTCTTCGCGAGAGAGATTAACCATCCCACAAAAC
>105.nn_np_17424
AATTCTGAAACAACTATCTCTGAAGGTCTGAAGAGTACATTTCAGCACAATTCATTCAAGCTTACGCAGTTTAAAATAACGAGACGCACCATACTCCAGTGGGACGACTT
>105.nn_np_17446
AATTCATTGCCTCAGAGGAATACCCAGGCGCGGGATTCCTCCTTATGAGACGTGTGGTGAGTGAGAGAGAGAGAGAGAGAGAGAGAGAGAGAGAGAGAGAGAGAGAGAGA
>105.nn_np_17581
AATTCATGTGTGGCCGCAGGTGTGGGCTTGCTGAGGCACAAACACCATAAACAAACCACGACAGCTGAATAACAAGGGGCTAACCCACCCAAAATATTCCTCTGATGGAC
>105.nn_np_17582
AATTCCAAAATTAATTAATGAACTGCTTTGCCGCACCTTCAGGATAATAGTAAGCCAGATTAATTGTGGTCAGAAGCTCAAAATACCATCTTATCCCGGCGGCCCTCGCG
>105.nn_np_17619
AATTCCCCGAGCTTGTCCCACTGCACAGCACCGCTACTGGACAAGACATCTCCGACACCGTGCTTCAGTGGGTGAAGAAGAACTCCGCTGCTATACTGCTTCCACGCTAA
>105.nn_np_17668
AATTCAGTGAGTCTAACAAGTACTCTTCACCTGTAATGGGAAAACAGTCTAAAATCTAATGATATCCCTGGCTTCCGAAAATAGTTTAACCCTTTCACTGGTTCTTAGTG
>105.nn_np_17742
AATTCTAGACTGATCTGAAGGGCTGGAATGAGAGAGGACTTCAGTTTTACGGCTGAAATGAGAGAGAGAGAGAGAGAGAGAGAGAGAGAGAGAGAGAGAGAGAGAGAGAG
>105.nn_np_17804
AATTCCACTACTGGACGATTATTTTTGTTGCCAAGATGATATAGTGAAAGCTGCAGTGATGAGGATGGACAAAGCAAGAATAACATTGTAAGAAGATACAGAAGAGAAAA
>105.nn_np_17805
AATTCTGGAAGATTTGAGATTTTTGAAATGTAAGCAACTTCTTCTAGATATGAGAAATTTCTTGCTAGATCTGGTCAGTTCAAGAATGGACTTATTAAAATTAAAAATCT
>105.nn_np_17943
AATTCTAGTCCACAGTCAATCCTGGAGCACCCTGGACCATTGGGGCCAGTGAAGCCTGGGCCACAGATGCAGGACTGGCATGGGTAGTCGTCAAAATACATCTTGGAGCC
>105.nn_np_17969
AATTCCGAAGCATACCTGATACTGCCTCTTGTTTCTGGGTATTCAATAATCTAATATCTAACTAAAACAGGTGCCACGATATAGACACGGGGTTTTTTGGGGACATGAAA
>105.nn_np_18094
AATTCCTTGTCAAACCATCACTAGAATCATGCAAACATCCCTGAACACTCAAGTAACTTTCAATGCAGCTGTTAATTGCAATGGATAGGATGATAAAAATGGGAATACTG
>105.nn_np_18139
AATTCATAAATTACATTAGAGGTAAGACTAGTGGGAATGACAACTTTGTATTTAAAGAATGATCCTATTGTTAACAAATTTGTAAAAATAAATATGAATCTGTAGTCAGG
>105.nn_np_18140
AATTCAGAGCTAAACACACCACTGGTGGGACGAGAGCGAACCACCACGAGTGACATTTGTGATCGCCAGTACCTCATGCAGGCAAGTATTCAAAAGCGCTCCGCTCCATC
>105.nn_np_18142
AATTCAGAGGTTATAAGAATGATGGTGATGTGAATCTGGGTGCAGAGGCTGAAGAAAGTATGCGGTGTCAATATATAAGGTAATAAGATACTATAAGTTATGAAAATGCA
>105.nn_np_18173
AATTCTCAGGGTCAGTAATCAGGGCAGGACAAGAAATAACGCGTTCAAGCTTGGCAGAGTTGGGTTTTTAAAGAGAGAGAAGGAAATTGGTTCTCGAATAGTCGTAGATG
>105.nn_np_18364
AATTCCATTAGCAATCTGAGCGAGGTAGTACGTGGGCGGCGCGGGACCGGGCGGAGTGTGGTGTAGTGTGGTGGAGTGTGGTAGAGTGTGGTGCGGTGTGGTGCTCGAAG
>105.nn_np_18443
AATTCCCCGTATGTATATTACTGCTTACCCTTGCCCTTCTTATCACACTGTTTGTCCTTTGTATACATTCCACAGGTGAGGCTGATAAAGGTGTGAGGAGCAGTGCGGGT
>105.nn_np_18489
AATTCGACAAAAGGGATAAGGAAAACGAGAAGAAAAAACATGCATATCGAAAGTAATTAAAACAAGGGTTTATGAAGAGGGGAAGATTAAGAGAACCAGTGAGAAAACCA
>105.nn_np_18524
AATTCGATTTTCTGCTCAACACCACTTCCAAACGATTCGGTGCCTTACCTCGACGACTTCTAAAAGGCTCTAGTGGACGTTAGTGTGGATTTCAAGTGTATTTTCTTACC
>105.nn_np_18689
AATTCTGCGCCGTGAATGGGAAAGACACTCGTGGGAACTCAACTAATGGTCTCTGTGGCCTTTGAAAATAGATTTAATGAGAGATCAATGCGTTTCAAGGTAATAACGCT
>105.nn_np_18726
AATTCTGCAGCATTAGTGGGAAAACAGAGCTATGAGAACATGAATAATCGTTTTTGCCTCTAGTGGACGTTATTGGGGGTCTTCAAAGATGTTTCCCAGCTTTAAGTGAT
>105.nn_np_18936
AATTCAAGTCATAGGAAGGTGGAAATACAGAAGCAGGCAGGGAGTTCCAGAGTTTACCAGAGAAAGGGATGAATGATTGAAAATATTGGTTAACTCTTGCGTTAGAGGGG
>105.nn_np_18952
AATTCTTGAGTGGCCAATTAGGCAACACTTGATGTAGCAAGAGACAATGGAGAGAGAGAGAGAGAGAGAGAGAGAGAGAGAGAGAGAGAGAGAGAGAGAGAGAGAGAGAG
>105.nn_np_18969
AATTCAAGTCATAAAAAGGTGGATATACAGAAGCAGGCAGGGAGTTCCAGAGTTTACCAGAGAAAGGGATGAATGATTGAGAATACTGATTAATTCTTGCATTAGAGAGG
>105.nn_np_18973
AATTCAAGTCATAGGAAGGTGGAAATACAGAAGCAAGTAGGGAGTTCTTGAGTTTACCAGAGAAAAGGATGAATGATTGAGAATACTCGTTAACTCTTGCATTAGAGAAG
>105.nn_np_18974
AATTCAAGTCATACGAAGGTGGAAATACAGAAGCAAGAAGGGAGTTTTAGAGTTTACCAGAAAAGAGGATGAATGATTGGGAATACTGGTTAACTCTTACATTAGAGAGG
>105.nn_np_18980
AATTCTTGTCCCTCTCTCGTCTGAGCTAAGTAATATTCCTCCAATTAGCGGCAAGGCTCCAGTGGCTCGAGGATATTGTGGCCGCACCTTGTCCGTCCAGAATACGTCAC
>105.nn_np_19006
AATTCCAATACATATTTTGTAACAAAGAAACTTGGCTGCAATCTTTGTTAAAATAAATTTACTTGCTTATATATAAGCAGTGAAACCTGACCCCTGTGTTATCTAGGGTC
>105.nn_np_19018
AATTCTGCAATAGTAATGAGGAAGCTACATCACGACAACCTAACTAGTCCTGTTCGTAGACTTTGAAATTAGTCCCAGTGAAAGCTTAAAGGTTTATGAATATTAGACAA
>105.nn_np_19172
AATTCTACGGGAAAGTTTATTTTTTTTCTGGAATACGGATCATAAAGTATAGGGGTATTAGTTTCTCATCAATTGAATGTAAAGTATGCATTAAAGGTTCCGTGAAGAAT
>105.nn_np_19194
AATTCAGACAGAATCATCGGAGGGTCAGTGTCTTGAAACCTCCCTTCTTGAAAGAGTTCAAGTCATAGGAAGGAGGAAATACAGAAGCAGGATCCTCTTGAAACATGATA
>105.nn_np_19212
AATTCTTGAGTCTCTTCCTATTATTTTACGTCATGTTCTTATATTCAGCAACCCGACCAACGAGTTAGTCAGTCAGTCACTAAGGAGTCACGCTGTTTGATGTTTTTTGT
>105.nn_np_19230
AATTCAGTCCATAACGAGAGGGTCTGATGAGCTCCATACTACCCACACAACTCCAGGTAAATTGCTAGTGGATGGATCGAATCGAGGCAGCCTAAGGGAGCGGCTTATCC
>105.nn_np_19258
AATTCTTCCATTTATTATATTTCCTTCTATTTTTTAATCATCTTTCATTATCTTCTTCCCTTCCTTCCTTCCAATCTCTTCTTTCCTCTGTATTTCTTTTAATCTCTCTT
>105.nn_np_19319
AATTCGCTCTCACATTTTTACATCATATAATTTTCAAATAAGAAGCGAGTGAATTAACTTAAAACACTGGTGGGCACGACCGGGGTGAGGCCTTGGTGGCAGGCCCAGGC
>105.nn_np_19349
AATTCATTTGGGACCGATGGATTGATTAATTGGCTTCAGGAGACCCGCGCTGAGGTGGGTCTTCTCGTCCCCGGTGTTGGATCTTATCGCCTTGAGTCTGTACTGTTTCT
>105.nn_np_19366
AATTCCATGAAGGTATTGCAGTGTCGTAACCCAGCGTTGGAAGTTGCATGTGATGGAATTAGCTGTGCATACACGTAAATAGTATTGACTAAGTGTAGCATATAAAATTC
>105.nn_np_19383
AATTCTCAAGATGCCTCCTAGGGTTACAAGAGAACGTTACCTCTCCCGCTGAAATTGAAACCTGGCTCTCACAGCAGCGATAACAACAACAACAGCAGCAGCAATAACAC
>105.nn_np_19392
AATTCCCTGCCTGCTTCAGTATTTTCACTTTCCTATGACTTGAACTCTTTCAAGAGGGAGGTTTCAAGACACGTACCTATTCTGTAGTTTCTGACTACCGCTTTCGACTT
>105.nn_np_19527
AATTCTGTGGTACGTATTATAACGAGGTGGTATTTACTAAACTACTTTCTACTGTTGGTAAATTATGAGTGGGAAATGAAGGTAGAAGATAACAAGGCTGCGTCCCACAC
>105.nn_np_19623
AATTCTGTGACCGAAACTTTTTGTTTACTCTTTACTTGCATTGTTTGTTTACATGTTTGTTTATTTGTTTGTTTACTGTTGTGTATTGAACTTTTGCGTGCGTTTAATAT
>105.nn_np_19667
AATTCTTCAGAGTTTTTCAGTGGATTTCGTTTCAGTGGATTTAGTTTTATAAACTAAAGAGAAATAGGTATATGAGACAAAAAAAAAAGTAAATCGGACAAAAAAAGAAA
>105.nn_np_19729
AATTCCTCCCTAATATTGAGTCGACTTAAAAAGGAAAGCAACTTAGCGGTAAGACACTTGCCATTACGGCTGCAAAACACTCCCGGAAAGGTATTGCATGGCGGTAAGGC
>105.nn_np_19785
AATTCGCCCCATTAACGTAATTCCCGCGACTGACCCAACCAATTATGTGAGGCAGTTACTGGGCAGTCACTGGGCTCGCCTTCTTGGAGCAAACTGTTGCCTTTCCCTCA
>105.nn_np_19814
AATTCAAAAAGAGAGGAAAATGAGGAGCGGACGCATGAAAACAACAGTAGATTAAGATAGGTGAGTTAGGCAGAACGGGAGCAGCCTCCATGCACTCACCAGACACAGCG
>105.nn_np_19844
AATTCCAGTAAGCAACTTAGAAAAAAAGGAAAGGAAGAATAAAGGAAGAAGGGAAGAGGAAGGAAAAATAATAAAGCTTTGTATGTAAACCAAAGATTTATGGCTCTCTC
>105.nn_np_19931
AATTCTAGAATGGTAGCAAGAGCAAGTTGTAATGGCCTCTCCGTCAAATTTTCAAAGCCGTCAACCACAGCGCCGTAAAGATTAGTGCCGTCTTGTCCAGAGCACTCTCT
>105.nn_np_19987
AATTCCCGGTAGTCTCGTGTCTGTCATGTTTTCTCTCAGGCTGAATGGATTGTTCCTTTAAAGAATCTTGCGTGGGAACGTCAAGGGGCTTCCTGGAGCCGCGCTTCTCC
>105.nn_np_19997
AATTCTTGAGCTTGGCGGAGATGCAGCAAGTGAGTCCAACCTGTTGATTGAGCCCACACTTTTCGGCGAGCGACACTGCCCCCTCCAGACCGCCTCTGTGTCGAATGTGG
>105.nn_np_20032
AATTCTCGGAGTAGAGAAATGTATCACAAATTGTTGGAAAAAGATGTATCTGGTAACATTAGTCATGCGGGTTATTATCATTTAACGTGCATTGCAACACCTGTGTCCTC
>105.nn_np_20159
AATTCTGTATATTCAATGAAAAAAAAATTACCATGAGAACTCGGCTAATCATTTCCGTGACCTTTGAAAATAGTTCTGATGAGAAAGAGCACTGTGGTTCAAAACAAAGG
>105.nn_np_20239
AATTCCTCTTGCCTTCGTGTCCCAATTAGAAAACGTGGTCTTATTTGCCAACACAGATCCCTCTTTCTCCCCCCATGAAAAATGTGATTGTTATGGGATATACAAATTCC
>105.nn_np_20284
AATTCCAGAGTTTACCGGAGAAAGGGATTGATGATTGAGAATACTGGTTAACTCTTGCATTAGAGAGGTGGACAGAATAAGGGTAAGAGAAAGAAGTAAGTCTTGTGCAG
>105.nn_np_20322
AATTCTTTCAAAGGGTACTTGGAAATAATGAGGTGCATGAAGGGGTATATGACATGGCCAGTACATATAAGAATGCACAGCAGGAAAAGATTTTTAGGAAGAAAATTGTC
>105.nn_np_20359
AATTCTAAATTAATATTCATATTTTCGACCTCGGCCAATGTAAAAATGTTAATTAATTTTGCTTATAGCTCATGTACTAAATGAGAGGCTAAATTAATTAACAAATCTTA
>105.nn_np_20377
AATTCTAATTTTTCTACAGCTCAAAATTATCCTATATTTATGTTTACTGTACAAGATCAGGTTTCACAGCCTCGCACATCCGTATCCGAATGCTAATCTTTGTGCGGTTC
>105.nn_np_20481
AATTCAGTGTAACTGGAAATTCAGTTCGTCCATGCTGACTCCTGACACATAAAACAGCTGGTCAGCAAAATTACATGAGATTTTAGTGGCGATTAACTGAGGGAGAATGA
>105.nn_np_20488
AATTCGAGGAGGGAAGGTGCCACTTGATATAAAACTGCTGCCCGTTTGGCTGAGGTTTGTCTCGTACCCAGGTATAGCCAACGTGATATCTTTAGGGAGCTGAGAGGTTT
>105.nn_np_20530
AATTCCCATTTACTCCTCCATGAAATCCAGCCCAATGCCTAAAACTCAAAGGCTTGTACAGAGAGACAGACAGAGACAGGGGCAGAGAGAGAGAACATCGCCTCGTAATT
>105.nn_np_20690
AATTCCTGACTTCTGATCTTTCTAAAATTTCTGATTAGGGCATAGTAAACTTGGTATTGATTATTCAGTGCCTCAAAAACTCAATCCCGCCATCTATCAACTAGACACAA
>105.nn_np_20751
AATTCGTGGAGCATTTATAAATTGAGCTCTCGTCTCACACCTTGCAGTAGTGAATGCCAAGAAGATGTTAATTCTGTCAGTGCACGCAGGGTGGTTTTTCTTCTTTATTT
>105.nn_np_20778
AATTCCAATACATGGAGCATCACTTCTTCTGTAAGCCTCATCTTTTTTTATATATTTATTTATTTATTTCCTCTCCGTTACTCAGGTTCAGTATCTGAGACTTCGTACAA
>105.nn_np_20819
AATTCTAACTTCCTTGTTCATTTTGTTTACCTTTACGTCCCCTAACCATTACCTTCCACGCCACTAACAATACTACTAGCACTCTAAGTACGAGGAGGAGCACTATCGTT
>105.nn_np_20866
AATTCAAGTCATAGGAAGGTGGAAATGCAAAAGCTGGCAGGGAGTTCCAGAGTTTACAAGAGAAAGGGATGAATGAATGAAAATACTGGTTAACTCTTGCATTAGAGAGG
>105.nn_np_21249
AATTCGAAGCTTCACTACCGCATTACTGGAAATTACGACTAGAGAAATAAAGAAAATATATTAAATCGATTCTATGACTTTTATTTTTTCTATTTTTATTTATTTATTTA
>105.nn_np_21428
AATTCCACGCTATGTGTTACCGTGACACTACAACAGTTCTATCTTAACTTAAACAAATGAAATGGAAAAAATAGAAAGCAAAGTTGACAGGTTAGTACGTGATGTAACCA
>105.nn_np_21496
AATTCCATAGATTGGAGGCCCTAAATACTTTTAAAACCTTCTTTCAAAATCATCTGGTCTGCGTTCTGGCTCTCTGAAGTAAGTCACGTGACCACGGACTGAGTGTCTAT
>105.nn_np_21542
AATTCGTATTTTTTTCCTTGTCTCAAAATTTCTTGTTTTATCTTCAGGTTTTTACTTTCTTGCAAGAGGAATGTGGTGGTGGTGGTGGTGGTGGAGGAGGGGGAGGAGGA
>105.nn_np_21559
AATTCCTCAGCCATCGTGGCAGACAATATATTCCTTTATCTCGCCAGACTGTCGATGCATTTATCTTCCCCCCGTCTCCCGTACCTTCCCCTCTGTTCCGTTGACACGGC
>105.nn_np_21561
AATTCCTACGTTCAACGTAAACACTCAAAAGATTAATTATGTTTGCTGTTACGAGAGAAAAAAAGATCAATGCTTTGAGGACAGAATGATATAAACACTCTGAAAAGGCC
>105.nn_np_21569
AATTCATAATCAAGTTTAATGTATTACAACTCACTCATGATTTTTCAGCGTCCGTGCATGGTTAGTCAGTTAGTCAATTAGTTAGTTGGTTAGTTTATTAGTTTATTGAC
>105.nn_np_21607
AATTCAGGTTTTAATAGCGGTGTCCTTTGAGTTTTCTATATATCGATTATCTATCACCTGAGGCCCTTGTGGAGACAGGTGATACTGACGCTCTTCCCTTCGGCGTTCTT
>105.nn_np_21681
AATTCTAGCTAACGCACCGAGGACATAATTACACGACTCACACCTCCAAGATCAGTCGACTCATCACTACTTGAGAACAACACCTGAAGCAAAGTGCGCAGATTGAACGG
>105.nn_np_21740
AATTCCAGTTCCAGCCTCCAAGTATTCCAGTGTTCCAGCCTCCAAGTATTCCAGTGTTCCAGCCTCCAAGTATTCCAGTGTTCCAGCCTCCAAGCATTCCAGTGTTCCAG
>105.nn_np_21741
AATTCACGAGTCCTGTGTCAGCGGTTATTGTAGCTGTCATCGCCCCAAACTAAAGCTGACGTCAAAGCCTTCACTGCCACTGTCGGTGCCACGAGGGAGCGCTAGGGGAT
>105.nn_np_21761
AATTCTAACCTTCCCTAACATCCTGGTGCAGGGGACACTCACCGCCTGGATGCAGCAGAAAGGCAGCCTCAGCAAGTCAGCAGAGATCAGCAGCAGGGAACAGAACACGC
>105.nn_np_21840
AATTCTGATACCTAAAAACATAAAAAACAATCATAACAAGTGTTTTTAATTATACAATTTCTTTCTTTTCTTTATATTGGCTAGTTTGCGATTTTGTACCTAATACACTG
>105.nn_np_22124
AATTCAAGTCATAGGAAGGTGGAAATACAGAAGCAGGCAGGGAGTTCCAGAGTTTACTAGAGAAACGGATGAATGAACGAGGATACTGGTTAACTCTTGCATTAGAGAGG
>105.nn_np_22137
AATTCTAAAATTGCCCCCAGGGAAAAATTTCCCCCAGGTTCGGAAATACTCCTCAAGAAGAAGTATAATAAAAAGATAAAATAAACAAGTGCCTGTATCTAACTGAAACA
>105.nn_np_22154
AATTCTGAGAAATTCACGAATTACTGGTTCACTCTGGTCTATAAGGTTTCGTGAGTGAGTTGAATAAAGGCTCAGTGTTATAAAACTTGTGAACACAATATCTTTTTACT
>105.nn_np_22158
AATTCACTTTCCAAGACAAGATAAAGCCTACTGATATAATATAATGAAAGATCGTCCGAAAGTCGTCCGAGGCGACGACAGAGCGCGGAGCGGTGTCCTATAGCAGTATG
>105.nn_np_22266
AATTCTTTCAAGAGGGAGGTTTCAAAACACTTCCTTCAATTTTTTAACTACCGCTTTGGACTATTTGGAGACTGGCATCTCAGTGGCCCTTTTTATTTATTTTTTATTGA
>105.nn_np_22283
AATTCTTTATTTACACTACTTTCCTATAACTCTGTTTTTCTTCTGTGGTTGAAACTCTGATTCATTTGTAAAACTGATAGTTCTTATAAAGGCTTCATTTATTTCTCTAA
>105.nn_np_22339
AATTCACGATTGCAGCTCTAAATTAGATCCATTGTTCTCTGGGCCACATCGTGTAATTGAATCTCTCCATAAACTAAAAAATTCCAGATCTTAGTTGAAGTTCCAGACCC
>105.nn_np_22347
AATTCATTGGACGATAATAATGGCATGAAGGGTGTACGGAACAAACATGCAGACCACCCACAAGTTCATGAGCCACTCCTGTAAATAAAGTATTTTCCGAAAGTCTCGGG
>105.nn_np_22367
AATTCATTAGACTTTATAAAAATAAGGTCTACAATAAACAATTTTGAAATTTGCTAATTCTGTATATACTTAAATGAATCGTAAGATTAAAGGAATAAACAAAAAAAAAA
>105.nn_np_22402
AATTCGAAGCTTCACATTGCAGAGACGGGGTATCTTATTGGAAGTTTAATTTGATCATGTCAAGATGCACCCGAAAATAGTGGGGAGAGAGAGAGAGAGAGAGAGAGAGA
>105.nn_np_22517
AATTCATACAGTTGTTACATGAACAAATAACTGTAAACCTATACTGAAAATTCCAAAATCATTCTGAAAATTGTTTGGGTTACATATGAAAAATCAATTATATCAAGTGA
>105.nn_np_22529
AATTCCTGATAACAGTACAAGAAATTGAGGATATTATGAAGAAACAAAATGTAAAGAAAGCATTGGGATAGGATAGAATGTCAGGATGGATACTAGTAGAAGAGTGCAGC
>105.nn_np_22581
AATTCCTTAAACTGAAGACTTTGTACTGTGGTTACTCCCAGCCTTCGGAGAGTGTAAGTCGCTCTTTGCAAAACCAAGAAGTATAACCAAAAATTCCCTACAGCGAGCAA
>105.nn_np_22638
AATTCCCGGGAAAAAGTTTGACAAAGGAGTGAATTACGAAGTTATCATTGGTCTGCACAAAGAGAGGATTTTCACTTGGGATTTTCATGAGGGACGTTGTGGGTGAACTC
>105.nn_np_22655
AATTCTTTGAATATTTAAAAAAAACTTTAATCAGATTACCTCGCATTCTACGTTTTGAGAGATTAAAGAGATTAAGTTCCTTTAAGTCTTTCTTCATACGATTTGTTTCT
>105.nn_np_22665
AATTCTCAACACGGACACAACAAGTCTACCCAACATTGTCCCTGTCTCCTTCACCGCCTCCTTCGCGTCCCAGGGAGACACGTGAGGGGCGCTGCTGGAGTGCGTGGATG
>105.nn_np_22699
AATTCTGGAGGATTATCATTGACATCAGTAACCATGATGGTGATGTAAGCGTCTGTGTGGCTGCCTGTGAAGGGATCTCGGGCCCTGACAGTAATGTTGTGGCTGTGGAC
>105.nn_np_22809
AATTCAGAGATTCGCGGATGCGGATGTGTGTGCAGATGTCAAATGTATACATATTTTGCAGATACGGATGTGAATATCAAATTATGACATCCTCACGAATGCGGATGTGG
>105.nn_np_22844
AATTCTCAATTCAACTGTCATCACCATTTATTATACGTTATTTATCTGATTTAGTTTAATTTAATTTGTTTATTTATTTATTTATTTTTTTGTGTGTGTGAATTTCTAAT
>105.nn_np_22849
AATTCCAGTGTGAGGTAGATAGTCTGCAGTATGTATGCCAAGCCAGAGTGTGCTGCAGACCCAAGCCACATGGCCATGCTTGTGATTGCAGTCCACAGTGCAAAGAAACT
>105.nn_np_22913
AATTCAAGTCATAGGAAGGTGAAAATACAGAAGCAGGCAGGGAGTTCCAGATTTTACCAAAGAAAGGGATGAATGATTGAGAATACTGCTTAACTCTTGCGTTAGAGAGG
>105.nn_np_23027
AATTCCTAGAAGTGTGAGTCAGGAAGAGAGCGAAAGAATGAAGGAATTGCAGGCAGGAGGCGATTCTGGATGTCATGGAGGCGTGTAGAGATAGATATTACCTTGGACTT
>105.nn_np_23120
AATTCATTTTATGTGATTTCCCCCCTTCATGTTCCGAGGGGGAAAAAAAATGGAGATAAAACATTCGATTCTTCCCGCACATTTTCGTGTGTTCTATATTCTTTCCCCCT
>105.nn_np_23265
AATTCGATGCTGCTCCGTGTTTGTGTGTTCGTGTAAGACTGCTGGAGGAATGAAGGGAAGGAAGGAGGGGAGACTGTACAAGAATGAGTCAGGGAGAGTGTACTGGGTGG
>105.nn_np_23279
AATTCCTTTAAGAGTGAGGTTTCAAGACACTTATCCTTCAATTTTTGACAACTGCTTTGGACTCTTTTCTGCAACTGGCATTTTAGTGGGCTTTATTTTTATTGGATTTT
>105.nn_np_23352
AATTCAAGTCATAGGAAGGTGGAAATACAGAAGCAAGCAGGGAGTTCCAGAGTTTCAGTATCACAGCGCATTAATTCAGTTTATTTTCAATGTCTAATTGAATGAAGATT
>105.nn_np_23370
AATTCTCTGCATCAGTTCATACATCATATGTGCATGTATATATTCAATATGTTATTTAGGTACACATTTTAGTTAAGTCAATTGGAGTAAATCTCTCTACTGTAGCTTAT
>105.nn_np_23372
AATTCCCGTTAAGTTCTTAAAATAAATTAATACTCGTCGCCATGAACTGAATGTGCTGGAAACGTATTACTAATCAGTGTTTTCTTTCACTTACCAGACCTTTCCTTCCG
>105.nn_np_23401
AATTCATACTGGCGATCAGATAGAAGCTTGTGAAGTGATAGATGTTTAAGAATCTTCTTGTTATGCTGCAGGCATCACCATTTATATTATACTGCTTCCATGCAGGGCGT
>105.nn_np_23449
AATTCCAGACAGCAAAATTTCTGAACCACAGAAAAAGGTTTATGTATTTCTTTCCTATCTACATAGTTTCAATTTTTCCAAGGGACGAGGAAGAGTAGTAGGAGTAAGAG
>105.nn_np_23525
AATTCGAGCTTGATAAAGTTAAATTTCAAAGAAGATATAGGAAAAAATAAACAGAGTGGTAGATGACTGAAATGGACCCAGTAATGAGGTTGATAATACAGAGTCACTAG
>105.nn_np_23533
AATTCATTTATAATTTCGTGAATCAATAAAAGTATCATATGGCGCCACCTTCCATTTCCCTTCTGGTTTTTTCCCTTCACTCCTTTCCGTCCTCCGTTTCTGCATCCTCT
>105.nn_np_23602
AATTCTTGATTTTATGTCACTAATATCATTGACTAAAACATTCCTAGATTCATAAGTATTAAAAATAATTTGTTCAGTGTCCTGCACAACAAAAGATCTGTGTAACATAG
>105.nn_np_23646
AATTCCCGCCCCGCCAACCACTCTTACGTAAATCACTACAAGCCGCCTGTATTTGTTTCAAGATAGCGCTGCAAATAGAAATAGTCTTTTGGGAGGAAGTTGAACCGTAA
>105.nn_np_23656
AATTCCATCCTGGCTCACGTTATTTTCCCGGCGTGAGAGACAGCGCGCTACTAATTCCAGCAGGTGCCATCATGAGCTCGTTGTTGCCGTGATGCGACTCAACCTGTCTC
>105.nn_np_23700
AATTCACTGCCTGTCAACAATTTCTTCTACGTACATCTCTACTAGTCTAAGATAAGAACAAAGGAGGAAGGTCAAGATGCCGACTCCTCATTCATTACTTGAAGGTTCCT
>105.nn_np_23844
AATTCTTGCAGATATTTACTGTTATTAGTTATTTTGAGCATAATAGTTCTTGCAGCACTCTAGAAAACAAAGCTAATAATAGCAGAAAGTTGTTTGTGGTCTTTGTAATT
>105.nn_np_23866
AATTCAACCCCTTCTGACTGGCTGTCTTGAAAATATTACAGGTAGTACCATAGTTATTTCTGCTTTATATTCACCATGACTGCTTCCTTGGTTACTGTTCCTCTGGTTTC
>105.nn_np_23960
AATTCAGTATTCACCACCAACTTTTGGATATCATCTTTCACTGACAAACCTGAGGGACAAGCCTTCAATTTTGCTATTTTACATGACCTAGAGTAGTTAGTACAGCACAC
>105.nn_np_24091
AATTCCAGAATCTGCCACACCTTGAACGGACTTCTTGCTCTGAACAGACTATAATACACACCATTCGCACAACAGCAGGAGACAAACAACACATGGGTAGAACAGTTTGC
>105.nn_np_24169
AATTCCATACTGCACACTAAAGAATTGGTCTCCAACCTGGAGAGAGAGACTGGACGTGAGCAAGGTTGAGGTGGTGTCCCCTGGCTGAAACAAATGGAGAAATGCAAAGA
>105.nn_np_24175
AATTCCATAAATAATTGAAAAGAAAAGCACAAAGAAAGCACATGAACAGAATAAAACACACGATAAAGAACATAACTCAAATAAAACATAAAGAAAACACAAATTAAAAT
>105.nn_np_24308
AATTCTATATTTTGTGATTTGTGTTTCATGGTACATTTTCTTTTATTGCTGGTAACTCTTGGTGTTGGACAATTACCGTGAAATACTGTGACGTTTTGGCTAGTGCTTGG
>105.nn_np_24377
AATTCGGCATGAAATAAGCATCGCCATCCCAAAACCGATACACGCAGAAGCAAAGCAGCAAGTCATCCGCAGCATAATTTAAAGATAGTATTACAAGAGCACACTATTAC
>105.nn_np_24380
AATTCCATGTCCCCAACTCAAACAAAATTTTCAGTATCACATCAGACATGATGGCGTGAGAACCGCAGAACTGGAAGGAGAGGCTGAAAAATGGATGCGGGATGTCAAAA
>105.nn_np_24382
AATTCATGAAACGTTCTTACCTCAAAATGAAAGTCTGATAATGTTTGAAAATTTAGCAAGTCTTTGTTTCATATTAAGTAAAATGGACCCAAATGTACTGATTTTTTTTT
>105.nn_np_24455
AATTCTCTCCATGATGTTTATTTTCAACCTTCCATATCTCTTTTGGCCATCTTACCAATGCAAGACTTAACCAGTATCTTCATCCTTCCATCCCTTCCACAGATGGAGTT
>105.nn_np_24523
AATTCTTTCATCATGGAAGGCAGAGCACCGCCCGCTGAAAGAATACAAATGCGAGAGGAGAATGCGATGAATAATTCTTTTAAACCTGAATATTAATGTATATGTAGAAA
>105.nn_np_24564
AATTCAACTTTAGAAATAGAGATGACAGTGGAGCCATCTGGATGATTTGGGGGGAGGCAAGGGGAGAGGAAGAAGAAAAATTGGAGATATTTTTTGGCTAGATGCCACAA
>105.nn_np_24578
AATTCCATCAAGGGTAAGGTTGAAGACACTTATCCTTCAGTTTTTGACTACTTCTCTGGACCCTTTTTCTGGGACTGGCATCTCATTGGGCTTTTTTTTTTTTTATTATT
>105.nn_np_24588
AATTCTGGATCAGCCATTCTATCAAGTGAAGTGAGTTTCCTTCATTGGAAATAACGTTTTAATAAAAGTCAATGACATACTTTTTTCTAGATGTTTAATCTGAATAAGTC
>105.nn_np_24590
AATTCTGGGCAAGAAAGCATCAGGCTCCCACCAGTGGCCACCTGTCCTGTGGTGCCGAGGACAAGGGGCGTAAGCAAGCGGTGTCGAGGTCAGTCCTCTGTCACCCCGGC
>105.nn_np_24592
AATTCAGTTAACAGATGGTCACTCTTACCTAGTGGGCACTGATAATTTATTCCTTCAATGATGTGCATTTCCTTTGTAAACAACAAGTCTAGCCTTGATGCCTCTTCATA
>105.nn_np_24617
AATTCTGTTTGACAAATTTTCAATACTCTTCACTGAATGACTCGGAAGCGTGACTCTGAAGCCTTTCAACTTCACCGACACGCGCCTCGCTCGCACTCAAACTATCCTGA
>105.nn_np_24679
AATTCCGACTCATGAAGGTTCCATTTAATTTACAAATATTTATCTTTAAGACACAATTTTCTCAAAATGCAGATGGTGGTGCTTACGACATTCTCCCAAGGGTCACCTCA
>105.nn_np_24686
AATTCCTCTTTTAATTGAGCTTCTGAGAGAGAGGGAAATTCTACCTTTAACCACCCAGGAGGTGAGTGTCTTAGTATTTATCTACTTGTACAAGATTAGAACTTAACTTG
>105.nn_np_24699
AATTCTCTATGGGACCTGGCATTAAGTGGGCCTTTTTTTTATGCACAATTTTTTTTTGCTCTTGGCCCGTGGCCTTCTTGCATAATAAAAAAAATTTTAAAAATCTGCTT
>105.nn_np_24738
AATTCACCTTATATGAAAAAAAAAAAAAAATTACGAAAAACGCATGTTTTGAGTGTTTTTTCAACTTCTTACGTACCAAAACGTTAAAAAGTATTCAGAACAAACTTTAT
>105.nn_np_24833
AATTCCAAAGACAGACAAATAGCCTCCTCCAGAACTAAAATGGCTGTTTTTCCTTTTGGTTCTTCTGTTTCGTTTTAGGAGTGACATTTTAAGCAGGTTTATTTATTTAT
>105.nn_np_24847
AATTCAGCATAGTAAACAAACTAATGAACAAACAAACAGGTAAACAATAGCATAGAAAAGCGTACATTTGCAGTTTTTTTTGTTTGTTTTTGTTTGGCATACATTTTTTC
>105.nn_np_24901
AATTCCTTTTCTTTAATACTGAATGCCGAATCTTTACACTGAATCCCAAGTTCGCTGTGTATTTAATGCCCTCATAACGTGCGTGCTTTGACGTTATGCATGCTATTCTT
>105.nn_np_25212
AATTCAAATGCCCTGTGTTTTGCCTGACACTTCCAGCTATGCATGATCCCTGTTGCTAATTTGCTGCCTCTCACCTCCGACGTTCATTCAATATAGTTATAAAATCGAAA
>105.nn_np_25235
AATTCTTTCACAAGTGTCTCTATTCCTCACAAAACTTTTTTTCTGGTAGTTTTTTGGTCCGTTTTGAATTAATCTGCATGTTACTTTTCCTGCAAATGTTTCTTTTTTTA
>105.nn_np_25340
AATTCATTCTCTCCTTTAGACTCGCGAGACAATGAGTGGACAAGAGAAAGCTGGACAAAATTTTAAGGAACAGATATAATGTAAAGGATATGTATAATGAGTGAAATACA
>105.nn_np_25464
AATTCAGTCTTATATTAAGTAAAAGTATGTATATATAAATCCTTCCTTATCTCTTCATCTAATTTACTGTTCTTTCTATCTTTTCTAGCTTAGCAATACATTAATACGTT
>105.nn_np_25560
AATTCTTACAAGTAGGAGCGGGCATCACATGATGATGAGCCTACAATGTGATGGAAGTTTTCTTAATTTTAAGCTTATATTTTCACTTCATTATTCTGATGAGAAGAAAA
>105.nn_np_25588
AATTCAGTTTAGCAATAAATTTTTGTATGCTTTCATTTATTAATGTTTCCAGAGTGTTTCTCGCGCAGTAAGGACTCCCAAATATCTAAACTGGTCTCCTTGTAAGTTCC
>105.nn_np_25639
AATTCCTGTAATGCGATGCTTTTGATTATTCTACCTTGGCCTCGTATATCAGTAATCCCCGTGGCCCAATTTGAATCAAGGATAGAAGTGTAGTCTTTACTTAGTTTGAG
>105.nn_np_25643
AATTCGTGTTTCTGTATCTCTTGGTCTTGTATCCTGTGTCAACTGAAATACGAGGCGAATTATCCGGGAAAACTCAAAGGAAAATAATACACGGCAAGAAAAGTGGGAAA
>105.nn_np_25719
AATTCATAATGCAGCATGTCAGTGAAAGGTGGTCCTGCCAGTGGAGTGTGAGGCACATAAATTAATCAAAGCTGCTTAGGAGTGCGCGCTCACATGCAAGCATACAGAAC
>105.nn_np_25797
AATTCAAAGTAGATTAAGGTGGGACGCTCACGCCGCGCCGGGACGTAATGAAACACGATTATGCAGCCGCTGTATTTATTTACTTTTCACTTCTTTGGGTGTCGTGTTCA
>105.nn_np_25814
AATTCCTCATCTCTGAAACATTAAATCTACTTTCCTTTTCAATATTCCTTTTTGCATCGTCCCATTTCTCACTGACCATGGGCAATGAAGGAATGATAAGTGATTCAGTA
>105.nn_np_25910
AATTCTATAGAAGTTACATTAAAGTCTATTGTAATTCCTGGCACTAATTTGTAAGGGACGAAATCTTGGATGGTATTGTAATGCAGGAGTCTTATGATGACTTTACGTAT
>105.nn_np_25922
AATTCCCCCTCCTCTTCACCTGATATATTATTCATTTCTTTGCTATTTTCCAAGAGTCTTATTCACTGCGGCTTTGGGAAGGGAGGGAGGGAGGAAGGGAGAGAGAGAGA
>105.nn_np_25940
AATTCTTGTTTGGTAGTTAACCTGTGCGGCAGAACACCTGTGTAGTACTTTATTGTTTCAGACCACCCGTGTAATGGTATATTTATAATGCAGGACACCTGTGTGAGTTC
>105.nn_np_25945
AATTCCAGGATTTACCAGAAAAAGTATTGCAAAAATTAAGCTTCTAGTTAACTCTTGCATCACTAAGATGGACTGTACATGGGTGAGAGCAAGTAGAGAGTTTTGTGCAG
>105.nn_np_26218
AATTCACATCGTCAAAAGAGAAACAAACGGTAACAGACATGTTGATTCCTACGTGGATGTTTATTGTAAGCTGCACTAATCTAAAGGTAGAGATGGTGAATAGTAAAGGT
>105.nn_np_26299
AATTCAAAGAATGAAAGTAAAGGAAATTTAATGCTGGAAGGATCTTCTCCTTTTGGATCTAATACAAACTATCATCTTTATCTTCCACAAATAATTATAACTGTCAAACA
>105.nn_np_26340
AATTCCAGAGTCTACCAGAATTTACCATAGCTGATTGGTATTCATCTTAAGGCTAAGTGAAGGGCAGTTGCCTCAGAAAAATCCTGTGTTTAATAAGGATTTGAACCTAG
>105.nn_np_26373
AATTCCCATGATATCTTACAACATTTTTCTCCCTCCCATCAAAACCTGAAAAGTGAATCCAAGCCAGATCAAAATTAAATTTACTCAATTAAAATAATGCAAATTCCTCT
>105.nn_np_26382
AATTCGTGTTGCTCCCTTCTCTTCCCTTGCCTCTCCCTAACAGGTCGGTCTGGAGGCAGTAGCCGTTAGCAGGGTCGAGGTAAACAAGGCTCAGGCTCAGCACTACCTAG
>105.nn_np_26572
AATTCAGGACCTCTAAGCCTGGGTAACGTTGGAGACGGCATCGTGGATGGCCTCAGCAACATAGTCAATGTTGCCGGTGGTGATGCCACACATGTTTATCCTTCCGCTGG
>105.nn_np_26586
AATTCTCACATCGACAGAGTCAAGCAGGTAAGCGTCCAGACTTCATATATTAGAAAACAAGAGCGAAGTCATTGAAAGGCCGTGCGTTTTACAATCTTTTATCATTTGTT
>105.nn_np_26631
AATTCCTTATAGAGGGACGTTTGAAAACATTTATTCTTCAATTTTTTACTACAGCTTTGCACCCTATTCAGGGCCCGTCATCTCAGTGGGCTTTTCTTTTTTTATTGTTT
>105.nn_np_26699
AATTCCCATTTGTTCCTGCTCATACACTGCTCTTGCAAAAATCTATTCCCCTCAACTACCATCCCTCCTTTCTCTATCAGATATTTATCTCACACCTACATAATTCCCAC
>105.nn_np_26858
AATTCTGGCAATATTCTTTGGGAATCGAAAACAAAATTACTGAAAACGTGTCTTTTCGGTGTTTTACGTATAAAAACGCTAAGGCGGATGGAAACCAACCAATATGAAGA
>105.nn_np_26868
AATTCCGGGCATAGAACCTCTTGAGGAACGTGGTGGCTGTGGCTATCACCTGTTGCCGGAGCTTCAGTGTCTCACCCAGCTGCTGGATGACTGCACACACACACACACAC
>105.nn_np_26875
AATTCCTCGCTCAAACCTTTGCTAAAAACACTATCTTGGACGATTCTGGGTTTGTTCCTCCCTCTCCTTCACCCTCTGAGTACTTCATGCTACCTATTAAAATTCTTCGC
>105.nn_np_26891
AATTCCGTTAGTAGTGAAGTTCTGAGGCTCCAAGTCCCCACTACACGTTTTCTACACAGTCACGTCCTCTGGTTAAGACTAAGAGGCTTGTATCTTGCGGTTCACCACTT
>105.nn_np_27154
AATTCCGGTTAACTCTTGCATTAGAGATGTGGACAGCAATAGGGGTGAGAGAAAGAAGAAAGTCTTGTGCAGCAAGGCCGCGGGAGGAGGGGAGGCATGCAGTTAGCAAG
>105.nn_np_27258
AATTCAAGGCTAATGGTGATATCAGCAAGATTGGACTCCAGCTTCATTATCTTTCCCTTCATATGCTTTATCACCACTTCCATGGCGCTCCTGTATGCGCTTTCTTGAGA
>105.nn_np_27291
AATTCATGGCATGTATCTCCGGTAATCACCAAGGCAACGTGGGATGAGTCTAATACTAGAGGTTAATTAGCGGCGGAAGGCTGTGAGGTGCCATCGATCTTACCTCAAGG
>105.nn_np_27386
AATTCGCTGGAAGAACTGCCTCTCGTGAAGGAAACATGAAGAAATTGTACAAGAAAAGAGTGAAATGAGAAAATATTACGAAGGGTCCGTGTACCTACGCTCTGACGGTC
>105.nn_np_27404
AATTCATCGAGAATACAGAGGAGGAGGAGGAGGAGGGAGAGGAAGTGGGCGTTACCGTCGTGGCCTGCCACACCACCGCCCCATCCCTCCAGGAGAGCGGCGAGGTGGGG
>105.nn_np_27431
AATTCCTTTTAATGGAGCATCAGGATATTTTTTTCAAGGTTTTTAAAGATACTTGCCTTCCACTGCTTTCCTCTGTACGAGTAATTTTGAAAAAGCGCTCGAGAAATTAG
>105.nn_np_27468
AATTCAAAAGAAGAAATGGGAGTAACAGATACTGAAAATTTCACTACAGACACATTGATAAAATTACTGGAGAGATGATGAATTTGTTAAGAAGTGTAAGAATGGCATTC
>105.nn_np_27523
AATTCACAAGGGGAGTTAAATCTTGAAAGATTTTGACACTTTCTATTAATGAAGGAGTATTTGGATAGTTTCAGAACAGATTTGGCATGATTCCAGGCAAAAATATAAAG
>105.nn_np_27584
AATTCTCGATATTCTTGTTGGTTTTCTGTTTGTCCAGCATGCGAAGGCCAAGGAATATTGAACAATTGAGCCTTAGACGACCAGAAAATTTAAATGACTTGGATCTTGAT
>105.nn_np_27695
AATTCCCATATTGAGGGGCTTTCATATTATTTATCCTTTTGATGCCTAACATGCTAAAAAAGAAAACACTCAAAAGAGAGGTTTCTGATAAAGTCGTGTAATTTCCCCAT
>105.nn_np_27704
AATTCTGTGCACGGCCACCAGCTGCTGGTAGGCGGTGCACGGGGACACGCCCAGCAGCCTCATCCACCCTCGCAGTGACTTGAATGCACAACTTGCACGTTGGTTCTGGA
>105.nn_np_27736
AATTCTTTGCGTAAATTCAGCTATATATTTTTCATCAGTAAGATAAGTAATGCTATCAGACAATCAATTTAAAGAAAGGTTTTAGTTAGATTTATTTATTTATTTTTTCA
>105.nn_np_27766
AATTCCTTCGAGAGGGAGGTTTCAAGACACTTATCCTACAATTTTTGACTAACGCCTTAGGCACTGTTTAGGGACTGGCATCTCAGTGGGCTTTTTTTTATTAGATTTTT
>105.nn_np_27778
AATTCTAAAAGAAGATTTTATGGATGGATGAGGATGATAGCTGGAAATAGGTAGGTTTGTTTCATCCAAGGATTGCCATGTATAGGACTGATGGCTCTGCAGCTTCCCAT
>105.nn_np_27802
AATTCAAATTATTACGACTTTTTATACTATGTTATGGCGTTACAACAAAATCGACATCACTAGTTCGGGATGGTAGAACGCTAATTCTCTCACGTAAAAACTCCCTTGAT
>105.nn_np_27906
AATTCCTGAAGCCTTGTGAGTAAACGCTATCATGTCCATCTCCACATGAAGCTGGTTTTCTTCACAGTGTTTACTTACTTCATTTCTTGACCGCAATTTCTTCCCGAGAG
>105.nn_np_27959
AATTCCAGAGTTTACCAGAGAAAGGGATGAATGATTGGGAATACTGGTTACTCTTGCGTTAGAGAGGTGGACAGAATAGGGATGAAAGAAAGAAGAAAGTCTTGTGCAGC
>105.nn_np_27983
AATTCATCTATGGGAAAGACTACTTACTATAGTGTGTTTGGCAAAGAGAAACATTTCCCTTACGACATACTAGTAGCCCAACGTGTGTCAATGAATTATATTGATGACTA
>105.nn_np_28049
AATTCACACCACAAAAGGCACTATACATGATGTTTACAAGCACGTAGAGGAAAGAAAAGAGAGAGAGAGAGAGAGAGAGAGAGAGAGAGAGAGAGAGAGAGAGAGAGAGA
>105.nn_np_28111
AATTCCCATATTGAGTGACTTCCATATTATTGATCCATTTGATGCCTAACATGCTAAAAAAGAAAACACTCAAAAGAGAGGTTTCTGATAAAGTCGTGTAATTTCCCCAT
>105.nn_np_28181
AATTCATTGCATCGCCTCTCACGCGTCTTCTCAAAAAGGATGTCTCTTCGTATTGCACGTCGCCCAGCAAATTAATTTTGACCGACTCAAACATGTACTCACTCATGCTC
>105.nn_np_28215
AATTCCTATCAATATTTTTAGTCACGCGTATGTTAGGACACTGAACTCAAGCTACAGTAACAGTGACTCACGATGCACACGAGTCATCAAAGCTACTGCGAGTGTTTTGG
>105.nn_np_28327
AATTCACAGCTGCACAGCTCCTGTTAGTAAAGCATGAAGAATTTATTTTCTTCCAGGTATATTGAACCTTTCATAGAAATTAATATTATCAGAACTGTCACTGATCATTG
>105.nn_np_28349
AATTCCCATCCTGCCTGTTCCCTGATCCACTTGGAGGGGTGCATGACCAGCTGTCTTATCACTACCTGCTTGTCTATTCTCTCAGGAAGACTCAATGTCAAAATGGTAGA
>105.nn_np_28380
AATTCTCGAAATGTTGAAGACTTATCGGTAAAAACGGTTATGCTTCGAGGCTTCGACAAAGATTACAGGAATCAAGGCGGATGAAGCAAATTGTGGGCATGTAATGATAT
>105.nn_np_28475
AATTCAGCGTTTTCATCTACCACTTGTTTGATGGTGGATTAGAAAGATGGATTAAAGTCGTCTCCATCTCGTGAACCGTGCAGGGACCAAGAGGCTGTGGACAGGTGTGT
>105.nn_np_28531
AATTCACTTCCAAATTTAGGAAACAGATTACTTGGTTCTCTTCCTCAAAAAGCATCCTCACATCAACTGTTCACACATAAATTTATAAAGCTATTTGTTATATTTATTGA
>105.nn_np_28566
AATTCTTTCCCAGTGCTGTGAAAATGCGTGATAGACAGACAGACAGACAGACAGGGGCAGACAGATAGACACACACACAGACAGACAGACAAACACTCTTAGCAGCACAA
>105.nn_np_28572
AATTCACTTCACCTGATCGTTCTCTGACTGACTTTGATAGTTCTGACTAGTTTGGTACATATTTTACAGATATATTACAATCTGCTGCTCTCTAATCTGTCTTTAGACAT
>105.nn_np_28635
AATTCCGCACCACTTAAACGCACTTTCTTCAACGGCGAGTGGCGGGAAATAAGCGGCCCATTGAGAGAGTCACAAATAAATCTCTTGCGGCGAGTCTTGAGAGAGACGCA
>105.nn_np_28741
AATTCCTTCAAGAGAGAGGTTTAAAGACACTTATTCATCAATTTTTGACCACTGCTTTGACCCTTTTATGGGACTGGCATTTCAGTGGGCATTTTTTTTTATTGGATTTT
>105.nn_np_28965
AATTCCTCGTAAATTTCTCCACCAGGTCAGGACACGCAGCACCAACAGCAGTGGCAGTGCCGCGGACGGACGCCGGTGATTAAATTCAATGCCCAGGTTCATAAAAACGT
>105.nn_np_29027
AATTCTGTCTCACATGAGGGACTCGCTTGCTCCCACATTTATTTGGTGAAGTAAAGAATAACAGCAAGTAACCTTTACCGAGGAGGAAGAGGAAGAAAAAGAAAAAGAGG
>105.nn_np_29212
AATTCTTGCATTAGTAAGATGGACAGAATAGAGTAGGAAAGAGAGTCTTGTTTGTTTTCTTTGCAGTAGAGTTTTCCTTTCTGCCATACTGGTTTTATTCCGTGATTACT
>105.nn_np_29334
AATTCAAAGGAAGGAGGGAAGAAGAGAAAAAAACAGAGAAAGAAGGAAAAAAAGGGAAAGAAGACACAAATACGTTACTTGATTTGGAAGATATGTAAGTCAAACCTTCC
>105.nn_np_29362
AATTCAGTTCCTTTTTATGTATTTTTGCAGTTTCGTCGTCCTACAAATACTTTAAGTTTGCTAAGAAAATACTTATTATTGAGAGGTGTTGCATATAATCTATTATAATT
>105.nn_np_29481
AATTCAATCATATGCCAAGTAAATGCGAGTATATATATTGGGTAATAAGTAAAAATTTCAGTGTCCCTTAGTGCACTGTCAGCCTTGCAGTTTTGTAACATATAAAAGTA
>105.nn_np_29493
AATTCGGATTGATAACCAAGATTCCTGAAACAAATATATGTAAAACCAGAGTCAAAAGTCGAATAAACTGCTACTTTTCTGTGTTTTTTCCCCCTTGAACTAAAGTCCTC
>105.nn_np_29552
AATTCCTGGGATGCAAATAACGTTAATCTAGTTGGTGCATAAATTATCAAATTTGAATACGTTTGCGAAGTTTACTTAGTTATATATTTATGATTGATTCACTCTATATT
>105.nn_np_29565
AATTCCTTCAAGAGGGAGGTTTCAAGATACTTATCGTTCTATTCTTGACTACCGTTTTGGACCCTTTACTGGGACTTGCATTTCAGTGGGCTTTTTTTTTTTTTTTTTTT
>105.nn_np_29629
AATTCGATAACTTAGGTAACAAAACACACAGCAGATTCACCTCTACAAGATTAAGCGCATATACCTGGTACCAGTTAATACAAGAAGGCGTTGCTGCACCTTTGCTCTCT
>105.nn_np_29685
AATTCAGTTAATGGAAGACCCAGAATGATTATAGAGCTAGGCAGATGTAGGAAATAAAATGAATGATAAAATAATAAACATTGTATTGTGGATAGATAGACGGATAAATC
>105.nn_np_29694
AATTCTTATTAAATAATCGCTAGTCATGAAAGCACCACTCAAAACGCCAGTAATTTCCAGCCTGTTGAAGAAATTGAAGTGAGTTGCTGAAAGCTTTGATAATGCGATGC
>105.nn_np_29717
AATTCAGTAATTTTTATAGAATAAATTTTAAAGTCATCCGTTATTTGAAGTCAGTTGTGTATAATACATCCCATACATCTCCCTGCACATACATATAAGAACTATTCTAT
>105.nn_np_29729
AATTCTGATGGTAGTCTTGGTAGAGAGTAGATTCTGAATCAGCAGCTGTTTGCAGATCATACAGCACTGATAGTTGATCCTCATCTGGTAGAGGAGTTTGAGTGCAAATT
>105.nn_np_29748
AATTCCTTTAAGAGGAAGGTTCCAAGACACTTATCCCTTAATTTTTGACTACCGCTTTGCACCCTTTTCTGGCACTGGAATCTCAGTGGGCTTTTTTATTTATTGATTTT
>105.nn_np_29765
AATTCATATAAGAAGATTTAAAGAAAAGTGTAAATGGACGTTCCAATACTATTTCCACCACGTAAATAAATTCATAATTCTTCTTAGATGGTTTATTGAAATGCAGACTT
>105.nn_np_29784
AATTCCAGTTGTTCGAAAAAGTCATTACTTACAGTTATACCAGTAGTTATAATAAATATACAGTAGTTATACAAAAATCATATAACATGCAAACAACATGCAGACTATCT
>105.nn_np_29804
AATTCGATAGTAAATGTTGCTTACAGTTACCGATGTACGTACAAAACATGTAATTGATAGAGCAGGCACGATGTACAAAGAAATTATGGCACAGCTAGTAGAAAAAGCAC
>105.nn_np_29826
AATTCATCACTGAGCACGGTTGAGTTCTCCTCTAGTTGCACCCAGTCAATGGCGATGGTTGGAGTCTCTGCCATGAGTATGCGCCGGATGCTGTTGGCCACGCTGCCAGG
>105.nn_np_29882
AATTCACAATGTAGGGTGTCATCAGGAAACTTTGATAATATACTGGTAACACCCTTATCTATGTCGTTAATATAAACAAGGAAGAGAACAGGTCCTAAGACTGATCCCTG
>105.nn_np_29911
AATTCTTCGTAGAGCATCAAGCGAGCCTATCCTGCACGCTCCAGTCTGCTAATCTGCTTTCCTCTCCTCCTGAAGCTACTCACTGGCATTTTCTTGTTTCTCTATAGTGA
>105.nn_np_30010
AATTCAAATTCTACAACGACAATCAGAATGCTAGCAATCTCAATGGATTCGTACTTATATTATTGAAAATTTGAATTGAAAGGAGAAATTAAACAAATGCATACTTTTAA
>105.nn_np_30047
AATTCAAGTCATAGAAAGGTGGAAATACAGAAGCAGGTAGGGAGTTCCAGAGTTTACCAGAGAACGGGATGAATGATTGAGAAAACTGGTTAACTCTTGTGTGAGAGAGG
>105.nn_np_30053
AATTCTGCCATATTACGGCGTTTGACTCTGTGACTGCTCAGTAGAATGGTCTGATGAAGATTTTTAGAGTATAATTTTGAAAACACCACCGACAGCACAAAGGGTCATCG
>105.nn_np_30094
AATTCCTTTCAGTGATGAGTGATGAACTCATAAGCAGCCTACTTTACTCAGTTCTCATGTTTTTATATTGTATCAGGAGATGGATGTGGAGAGAGCATGAAAATCAACCT
>105.nn_np_30096
AATTCCTTCAAGAGGGAGGTTTCAAGACACTTATCCATCAATGTTTGACTACTGTTTGACCCTTTTATGAGACTGGCATTTCAGTGGGCATTTTTTTATTGTTTTTTTTG
>105.nn_np_30182
AATTCTAGCTTCTAGCCAAAAAAATCTCAAAAAAATTTGCTTCTTATTTCCTTCCTTTATTTCAAATAAATGGCACCGCTGCTATCACATCTACCTCTAAAAGCTCAACT
>105.nn_np_30201
AATTCCTAAAGAGCCACTCCTGAAGTCAGTACAGCCGGAAGTGTTCGCCAGGCATCCAGACTGACAGGCACTGCAGCCACCACGTATGTGCAAAGGAAGATCTAGGATTA
>105.nn_np_30206
AATTCACCAGATAACACTACTATAACAACAAAATAATTAGCTGTTTTCTCAATTCACCTGAAGAAATGGGACATCCTGAATGTTCTGAGCCTCTCCTGTGTTTTTATGGT
>105.nn_np_30219
AATTCAAAAAGAACATGAAAGAATTAAAATTTCGTGATGAACCAGAAATTCGCAAGATGTGCATTAAGTTTGTGGTTGGCTTGGTGAAAGAGCTTCAAAATCATCTGCCT
>105.nn_np_30241
AATTCTATACATTACAACTAACGGCCAGAGGATGGCATTCTATATTATCTGCCGTATCTCACATCAGAAACAAGATAGGGCATTTTTGTTGATACTTTTAGACTCAGCAG
>105.nn_np_30309
AATTCTTTCTTCGCAGCGACTCGTTTTTCATCGCAGGATTCCAGAGTGCAATGGAAAAAAAAGAGAAGCCGACCTCTAACCCTGAATCCCTATCGCATATTGGGGATTAG
>105.nn_np_30339
AATTCTGAGTTGTGTTGCGAAGCCTCCGTGTAAATACAATGTTAGCTGCTGAAATTGTGGGTCTAAAGGCTCTTAGCTGGAGCCAAGGTCAACATAAAGACTGAAAATGT
>105.nn_np_30503
AATTCCTTCGAGAGGGAGGTTTCAAGACACTTATCAATTTTTGACCACTGCCTTGACCCTTTTATGGGACTGGCATTTCCGTGGGCAAATTTTTTTATTGGATTTTTGTT
>105.nn_np_30627
AATTCAATGCAATGAAAGGTTCACGTCATATTTATATAAAGAAATGAGTAGTTAAACAATTCTCGAAGTAAGAAAATGCGACTACAGGTAATACCCAGATAACGTTAGCA
>105.nn_np_30629
AATTCAGCCAATCTCTTGCCCAAATATTTCAGGTTAATAACTTGTTGGAGACTCACATTTGGTAATATATTGTTGTGTGGTGATTAACCAAAACTCCCTTATCCTTCCCG
>105.nn_np_30675
AATTCAACATTATCGCTGGGGAAACCGTATTCTCAAACACTTGGACGTCTTTTACAACTACTTTTTACCTGGGTGTTGTAGAAATTATGGAATTTTCAAGAATGTTTTCA
>105.nn_np_30798
AATTCAAATAAAGAGGCTCACTTTGGTCAAACATCTGGAAGTTGGCAAACGGCACTGGGAATCCTGTCAAATCAGCTTGCTGTAAAAGATATTTCTAGTAAGTTTCTACT
>105.nn_np_30823
AATTCTGCTCGAAATTGCAAAGTGGCGCCGAAATTTCTCCCCCGACTTTGTGTGATGACGCCGACGTTCAGTTTGCACCACCTCGCCGCGGTGTGCTCCCCGGCCAGCCC
>105.nn_np_31092
AATTCATATGTTTGCAGAAATTATACAAAGGTTCCTTACTTCACAATAACTTCAGTGAAATTTTTGGGCAATGCATCTTTGGTAAGCTTTTGAAAACTCCTCCATTTATT
>105.nn_np_31093
AATTCGAAAAGGTTAGAAACCACTAATTTACTAGAAGAGCATGCGTTAGATTGTTTCCTTACCGTGATGTTTGGAGTCAGTGAAATCTAGACTGGCTGACAGGCTCTAAT
>105.nn_np_31212
AATTCTTGTACATGCTGCCTCACATATTGGACTGTTCTGTAATGTTCTTATGTCTTGGTACTGAAGGGATGGATGAGTGTCAAGGAGCCTTTTCAGTTTCTTGCCCAGTT
>105.nn_np_31227
AATTCGAATAATAAAACTGATTCTATTACTATAAAACAATCAGAATACACTGTCACAAAAGCATTTATCAGAATACACTGTCACAAAAGCATTTATTTGCAGGGAAAATC
>105.nn_np_31284
AATTCGTCTCGTATTACTCCATGTTATTAGTGAAGGGAATGTGACTAAGAGTGAATATTTTTTGTGATTAAAGCCGCTATCAGTGTCATGTCTCCTCTCCTAAACACTCA
>105.nn_np_31294
AATTCGTTAAGCTTTTGACTGACAATCTGTCGGTAATGTTTTGTTTGCACGCTATGTTAAGGAATGCCAAGGACTCTCTTCTTATTTTGATGACTTATATGGAAGCGTAC
>105.nn_np_31303
AATTCTGGCTAATAGATGTTGCCCTTTTCATACTTTGCTTGTGTGTATTTCATAACAGTTATATTTTATAGTGCCGTAATTAGTATCATCATCACCATCATCATCATCAT
>105.nn_np_31333
AATTCCTGTATCTACTGTTTAGTTAAATTTTTTTTTCACTTAGTTTGCCCCTCATCAACAAATACAGTAAATTCCTCCTTTCAGCTCTGTCAATACTTACATAATAAGTC
>105.nn_np_31356
AATTCAAACTAGCGTGGTAAATTTTGTCCCTTATCTCGTCTACACATTGGGACATCTCTACTCCCTTTTTATTTTTATATTTTTTTGTTTGCTTTTCTTCCTTTCTTATA
>105.nn_np_31458
AATTCATCTGGCTGGTCAAGGAAGGCAGAGTTGGTTTAGCTACGTCCTTGCTGACAGGAATATTCTCAAGCATACTCGTACATCAACCCACTGTCATTCCTCTAGCCTTT
>105.nn_np_31501
AATTCACGATGTATGAAATCCTTATAAACATTTACAAGAAAGAAAAGAGGTCAAGGGAATAGATTTTGGAATTTCTAGCCAGTACGATGCTTAGAAATCATTGTAGAAAA
>105.nn_np_31519
AATTCTGAAGTGGCGCTAAGCTAAATTTTCTGTCAACCTAAAACTAAAGGTTAATTAAGGGTAAATATTGGTTGTTTTTAGAATGTGAATATTAAAGCGAAAGTATACTG
>105.nn_np_31526
AATTCTGTTGCTGACTTTCCGTGATTTTCCAAAATTTATACAATTTTTCTACAGCTATGTCTCTTTTATTATTATTAGTCTGTTTCAGTATTGGTGCGTTGTTTTAAGAG
>105.nn_np_31667
AATTCCGAACCGAATGGTAGTAACATGGGTGAGAAAATAGCGCCAAGGATGAAATGAAGACAGGTACTCAAGTTTTCGTTATGTAGTAAATCCTTCGACCATGTTTTACT
>105.nn_np_31675
AATTCTTGGAGTTGCAAATGCACGCAAAATTCAACAGTTTTCTTTGTCAAGCGACACAGTGAAACGAGGAATTGATGAAATTTCAGATGATATAAAGGAAAGAGTGAGGT
>105.nn_np_31712
AATTCCTCAATGAAGATCACCTAAAGGGAAATTATCGTTGTTGCCTGGAATTTACGCAGTGTGATACAGGTTGAATCTTTGATGCTCTTTACTTTGTAGCATGACTTTCT
>105.nn_np_31739
AATTCCAAAGAAGAGGACCTAGGTAAGAAACCAAGTGCTGAAATTTTGTAAGTAATTTTGTAAGATGTAGAGGAAGAATGAGGTTATCGTGGTGACAGGTATTATATTCA
>105.nn_np_31949
AATTCCAGAACCAGGTAACAGTAAGAGCCTTTAAGTAGAGTGTCATTTCCAGGTGCTCACAGTATTGAGGCATGAATTAAGTTAGTACTTTGTGTGAAGACTAAATGAGC
>105.nn_np_31962
AATTCAGTTTAAGTAAATGTAAAGTAATGGAGTTTGGTAAGAGTAAGAAAAGAACACAATATCATTATGAGATAGATGGTGTAAAGTTAAAGAAGTCAAAAGAGGAGGTG
>105.nn_np_32003
AATTCCTCACTGAGCATAAGGCTCAAAATGTGTTGTGCAAGTGCAAGACCGAGTTTAATTCACTCTCCCTTTTCATGTGCTTATGTACAACATGACTCTGGCACATTGTA
>105.nn_np_32044
AATTCGACATCACTTGTGAGTCTCAACCAGCACATTGTTGGTCGCTTGTTAGGCATTACTGGAGTGGGTTGAGACGATAAAACATCGGATAATCACATGCGTACATCCAA
>105.nn_np_32089
AATTCGAGGAAAAGGAAGACGAGAAGGCGGCCGCAGGTATCCTTAATATGATTGCTTGAAATTGGAGAGCTAAGTGATAAGGGACTAGATGATATGACAACAGTTTGGAT
>105.nn_np_32157
AATTCGATTAGAATTGGCTAACAAAATATAGATTCTTAATTCACACCAGGACGCCAGCAGTTTCAAATTTAAATTGGAGATGGCTAAGTTATGGGTTGACCGCGTCACGC
>105.nn_np_32162
AATTCTATAGGTTCTTGTATAATATTTTTTCCATGGTATTCTGGTCATCAGTTTGTGGAATATCTTTCTTCCTGCTCGTAAATGTTGCATGCGAATTGTGAGGTGAGTGA
>105.nn_np_32265
AATTCAACACTGCGACCTTCGTGCTTAGTTCCTTTCCTTCCACTAATTAGCTTCGCCTTGCCGTTCCAGCACGCAATAAAACAATGGTGTTGCAGCGGGACCTAACCCTC
>105.nn_np_32307
AATTCCGTGTTTGCTTTTGCACTTCCTCTTACCTTCGGCCTGTATCAAGACAATTCTCAAATTATGGATGATCTCTTTTTCTTTTTCTTTTTCTTTTTCTTTCTTTCTTT
>105.nn_np_32328
AATTCAAGTCACAGGAAGGTAGAAATACAGAAGCAGGCAGGGAGTTCCAGAGTTTACCAGAGAAAGGGATAAATGATTGAGAATACTGGTTAACTCTTGCATTAGAAAGG
>105.nn_np_32463
AATTCTTCCATTTTCATATTTTTAGTTTCCTTAGACACAGCACCTGGGCCCATATTCTATGGTGCTTATGGTCGACCATAGCTACATGTCATAATTAACAAAATTTATGA
>105.nn_np_32476
AATTCAGCTGGTATAACTTCATCATCAGAAAGAAGCTCGAATGCATCAACAACGTTCTCGAGTGGTAGAAATGCCAAGGCACTAAAACATTTTATTTTAAGAGCAAAAGA
>105.nn_np_32512
AATTCAGCTTTAGAGATAAATGTTATGGCAGTGGTGCCATGTGGTTGAAATAGAGGAGGGAAAGAAGAAGAAGCAAAGTTATTGGATATATTTTTGTTTAGCTGACAGAA
>105.nn_np_32565
AATTCTCCCCCACAACTCACCAATCAATCAGTGGCCAGCTTCATTTCCAGGACTGTGCTTATCTGTCTCGAGGGGAAAGAGGGAGAATGCATTTCACCACAACCTTCAAG
>105.nn_np_32588
AATTCTGACTTGTCTGTTTCGTATTTACACTTCGTTATCTTTTGTGATTGTTATTTTCTTCCGTGTCATTCTTTATTTCTCCTGCTTACTGTCTTTTTACTTATTTTGTT
>105.nn_np_32636
AATTCTGTACCCGTTACCTTTGCCCAGCCTGCCTTGCGTCTACCACCAGCCTCAGTGTCCATGGTTGTTTTACAGTTTTAACGGTGGTATGAATGCGTGTATTACCTCTG
>105.nn_np_32643
AATTCCAAAGACAAATATCAAATAATGGAGGATAAGTGTCTTGAAACCTTCCACTTGAAAGAGTCCAAGTCAAAGAATGGAGGAGGCAGGGAGTTCCAGAGTTTACCAAA
>105.nn_np_32673
AATTCCAGTTCTTGGTGGTGATATAAATAAAAAAAACCGGGAACGTAAAGGCAGAGAAAGGAACTAAATTCCCTACTCAATCCATCACCATGTCACGAGTTTGTACTAGT
>105.nn_np_32711
AATTCCATGAAGGCTGAAAAAGTTACTTTTATCAGCAAGAATGTTATTATTTTATTTTTTTATGTTTAGCAGATTGTAATGTTTATAAAGAACAAGATTAAAGATTATAT
>105.nn_np_32955
AATTCTTTGCTACTTTAATAATGGCAAGATGGTAAACAGTACACACTAAGTTCTCTATGCCTCTCAAGGGTTCTAGGAAAACTTTGATCTAAACACCAAAAATAATAAAA
>105.nn_np_32958
AATTCTTGTGAATGCTATTAGTGCAATAATAAATCAATTTATGTTGGGCAAGATTTTTAGCACGTACTTTAACTACAGCTTTTTGGACAGTAGCATTAACCCGTGTGGAG
>105.nn_np_32981
AATTCTTATTATTAGTTTCAATTGTACATTTAGCAATTTCTGTAAGACGTGCAGCTTCATGTCTACCAACAAATTATGTGGAAAATAAACGAATTTGAATTTAAATTATA
>105.nn_np_33173
AATTCTTTAGGCTAAAAATAGACATTACATTGATGTAATGGTCAATTTTTCTTTCATAACTGGATATTCATTGATATGGACAGTGAAGGTGTAAAAATAGTATCTATATA
>105.nn_np_33242
AATTCAGTCCAGACAGAGTTCAATCCCAGTCAGTCACCCAGTCACAAGCAGTCAGTCTCAGTCTCTCGCACAGTTCTGCTCAGTCACAGTCAGCTTGAGAGACACTGCTC
>105.nn_np_33339
AATTCACTTAGACCTAGATTTTCATTTAGGAATGTAAATGCTGAACCATGCGACATGTTAACTTCACTAGCATTATCAGTGAACATTTGACAATCTTCTTGCACTACATT
>105.nn_np_33471
AATTCACATGCAAAGATCTGTCGTGGAAGAAATGAGTTTAAGGTGTTCGTAAGATTGATAATGAGTGCATAGTTTACATTAGCATGCTTATCATTAAAAATGTTAATATA
>105.nn_np_33516
AATTCACAACAGACACAGCACACGGCAGACAGCAAACAGCACCCACGCAGCATCCCATCCCGTGACTCCCAAGCATTGTATGTATAGGAGAGGGACGTTGATAGCTTTGT
>105.nn_np_33660
AATTCAGTAGGCCTACACACGACACTCCTTGTACAAAACATAGCTATCTTCCTATCATCCTTACTGATAAATTTATCTTATCTTTTAAAGCTCCTAATTGACGCGGCGCT
>105.nn_np_33687
AATTCCAGCCCTTCACTCATCTAAGGGATCTTTATATGCTTTTGTCTAATTACCCTACAAGTTTAAAGGTAAAGGAAGGTAATTAAGAGGAGGAATAAAGATGAAATAGC
>105.nn_np_33696
AATTCATTACAACATTGCAAAAATTAACAATTATTTGAACAATGTTGTAAGTCAAAATTTGTAGATATGTTTATCCCTAATGTTCTGTTTGTATGTGTATTCCAGCTCGT
>105.nn_np_33757
AATTCGTGGATAAAATGTGGGAGCGTATGGTGTAATGTGCAGGCTTAGTGAACTATACATAGACTGAGATAGTGCGTGAATGAAGGCAGCATGAAATAGATAAGTGCATC
>105.nn_np_33764
AATTCTGATACTTTCATTTCCTTATCTTACCCTCTCATATCTATTAGCATATGTGTGACATTATTTGGCTCAGATTACGTAGAACTGGTTCGCTCTCAACCAGTAGATGT
>105.nn_np_33802
AATTCAAACACTATTTTCTCATTTCTCTTTCTGTCGCCTACCTCACAAGTCGTATTTTCTTTGAACTTGCAACCACACCACTGCTACATACTATGATTTTGGATGAATCA
>105.nn_np_34024
AATTCGTCATAGGAAGATGGAAATGCAGAAGCAGACAGGGAGTTCTAGAATTTACCAGAGAAAGGAATGAATGACTGAGAATGCTGGTTAACTCTTGCATTAGAGAGATG
>105.nn_np_34050
AATTCGCGTGATTTACCTTTAGAAGGCGATTAGATTCATATGTTATTATTTGTCTAGTATGGCAGTAAGCCCTTGCTGATAATATCGTACTATATGTGTCTCCGAAAGCC
>105.nn_np_34204
AATTCCCACCAGCACACGTTGTACTCAGCGCCAGCTGCGTGACCTTCCCCGGTATGTGCATGCAAGTATTCCGTGGCTGGAACAAGGTAGTGATATCCTCTTCCCCTCGC
>105.nn_np_34389
AATTCTGCAATATTTGAAAACAAATGCCTGGCCATGCAGTCAGTAACACAAACTCAATTCTGAAAGGAAACAGGAAGTCAGACATTTATTACGCATACATAAGTAACTGA
>105.nn_np_34391
AATTCGTCACTTTGCTTGCGTATTTTCTCTTTGTCTTTAGCTTCTTTGCTCTCATTTCTCTGTGGTATTTTGAATAAGGTAATACACGAACAATGGCATTTTGAATAAGG
>105.nn_np_34474
AATTCAAGAAAGTTAAAAAGAATCCAGAGAGCTGCAACTAAAATCCCTGCAAGCTTAAGAAAGTATAGTTATGAGGAAAGGTTGAAGAGAATGGGCTTGATTACACTAGA
>105.nn_np_34499
AATTCTGTAATGCGTATTTCGGACGTTTCCTTCACAAATGTTATTTTCAGAAATCTTTAGCATGGTGTATAGTAACGAAGCATACGTAAATATTAGATCCTCCTAATTTT
>105.nn_np_34549
AATTCTTCTGTGCTTCAATTTCAGATGTCCATTTTTCTTCAAAGTTGTCCATTTTTAGTAATTGTTCTCCAGATCTACTTTGAGTGTAATTTGTGTGCAAGCATAACATA
>105.nn_np_34592
AATTCCAATACGGGAATTATTACTTGTGCAGACTAAGCTGATGTGGAAGCCACTCCCTTGCCTCCTTCTCATGATGTTCTTTCCACATTCTCATTCCTTTTACATTTAAA
>105.nn_np_34937
AATTCTCAAGGGTACTTCATGATTCTGGTGATAGTTTAACAAGTATTCTGCATCACCAGAAGAAAGAAACACCTATGAGAACCTGACTCATTATCATGAAAACAGTCCTT
>105.nn_np_34985
AATTCTGGAAAGAAAAAAATTCTTATGGTGATGCAGTCTTATGCCAATCACAATAGCCACAGCAATCAGTGGTTAAACAATGAAGAAAAAACACTGAAACTCTTGCATTT
>105.nn_np_35060
AATTCTGGATATAGTTAAATTTTCTCTAAACATTTTCCAGGGAAGACGCAGTACGGAAAGCGCAGGCAGAATAAGTTTTTTTAGTGGACAGAAGATAGACAAACAGGGAT
>10.lm_ll_5
AATTCAATTACACTTCTAGTTTTCCCACTTACTTCCTCGACTTACCTTCCAACATTGTGTAATGAATGGATAAATAATTCGCGTTTGTTTTCATACAATATTCAAATGCA
>10.lm_ll_178
AATTCTTTAAGTAGGTGGATGTACTGGATGTATTGTTATACGATTAAGCTTGAGGAGAAATCATGGCAGTCAAAAGGTTCATTTCAGTGTTTGATCCGCGCACACAGTGA
>10.lm_ll_195
AATTCCACTCATACTGCTCTTCTAGACAAGGTGGAATCAAAAGCTTTTCATCTCATCAACTCCTCTCCTCTAACTGACTGTCTTCAGCCTCTCTCTCTCCCTGCCACAAT
>10.lm_ll_220
AATTCTGATCTTCCAGAAGCTTTGTGTTTCTTTTGTGGAGAAGAGCTTGGCCAAACGTCAGTGTCCCGTTGGTAAAACCAGTAGAATACTTGAAAAGAAAGCTCTCTGAA
>10.lm_ll_268
AATTCCACTCATACCATTCTTTTAGACAGGGTGGAATCAAAACCTTTTCATCTTATCAACTCCTCTCCTCAAACTGACTTCCTTCAGCCTCTTTCTCATTGCTGCAATGT
>10.lm_ll_289
AATTCTGATACGGTGAATAAGCAGGGAAAGGTGAAATGGAATTGCCTGAAGCGGAAGAGTCGAAAGAAGGACTGAGAGAGGAGAGATTGAAAAGATGCCACACAGTAACG
>10.lm_ll_300
AATTCTCGTTTCACGTCGACTATTTTCCCTGTTTTTCCTCCTTTTCCTTCATTCCTTGGTGTCCGCATGCGTTATTCACCAGCCTGCCTTCTCCTCAGGTGTTCTTGGTC
>10.lm_ll_336
AATTCTATCTCCCAGTAAAGAGTTCCTGGTGTCCCCTGGTGAAGATACGTAGGCAGGGGCGTGCTAAGTAGGTCTGGATTACGTATGCTACACTCCCCGTTTCCTTGTTC
>10.lm_ll_349
AATTCATATCACAAACTCACACTCACCGCTTCTCCCTTCCAGACGTCTTTGCAAAGTCCTCCTGCGCTTGGGGATGAAAATAACGTACTTATATTAGTCGGAAACATTAT
>10.lm_ll_380
AATTCCTGCTGAGAAGAAATGGAAGAGGAGGAGGAGGAGGAGGAGGAACGGATAGAAAAGATGAAAGTGGAAGATGAAGAGGTGGAGGAAGAGGAGATAGAAGTGAAGGA
>10.lm_ll_381
AATTCGCCTCTCTCCTTACATTCCTTCTCAGCCAATAAAAGAAGTACTACTAATAAGTAATAGATAACTATTGAAAGTAAGAAGATCCATCCGCGCTTACTAATCGAGAC
>10.lm_ll_425
AATTCGAATATATTAAAATAAGGTCTGCTCAGCGCCTTTTAGTCATTGAGAGAGGCTGAAAAACGGAAGAAAGAGAGAGCAGGAAGAGGAGGAGGAGGAGGAGGAGGAGG
>10.lm_ll_436
AATTCTTTCCCATTGTGAACATTTCTTTATCATATTCCAGATTCCTCTTCTTGCTACTTAAATTTAACGTTAAGTCTGACTTCCTTTGTTGGCGAGACACGTGACTGCCG
>10.lm_ll_450
AATTCTTTATTATTTATTTCTGGTAAGGTCTTTGATTTCCTCAAATGGGACGCTTTGCATGCGCTTTCAGTGTTTTTGAGCGTCTTACGCAATAAAGCACTAAAAGCCAG
>10.lm_ll_461
AATTCAGTACAAAAGCAGAATGATGGACACTATGCATTAAGTCTTTATGCTTCCAATCTCTCCTTTTTTCCTTACTGGAGCAGCATTAAACAAGCTTTTATCCCTTTTAT
>10.lm_ll_474
AATTCCAGGGGGTCAGATTTAAGTGAAGCGCATCGTACTACTCAAGGCTTTCACGGCACATCACCTACAGACTTTGGCTGGACACTGCAGAACACACTGCACAAGGCTGC
>10.lm_ll_486
AATTCTCTTTGTGGAAGTGTTTGCAGTCAGAACCTAACAGGGACAACGTAAGCTGCCTCCAGAACCCGTTTGGGCGGCGTCTGCTGCTTGAAAAATGAGGAGAGAGAGAG
>10.lm_ll_544
AATTCTGGTGGTAAATTAACGCCAGGGGGGAAGTGGACCTTTCACGGCGATGTCACCAGGGTCCACGTAAAGAGGGAGCGACGGTGACGGCGGCGGTGACGAGGAGAGGG
>10.lm_ll_572
AATTCATTGGTGTTATATATGACGTCTCTTTAACTTTAAAGCATCGCATAAAGTATCTTACTTTAAAAATATCAAAACACATCGCCCTACTCTATCAAACAAAATATTTC
>10.lm_ll_615
AATTCAACAGGCCAGGACACTGAACCCTTGGTCGGAAAAGGATACGTCGGGACTATAGCGACCGTCAGGCCCCATTATCATTTTGGGATCACTACATGGCACACTTCAGG
>10.lm_ll_640
AATTCAAGGTAGGGCAGAAACAGAGAAGGGGTTACGTCAGTTCCCTCAGACACCTGCGCTTCAGTGAGGAAAAGATGAGGTTTAGTGCAGCAGAGGCGGTGCTTCACTGC
>10.lm_ll_775
AATTCTTATGAAAGCCCAAAGCGTTTCAGAACTCATGCCCCTGACTACTCCGGAGTCCTGAGCCTCGTGTGCTGTTGCGTACTGTGGGGCAAGCTGTGGGTGAATAAACC
>10.lm_ll_801
AATTCCATACATCGTCCCCTCCCTCCTCACACCCTGAGTAAGGGCGTCACGCAGCCATGCCACAAGTCCGATCAGATTAGTGTCAGTCAGCACCTCTTCTCCCCCCTGGT
>10.lm_ll_874
AATTCTTCATATGGCAGATAAAGACCAACACTAAAGTCACTTTCAAAGATCCCCTGATAGTTCAAATTAATATCCATTCCAACTTTCCTCCCTGGATATTCCAACAGAGC
>10.lm_ll_931
AATTCTCTGTAGTGTTTTTTTAATGATGGAGCACAGTAATTTACTCAGCTATCTCTGAAATCACGCAGACACCTGAGACGCAGATACCTTCCACTACAACCTGTTAAGAA
>10.lm_ll_978
AATTCACTTGTGTTCACCTGTGCTGTGTATCTTTCATCTAACTCCTTCAACTCTGTAAAATTCTTTAACTAACTTTAAAATTAGAGCACATTCCAACTCATTTTCCCCTT
>10.lm_ll_1000
AATTCAAGAATACGAGGAAAAACACTAAAGATTAAAGGAGATAATAACGTACAGATAAAACTGAAGAAAAATTACTGATGAAACAAAAGTTGAATAATTTCTTTCATTCG
>10.lm_ll_1020
AATTCGTGTATCATTTTATATTTATTTTTTTGTTTCTCACCAAACTTCGTCTTAGGTAGCAAACGATATATTCAGTGTTGAATTACACTTATTTGTGTTGGTCAGCCAAA
>10.lm_ll_1035
AATTCAAGCAAACATATAAAGCAACGGAATCATCAATAAAAGGAAAGACGTAAAATTCATTACACCAAACCCAGAGTTCTCCTTGCCCAGGTCCTCCGCCTTTTTAGTTT
>10.lm_ll_1084
AATTCTATGACATGACTAATAAATTTGGCTCTTGCAGCAGGATTGTTGACCAGACGACTATACTTGTCACCAGCAGAGTCATTCCAGCCACCAATAGCCACAGTGACCTT
>10.lm_ll_1090
AATTCAAGATCAAATTGGTATGTGGGAGAATCATTATATCGTAGGAACATTGGGGAAACAGTATCCTTTGTATTCACATACCACTAAGAAGGCAGATGTTCCTTAAAGCT
>10.lm_ll_1110
AATTCTCACGGATATCAAATGCAGAACGCGACGGAGCCAAAATTGTTCATCAAGGCTTAAACTTTGGCAGCTTTGGTAGTGGTGGCGCGTCTCTATGTAAATTTCTTTCA
>10.lm_ll_1183
AATTCTTTTGGTATGTTTGAGATAGTGAGAGTGAAAGAGAGAGAGTGTGGTTTTGGTGTGATTGAGAGAGAGAGAGAGAGAGAGAGAGAGAGAGAGAGAGAGAGAGAGAG
>10.lm_ll_1224
AATTCTGGAATACAAAATATAAAAGTGTTTATTTTTTCTCTCTGAATAAACCAGTAAAGAGAGTTTACAAACGTGGTGAGTTTGTCAGTCCTGCTCTGTTTCATGAGCTC
>10.lm_ll_1244
AATTCTGCTTGGGTAATGGAAGGCTCTCTTGTCTTTTATTATTATAAGCTTGTTACCCTTGGCCGGTGTCCCTCCTACATAAAAAAGAAAAAATATCATTGTGTTGTGGT
>10.lm_ll_1305
AATTCTGTGGAAGAGAAACCAAGTAGAAACTGCGGAAGAGATAAGAAAGGGTAAGATTTCCAACATGCACTGAAGACACATTATGAAGCTAGCGAATCCTTAGAACACAA
>10.lm_ll_1341
AATTCCATCCTTCCTCATCTGTGACACACGCTGAACTCATCACCTTGCTGTGCACCCACCCATAAGACACGCACCCTCCAGCCTGTCACTCAAGTCAGTCTCCTCGCGGC
>10.lm_ll_1345
AATTCACAGCAAAGGAAATACTAATTGTTAGACGTGATTTCCACTTATGATCAATTAACTATATTAGCGCACCTTTCACCGTAGCCTTCGCGCCTCCTCCTTGTTCACAA
>10.lm_ll_1350
AATTCTTTTGATGTGCGATTTTCTCTTCAGTTTCCCCCTCTTTTCTCTTTCTCTTTCTCTCGTAATCTGCTTCCTTCTCTGTCAGTAATGTAATGGAGGTGAAGAGGCTA
>10.lm_ll_1378
AATTCTTCAGCTCATCACCCTGCCATGTCAGTCACAATGCTCATGTGTCTGTCTGACACATTAAGTATTTCTTGTTTCAACATGAATAAGAGTACATCAATTTCTTTAAT
>10.lm_ll_1449
AATTCTCTTTAAACAACCACAAAAATCATGAAAACACCCTTGAAAATTCCATGAACATCCAATAGAACTTGATGTAAGTATGTAATGTAAGACATGTTAATGCTTGAAAA
>10.lm_ll_1474
AATTCTAACTCATATAATGCTAACTTAGTGTCCACCACAAAAGTAATAAAAAAATATAAACACTTAGTGAAATATTACATTCAAGAGAGAAGTTTGTGGAGGAAGGTAAA
>10.lm_ll_1535
AATTCAGGTCATGCCATGATTGCTACTGTTATCTTGCAGGAGGGTGGGAGGCGCCGTGTGGGAAGCCATTGGCGCGGCGCACTATCTTCCCGCCCCACTGCTCCAGAAAT
>10.lm_ll_1581
AATTCACGTTTGTTTAACTTCCTCTAAGATTAAGTGCAGCTGCCATTGTAGAGAACATTCTAGACAAGAGGAATTTCATATTATGTGTCTTTCTATTCTCTATTGTTTTT
>10.lm_ll_1598
AATTCTTTCCTGCCAGCCCCGATCTCTCCGCCCCCGCAACATTCTGGCTTCCCTCGGCGTTGTTGCGGCTGTCATCCCAATACTTACCCTCCCCGTTACCTGTTGCAAGT
>10.lm_ll_1599
AATTCTGCACTGCCAATGTTGAAAATTCTCATGAGAGCCAGACTTATCATCTCTGTGACCTTTGAAAACAGTTGTGATGAGAGACCAAAGCGTTCGTGATTACGAGGAAG
>10.lm_ll_1612
AATTCTCCTCTTTTTCTTCTTATTGTTGAGTTCACAGCACTTCTCGTCCCCAGGTGGTCGGGCAGCACATCCTCTGCCTGGAGTCGTCATTAGCTGCCAGAGAGTCCATA
>10.lm_ll_1717
AATTCTCCCCACCAGCCCGACAGAAAATACCGGTATGGGATTAACGGATCAAAAAGGAGAACAAAGCAAGAAATAATGGAATATATGTTTTTAATCTCTGGGAAGCATAC
>10.lm_ll_1762
AATTCCATCAAATATTCCACTTGACCTCGCGTGCCTGTCATAAGCGACACCAGGATGATACTGGAGCCACGACGCAGCTGAAGACATATTTTTCTCTGGCTGAAAAGATT
>10.lm_ll_1781
AATTCCTGTTAAACTACCATTAGATAACTTAAATACCTTTGCAAAGCCCATTACGTTCCACTAGAGCCTGCTAAAATCCTTGTTAAGTTCTCACTGCAATCATAGAACCG
>10.lm_ll_1846
AATTCATGGGTTATTCCAGGTCTTAAAACAGACCTGTCATGTAGCCCTAAAAATTCCTCACATACCTCTGGGCGCATGTGCACCATAGGATGAGAACCCATGGTTTAGTG
>10.lm_ll_1847
AATTCTGTAATATCCCCATTTAAAAAGACACCCAGTACCCGACTAATCACTCTGAAAATTTTGAGAGCCTAAAATGTTCCTAAACAAGTCATAATGGCGGATGATGATGA
>10.lm_ll_1896
AATTCATCGCTGGATGATTCTGGGTTCATTCCTCCTACACCTCTTTCATCTGAACTGACTTTGAAATTCCTTGTAACAATGTTTTGAATGGCTTCTCTGACTTTGATACT
>10.lm_ll_1921
AATTCAGTTGTGATGAGGAGGTGGATCACGATGCCCTGCAGAAGATCATTGACACGGCGGTGCCGGAGGAGCTTGACTGGCTCAACTCCAACATGTCCAGCGACAACGAG
>10.lm_ll_1923
AATTCAATTTCATTTCGTTATACCTCATCTTACATCTTTCCTTCGTTTTCTCACAGTGTTCCTCTTACCTTCTTCCTTATATTTTCTTTCTACGTCTTTCTCTCATGTCT
>10.lm_ll_1931
AATTCAACCCCTGAAGTTGATAATTTAATGTGCTAATTTTCATATGTGGACAAGTTTGCATAAAATGATGTAAGACAGCAGGATTGTATTTGGGATGCAAGTTATAGCTA
>10.lm_ll_1935
AATTCAAACAAATACATTAACTGTTTCAAGCTTAATATTAGATCAGTATATTTCCAACAATCTCAATGGAAGAAGTGCACTGGAGAGGTTAACAGGGAAAGTCTACAAAT
>10.lm_ll_1962
AATTCAATATTCGTAACTTAATTATTGTCCCTCTCGATCCCAGAATTACTCTCATTACTACCATTTTCGTCAATATTGTCACTGTTATTAGCAGTAGTTCTGAAATCAAA
>10.lm_ll_1970
AATTCAAGTTTTGAGCGCCAGACAGACACACAGATGTCCTCGATCCCAAGCAGTAAAGAGTAAAGCACACCATATGAGGGACCATTAGGAGGGTACGCTTGATGGGCGTG
>10.lm_ll_1974
AATTCAAGTGAAGTCAGGCGGTGTGGACCTGGTGAGGGTGGTGCTTTCCATTTCCTGTGGCTTCTGTCATTGTTATACTACAATCCACCGACTTGTTTACACGGACTGCA
>10.lm_ll_1993
AATTCAATGCATAGAAATGTAGTGTGATAGAATTTGGCAAGAATGGCAAGAGACAGACTGGAGATTATTCATTGGAGAATGAGAGAATCAGCAAAAAGAACAGAAGAAAG
>10.lm_ll_1997
AATTCAATGTAGACTTAATCCTGTATGATTATAGTAATATTGAGTGTACTTGATTTAATGTACTGTAATAGTTGTATGGAGAGACTATTCATCAAGGGAATGACAATAGT
>10.lm_ll_2004
AATTCAAGCGGATCCAACTGGATACAATAAATGATTCATGTCATTGTGCGGGTCTGAATCAACCTTCGCCGCCTACTGGCGGTAACATGCCTGTTCGAACTCTTTCAACT
>10.lm_ll_2113
AATTCTTTACTTGCATAGCGTGTAAACAAACGATCAGCACCATATGAATACTGCTTACCTGTCTACCTTATTGATTCATCTCTCACCTCTCCTCCCAGTCCCTCCTCCAT
>10.lm_ll_2117
AATTCTTTCCCAGCTAGCCACCTGCCCACGTTGAGGGTAAACAAGACCCATTACCATTTTAATCACCATTTTCCAGAACCAGGTAATACAATACAATTTCACACGCATTA
>10.lm_ll_2127
AATTCTCATCACAGACGAAAAACGCTCAAGTTAGTCACCTCCATGGTCTTTGAAAACATTCAATAGAGACAAAAAAGCCTTTCAAATCACGAGGTTGGTATTTCAAAAAT
>10.lm_ll_2161
AATTCTTGTAATCCCAACCTCGACAAATACTTCTTAGGAAGACATTTTGTTTTCTTGAATATGGAAGCAGCCGCACATTACTCAACGCACCAACACATTTTGGTGCACCA
>10.lm_ll_2162
AATTCTTTCAAAAGAGAACTATGGATAATTTTCATAAGTGGAATAGCTGATAAAACTTCAATCCTTGCTGTTCATTGGGAAAAGGATAACAAAGATCTGCAAAGCTGCCC
>10.lm_ll_2235
AATTCTACATTATAAACAGGAAAAACATCCTTGGGAACCTGGTGAGTCATCTTTGTGGTCTTTTAGCATAGTGGTGAGGGAGCAAAACGCTTCTAATATCTTATACACAA
>10.lm_ll_2238
AATTCTACACTTCCAATAGAAAAACACCAATGCAACCTTTGAGAATCGTCGAAATGAAAACTTAATACGTTCTAGAGTATGAGCCACAGCCTTCCATTCTTATTACATCG
>10.lm_ll_2244
AATTCTGTTGTATGAAGCTAAAGCTTAGTGATCAAATGGTAGTATTTATATAGTAAAATTTTTTCTAACTATTTGGTAACATGTAAATTCCCTTAGGATATTTTATCAAA
>10.lm_ll_2275
AATTCGTTCCTTATGAGGAATAGTGGATAACAGCCGTTTTCTTTAAAATAAAAATTTTACATATCAACATTTAGTTCTATATCATATTGAGAATTAGGGTCTATGTATGT
>10.lm_ll_2294
AATTCGATTTAGTACCTTTCGACTTGTTAACAATAAGGAGAGTCCACACAAACTTAATACCCACACGTCTGCCAACCACACAGGCTACCATTAAGAGATCTCAAGTGGCA
>10.lm_ll_2306
AATTCGGTGTTGGAAAAATTAAACAGTGCAGCAAACACTGGAAGCAAAAGATGGAAAACATACCACCGTAGATGTGAGGGAGTAACGCACCACGACCAAGAGGAGCGGCA
>10.lm_ll_2367
AATTCATTGGACAGCAGCCACTGCCTGAGAAGAGAGTGATTGAGAAACATGACAGTGAACATTGTAACGACACCAAACCCTGATAACTTTGTGTCAAATTTGTATTGTAG
>10.lm_ll_2417
AATTCTGCCATTACTCCCACTGATGTATCCTTTCCTTTGTCCCCCTAGATGCTGCAACCTCCTGATGGTTAGGAGCGAAGGCACCTGGATGGCGGTAATGTGTGTGTGTG
>10.lm_ll_2425
AATTCTGCATTATCATTATAAGAAACACTCATGTGAACCCAACTAATCAAGTCTGTGGCCTTTGAAAATAACAGGATCTGTGAAAGACTCATGTAGGTCACTCATGAAAA
>10.lm_ll_2455
AATTCAGCCGATTAATGATGTTGACCTCGATTTTATTTGCATCCGTGCGGCCGGACTCTATTGCATAAAGGCAATATATTCTATTCCCTAAAGGCAACAGAATAAAAAAA
>10.lm_ll_2467
AATTCGCAAACGCTATTGAACAAGAGACATCAGCGAAAGCACCACCACCATCACACCGGCAGATACTCGTATGGTAGCAGTAACATAATCCCCATTGATTTTTTTTTTTT
>10.lm_ll_2510
AATTCGAGGGCCTGAAATTACTGATAGCTAGCCTTCTACATTCCACCTTTACAAGCACTCGTCCAAACCTGCCTGATTTTTGTTACATGATTCCCTTTTCTTTAAACCTT
>10.lm_ll_2534
AATTCCCGTCACACGACATTCAGGGATTAATAGCCGAGATACATTTCACACATTTCATTTTTGAGAGACAACTTTATTTATCATATGCATGAGAACTTCCCTTGCATGAG
>10.lm_ll_2549
AATTCCGATCAATCTCACGAACACGTACTGATCACGCCTTTTGAATCACGTACGTGTAAATTTAAAGGGCAATAAAATACGCGGGTTAATCCTTTGAAAATTCACGTACG
>10.lm_ll_2573
AATTCAGATTGAAAAGTCGTGTGCATATTCGCCGCAAGCCACAAAAATATATACACGAGAGAAAAAATAAGTAAAAAAATTCTTAGACTTTTACATCGCTTCGGGAGATT
>10.lm_ll_2632
AATTCCAGAATATTTTTAATTTGGGAACATATCTTTGTACACAGTATTTACAGCCATTTTACTTATTTTCTCCCTTATCAATTTGCATAAGTATATGTGGTATTCATTAT
>10.lm_ll_2647
AATTCACCTCTTGCATGATTTCACTAACAACATAGAGTTTCCAGGATTTGACGGACAAAGAAGCACCGCGAGGGAAGACAAAGGCAGACAGGTGAGTGCCTCTATCACCT
>10.lm_ll_2658
AATTCGACGCCTTTACCCAAACACCATCTGTTCTTTGCCGCACTTCAGCGTTGGGCATTCTCATAAAGTAAGAGTTGCCGGTGTGTTTTTCCCCCTTGCCTGCAGAGGGT
>10.lm_ll_2678
AATTCCTCGCATTACTTTTCAAGATTGTGCGTGCGTCTGCGTCCCCTCGTGTCCTCCGCTGTCCTTCATACACAACGCAAGGGCTGCCTTCCCGGGGACACGTGATCACC
>10.lm_ll_2699
AATTCATGCAATATTTCAGTGCACCACGACTTTACTTTTCTAATATGTCTTTACTCGCTTTCAAATCTGAGAACTAGAGAAACACTTCACAAAAAACCTAACCGTATTCT
>10.lm_ll_2723
AATTCCTTCAAGAGGGAGGTTTCAAAACACTTATTCATCAATTTTTGACTACTGCTTTGACCCTTTTATGGGACCGGCATTTCAGTGGGCATTTTTTTTTTTATTAGATT
>10.lm_ll_2724
AATTCCTACAGGTAGGTTTCCTTATAGGTGACCTTGCTTTTAGTCAGTCTCCACTCAGGTAATAGTATTGCCAACAGCGATCTCAAAAAATTCTTTCATAATGAGTAAAG
>10.lm_ll_2750
AATTCATGCCAGTCACTTGCAATTCACGGTTGCGTAATATAACTTGTGGGACGAGAGCGAGGAGACACAGATGTGAACTGCAGTGGGAGGAGAAGGAGGAAGGGCCCCTG
>10.lm_ll_2771
AATTCATTCATTGTTGAATTTTACTTATTTTCACTAATATAGTTGTTCTTTGTTAACATTGAGAGTAGAGTAACAAAATATTTCCATAGGCATTCAGAGAAAAGAATATA
>10.lm_ll_2772
AATTCATTCACAACCACCTGGACAAGCGAAACACCTCTCTAGCTGTTGCTTTTGTGGACTTCAAAAAAGCCTTTGATTTTGTTGATCTCACTGTTGTCATCAGCAAGACA
>10.lm_ll_2815
AATTCCTTAGCTGAGATTTATAATTCAATGCACACCTTTCTACCATCCCATGAAATACAATCAAATGAAAACTTCCTATACGAATCTAGAGGGTTGTGTTATCTGATAGT
>10.lm_ll_2816
AATTCCTCCCTATCAAGGAAACTTCCTCTTAAAAACACTCCGATAGACGATCCAAAATTGAACTTCAATAGCGCAGTAACACTTTCTTCTGGAAAATCTTTGTCACCATC
>10.lm_ll_2839
AATTCCTCTCTCTCTTCTGATTATCAAGTTTCCAGTCACCTTTCAATCACGCATTTCCACTGTTTACATTTTCTATCACCAATTTTCTGGGGTTTATCGTCTCTTCATCA
>10.lm_ll_2888
AATTCTGCGGGTTTTGTTTTATGACATAAATGTAATACGTAAAGCTTTACCGTGACGCATACTGCAGCAGTTACGACCCACACACGAAAACATATCCATTATTATTGTTG
>10.lm_ll_2889
AATTCTGCTAAAGGCAAGTAAACAGAAGTATGTAGTTACTTAGGTTATTGCATACTTATTATCACAGATCAAGTTCTTTCTCTTTACAAGGGTAATCTACACATTTCTAT
>10.lm_ll_2892
AATTCTTGGTTAAAACTATTTAGTGGTAAAATAGTTCTTCTTCTTCGGGATGTAAGATCAATAAGATAAAATGAAAAGGGAAAATCTACCACATTTACCACACTGTGCAC
>10.lm_ll_3007
AATTCTTTAATGATAATATCACACGTGCGGTAACAGAGCGCTCATGTGAATCGTTTTTCTTTTTTTTCTTTTCTCCTCTAGTCACACAAAAATAATAATAACTGAGGGCA
>10.lm_ll_3009
AATTCACATGTTCATCAGTCAAAAAATCATTTTTAGGATCCACATTACTCCAACATTGTGTTGCCTCTAAAATTAGTGATTCTTTTTACTTGGTTTTCATAGTATACCAG
>10.lm_ll_3017
AATTCTTCATTTATATACTTCTGCTGCCGCCCCATGAGTGTGAAATGAATTATTAAATGGATAAATGAGTAAATAAATGAATGAACAAGTCTGAAATATTTGTTCACTCT
>10.lm_ll_3092
AATTCTGCAGCGTTGCTGGTGGCAAGGATGAGAGGCATAATCTTTTATCATTGGTTGGTGGTACGTGTATACACTGCTTACATGTAGAGAATGGTTCCATTTACCAGCAT
>10.lm_ll_3102
AATTCAGCTTTGAGGAGGCGGCCTTGATGTGCGCGGGTGTGTGTGCGCCCGCTGGGATCTGAAGGTGCGAGAATGATCAAGTGAGTGAGTGAGTGAGTGAGTGCTGATTG
>10.lm_ll_3126
AATTCATCCCCAGACATTGGTAGGTCCTCTGCTAGTGCACCAGCGCCTGCGCAGTCATGAGCGGGCATGACAGCCTCATCTCCGCCGTGGCTAAGCTATCCACGGCGCCA
>10.lm_ll_3133
AATTCATCCATCCGCCTTTCTGTCATTCAGTTTAACCTCAAAGTGTTTCTTCCTCTTATTCATTCAGTTTCAACTCTGTACCCTTTTCTTTGCTCTCCTGATTCTTGCTT
>10.lm_ll_3180
AATTCCACTGGACGGAGGAGAAAACCAGACCTATTGAAACGTGTAAAACGTGTATTTCTCGCCGTTTGATAGCTTTATTACCCTACCAACTCATTTCCTAACATTCATAT
>10.lm_ll_3195
AATTCTTGGAAGATCTTCCTGTAGTAACATCAATATTTCTCTCGTTGTCAGAAGTCATTGTCTTCTCTTTAAACTATCGCTGTAGATAATAAATATATGGAACAGGAGAT
>10.lm_ll_3214
AATTCTTTTAACTTGCTCCCCTCCTCCGCCTCTCATCAACACACCTGATCATCCACCTGTCAGTTCTTTCTTTGTCTGTTTCCCTTTTATCTTTCCTATGGTGCTATGTG
>10.lm_ll_3239
AATTCAAAACAAACAAACACAGGAATGGAAATATCACTTCTTGAAATGAACTGAATGAAAAGGTGGTCAGTACAAAGAACATCCATAGATAAAAAAAGACATGAAGACAA
>10.lm_ll_3240
AATTCTGCGATGTAAGGCGTGGGAACTAGACGAGTGTGTCGCTCCGGGATCTTTGGCGCCAAGGTTGTAATTATTGGAAGATTGGAATCTGACGGCAGGAGTGTCATTCA
>10.lm_ll_3244
AATTCATTACCGACCCTTACCTGCATCTGATATTCAAAAGAAGACATAAATGCAATCACGTGTCCATTCAAGCCTACTTGTCACTAATGAAGGCCTTTCACGCTGATTAC
>10.lm_ll_3273
AATTCTAACTTGTGTCACCAAGACAACCTTCTCCAAGCACTAAATACTAGGCCACCACCTCCCAAAATTCATGCCATGAAATACAAACTAACTTTTAGTTTTTGTTAAAA
>10.lm_ll_3291
AATTCTCAGGCAACCTTTTTTATTCCTCCCCGTCATTCTGTCACCTCAGCTACGACCCGTCTACCAACACTGAAGTGCTCGTATAACTGACATCTTTCACCTAATACACT
>10.lm_ll_3295
AATTCTGCATCTTCAACGGCCTCTAGTGAAAATTCTCGTGGTTTTCAAGGGTATTTTCATGATTCTTATTCTTCACAAGGATTTTTCACCTTCAACAAGCTAAAACGGAT
>10.lm_ll_3308
AATTCACTTGGCCAGTTTCCTTCGTGGTGGTCAAAGTATTTGCGGGTCGAGGGAGTCCTGAGGTGGACCCGTGGGCCTTCCTGCTGCCCCTTGACCCAGGGGTGTGGGCA
>10.lm_ll_3327
AATTCAGAAGGATGGTACCAGAGCTGAAAGACCTAATATACGAGGAGAGGTTGAAGGAAACGGGACTGCCAACTTTGCAAGTTAGAAGAGAAAGAGGAGATCAAATAACA
>10.lm_ll_3356
AATTCAGTCAGTTATTCGGGTTTTTCAAGGGTGTTTTCACGATTATATTGATGGCTTAACAGACTCTCCTGGAGGTTACTGGTGTTTTCAAGTGTGTTTTCGTGAATCCT
>10.lm_ll_3380
AATTCAAGGATATTCTATTAGGAAAAATCAAAGAGACATACGAGTGTTTAAGAATAAATTGTGACTCTATTCGTATTCTCCATCAATCAGGCATCGTTATAAGCTACCAA
>10.lm_ll_3397
AATTCTGACGGAAGAAAGCCTTAGTAATGTACAGTATGATCTATGTACAGAGATTCTACTTTTATCCCCATTTCCATATCACTTTTAAAACCACTTGATGGAAGCATATG
>10.lm_ll_3448
AATTCGGGATTTTGTGTTCGCCACTTCCTTGTTACACAAAACACGATTTATATGCTCATTACACTCCCACGAGGCAGTCATTATTATATGAAGGTCGCAAACGCACACAC
>10.lm_ll_3457
AATTCTCTGATTTCCGTCTTTTTTTTCTTTCCTTTCTCTTGTATTTACTCCGTCTCCCTCTTTCCACTCTTTCTTTTGTCTCTTTGTTCTGTCTCCTCTTCCATCTCTCG
>10.lm_ll_3492
AATTCTTCTTGAAAGATTATTCTCATCTTGCAGACATTGATAAATAAGCTGGACCAAACACACCACATTATCAGATATTTCCAAACAGTTTCTCATAAAGTCGACATCAT
>10.lm_ll_3496
AATTCTAATAGGTAGCATGAAATAGTCAGAGGGTGGAGGAGAAGGAGGAACAAGCCCAGAATCGTCCATGGTAGAGTTTTTAGCAAAGGTTTGAGCGAAGAGTTCAGCTT
>10.lm_ll_3524
AATTCAAAACATGATTGACAGCAACAGAGGTGAATAAGGGAAAGGTTCATAAATAACAGGTAGCAATTTCTTTAGCGTCTTTGAATGCCAGCAGTGAATGAAAATGTTGA
>10.lm_ll_3547
AATTCATGTAAAGGGCTTGATTTGATTTGATGATGTGGTGGTGCCGTACGACAACTGCCGCCACCGGCCAGATTGCGTCATTGCTTACAGATATAGTCACGGTACATCCT
>10.lm_ll_3560
AATTCCGTGTCGGAGTCATGTTCTCAATACAGTGTCCCCGCTACCGAAAAATTAATTAGGCTCGGGAGATGTGTTTCTTTTATCAACTATCGCGCTTCCTCCAGCCTTCA
>10.lm_ll_3573
AATTCACTTCCTGCAATAAAAGTTTCCTCCATTCTTTTAAATCTTGTTCTGCGTTGTATTTCTTTACCGTTTGTTTAAGTTAAATATATTTCCTGCAGCAAAATTTTCTT
>10.lm_ll_3586
AATTCAGAGCCCTTGATCCAGGGATGCTTGACAATCTCACGTCTTATGAGCTGGTCTATGGCAGGTGTGGTCTTTCTTAGGCGTTCAGAAACCGGGATACGAGGTGAAAT
>10.lm_ll_3588
AATTCTACACAGGAGAGTAATTATCATACTTGTGCCTCCCACCGGCTGCTCCCTAACGCCGCTGCTCTCCCACCTAGATTGGTCATCGTAAGAAAACATGGAAATCTCGA
>10.lm_ll_3599
AATTCTACGTCATTGTATTCGATTACATACAAGAGTCTCGTATTGGAATACACATCTTTGACCATTTACAAATATTTCAGTTGTGCTCGCTGTCGCAAATGGAGATCAGA
>10.lm_ll_3630
AATTCTACATTTCTTTCGGTAGTGTATTGAAAGAAATGACTCGCGCTGTTCCAGGTAATATTTCAATAAGAAATGTTCAATATTAACTAATTTATTGGTCAAAGTAGATC
>10.lm_ll_3641
AATTCTGAAACATTTAATCAACTTACAGAGATTAGACGTAATTCCACTAGTCTTTTTGTATATATAGGTTTATTTCGTCTATTAAACTTAAAAGTATAAATTCATATCCT
>10.lm_ll_3692
AATTCCTCTTCCCCCTCTTTTTTTTATTGTGTTAGTATCTCGGGTAGTACAGCAGGGAGGGATTCTGGGTAATAGAGTGGCTAGGTGATGGGGAGAAAGGCAAAGTGGCT
>10.lm_ll_3696
AATTCATTTCAGAGTGACTGTGATATTGTTTTTAGTAGGTAATACTCAAGCACTTTAGAATTTATTAGTAAAGGTAAGAGCTGTATTAATTTTCTCTGACTTTAATTCAA
>10.lm_ll_3701
AATTCCCGTGGGGCTGCTGGGTTGTACTTGGGGCGGGATTGGGGTGACTAGGCACTGGTGGAGGGGGAGCACGTGGGGAGCGGTAAGGCGGTGGGCACTCCTGACGAGGT
>10.lm_ll_3708
AATTCCCCGCTGATATATATGAATTTTCTGCTGATATATTCGAGTCTGGTGCTACATTTGAGTCATATAGCGCCGTATTGGTAGTGAAACGTGTCTCGCTAACTTCCTCA
>10.lm_ll_3728
AATTCATTGCTACTAGTCCTAACCAGCTCATTTCCTGTACAAACCTTACTCATATCTTCCTTGTTGAATCCCTTTTACGACCAGGTTGCCACACATCTTTTAGTTATAAC
>10.lm_ll_3760
AATTCCTGTAAGACTTCTTATTCCCTGTTGGCGCCGGTGTAGCAGCAAGACAAGGGTGCATCTGTAAATTAAGTCGCAGTGTATGGGAGTGATTGTATTAAAAGGTGGCG
>10.lm_ll_3800
AATTCACTATTTTTTTTCTCTCTTCATAAACTCGGAGCCTTACAACCTGGACTTAGTGAGGAAGCATTTTCGCCTTCGATTTTTTTTTATTCCGCTGCTTGTTTTTTTGG
>10.lm_ll_3805
AATTCCTTCAAGAGGGAGGTTTCAAGACACTTATCCATAATTTTTTTTACTACTGCTTTGACCCTTTTATGGGACTGGCATTTCCGTGGCCATTTTTTTATTGGATTTTT
>10.lm_ll_3844
AATTCAAATACAGCCAATCAAAACTCTTCCTCATCTTCTTCGTCTTCCCCCTCTTCTTCCTCTCTTCTTCATCCTTTTTCTCCTTTCCCAAAATACTGCATAAGTATTTT
>10.lm_ll_3858
AATTCTTCCACCAGATTTTTCTTATTTCAAATGATCAATATACACGTACAGACTAACGTCTAGTATAGTAGGTAATAATGGTGATGAGCACGCCTACACACACAACGTCA
>10.lm_ll_3875
AATTCGTAACATGAATAAATTGAGCCAACATATTTACTCGTAATTGATATCAAAGGAAAATAAATCACATATGAATAGAATTATAATTGGCTATTGAATATATTTAGAAA
>10.lm_ll_3877
AATTCTTTGTTTACGCGTTCCCTCCCGGGCAATACAATGCTCACAAGATAACCATTAGTCCTGTTGTTATTCCTGCATCCGTCATCATCACTCGAGTGCGTGTGTCATTG
>10.lm_ll_3905
AATTCCCGCCGGATATCATGGGAAGCAACCAGGAAGACCAGGGCTCCGAGAGTGTGGGCAGTGCCAAGGACATAAGGCTGAGAATAAATGAAATCGTAGGTGCGCGCTTG
>10.lm_ll_3955
AATTCACGAAAAGAATAAGAACGTGGAAAAGTAAGGTAAAGGAAAGAAACTTGAAGGAATGCAGTGAAGGGCGGGAACCAAAGGAAGGGTAACAGTAAAGGAAAGAAAGA
>10.lm_ll_3970
AATTCTCCGTCACCTTAGTGGTGATGGAGGTTCCTGCTGAGGTTCCTCAACTGTGTCACCATCCACTGTGTGTGCCTAAGAGGGAACTTCAGAGAAAGGCACACGGGAAG
>10.lm_ll_3976
AATTCCAGTGTGATTTACTCCCAACCTCAAATCTCCCTCCCCTCTTTGCGGAAACAATAATTGAGCCTATACATCAAACGCTGCCAGAACTTCTCTAATTTCTCTGCATT
>10.lm_ll_3986
AATTCACGTGACCCCGATTCGTGAGATGAAAGGGATGGATGCAAGCTCGAAAAAGAGTAAAAGTGCGATATTCTTTGATTAGTAGGATGAATGCATTAGGGTATTAACTA
>10.lm_ll_4004
AATTCCAAAGCAAGGTGAAGTACTCAGATCAACATAAGGTAAATTTTCCAGACGAGTTTTCCAGGCGGCGACGCGATGCTGATGGAACGCGGCGCTCATGGTATTAGCGA
>10.lm_ll_4018
AATTCCACCAGACAACATTCACACACTTCCATCCGAGACAGCGGAAACCGATCGCTAGAAAAAACGGAGCGCTGCCTCCTTTGAAATAACGCGTGTGTGTTTGTGTGTGT
>10.lm_ll_4026
AATTCTGTGGTCGTTCCCCAAACCATCGTAAAAGGCATTGCATTCCCGGAGGAGCCCCTGATGATGTCACAGACACCTGTGACGACATCACACATGACGCAAATCAGAAA
>10.lm_ll_4030
AATTCCACGAGAGCGGCTACATGGAGGAGTTGGACAACAGATGGATCCTGCAGAACCAGGAGGACACTTGTAACACAGACGAGAAGGCGCCAGCCACCCTCGGCCTCAAG
>10.lm_ll_4041
AATTCTCTAATACTTATTATCTTCTTGTGTCTGGACTGCACCACTGCTGCATGGTCAGCTTGGCTTGTCACCACCACAGTGAGATGCTTCATTATTATTATGTCTCTAGG
>10.lm_ll_4060
AATTCTGAAGTGGTAAAGGGGTGGAGAGGAAGGTAAGTAGGGAGAAGGATGTAAGAAGGGAAGGGAAGGAGAAAAAGGCAAGAAAGGGTGATAGAAAAAGAGATGATAAG
>10.lm_ll_4090
AATTCCTCACCTTCGTCTTCCTCCTCCTCTTCCTCCTACTCTTGCTTCTCCTCCTACTTTTATTTTCTCTTACTTTCCTCTTGTTTCTCTTTCTTATTTTACTTGTTTCT
>10.lm_ll_4106
AATTCTATACTGTTTTATTTCCATGGGAGAATTACCTTTGTTTTCTACCCCTGCTTTGTTTTTCTCTTCAATGCATTTTAATTATACGATTTTTTGGTGTTTATTTAACT
>10.lm_ll_4125
AATTCATGTTTCTTGATGAACGGAGAGCACGACAAGCATGCTGGCTGATGGTCACTTGTAAAAAACATAATGGATGGATCTCCAACTCATCATGACACCCAAGCCGAGCC
>10.lm_ll_4136
AATTCTCATTACGCTTTTTTGTGCGTGTTACTTAACTCATATGATATATAGCGCACATAGCCTGATCATTGCGCGTGAAGCGGTAAATTTACACACACGGCAGTTTCTGC
>10.lm_ll_4145
AATTCATGTCCGGTGGTTCGGTTACCGGTAAAAGAAATAGTGAAATTCGTAACTGGACATTAATCTATTATTCATAACGTTCCAAAAAAAAAGCGGCAGAACGATAAATC
>10.lm_ll_4153
AATTCTGGCCGCACAATACAACGTTAGATAAATATTAATAAGTGGACACTGTTTACTTATCTTTAGCATCAAGGCACAACACGTCCAGATGGTGAATTTTATACTTGTTA
>10.lm_ll_4160
AATTCAGACCTGACCCTTAACACTTCACACCTTTCCTACAACTTCCACTACCCCGAGACACTGTATCGCTATGCAGAACATTGGGGATGTTGGCACACTATTCTAGGTGG
>10.lm_ll_4173
AATTCTAGTTCATTCAGGAGATCTCTAGGTAACCACGGCAGCTTTGGTGTTAAAATCTACCTACACCACTTGTCCACAGCCTCGCCTCCTTTCTTTCTCGGCGGGCACCT
>10.lm_ll_4209
AATTCTGATCGTGTTCTAAGTCTCGTTTTTATTTTCACTCGAGAAGATCAAATTCAATTAAAATATTATACATACGTAACACTTTGTAACAGAGACGCCAACAACCGCCT
>10.lm_ll_4239
AATTCCAGAGGCACCTCCGCTTTAGGGGATCCTGAGGAAGGATTGAAACTATAGGACAGGATACAGATATGAGGTTGTGATCGAAGGAGCCCAATGGAGAAGATAGAGTG
>10.lm_ll_4247
AATTCATTGCAGCCAAACAAACTATAACTAATTGGACACTGCACTGCCCATTAGCAGTAAATACGCTGGCAAACAAAGGGAGAATGTTTCCGTGATTCAGAGCCAAATTC
>10.lm_ll_4270
AATTCTTTGAATCAACATTACATTGCATTATTTGGATCAATGTTTACTTAGCATGTATGTATGTGTGCAGCCTTATGCAATATTTACCCACTGTTACATCTTCCCTATAC
>10.lm_ll_4281
AATTCAAGTACAACCCGCCCGCACCACTGCCACAGTCAACATACAGTCCACCATCTGAGAGCACAGCATTGAGTCGTCTCTTCCACTGGCCTGGAAAATGTAGCAAGTGT
>10.lm_ll_4297
AATTCAATCTGGTTGTCATGGTGTTTTTCCAGTGCCTTACAGACCTCCAGCTAAAACGCTACCATATAAAGCAAGGTCAAAATAATGTGGCAAAAACCATGACTGGTGGC
>10.lm_ll_4303
AATTCTTTATCTCTTCCTCTCTTTCTCGCTTTCCTCTCTAGCTTTCTTCTATTTTTTCTCATTCTTCCTATCTTTATTCCACCATTTATTCTTACTTATTTCTTTTTCTC
>10.lm_ll_4310
AATTCAAGTAAGATAAAGCAAATATCCTTTAAGTCAGCCCAAATACTGTCAGTCTGCCGTCAATCTGCCGTCCTTCTCGTCCCAGCAAACCGTATTCATCAACAGGAAAC
>10.lm_ll_4313
AATTCAAGTCATAGAAAGATGGAAATACAGAAACAGGCAGGGACTTCCAGAGTTTACCAGAGACTGGTGTCGTGGCCTGTCTCTTGTAGAGAGACTCTGGCCTTAAGGAA
>10.lm_ll_4315
AATTCAATATGTTATGTATCCACTATATTGTATTGCAAAAGAGGAAGAGGAAGCAGTCTGAGTCTGCATAGGACTCATAACCCTAAAATTTCCTGGGTTCAGAGTTGGAT
>10.lm_ll_4342
AATTCATCCTTTTCTTGTCACATTTCATCTTGCGAACACTGCATTTCTTTCTCCCTCTCCCTCCCTCTCCTTCTCCTTCCCTCTCCTTCTCTCCCTCTCCTTCTTCCTTT
>10.lm_ll_4363
AATTCTAGCGCCTTAATCGTGTGTTAATGCGTCACTTAGCGGCATCCTACAAGGGGCTAATTGGCGATAACCTCCGGGGTGTGCGAGAAGCGATCCACACCTGTTGTCTA
>10.lm_ll_4430
AATTCAACATCTCGAAACTAAATTAAACTTAAGATACTCAGCCAAACCAAACCAACCCTTGAGTAAATTTACAATACCCTCAGCCAAACACAAAATAACTCAATACAAAA
>10.lm_ll_4444
AATTCAAATCGTGATGACGCCATCTAGCAAGCATTTGTTGACGTCACACAGATACCACCCAGAATGTGATGTGGGAGGGTGACATACTTAGATCCAGCAAGTGATACGCG
>10.lm_ll_4470
AATTCATCATAGGTAGCTTCTTAATTAATTGGTGGAATAGTGGAGTGGTGAGGTGGAGTTTAAATGTATTTCTTGGAAGGGTGGAAGGGTATAAGACTGAGTAGGTGAGA
>10.lm_ll_4498
AATTCAGCGTGGTTCTCACGGCGCAGTTACGAGAGGAGGAAAAAGAGATGAAAAATTATAGGGAAACCAAGCTGACCTTAGCCTGGCTCCCATGCTGTACGTCAGGAAAG
>10.lm_ll_4506
AATTCAGGGGTTTCAGATCTAGCCAGGAGAGGATGGATAGAACTTATTGAAGTCATTTAGCATCTAGCAACCCGGCGAGTCAGGCTGGTCCCGTCCCTGACCACAGTGCA
>10.lm_ll_4529
AATTCATATGCATTTATTGAGTTTCTTGCTTGCTCTCTTGAAATCAGTGAGTTACCTGATAAGCCTAGTAGGATTTTCTCCTTAAAAGTCTTTAGCTTTGTGTAACTGAC
>10.lm_ll_4573
AATTCCAGGGAAGAAAATAGGAGCAGAGGGCTTTTTTCCCCGACAGACACAGACACAGCTCTTCCATATGTTGCTGGAGGGTAATTATAGTAGTAGTAGTAGTAGTAGTA
>10.lm_ll_4575
AATTCCAGGTAAAGTGACTTTTTGGTAAGCCTTTTAGATTACAGTGGGTCCATATTTCCTTCAGGAAAAGGTTGCCTTGGGACAAGACTTGCTCCTCCATCAGGAGGGAT
>10.lm_ll_4582
AATTCCAAGCAATCAAAACGTGAAACTGTGTCGCTGCTGGAGGAGAAAGTTGAGGAGAGAGAGAGAGAGAGGGAGAGAGAGAGAGAGAGAGAGAGAGAGAGAGAGAGAGA
>10.lm_ll_4587
AATTCCAAGCTACAGAGGTTCAGCTTGTGGCCAGACACCCAGACACTCTCCATCACTGGGAACATACAGGCCTTGAGCTGTCTTCAGTATCCCAGTCACTGCTCTTACCC
>10.lm_ll_4610
AATTCATTGTAATACCAAAGAAGGAAGGAGCAGTAGAAGGTGGTAAACATCGAACAATAAATATTATGAGTCAGGTGGCGAAGATTGTACTGAGAGTGATTGATGAGAGG
>10.lm_ll_4633
AATTCTGCAAGGGTAAAGCAATATCTTTACCTTATACTTTACATATAATTTACATTTAAATTTCTAGGCACCATTTGGCTGTTCACGCAAGTTTTTCCGCAATATTTTTC
>10.lm_ll_4673
AATTCCCCTGGCGGGAACAGGAAAAGAAGAAAAAGAAGGGGAGAGAGAGAGAGAGAGAGAGAGAGAGAGAGAGAGAGAGAGAGAGAGAGAGAGAGAGAGAGAGAGAGAGA
>10.lm_ll_4682
AATTCCTCAATAACCTCTGACTAACTCTGTGCTGTGTGGTGTATTGAGAGGTGCCCCTTCATATGTAAGAAACGTGCCATCTGCAGGGGAGGACATAGCTGCGTTAGACA
>10.lm_ll_4690
AATTCGAAGAGGCTTTTAGGGTTCGCTATAAGAAGCTTACACGGCACATGGGAGGGGGCGGCAGGAGAAGGGGACAGGGTGGGGAAGAGGAGCCCAGGAAACCTTCCATT
>10.lm_ll_4719
AATTCCTTCAAGAAGGAGGTTTCAAGACACTTATCCTTCAATTTTTAACTTCCGCTTTGGATCTTTTTATGGGACTGGCATTTCAGTGGGTATTTTTTTTTATTGGATTT
>10.lm_ll_4721
AATTCCATTGATACTTATGGATAAACATGTTTGGTTGTGAACACTCATATGCTTATTACTATTACATATTATTATTATTATTATTATTATTATTATTATTATTATTGTTA
>10.lm_ll_4746
AATTCGAAGCTATACCAAATCCTGCAAATCAAGCCAGCCCAACACCCAACACCCAACACCCAACACCCAGCACTCAACACCCAACGCACATATATTCACGAAATGAAAGC
>10.lm_ll_4752
AATTCCATGTATCCAGCAGGAATTACCATCACCATCACCACCACCACCACTACTACCACCGCCGCCGCCGCCTAGTCTCATAAACTTACACACATTTCACAAAGCTGCAG
>10.lm_ll_4780
AATTCGGACGATTTTTCCTCCTTTTTTTCCGGGTGTGTTTGGTCTTGATGGAAATCGTGGTGGTGCTGGTGGTGGTACTGATGGTGGTGATGGTGGTGATGGTGATAGAA
>10.lm_ll_4791
AATTCCCGCCCTTCACCTTCCCTTCGTTCCTATGCCCACTCCCTTCCCTTCTCTCCTCACTCTTTTTCCCTCTCCGCCATTATCCCATCTATTGCAGCTTCCCTTGCCTA
>10.lm_ll_4864
AATTCAATTTAGAAGGAATGGAGGAAGAGGGAAGGGAGAAGGAGGAAGAGAAGGAGGAAGAGGAAGAGAACAAGGAAGAAGAGGAAGAGAACGGGGAAGAAGAGGAAGAA
>10.lm_ll_4866
AATTCAAATACTATTATAGATATTCTGAATAAGGATCTACAACTAAATACCCTTTGATATTTGAATATTTAGAGAGACATTAAAGAACAGTATACAGGAGAAGGAACAAG
>10.lm_ll_4868
AATTCACAGGTGACCCTTCGCAAACCCGTCACCTGAACTTTTACCGTCACCGCGCCAATGAAGAAATTACAGGTGTCCTTTGAGCTAGCCGAAGGACAGGTGTTGGGGTG
>10.lm_ll_4878
AATTCACCACTGCATTCACGAGGACGGAGTGACATTCAGCCTGCTATTCAGTGACACGATACTGACAGCTTGCCTGCGTTCCTTTCCTCTCGTGTGAATAAACCCCGAAA
>10.lm_ll_4881
AATTCCTGTGCCTGCCCCACTGAAAGCATTTTCATATTTGCATCCCAGTACAGGTGTCCCTCATCAAGAAGTTAATGCCTTGGCAGTAAGGAAACTGGAGGATTATGGAA
>10.lm_ll_4907
AATTCACTCGAGAAGATGTTTATTTAAGTTACTAAGAGATAAACGCCTTGGCACTGACAGAGAGTGGATGTTCTGTCTCTTTGATTTCATTCAAGATGTAGTGCTTAATT
>10.lm_ll_4966
AATTCCCTTCTCATCGTGGAGGGGCGGCATCGGTGGCGCGTGGTGGTACGGGCGTGGCGAGGCGGGGCGGGGTGCTGCGGCAGGTGGCGGGGGAGTGGGTGAAGGAGGCG
>10.lm_ll_5026
AATTCCCTGGGTCGCTGAGGGCCGCCAGTATGAACCAGATGTTACCGACCCTCATAAAATGCAGATTCTATCACAGCGCAGCTTACCAAACGCGTTTTAACGTTTCGTGG
>10.lm_ll_5049
AATTCCACCACACCGTCGCCAGCAGCTCGCTCCATGTCCTCCACCTGCAGAAAGAACAGACCTGAGTGAATATGTACAGGCTTATGACACAACCATGACCACAGCTTTAT
>10.lm_ll_5064
AATTCATCCCCAAATCATCTTTTTCAATATCTTTGGTGATGAGTGCCTTAGTTCTAGCAAAGACTCGTTCCATCCACCTCTCAATGCCACCAAGAAACCACTGCTGGTAA
>10.lm_ll_5068
AATTCTCCGCCCTCAACAACAACCGCTCAGTAATTAGTAACCTCTCGCCCTGAATCGACCACATTCCCAGCAGCGCCTCCTTCTGTGAGCCCTCTCGCAGTGTGCCTTTG
>10.lm_ll_5092
AATTCTGGCGATGGATTACGACACTGATAAGCTTTTCACGCCTCCCGTGCATCATGTAGTTTTAGCATTCATGAAATGTGATCTCTTGACATCTATTGTTGACATCTATT
>10.lm_ll_5101
AATTCTGGGTCAGGAAAGAGCGAGAGAACGTGCGTGAATATCCTGGAACATCGGAAGGAAGGTGAAGGTCATACCAGGTAGCGGGAGGGTTGCAGGTGAAAGCAGGTCAG
>10.lm_ll_5120
AATTCCAAAACTTCCTGTGGCGCTGGAATGTAAGGCATGTCGTGACCTTATCTAATCATCCTCAGTCCAATGGCCATACCAAAGCATTAGTAGAGGCCATAAAACCCTCT
>10.lm_ll_5127
AATTCTGAGATGATCTTCACATCATTGTCAAAGCATAGACAGATTGTAGGGAAAATCAAACTTGTGTCTTTCAACAACTCTTCATTTACTTCTCAGAGAAACAGCAACAA
>10.lm_ll_5129
AATTCTGTCTCCGCTCATTATGGCATCATCCAAATTTACAAAGTGCCCCATGTTCTGCCGCCCTCACTGCCCTAAGCTCCTCCACGCGGAAAGGATTTCACGCCTGGTGT
>10.lm_ll_5155
AATTCAATTTTCTGCCCTAGAGGATGATTAAATGTATAAATGATGACAGTCGTTTTCTGTCAGTCTGTATTTGTATCTTATTTCTTCTCTACTATTACTACTACTACTAC
>10.lm_ll_5194
AATTCTCTCAGCCACCAGCGCAGCACAAACCAGCCAACGCTTTCTTGCCAGCAAGAAAACCTTTCGTTACTCTTGGGATTTACTCGTTACTCTCAGTAAGGGTTAGGACA
>10.lm_ll_5201
AATTCCAATATCTCACTGCATATTTTTCATCTTTTACAGTATATTTGGGTACAAGATCTTCACGTACCATCCACCCTCATGACTCTCCCTATGATCTTCCCTCTCCTTCC
>10.lm_ll_5222
AATTCTTGATGAAATTTCCAAAAAAAGCAACACTCAGTAGAGAAAGGGGGAATAAACAGAGAGATAGACGATAATGGAAAACGAAAAAGACAGAAGGTAACAGAGAAAAC
>10.lm_ll_5247
AATTCTACTCGGTTCTTCCTCGCATCTTCCTCAGCTCTTTCTTGCATCCTTCCCGATCTCTTTTTTTGTGTTCTTCTAAGGAAAATAATGAATAACAACAGGCACGTCAG
>10.lm_ll_5311
AATTCTCATTATCAAGTTCTTGAGCAAATGTAGAAACCAGCAGAGAGACACCCCACACGCAGCGCCAGGCCCACACCCACGCCCGCGCCATCACCAGCAGCCTTTACACG
>10.lm_ll_5338
AATTCTAATTAGTTGTCAGCAGGAATGTCTTCTCGGATACTTCAGAAATTATTGAAAATTTCTTTTCTTCTCTCTCTGACTATTTCTTTTGTCTTCACAGTTTTGTCGAT
>10.lm_ll_5344
AATTCTCACATAATAATAAGTTTAGGTAAGAATATGATATAAGTTAGGCACCAAACATGCGTCTGTATGGAGAGAGGTTAGGTTTTAATCAAGTGGATACTGACAATGCC
>10.lm_ll_5345
AATTCTGAATTTTCATAAGGGGCACTAAACTAAAGAAACATACGGCCTAGGGAGGTACACACATTTCCAGTCCTTGCCCATCAAATTAGTATAGAAATGATCAATAATGT
>10.lm_ll_5368
AATTCTGAAAACATCCCTGGAAAACACCCTTGAAAACTGTCCTGTAACTTTACCAGAGCTTGTTAAAAGGAGTGGAGTTAAAGCGAAAAAACGTTTGAGAATATGTTTTG
>10.lm_ll_5383
AATTCTGCTGCTATTTTTGTGTCCTGAAGTGAAGAGAATATTTAACCCAATTTTACCTGTGTGATGAAATATTCTTATCAAGAGATTTTGGCAAGTCTTTTCTTTGCTGC
>10.lm_ll_5396
AATTCAGTCAATTAACCCTTGTATCTTCAGCAAATAAGTCAGTTGCTGAATATTCAATTAAATATTCATTCATACAAGCAGTCAGTCATTGAGTAAGTCAGTCATTAAGT
>10.lm_ll_5403
AATTCATGGAAATCTCTCTCCAGGCCACTGGAAGGACAGGAGGCGGCGCTTCCTTCCATGCCGCAGCCCAAGCGGCATAACGACACCGCTGACCAGTAAGTATGGATTTT
>10.lm_ll_5492
AATTCAAGAGCGTGGGCATGAGAGCAGGTTAAGCCATTGCACACATAAGCGCACCATCTGGCTTTGGATTAAAAGTGAGGATAGAGAAAGTAGGGGAGAATAGAAAAGGG
>10.lm_ll_5503
AATTCCCACTCCCTCAGCATTCTCCAACATTTTTGAGCTGATAAAATTTAACCTCTCGCTAGGGGAAGAAATAGCTCTGAAATTCATGAAGCGGTACAAGGAGCTGTATG
>10.lm_ll_5509
AATTCGTGTATAAAAGAAAAGAAAAGAGAAAAGCTCGTCCAAAGCGTCGTGCGGGACGCTGATGAAGAGCGTCCCGCACGACGCTCTTCAACAGCCAAATCACAGGTTCG
>10.lm_ll_5514
AATTCGTTTTTGCGTCATGAAATACATTATCTACGAAAAAAGGATAAAACATTCGGTTAATTTTTCTTCACATGTTTTGTACATGATACTTATATATTCAAATGAAAAGT
>10.lm_ll_5528
AATTCTAAATAATGATACATGTGTTTCTGTCGTGTTGCTCTATGCTGCGGTTGTACATTTATTGCCCTCGCTCTAATGCGCGCCCGATCTGAGTCAGAGAAGTAACGTGG
>10.lm_ll_5530
AATTCCATGAAGTCCCAGGTAAGGATGGAGCTTTTCTGCATTAGCCAACGACAGTTAACAGGGTGGGAGCCAGTGATGTAACAGTTGTTTCTTTTTAGGCCGCCACCACG
>10.lm_ll_5565
AATTCGAGTCATAGGAAGGTGGAAATACAGAAGCAGGGAGTTCCAGAGTTTACCAGAGAAAGGGATGAATGATTGAGAATCTGGTTAACTCTTGCGTTAGAGAGGTGGAT
>10.lm_ll_5567
AATTCCCCAAAACATCGAATCGAAACATTAAAAATAACGAAAACTAAAATAAGAAAAAAAAGGGGTCCAAATTATAGTACCGTATCTATTCATTTGAGCGAGGAAAATGA
>10.lm_ll_5577
AATTCAGCCCACTATGAACACAATACCATGGAGGATGGTCTTACCGTTGCATACACCACAGGCACAGTGGCTGCCTCCTTCAGGGACCAGGAGGAAGGCACGGGCCAGGT
>10.lm_ll_5588
AATTCGTTATCAAATAGAGTGTTAGATGAACAGAATGGACTCAGTAATGTAATCAGGTTGTTAGTGGAGAGTCATTAGGGAGCTTTAAAAGAAGATTAGAAAAAATTATG
>10.lm_ll_5594
AATTCCCGGTTACAGACTTATTTCCAAACCAAATGGCGAGGATTTCCGGTGGGGCCAACACTACTACCCCCCATTGCCTCCTGACCATTTCTCCCCAGCCACCTTAACTC
>10.lm_ll_5608
AATTCGTCTCCAGGTCATTCATACAATAGAATGTACTATAGAGATAAGCTGACGATTTGCAAAGATGTGGAGCTGCTGAGGGTGGCGCGGCGATGGTGTGAAGGAGGCGA
>10.lm_ll_5614
AATTCGAAACCTTGAGTAACGAGGCGTTTAGGATTCACTAGCGCCTGTGTAGTGCCCGGATCAGAACTCTCTTTGAGATATTGGGAAGGGTGCTAGAAACGATATGAGGG
>10.lm_ll_5621
AATTCCTTTCCTTGAGTGCGCAAAATTCTGTTTGTCTCATGCAGGCAAAGATATCATGCAAGGTTTTTCTTTCCAATCTGTTTTGCTCTCTCTCTCTCTCTCTCTCTCTC
>10.lm_ll_5630
AATTCTTCCCTCTCTTCGCTTCCTACTCCTCCTCCTCATCCTCATTCTCCTTCTCCTTCTCCTCTTCATCCTCATCGCTCTCCTCCTCCTCTTCTTCCTCCTCCTCCTCC
>10.lm_ll_5694
AATTCCTTGACCGTTTAACTTCCGAAATGGAGCACATCCTGACTCTCTTCCCTTTTGCAGAGATCTTCATTCTTGGAGACCTCAATGTTCACTACCAGCTTTGGGTTTCC
>10.lm_ll_5723
AATTCCTTGAAAGTCGCTCTAACAGAGTGATTGACTGATCATTTAGTGTACATATTTAGGATGCTTCAATAATGGTGGCATATTACTTAGCTAAATATTTTCTTTTAATC
>10.lm_ll_5735
AATTCACATCAGTATACTTCGCCCATAATCATTTTCTTCCAATCTAACCTAACGCAATCTAACTTAACTTACCGTAACCTAATCTAATACAATCTAACCTAACTTACCAT
>10.lm_ll_5764
AATTCGTGAAAAACATCCTCAGTATCCCTCACGCCTTATTAACGCTTCCCTCACTCCCACAGATGCGTTACGTGTTCCTGGCGGTCGCGTTGGTGGTGGGCGTTGCGTGG
>10.lm_ll_5765
AATTCCATTTCCCATTTCTTACTCTATTTATATATCTTATTTAGATCTTTCTGTAATATTTTACAATCCACATTGTTTTCGACTCTTTTCAATAATTTTGCATCGTCTGC
>10.lm_ll_5800
AATTCACGAGACAACGATCGGTTTTCTTGCCAATCTTTCCTGACTCGCTCTTGCCATCCAGGCACAAGGGAACGCAAAGGAAGAACAAATAGCAGCAGATATGTCAGTGT
>10.lm_ll_5805
AATTCACTCAAAGGCATCTTCCTGCCAACATCACTTATAAAAAAAACCAGCAGATTTAAAGCTACATATGTACACAAACTTCACTGTTACTATAAGACCTTAGAGATATA
>10.lm_ll_5816
AATTCACTGGTAGTTTATTTTTTCTCCTGAGAGGGAATTTTGCACCAAGTTTAATTTGAGTTACTTGCCCCTTGGCTCTGGTAGCATGAGTTGGATGGTGGTGGTGGTGA
>10.lm_ll_5853
AATTCTACACATTCATTGGAATGGTATTAGTAATGGGCACCTTGAAGAAAGAAACCATGTGGGACTACTGGAGCACTGATATCATGACTCTAACTTCACTTTTCTCAAAA
>10.lm_ll_5866
AATTCTATTTATCTGCTTTTATCCTCTGTTTTACGGGACACTGTATGTATTATTGCTTGAAACACTGGTTAACGAGGCAGCAAGCAACACTGAAGGTGGAGTTCCATGCA
>10.lm_ll_5888
AATTCTCAGAAATCTTGCTCATAGCGTTTTCGCTAAATACTATTGCAATGGACGTTTTTAAAGTTTCTACGGTGCCAAGGTGAACGTGACATCCGGACCCTTCATGCCTT
>10.lm_ll_5902
AATTCTATGACGTTTCTTACTTCATCAGAATAACTCAAGACGATTTTCGCGAGTCAGAATTAAACTACAGGCATTAACATGTTTGCACTAACTACAGTATTCTTCCTTTA
[truncated: 2,705,166 more chars]
