# Supplementary material for: Genome survey, high-resolution genetic linkage map construction, growth-related quantitative trait locus (QTL) identification and gene location in Scylla paramamosain
Source: Sci Rep. 2019 Feb 27;9:2910. doi: 10.1038/s41598-019-39070-z (PMC6393678; doi:10.1038/s41598-019-39070-z)
Supplement: Supplementary file 1 — Dataset 1 [file 41598_2019_39070_MOESM1_ESM.zip › Tag_Gene_location.fa]

>101.lm_ll_24572
AATTCTATCATGAAAGAAATAATTTGAGGCACTGAAACGTTTCCCTGTTTCCTGACAGTTTGCCACGATGAAGAGAAGAGGAGGAGGACGAGAACTCCTTGAGACACAAC
>102.lm_ll_3668
AATTCTTTCCACTCTCAGCTCCTTAACTTTTCGTTCCTTTTCCTAAGACTTCTCTTTCATCGTCCACGTACATGTAGTAACAAATTAATTAATATAACACTAATTATTAA
>102.lm_ll_3828
AATTCTAATATTATTTTGTACTTTTCTCTTTTCCTCTGATATATTAATCTATTAAATTCTTACCCAAATTATCTGTCCTTTTCTTTGGCTGTTAGCACTGTATTTAAAGT
>102.lm_ll_4142
AATTCCTTTGTGCATGGTGGCAGGCGTCCCTTTGCCTCCCTGCCCCACCATCTCCTGCTGGTGGCCATGACCAGGACACTCTGAGCCTGCCACCCATGCTGCCCTCCTGC
>102.lm_ll_4337
AATTCTTGTTACCCTGCTTTCAAATGCCCCAAAGACTCTTTATCGGGTTCTCATTGATGTTTTCACATTGATGGTGTCGGCTTCTTGTTCAGTTATCACTAGAATCATGA
>102.lm_ll_6464
AATTCTCTTCCTTCCCGCTGTTAGTTTAAATCATGTTTGAGTTGCCTCTATGTTATTCAGATTAGCTGGCTGGTGGAGTAAAAGATAATTAGGTAAGTTGATAGGTAAGT
>102.lm_ll_6736
AATTCACATTAATGACACAGTGAATAATAATGCATGAATATTAGTGAATTTAAGTACTACTACCAATTACTATGCCATCCTTAACTCCACAAACCTTTCTGTGCAGGATC
>102.lm_ll_7704
AATTCAGCCCTATTATTTATAAAAATGCATAAAATCAATCTCAGGTGAGATTAATGATCCTAGCTGTATCACTCAAAAATCACTACACCACAACATCCAAGATAAATGGA
>102.lm_ll_7842
AATTCTATTATGTGTGATTTTTCTTCTTAACAGGTTTCATTTCTTAATAATGTACCACTTTGCCTTCTTGAAGAACTTTTTGAAATGTCAAAAAAACACAAGGGGACTAT
>102.lm_ll_8211
AATTCATGGCACAGTGATCTTGTCACCCGTGGCCGACCAAGGGGCGTTCCCAGAATCTTTGGGACGTGGGTGTGGGTGTGGATCAGCCTAGCCTTGCTCGTGGTTCCCGT
>102.lm_ll_8840
AATTCCTCAGGCAAAGTGTTGAAAACATGCGGATCATCCCTTGACCTCTGTGGGTTACGTGTTACACAGTATCCATTTTCCCATAAATTACTGGATGATGCTTCTAGTCC
>102.lm_ll_9007
AATTCACTCTGATTAAGGTGAAGAAAGAGGAACTCATAATTGTTTTCCACCACTTTCAGATGCTTTGCAAGACTTTGTTCAACCTAAGGTGCCAAACCCTACCCAGGCCT
>102.lm_ll_10119
AATTCCCAATTACTCGCTTGTTCTTCACAGCCAGAAGAAAGAAGGCATAAGTATTTTTAGAGAGGAAGGCCAATAGAGGTCCAATCATTGCACCATCCAGAGCAAAATCT
>102.lm_ll_10788
AATTCTTTTACTCCCTCAGCGTTGCTCTCCTTCCGGCAAATGCAGCGGCACAGCACAGAGAACGTTGTGTTAGAATTAAAAGATCGTATCTAGTGCCCGCAGGAAGGCTC
>102.lm_ll_11515
AATTCTGGGTCGTTAATGGGGAAACACACATGGGAACACGATTAATGATGTCGGTGGTCCTTGAAAAGTCCAGGTGAGAAAATGAAATCTTTCTGGATCATTCATGAAAA
>102.lm_ll_13622
AATTCATCATGTGAGACTTGAAAGTCAGTACTTGTTTACCTGATCTGTGATTGGTGGGGAGGGAGGGAGGGAGGGCAAGGTCACATTGACTGATGTGGCACAGCTCAAGG
>102.lm_ll_15384
AATTCTGCATCATCATTGAGAAAGACACACACATGAGAACCCATCTAATTATGTTTGTGATCTTTGAAGATACTCCTAATGAGAGAATGAAACACTAAAGAATATGTACA
>102.lm_ll_15783
AATTCGCCAGAGGTCTCCTGGAACTAAGCAATGCTCCCAACTTCACAGGACAATCCCCTGCGCAACACCTGTAAGGCCGCCGTCTTCGCTCCTTCGTCCCTGCCCACCTG
>102.lm_ll_15914
AATTCTGGCCCAGGTGTGACGGCCGCGAGTCTTGAGTTCTTGCTACCTTCGTGTACTTCGCTCCCGTTTTCTCTTTCCCAGGTCCCTCTTTTATCGCTCACTTCTGTCTG
>102.lm_ll_16368
AATTCAAGGGAAGGAAAGGAAGTTGAAGGCGAGGTTGAAAGGTTGGTTAGTGAGTGTTATGAGTGGTTCCTGTTGTCTCCTTTCCTCTCTGTGATGGTTTGAGAAGTGCA
>102.lm_ll_16702
AATTCGCTATTTTGGTGTCATCAGCAAATTTTCATATTAAACTAGCAACACCCACATCAATGTCGTTAATATAAACAAGGAAGAGAACAGGTCCTAAGACTGATCCCTGT
>102.lm_ll_16860
AATTCGTTTCCTCGCCGCCTGAAAGATCTTCCAGTACAGGATGAGGATAGCAGTGAGCGGCACGTAGAAAGTAGCCATTGTCGCGAACACTTGGTAGGCGAGGTCTTGGG
>102.lm_ll_17265
AATTCAACATGAAGAGCAAGAGTTGGGAGGAGCCATCTGTGAGTGCTGAAGTGTCTCTCCCCCTCCTCCTGCCTGCCTGTCTGACACTGAGGGGGCACACAGGCTGGCAG
>102.lm_ll_17975
AATTCCTTGCAGATCAAACAACCCAAGATTGAAACGCAATGCATAGTAGTGAGTGTTATGCTACTTCACTAATGACATAACTACATATCTCTTTTAGTGTCCAGTGCGGC
>102.lm_ll_19682
AATTCAGGTTTTATCTTCATAATTGAGAGCGAGGCAGGGAATGAAAGAGATCGAATGCACAATAAGACGGAATTTTTAATAAGAAAGAGTAAGTTTTTGTAATGAGAGTA
>102.lm_ll_20185
AATTCTGGGAGACCTATCTGATGAGTCACTAGAGGAGGCGGAGGACATGCTGTGGAACACTGCCCTCAACTGGGACCCCACCGGCTGCTCCCTGAAGCTTCTGTGCCACC
>102.lm_ll_21032
AATTCGTTGCAAAAATGTTAGTAGAATCATGAAAGGATGCTTAAAAATCCCAGTAACCATCTGTTCAGTGTTCAAGATGCTGAAATATGAGAGATGGCAGTCCATGGAGA
>102.lm_ll_21289
AATTCTTCTGTGGTCCAGAGAAAACACAATTAACCCCCTAGTCTCTGTCTATCTTTGTTTTGCACTTCAATTTGTCATCATCTTGGAGAAGACAACACAGACTTACTTCT
>102.lm_ll_21591
AATTCCCACCTAGGAGAAAAATTTCACCATCTCTCTCACAATGTTTTTAGAGTTTATACTCCTGAGCGGAATGGCTTCAGGGAGCCTAGATGACATACACATAATAGTCA
>102.lm_ll_23722
AATTCCTGCAAGACGTCTTGGCAAGTGGTCTTGTACTCCTCAAGGACGGCAGCTGGGCCCTGACACTTGTTTCCCTGCGAATATTTAATATGTACTCACGTGATCCAGGG
>102.lm_ll_23966
AATTCGAGTAGGATGTTGCACCAATTGCTCTAGGTTGTGAAGGATAGCAAAGTTGTAGGCTAGTCCACTAGGATGGTCAGTGAAGGGAGAGGAAAGCCAAAGCTGGTGGT
>102.lm_ll_24493
AATTCACGTTAGCAAAAGTACGTGTTAATAAGGAACGGATGCATGTTTCGCGAATAATAGTCAACATACTGGTATTCATCCACCCGTAACTCAGTGGTGTGAAGGTAGTA
>102.lm_ll_24709
AATTCCTGGACAATGCAGTGAAGTTTGATGTATAGTGGAAGAGAATCATATGTACAGCAAGGGAAGAGAACACATGGTGACAGCATCCTAATGGCTTGCCCAGACAAACT
>102.nn_np_5620
AATTCTTAGACAAGTGTGTGGAATTTTGCGCTTTTTACGGGGTAACAGGTGTCCACTCAGACATCCCATGGGCACGCCGGCGCCTTGAGGGTCCCATGCAGCAAGGGGGG
>102.nn_np_8231
AATTCTCTGACATATATCCCTCCTGATTCACTTTAACTCTTTCATGTGCGACTTACTTCTGGCTGTGCTCAACACTAATTGAGGTGAGGAGGACAGAGGCACAGTGGGGC
>102.nn_np_10599
AATTCCATTTGCCAAGATTTGCTCCATCTATATATCTTATTTAAATCATCTTGCAGTACCATATAGTCGTTTACATTTTCTACCCTTCTCATCAGCTTAGCATCATCTGC
>102.nn_np_12870
AATTCAATTATACCCCAAATACTTATCGCAAACCATTTCATACACGTCTCAATGATAAATCCAACGACGCGGCCAAGGGACAGAAAACATCCTAACTTGGTGCGAAAACC
>102.nn_np_13249
AATTCACATGGGAAGGGAGAAGGTTCAAATCCGCACAGTGCATAACCTATTTACTTTTGGTTCAGTTACTTATCTATTTGTGTCAGCAACTTGGGGGCTTCTGTAGTGGG
>102.nn_np_15059
AATTCATCATTTCTGAAAATCATACTACTGTATCACTTGGTTATTTCAAGTTTTAAATACACCAGTGATTTTGCAAAAATTAAATATGCTTGTAAAGTTGACCCTAAGAA
>102.nn_np_16469
AATTCACTCGCGGGCTTCAGTAGCTAGCGGGGACATTAGTAGCCCAGGGTAGTGGGGGACGGGGGCGGGGAGCAGCGCCAATGTCCGGTGTAGAGGTTTAAAGTTAACTT
>102.nn_np_18100
AATTCATGGAGGAGGGTGGTGTGGTCTTTGTGGGCTGTGACGAAGAGGTATCTGGCCAAGTACTGGTATGGAAAACTACTATTTATACCTTGCTATTTCACCCACTCTTT
>102.nn_np_18719
AATTCATCTCACTACAGACGACACCATGCATATTTCGTAGATAAAGTTCATACAGGTCAGTTAGCAAATATCCCGTATAGAACAATAAGATCACAAAAAAATTACCCTAA
>102.nn_np_21516
AATTCTCCCAAGAGTCGACGCGCCGCTGATAAAAGCTGATTGGAAAGGCCACGCGCAGGATGCACACTTGCCCAGAAAAGTGATGTCACGATGTTCGCTCAATTTCACGT
>102.nn_np_22063
AATTCATACACAAGTTGTGAATGAAAGCTCCATAAAGGACAAACTAAAAGATCATGAAAATAACTCAAATGTAGTAAATGGTGGAGATGAAACGGTTGTTAAAAGCATTG
>102.nn_np_22224
AATTCCTGTCAAATTATCACTAGAATCATGAAAACACCCTTGCAAACATAACTTCCAAAAGAGCCTGTTAAAAGTAGTCGAAATGTTGAATAAGTGAACTAATATTAATC
>102.nn_np_22990
AATTCTGTACTAAGGAATGCCATGCGATGGAATTGGGAAAGAGTAAAAGGAGACCTGCATGGGACTATAAAATGGAGGAGGAAATAATTATGAGGAGCAAGGAGGAAAAA
>102.nn_np_23301
AATTCAAGACTTTGAAAAAGGAGAGGATCTTGTCCTGACTTACCTGTCCCAATCCTCAGCTGTCTTGCAATGCTGCTCAACTAGCTGCTCCACATCACTACTACCAATGG
>102.nn_np_24593
AATTCAAAAGTGCACAGGAATAAGGAAAATAAACTGAAGAAAAGGGAAGATAGAGAAGATGGAAGGGTATAAGAAGGGGAATAAAAAAAGAGAAAGGGAGAAGAGGAGGA
>102.nn_np_26715
AATTCATTCCAAGTGATAAGTTGTTTCTAATGTTTTGTAACATACTGGTTTATAAAAATAAAATCCTTTTATCAGTTCTGCTAAGTAGAAGTGAACATGTTTAGGACCAT
>102.nn_np_26731
AATTCATCACAGAGTATTGCAAATATTTCAAGAACAAGATTTTGAGAATGTGTTTCAGCTGCAACAACAGCACTGAAAGTACTATGTTACTACACAGACTATTTTGAAGA
>102.nn_np_27008
AATTCCATGAATCCAGTATTTACTTTGTAGTTTGGCCAAAGTCACATGAGTTCCAGCATGATCAATGTTATGTAAATGCTTAATATATAACTTGGAAAATGGATGCTTAC
>102.nn_np_27865
AATTCATGAGGTATTAAAAGGGTGGCATTATGAAAGGCATTGTCCTGGTATCTAAATCATCACTTTTCTTTAGTATACATCAGTGGTTCTCAAACTGGTGTGTACAAGAG
>102.nn_np_28653
AATTCATCCAATTAATTAAATGGTTATTGGCGTTGCGTGAGGTAAATGAACAAAGATGCTATTGAAGATTCATAAACAATAAGTATAAATACGTCAGTGCATACTTGCAT
>102.nn_np_29567
AATTCACTTGCTCAGAGCCTTCCACATCTGACAATAATCTTCCCCCTTCCTTCCTTCTTTCCACTTCTGCTGGTTTCTGTTTCCTCCAGAAGAACTGCAGCACGAATTGG
>102.nn_np_29646
AATTCTGCCGCACCCTTGGGGACCTGCCCACCTACGGCCTCTCAGGAAACCGTGCCGAGGAGGACCAGAGCATGTTGCAGTTGCAACCTCCCAAGGTACAGTGTAGCTTT
>102.nn_np_31548
AATTCATCACATAGGAAGGAGGAAATACAGAAGCAGGCAGGGAGTTCCAGAGTTTACCAGAGAAAGGGATGAATGATTGAGAATACTGGTTAACTCTTGCGTTAGAGAGG
>102.nn_np_31604
AATTCAGATAACTTGCCCACTTTCTTGGTGTTCCTTGCGTAGAAGCTGGCTGTCCCAGAACCAAAACGATTTTCTCCAAAACGATGGGTTGGATATAGCGGAAACATAAA
>102.nn_np_31911
AATTCATAACAACAAATCTATACCAAAAAATGCAAGATTGTGGTAAACTTCTGGCAATGAATTACATCTCATCCCTAAAAGACATCCTCCTACATAGTTCCGCACAACTG
>102.nn_np_32481
AATTCCAATTCCAAAAGTAAAATGAACTGATATATTAAAGAAAAATTGTGTTTTTACAGATGTTTTTCGTTTGTTTCGTTTTTGTTTGTTTTGATCCTCACCAGAAATTG
>102.nn_np_33923
AATTCCTTCAAGAGGGAGGTTTCAAGACGCTTATTCATCAATTTTTAACCACTGCTTTGACCCTTTTATGGGACTGGCATTTCAGTGGGCATTTTTTTATTAGATTTTTG
>103.lm_ll_660
AATTCTTTACACAAAAATTTACATTTTCATCTGTATGATTTTAAATTAAGAAAACATATACAATGAATCAAGAAATTTTTTATAACGTGTTATGTGCGATGATGATAGTC
>103.lm_ll_1374
AATTCATGAGCGAGATTAAATCATTCCCGGAGGCTCCAACCCAATTATATCCTTTGAGGTCCTTGGCACGGCGGCGGACACGAGCAGGAGAGTCTGACGCCCACATAAAC
>103.lm_ll_1599
AATTCAAACTCACATTTGTCACCCATCCATGAAATTTTTGTATTGTATGCTGTACACATCCTTCATTGTGGGCACCCATGGAACCCACACTGACAAGCTAACTAGTGTTC
>103.lm_ll_2562
AATTCTAATGGCTTTGAACAAGAGACCCCATTGAGGAGTAGCATTTTTCACCTGTCACTTCGGTTCTTTACTTTTTTGATTGCTGTAATTTCTCTCCTCCACCTGAGTAA
>103.lm_ll_2997
AATTCATAGTAATTTGGCGGATGAGCCTCCCCTTGTCCCTCCTTTCCTGGTGCACGTCGTTGCTGAGATGAACGAGTGAAAGAAACAAGGGACGTGCAACACAAAGGTCC
>103.lm_ll_3249
AATTCCCTCCTCCCCGACTGTTAACTCCTGCATTTAGCCTGCTCTTCCCGTGCTCTCCATGAACGGGTTTCCTATCTACATAGGTGACATATGGCCCCGTTGTTGCGGTG
>103.lm_ll_3338
AATTCACAAATATATAAGTAAATGAATTAATAAAGATCTCAAAATAAGATCAACACATGAACTTACATGAGTCCCAGTTTTTGTTGAAGCAATTCTGCAAACTTGTAAGC
>103.lm_ll_3551
AATTCTGCTTACTATTTTCTCTTCCTTTAAACCAAATATAATTACTTGTTTATATTTTTCTACAGTGTCTCTCACTATTTTTTTCTCTTCTTTAATAATATTTGCCACTT
>103.lm_ll_3851
AATTCCACCTCACATTACTGATTCACCTTTCCTTCTACCTGTACGGCATCCACCTGACTAAGACACAATCACCTGCTGATGATTTGCAGTCCATAACGGAACCTCGCGCT
>103.lm_ll_4174
AATTCACAGACAAATTTTCTCCACCATTAGATGAGATAAACTTAGGATTGAATATTTGAACACAGTAGTACTTTAGAGAGCACAATCCGCAGATGCAGTGATGGAATAGC
>103.lm_ll_4354
AATTCTCATCTGCACTTGTCCATGCCTTTACTTCACAGGTTGCTGACACCAGCATAGCAGAGCTGGAGGAGGATGGCACTACTGTGCTTGCCAAGACTCTCGGCACCACA
>103.lm_ll_5033
AATTCTACAATATTTATGGGAGTAGAAACACCGTGAAAACCAGACAGATTATTCTTATAGTCTTTGAAAATAATACTCTTGAAAGATCAGATCGCTTCAAAACACGAGCC
>103.lm_ll_5323
AATTCCTCTGCCACTAATGTTGTGTACTCTAATGACAATACTGATGGAAACAGTATCAGAATAATAGAAATGATAATGGTAATATGCAAGAAACGAGATTCTGAATATTG
>103.lm_ll_5608
AATTCTGGCCTTTCTCCCATCCACACCCTTTCTGACTGCAAGGCTAGACAGGTTGCTGAGAAGAACCCAGCATTAGGCATTGATTGCAACCAAAAAGGAACATGTGGTTA
>103.lm_ll_5612
AATTCTTTCTGGATGGAATAAAGAGAACTATGTAAAAGAAATAGTAATAATGTATATCAAGGATTGAAACTTACAGAGTATTCTTTTGCTTCAAAGTCATTATCTTGCTT
>103.lm_ll_5624
AATTCAGCACTTAGTTTACTTTCTTTTTTGTTTAATGATAACCTGATCCTTCAAGAACCAAAAAAACCAACAGCCTAAGTGCCAGGGACTATTTCTTTTCATTAATCAAC
>103.lm_ll_5766
AATTCAACAAAATATGACTTTCAGTTTATTAATATATTATGTACCTCACAGCAATTCTTTCCATGCTTCTCACACTCACAAAAGTTAATGAGATTTCATAAGTGGGTCAT
>103.lm_ll_5920
AATTCTCGTTAAACTACCACTAGAATTGCGGAAGTATTCTTGAAAACATCAATAATATCCACTAGAGTCTGTTTAAAGTAATTGGGAAGAGCTGGCGAGACGTCTGGTAA
>103.lm_ll_6097
AATTCCCTTAAGAACTTATTTGTTACAGTGTTTTAAGGAGGAAAAATAGCTTGGAATAAGAACAATCATGCCAATGTAATAAATGCAACAATCAAATATGGCCATGCGAA
>103.lm_ll_6303
AATTCGCACTGCGTCCGTCGCACCTGTGTGGGAGATTACAGTTATGATGCTAATGGAACAAGGCCTTGTTTAAAATCACCGTCACTTAACCTTTTCTTATGTAGCGTCTT
>103.lm_ll_6510
AATTCCTAAAAGGAATAGCCAATTTCATTTAGAAATGTTACTACTCTGCCACTGAAAATATTAGTCATATGCAAGTGGAGAGAGAAAAGTGAGAGCTTTAGAGAATATAT
>103.lm_ll_6695
AATTCCTACCTGTGCTCCGCCTTTCCTGTTCCCCTCCACCGCCACCTGCTCGTGTCTTCAACCACTGGTCTTTAAAGCTTCCACCGCCACCTCTCCTCCCTCCCCCCTCC
>103.lm_ll_6939
AATTCGCGCCTCACTGACAAAAAATAGATACCTACTTTTCAACACACCTCGCCTTGTACAACACCAACACCAGTACCTATGACACCGTGTGCCAGGCAAAGAAAGCGACC
>103.lm_ll_6994
AATTCTTCCCGAGTTTTAAAAACGCATTTGCAGTCAGCAACAGGAGATATGACGTGGGGCCTGGAGTCGGATTTACTAACATCAACGCTTAAAAAGATTACTCTCACACC
>103.lm_ll_7463
AATTCACCAATCTCAAACCTTAACCTAATACTTACATCCAAAACGATCTCTATAAATATTAAAAAGAAGTACCTGCCACACTCCAAACAAGAAACCAGTCATTCATGTTG
>103.lm_ll_8299
AATTCCGTAAGAGAAAGTGATCCAACAAGCAATGACCTCAGTGGCTTTGACTCTCAACTGACTTTTTTAGGGAAATATAGAAGTTCTCAATTGATTTTCTAGTGCCAAAG
>103.lm_ll_8309
AATTCCTATCCTATGGGGGAGTGTGTTTGTATGTAGCTAATACGAGTATATTTAATTTAGGTATGTTACCTAACTGTTGAATGATGGAACAACATTTTGAATCTGTCTGT
>103.lm_ll_8641
AATTCATTTCTACAAAATGAATGAAGCAAATCAGCTGAAATAATCTGAGTACTGCAAGTGGTGACTGTTTGCTGGGTTATGATCCTGGTACTATTTTTCTTTTCATAATT
>103.lm_ll_9187
AATTCAATTCAACTGATACAGACTTGTACTATGTCTATTACCCTTACCTCTTAATTCATGGTCAAACTAAAACAAGGTATATAGACTTGTACTATGTCCATTATCCTTAC
>103.lm_ll_9197
AATTCTGGGTATCATGTGAATAATGAATGATCTGTAGTGACAAAAGTAAGAACACAATCCTCCTTACCAGCAACAAATACAACCCAACACACACCACGGAGATCACCACA
>103.lm_ll_9431
AATTCAGGAGTTAATACATAATTTTTGTGATAAATTCTTCCTACAGAATCTTCTTATGTAGGTATGGACATATTTGTCCCTAAATTGCATGGAACAAAGCTTGAAGCAGC
>103.lm_ll_9510
AATTCATGCTTATCAGAGAACTGATGAAGCTGTATTGTGAGTGGAGTGAGCATTTAGGGTTGGTGTGAGGCATGAGGATGGATGCAGTCCACAGCTATCGGGTGCTAATC
>103.lm_ll_9795
AATTCTTAAGCTCATGCTCCAGGATTTGTGATCACCTTAAATATATTGTCCTTAATGTCAACAGTTTCCACTTCTCACTGAAAAACAAATTAAACTGAGGCTATAGAATT
>103.lm_ll_9912
AATTCTCATTATTTACTTATATTATGTGTTGTGTCCCATTCCCCGCTTTCCTGTAATAGTCATGGGGGAAAGAAAGCGAGCCATTCCCCCGTCCATGTCTCGATTTCAAC
>103.lm_ll_10166
AATTCCCCAAGGGCAGTCCAAACTGTGCCTACCAAAGTGTATGTGACACCTGCAACCTACATAGCACTGAGTTACCATCACATATGTATGACATAACCGCAGCTTAAGGG
>103.lm_ll_10421
AATTCCGTAAAGTCTAGAAGCTGTCTGTAGTAATGAAAGGCTGCCAGTCCTTCAGCTATTCCGTCAGCGGCCTTCCTCTGTGCCTCTATGGTCAGTATCGCTTCTCACAT
>103.lm_ll_11256
AATTCAGTTATGCATTTGGCATGGAAAAATATATATAATACCTGGGACTAAAATGATTTCGTATGTTTTATGCCATACATTTTTTCTAGATTAATATAAAATTGTTTATA
>103.lm_ll_11338
AATTCACTTGGAATGAAGGCAAAGAACAGGTTACATGACAGAGAAATGGTGCTGACAACATAGTGTTCAAATGTGAACTATGAAGCCAGCAGAAAGGAGACTAATTTTTT
>103.lm_ll_11571
AATTCCATATTATCTTAAGTCTAATTTCTGAGTTACTGTTAATCATGAGAGGCTGCTTTGAGTGACTGTGGTTTGCAAACATACTGTGGGGAGACATGCTGTGGTTCTGT
>103.lm_ll_11752
AATTCGATAGTAGTCTTAATACTCCTGGAAGTCATTGCGTTATATTCTTTTCACTTCCTTACAAATATCTCAGTACCTACCTTGTATTCTGACCTGTGCATTTCGTTTCT
>103.lm_ll_11793
AATTCTTCATTTCTTGTAACCTGGTATAACCTTACGATATCTCGTTTGACATATTTTAGTTCTTCAAAAATTTTAGATCACCTTCACAAGGTGTTCCGAGATCAAGGTTC
>103.lm_ll_13024
AATTCGTCTTTTTTCTTCGCGCATCACAGAAAATGAAGTCATGGAGAGGGAGACTAAAGTGATGACTCTTGATCACTTTATGAAGCTCCGAGTTGACATGTAAGATCAAC
>103.lm_ll_13215
AATTCTGTGTTACGTTTATTGTGATGGTTTTGTGTTGGATGTATTTATTATGGTAAAAAGAGAAAATTGTTTTTAACCATACATTCCATTATGTTCTTGTATTTTCTAGG
>103.lm_ll_13256
AATTCTTATAGATATCTTTGTTCTCTTGAACCACGGAAACCCCAATAACGTCCACTACAGTGTTAGTAGTCGAGATAGACACGTGAACGTTAGAGAGTAAGGCCCTTGGC
>103.lm_ll_13665
AATTCAATTTTTTTTAATACATAAGGATGTGGCCAAAAGCTTGAATTTAAAAAGTGTTTAAGAGTGTAGAAAAGGTTTATAAGCGAGGAGGTGGTGCGCTGTGTCGTGAT
>103.lm_ll_14517
AATTCAAGGAAGCTGGTCAAGTAATGGGAGGTGGAGGTGGCTTTAATATTTCCAAACTGTCTGATATCCACGGTATTACAAATTCTGGTGTTGCAGATACATACCGGTGT
>103.lm_ll_14761
AATTCTGGAGGAAGGAGGAGAGGCAGGAAGGAAGAGACGAGTAGGAAAAGACAACTGAGGGAAATAAAAGTGGAAGGGGAAATGGAAAGGGAGAGAAAGTAAGAGTTGGA
>103.lm_ll_15358
AATTCTGATTGAGTTGCAGGGAATGACTGGTGAGAGACTGTTTGTTTGGTTGTTTTGGTGCGATTGTCAGTGGTGAGGTGCAGGGAATGTTTGGTGGGAGTCTGCTTGTT
>103.lm_ll_15663
AATTCTTGAAGACTTAACATTTTGTTCGCAGACCGTGAGTTTGATTTTCCAGAGTTGTTTCTGTTCCACGTGTCGGCAAAAGCTTCCAGGGATCAGTATGGGCAGCAGAT
>103.lm_ll_15953
AATTCTTATCGTGACAGCTCCGCATCTTGAAGAAAGTAGGCGTGAAAATGTTTATGTGCCTTCGTATCTAATCAGTTGACACTTCCCTTCGTCGCTTATTGTCGAAAGTA
>103.lm_ll_16248
AATTCTCTTCAGAATCATGTATCCTTTTGTTTCTCTTGGGTGTTCATATGGCTTGGTGTCACATCATCATGAATTTGTTTAAGATTCTTCTCTTCCCTTCTGGAGTTAGA
>103.lm_ll_16532
AATTCCTATAAATTGGAGATAGTGCTTTGGCAGATTTGTTAATATTTTACTCTTTACTCGTTCAGTCTCATCTCTTGCTTATGGTGAAGTTATATTTGGCAAGGATCAAC
>103.lm_ll_17008
AATTCGCATATTCCATGATCAGGTCTAAATTCACATCGGATATAATCAGTAACAAGTACCTCCCTTTTTCAGCTGTTAGAGTAATACGTAATTCCGAGTTTAAGTCCGTT
>103.lm_ll_17277
AATTCCAAACCGAATTAGGAAACTTTGGAAGGGCAACGATCAGTATGCGGAAGAAATTACTAACCTGGGACAAGAAACAAATGAAAAAGAAGGTAATGGAGCTGAGGAGA
>103.lm_ll_17788
AATTCACCTACGTACACCCAGCGCGGCGTCCCTCCCTCCCTGTCAGTACAGCTGCTGTCTTAGCCAAAGATATACAACAATTTCGTTACGAAAAAGAAAACGAAATAAAA
>103.lm_ll_18071
AATTCACTTCTACTCTATTCTTTACTCATTCAGCTTCACATTAGTTGTTTACTTGCTCTCCCTGCTTCCTTACTACTGTTGCATCCATTTGTATTCCCTTCAAACACTCC
>103.lm_ll_18287
AATTCCTTTCTCAAATTTTCGTAATTTTCGGATGATAAGCCCGAGCAGCCGAGGAAGAGAAAGTGTGTTGAACCTCCGGGGACGCCGAAGACGATATCGAGCACCAGGCG
>103.lm_ll_18654
AATTCAATAAAGTTCCCCACAAAAGCCTTATGTGGAAGTTAGAGAATGGAGGAGGACGTAAGGGAGCAACTTTGAGATGAATAGAGAATTATTTACAAGGGAGGGAAATG
>103.lm_ll_18975
AATTCAAGTCATTTGTGTGAAAACTGGGGTGTGTTGTTAGTTTGGTGAGTGAAGATTCCGTGGTCAGGGTGTGACAAATGAGAGGTGAAGATTAAGGGATCATCTATAAA
>103.lm_ll_19082
AATTCAACTGATCCAAGGCGGCACGAGTGGTAGAGGCCACAATGGCCTCCGCCATGGCCTCCACAGCAGGGGGGGCTGCAGCGGGGGCAGGAGGCTCCCCCACCACCTTC
>103.lm_ll_19206
AATTCAGTGAATCTGTTAATTTTCGAGCAGGACAGGACCCGAGGAATCTCATTTATAACAGATTTGCTTAAAAGAAATAATAAAGTTTGTGTTATCTATATTTAATTAAG
>103.lm_ll_19268
AATTCAATTTTAGGAATGTTAAAAGTAGAAGGCCCGAAGTTATAATAAAGTTATATTTGGCGCTGGTCAGACCTCATCTAGATAACGCTGTGCAGTTCTGGTCCCCGCAT
>103.lm_ll_19641
AATTCAATAAATAGAGTCTAGGAAATACTGGTGCTACTGGGCGCGGGTCAGACCTGTGTGCCGTGGCTGGACCCGCAGCCACCGCCTCGAAGCCGTTCTAACGAGCATGA
>103.lm_ll_20080
AATTCCCCAAGCAATGCACAAACACTGCACAACACGGCGGCTGGAAACATTCTATAATGGACCTGTTACAGTCTGAGAAGCACCGCTATAAAGACCACTGACCTTCACGA
>103.lm_ll_20252
AATTCTTTCAAAACACTCATCCTCCAACTTTGGCCAATCCACTTGGCTGTTCCCGTTAGGGACTGCCATCAAACATCATTCATCATTTTCTCATCCACTGTTATATCCTT
>103.lm_ll_20504
AATTCATCCTATATAGGTATAGGAGGGGGCAGTAGACATCTGCCGAAATGATAATTACTCCCAGTGAGGTCTAAAGCACTGTTCAGGGGGTGCTGTGAACTTATCATTAA
>103.lm_ll_20562
AATTCTGAACAGCAAGCACATATTACTGAAACCTATATTTATTTCTGTAACCAATAAAAGACTTTTCTTGTCCCCTATCACCTACTACCCTTTCATAAACACTTCACTAA
>103.lm_ll_21029
AATTCACAACAACACACCAATGATACATTTTGTCTACCCAAGTATATGATGCAAGAGGTAACTAGTATTTACTCTCTTTTCAAACATTTTCTTCTTGCTTGTGCAAGCTG
>103.lm_ll_21732
AATTCAGGTCATCTGTGGGGAGCACTCTGTAGCCTCATCTGGGGCTCTCAGGGATGCTTTAATCCCAATGATACTCCCATTTGACTTTAATTCCTAGACTGCAAAGGCAT
>103.lm_ll_21760
AATTCATATGGGGATGCTTTAAAATGGATGATTTACCAGTGTCTTCATACTTACAGTGACATAGTAATTCAGCATATTTCTAAATGATACAGTTTCCTTTTACAGAAACT
>103.lm_ll_21807
AATTCAGACAGACATATGCAGAGCGGGGACAACACAGAACCAAGTTACCTTGGTGGATGCCTGCAAGCAAGTAACATGCAAGCTAGTTCCAAGTGAGAATTGAGGCTGCC
>103.lm_ll_22344
AATTCCCCCCATGCATGTGAAGGATACTCCATATGTGGATGGATAAGCCCCCTGTACAAAGTTAGCAGTTAGTGGGGTGAGAAAAACACCTAACTTCATAGAAGCTGTTT
>103.lm_ll_22778
AATTCCTTATATCATTTTCACTTGAATGTATGGTATAAGGGCAGGAGGAAGTAAAACCATTTGACTTTTAGGATTGATAAAAAGTGTGTATTGCCCATATCTGTTCAGTA
>103.lm_ll_22781
AATTCGACCCAACTTAACCAAGTCATCTCACAGCTGCTTGAAGGGAGTTATTAGATTTTAATAAATCTAATTGCATTCAACCTAACTCAGCTATCCTCATAGCTGCTTGC
>103.lm_ll_22867
AATTCAGAATTTGAGATGGATTGGTATTTTTCTTTGGTAGTTTAGTTTCTTGTAAAGGTTGCCATTGGAAAAAATATAAAAAATTACATGCAAAAAGATTCTCATTGAAA
>103.lm_ll_23042
AATTCGAACCTGAGTCCTCCCGAGTATGAATCAGGCGTGAATCACTGCGCTACCAACTGTGTGTGTGTGTGTGTGTGTGTGTGTAGTCTGACTTGAATGTAGCACATTCC
>103.lm_ll_23417
AATTCTAGATGGGTTATCAAATTCGCTTGCTAAGGCACAATTTAAATGGCCATGAGCACTCAAGGTTACTTCGGGTTTTATGAGTAAATAAAGGACTGAATCTAATGACC
>103.lm_ll_23564
AATTCAACTAAAGACCAAGACCTAATTCTCAGATTTGCTCACTCAGTCTGGAGAGAATAATGAAGTAATCTTTAACAAACTAATCATTGATGAAAATATTTTCTATCAAT
>103.lm_ll_23689
AATTCTAACATTCTAAATAATTATACTGACACGATTAATCATCTTACTACTTTTTGAACATGCCAAGAATGGAAAAACACAAAACAAACATCAACAATGGAGATACCTAA
>103.lm_ll_23754
AATTCACTATTTGTCAATTTTATATACATTCCTCTACTTAAGATCTGGAATGTTAAAAATATAAATTATCCATGCTGTGATAAAAGTACAGATTCATATTACAATTTCCT
>103.lm_ll_23844
AATTCTTGAGTTTGCCAGTAAAAGGTACATGTTAACACTTGCATTAGGGAGGTGGACAAAATAAGGATGAGAGTGAGTAGAAAATCTTGTGTAGGGAGGTCACAGGAAAG
>103.lm_ll_24359
AATTCTGAATACTTCCGCCATTCCTTCTCCTATTTCAACCTCTTCAACTGTTATACTCTTTTTTGTAAGTAACATGATTCTTCCCCCTTTCTTATTATTTCCATGTTTTA
>103.lm_ll_24389
AATTCACTTTCTGTGAAACCAGCATCTGCATGGGAAAAATTAAAAATAACTTAAACATTCTTCCAATGTTAAACAAGAAAAGACAACATTATTTAATAATGAGCTGTTTA
>103.lm_ll_25000
AATTCTAAAGTATGAGTACGGACTGCGGTTGTGGTTTGAGTGGTCTTATCTTATTCTTGTGCGAACGTTGAGAGCAGTGACAGGACACTTCAGAGAAAAAATTGAGAGTG
>103.nn_np_7548
AATTCAAGGATGAATGCATAAAAGTGAATAAGTGGCATATTAAATTTATAAACTTTTTTCCCCCCATCACACCCTAGAAGCTACCATACATATACCCATCCTCTCTCTCT
>103.nn_np_11565
AATTCCCATCTTGAGCTTCCTTGGGTCATTAGCTTGTACATTTCAAATATATCCTTTCATGTAGTCTCTCTTTTGTCACTAGGTTGATTTATTTTTTCATCTTGATCTCA
>103.nn_np_13999
AATTCTTTTATAGTGTTCTTTTTGAGGGAATTAGATATGTGATAAATAGGTTATATTCATTCACTCATTTGGTCAACATGTTATTTTTATGGTGTGATTTGTATTTTAAG
>103.nn_np_15562
AATTCTTTTGGGAAATATATAAATGATATTGTTATGAGTAGATATGTGGTTGATTTGGAATGAGTACAAGTTATTCCAAGCACATACTGATTTATTATTATTTATATTCA
>103.nn_np_17397
AATTCCCTGGACTTGGAACGCCACCACCATCACCACCATTACCACCGCCACTACCATCATCACCTCCAGTCTCCTCTCTCTCTCTCTCTCTCTCTCTCTCTCTCTCTCTC
>103.nn_np_18188
AATTCAAGTTACTCATCCACGACAATCTCCTGGTGGATTCTAACATCAGACGACTTAATACTATGAAAAATGACAGACAGTGAAAGTGGGAGGCATGTTACCTTAATACT
>103.nn_np_19106
AATTCAGAAAAATGTCTTGTTTCTAAGGGTTTTGTGCAAGGCATTGTGTTAGTGTTGTGCATGTGGTCAGTAATTCTATGTGTTTGTTTACCTGTTGGCTGGGCTTCTTA
>103.nn_np_21242
AATTCAGCAAAACCCAAGAAGATGGAATGTAATAAGAAGAGATAGTTGTCTAGTATTTTTCTCTTTTAATGACTGAAACATTTTGTACAGTAATTATGACTTCTCTTCCT
>103.nn_np_21530
AATTCTATGCATGTCGTAAAAGAAGACTAAAAAAGATTATGCAAGGGGACTGAGGGACACCCTCTGTATGGTTGTTCCAGCGATGAGAGAAGTTGTAGGTAGAAGAGGGA
>103.nn_np_26360
AATTCTCTTTACATGGTTGATCTAGGTTATGTATTAATACTTGTGAAGATTAACATGACCATATTGATTCTAGGTATGGACTAGAAAAGCATAAAGATGGAATAGAAAGT
>103.nn_np_26704
AATTCACTTTACATGGAAATAGTAAGATTAGACATATGGGCATGTGGAACATAAATGCCTCTAGACATGCCTGTGGACTGCCAGTTGATACAAGACCACAATCATTTATT
>103.nn_np_28816
AATTCACTTTATTTCATTGTTTATTTTTATTTGCATGTAATTTTTGTTAAATTTCCTGTAGCTTCTTCCATCTGTTATCACAACTAGTCACCTGCAACTAAAGTGGATAT
>103.nn_np_29250
AATTCGTGCAGAGCGTCGTTATCTCAGACGTTCTCACTCCCGACGAGAGCGTTTTCATCCTTAAGAGCATCGCAAACCCTGAAGGAGATGTTTCCTCTTTGTCCTCTTTC
>103.nn_np_29298
AATTCATCATATTTTCATCCTGATCATGGTTGGTGCCATGTGTCCTGTATCTTGTTATTATAAAGAATAAGGACTAAGTATTTCTGGAGCCATGAAGACCACACCAGCTT
>103.nn_np_30171
AATTCTCTCTCTTCTAGAGTGTAAAAGATACTGCTGCTGATCTTACACTGTAATTTTCACATTCTTCTTAGATTCCTTTCATGACAGCTTTTATGTGTGATTGCATACAC
>103.nn_np_30478
AATTCATTCCTGAATGTTGTTCAAAATCCAAAATATTTGAAAACAGAAACTATTTTCTCTATAGGAATCAATATAAAATGGATTAATTTGTTCCTGTCCACCCATCCACT
>103.nn_np_31538
AATTCACATTATCTTAACTATATTTATTGAAATCTAAATTTTTCATGATAGTTTAAATCCATTATTATTCTACTATTCATTAAAATACCAAGTTCTGTGTGAAATAAGAA
>103.nn_np_31603
AATTCATAAAAAGTGTTATTGAGGAAGGGGAGGTATGGCTGTTGCCAAATCCGAGGCCCTCCTTAATGGCAAACAGTTTTGCCATAAGGATTGAGGTGGTGGCTGGCAAC
>103.nn_np_31816
AATTCTGAGTAATAAAGACATAACCTAAAGAACATATCACTACACCAGGCCCACGGTAACTCTTGTAATACTGATTGTTTATTTATTATTTATTTAGTTAATAGTTTGTT
>103.nn_np_32933
AATTCAGATTTATGGATATTTGTACAACCAACTCGTGAAAATGCAAATCATCACATACAGATTTTTTGTCATAGCAAAGGTGTTAAAATGTGATGAAGCATACCTTTTGA
>104.lm_ll_720
AATTCGCCAACTCGCTGTAGATAAGCGGAACGCTTGAAAGTACAATAAAATCAGCACTGAATGAAGCAGCCCTTAGGGATAAAGGGCATTACTACACAAATAAATAAATA
>104.lm_ll_1214
AATTCACCAGAAATTATATTCCTCAGGAAATTGTGTATGACTGATCAACTATTGAAGATCCAGGAAAACCAAACAATGTATGGATTGATTGATTGATTGATACATTTATT
>104.lm_ll_2092
AATTCTTGGACGAGTCAGATGCATCCCTGGCTTATGCCATCTATGGTTCAGCCCAGATGTCATCTTTCCCTGTGGCCATCATTCAGGTAATTTTTATGGTGCTTACTTAT
>104.lm_ll_2620
AATTCAACTGTACTCTTTTTACTGTTGAAAGAATGTTAAGGCATCAGTTGAGCCCTGTTAGCTGCTCTGCCATATCACAAATTCTCTTATATTTTTTTCTTACTTTTTGA
>104.lm_ll_2780
AATTCTGGACAACAATTGATCCTTGCCTGCTGTATCACTTCCCTCTATATCTCTTCTTTATGAACAACATTAGAGAACTTTTGTCATACCCTTCATCATATTCCTATCCA
>104.lm_ll_2788
AATTCTGACATTCAATACATTTTTGATATGGAGTACATTTCAGTAGAAATTTACTTGATAAATTCTGTCAATTATAATAATAATGGGGATAAACCAGTAAGAATTATTTG
>104.lm_ll_3789
AATTCTTATCAGTCACTGAAATCTTAAAAACACCCTTGAAAATCCTGATAACTTCCACTTGGAGCGTATTAAAAGGGGTGGAGATATGACGCCGAAGTATGTGAGAGTGC
>104.lm_ll_4665
AATTCCAGTAAATAGGATTTGCACTTCCCTGGAGGCTTAGCTGTGCTCTTGCCTTTATTGGTTGCTTCAGGGATTTCTGCACTGATGGGGACCTTGGGAGTGAATCGGCT
>104.lm_ll_4760
AATTCACATATGTTGAACCTATCATCCCATTTATTATAGGGGGTTATGTTCCATGACCCATTTTTGAACCCACTAAATATTTATTTTGGCACCATTTCACAAAAATAAAG
>104.lm_ll_4943
AATTCCCACCACCGTATGACAGCCCGCGACGCAGCAGGAGGAGCAACAGTAAATACGTAACACAGGAGGAAGCTCAAAACAAGAACCAATCACGCTGCCACTCGATCCCC
>104.lm_ll_5386
AATTCTACCTACATACATGATAATGATATTGTCCCATCTGTAGTGGTTGGGTGATCATAGTGAGTCAGTGAAGAGAGGGATACCCTGGCCACAGACTGCCTTGTTTTGAG
>104.lm_ll_5744
AATTCGTGATATGAGATTTGGTGAAAGTGCCTCACGGGAATGAAAGTGTTGCAGTGTGGCGATGAGGTGAGGGCGAGGTGCGGGAGTGTTTTGTGCATGAAGGACCGGGT
>104.lm_ll_6052
AATTCTGTGCAAGTCAGTGGAAGAGCGAGTCTCCAGGAAGGCATAGGATGAGAGGAGCGTGAAAGGCGCGGAGACAAGGGAGTGGAGATGACATCAGGATAAAGTGGACG
>104.lm_ll_6417
AATTCTTGTGTTCCCAAAATACTCAAATTTTGTTGCACATTTTTACAAATCAGAAATGCAGCTTCTTTTGGCTGCTCGTTGGCTAAAATATTCTTTTATATTTCTTTTAC
>104.lm_ll_6546
AATTCGTGCATGGCGAGGGAGGCTTCTGGCAGGCTGGCTGTCGAGACTTGGTTTATTTATTAATCTATTTATTTATTTTCTTTTTGTTCTACCAACCCAGTTTTTTGCTG
>104.lm_ll_6639
AATTCGGCTGATGCATTCACACATGTCCGGCGCAGTGCCGTGTTTTGACTCCGTGTCAGTTCTGTCTCCGTTCCGTGAAGTTGAATATCGTCGCCACCGATATTTTTCAG
>104.lm_ll_6655
AATTCAGGTATGATTTCTGACATCAAAGTTCAGCAGATGAACGCAAGATCACCACTGAGATTCCAGCGATTCTTAATGTCTGGTAAAGTTAGTGCTTCGCCCGACAGACC
>104.lm_ll_6740
AATTCACTGGTCTTTAGCTGTCCCACCATTTCACAGGTAAACATCAGACTAAAACTAAATGGCACAGGTTCAAACCTTAAAAGCCTTTATACTGAGCAACAAAGAAAACT
>104.lm_ll_6766
AATTCCCCTCCTCTTTCCTCCTCCTCCTGTTTGTTTCCCCTATCTTCTCCTTTCATCTTCTCTTCCACATCATTCTGCCTCCAGTCTTCACTTCTCCACACTTTCTCTTC
>104.lm_ll_7076
AATTCTTATGAAGGACTGCTGTTTTTAGTGAGTTTTGGCTAAATTTTGCCTCAACCCACTGTTGTTACAGCAAATATAGGGACTTTTAAGGTATTCTCAATGAAGAAATA
>104.lm_ll_7220
AATTCACCAACAAACTCGTGGCTGCCATCTCTGTAACCTGTATGCAAATCCTGCTCAAGTCAATCACAGGTTCAAATTGCGTCAGTTTCATTCTTCATCTACCACAAAAT
>104.lm_ll_7715
AATTCAAGTTGTCGTCATTATTTCCTTCAATCATCACCATCATCACTACCCCATTCCCCATTGTTGCCATCATTGTCTTTAGTCATCACCATCATCACTGCCCATTCCCC
>104.lm_ll_7739
AATTCACTGTGTGAGGGAGGGGGTTGTGATAATGGCTGTGGCGGTGGTAGTGGTGGTGGTGGTAATAGTGGTAAAGTGGTGGTTCAAGTGGTGGGGGTTAAATTTGCGCC
>104.lm_ll_7868
AATTCAGATGCGAACCCGGAGAACGCTTAGAGGACACTTAGCCAAGATATATGCCATGCACTGGGGGTCTGACTCGAGGTAAGTAAGGATTTTCTTACTTTATGCTGATG
>104.lm_ll_8328
AATTCTAACATATTAGGAGAAAGAGCACAGACTTCCCTATCTCCTCACATTCACAGGTCTTGAAATTTCCACTCTCAATTCAGAAATATTATTATCACAGGGATATGGCA
>104.lm_ll_8470
AATTCAAAGAGCAGTGATAAAATTGGCTCCAAGCTTGTTGGAAATGTTGTATGAGGAGAGGCTATCAAAACTGGAATTAAAAATGTTGGAACAGAGAAGGGAAAGAGAAG
>104.lm_ll_9039
AATTCATTATCGATATTCACATCACTAACAAGAACGACCACAGGGTAATGGCAACCGTAAGTATCTTCCCCTGGCCAAAGTACAACAACAACCATGTTGAGTTCCCATTC
>104.lm_ll_9176
AATTCTACACCATGAAGGCACACCACTATGCTTAAATTCTAAAGCTGAAGTGCAGGTGATCTTGTTAAAGATGTCCCTGCGCCTTGTCTGCCTGTATCTTGCTTCATTTT
>104.lm_ll_9343
AATTCCTCACCATAATAAATCCATGAAGTTACTGGTGCCACAGATATGCCACACTTGAACACATTGTTGACATCCCGAGAGAGAGCAGCAGCTGTGACATAGCCTCCATA
>104.lm_ll_9470
AATTCACCGGTCTACAAGCGTAATAAAAAGTGTGTCAGAATGAAAAATTAAAAGATTTAGTTGACTAGAATTTTTCGAGGATACATGAACTCGAAAATATTTTCTTCTTT
>104.lm_ll_10145
AATTCATTTTTACTTTCCTAATTGAGTTGATCAGCCTGCCTTGCCTCACATATTTCCTTGTTTAACTACATTTTACTACTTGTGCGTATTTTTAAACCAATAACTGACAA
>104.lm_ll_10190
AATTCCAGTAACCTCTTCTCTTCCCCCAAGGCCGGCGCACTGCGGGGCCGCTAAGGGACAGCTGGAGACCCTGAAGCTGCTCCACCAGAAGGGCGCCGACCTGTGGAAGC
>104.lm_ll_10372
AATTCCATGAACTAAACTTTACATCAGAGTTTAATTGTGAGTGAGAGGTGCACCCTGATTGCCTCTCACTCCTGTGTTACATGTACCAGTCATCAACAGCTTGCTCAGTA
>104.lm_ll_10498
AATTCATTTGACTCAAGTAGCTCAGGCCAGCAGTAATTAAATCCCTTTTATACAAACTCCCCACCCAAGCAGGCATCTGGGTATGAATAGTTTCCTGTCACATCAGCATT
>104.lm_ll_10899
AATTCTATAAGATTTGCTACAGGAAAAGTTGTATGGCTTTCCAAGGGCGTCTTCATGATTGTAATGATAGTTTAACATGATCCTTCACCTTTTACAGGCAAACAAGTGGA
>104.lm_ll_10977
AATTCAGAGCATTTTTTTCCTCTCTGGGAATAGATATAAAAACATCTTTCTTCTCTTCAGCTTTCCCTTGTCCATATATACATTCCAAGCATCCCAGAGAGTAAGAGAGC
>104.lm_ll_11109
AATTCCAAGCCTGATATTGTTGTGCCTTCACAATTGAACTGTGTGGAGACAGTGGCTGGTGTGGATGGACCTGCAGCCACCTCAAACTTTCCCCTTAAAGAACCAACACC
>104.lm_ll_11215
AATTCTTCTGACATGATCAATAAGGGTGTATTTTGACACAAACGCCTTATCACAAATATCACATTTACTGTATGTGTCCCTGGAGTGAGTCCTCATGTGAGTTGCTAGAG
>104.lm_ll_11225
AATTCAGTCCTTTTCCAATGCCTTCCTCTCATTCATCTCTTCTTACATGATGAATTTCACTTCAGCGAATTTTGTGATTTAGTCTCATCTCATCCTTTGTCAGCATTAGC
>104.lm_ll_11694
AATTCCCTCAGGGAGAGATCATGATAAGAGTTTTCAATTGTTCCTGTTTGGTATGTCTAAGATATGGTGATGATTAAGTCACCTACATGAAAATTCTTTCATATAGTTTA
>104.lm_ll_11882
AATTCAAAGCCTCTAAAAGTTGGCTCTTCAGATTCAAGCTTTGCAATGGGCTTATAAACCATGGAATGCAAGGAAAAGCCTTGGATGTAAATGATGAGAAAGTGAAGGAC
>104.lm_ll_12207
AATTCTGCAGAAGCAGGTGGATGAGGAAGATGGAAGTAAGGATGTGAGAATTTAATGAGGAGATATTGGAGAGATAGACATGTTTGTATGTAGTTAAGAAAAAAAAATAT
>104.lm_ll_12452
AATTCTGGATGTGCCTATTGGCCCTCATTGTAGCTCCTGTAATAGGAACTAAGGCTCACATTACATGAGCAATTTTTTCCCTGTATGACAAATGCTTACAGTTTAGAAGT
>104.lm_ll_12642
AATTCAATACAGATTGAGATGTTGCTGTTTGAAACACTATAATATTGAAACACTATAATATTGCCAGCTTTTAAGTAATATGAACAACTTAAAACTAAATACATGATATT
>104.lm_ll_13336
AATTCTTCTGGTGGGGATATGGAGGAGGGAGGGGATAAACGTTGATCTGGTGGGGGGTTGGGGATCTTAAATGGCAGCGGGTTTGGGGGGAGGGTGCTTGAGTTAAAATG
>104.lm_ll_13705
AATTCTCGCCTCGCCTGTGCTCATCCCCTCGCCCCTGGCCATCCATTCCCCGCCGCCGCAGGTCCTCGCCGGTCGGCTTGGCTGTCTTGTTTTACTGCATTTCTTGGTTT
>104.lm_ll_13710
AATTCTCGCTCTAGTTTCAATGCCTCGTGCTGGGGGATGCTCTTTGTGGTGCCACTGCTTGGGCGAGCTGTGTGATGCACCAGGCCAGGGATGGGCTGAGGGTTGTTGAT
>104.lm_ll_14109
AATTCCCGTTTTCTATCTCTCTCTTGCTTCAATTTCAGTCTCCTTTGCGTTTAGCCTTGTCTTCCGCCTGCTGGTCACACTCATTCATCCAATCACAACTCCCTTTCCAC
>104.lm_ll_14369
AATTCTAGACGCAAGTTGTTGGCTGAGCAGAACAGTGTCTGTGTACTGAATGACCTCTTGCCTTACTCATTGGTTATGAATCCTGTGAGTATGGAAACCCAGTCCAGCAT
>104.lm_ll_14520
AATTCTTCACAAGTGCTCACACAGCTTTATAAATGGGGAAGAATACATCAGCAGCTCCTTTCTAGGATTTTCTTTTGTTTATGAAGTACTAAGATGATTTTTTTTCCATA
>104.lm_ll_14866
AATTCTTTCAAACAGCTGCATTAAATTTTTAAGGCATTCCAGGGGGCTTCTCTATTTACCCTAGCTCCATGAAGACCATATAACTATTTCCTTTTTTCCCCAAACAATTC
>104.lm_ll_15280
AATTCTCTCTGTGTACATGAACCCTTTAGTACAGTTGGATGGGAACCAGCTCTGGAATCAGTTCTGACAGTTCCACCAGGAACCACTAGGAACCGGTTCTGAGTCTTGGA
>104.lm_ll_15414
AATTCTAATATTTGTAACAGACTCGGGTATTGATGACATCAAAAGAGCTAAGAACTGGGCTGTAGATGGAATATTTAAATGTAGTCCAATTATTTACTATCAACTGTATA
>104.lm_ll_15505
AATTCTATAACTACCTGAGCTTTGACATTGGCCTGAGCAGCATGAACAGCCACCACCGCTTTGGGGAAACAGTGGCCATCATCCCTGGCACCACACACCACCTGCCAGAC
>104.lm_ll_15569
AATTCCTGATCTCAACATGTTACTTTCACCAAGCAATTACCTTATTAGAAGAAATCCAGCTGTTGGTATATCCAGAATACGACACAAAATCAACAAAGATGTAAGCTTTC
>104.lm_ll_15834
AATTCCTGGTTCAGCTGACGACAACCTTCCAGTATGCCAAGCTGGGCAAACCTGCAGAGCAGTGTGAGTATTGGGGAGTTATGCTCCTCTTGTCATCTGTTGGGGGCTCC
>104.lm_ll_16513
AATTCTTGTTAATCTGTCCATAGAATAATAAAACCACCCTCAACTAAAGACTATTGAAAGTAGTGGAAATGCGGCCAGAAGTGTTTCAAACTATGGCCCTTAGCGACGCT
>104.lm_ll_16747
AATTCATTTTTAATTACGACACTCAATTATAATATGCTAATCAGGCAAATCATTATAATACAGCTCCCAGAAAACGTACGTACAAACACACACACACAGACACACACACA
>104.lm_ll_16995
AATTCAATGCAAAGGAATGCAAGGTGATGGAATTACGAAAAAGCAAAAGAAGACTGACAAGTTCCTACACCAATGGGAGAAGTGTAAATTAAGAAAACCAAAGAAGAAAA
>104.lm_ll_17259
AATTCGTTTCCTCCTGGGCTGCTGCAACATACTCACATTTTTCATCTACGGTGAGTGTTACCTGTGCTGCGTGTCTTGGCGGGAAAGTGACGACGGAAAAAGAAAAAAAA
>104.lm_ll_17477
AATTCAAGCCATTGGGAGGGGATAAATGATGGTTAACTCTTGCATTAGAGAGGTGGACATAATAGGGGTGAGAGAAAGAAGAAAGTCTTTTGCAGCGAGGCCGCGGGAGA
>104.lm_ll_17820
AATTCATAAGTTGTTTTTCATGTAAAAGAAATTTTGGTGTTACTTCCCTAACAGTTTTCAGGCACGTCCTGCACCGATATCTTTGGGGGAAGATAATGAAAACTGAACGT
>104.lm_ll_17872
AATTCAGGTGCAGCTTCTTAATACACAAACAAAGTGCTCATATGCTTAACACAAACGTAATCTGAAAGGCAAATGGAGTCCTCCTGAGCTTACGGAATGTCCCTCACTTC
>104.lm_ll_17956
AATTCCTACAACTCTTGTGTTGGGAGGAGTGGTGTGGGGTGAAGGCTGTGCTTTGTGTGCCTGGCAACATGCTGTGTTTCAAATGAATGTTGCTTTACCTGTACTCTAAC
>104.lm_ll_18110
AATTCTTTACAGTAGTGTCTTATATTTTTGTGTAATGTTCCTCAGAAACGAAGAAAGCAACTAGTAGAGATGTGTCTGCTGATTCTGCAGTGAAGAAATGAACTGTCAAC
>104.lm_ll_18407
AATTCTGCAAGATGATGGAATCGGTCAGCCCTGAAGATGAACACCTATTGCCCTGTTCGAGCGCTTGAGTTGTACTGCCGTAGGACATCCTCCACTGTCCGTCCCAGGCA
>104.lm_ll_18794
AATTCTTAATGGTACTTTTGCTACTGATGGTACAAAATTCGAATCATATAAACACCTTGCAGAGTTCTATTGACATTCGCTGCAACGTGTGAAAAACAGTCGAGATGAAG
>104.lm_ll_18986
AATTCACCTTTTGTAATATCAAGAAATATATACCATATCCAGAGAGTGTTTTCTTTTTCCTAACCCATTTTTCTGATGATACAATGCTTTTTAATGTAGTACCATATCTG
>104.lm_ll_19055
AATTCAGTCATTTCACACTGAAATTCAGTGCTCTCCTACTGGCAATTCACTTCTTGTGAGAGTAAGAGCTTCAGTGCCTGGTAGGCTATAAAAAAGGAAGGAGTGTGCGG
>104.lm_ll_19896
AATTCAGTTCACATCGATCATTCTCTGCCCATATTGTGGCAAAAAAGTGACAGCTCAGATTTGTTACTGTTGATGCACTTGTTCCCATTGAAACTTTGTCAGTATTTTGT
>104.lm_ll_20209
AATTCTCTTCCTGCTTCTGTATTTCCTCCTTCCTATGACTTGAAATCTTTCAAGAGGGAGGCTTCAGTACACTTATCCTTTAATTTTTGACGAACAGTTTTGTCTCTGTT
>104.lm_ll_20572
AATTCCTGACCCACAGTTACCACCTCCTCATCCTCCATCTTGGCAGGGAAGTAGAGGGTCTTCCTGGTGGAGGTGCTGGTGGAGGGCTGGCCGCCGTCGGGAGCACGGCC
>104.lm_ll_20579
AATTCAGTATGGAAAGTTTAATGAAGAATAGAAAAATAGAATAAATAATGTAAAGAACAAGTGCTTGAAACTAACTGGTGATCCTTCATCTCTCTTTATTTTGCAGGTGG
>104.lm_ll_20718
AATTCAGTTATCTTAATCACTCTTCTTCTATTCCCTCCAAATCATTGTAGTAAACTTTCCTTGCTCTGCTTGATCAGCTGACTTTCTTTTAACATCAATTCTTGTGCACT
>104.lm_ll_21058
AATTCGACTAATCTCTGTGGCCTTTGAAAACAGTCTTGACGAAAGAGCTAAGCGTTTAAGAATACGGGACCAGTAGTTAGGGCGGGATAGGACAGACTGGCAGGGAACTG
>104.lm_ll_21262
AATTCTATTTAGAGATTTTGAGAGTGGACTATCTGGTACTACGATTTCCCAGCAGTCCACCCGCCTCACTCGTCACTGCCACACTGAATGCCTCCCATCCATGGTATTAC
>104.lm_ll_21348
AATTCTCTTACAGAATATGGAGCATTTTGGAATATATAATATGATTGGTTACTCTAGAGCCTGCTACAGTATTTCTTTCCTGTAGGCTCAGTGTTTTCAGTTTCATACCC
>104.lm_ll_22132
AATTCCTTTATTCTAGAGGCTATACGTTTCGGGAATTACAGGAATCTTTCTTATCTTCAGACCGTCGGAAAAACAATGAGTTCAGAAAACTGAATAATGTGAACGAAAGC
>104.lm_ll_22898
AATTCCCGGTGCAGTTCCGTTCTCCGCATTTCTCCGGGAATACAACATGAACTGGAATCCGGTCAGGGCAAGGTGGCTGGAAAGAATACCAACCATTCCTACACAAAACT
>104.lm_ll_22970
AATTCTGGGAACTCCTTTCTTTAGATTTTGATCACCAAAAGGAGGCAAGACTTCTAAATCCTGCATTGGTAATGCCCCATTAAAGATTTCAGCTTTAAGGTAGATATTTT
>104.lm_ll_23016
AATTCTCACCAGAATGAGAAGAATTAATCCAGGAGTGCTTTTTTATGCAGATGATGAAGTGGTTGAGTGAACTGGCAGATGAGCTCCAAAGTTTGTTAGATGTTGTAGAT
>104.lm_ll_23191
AATTCTGAAAGGAGAGGTAGACTCGGAAGTTCCTCGATCCTTAATTTGTGTAATGTATCTGAGGTCTGTGTCATTGGGTTATTCAGGTGGCAGGTTATGTATCAGCCTAA
>104.lm_ll_23641
AATTCTGTCCTGTCACCCACTCTCTTCCTATTATTCATCAATGATCTTCTAAACCAAACTTCTTGTCCTATCCACTCTTTCTCTGATGATACCATCCTGCACTTTTCCAC
>104.lm_ll_24043
AATTCACATCTTACCATCAGATATTCACAGTTTGGATCATCATTTTTACTAAAGTGTCTAACTAAGGTTCATATAATAGCTTCTGCAAAATTAATGATATACAATGAAAT
>104.nn_np_12461
AATTCATGGGCTCCACAGGTAACACAGAGGTCAGGATCACACTCCCGCACAGCCAGAAAACATGGACACTGCTTAGTATTACAGGATGCCTTACATCTACATCCAGGGAA
>104.nn_np_16996
AATTCAAACAATAGCTTGATAAGTCAAGAGGAAAGTGCATTGCACACATATAAACTTTGAATGCGATTTACTCAAAACTTGGTTTTGGTGATTCACCCCTTATCTCTGGA
>104.nn_np_19226
AATTCAGTCTTTTCTCCCTTTCTCTTCACCGCAGTCCAATCTATTTATGTTTTTCTTCAACACAACCCAATCTGCAATTATTTTTCTTCGACACACACAATCTGTTGTTA
>104.nn_np_19687
AATTCTTACTCAAAATGAATGCCAGAAGAATGCCGATGTGAATGCCACAAGTCCATGCCAAACACAAGAAGACAACTATACTGCAATCACTATAACATACAAACAAATAT
>104.nn_np_19871
AATTCCAACAACAGTCTCCGCTGACGTCGCCCACGAGAGAAGAGTGTGAGGGAGGAAGGAACGGAGCGAGGCGCGGTGAGGCGAGTCTCCAGGAAGCCCAAGCAGTGTTG
>104.nn_np_20470
AATTCCAAGTAATTCAAGTATGACTGAGCTACACAAAGATAATTGAATACATTAGGAGAGTAAGCAGTAAGGAATGTTTGGACCACAAGATGCTATTTCAGTGAAAAATC
>104.nn_np_20559
AATTCTTTGACTATTTAACTTCCAAAGTGGAGCACATTCTGACCCTCTTTCCTTTTGCAGAGATCTCCATTCTTAGAGACTTCAATGTTCACCACCAGCTTTGGCTTTCC
>104.nn_np_22214
AATTCCGTTCACATGCACTGGTAGTTATGCAGGATCACAAGGTAGAAAACTCATTCAAAGTACTCAATAATCACAGGAAGAAAACAAGACAATGTAAAAAAAAGATGAAT
>104.nn_np_22544
AATTCACCAAATAAGTTGAGAATGAAGATGGTAGTGCAGATGATAAGGTACAAGAATGATGAACATCTTTGTCCGCATGATGATATGACCATGTATTACCATGAAATACA
>104.nn_np_23009
AATTCATAAGATAGATACAGTAAGTGACTGATATATGAATTAAGATGGATAACTGAGCAAGTTGATGCGTAGATAGATGGGTGGATAGATAAGCTGATGCGTTGATAGAT
>104.nn_np_23022
AATTCTAGAAGTTTCTTCCATTGCATCTGTCCCCTAATTTTTTTTTCGAACACAATAAAGACAAAAATATTTGGTGGCAATGATTTACCTTCCAGTCCACTATCAATGAT
>104.nn_np_23335
AATTCGGTGAAAATCATGACAAAAAAGAATATTAAGAGCGGAAAAATAAAATCTCTAAGAATCGGTAAAGATCGATAGAAGAATCATAAGAACGAGAAAAAAATAGATAA
>104.nn_np_25471
AATTCTACCGAGTTACGTATTCTGGCATAATAATATCTAGTTGCGCCATACTACAATATTTGCACCACTTCTGCGCTGCACTTCCACCACTACGTTCAAAAGGCTCTAAT
>104.nn_np_26251
AATTCTGCTTGATTTCAAGTAGTCTTCCTCTCCAATGGAAACAGAAATGTGTACATATATTGTATAAATGAAATGTCCCAACTGAACACGGAGGAGCAAGAATCCCAACT
>104.nn_np_29586
AATTCGGAGAACAAGGCTTAAAATATGAATAAATAGAAACAAGGCGTGAAGGCAAGATGAAAATGGAAAAGAAAAGGTTAAGAAAAAGTGAGAAACAAGAAGAAATCGAG
>104.nn_np_30429
AATTCCATAAATATGGATATTGATGATGACTGAAGCTTAAACATACTTCAGTACAAATTGCTAATTATGTAGCTGACTGTACAAAAGGACTTATAGAAGATGCTTGAAAC
>104.nn_np_30461
AATTCATGAAAACAACGGTGGGTTGGATTAGGCTTGATTTGGGTTGGTAAAGTTATGATGGATTATGTTTGAAGCTGTGCTAAATGAGCATGCATCTTGAACCTGAGATA
>104.nn_np_33984
AATTCAAGAATGCAGTGTGTTGTTGTAACAAATAATAGCTAAAACATAATGAACTCCACACAGCAACAGCAACCAGATGGATGATGCAGGACAGCCCATGTGCAGCCACT
>105.lm_ll_366
AATTCATCTGAGGGTCTCCAGCTATTTCTTCTCTATTGTGCAGAATGTTTGGTGTAGCAGTACAATCATGTAAATTCCTGGTATTTTCCTCACTGTTCTCATTCTGATGC
>105.lm_ll_637
AATTCTTTACTATAAATCTGAATGCACTGTACGCACTGCGGTCTGGTCTGGCCGCGTGGAATGATGACAGGTCACGCACGTCACACACCACTGTATTTTTTTGGACTCTT
>105.lm_ll_831
AATTCCGCTGGTCACTTGAAGAAACCGACATGTTCTTACTATCGCTGCTGGTGTAAGGGGCGTGTGGTAGATACCTCAGCGATCAAACATGGATTAAACACACTCAAAAG
>105.lm_ll_1078
AATTCCTAGAGGGAGGAGAGCATCAGATATTCATAAAAGTCTTAAATACAAAAAAAAAATCACATAACTCATATAACAGTTTTATCCTGATCAGACAAGATTAGAATACA
>105.lm_ll_1156
AATTCCTTCAAGAGGAAGGTTTCAAGACACTTATCCTTCAATTTTTGACTACCGCTTTGTACCCTTTTATGGGACTGGCATCTCAGTGGGCTTTTTCATTGAATTTTTGT
>105.lm_ll_1164
AATTCTCGCAATCTTGTCTCCTCTTCACATCCTCCTTCATCTCCACGCTTTCTTCATCTATTCTGCATCTATCTTCATCTTCATAGTCTCCTCCTCCTCTTCTCCTTTAA
>105.lm_ll_1397
AATTCTTCCTCCCTTTCCTCCACCTTCTGACTACTTCATGCTACCCATTAAGATCCTTTGCAGTGATTTTTTTTCCATGTGCTTGCCAGCCTAAACCCTCAGAAGGCTTA
>105.lm_ll_1433
AATTCATGAGTACTTTGACACTGTTTTCTGAAGGGGACAGTGTGGTGGTGGTAGTGGTGATGATAGGAGGTTGAAATGCTTAGTTGCCATATTTTTGTGAAAATTTCACT
>105.lm_ll_2082
AATTCTCCCCTCCCACAAAAACTAAATAAACTTTTTCACTCCATTGTCCTCCTCTTCCTGCCTTCAAAAAATGAAACTAAAAAGCAAATGCAGCTTTTCTTTTCTTTATC
>105.lm_ll_2098
AATTCGCTATTTTGGTGTCATCAACAAACGTCGATATTATGCTGGTAACACCCTTATCTATGTCGTTAATATGAACAAGAAAGAGAACAGGTCCTAAGACTGATCTCTGT
>105.lm_ll_2277
AATTCCAATGAGCTCAAGGTTTGAAGGTTTGAACAACGGTGCATTATGAGGAGAAGAGTGCGAGTTGCTGAAGAGGTAGGGTCCCTCCACCCTTTCTGGCACATTTGCAC
>105.lm_ll_2490
AATTCCCAATTAATGGTGGCATCTGTAAGCACAAATATTTAGGTAAGAGTTACGTATTACAAACAAAAAAATCCTACATTTACTACATTTTCTTTTAGAAATTGTCATTT
>105.lm_ll_2638
AATTCCTTCAGGAGGGAGGTTTCAAGACACTCATCCATCAATTTTTGACCACTGTTTTGACCCTTTTATGGGACTGGCATTTCAGTGGGCATTTTTTTTTTATTAGATTT
>105.lm_ll_2689
AATTCCTGCATCACTTGTTAGACCAGTAATTTCAGTGATGATGATTTTGAACAATATGACCAAATTTCCATCTTGTCTCTGCTTCATGGAACCGCCTTGAACTTTTCAGC
>105.lm_ll_2708
AATTCGATGTAGTTGATCTGATCAAACCGTCTATGAAAACGTACTGTACATTTACTCAGGAGCGTGTGGGTGTGGGACCGAGGGGGAGCGTGGCGCCGCGCGGCACCTCC
>105.lm_ll_2771
AATTCGGGTCTCCTTTCCTGCCAACCTCGCGGTAAGATGAACTTGAGATGAGGCATACTCGTACGTACTGTCAAGGACACTGCAAGGCTAGCACTTTTTTTTTTTAAGTA
>105.lm_ll_2897
AATTCAAAATTTTGTTTGAAAACCAACTTGTTAAAAAAGAGAGGCATTCAGTAACCAAGGTTCCACTGTACCTGTGTCTCAACAGAGACGACCAGGAAACAATAAGGTTG
>105.lm_ll_3101
AATTCCAAACACTGTAGAATGAAACAGCAAACACTAAACACTGATAAGACTTGCAAATCTGATCTGGCACATGACAGTAATAATCCATCCTCTGCAAAACTGCCACCACT
>105.lm_ll_3469
AATTCTGACTTATACTGTAGACTGATGGATTGATAGTCTTGAAATGCTGTAACCTCAGGTGCATTGGTAGAATCTGATTTATTCCCTAGCTTGTGGTAGGTTGCTGAAAT
>105.lm_ll_3740
AATTCGGTAACTATGGCATTCAATTTTACTACTTGTTTTGTGTTTTCTGTCAGTTATAAGTCATAGGAGCATAAGAATATATAAGAAAATAAGGAAATAAAAAGAAATAG
>105.lm_ll_3853
AATTCTGAAAACTTCCCCATACCTCAGGCACCCTAAATGACTGAGCTGGTTCCCTTAGGGTATTCAAAACACTGTCCACCCCATTTTGACTATTCTCAGGAGGATCACTA
>105.lm_ll_3978
AATTCTTAAGGGGAGTGGAGGATACTTTTCCTTCATATAAGAACATAATGGAGGAAATGAAGAGAGAACTTCCCATTACCATGTTTTTAGCCACCAAAGGACATCACCTC
>105.lm_ll_4099
AATTCTTTGTTATAGTGTGATAATAGTACATTTGATTTTTTTAAGTACCAGGAAATGAAATGAATACCACTAAGAAACATTGTTATAGTTTGATATTTTCTGTCCATGAA
>105.lm_ll_4102
AATTCCATGTAGGTCAAGATCCTTCATTTTGTAGTTTGATAAACTGACACAGCAGGATGTGTGGTTAGTGCTGGTCACTGCCACATCATGAGGCTCCTGATGTAAGCATA
>105.lm_ll_4470
AATTCCTAAATAAATAAATAGACAACCAGGTTGTGACAGACTCAAGAAATGATGGGTTTTGGCTCGCTGGCACATCCCCTTGAAGTGAAAACGCGCAAAACATACATAAA
>105.lm_ll_4505
AATTCATTTACGGTACATGTAATAAAAATCGAACAAGACCTGGTATGCTACAGAGAAACCGTCCGCCATTTTTAGGATGCAGGCAGAAAAGCCCCGGGAAATTATATTTT
>105.lm_ll_4576
AATTCAAACCTATCCTTTGAAACACAATGAAAACCTTTTGAAACCCTTTGAAAACCCTTTGAAACCCCTTTGAAAATTATTGAAAAGACTTGAAAAACTTGAAAACCCTT
>105.lm_ll_4670
AATTCACACCATGCAATACAAACATATGAACTCACTCACCTTACAGTTACAGATGAGACACTTGTAGTAACCAATAGTGTTGATCCGAGGGTGAAACAGTTCCCCATTCT
>105.lm_ll_4750
AATTCTCTTCTTTTACACAAACCAAGATGTCGAGTTTTTCCTTCAACACAAACTAGGACATTGTGTTTCTCCATCAACACATCCTAAGACTTTTTTTTCTCCTCAATACA
>105.lm_ll_4781
AATTCCTCACTCCCTGGGGCGTGGGGCGGGGCGTGGCAGGAGGACGTGGGGAGACTTACAGTAGAGAGGTGACCAGTGTGAAGGCTTCCAGTGTCTTCTGAGTGTGAGGT
>105.lm_ll_4971
AATTCCTCCTTCCACACTGCCATTGCTATTCACACATCAGAAGCCCTCAGTTAACTCACACCTGTCAATCTAATAATTTCCACATTACCTGGACTCTTTTTTTTTTTTTT
>105.lm_ll_5288
AATTCAAACAAGGGAAACAAGGTGGAATTTGAAAAGCACATGCTGTCAAGAGTAGCTCATCAATCCCTGCTTTACACAGACTTGTATGCCCCAGTATTTCCTTCCAGCCA
>105.lm_ll_5318
AATTCTTAACATTTTAATTTCATTTTTCATTCAGGAGCCCCCTCCACCACCACCACCAGAGAAGCCATGGTCAGAGGTTGAGTCATCAGTGGTTCATCTGACTGATGAAA
>105.lm_ll_5322
AATTCCGTAGTCTCTAATGAACAAGTAACAGAAAAATCCTTTTTATATAGAAAATCTATACTTTTTGTATAGATACTATATTTTATACTATATTTTTTTATAGAAAAATC
>105.lm_ll_5508
AATTCAGGCGGGGGGAGATGGGCGGTCTGTGTCATGGGGGTGGAGGGTGGGGCCTTTGCACCTCCTGACCCCAACCGAGTGACCACTTCCGTCTTGACGGCCATGCTCGG
>105.lm_ll_5643
AATTCCAGAGTTACAATTAGCACCAGTATAGCATAAAGCACAGCAAGGAACAGCACTTCCTTCCCCGCACCGCCACTCTTTTCCGTAGAGAGAATGAGACAGACTGGAAG
>105.lm_ll_5825
AATTCCCTAAACTCCCTGTAGCACTTACGAGTCTGCACCACTATTTATCTTATTTGCTATTCTCCTTAAGTTACATTATTCTTGGAAATCATCTCGTGTTAGTTACTAAG
>105.lm_ll_6233
AATTCCAGGGAATAAATACAACTTAAAACAGCAAAGCTTAATGCACAATTTTTTCCTTTACCTTTTCAATGCATTAAATTATTATCTATTAACTGAAGAAAACCACTAAT
>105.lm_ll_6503
AATTCCCTGCCTGCTTCTGTATTTCCACCTTCCTATGACTTGTATTCCTTCAAGAGGGAGGTTTCAAGACACTTATCCACCAATTTTTGACCACTGCTTTGACCCTTTTA
>105.lm_ll_6755
AATTCAGTGCTGTTTTTGTTTATCAATTTTCCTTCTCCTTCTTCCCCTGTCTCTACTGCTTGCTCCTCAGATGTGTAGTCAGAAGGCAGCTTTACAAGACCAGCTTGGGA
>105.lm_ll_6777
AATTCACGTACTGAAGAAACTGGCAAATCTTTATTAGTATTTATTGATATCTGATGTTATTAGCCTTATTAGCTGATAGAGAAACTTTCTAGAGGGAATTTAAGCATCAG
>105.lm_ll_6988
AATTCCTATATTTATTCATATCACCTTTACTGCACAAGATGCCTTCTATATTCCTGCTAGATGAACAAAAGCAAACCTGGGAGAGGACAAAAAAACATAAGAGACTGTAA
>105.lm_ll_7097
AATTCACTTGTAGTGGAAGGTGATTCTTATTGCATACTGTCAAGTTCCACTCCAAATGCAGGACACTGTATTTGTTGATAAACTTGAAATAAATTTATGTTCCATTCCAA
>105.lm_ll_7299
AATTCATGCATCTCAGACCTCTAGCAAACTTAGCATGGGTTTATGATGCTGATGCTGATGATTATCGTATCAAGGTTGATTGTTGAGGGCATTTCTTGAATGTATTTCTC
>105.lm_ll_7500
AATTCAAAGCAGGAATAAGAAGAGCGTTGACAGACTGCGGCGCACCCATGTCCCTCCCAATGACTCTCCGCCAACCTTCTGCTTCCGACCCTAATCGCCATGCCCCGCAG
>105.lm_ll_7663
AATTCCTCTGAGTTTTTGTCGCCAAACTCCTTGGTGAAGTAATCCAGCAGTGACATCTTGCTGTTCTTTTTGATTTGGTGCAGTGAGCAGGTGTTCAGGATGGGCTCAAT
>105.lm_ll_7781
AATTCCAAGCAACATAACCTAATCATAAGTTCATAATGAAAGTTGTAAAGCAATACACATAGGCACATCACAATAACCTTAGAGGACTTGGCACTGGGATGCCAACCTTT
>105.lm_ll_7971
AATTCTAGAGGAGCAAAAATTCAGAATAATTTCCTTAGAGAAACAAAAGTGACTTTCTGAAGACCAGAGTTTGGGAGAGTCATTCCACTGATCAAATATCAAATCCACTA
>105.lm_ll_8071
AATTCCCCATTAAGGGAAGAGGTGGTTAATATACTTGCATAGTAACAGGCCTGACTCAGTATTGTTCCATTTGTTTCTACTTGTGCTTATTTTATTTATTTTTATTAAGG
>105.lm_ll_8524
AATTCCACTATTTCTTTATTTATCTATCTATTTATTATTTTAAGGTATCCATTAGGAAAGCTCCAACAGTATGCAACATGTTTTGCCCAAAATATTCCTTTATTGTTGGA
>105.lm_ll_8907
AATTCTGCACCTTTAAATAAGGAAAAAAGGACAAAAAAGCTCAAATGACAGCCTTAAATATTTGTAAACTGAATGTCTGTAAATTGCAAATCATCTGTATTGACACAAAC
>105.lm_ll_8976
AATTCTCTCCCCCTCTCTTAGCAGCATGCATGGCTCAACCCCAAGCCTGCACTAAAACCAAGTGGCGCCCTGGGAACAATACTGAACATTTATGAAATATCTAATTTTCA
>105.lm_ll_9040
AATTCAAGTTATAGGAAGGTGGAAATACAGAAGCTGGCAGGGAGTTCCAGAGTTTACCAGAGAAAGGAATGAATGACTGAAAATACTGGTCAACTTTTGCATTAGAAAGG
>105.lm_ll_9240
AATTCGCTATTTTGGTGTCATCAGCAAACTGCGATACTATACTGGTAACACCCTCACCTATGTCGCTGATATAAACAAGAAAGAGAACAGGTCCTAAGACTGATCCCTGT
>105.lm_ll_9254
AATTCCTCGATAGCCGAGCTGAGGATGAAGGCTCGGAAGCACGCCGAGGCTCTGGGTCTCACCACGCCGCAGACTTAATTCCCACAGACCAGACGTAGCCTTTAATATTT
>105.lm_ll_9287
AATTCCTTCTTGCAGAGCTGCATGTGTATAGTTTATTTGATTGTGAGGATATGGTTGAGTGAAAGGTTCACTGCTACTACGTTGGTTATTGGTACATTTGGTATGTATAG
>105.lm_ll_9366
AATTCATTACAATAAAACACATGATAAATATTCAAACCAGAACAAGCATTAACTAAGTATTGCAATAAACACAATGCTTACTTTATTATCAGACAGGTGCAGTTCTTGTA
>105.lm_ll_9428
AATTCACTGTGACGCGCATGGCATTGCAACACTCTGGGATAACAGGACACAGGTGGACGGCGAGCATCACCCCTCACCTTTATCTGGGCAGCAATCACACTCAGGTGACG
>105.lm_ll_9454
AATTCGCAATTTTGGTGTCATCAGCAAACTTCGATATTATACTGGTAACACCCTCATCTATGTCGCTAATATAAAACAAGAGAACAGGTCCTAATACTGATCCCCGTGGT
>105.lm_ll_9886
AATTCATTCTTCTGAGCAGAACCCTTGAGATAAATACCCCAGCCTGCTACATCAGATGGAGCCATAAGGAGGTGTTTATCTGTAGTGATAAAATAATGACTGTTTATGAA
>105.lm_ll_10060
AATTCCAGGATAAGGCAGTTAAAATTTAGCAAGCTGGCCAGGATAAGGCAGAGACATGTAAGCACCAGTGGCTGGCCAGACAAGGACAGACACAGAACAGTTTGAGAAGA
>105.lm_ll_10188
AATTCAATTCTTGGAATTATTTGCTTCCAAAGAATCTGTCAAAAAATTTCGCATTTAGTATTTGTGTTTCACTTCCCTCATTAGTAAACATTATGACCAAGCAGTCTGAG
>105.lm_ll_10191
AATTCAATTAGTGACACATCCCAAAGGCAGCAATAGTAAGCATCCATGGCATCCACAGCACTCCTCTCCTGCAGGCAGCGGAGTGCTGTACAGTAGTCGATGTTCTCTAG
>105.lm_ll_10396
AATTCGAAGATATATTTTAGTTTGTGAAAAGCTCTTACTTCACAAAATATTGGAGAGAATGGTGAAATCTTTTTGTTGTTCCTGCAAAGATAAATCTGATATCTGACAAC
>105.lm_ll_10514
AATTCTTATTTGGTAAGGTTAATAATGGTTTCAGGAAAATGTTCTTCGGTTTGTTGCAATAGTTGTGGGTAAGTTAGGTGACTGAAAAATGTCAGTTTGTTTGAGTTTTT
>105.lm_ll_10589
AATTCAAGAAGCGATACTCAAACGATAGTTAACATGATTTAACAGATAATAAGGGTTGATAGCCCATCGAAACAGTCTTCACCATGACTTGTCTTTACTCTCCGCAGCCT
>105.lm_ll_10653
AATTCACCAACTTAGTAGCTATTTGCTGGTGACTGTTTAATAGTAACATGCAGACATATGGGGATTAGGATTCTGGAATGTTGGGCATCTTGCTATATTGATTAGTTGAA
>105.lm_ll_10684
AATTCCTTTCTGATCATCAGTCAGCCTGTCCACAACAACTGCAAACAAGAACGGGCTCAAGGCCGATCCTGAGTGCAGTCCTACTTCCACTCCGAAACATTCAGTCATCC
>105.lm_ll_10699
AATTCAGTCTGAGGTAAATGAGTGAAATATGCAGATTTGTGTAGGAAATTTATTTTATACTTCTAGATCATTGATATTTTTGGTTTAGGAGGCCAGTTTTATCATTGTAA
>105.lm_ll_10726
AATTCATGTCATCTCCTTGGCTTGGATACTTAGCCCGTTTTGAATGGCCCACTCTCCTTCAGTGACAATGCAAATTGTAGCATTTCTCAGCAAATCTTATTGATTGGTAA
>105.lm_ll_10737
AATTCATAACACGTTCCTGATGTGTCTTGGGGCGATCTTGACGCGTAAATTAGGTGTTGGTGAGGATAGCATTGGCTGTAGCAAATGTCATCCATGGTTTCACTCAAGCC
>105.lm_ll_10875
AATTCTACATCTTTTTTGAAAACAGTGGTCTATTTACTTATAAGTGATCAGTAAATGTGGCCAAATTTGAAGTTTTCCAGAGTTGTCAAATATGAAGTAGATATATACAG
>105.lm_ll_10952
AATTCTGGGCCGTTCCACCAGATCTTGCTATTGCACAATTCATCCGCTGTCATGCCTCTAGATGCATGAGTTGCTGGGTTATACTGTGTCTCTACAAATTTCCACTGATC
>105.lm_ll_11083
AATTCCCTAACAATGGAATGACACTTGTAATCTCCGCTGTTGGTGCATGAATTATGGGGAGTCATCAAAATCCTAATATGTGTCCAGAGGAGGCTCTCCTCAGGGACAGG
>105.lm_ll_11131
AATTCAAAGCTGCTGCTATATATGTATATATCCGGTACATTTACATTTTCATCAGGGTGATTTACTGAGGAACTGCATGACTGTTGCCGTAATGAAGTAGTGTCACGCGA
>105.lm_ll_11164
AATTCGCCCTCGACTTTTTTCCCTACGGTGGATTCTTCCTGTTGAGAGAAAGAAGACACTATCTCCTTAACACTCTTGAACTCCGTGGTCACCACACCCTCGCCGCTGAG
>105.lm_ll_11430
AATTCCTCCTGCAAATTGTTCAATATCTGTTATAATTTCTCTGTAATATATGTTTTCATCAGCTTTCCTTCCAACATATGCCACTCATCTCAGTCTGGCAAACATCATCC
>105.lm_ll_11436
AATTCGACGAACTAATCATCTCTGCAGCCTTTGAAAACAATCCTTTTATTAAAACATTTTCGTAAAAAAATATTCTTTTGTACAAGAAAGGATTTTATATTTCTATTATT
>105.lm_ll_11448
AATTCTGTTGGCAGCCCTGTCATTACTTTATCAGACTGGATTAAAACATGAAGGGGTCCTACATACACTCGGAATACCTGATCTGTTGGAGAGGAAGAACAATGATAGGG
>105.lm_ll_11720
AATTCTCCATGTGAGTTGCTGCCTCCCTGGTTAAGAGTGTTACTAGTGGCTGGTCAGCTCTGGGTGATGGTGTAAGTGGTGGGTGCCAAAACAATATAAACACATATCTG
>105.lm_ll_11829
AATTCATTCAAAAGTCCACCACCATCAACACAAAGGTTTCAGCAATTCCACATTCTATTTAATTATCAAACTCTAATAGGATCAAATGTTACTGAATTTTCCCCTTCTGA
>105.lm_ll_11928
AATTCATGTGTAAATGAGGAACTTCACAAATTAATCTGTATGATGGATAAAGCTTTGTAATTAAGTTACATATAAGGCTATTTAGCTAAATAGCTACTGATGACTTCAAC
>105.lm_ll_12300
AATTCAAGATAAATAGTGATTCTGCCAAAAACCAGTTGACCTAAACACTTAAGCTCTTGTTTTGTTTACTTCCCTAATGCTCACCCATACATCCATCCAACTTTCTCTTC
>105.lm_ll_12413
AATTCCTTCATCATCACACCAGAACCCAAACCATTTTTGTGTGTATGTATTTATTTAGTGAGGTGCCAATCTCTAATATGTGTAGATAGCATGAGCAGATGTGGTAGTTC
>105.lm_ll_12493
AATTCCTCTTCTGACAGCATGGAGCCAAATGGCATCACTCCCACTATCTCTGAAATTTACAAATACAGAGAGCTTCCTGATATCCAACACTGTATTATACAACATATCAT
>105.lm_ll_12656
AATTCCACACAAAGAGTCCTCCATCTTCACTCCCAGAGACAACCCATGTTCCACAGGGGCTGATGCAGCTCCGTAGCTGTTCACGCACGTTGAGAGCACCGCGAAGGTTG
>105.lm_ll_12685
AATTCCCTCTCACTCTAAAACAATCTCTATTGCATTTAATAATGTAGTATTACATAAGGGCTCAGGTTGAAAACTTGGTCCTCAGGAAGGAGGTGACCAGCAGGCAACTC
>105.lm_ll_12712
AATTCCTGAAGTGTTTAGAAGTAAAAGAAATTTAATTGAAACATATAGATATATCTAACTTGGGTTGAGATCCCTTAGAAACAGAGATATCTGTCAGGGCACTAGACACA
>105.lm_ll_12717
AATTCTTCACTACAAGAAATAGTTTGTCATGTGCTCTTCGTCACTTAGCCAGCGGGGCGTGAATGTGACGCGAGACAGGACAAGGTATTATTGACAGGTTCTCCCATTCA
>105.lm_ll_12742
AATTCACATTCATTGCAGTGTTTTGTTGACTAAGCAGTATTGGTTGTTGGTTGCATTGGTTGTTGGTCTGTTATGTAATAATTACTCAAAACAGATCCAGCACTTGGCAG
>105.lm_ll_12809
AATTCCAGCGCGGCAGGAGGCGGAGTCTGCAGTAACTCCGGCTCGAAGTAGGCGGGGTTGAAATAGAGTTTCCTCCGCGCCTGTGCCTCGTGGTTCTCTGCTGAGGTCAT
>105.lm_ll_12833
AATTCCAGACAGCCCCTAATTAGGCATCATAGAATGTGTAAATGTTAAATAATGCGTTATGAATCTCCAGGATGCAGCTGAAGGGGTACCAGCTCATCGGTCTGAACTGG
>105.lm_ll_13034
AATTCCCTGCCTATCATAAAGGTAAATGAAAGGGACAGAATGAAGGGACTGGGAAACTCCACTTCTGTATTTCCATCCTTACAATGAGTTGAGGTACATATTTCATCTTA
>105.lm_ll_13040
AATTCAAGGTATAGGAAGGTGGAAATACAGAAGCAGGCAGGGAGTTCCAGAGTTTAGCAGAGAAAGGGATGAATGATTGAGAATACACATCGCCTCAAAACAGTGCTGGG
>105.lm_ll_13260
AATTCCACACGCTTCTAGTCTGCTGCCACCGATCATCCTTTCACTAATAAGTAATCTTACTTAACCTTGGTGTCCTATATGTTGCAAAGCGAGTAACTAGCACCTTATAA
>105.lm_ll_13337
AATTCCACTAACACTGCTCTTCTAGACAGGATAGAATCAAAATAATTTTTTTCTATCAACTACTCTCCTGTAAGTGATTGTCTTAAGTCTCTCTCATCACCAAAATGTTG
>105.lm_ll_13647
AATTCAGGTCCAGCGTCAAGAACCACTTTGCTTCTCCCAGTGCATTCAGGGTGTCATCGACACGAGGTAAAGGGTACGAGTCCTTCACCGTCACCTCGTTCAGTGCCCTG
>105.lm_ll_13649
AATTCGCAATTTTGGTGTCATCAGCAAACTTCGATATTATACTGGTAACACTCTCATCTGTGTTGTTGATATAAACAAGGAAGAGAACAGGTCCTAAGACTGATCCCTGT
>105.lm_ll_13655
AATTCTCCCTCCTTCCGTCTCCTATCGCCTAATCCACCGTCTATTCTATCTACCTTTCGCCTATTCCACCTTCTCTTTGCTCTAGAATCAGGCCCAGTACCCTCTCAAGC
>105.lm_ll_13678
AATTCTGATCACAGAGAAATGACTACATAATGTATGATAAAGGCAATCTGATTGGCCACTAAATTGCCCTTTCTGGCCTCTAAAGATGAGCGACATATCCCTAGTTGGAG
>105.lm_ll_13795
AATTCTCTATTTTGTTGTCATCAGCAAACTTCAATATTATACAGGTAATACCCACATCTATGTCGTTTATATAAACAAGGAAGAGAACAGATCCTAAGATTAATACCTGT
>105.lm_ll_13830
AATTCAACTATCAGGTATGGATTATTTGTCTTATCGAATCGTGCAATATTACGAATGATTCAGGTTTTAAGACAACAGGACACTAATCTAACCTAGCATTCATTACCTAA
>105.lm_ll_13954
AATTCTGATAAGCTGCAGTTTAATTTTGTTTTCAAGCAAATATTATTTACAGGGTAACCGTCAGGTAGTATACATCTAGTAGTTGGGGTATGGATTATGAAATGACTTGT
>105.lm_ll_14154
AATTCGTTGTTCTCTTCTCTTTTTTCATCCTCTTCCCCCACAGAGTTCTCAGCACTGGACGGCCCATTGACGCGAATCGTGTAGCCAGGATAGGGTTTGGGCCGCGGTCT
>105.lm_ll_14155
AATTCCATCTTGTCTTGTAAACATCTTTTGAACATTATTTCAAATTTAAATGAGTTCTTTGAGAGCCTGTTTTTAATTTGGTATACTAAATGAGCTAATGCACAGTACTG
>105.lm_ll_14344
AATTCCTTGCCTTGTCCTCTCTCGTTTAGTTTCTTCTACTTTTTCCCAATATTGCATCTCCCTTTGAAATCTATGCCGTTTGTTCTTTGATGTTTGCCAACCTTCCATTG
>105.lm_ll_14763
AATTCCCTTGTATGCTCTAATCTTTGCAATCTTTTTCACACAATCTGTCTTTGCATTTCACACTTTCTCAGTTATTTCTTTTGTATTCTTTGTTTCCAACATATTAATAG
>105.lm_ll_14771
AATTCCTGAACACATATGTCATGTTCTGACTGCATTCTTGTAAGAGGTGTGTGACCAATACAGAAAGACTTCAAGGGGTACAAAGATTAAAAAGTTGAGAACCCCTGCCA
>105.lm_ll_14798
AATTCCTTTCATGGAAAGTCATATGCCCTGAAAATATTTCTTTCAGATTCCACTATGATTACAAGTTTACACCACTTTAAAGAGTCAAAAGATTTTTCAATGATAAGCAA
>105.lm_ll_15324
AATTCCAGTAGTTGGAGGCTGATTCTTAGTAATACACCAGGGATCTGTTTTGGGACCTGTACTATTTCTTGTTTATGTTAATCACGTAGCATTACTGTTTCCTCCCAGTT
>105.lm_ll_15372
AATTCAATACAAGTCTGATCTTGAGATAACTTGAAATGATGAAGGAAATAGTAAAGAAAAGTGGCAAGTCCAAAGAACACAACTTAAAAGAATGGACAGTAAAAATTAAT
>105.lm_ll_15396
AATTCAACACAGATAATTTGTGAAAATCTGGGATTAATTTTTTTAAGTGCACCGAGGTGCACAGCAGTTGAAGCCTTGAGAGGTGACATGGGATGGAGCACCTTTAGAGA
>105.lm_ll_15520
AATTCAAGTCAGAAAACGTAATTCTCACTTTGTTCAATGCGCTTGTCCGACCTCATCATGAACACTACGTTCAGTTTTGGTCACCTTATTACAGGAAAGATGTAGACTAG
>105.lm_ll_15651
AATTCTTTGAGAAGCCATAATTAACAGTTTCAAAGTGGCAAGTAATTAAAATTAGACAGGTTTATCAAACCAATACAGATTCCATGATCACCTGATGCACCAGCAGTACC
>105.lm_ll_15691
AATTCAAAACATTTGCCATAACACGGGTATCATTGTTGCTTATTTCCATGTTAAACGGTATTCTGTTCGGGATAGCAAGTGCAAAAGACTAATACCCCTCATTATTTATA
>105.lm_ll_15698
AATTCAACCTCAAGAAGATGTGGAAGTCGCCCAATGGCACCATCCGCAACATCCTGGGTGGCACAGTGTTCCGAGAAGCCATCATCTGCAACAACATTCCCCGCCTTGTG
>105.lm_ll_15717
AATTCAGGAACTTGCAATAGCAGGGACCATGAAACTTAGCATCTAATCAGCCTTCTGTTCTCTGGACTGTAAAAGTACCTGCATATTTTTCTAAAGCTGGGCGGTAATCC
>105.lm_ll_15764
AATTCACATGCGACACAGACAACAATTGCTCTATCGCGTTTTCAGATGTACTGGTGACTCGTTATAATAATCAATTGGACACAGCAGTTTACCGCAAACCAACTGTCACT
>105.lm_ll_16372
AATTCCCCAGATTTTAACCCTATCAAGAATATCAGGGGGCTTGTCAAGAGATGCCTCAGGGTGAGGGTCACCTCAACCTTGCCTAAGCTCATGGAGCATCTCCATGACAC
>105.lm_ll_16498
AATTCACTATCTTCCCAGATTGCAACAATCATTCATGGAATACATTTGGTGAGATGGGTAGCAGTCAGAAAATACATACTTCAATGGTAAATTACTATAATTAATTTTAT
>105.lm_ll_16657
AATTCTACAGATGGGGCATTCACTTGGGCAACAGAGGCAGAACTTGATGCTACAGGTAAAGTAGTGGAGGTGGATGCAGCCTCAGTGATGGTAGTAGTGTTACTGTGATT
>105.lm_ll_16701
AATTCCTCATACTCATCAGTACTAAGAAGTGGACTTTGTTACATATATATTGAGTGTGAAGATATGTGGTAAAAAATAAACTCGAGTATTTCTACCCAAATGAGTGTTTA
>105.lm_ll_16755
AATTCTCAAGCAACCAGAATTTTTTCAAGGGAAAATAAATAAATAAAATAATATTTAAAAAATCATGAATATTTGAAATTAGCACCAGGCAAGCAGTGCAAGTGGAATGT
>105.lm_ll_16797
AATTCCTTGTTCCTAGATCGGCAAGGTTGGTGAGGCCACTGACATGGTGTCATTGTTCTGGGGATGACATATGCTGTATAGAATAGACTCTGTTCTCTACAAACAATCTG
>105.lm_ll_16802
AATTCTCATTCGTTGATATGTCATTGTGTTGTGTTTATTCTAATGACGTGAATGAAATTAAGTTAACGTGCAGGTATGCATCACTGCTGTAGGCTGTAACGTTCACCACT
>105.lm_ll_16955
AATTCATCAGTGAATGTTATTTTACGCACGTGCTAAGTCTGTTTGTTAGGAAAGTACATATTCAAATTATTATTATTTAACACTCACCAAGTCTAACTTAATTTTTAGTG
>105.lm_ll_17246
AATTCTTGAAAGGTGATTATTTACTAACAGACTGCCAATTCAGGTTCAGAAAGAACAGGTCAACTGAAGCTGCACTTCGGTTTTGTCTCTCATGTTTACTCAAATTTGAA
>105.lm_ll_17444
AATTCACTAAGGCTGGAATACAGGAATATGTCTTCACTTACTTATATTCTTCACCAGTTAACTTGCATCTCTCCTGCAGACTCCTGAGATGCCTCCGTTTATGCTGGAGC
>105.lm_ll_17617
AATTCCCGGTTGGCTTCTTATCAGATGCAAGTCCACAACCCCTTTATGTTTGTCCTCATTTATTCTTTACTAGGCCATTAGGAGCTCAAAAGTGAAAGTAGAATAGTCCT
>105.lm_ll_17640
AATTCATACATAGATGACTTATTATTTATAATATTTGATACTACTGGAACTGTTAATCTTAGATACTTGAGTCTTCTGTCACAGGTAATTGATAACATGTTTACCAGTTA
>105.lm_ll_17671
AATTCACACTGACTTGAGAACTGAAAAAAACAATTATAAATATCTGACAGTCAGATAAAAAAACGCAGCATTTAATTTATATTAAGATGATATAAAGTATGTAATTATGC
>105.lm_ll_17851
AATTCAGTCTAAAGCTCTATAAATGCTTCGTTCTTACATCCTTAGACAGTACTCAGTGTAAAACTCTATAAATGCTTTGTTCTTACACCCTCAGATAGTACTCAGTCTAA
>105.lm_ll_17926
AATTCATAGGTGCCTTGTTGGTTTGCTTCTTAGTAACAACTGGATTTCTATGGATGAGTGGCAGCTGATACTGAGCTTAATTCATCTTAATTCATATGAGTTCAGTCATG
>105.lm_ll_17933
AATTCATCAACAGTGTAAGAAAGATAAACTAATAAAGAAACTGAAATTGGTTTTAAAGAGAAAAATTAAATATGAGCATCCATTGACAGATTGTAGCTTCATAAGTAAAG
>105.lm_ll_18363
AATTCAAACAGAAAATAGTTTGCTGTAAACAGAAAATTTTCATTCCAACAAACTGCAGGAAAGCAAACTGTAGCCAATAATGGTGGTTTACATTTAGTACATACTTTATA
>105.lm_ll_18381
AATTCAAGACATATCAAGTATTCTGCATTGTGGTGTACATGGCTGCCTGAGCATTAGGTTGAGAGTGGTCTGAGCACCATTGCGGCTCACTACTCACGCTGTCACGACTA
>105.lm_ll_18468
AATTCTCAAATGTTATATTGTATAATTAAGAATGCTACTTGTTACTTATGATAGTTGATTTATGATAGTTGATAGTATGACATAAACTTATAATCCTGTTCAATAAAAAG
>105.lm_ll_18511
AATTCTGACTATGTGACTATTGCATACAAGAGTTATTCATTGCATTTACATGAAAAAAGGAGAGGCGGAAGTGTCTCACCTGAGCAGGATGGGCAAAGTGAGCCGGAATT
>105.lm_ll_18717
AATTCCTGATATTTTGATTAAAAACAACAAAGGGCAAACTGCACTGGACATAGCATTGATGTGCGGCTCCTACTCAGTTGAGAACTGGCTCGTCAAAAACAGCATTGCAC
>105.lm_ll_18741
AATTCCTTTTTAGATTTGCTCTCATCTAATGGATTTGGTTTTATTGCCTTTTCTCTGGTTGAGGATAAAACCTGTTCCATTATTTTTTGAGTTTCAGGATTCATAAAGTC
>105.lm_ll_18765
AATTCCTAATCCTGTAAAGCACACCGCTCAATTGTGATATTTTGGTACAAAGTTGTCTTACATGTAGTTTCCATGATAAGTTACCGTCAATTATTGTTCCTAAGAATTAA
>105.lm_ll_18774
AATTCCTGAAACGCTCCTCTGCACTCAGAAGCTGAAGTGCAGTGCCTGACTGGAAATATCAAGGTAAAGACAGCCGCGCATGCTGTCTTTACCTTGGTAAGTAGAAAGAA
>105.lm_ll_18845
AATTCGATATAACTAGTGGTGGATGAGAGGCACGCCCACCGGAGAGTTGACAGGGCGGGGACGGATTTCGGGATGTCCCTGCATGGAAGAGTACGTTTGGGCCCCACTGC
>105.lm_ll_18981
AATTCTATAGATTTCGTGGATTTGTGTTCTGAGTGCACGATGACGTTAATAACTCACAATAATATAGTAACACTTCGTTCGTCCATTCATTCACTTACTTCCTCACTCAT
>105.lm_ll_19124
AATTCATCATACAGTAAATAGCATGCCATACTTGTGCATAGCCTGCCAGTGTGTATAGTCTTAATACAAAATAACATGACTATACCTGACCCTATCCTCAGATTTCTTTT
>105.lm_ll_19159
AATTCTCTCTTAATGTTACCTTGGGTTGCAGGGAGGACCTTATCATGATCCCCTGCACAATATCCTGGGAGCTTATGCTTGCTACCGTCCTGATGTCGGGTATGTGCAGG
>105.lm_ll_19205
AATTCAGTGATCCTTCAAAATATTCTGTCTATCTCTTCCCTACAGGATCTGTCTCAATCAACATCCACATTGCTCTCACCTGTCCCTGATACTTTCTTTCACATCCTCTT
>105.lm_ll_19603
AATTCATTCTTTTATAGACATCATTAATGGCCTACCTCATTATCATAAAGATGTATATTTTTTATCAATCAAATATTCTATTCAATTGGGAAACAGCTTTACCTAAGTAT
>105.lm_ll_19768
AATTCAAGTCATAGGAAGGTGGAAATACAGAAGCAGGCAGGGAGCTCCAGAGTTTACCAAAGAAAGGGATGAATGATTGAGAATACTGGTTAACTCCTGCATTAGGGAGG
>105.lm_ll_19813
AATTCTCTGGCTGGTGCGTGACAGAAATGGCAGAAGTGTGACAGTTTTATATTTGGGTGTTTGATTTTCAGCACTGCCACCAACACCATTGCTTTTGTGTAACTAGTAAT
>105.lm_ll_19993
AATTCAAGTCATTGGAAGGTGGATATACAGGAGCAGGCAGGGAGTTCCAGAGTTTAGCAGAAAAAGGGATGAATGATTGAGAATACTGGTTAACTCTTGCACTAGAAAGA
>105.lm_ll_20079
AATTCACACTCCACAAACCTCAATGCAGAAGTAGCAAATTCCACGCAGACCATAAGTGATGCATGGCTTATTCTTGCCCAGCCAGTAGTTGTCTGAGATGCAAACAAAGT
>105.lm_ll_20448
AATTCAAACTAATTAATTTAATAGATAGCACAATCAGTTAGATTTATATGATATCAATACTGATATTGAAAGTTGAAAGCAAAAAGAATCTGGATTAAGTGTAGGTCTGT
>105.lm_ll_20510
AATTCCTGGAAATGACAGTGCAGTAGTGGACTTCATATTTTGGAAGGACTTCAAGTTCAGCACCTAAACAAACACTTGATTTGTTTCACATTTTATTTACTAAAAAGACA
>105.lm_ll_20770
AATTCAACTTTCCAATATTATCTGATTTCAGTCACCTCATTTTCATTTCCTCTTGGAAGGGTCAAGTGGTCCAAACCATGTTTACTGTCCAGCTGCTCAGATCTGTTGCA
>105.lm_ll_20870
AATTCTGTAATTTGTACTGTTCAAGAAAATTAAATTAGCTAAACCATGCTGATTTAATTTTCATGAAATTGTTTGGACCGCCTTTTGCGATGGCTTCCAAAGCCTTCATA
>105.lm_ll_20927
AATTCACCTGCTGTGGGATATGCCTGGGAATCTGTTTCTTCCCGCTCGGCCTTCTCTGCTGCTTGCTGATGAGGGAGAGGAAGTGCTCCAATTGCCGCGCCTCCTTCGGG
>105.lm_ll_21264
AATTCTACTGCATGCATCTTCCCAATTTTATAATTCCATTATTCTTTGATTTCTTAAAAAAAAAAAATGACCATCTCTACATTTCATTCCTTCACCCTTAAAAAAATCAT
>105.lm_ll_21459
AATTCAAATTTTTGCCTCATTTCATCGTAATATGGGCTACTATTGGTTTTCATGTCAGGTAAAGACCTTTGCAAAATTTCAGTTGCTTATCTAATTGCTTTTAAAATGTT
>105.lm_ll_21665
AATTCAACAGGATCATAAGCCTTGTGAGGAATATGAATGGGTTTTAAATTAATGTCGACAAAACCGAAGCAATCACGCGAATCTCAGCCTCCTCATCTTGCAGTTCCATA
>105.lm_ll_21924
AATTCAGAGTAGTAGGGGGACTCGGGATGACTCACAGAGAAGTGACTCACAGAGTACGAGGGTGACCCATTGATGTCGACGCTCTCAGCAAACCTCACCCTCGAAGGATT
>105.lm_ll_21946
AATTCCTCCATTTTCTGCACTTCCATCTGTTTTTAACAATAATCCCTTTTCATCAGACACAGATAATACTACTTATCCTCCACCATTTCCTGACAGTCAAAGTAATCAAG
>105.lm_ll_21962
AATTCAGCCGCATCTAAGGATATTGCAGAGGCAGCAAAGTGGGATGTGCAGAAGGGAAAGATGCATTATCTCTCTTCTAATTAAGATAAATTGTGGTGATATGATGTATA
>105.lm_ll_22240
AATTCATTGGAGTTTTCATGAGTGTTTGCATGATTCCAGTCATAGTTTAAAGACTTTGCATCTTCAACAGACTTTACTGGGAGTCATTCGAGTTGTCAAGGGTGTCTGCA
>105.lm_ll_22253
AATTCAGATCTCCTATCCTGTTTTTATAGTGTAAGGACTGGACACTGATAAGTGATGATGAATGATGATGATGGTAATGATGATGATAACAAAACAACTGCATCCAATTT
>105.lm_ll_22410
AATTCGGAGAAGCGGTGAGCACCTGAATAGAGGACGTCCAGCATCTCATGTCGCGTCGCTCACTGGTCTAAGGGAAGATGTGTGAAATTGTCAACGCCGCGCCTGTGATT
>105.nn_np_5482
AATTCCAGATACCCTTCATACATATACTAAACTACTTCACATTCTCACATGTCATGCTCATCACACATCAATACTGTGAGTATAGTGAGTCTGACAGCACAGGCCACACT
>105.nn_np_6554
AATTCTCAAATGTTACTCAATAACCGACCATGACTGTCCCTACTACACCGGTTCTAAATTATGGATTCTCTCAGCATCTTACTTGAGGGTGAGGCAGAGAGCAGCAGCAG
>105.nn_np_7634
AATTCATTATAAAATATATGATCATACAAGCTCATAGTCAAGCTTAAACATGGCAATGTGAAGGCAGAAAATGCTGCATTACAGAACTTCAGGAAAGTATTACCCACATG
>105.nn_np_10340
AATTCCTACCGAGCCATTTCTTCCCTCGCGAGGGAGTATCCGATCCTTCAGCTACAGGCAAGGGTTAACCTCAAGGGCAAGCTCGTGGTCACGCCCAAGGACGAGGACTC
>105.nn_np_11112
AATTCATAGTAACCCCTCATCTGGTGTTTGAAAACTCATTGGGAGTAATTATCTTTTCAGCAGGTGTCTACTGTCTCCTCCATCCATAAGTATATGATGTACCGATATCC
>105.nn_np_11659
AATTCAAGGTGAGACAGGATAGTTAGTGTATTTACTGTGCCAAGGGGTGCCTTTGATTTCAGTCATGTCTAGATGCTAGTAATGTGGTTGTATATTTGGTTTGCATTATA
>105.nn_np_12628
AATTCGGAAAGCAAGCTGTTTGCTGTGACTATTTCTTTATAAATATGTATTACTATTAACCTAGCACATATATAATTTATGCAAATTTAAACAGCTTACTATTTGCACAC
>105.nn_np_12871
AATTCATTAAGGAAATGTTATCGATTATATGATTCAGATTTTAGTGAATAGATACATAAATACCATTTCAACTTTTCTGTAATTACATACATACTATGAATGCCAGAAAT
>105.nn_np_13838
AATTCCATTACAATAATGGAGAATGAAACATGATAGAATAATGGAAATAAAGAACGGGTGGGTTCTAGATACAATTTAATGCAATTTTGTGATATATTTATCAAAATTAA
>105.nn_np_14149
AATTCAAACCCAGGAGCTCTCAATTTTAAGTTGAATGTGCTAACATCTAGGGCCACGGATCAAACGAGAATGGTGGTATAACTTATTTTTGGCAGGTCAGGCCCAGCACA
>105.nn_np_14453
AATTCACAAAGCTGCGTTAACACCAAGTGAACTGAGCTTAATTTCATGTACTATTTCACTTGAATCACTTTGAGTCAGCACCATTGCCTGAGTGAATCCGAGTCAGCACT
>105.nn_np_14523
AATTCAGCCTCACCTTACTCCTGAGCGCTATCTGGCTGGCCAACACATTCTCCTGCAGGTGTTCACTGGTCTGGTATGGCAGGAACTCCAGGAAACCCAGGAACTTGGCC
>105.nn_np_14654
AATTCTGCTGGATACCACAGAACAATCACCACACGGGTCTGTGCAATACGGTGTCTTGTCTGCAGGAAATAAATTGCCCATAGATACTTTGTACTGTGGGGTCAGTTGTA
>105.nn_np_14751
AATTCACACTGGTGAACACAGTGTTGGATGATCATACCACAGAAAGTAAGTCTCAATTCTTAGAGCAATTCCACATTTTTAAATTCATGAATGTTGTGATAAAGAGATAT
>105.nn_np_14918
AATTCTCATTAAACTATCGGTACCATCATGAAGACCAATGTGCTGCTCTGCCGGTGGAGTCCCTAAGGTAGTTGTCCGCTTCTGTTTCTCCCGCAAGGTTTTGTGTGATG
>105.nn_np_15227
AATTCCACCCTTGTTTCGCCCACTGTCCCGTGTTCCTCATGCCTTTCTTACTCCTTGCCAACTCTTGCTCCTCCAGATTTCCAAAGATGCTGCCTAGCTCTGTCTCCTTG
>105.nn_np_15612
AATTCATCACATTTATTTAGACCTTAGTCTGTACAGGAGGTTCGTAATTGTCAGGGCGGTCCACCTTGGAGCCGACATCCTCTCCAGTGGCGGTGGTGGACTTACCACTC
>105.nn_np_16175
AATTCTTTACAGGGCTATATAGAAAATGAGGTTGACATGAATGCAGATGGCTCATGTTCACAAAACTGTGGGTATTACCAACATGCTAGAAACGAAGGATGCTACATGCC
>105.nn_np_16539
AATTCTTGCACCAATCCTTATTTTCTTATGTTCTTTCTTATGTTTCCATCCAATAGTTTGGTTAGGTTAAGTAAGGTTAGGTTTAGATTATTTCCGTTCTTGAATTTCAT
>105.nn_np_16766
AATTCTCACGGGTGTTTTTACCATTGAGGATGCAGAGTAATCGTTACCACATTACTAGAATAATGAAAACACTGATAAAAACCCCAACAATCTATCAACAGAGCTTGTTA
>105.nn_np_17582
AATTCCAAAATTAATTAATGAACTGCTTTGCCGCACCTTCAGGATAATAGTAAGCCAGATTAATTGTGGTCAGAAGCTCAAAATACCATCTTATCCCGGCGGCCCTCGCG
>105.nn_np_17943
AATTCTAGTCCACAGTCAATCCTGGAGCACCCTGGACCATTGGGGCCAGTGAAGCCTGGGCCACAGATGCAGGACTGGCATGGGTAGTCGTCAAAATACATCTTGGAGCC
>105.nn_np_18094
AATTCCTTGTCAAACCATCACTAGAATCATGCAAACATCCCTGAACACTCAAGTAACTTTCAATGCAGCTGTTAATTGCAATGGATAGGATGATAAAAATGGGAATACTG
>105.nn_np_18142
AATTCAGAGGTTATAAGAATGATGGTGATGTGAATCTGGGTGCAGAGGCTGAAGAAAGTATGCGGTGTCAATATATAAGGTAATAAGATACTATAAGTTATGAAAATGCA
>105.nn_np_18689
AATTCTGCGCCGTGAATGGGAAAGACACTCGTGGGAACTCAACTAATGGTCTCTGTGGCCTTTGAAAATAGATTTAATGAGAGATCAATGCGTTTCAAGGTAATAACGCT
>105.nn_np_18952
AATTCTTGAGTGGCCAATTAGGCAACACTTGATGTAGCAAGAGACAATGGAGAGAGAGAGAGAGAGAGAGAGAGAGAGAGAGAGAGAGAGAGAGAGAGAGAGAGAGAGAG
>105.nn_np_19785
AATTCGCCCCATTAACGTAATTCCCGCGACTGACCCAACCAATTATGTGAGGCAGTTACTGGGCAGTCACTGGGCTCGCCTTCTTGGAGCAAACTGTTGCCTTTCCCTCA
>105.nn_np_19814
AATTCAAAAAGAGAGGAAAATGAGGAGCGGACGCATGAAAACAACAGTAGATTAAGATAGGTGAGTTAGGCAGAACGGGAGCAGCCTCCATGCACTCACCAGACACAGCG
>105.nn_np_19987
AATTCCCGGTAGTCTCGTGTCTGTCATGTTTTCTCTCAGGCTGAATGGATTGTTCCTTTAAAGAATCTTGCGTGGGAACGTCAAGGGGCTTCCTGGAGCCGCGCTTCTCC
>105.nn_np_19997
AATTCTTGAGCTTGGCGGAGATGCAGCAAGTGAGTCCAACCTGTTGATTGAGCCCACACTTTTCGGCGAGCGACACTGCCCCCTCCAGACCGCCTCTGTGTCGAATGTGG
>105.nn_np_20488
AATTCGAGGAGGGAAGGTGCCACTTGATATAAAACTGCTGCCCGTTTGGCTGAGGTTTGTCTCGTACCCAGGTATAGCCAACGTGATATCTTTAGGGAGCTGAGAGGTTT
>105.nn_np_21496
AATTCCATAGATTGGAGGCCCTAAATACTTTTAAAACCTTCTTTCAAAATCATCTGGTCTGCGTTCTGGCTCTCTGAAGTAAGTCACGTGACCACGGACTGAGTGTCTAT
>105.nn_np_21607
AATTCAGGTTTTAATAGCGGTGTCCTTTGAGTTTTCTATATATCGATTATCTATCACCTGAGGCCCTTGTGGAGACAGGTGATACTGACGCTCTTCCCTTCGGCGTTCTT
>105.nn_np_21740
AATTCCAGTTCCAGCCTCCAAGTATTCCAGTGTTCCAGCCTCCAAGTATTCCAGTGTTCCAGCCTCCAAGTATTCCAGTGTTCCAGCCTCCAAGCATTCCAGTGTTCCAG
>105.nn_np_22283
AATTCTTTATTTACACTACTTTCCTATAACTCTGTTTTTCTTCTGTGGTTGAAACTCTGATTCATTTGTAAAACTGATAGTTCTTATAAAGGCTTCATTTATTTCTCTAA
>105.nn_np_22849
AATTCCAGTGTGAGGTAGATAGTCTGCAGTATGTATGCCAAGCCAGAGTGTGCTGCAGACCCAAGCCACATGGCCATGCTTGTGATTGCAGTCCACAGTGCAAAGAAACT
>105.nn_np_23370
AATTCTCTGCATCAGTTCATACATCATATGTGCATGTATATATTCAATATGTTATTTAGGTACACATTTTAGTTAAGTCAATTGGAGTAAATCTCTCTACTGTAGCTTAT
>105.nn_np_23533
AATTCATTTATAATTTCGTGAATCAATAAAAGTATCATATGGCGCCACCTTCCATTTCCCTTCTGGTTTTTTCCCTTCACTCCTTTCCGTCCTCCGTTTCTGCATCCTCT
>105.nn_np_23844
AATTCTTGCAGATATTTACTGTTATTAGTTATTTTGAGCATAATAGTTCTTGCAGCACTCTAGAAAACAAAGCTAATAATAGCAGAAAGTTGTTTGTGGTCTTTGTAATT
>105.nn_np_24699
AATTCTCTATGGGACCTGGCATTAAGTGGGCCTTTTTTTTATGCACAATTTTTTTTTGCTCTTGGCCCGTGGCCTTCTTGCATAATAAAAAAAATTTTAAAAATCTGCTT
>105.nn_np_24847
AATTCAGCATAGTAAACAAACTAATGAACAAACAAACAGGTAAACAATAGCATAGAAAAGCGTACATTTGCAGTTTTTTTTGTTTGTTTTTGTTTGGCATACATTTTTTC
>105.nn_np_24901
AATTCCTTTTCTTTAATACTGAATGCCGAATCTTTACACTGAATCCCAAGTTCGCTGTGTATTTAATGCCCTCATAACGTGCGTGCTTTGACGTTATGCATGCTATTCTT
>105.nn_np_25560
AATTCTTACAAGTAGGAGCGGGCATCACATGATGATGAGCCTACAATGTGATGGAAGTTTTCTTAATTTTAAGCTTATATTTTCACTTCATTATTCTGATGAGAAGAAAA
>105.nn_np_25639
AATTCCTGTAATGCGATGCTTTTGATTATTCTACCTTGGCCTCGTATATCAGTAATCCCCGTGGCCCAATTTGAATCAAGGATAGAAGTGTAGTCTTTACTTAGTTTGAG
>105.nn_np_26340
AATTCCAGAGTCTACCAGAATTTACCATAGCTGATTGGTATTCATCTTAAGGCTAAGTGAAGGGCAGTTGCCTCAGAAAAATCCTGTGTTTAATAAGGATTTGAACCTAG
>105.nn_np_26572
AATTCAGGACCTCTAAGCCTGGGTAACGTTGGAGACGGCATCGTGGATGGCCTCAGCAACATAGTCAATGTTGCCGGTGGTGATGCCACACATGTTTATCCTTCCGCTGG
>105.nn_np_26868
AATTCCGGGCATAGAACCTCTTGAGGAACGTGGTGGCTGTGGCTATCACCTGTTGCCGGAGCTTCAGTGTCTCACCCAGCTGCTGGATGACTGCACACACACACACACAC
>105.nn_np_27404
AATTCATCGAGAATACAGAGGAGGAGGAGGAGGAGGGAGAGGAAGTGGGCGTTACCGTCGTGGCCTGCCACACCACCGCCCCATCCCTCCAGGAGAGCGGCGAGGTGGGG
>105.nn_np_27468
AATTCAAAAGAAGAAATGGGAGTAACAGATACTGAAAATTTCACTACAGACACATTGATAAAATTACTGGAGAGATGATGAATTTGTTAAGAAGTGTAAGAATGGCATTC
>105.nn_np_27584
AATTCTCGATATTCTTGTTGGTTTTCTGTTTGTCCAGCATGCGAAGGCCAAGGAATATTGAACAATTGAGCCTTAGACGACCAGAAAATTTAAATGACTTGGATCTTGAT
>105.nn_np_27778
AATTCTAAAAGAAGATTTTATGGATGGATGAGGATGATAGCTGGAAATAGGTAGGTTTGTTTCATCCAAGGATTGCCATGTATAGGACTGATGGCTCTGCAGCTTCCCAT
>105.nn_np_27906
AATTCCTGAAGCCTTGTGAGTAAACGCTATCATGTCCATCTCCACATGAAGCTGGTTTTCTTCACAGTGTTTACTTACTTCATTTCTTGACCGCAATTTCTTCCCGAGAG
>105.nn_np_29212
AATTCTTGCATTAGTAAGATGGACAGAATAGAGTAGGAAAGAGAGTCTTGTTTGTTTTCTTTGCAGTAGAGTTTTCCTTTCTGCCATACTGGTTTTATTCCGTGATTACT
>105.nn_np_29784
AATTCCAGTTGTTCGAAAAAGTCATTACTTACAGTTATACCAGTAGTTATAATAAATATACAGTAGTTATACAAAAATCATATAACATGCAAACAACATGCAGACTATCT
>105.nn_np_29826
AATTCATCACTGAGCACGGTTGAGTTCTCCTCTAGTTGCACCCAGTCAATGGCGATGGTTGGAGTCTCTGCCATGAGTATGCGCCGGATGCTGTTGGCCACGCTGCCAGG
>105.nn_np_29882
AATTCACAATGTAGGGTGTCATCAGGAAACTTTGATAATATACTGGTAACACCCTTATCTATGTCGTTAATATAAACAAGGAAGAGAACAGGTCCTAAGACTGATCCCTG
>105.nn_np_30094
AATTCCTTTCAGTGATGAGTGATGAACTCATAAGCAGCCTACTTTACTCAGTTCTCATGTTTTTATATTGTATCAGGAGATGGATGTGGAGAGAGCATGAAAATCAACCT
>105.nn_np_30503
AATTCCTTCGAGAGGGAGGTTTCAAGACACTTATCAATTTTTGACCACTGCCTTGACCCTTTTATGGGACTGGCATTTCCGTGGGCAAATTTTTTTATTGGATTTTTGTT
>105.nn_np_31333
AATTCCTGTATCTACTGTTTAGTTAAATTTTTTTTTCACTTAGTTTGCCCCTCATCAACAAATACAGTAAATTCCTCCTTTCAGCTCTGTCAATACTTACATAATAAGTC
>105.nn_np_31739
AATTCCAAAGAAGAGGACCTAGGTAAGAAACCAAGTGCTGAAATTTTGTAAGTAATTTTGTAAGATGTAGAGGAAGAATGAGGTTATCGTGGTGACAGGTATTATATTCA
>105.nn_np_31949
AATTCCAGAACCAGGTAACAGTAAGAGCCTTTAAGTAGAGTGTCATTTCCAGGTGCTCACAGTATTGAGGCATGAATTAAGTTAGTACTTTGTGTGAAGACTAAATGAGC
>105.nn_np_32955
AATTCTTTGCTACTTTAATAATGGCAAGATGGTAAACAGTACACACTAAGTTCTCTATGCCTCTCAAGGGTTCTAGGAAAACTTTGATCTAAACACCAAAAATAATAAAA
>105.nn_np_32958
AATTCTTGTGAATGCTATTAGTGCAATAATAAATCAATTTATGTTGGGCAAGATTTTTAGCACGTACTTTAACTACAGCTTTTTGGACAGTAGCATTAACCCGTGTGGAG
>105.nn_np_33173
AATTCTTTAGGCTAAAAATAGACATTACATTGATGTAATGGTCAATTTTTCTTTCATAACTGGATATTCATTGATATGGACAGTGAAGGTGTAAAAATAGTATCTATATA
>105.nn_np_33339
AATTCACTTAGACCTAGATTTTCATTTAGGAATGTAAATGCTGAACCATGCGACATGTTAACTTCACTAGCATTATCAGTGAACATTTGACAATCTTCTTGCACTACATT
>105.nn_np_33696
AATTCATTACAACATTGCAAAAATTAACAATTATTTGAACAATGTTGTAAGTCAAAATTTGTAGATATGTTTATCCCTAATGTTCTGTTTGTATGTGTATTCCAGCTCGT
>105.nn_np_34391
AATTCGTCACTTTGCTTGCGTATTTTCTCTTTGTCTTTAGCTTCTTTGCTCTCATTTCTCTGTGGTATTTTGAATAAGGTAATACACGAACAATGGCATTTTGAATAAGG
>105.nn_np_34549
AATTCTTCTGTGCTTCAATTTCAGATGTCCATTTTTCTTCAAAGTTGTCCATTTTTAGTAATTGTTCTCCAGATCTACTTTGAGTGTAATTTGTGTGCAAGCATAACATA
>105.nn_np_35060
AATTCTGGATATAGTTAAATTTTCTCTAAACATTTTCCAGGGAAGACGCAGTACGGAAAGCGCAGGCAGAATAAGTTTTTTTAGTGGACAGAAGATAGACAAACAGGGAT
>10.lm_ll_220
AATTCTGATCTTCCAGAAGCTTTGTGTTTCTTTTGTGGAGAAGAGCTTGGCCAAACGTCAGTGTCCCGTTGGTAAAACCAGTAGAATACTTGAAAAGAAAGCTCTCTGAA
>10.lm_ll_268
AATTCCACTCATACCATTCTTTTAGACAGGGTGGAATCAAAACCTTTTCATCTTATCAACTCCTCTCCTCAAACTGACTTCCTTCAGCCTCTTTCTCATTGCTGCAATGT
>10.lm_ll_300
AATTCTCGTTTCACGTCGACTATTTTCCCTGTTTTTCCTCCTTTTCCTTCATTCCTTGGTGTCCGCATGCGTTATTCACCAGCCTGCCTTCTCCTCAGGTGTTCTTGGTC
>10.lm_ll_380
AATTCCTGCTGAGAAGAAATGGAAGAGGAGGAGGAGGAGGAGGAGGAACGGATAGAAAAGATGAAAGTGGAAGATGAAGAGGTGGAGGAAGAGGAGATAGAAGTGAAGGA
>10.lm_ll_474
AATTCCAGGGGGTCAGATTTAAGTGAAGCGCATCGTACTACTCAAGGCTTTCACGGCACATCACCTACAGACTTTGGCTGGACACTGCAGAACACACTGCACAAGGCTGC
>10.lm_ll_544
AATTCTGGTGGTAAATTAACGCCAGGGGGGAAGTGGACCTTTCACGGCGATGTCACCAGGGTCCACGTAAAGAGGGAGCGACGGTGACGGCGGCGGTGACGAGGAGAGGG
>10.lm_ll_775
AATTCTTATGAAAGCCCAAAGCGTTTCAGAACTCATGCCCCTGACTACTCCGGAGTCCTGAGCCTCGTGTGCTGTTGCGTACTGTGGGGCAAGCTGTGGGTGAATAAACC
>10.lm_ll_874
AATTCTTCATATGGCAGATAAAGACCAACACTAAAGTCACTTTCAAAGATCCCCTGATAGTTCAAATTAATATCCATTCCAACTTTCCTCCCTGGATATTCCAACAGAGC
>10.lm_ll_1084
AATTCTATGACATGACTAATAAATTTGGCTCTTGCAGCAGGATTGTTGACCAGACGACTATACTTGTCACCAGCAGAGTCATTCCAGCCACCAATAGCCACAGTGACCTT
>10.lm_ll_1244
AATTCTGCTTGGGTAATGGAAGGCTCTCTTGTCTTTTATTATTATAAGCTTGTTACCCTTGGCCGGTGTCCCTCCTACATAAAAAAGAAAAAATATCATTGTGTTGTGGT
>10.lm_ll_1449
AATTCTCTTTAAACAACCACAAAAATCATGAAAACACCCTTGAAAATTCCATGAACATCCAATAGAACTTGATGTAAGTATGTAATGTAAGACATGTTAATGCTTGAAAA
>10.lm_ll_1474
AATTCTAACTCATATAATGCTAACTTAGTGTCCACCACAAAAGTAATAAAAAAATATAAACACTTAGTGAAATATTACATTCAAGAGAGAAGTTTGTGGAGGAAGGTAAA
>10.lm_ll_1599
AATTCTGCACTGCCAATGTTGAAAATTCTCATGAGAGCCAGACTTATCATCTCTGTGACCTTTGAAAACAGTTGTGATGAGAGACCAAAGCGTTCGTGATTACGAGGAAG
>10.lm_ll_1762
AATTCCATCAAATATTCCACTTGACCTCGCGTGCCTGTCATAAGCGACACCAGGATGATACTGGAGCCACGACGCAGCTGAAGACATATTTTTCTCTGGCTGAAAAGATT
>10.lm_ll_1921
AATTCAGTTGTGATGAGGAGGTGGATCACGATGCCCTGCAGAAGATCATTGACACGGCGGTGCCGGAGGAGCTTGACTGGCTCAACTCCAACATGTCCAGCGACAACGAG
>10.lm_ll_1974
AATTCAAGTGAAGTCAGGCGGTGTGGACCTGGTGAGGGTGGTGCTTTCCATTTCCTGTGGCTTCTGTCATTGTTATACTACAATCCACCGACTTGTTTACACGGACTGCA
>10.lm_ll_2127
AATTCTCATCACAGACGAAAAACGCTCAAGTTAGTCACCTCCATGGTCTTTGAAAACATTCAATAGAGACAAAAAAGCCTTTCAAATCACGAGGTTGGTATTTCAAAAAT
>10.lm_ll_2162
AATTCTTTCAAAAGAGAACTATGGATAATTTTCATAAGTGGAATAGCTGATAAAACTTCAATCCTTGCTGTTCATTGGGAAAAGGATAACAAAGATCTGCAAAGCTGCCC
>10.lm_ll_2244
AATTCTGTTGTATGAAGCTAAAGCTTAGTGATCAAATGGTAGTATTTATATAGTAAAATTTTTTCTAACTATTTGGTAACATGTAAATTCCCTTAGGATATTTTATCAAA
>10.lm_ll_2367
AATTCATTGGACAGCAGCCACTGCCTGAGAAGAGAGTGATTGAGAAACATGACAGTGAACATTGTAACGACACCAAACCCTGATAACTTTGTGTCAAATTTGTATTGTAG
>10.lm_ll_2417
AATTCTGCCATTACTCCCACTGATGTATCCTTTCCTTTGTCCCCCTAGATGCTGCAACCTCCTGATGGTTAGGAGCGAAGGCACCTGGATGGCGGTAATGTGTGTGTGTG
>10.lm_ll_2632
AATTCCAGAATATTTTTAATTTGGGAACATATCTTTGTACACAGTATTTACAGCCATTTTACTTATTTTCTCCCTTATCAATTTGCATAAGTATATGTGGTATTCATTAT
>10.lm_ll_2658
AATTCGACGCCTTTACCCAAACACCATCTGTTCTTTGCCGCACTTCAGCGTTGGGCATTCTCATAAAGTAAGAGTTGCCGGTGTGTTTTTCCCCCTTGCCTGCAGAGGGT
>10.lm_ll_2750
AATTCATGCCAGTCACTTGCAATTCACGGTTGCGTAATATAACTTGTGGGACGAGAGCGAGGAGACACAGATGTGAACTGCAGTGGGAGGAGAAGGAGGAAGGGCCCCTG
>10.lm_ll_2815
AATTCCTTAGCTGAGATTTATAATTCAATGCACACCTTTCTACCATCCCATGAAATACAATCAAATGAAAACTTCCTATACGAATCTAGAGGGTTGTGTTATCTGATAGT
>10.lm_ll_2816
AATTCCTCCCTATCAAGGAAACTTCCTCTTAAAAACACTCCGATAGACGATCCAAAATTGAACTTCAATAGCGCAGTAACACTTTCTTCTGGAAAATCTTTGTCACCATC
>10.lm_ll_2892
AATTCTTGGTTAAAACTATTTAGTGGTAAAATAGTTCTTCTTCTTCGGGATGTAAGATCAATAAGATAAAATGAAAAGGGAAAATCTACCACATTTACCACACTGTGCAC
>10.lm_ll_3009
AATTCACATGTTCATCAGTCAAAAAATCATTTTTAGGATCCACATTACTCCAACATTGTGTTGCCTCTAAAATTAGTGATTCTTTTTACTTGGTTTTCATAGTATACCAG
>10.lm_ll_3295
AATTCTGCATCTTCAACGGCCTCTAGTGAAAATTCTCGTGGTTTTCAAGGGTATTTTCATGATTCTTATTCTTCACAAGGATTTTTCACCTTCAACAAGCTAAAACGGAT
>10.lm_ll_3547
AATTCATGTAAAGGGCTTGATTTGATTTGATGATGTGGTGGTGCCGTACGACAACTGCCGCCACCGGCCAGATTGCGTCATTGCTTACAGATATAGTCACGGTACATCCT
>10.lm_ll_3588
AATTCTACACAGGAGAGTAATTATCATACTTGTGCCTCCCACCGGCTGCTCCCTAACGCCGCTGCTCTCCCACCTAGATTGGTCATCGTAAGAAAACATGGAAATCTCGA
>10.lm_ll_3696
AATTCATTTCAGAGTGACTGTGATATTGTTTTTAGTAGGTAATACTCAAGCACTTTAGAATTTATTAGTAAAGGTAAGAGCTGTATTAATTTTCTCTGACTTTAATTCAA
>10.lm_ll_3701
AATTCCCGTGGGGCTGCTGGGTTGTACTTGGGGCGGGATTGGGGTGACTAGGCACTGGTGGAGGGGGAGCACGTGGGGAGCGGTAAGGCGGTGGGCACTCCTGACGAGGT
>10.lm_ll_3728
AATTCATTGCTACTAGTCCTAACCAGCTCATTTCCTGTACAAACCTTACTCATATCTTCCTTGTTGAATCCCTTTTACGACCAGGTTGCCACACATCTTTTAGTTATAAC
>10.lm_ll_3858
AATTCTTCCACCAGATTTTTCTTATTTCAAATGATCAATATACACGTACAGACTAACGTCTAGTATAGTAGGTAATAATGGTGATGAGCACGCCTACACACACAACGTCA
>10.lm_ll_3905
AATTCCCGCCGGATATCATGGGAAGCAACCAGGAAGACCAGGGCTCCGAGAGTGTGGGCAGTGCCAAGGACATAAGGCTGAGAATAAATGAAATCGTAGGTGCGCGCTTG
>10.lm_ll_4030
AATTCCACGAGAGCGGCTACATGGAGGAGTTGGACAACAGATGGATCCTGCAGAACCAGGAGGACACTTGTAACACAGACGAGAAGGCGCCAGCCACCCTCGGCCTCAAG
>10.lm_ll_4041
AATTCTCTAATACTTATTATCTTCTTGTGTCTGGACTGCACCACTGCTGCATGGTCAGCTTGGCTTGTCACCACCACAGTGAGATGCTTCATTATTATTATGTCTCTAGG
>10.lm_ll_4160
AATTCAGACCTGACCCTTAACACTTCACACCTTTCCTACAACTTCCACTACCCCGAGACACTGTATCGCTATGCAGAACATTGGGGATGTTGGCACACTATTCTAGGTGG
>10.lm_ll_4310
AATTCAAGTAAGATAAAGCAAATATCCTTTAAGTCAGCCCAAATACTGTCAGTCTGCCGTCAATCTGCCGTCCTTCTCGTCCCAGCAAACCGTATTCATCAACAGGAAAC
>10.lm_ll_4315
AATTCAATATGTTATGTATCCACTATATTGTATTGCAAAAGAGGAAGAGGAAGCAGTCTGAGTCTGCATAGGACTCATAACCCTAAAATTTCCTGGGTTCAGAGTTGGAT
>10.lm_ll_4587
AATTCCAAGCTACAGAGGTTCAGCTTGTGGCCAGACACCCAGACACTCTCCATCACTGGGAACATACAGGCCTTGAGCTGTCTTCAGTATCCCAGTCACTGCTCTTACCC
>10.lm_ll_4610
AATTCATTGTAATACCAAAGAAGGAAGGAGCAGTAGAAGGTGGTAAACATCGAACAATAAATATTATGAGTCAGGTGGCGAAGATTGTACTGAGAGTGATTGATGAGAGG
>10.lm_ll_4633
AATTCTGCAAGGGTAAAGCAATATCTTTACCTTATACTTTACATATAATTTACATTTAAATTTCTAGGCACCATTTGGCTGTTCACGCAAGTTTTTCCGCAATATTTTTC
>10.lm_ll_4690
AATTCGAAGAGGCTTTTAGGGTTCGCTATAAGAAGCTTACACGGCACATGGGAGGGGGCGGCAGGAGAAGGGGACAGGGTGGGGAAGAGGAGCCCAGGAAACCTTCCATT
>10.lm_ll_4721
AATTCCATTGATACTTATGGATAAACATGTTTGGTTGTGAACACTCATATGCTTATTACTATTACATATTATTATTATTATTATTATTATTATTATTATTATTATTGTTA
>10.lm_ll_4791
AATTCCCGCCCTTCACCTTCCCTTCGTTCCTATGCCCACTCCCTTCCCTTCTCTCCTCACTCTTTTTCCCTCTCCGCCATTATCCCATCTATTGCAGCTTCCCTTGCCTA
>10.lm_ll_4881
AATTCCTGTGCCTGCCCCACTGAAAGCATTTTCATATTTGCATCCCAGTACAGGTGTCCCTCATCAAGAAGTTAATGCCTTGGCAGTAAGGAAACTGGAGGATTATGGAA
>10.lm_ll_5064
AATTCATCCCCAAATCATCTTTTTCAATATCTTTGGTGATGAGTGCCTTAGTTCTAGCAAAGACTCGTTCCATCCACCTCTCAATGCCACCAAGAAACCACTGCTGGTAA
>10.lm_ll_5311
AATTCTCATTATCAAGTTCTTGAGCAAATGTAGAAACCAGCAGAGAGACACCCCACACGCAGCGCCAGGCCCACACCCACGCCCGCGCCATCACCAGCAGCCTTTACACG
>10.lm_ll_5492
AATTCAAGAGCGTGGGCATGAGAGCAGGTTAAGCCATTGCACACATAAGCGCACCATCTGGCTTTGGATTAAAAGTGAGGATAGAGAAAGTAGGGGAGAATAGAAAAGGG
>10.lm_ll_5503
AATTCCCACTCCCTCAGCATTCTCCAACATTTTTGAGCTGATAAAATTTAACCTCTCGCTAGGGGAAGAAATAGCTCTGAAATTCATGAAGCGGTACAAGGAGCTGTATG
>10.lm_ll_5577
AATTCAGCCCACTATGAACACAATACCATGGAGGATGGTCTTACCGTTGCATACACCACAGGCACAGTGGCTGCCTCCTTCAGGGACCAGGAGGAAGGCACGGGCCAGGT
>10.lm_ll_5735
AATTCACATCAGTATACTTCGCCCATAATCATTTTCTTCCAATCTAACCTAACGCAATCTAACTTAACTTACCGTAACCTAATCTAATACAATCTAACCTAACTTACCAT
>10.lm_ll_5764
AATTCGTGAAAAACATCCTCAGTATCCCTCACGCCTTATTAACGCTTCCCTCACTCCCACAGATGCGTTACGTGTTCCTGGCGGTCGCGTTGGTGGTGGGCGTTGCGTGG
>10.lm_ll_5816
AATTCACTGGTAGTTTATTTTTTCTCCTGAGAGGGAATTTTGCACCAAGTTTAATTTGAGTTACTTGCCCCTTGGCTCTGGTAGCATGAGTTGGATGGTGGTGGTGGTGA
>10.lm_ll_5909
AATTCAAAATGAAACATTACCATCAAGTTAAGGTTGACATTCTACCTAATTAGTATAGGATAAATGTCAAGTAGAATTATGATTTATTATACCTACTTGTATACTTGATG
>10.lm_ll_5982
AATTCTGAGCATTCTGTATATTGTCCACATTTCAAAAGCCTCTATTTTATGCTGGGCTCCTTTCTTTAAGGTCCATGTTTCACACCCATATGTTAGAGTTGCCCAAACAT
>10.lm_ll_5986
AATTCCTTGTTTGACGACGCTGTTACTTGCGATTCAGTTGTGCTTTTTAAAAGGTTTCTACATCTACAGTTAAGCCACCCTCTTGAATATGTATACTAGATCCACAATAG
>10.lm_ll_6004
AATTCTGTACCGGAATGAAAGAATTTAAGATGTGTGAGAAAGTATGACAGAATATTAGAAGTAAGTAGAATGAAAAGTTTATATGAAAGAAACGAAGTAACAACGAATTA
>10.lm_ll_6032
AATTCAGGTTTTGTTGCCGCCACGTCTGCGCTCCTTCACTTTTCTTTGCCCATACAAGTCCTGACTCGCTCCTCCTCAGCAGGACAGAGTGACATCACCCTGGAGGACGC
>10.lm_ll_6391
AATTCATCAGTGCATATGAATTATCATTACTGCATTCCTTTCTCCACTGCCAAATCTCAAGCACTTCATTCATGTATTGCAAGAGATGTGGTGACTCATGTGTACATCTT
>10.lm_ll_6402
AATTCCACCTTGTTTCCACATCTTAAATTAATTTCTTGGCAGGCATACTATGCTGTCCCTGCAGTTCAGAGAGCTTGTCAGAGGCCTTCACACTATGGTGGAAAAAAAGC
>10.lm_ll_6408
AATTCATTGATGTAGAGGGCTTCTAATATCTTTAATCTTCTTTTGTTCTGGCCTCTATCTATGATGATGGTCCCATCTTCTACGATTTGACAGGTGATGCTTACTTGATG
>10.lm_ll_6444
AATTCAATTGTTGTGCATATGTGGTTTAGAATTGTCTTCCTGCTCCTCTCTCTCCTCTTCACTGTACGCCACCACAGGGAGCGTGAGGCGGGGAGGAGCCTTCGTCTGCA
>10.lm_ll_6572
AATTCTCACTAACAATGTCGGTATTAATAGTGGTTGTATATGAAAAACAAAAACCTTTACCACAAATTTAATTATCTCTGCATTGTTGAAATTAATTTTTGGTCTGTGCT
>10.lm_ll_6818
AATTCCTGCGTGACGTTATGTGATTTTCACTGTAAGTTGGAACTCATCATAAGTATAATAAAGCCTCCATAAAGCAAGCTACATGGGGTGAGGTGGCTGATGGTTTATCT
>10.lm_ll_6835
AATTCCAGCCTCATTATTGGCAGTCAGTCCTCTCTCTATCTTCCCTCTCCCTCCCCTCACTCTCACCTCTCAGTAACCTTCAGCTAGGGACAGTGTAGTGCACGTCACAC
>10.lm_ll_6876
AATTCTTATGCAACTTCACCTGTACAAGAGAGGGCTCACTATATAAACAAATACCAAGATTGATATAGTGCCATATTTATATGAACAGGAGAAATCATAAGGATTAAGAA
>10.lm_ll_6927
AATTCTGTCAGCGAAAGAAAGGTTTGACTATAAAACAAGACAATAGTGCTTGAATACTTGAATAAGGGGCAGGGCAGGAGATTGAAGAGGAAATGAGGAAATAAAATATA
>10.lm_ll_6933
AATTCCTTCAAGAGGGAGGTTTCAAGACAATTATTCATCAATTTTTGACCACTGCTTTGACCCTTTTATGGGACTGGCATTTCAGTGGGCATTTTTTAAAATTAGATTTT
>10.lm_ll_7006
AATTCGTCATGCGTGTCTTGTTGATTTAAATACTGAAGATAACAACAAATTAATTCAGCCATATTCGAATAATGTGATGTACAGTACCAAAAAAATAAACAAAATTAAAC
>10.lm_ll_7013
AATTCGTCAGGACGGCGGAGGTCTGTGTCCTCAATAGGATCACGGACACGAGAGCCGCTGTCCCGCTGCCCTTCAATTGATACCGATGATGATTCAGTATTTCTGGACCC
>10.lm_ll_7118
AATTCAGCTTATGTCCTGCAACACTATGAGGAGGGATGGACAGATGGCAAGTGGGAAGAAAAATATGATGAGAGGCCGTGTATTGGTAGACCTGCTTTTCAATATAAGTA
>10.lm_ll_7499
AATTCTTGTTTCACTGTATAGCATTTAAAACATCATGGTCATCATGATACACTTTTCTTTTTAGAAATAGAAGAACTAGTAAAAAAAAAAATAAATAAATAGAATAAATA
>10.lm_ll_7535
AATTCAAGGAAGTCACTCAAACCTTTACCAAGCTTCCACTGTATATTTGCTTCATGCAGTGGTTCTTTAGGAGTCTCTGAAGGCCAATTCCTGCCTTCTGTTGTGATCAG
>10.lm_ll_7623
AATTCAGTGATGATGAAGAGGATTATGGAATGCAGCAACAGGATCATCATCAACAAGACCAACAGCAGCAGCAACAGCAGCACATGGAAGAAATGTCTGGGGCAGATATG
>10.lm_ll_7692
AATTCTTCACAGTAGACCAAGCTACAGGGGAGGTCAAGACTACCCGCAGCATTGACCGTGAAACCACACCAAAGCTCACCTTCCGCATTGAGGTGGAGGACAGCGGCAAG
>10.lm_ll_7724
AATTCATATTATTCTCATTATCATTATTCACTAAATGGTGATGTTTTAATTTCAAGACTAGAATTAAAATTTTGTGGTTAAGAAATGCTAATGTCCAAAGTTTTCTCTGC
>10.lm_ll_7765
AATTCTGTTGTCTCACAATGGGATGGCAGTGAATGAAGATCTGTCAGGCTGGATCTCTGGTGGGGAAGGTTAGGCTCTCACAATGAGAACTGAGCGGGGCTGTCCGTGCC
>10.lm_ll_7806
AATTCGCGGACAGCTGACGGTCTTGCAAGAAAAGGAAGTAGAAGAGATGAAGAAGAATAGATTGCTAAGAACCAAAGCTGAGGGTCTTGAGAAGTTGAGGGACGAAATTA
>10.lm_ll_7884
AATTCTTATGACTAACAGGTATATTTATGAGTTTGTGTATTTATGGCATTTGTTTATTAATTTACTTTCATATATTTTCACTGCCAGGTTCTCTCAGTGTTGCTCCATGG
>10.lm_ll_8048
AATTCGGCCCCTGTATGTTGGGCCGAGTTGTGCAATGCACTCTGAGATTTTCTCCCACCCTTAGGCATGGTGGTGGACCAGATGCCACTCAGCGTCCACTCCTCACCGGT
>10.lm_ll_8298
AATTCTTTGACTTTCGCTCAGGGAAACCAGGACTCGGGGAAACCAAGACTATCTTTTTTCTGGCTAACCGCATCCATCCCGCTCTAGTGGAAACTCCAAATTGTAGGGAA
>10.lm_ll_8315
AATTCCAGTAGGTTCAAGGCAATTTGGGTACATTTTATATGCTGCAAAATATGGTAATCTATTCCTCCATGATTCAACCTTCTTACTTCCCCACTCTTCCTGTCTACCGT
>10.lm_ll_8494
AATTCCTAGAGATGTTCAGTGCTAAGAACCTCCTGGAGCGCCCACCATAATCCACACAGTGCGGGTGCTGGCCGCTGCATGCCGCACCACCCGCTTGTGGTCATCCAGGG
>10.lm_ll_8578
AATTCTTAATCTTGATCTCAATGATACAGAGGTAACCTATCTTCATAGGCGCGCCTTTAGATCGTCTGCCTGTGAAAAGAAGACACAGCAAGCAGATACTATCATACTAT
>10.lm_ll_8603
AATTCCATCTTAGCTTGAGGATCCCCTCCCCTGTACATCTATTACTGATAAAAGAAGTGGTCCTGATAAACATCCTTATGGCAATAAAATTATTGTTATAGCTTGATGTC
>10.lm_ll_8725
AATTCAAATGAACTGTTAGTTTGCAGACAATATTGCACTGGTGGTAGTTCGGAGCAAAGGTAGCTAGTGAGAAGTTAGGGTGGGTGTGAGAGGATACTGAAGGTGAATAA
>10.lm_ll_8756
AATTCAAGTCATAGGAAGATGGAAATACAGAAGCAGGCAGGGAGTTCCAGAGCTTACCACAGAAAGGGATGAATGATTGAGAATACTGGTTAACTCTTGCATTACAGAGG
>10.lm_ll_8874
AATTCCTGCTCTCCTCTCTTCTGCCAAGATTTGTACTCTTTGTGATCACAAGATTTGTAATCATTGTGTCTGGTGGCTGATGGCAACCCCTGTTCTTCGTTTCCCTCAAG
>10.lm_ll_8944
AATTCCTTCAAAAGGGAGGTTTCAAGACACTTATCCTTCAATTCTGACAACTGCTTTGGACTTTTTATGGGACTGGCATCTCAGTGGGCATTTTGTTTTTTATAGGATTT
>10.lm_ll_9080
AATTCTGACTCATACAACCAATATTACCACATGGACATATTATCCTAGTTTGACACCATTAAGACCAATAAGGCTTACGTGAAAAAGGAATCAATTAAGTGTTTTTCTTT
>10.lm_ll_9081
AATTCACAGCAATTTCCTCGAACTCAAAAGAATCCTCTGGCCGGTAGTAGATATAGTAGAGATCGACAGTGCCGTAGAGTTTCTCTGGCCTCAGCCACTGCAGGTAAATG
>10.lm_ll_9105
AATTCAAATTTCAAGACAACTTTGGTCCTCCTCACTTCTTCCAGTGTCCACAGCTGCTCCCGTATTGGATGCATCTCTTGCTTTCAAGTGTTAATTATGGCTTTCCATTA
>10.lm_ll_9239
AATTCATTTTCCATAGAAATATCACATAAACAGCATACATTGCATTATTCTTTAGTTATGGTTACTGTTTACTAATGAGACTTGACACCTTGAGTGAGGTGTGTAGTGTG
>10.lm_ll_9240
AATTCTGGGTTTTCTGCCACGGCGGGCAGGCTGTCTCTGTGGTGGTGGTGGCACAGCCTGGCCCTCCAGGACAAGGAGAGCACTTTCTGGCTCCAGCATCATGTCATCCT
>10.lm_ll_9396
AATTCTGGTGTATGCACAAGAGAAAATACCGTATGTTAAATGTACATAGCTACCTGTGTAAGTTACTTTGGATTGAATAGTGTTTTACTGTAGATTAGATAGTGTTGCTG
>10.lm_ll_9546
AATTCTTGTAACGAAAATTTAAACTTAATCGAAGACTCGAGGCATCACAGTTACTATATGTGAGCTCGTATAGTAACATTTCAAATAATTTGTAGTTCACATCACTTCTG
>10.lm_ll_9573
AATTCATGGAATACTTATAAATTGTCAAATAGTCATGTATTTGACTTTAGAGATAGTACATGAAATTTTAATATTTTGATATTCTAGATTTTCTAACTGCGGTATTATTC
>10.lm_ll_9628
AATTCTTAGAACTACTTGGCGTGGTACTTCTTTCAGTCTTGGTGATGTCTGTCCCAATTTGACAAACTTTTGTGGGATGTTGTATGCTGATTGCTTCAGTTCCAGGGGTG
>10.lm_ll_9729
AATTCCTAGCATTCAGATTTACGATGCAAGTGATGACGATGGAAGGAAGAATCATCCAGAGTCAGTCATGAGAAGAAAATCTAGTACAGGGTCCGTGAAAAGAAATGAAA
>10.lm_ll_9820
AATTCATGATTAATGCAGTATTAACATTATTGATGAAACATTGCGATGGTGTGGCTGTGATATAATCCTGTAACTGTAGTTGTGTTTTGCTGAATTTGGCGTGTTACTGA
>10.lm_ll_9925
AATTCTGCCTTACGTTGCTGCTCCTCCTTCTCCGCTGCAACGCACTTTTCCAGGGATGTGAAAGTGTGGTGTGCCTGCAGCTCCTCAGTCACATCTCCAAACATCTGCCC
>10.lm_ll_9988
AATTCCTGAAGAGGACAAATAGATATCCCCTAAACTGTTTTAGTGTCCACCCACAGCTGACACCACATTCTTAGGACAAGCTCACCATACTTGTCCATCCTGTGCCAGAC
>10.lm_ll_10112
AATTCAAGTCATAGGACGGTGAAAAAACAGAAGCAGGAATGGAGTTCCAGAGTTTATCAGAGAAAAGGATGAATAATTGGGAATACTGGTTAAGTTTTGCATTAGAGAGG
>10.lm_ll_10211
AATTCTTCTCACATATGCCATAATTACAAAATAACAAATGTTGTGTGATAATTTCAACTGTAACTGATGAAATATTTACTATTATATTCAAGACAAAATTATAATAAACT
>10.lm_ll_10225
AATTCATACAGGTCCTGGTTGTAAATGCGTTCTTTGTTGTAACGATGTTCGATGTGGCTTGATGGATTCGAATATCCCATCAGAAGGGCAAAGTAGATGGAGGAACATCA
>10.lm_ll_10273
AATTCAAACTGGATAAACCGGCGTCACACTCCTACAGACACGGACAAACACAACACTCTTTCACTCTTCCCCTACCCGATGCAAGACACCGTGACACCACAAGATCAACC
>10.lm_ll_10488
AATTCAGAATACTCAGTGGCAATAAATACTCAGTGATGAATAAAGCAATGCTTGTTGTGTTTCATTCTAAAATGGAAAATCATTGATTGGCTACTTAATTCCTTTGAAGC
>10.lm_ll_10507
AATTCTACAAAAGTCAGCAACAAAATATAGTGGTACCTCGTGATTCAAACTTAATTGGTTCCTTTGGGGTGTTTGAATTGGAAAGCAATTTATCCCATTCAAATTAATGT
>10.lm_ll_10545
AATTCATTTGTCCTTGCAAATGTTCATAAATCAGACATTCATATATTGGAAATTTATGTTATCCTGTGTCATGATGCATGTTTTTTATCACTCCATTGTAAATACTACAA
>10.lm_ll_10677
AATTCCAAGTGTTCCACTCATGGTAAGAAACAAGGCCACAACTCTCAAACTTGCATCCCATGCCTATCTATAGCTACTGAACAGGAGCAACAATGTGAAAGAAAACAAAA
>10.lm_ll_10729
AATTCTGGTTAACTCTTTCATTAGAGAGGTGAACAGAATAGAGGTGAGGCCCCAATCAGAAATTTTTGAGAGATCACACATTCTGTGGCTTCCCTGCGTGAACTGTTTAC
>10.lm_ll_10951
AATTCCAGCTTGCCAACTGCTAGCACATAACTGTGTTCAGGTTTTCACAATGTTTCATGAGTTACATTTCATATTCAGACAGAACCTTGACACGACTTTTGTCTTTGATT
>10.lm_ll_10985
AATTCGTCGGAGAGGAAAGGGAAGAGGTGAAGAAGGAGGAGGAGGTGGAGGAGGAGGTGGAAGAGGAAAAGGAGAGTTGTTGTCGGCAGTCTCCAATCTTATTATCCCAG
>10.lm_ll_10995
AATTCTTAAGGTCGAGGGGGACATCCCTGAGTTCTCGGGGCGTCAGGAAAGCCAACCTTTAAACGTGTGTTTCTGAATCGGCAGTCCTTCCTTCAAACGGGAATGTTTTC
>10.lm_ll_11162
AATTCAGTATTCAAGGGTACTTGACTTATGACTTCATAAAATAGTTTTCCAAGATAGCTCGGCTGTAAAATTTTGTTTGTAAAATTTTGTTTATGTTTGTTTTCAGTTTC
>10.lm_ll_11190
AATTCTCAACTGTTGAAATTAGAACTCTCAGATGTTTTTGTAATACTTGTAATAATGTTCATTATAATGCAGTACATATAGTTTTATTATGAGAAAGAAAACACCAATTA
>10.lm_ll_11193
AATTCAAGAACAGGAATAATTACTCTTCATTCGTAATATAATCCTGAAGGGATTTCCTGAGAACAAGTGCCAGATGTAGAGAAAGAAATAAACAATGATGCAATGGAAAC
>10.lm_ll_11215
AATTCCTGAAGCCCAAGGTGTGTGGTGAGCAAATCTCCCTGCAGCACTGTCACCCCTTCACGTCTCTCCTGCATGCACCATTCATAATTTGTCAAGGTCTATCCTCTTCC
>10.lm_ll_11222
AATTCTCTGTTCTTGTTTGAGACAAAATCCTTAAAGACTTATGTGCTGTGGAATATGTTGAGCCCAGTTTTGATGCAGTGATTTTTGTGCTTTGAAATTGAACTTTGCTT
>10.lm_ll_11424
AATTCACAAGATAAGGAGAAATCCTCAGTAGATGGTAAAAAGATGGAGAAGGCAAGCAGGAGAAGCTCCACAGAAAGCAACAAAAGGAAAGCTTCAGGCTCCAAGAGTCC
>10.lm_ll_11469
AATTCAAGCATTCTGTGGCTTCCCTGCGTGAAATGTTTATCTCCTGAAGGGTTGGACGTCTATGAAAAGACGTGGAAAAGTGCAGGGTGGTATCATCAGCATAGGAGTGG
>10.lm_ll_11490
AATTCCCTCCTGTCTATAGATACTAACGAAGGCCTGCAAGAGGCTCTTCTCTTTGAAGTCTTTTCGTCCGCTCTGCAGGCGCACCTTCAAGACATCGGTTGGGTTGGCCA
>10.lm_ll_11780
AATTCTTCTGCTGTGGAAATAGGTAGATATGTTTAATACAGGGACTGCCACGTGTAGGTCTGACGGCTTCTTGCAGCTTCCCTTATTTCCCTAAGTTGTTACGTTTAAAT
>10.lm_ll_11820
AATTCAGTAAGAGAGAAGGAAAGATTGGACAGGCAGGGCATAGGTGGCACTAAGATCACTTACAAAACTGATCTTAAGAGAAGGCCAGAGAGAGAACCAAATGAAACTAA
>10.lm_ll_11924
AATTCTGGAGCAAAGCGAGGAGGGAACTACGAATATGGAAGTACAGAATACAGGCTCCATTGGACATTTCATCACCGACATAGTAGATCAAAGCTGGACTACCTGATTAC
>10.lm_ll_11996
AATTCATTCCCTTGCTTTAATGGTCCTGAAATACATGTTTGCTTCAACAGCACCTAATGTTGGGAATGAAGGGAATTTGTTCAAAGCACCAATTCAGAAGAGATATATAA
>10.lm_ll_12003
AATTCTTCGCTCAAAGCTTTGCTAAAAACTCTTGGACGATTCACAGCTTGTTCCTCCCTCTCCTCCACCCTCTGACTACTTCATGCTACCTATTAAAATTCTTCGCAGTG
>10.lm_ll_12123
AATTCTGAACCAAAGATTACAGATATCAGGTGGATGGCCATCACTCCAAACTGAGCTTCCGTCACATCCACCATCCCGAAACGCAAAGTGCCTGCATCACAAACAACCAT
>10.lm_ll_12355
AATTCATTCATACATAATGACATAACTGCCCCACAACACAAGACAATGTAAAATCATGATTATCAAACTAAATTAACCTGGTTCTATCTTTCATTAATTATCCTAGAAGA
>10.lm_ll_12512
AATTCTTCGCTCAAACCTTTACTAAAAACTAGAAGCTGGATGATTCAGGATTTGTTCCTCCCTCCCATCCACCCTCTGACTAGTTCATGCTACCCATTGAGATTCTTTGC
>10.lm_ll_12618
AATTCCAGCCAACATAAGGACAGTGTAACCTGTGGCACCAGTATTCACCATGTTCCTGCACTCTCAGGGCTGCATTCGTGTCCCAAAATGTTTTGTGTTTACACCCTGAC
>10.lm_ll_12622
AATTCTGAGCTTTTGGTCTGAATGGCTGGTGCAGGATTAGGAGACGCTTTTTAGGTCTTGGGTGAGTGGCGGTGGCGGCGATGATGATGAGTGTGTTGTGGTGATGGTTG
>10.lm_ll_12688
AATTCCACGTTTATAACATTAAGATCATTGCTACGACTGCCGCAAGGAAGTAAGAAAGTCATGATCACAAGAATAGGTTCCTCATGTACATAAACACTTTTGCAACACGC
>10.lm_ll_12711
AATTCGAGAACAAGACTCGCAACCTCATGATCCGCCTGAGCACCGTGGAGTCCGCCAACAAGCAGCAGGGCCAGGAGAAAAACGCGGCGGAGAGGCAGATGAGGGAGGAG
>10.lm_ll_12808
AATTCATTCCCGCGCCTGAACAAGTAATATCCACTTTTGCAGAGGAATATATAAATGAAGAAGAGTCATTTGCTACCGAGGAGTCACTTGTTGCCCTGGAAGATGTAGAT
>10.lm_ll_12815
AATTCCACAGTTCTCGTATACAATACACGTGAATACCTACGCACAAATATATCCACTAGGTTTTTTTCCTCGTTTTCTTTTCTCGTACTAGGCTTCATCTCACACTATCT
>10.lm_ll_12917
AATTCAGTGTTTCAGTATCTGCTTGGCGTGAGACTATGGCCGCTGGGACGTCTCGGGAAGCAGTAGAGTAGAGTGCCGTTTAAATTGTTGCAAAAAAAGTAGTGTTTTAC
>10.lm_ll_12964
AATTCCCTAAGGACAGTTTACAAATATGATTACAAAATACAAAAATCTTACAACAATCAACAATTTCTAATACATCAGCTTAATTAACCATTCTGTTTCAGGGCAGCTTT
>10.lm_ll_12987
AATTCGTATACAAACACACGTACACACATACACGCGATACGTACATAAACACTGGGAGATCTTCACAGGTGCGTCATCCAGCTTCATATACCTTAAAAACCCTAACACTC
>10.lm_ll_13122
AATTCACAGGCTCAGAGTCTGCTTGCTTCTTGGAGGTGACTACATTTCCATAGATGTGTAGTGACTGGTACCAAACTTAGCTCGCTTATGGACAAGTCTAGCTGTGAGGA
>10.lm_ll_13170
AATTCCGTAGTCTTTAACGAATAAGTAACGAACAAACGCAGAAAAATCTCGATAAATTGACAGACTCACTTTGTATAACTCTTTAGTCCGTCCCCTTTTGGAATATTGCG
>10.lm_ll_13176
AATTCCAGCACTGTTAAACATCAAGCCTTAGGTTCTCTCTGTCTTGAGTTTATGTAAGTTTCTGTGTTCCCTCTTCATCATATGCTTGAGTAGTGAAGAGTATGAGGGCT
>10.lm_ll_13240
AATTCCGAAGCGTTCTCAGCCTGGACCTGCCGGACCCCATGCGCACGCACGTGATCTGGGCCATGAGCAAGGTGAGACAGCGGCCTTCAGGTGGAGGCTGATCCTCCGTC
>10.lm_ll_13259
AATTCAAATCAGAAGGGGTAATTCTCACATTGTTTAATACACTTGTTCGACCTCTACTTGAGTACTGCGTCCAGTTCTGGTCACCCCATTACAGGAAAGATATAGACAAA
>10.lm_ll_13322
AATTCTAAGGGGTGTGCACTCAGCTTCCAGGAGTCCCGGGCTGGCGGCGGTGTCACTCCTCGCTTACCTCTGCTGTCCTCACTCTTGTTTCATTGATCCTCTACTTCCTT
>10.lm_ll_13453
AATTCAGAATCAGTGTTGAGACATGAGTGTGTGGCTGAGCTGAGAGCAGACATGGATGGTCTGGTGACAGGTGGCAGTGACAAGCATTTCAGTTGGCAGTGGATGCATTG
>10.lm_ll_13777
AATTCTTACCATTGTTATTGTCTCCATCCAGTGATAGTTTTAAATGGAAAGGGCTGTATGTTGCACTTTTAGAATGTTCTCTTGGTTGAACCTTTCTGTTATTGTGTTTG
>10.lm_ll_13911
AATTCTTTCAAGAGGGAGATTTCAAGACACTTATTTATTAGTTTTTGACTACTGCTTTGACCCTTTTATGGGACTGGCATTTCAGTGGGCATTTTTTTTATTGGATTTTT
>10.lm_ll_13992
AATTCATATTTTAATTTTATATATGAACACTGATATTAATAGGCAGTTTTCCTTTGAATTAGGAGTTGGAGCACTAATAATATCTCCTACAAGGGAGCTGGCTGTACAGA
>10.lm_ll_14043
AATTCAGTATCTATAGTTTTACAGACACTCTATTAATTAAACATGGATTCTGCTCAGTAAGAACAAGATGTATCTTTTAGCAAAAAGTATCTTTTTAATTTCAAAATCCT
>10.lm_ll_14047
AATTCAAGATAAGAAAGTCTAAACTCCACTTTGACACCGTGACCTCTTCCCGTCCAGGTGGTGCGGGAGCTGCTGCAGGCGGGCGCTGACGTGGCTGCCGACACCTCCAA
>10.lm_ll_14151
AATTCTTGTCTAACACTCTTGAACTGGAAAAACGAGGTTGGGCAGGGCTGCTAGTAGAAGCTGATGGAGATTCCTACCAGCACCTGCTGACGAAACACCGTAAAGCTTGG
>10.lm_ll_14280
AATTCAGTATATTTATTTTTATATTTTTCAGCAAGAGAAGATCAGACACCAATGAAACTCAAGTGAGGGATCTATGTCTTGTTTTTATTTATGTATTTATTTATTTATTT
>10.lm_ll_14290
AATTCCTGTGTTCTATCCACCAAAAGCTGGAGAACCTGTATCTACTTTCAGTTGATGTGTGTGGCTTAGCCATCTTGAGTCTATGGCCTCTGGAGAAGTTAGTAGGCAGT
>10.lm_ll_14300
AATTCCTTCCGTCATCACTCATAAATTTACCGAACTTTTCTCTCATATCTGCACTTGCCAAACCAGCAGGCCCTAGTGAGTCTTGGTTAGTGAAGACAGTTTTTGCATCA
>10.lm_ll_14363
AATTCATATCTCTAAGAGCTCTTGATTTTGATCATGGGATTAATTATAACCAAAAGGAATGATGCTCTCATAGGCTTGTGGAAAATGTAGGTTTTGTGGTACTGTCTAAA
>10.lm_ll_14372
AATTCATTCTCGATGTGAGTGATGATGAGTCGCGGCTCCGTGCTGTCAAAGGTGCACGCTGGCGGCGGTGGCGGAGGCAGGTAGATGTCCCCGATGCGGATCCCTCCCTC
>10.lm_ll_14380
AATTCACTTCTTGCAAAGTTGGTAGGTTTCCCACCATTTTAATGAGAGACAACTTAGTATCTTTCTGCCTTCTTTTTCTTCTCTCTCAACTGGACAGTGTTCATCACTTA
>10.lm_ll_14437
AATTCCTGGATCAGCACCGCGTCCTGGATCCCACGTGCCTGGAAGCAGCGCCGCCCTTGCAACGCTTCATGGCTCGCCTCGAGGGTTTGGAACCTATCCGCGAGTACATG
>10.lm_ll_14498
AATTCTTGCCTCTCTTGTCCTATCTTTGGTGCCATTCTCGGCATCGTTGTTAGTCTTTTCACATGCTCCTTGCAAGAGGCCACACAGCTGCGGCCCATTTCGTACAGCAG
>10.lm_ll_14499
AATTCGCTTATATATTCGTGACTGATAAAGAGGCGTCTTCAATACTGGTCTTGTTCATCTGTTTATTTAATTGTTGGTGTATTTATGTACTTGGTTGATTTAATAGTGAG
>10.lm_ll_14517
AATTCACTCTGAATGAAGAAAGTGTTTGTAGGGATAAAGATTTTTTATTTGTCTTGCTATAAATAGGACACAGGCATTTCAGTTGTTACAAGACAATTTTTTATTTGTGA
>10.lm_ll_14615
AATTCATCATCTTCAGGGTATGCATGGCAACCATTATTTACTAAGTTCTATATTTTTCCATTGATTTAGCTCTATTTGTTTATTGATATGTTGAGTAATTACTGGAGAAT
>10.lm_ll_14697
AATTCCACTCATGTTTTATTAATCTACTACTGTTTCACTCCATCCATCCACCTTATTCTCACCCTACCACTCATACTCCCTCTCTTCACCTCACTTACTACTGTACACTT
>10.lm_ll_14723
AATTCACGAACTTCTGGCAGTAATCACCAGTCAACAGACAGCTTAGGCAGACATGACTCTGCATCCCCAGTGGACTCCCTTGAAGGCCCAGAGCATGAGCTTGTGTCTGC
>10.lm_ll_14798
AATTCACATGGAGCTTAACTCGCGTTAAATCAACGTTCTGCTGTACAATAAATGTTAGATAATGTTGTTGTGATAGTGTCATGAGACTGTTATAGTTTGGAGAATTAAAA
>10.lm_ll_15021
AATTCTGGCATCTAACCAAAAAACATCTCTAATAACTTTGCTTCTTCTTTCACTCCTTTACTCCAACCAGATGGCACCACTGCTATCACATCTATTTCTAATGCTGAACT
>10.lm_ll_15097
AATTCACTGAATTATACTCCACTAAACTGTGATATCCATTGAAACTTTATTTTATTTCAGGGAGGCCCACCATTGCAAAGTGTAAGAAAGCAAGGGCCAGGCGAGAGCAG
>10.lm_ll_15201
AATTCAAGTATCACTAGAATCATGAAAACACCATTATAAACCACATTAACTCCCGGTAGACGTTGTTAGGAGCAGTCATAAGAACATAAGAACATAAGAAATAAGGGAAG
>10.lm_ll_15291
AATTCAAATGTTAAGAAACAGGCAGGCTTTTGCAGCATGGAGGGTGTGGTTCACAAGTTGAGGCTGTGCAATGTGGTGTGGTGAGCCACGCAACACTTCGTCACGGAAGC
>10.lm_ll_15293
AATTCAGTCAGGTCCTTGGATTTTCCAACCTGTGTCTCTTGCTCCTGTTGGGATGGTGGTGGTGGTGGTGGTGGTGCTGGTGGTGGTGGTGGTGGTTGAGGTGGTTGTGG
>10.lm_ll_15531
AATTCACACTGGTGAGCGGCCGTACCTGTGCAGTGAGTGTGGCAAGTCCTTCTATCAGAGTGACCACCTCACCAAGCACCGCAGGATTCACACAGGTGAAAAACCATATG
>10.lm_ll_15589
AATTCATAAAATATTTCTGGGGTACAAATAAGTAAAAGGGATAGACAGATTTACAAGTGAAGCCCATGCAGAGATGCTAGCTCTGGCACTACACTGTTTTGAAGCTCTGT
>10.lm_ll_15594
AATTCTTAGGAACAATTGTTAGATATATATGGCTAGATGGATAGGTGAAGGAGGTGTTGGACAAATAGTGGTATACCTGTATATAGTGAACACTGTTTACTGAGGAATAT
>10.lm_ll_15707
AATTCATAAGTTCGGAGTCTGTATTACTGAGAGGGTTGATGCAATTCCGTGTATTGTATCTTCATTTTTTTCACGCATTTTATCCCCTTCTTATCCTATCCCCCTCACCC
>10.lm_ll_15722
AATTCTGCGATGTCAAACTCATACAGGTAAGGTTGAAATAATCTTGCATAAAGATAATTAACATGACATCACAAAAGAAATACTCAATGTAGTCATTCTTTACCAAACTT
>10.lm_ll_15788
AATTCCTTTGTGCACACAATTCAAGTAGTTATAAGCAATTAAAAGTGAAAAAAGATCCTTGCATTTAAGTAATGTAGTGATTGGAAGGTTTAAAGTTAATAATAAAGAAA
>10.lm_ll_15842
AATTCAAGGGATGAAGAGTATTCCTTACGAAGCGAGAGTGAAGCTGTTAGATTTGCATTCTTTAGAGAGACGTAGGTTAAAAGGGGACCTGACAGAAGTCTATAAGTGGT
>10.lm_ll_15891
AATTCATGGGAGCTGTTTGAGAGGAGATTAAGGGAAACAATGGATGGTGATATTAATTAATGGATTGATATACCAAATAAAAAAAATAAAATAAATGAATAAAAATGGTA
>10.lm_ll_15927
AATTCACATTTAAGAACAATGATATAAAAATTTCTTTCCTGGGTTATAGAAATGAGTGAATGCATCTTACTTGGGTTGGTGAGCGTCCATCTGGTGTTGTGGGAGCATCA
>10.lm_ll_16072
AATTCCTCCTCGTCGTCGTGCTGTCTGTGTACAAAATAGCGATTAGGTTCATAGAACTATAAGTACATGAATAATATATATGAAAACGTAGATAACTAAGTAAATCATTG
>10.lm_ll_16112
AATTCTTTGTAGATTATTCTCCATATCTTCAAAGGTATTTGATTCTAATTCATGAACAATTTGCTCCTCATAACTTTCCTTTGCTTCATCCCTCAGAACAGCCATTATTT
>10.lm_ll_16149
AATTCCATTGGGGGAAGTTGTTAGGCCTATAGAAGATGTAAACCTTCCAAAGTGGGATGTTGCTGGCTATCAAAATACTGCACAATGTACAAACCAAATAACCAACATCT
>10.lm_ll_16226
AATTCCTCTCTATTTGTCTATTCCTGCAATGGCAATGACATATTGTTTAGTATCTCTTCCTTTAAGGAGGATGTCAGCCTGATATATAGAAAGAAGAGTATATAAAAGAA
>10.lm_ll_16352
AATTCAAGTGTGACTTTCCAGGATGCAGGCAACTCAAATAGATCACCAGGTGAGGCTGTGAACCAGATGGCTGTTTATGTGCAGGCTTTACATAGCTTTGTATCTGTTCC
>10.lm_ll_16391
AATTCAAACTTATATTTGATGCATTTGTCGCGCAGCACGCTCACCAGGGAGGGCGGCCCACAGTAGAACACGCATACCTTACCCACGCGAGACTCCCGGATGCCGCTGAA
>10.lm_ll_16429
AATTCAGGTTAAAATGAATGAATAAATAAAACCAGAAACACGAGTGGAAATCACGGGAGCAGAAACATTCTCAAAGTAAATCACAAGGGAAACTTCACCCGCAAGCCGCA
>10.lm_ll_16435
AATTCACCAAGAGGAACGTGAAGGTGATGGCTATCTCATGTGACACAGTGGAGGACCATTTAGGTTGGATCAAGGTAAAAATAAACACTTTTTTAGTGGTAAGAGTTCAT
>10.lm_ll_16574
AATTCTGCAGCCAGGTTGAAATAATACTTTCCCAACATTCTCCATGTTTCACTGAAATGCATATTACATGGATACTGGGGATTCACTCATCTATTTACATCTATTGAAGA
>10.lm_ll_16606
AATTCTTAAGCATCTTTTGGGTTCATCTTGTGTGATGAGTCACTAGAAGTGGCAGGAATTAGTGGCACAGTGTAGGTGTGTGTGGTGGCAGCAGAGGCCACTCTAGCACA
>10.lm_ll_16609
AATTCATCCACCTATCTGATGTCCCCTTGCGTAGCAAATACCACTTACCAGAATTTCTCCAATTTCTGGCCAAATTTCTTCCACTTCTGCCAGAATCTGAGTGGGGTAAT
>10.lm_ll_16720
AATTCCGTGCGCCGTTGGGTTGGTGATAAAAATAATGATGATGGCAATAAAAGTGTGGTGTTGCGGGCAATAAATGTTGGTTAAATTGCATTATTATCATCAGAAGGCCG
>10.lm_ll_16788
AATTCGACACAACCTTCCAGACAACTGTCCATTCTTCTTTAGTGACACTCAACTGTCCTCCTCTTCTACAATGAACATCCCTGGTCTATCCTTTACTTATAATCTAAACT
>10.lm_ll_16797
AATTCATTCACCAACGCAGCAGTGAATGAGTAGAGCAGGTTTTGTTGTGGTGGTGAGAGCGCGAGTACTCTCTGTAGCCTTAGTAAATGTCACTAGATCTATTCATGGAT
>10.lm_ll_16809
AATTCTTACTACCCAAACCAGAGAGACCTCAATGACCTCATCAGAGAACTTGGTTTGACAAAGCCACATGGTGAGATATTGATTTCAGGGCTGAGGGAATGGGATTTACT
>10.lm_ll_17025
AATTCTCTTTCCACACGGGTCATAATAAGCTCTAGGATTTTCCTCATAACACCTAACTAAGCTATCCCTACTATAATGCAGCGTACATGGTGTGTTGGTCACTAGAGATG
>10.lm_ll_17153
AATTCAAACACTATTTTCCGACTTTCTGACAGACTGCATGCTGGCGGCGGTGGGCAAGCCAGTCTATCATCGCCACACTGACTCCATCTACGGCTCCTGGATGCGCGACC
>10.lm_ll_17387
AATTCACAGGACAGTAGAATGATAATAGATTATGAATGTCAAAACAGTCAAAGACAAACAGAGATAATGTAAACTGAAGTCATGGCCATTTGAAAATGTTTATATCACTT
>10.lm_ll_17433
AATTCTCTGTGTTGTCAAAGAGTAGCCAGGTGGTCTGAGCAAACCCCGTCCTCACTCCGGGTTCTTAACTTCTTTTAAGCCTTTGAAAATACTTTGGTCCCTCTTGTTAG
>10.lm_ll_17486
AATTCCCTTTATTATTTAGTTTCCCTTATTAGTAGTAGTTTTCTCTTATTATCATTAGTATTCTTTATCATTATTTCTTATACAGCTGCCCAAAGAAGTATTTTACACAT
>10.lm_ll_17497
AATTCATTATTTCTTGTCCTATCCTGATTACTGATCCAGAGAGTTTTGCTTATGTGACCCTTGACATGTCCCTTGTGCCACTTAAACACCTCCATCAGGTCACCTCTCAA
>10.lm_ll_17508
AATTCTAGTCACGTGTCACTGACTGTATGTATGCAAGCTTAATTTAGATGGGCAACAATGTCTGCCCATACAGTCTTCTTTTGCTTGGAGGTCACCACTTTTATTCATTG
>10.lm_ll_17623
AATTCCGGGTACTGGCGCCGTACCCAACTCCACCTACACACGCACACTCACTTCATGAAAGCTACCTTAATCTCTCTCTCTCTCTCTCTCTCTCTCTCTCTCTCTCTCTC
>10.lm_ll_17672
AATTCTTTCTTGCCCCGTCCCTATTACTGACCCTGAGGATTTTGTTTGTCACCCTTGTTATATTCCCTATACCAATTAAGACCTCACTCAGTTCCAGGCTAAAGCTGCGG
>10.lm_ll_17820
AATTCACGTATTTTCCTTGTCAAAATAATACCAGGGACATTTACTCTACTGCAGCTCAAAAACAGATCTTTGAAGGGATCAGTAGCTCTGTTAGAATCTGTAAGCCATAA
>10.lm_ll_18039
AATTCATGTTCATATATTTCACTCCTTGTCATTTTTTGGCAGCTTGGCCACTGAATCAGGTGCAGCTTGTTGGTTGATTTCTTTGCATTTTTAGGCTATTCTGTCAAATT
>10.lm_ll_18064
AATTCTATTAATTTTCTTTTGAAATGTCATGTATATGACATGACATTTCAGTCTCTTAAAATCAGAATTGAAAGTGCCATCAGTTTTGTAGCCAAAGAATTGATTAGTAG
>10.lm_ll_18066
AATTCCTTCTAGAATTTGTCACAGTTTTGTTGTCTTTACACTTGCAAGGCAAACGGTCAAATTCAATAACCATAATGAACTCATCACATACCTTACTAATCGACCACGAA
>10.lm_ll_18075
AATTCCGTACGATGCACTCAGGGTCGGCGATGAAGCTTACTGGGTCGTCTACTGGCAGGGTTAATGTCTCTTTCAGTAGCTGCCTTGTGTAGGTCATCTGGCATCTTTCA
>10.lm_ll_18248
AATTCATGGGGGACTTCACAAGTATGAGACTTCGCCCATCGTTCACTTGTTCCTCTCGTTTAACATAACGTGATAGACTTACGAGATAGATTACGAAATTTAGCGAATGC
>10.lm_ll_18284
AATTCCACTGTAAGTTGAGGTCCCCCTGTAATAAGAATTTTCTTGAACCAGGCAATGCAGCAACAGACTGGGCTTTACCTAGGCAGAATGTTAATGTAAATGATCAGCAC
>10.lm_ll_18285
AATTCCACTCTTGTCTGTCATTCTCATGCACTTCTTCCTCCATTTGCTTCCACTTTCATCCCACATATACACCTTTCCTGCTGTTCTTGCATCATCCAATTTCTCAAGCC
>10.lm_ll_18301
AATTCCCTCCCTATGTAAACCTTGCCCAAGAATGTTTAGCAAAGAGGGGGTATTGGTTGACAACCATTTAAAATATGCAGTAGTTATCTGAAATATTCATGTTGAGATAA
>10.lm_ll_18526
AATTCACTCTGCATTATAAAGAAAATTAAACCACTTTAACATTCCCATATAGAGAGAGTGCTGTATGCTAGATATACAATATCCTCAACTGCTTAGTGTACTATAGACAA
>10.lm_ll_18632
AATTCATCAGGATGGGACTGGGAAGGAAAAGCGTAGTGGCAGCCACTCTGATCTGTGCAGGATTGCTGTTCAAGTTGCTGTTCAGCAGTGGTTTCGGTAAGTAGTGGTGG
>10.lm_ll_18773
AATTCAACAGACGAGTCAGAGATTCTTCAGGAAAAGTAAGTTGTAGTTTCCACGACTTGGGTGATGAGGTGAGGTATTTCTGTAGTATAATGCCAAAGTAATTTTTTTTT
>10.lm_ll_18816
AATTCTGTGCCTCGACCACTTTTCTCTGGCTCTGTTGGAAGTTATTGGGGATCTCAAGGGTGTTTTCATGATTTTAGTGAGAGTTTGACATACGCTAGTGGCAGTTATTT
>10.lm_ll_18894
AATTCCAAAAGGAAAAATAGTCTGTAAATAGTGAGACCTTCTCGCACACAAAAACTAAGCATAACTGGTTTCTTGGATTCCTCTCTAATAAGTACCTATTTCTGGAATAC
>10.lm_ll_18951
AATTCCTATTTGTCAACATTATAAAAGTCTCCATTATGTTCCTGACGAAGGGTGACGCGTGGTCTGTGTGAAGTGACGCCGGAACGAAGCACGTGGAACGCAACACTTCT
>10.lm_ll_19036
AATTCTAGGTATGTCTTGACGACCCTGGACCAGCTTATTGCTGAAGATTACATCCTTATCTACCTCCACGGAGCAACCACGCGGGGCAACATGCCGTCCTTCGCCTGGCT
>10.lm_ll_19145
AATTCAAGAAGAAAACAATAGCAAAATACAAAAATGGCATTCTTGTTTCTGCCATCGCCAGGCAGCACAGTTTGGCAAAACTATCAGTACGATATTGAAAAATATACTGA
>10.lm_ll_19148
AATTCAACTATACAGAAGGTCTCCAATGTACGAGTGAATTAGGTTCCAGACATGTTCGTAAGTCAAGGAGCTTCTGTAATTGCCACACGCTGAGTTGATCAAGAAGCCAC
>10.lm_ll_19197
AATTCCAAACTGAAACACTTTTGGATCCTTTACTAAACTGCTTGATTTCTTTATTCTCATGTGGGTTTTTCTTCTCTTTTCCTTTGCTGCGGCGGCAGTACTTGTTAATA
>10.lm_ll_19343
AATTCCAGGAACTTGTATTTCAAAAACGTATCTGCCTCTCCAAGCTTTCTCCTAATACAGACATTGGTTAATGCACCACACTCTTTGGGTCACAACATTGATGGAATATA
>10.lm_ll_19426
AATTCAGAAGTTGTGACTCATACCATTTTTTGTTCTCTTTCTCCCTCTCCCTCATCCAGGGTCAGTGGAGGAGACCGCCACTCTGCACTTGCCCCTCTCATTCATGACCT
>10.lm_ll_19458
AATTCCTTTACACGATGATGCTACGATGTTCTTTTGTTTTCTTAATGAATCACTAGTAGCTGGCTCTCTTAATCACTAAGTACCTGTTGCTATCTGTATTCTTAATTGTA
>10.lm_ll_19469
AATTCAAGCTGACTTTTGAAAATCACATTAGGATAACTTCTCTAATTTCCCAGAAGACTAATTTGTTAAGGAAATGTAGAGCCATTTTTAATGATGGTAAGAGTGTTTTA
>10.lm_ll_19501
AATTCTTCACCTACGCATGATATCCTGTCCTTCCTGTAACGTAATATTGATAAAACCTTTCTTTTTCCTACGCTGTGTCACGTAATATCGGTAACATCCTGTCTTTTTAA
>10.lm_ll_19585
AATTCAATCATATGGCTGTAAGAATACTGCCACTGTATTCCCTGCATGTCATAAGAGGTGATTAAAATTAATGGAGAGAAAGACCTGGGGACCAACTTCTTTGTGTGGTA
>10.lm_ll_19665
AATTCCACACAAGCTGAAGTCATATACTCTCAAGATTGATGAGAGCGTATCTGAGAGGGAATGTCTAGCACGAAGGATGGTTCAGGATAAGAATGTACTGAATGACACCC
>10.lm_ll_19705
AATTCAGCTTTAGAAGTAGATGTGATAGCAGTGGTGTCATCTGGGCGAAATAGAGGAGGGAAAGAAGAAGAAGCAAAGTTATTGGAGATATTTTTGGCTAGATGCCAGAA
>10.lm_ll_19733
AATTCCGTTTTGTTCATTTGAAGACCATATATTTATGTTGTGTCAAGATTGTATTGTCTTGTGGCATTTCTAAATAATTGTGGAAACTTTCTATAAAGCAACAAAATAAA
>10.lm_ll_19753
AATTCTCACTTGTGATGTGCAGTGTATTCTATTACTGCAGTTGAGTCAGTTATATGAACAGTGAAGCATAGAATTAAGTAGGTGATACTTAATGCCCGGTACAATCTTGA
>10.lm_ll_19773
AATTCTTTAGCAAACAATTAATGACTGACTCTACTAATTTTTATTCAGATGTTCCTAGGCGACGTGTGCTGTGTTGCCGTCGGCGGAGATTTGCTGAGAAGAATCACCGG
>10.lm_ll_19920
AATTCATTATACAGTACTGCCATTGAAGGCTTGGAGAAATAAAACATTTAAAAATTTGCTTGTTACTGTCATTCATGCCTGCAAGTTTGTAACAGCAATAGTCAGTATAC
>10.lm_ll_19979
AATTCTGGAATCACTTGGTCTACATTGCTGCTGTATAAGCAAATGGACCAATTATTATGTCATAATCCAACAACACATTTGAAGCATTGCACTACATTGCTCTTAGATGC
>10.lm_ll_20032
AATTCATGTCACTCATTCAGGTATTGTGTTCCAGGTGACATCATGAAGAACTTTGCCCCATTCCTCAAGATGTACACAGAATACGTACGTAACTTTGACAACGCCATGAC
>10.lm_ll_20091
AATTCTGAGGGAGTAAAATTACAATATATAAAGCAAAATTAAGAAATCTCTTATAGAAACCAACAGTAGCATTACACCAACCTGAATGTATATGACAACTGAAAAAAATA
>10.lm_ll_20162
AATTCTTTCAAGAGGAAGGTTTCAAGACACTTATCCTTCACTTTTTGACTACTGCTTTGGACCCTTTTATGGAACTGGCATCTCAGTGGGCTTTTTATTTTATTTTATTT
>10.lm_ll_20191
AATTCATTATTGCATTCCAATCTGATGAGTCAACCATGTGAGTGTGCAAGTCAATCCAGGTGAAAGAAAGCCACAAAGGTGAGTGATGGTGTGAGTGAGGGGAGACCACA
>10.lm_ll_20253
AATTCTGTACATATATCTAAATATACCTATTTTTATACGTTCACCTTTGACATTCACCTGAAAACCACAGAAACTCATCAAGAGTGACTTTACCTATTATATAAAGGTAA
>10.lm_ll_20259
AATTCTGTCAACAAAGAAGACTATTTATTATTATACTTTTGCCTGCTACCCTCGTATCTCCCTGCTGCCACAGTTGCCTTTTCTCATTACTCCACCGATGCACTCCATCT
>10.lm_ll_20315
AATTCAACGGTATACCTAAAATATGCACAACTTTTAATATACACTTAAACAGAAAATTATTAAAAATATAAAAATAATAATTGCAGTAACTGCAAGAAATACTTATTTGA
>10.lm_ll_20321
AATTCATCATCAGCATAGCGGAAATCTCCAATGACGTCCATATCCATCTCCTTGAAGCCCTGTTGATGATATTGATGTATTCTCTCCAGTTAACTTCTCAAGAGACAAAC
>10.lm_ll_20429
AATTCAAATAATGCATGATAGTTGTCACCAAGTATAGTGCACTTTTAGATAAAGCCTTTTTGTGTGGAACTTCAAGCCTGTTTGTTGTATATGCATGATGGTTTTTGTTT
>10.lm_ll_20506
AATTCTTAGACTGGAAATGACTGTAGAAAAGTGAGGAAGAGCTCTGAACATTACTGGAATAGTGATCCTGGAAGAGTGATGCCAGAAAAGTCTTCATAGAACTTTGAAAA
>10.lm_ll_20586
AATTCTTTGCCACACACCCGGCGTTCATGTTTGCGCGTGTGGTTAAGGCTGTGTTTCACCAGATCACTGGCACTCATGAAGAGCTGATCACAGTGCTGGCACACATGCAC
>10.lm_ll_20626
AATTCAGCAGTGAGCAGAGGGTGGCATGGCATAGCAGTGTTGAGTTCCTTGGTTGTCATCTGTCATATCTTGTCTACTATGACTGCATTTTCATGACATGTATAATAAAA
>10.lm_ll_20655
AATTCAGTTGTAGAAAAAGGAGAAGAGATTGAAGAGTTGGTCGTACTAGAAGAGGTCGTACATGTGGTCATAGTGGTGGGTGATCGTACTTGTGGAGTTCGTACTGGTAT
>10.lm_ll_20780
AATTCCACATCTTTGAATTGAAAAGACATTAAGGTAAGGACTCAACTGCTGTACACTGAGCCGCTTTCACTTGACTGAAATTGATAAAAAGCCTCATTCTTACCTTGGTT
>10.lm_ll_20924
AATTCAGGGTGAAGGAAGCCATCAGACAGCCATTACATCCTCCACACACAGCCAGGAGTGGGAAAGAGGCACAAGATCTTGACAAACATTTACAGGGACAGGAAATCACA
>10.lm_ll_20967
AATTCTGAATCAACAAACTTCTCAGTTAGCAGCGAGGCTTGGAGCTGAATGTTGATAGGCAGTGGGTGCCTTGTGACCGCACAGTGAACACTGGTCCACATTGCTTTCCC
>10.lm_ll_20988
AATTCTTTACCTCTGTGTAACTCAGCAGACAAGTAAGAGGATGTTCATTAACATGATCCATCTATTGCAAGGCTTTTCCAGGTATTCACTTGGTTATTGGAGTCAAGTTC
>10.lm_ll_20991
AATTCTGTTCAACTAAAGCCTACATGGAGGAGACTAGCTCAGAGATTTTGAAAATTTTGATAAACTTTTACCCTTAAAAATTTATATATATACCTGAGGAAAGGAGTTTT
>10.lm_ll_21000
AATTCAAGTCATAGGAAGGTGGAAGCAGGCAGGGAGTTCCAGAGTTTACCAGAGAAAGGGATGAATGATTGAGAATACTGGTTAACTCTTGCATTAGAGAGGTGGACAGA
>10.lm_ll_21174
AATTCTCCTAGACATGCTGGAGACAAATTCAACCTTCCTCCTCTAGCTATCACATGAAGGAGCAAACACAGGCACTGAGGGAAGCATAACTAAAGGGGACATCCTGTCCT
>10.lm_ll_21197
AATTCTGGTCTTGATCAGTCCTTCCCAAAGAATGATAGCAATGAGCTTTAGTCTCCACAGGGGAACAGGAGGCTAGGTGACCAGCAGATGACCATGGTGAATAACATCGA
>10.lm_ll_21235
AATTCCATGCGGTTCCTTCATTCCTCTGTTTATTTCTGTGATTTACCGATTTGCTTTTGTTTTTTCTCTCTTCCTTCAAGTTTTACTTCCGTATACAAGTATTTTTTTTT
>10.lm_ll_21283
AATTCCGAGAAAACCAAATCATTGTTTGCTACTTGTGCCGTTCTTCTGGCGGTGATGGTGGTGGTGGTGATGTAGTGTTGATAGTAACGACAGTAATGGAAATGATGAAA
>10.lm_ll_21434
AATTCATATCATACTAAACATACTGTATTAGATATGCTAGAAAATTATGTGCTTGTCACTAAAACATTAAACTAAAACTTTAGAGCTCTTGGTGCCATGAGCCAGACCAA
>10.lm_ll_21527
AATTCTAGCCAGCTTATGCCAAATCAGTTGGAGGGATGATTATTCTTCACATTTTTTAACTGCAATGTTTCTTAGGTGTACCATTAACTTTTCACCAGATTTTAAGTATA
>10.lm_ll_21544
AATTCGAAATGAGTGTCAGAGGAGTCTTGATATCCTCCCCTTGAAACGGTTCTGGTCTTAAATTGAGATCAAGAATAATAATGGTAAACACGCAAGTTCCAAATCTCTTT
>10.lm_ll_21745
AATTCTTTCATCTTTGTGGACTGACGCACGCCTGATGTAGGTTGCTTCAAGTGAGTTGTGTGGCACTGAGACTCTCTCCGTCTCTGTGATTGCAAGAAAATCACGGAAAG
>10.lm_ll_21761
AATTCTGATTGCCGCCTGGCTCGCATTCGCTCTCATCCTCGGGTTCGCCTACCGCGGGAATCTGACGGCTGCCCTCACTATACCCAAGTATCCTCCTCGTCCCGAGACCC
>10.lm_ll_21858
AATTCAGCCATCAAAGATTTTGTCCAAGAGGATTATGGCTGTTAACATTAACCTTAGGGCCCATCATTGTATGTGAGACAGGTCTTTTGGAAAGACTTGGGAAGAATGCC
>10.lm_ll_21970
AATTCTTTGTTTTAAATTCTTACTCTTAAAACTCCCTGAAGGTCATAGCTATGGCAGAAGTCTCCTTTTCCTTCACTTCATACACCTCATTCCTTCATCTGCCAGTCCTC
>10.lm_ll_22054
AATTCTTATAAAAGGGACATGTGCAACTGCAAATGAATCTTTTTTTCATTCACTTGTGAATTTTTTGCTTGGAAAACTTAAGCTAAGTGAGGACTGACAGGACAGTGTTC
>10.lm_ll_22113
AATTCTAAGGAACAAACAATTAAATCAATATATGGAGATTAATTTTTCAAGACATCTTTAGCAAACATTTTGAGGCACTCACTTGGTTTTTTCATTCAGAACCTGATGAC
>10.lm_ll_22149
AATTCGATGGCGTGCTACTCCCGCTGGTGGAATACCAGTTATTCTCTCCGCGTCGCAACGCCCTCAGAAGACACGCGCAGGCTGTGGGGGATCCAGGTACAGCTGGTGCT
>10.lm_ll_22226
AATTCACAAGCTTTGCTTGTTAATGACACTGGTCTATAATTTAATGGTTCTATTTTATTTCCCCCTTTGTATATTGGCACTATGTTAGCTCTGTTCCATTCTCTTGGTAC
>10.lm_ll_22292
AATTCAGTTGTTTCCGGTGCAGATTCCAGACCTGTCCGCGTTGCATGGTGTTGGCTTCATGCACAAGTTCGACCTCACTGTTGTGAAAGTGTGAGACAGACTCACGGACT
>10.lm_ll_22399
AATTCCCTCCATTTAGTAAAGCTAACTGAAGCTGTGTAACCAAGTGAAAGTTATTGAGTCTTGCTTTATTTCTATAACAATACTTCTACATTAACCATTTATGAGGTGTG
>10.lm_ll_22501
AATTCTTTTAATAAAAGCTAGGTGTTATAAGTAAATCATATTTGAAGCTTAACCAAGGGAAATGAAATATTAAAAAGTCACAACAAGTAAATGATGTAAGACACCTGAGT
>10.lm_ll_22559
AATTCAAACGCAGTATATGGCCGTGGGTGTTAGGCGGTGACCTCCAAGAGTGCTGCAGTATGTGAGAAAAAAAGATAGAGAAGACAGGAGGTACGAGGTCATGAGGTTGT
>10.lm_ll_22590
AATTCTTTGCAGATATTGCACTTTCTCCCATGGAAGCTGTTAAGGTAAGGAAGGATTTCTGTACATTTTTGTATTTTGTTTAATGTATCATGCAATTTTGCAGTTCATCA
>10.lm_ll_22662
AATTCACTAGAAGGTCTCGTGGCATCTGTTCCTTATATATAATCCGCTGTAATGACTCTCCTACACGTGTCATGAGTGTAGTGTTGTTTAGCGGGAACTGTTATGTACTA
>10.lm_ll_22689
AATTCCATTTAATGCAAAAGAAATTAGACATATATGCTTAAAAGAATCCAGTGATCTGTCCAGTTTTCTCTCAAGATGCATACACTATGCCCCAGACATTATTAAGAGAC
>10.lm_ll_22709
AATTCATAAATGCAAGAATAGATAAATAAATAATGAAAGAAAGGCAAAACTGGGGCCACCACAGCACCATTTCTTCCTGCCTCAGGTGTTGCACGGCGACTTGGCTGCGA
>10.lm_ll_22802
AATTCTGTTCAAACTCATACATATCAAATGGCTTGACTTTTGCACTTCCATAACTTGCAAGAAAAGCTACACTACCAATCGTAACAGCAATTACTGCCTGGAATAATATA
>10.lm_ll_22860
AATTCTCTCAAGCCAGTGTGCCTGAAGGTGTGTTCATTGAGCCTAGAACCAGTAGTAAATCTTTTGCCACACTCTTCACACTCATACTTTCTTACACCACTGTGTGTCAC
>10.lm_ll_22881
AATTCAAGTGTTCCTGAAGGATAATTCATATGTGAAAAGTGCTTTACAGTTAGAATGGAAATTTTTGCTTATTGAAGTAAAAATTCAATGTAGTTTTTATCCTTTGCTTT
>10.lm_ll_22904
AATTCCATCCTTCTCTATTATCCTAGCTTCCAGACATGAGATAACCCATATAGTAGACAACCAAAATGACACTGCACATTTAAAACAAAAATTCTGACATTAACATAAAT
>10.lm_ll_22935
AATTCATAATAAGGCTGCCTCTCCTCTCAGTACCGCCCTAGTTTTTAACATATTGACGTAGAGACTGATCACAACACCCAGAAAAAGAAAAGTCAAGCATAGCACAAGGT
>10.lm_ll_22992
AATTCAAGTTACAAGTGATTTATTTGAAATTACTTGTTTCTTCACATCTGAAATATTTAGACATGCCTGTAATGATGGGACAATTACAGCTGACAAACCTAAACTTGAGC
>10.lm_ll_23131
AATTCTTATTAATGGCAAGGTTCCCTGTGAGCAGACATAAGCAGAACATAAATCAAGAATACATCCCAATCCCAAAATAACAAAACAAATTAAAACTGATGAATTACAAA
>10.lm_ll_23293
AATTCAGCATGCTTGTCTCTTCAGGGTGACACGCTCATAATGTCCTGCGAGTTCTCAACGATGGACAGGGACAACATTACAGTGGGAGGGTTTGCCATCAGTGACGAGAT
>10.lm_ll_23339
AATTCTTGCTAAACTGCCACTAGCATCATACAGACATTGAAAATCACAGTAACATCTATAACAGCTTGTTAAAAGTAGCCGAGACGTTTAACAGCACAGTCATGCATGTC
>10.lm_ll_23343
AATTCTGTTGCAGTTTGAAGATGCTAAGGATTAGCAGTTCTTTTCTACACTTGATAATCAGTGGAGCAGTGCATAAACAAAGATACTGGCAAGGGAATGTGTTGTGCACC
>10.lm_ll_23422
AATTCCCGGCTGCTTTTCTCCCTTCCCCCTCGCAACCCGCGCTGCGGAACGTCTGTGTGCTCAGAAGTAACTAGCTCTGAGGGATTCGAGAGCACTGTGGCCCTAGAGAC
>10.lm_ll_23530
AATTCATCCCAAGAGAAGTGGAAGATTCGAGGCACCCGGTGAAGCACTGTGAACGAGAGAAGGAACATCAAGACACAATTATCAGACTACAGAAAGATCTGCGGACTAAT
>10.lm_ll_23680
AATTCAAGTATGACTATCATTTAACAGCTATGCATTTCCTATGTACTTTGCATTCCATTTTTCTACTCTCTATCAGCAGGACTCAGAATCATCAATGGAGGAGAAGAAAG
>10.lm_ll_23894
AATTCCATTTTTATGGTTCTTGTAACATATCATATTTTCACATGTATACCTTCTCTAATTTCTGTCCCTCTTTTACATGAATAGTTAAAAATTTATCTCTTGCTTTTCCA
>10.lm_ll_24012
AATTCCTGCCAGACCTGTTATTGGTGATTCCTCTAAAGAAACACAGTGTTCTCTTCGTTTTTGGTGTTTCCTTCGTTGTCTCGTGTGTTGTGTTTTTCATTTCTTCTTTT
>10.lm_ll_24026
AATTCAACACTTCCTCGGTTTCTCTATGAAGGAAAAATGTCTTGTAAATAGAAATACACATGTTATCAAAGCTCTATCATGTATATGTAGAAAAATCCAAGAATATATTG
>10.lm_ll_24048
AATTCACACCGCCCTCCAAATTCTTCTTAAATTTTATCATATTGCTATTATAGCCTACAAAATGTTTTTGTATTGTTAAATTATTTTAATATACATACAATTTAGGAAAT
>10.lm_ll_24063
AATTCTTAAACGCTCTGAACTTTCACAGAAATATCTTTAAAGGTCAGAGATGACTGGTGGGATTCTCACGGGCGTTTCTCCTCATCAGTGGTGCAAAAACTACTTGCTCA
>10.lm_ll_24117
AATTCCAGAGTTTACCAGTGAAAGGAATAGTTGGGATACTTCTTAACTCCTGCAACAGAGCGGTGGCCAGAGCAGAGGTGGGAGAAAGTACAAAACTCTTATGCAGCGAG
>10.lm_ll_24335
AATTCTGGAAAAGACTAGAACTCTTGATAAATTATTAAAACTTATGATACTCGATTCTTGATAAATGATTATAATTCCACATAAAGGATTAGAAGAGGATAAAGGATTAG
>10.lm_ll_24439
AATTCCTTCAAGAGGGAGGTTTCAAGACACTTATCCTTCAATTTTTGATTACCGCTGTGGACACTTTTCTGGGACTGGCATTTCAGTGGGCTTTTTTTCATTTTTTGGAT
>10.lm_ll_24559
AATTCTTGTCTCACAATATGGGAAATTACTCCAAAGGCTGGTAAAATGAGAATATAAACTTCAGGGTGACCAAAAAATCAAAATAGATATTGCTATAAAACAGGATCACC
>10.nn_np_3362
AATTCTTAGAGTTTCTTAGAATTATCATAGCTCTGTGTGTGTGTGTGTGTGTGTGTGTGTGGCATCCAGGGATTATCACCTGCCAAAAGCGTCTGCAGAACTACTCCGCA
>10.nn_np_4450
AATTCTAGTTGTTGTAATTTAGCCGTGAGAAAAGGCTGAACAGCAACATCTCATCTCCCTGGATGACCCAGTGTGTGTTCGTTAAGCCCCTATTACACGTATCCGGTTTC
>10.nn_np_4996
AATTCCCCCAAATGTTTACGTAATCAAACTCTCTCATTCTTCACATTCCACCCAATCACCCTCACGTCACGTCTTGCATTCTCTTCACTCTCAAGTCTTGCATTATCTCT
>10.nn_np_5886
AATTCAACCATTAATACACCCTGTCAATAGTCCAGACGTAGAAGTAAAAGCTACAGATGTAGTTATGAAGCGTGCAGGTGTGTGTATGAGTGTTGCAGGATAGGTGTGTG
>10.nn_np_6578
AATTCGCCCCAGGCTGCCCCACGGGTCTCCTGCTCCCGGCGGCCGCTCGGAGTCGAGGTTCCACCACTCCAGCCAGCCGGGGCTCCCGCCTTCCGGGGCCGCTGGCAACG
>10.nn_np_6693
AATTCTACATGTCAAACCTTTTGTGGCGAGGAATGTGACGGACTCTCTTTTAGAATCTGCCTTATTTGCCCCGTGGTCAGCCTTCCTTTGTTGTGGGATTAGGCAAACAG
>10.nn_np_7083
AATTCGTCCTGCACGCTCCTCGTATCTTAGATCGTACCCGAAGTGCCTGCAGGACCCCGGGGGCGTGTCGTGTCTGACGCTAATCCTTCATAATGTAGCATCGTGACCGC
>10.nn_np_7199
AATTCACATTAATATATTTCTTTGAAAAACAATATGAGCAATGGTGGTAGCTCAGCTCTTTCGGAAGTGAAGCTTGATGTCCTTTAGCATGCCATATTTCTTCTCTGGTA
>10.nn_np_7391
AATTCCTTTACGTCACAATAGTGGCTGTATGACAGGATGCCTACCGCCACGTAACGCTCACTGGCCTCCACAGTCACAAGAGGTGCACCAAAGTCCTCCTGAAAGAGGAG
>10.nn_np_7933
AATTCCTATTGATTAGATGAAATGTACTTCTAAATTACTATATATATTAACCATTACAAAAAAGAAAAAATCTAAATAGTATTAAGAATTTGTTTCAATTAATTCCTTTT
>10.nn_np_8219
AATTCAAGTTAAGTGGTGCAAAACTGAACACTGCTGAACATTAAAATAGTGAACCTGGAGAGAGAGAGAGAGAGAGAGAGAGAGAGAGAGAGAGAGAGAGAGAGAGAGAG
>10.nn_np_8221
AATTCATTATAGATGTGTAAGAGGAACTAGCTGTGGAGAGTTTAGCTGCAGAGAGGTAGTGAGGGTCGTGTTTATGTGGTAAAGTTGATGACTTGGCGCGTAGGATAGAT
>10.nn_np_8490
AATTCGGCACGGAAGAGGAAGAAAATTAGACGAGATAAAACAGTAGATAAAAAGAAGGATGCGAGGAGAGGTAATGAGGGTCCGTGGAGGTGATGTGCGGGGTGACGCCA
>10.nn_np_8533
AATTCTTAAGTTATCACAAGATTCATGAAAACATCCAGGAAAACCCAAATGATTTTCACTGAAGACTAATGCGGACTACTTCTAAAGGCTACGGAGATGCTAATAGTCGG
>10.nn_np_9505
AATTCCTTTGGCGACGTAGTGAAATGGGTAGCCATCCTAAGTACAAGGTCATAAATGAAAATGACCCTGAAGTGAAGAAAGTCGTATGCTATGCTGTAGGTACACAACAG
>10.nn_np_9701
AATTCCATACGCAGCTTTGCACAAACAATCCTCTAAGAGCCTACACAACACCCCTGAAACCTGGCACATCCCATCTTTCCATCTTGTATCTAATGTATCCAATGTCATAT
>10.nn_np_9761
AATTCCAAACACAGCACAGTGATTAGACATGCAACTAGAGAATTGTTTGCAGGGAGAAGCATACATCTCACTTGTGACAAATTTACCCTTGAATTGGTTTAGGAGGGAAG
>10.nn_np_10014
AATTCTGTCATTTGACGTTCCCAAGGATTAGTAGGGTGTGCAGTCCTTCCATTCAGCCGCTCACCCCCTGCTTGCCACCCTCCACACTGTCCCTCATCCCTGCTTACCTC
>10.nn_np_10651
AATTCGTCGTTCTTCACTTACTGGTGACAACGACGAGGTCCTCCTGTGAGTGACGCCGTGGTTGTGCGGTCTCTCAGGAGTGACCTCCGGGGCGGAATGGCGCGACGGAC
>10.nn_np_10800
AATTCCTACATCATTAACAGAAGAAATACTCTTGAAACCCTGATAATCATTTCTTGACTTTGAAAAATAGTCATGGTGGGAGTAAAGCGTTTTAGAATACCGGTCTCAGT
>10.nn_np_10883
AATTCATGGGCCAGTCCATGTCCTGTAATATACTGTCATGTACACCCAATATTATTCATCTCATGTACCCTTTGGGATACTTGTTGAGGACCCTTGTATTAACTTACTTT
>10.nn_np_11295
AATTCATGGAGTAATAGACTATTAAATTGGGCGGTGAAAAAACTTGATGACTCGAAGGGTTGATTGTGATACCAGATTTAGTGGAAGAGATAAACCATCAAGACTTTATC
>10.nn_np_11569
AATTCTCGACACTGGTCTGAATGTATCTCATCTGGGATCCCAAATCTAACGAACAACCGCTTAACCAGTATCTCCGCCATGGTTTCTGCCTCATGGTTGGGAGCAGCGTA
>10.nn_np_11653
AATTCATGTGTTTTTAATGCCTGCAGCCACATCTCTCCTGCATGTTGTCTAGTGTGCAAGGCTTAGTTATGTTTGTCCTTGTGTGACAGACAGTTATGGGGATGTAAGGC
>10.nn_np_11726
AATTCCTGTGCCTATATTTCCATTTTTGTATCAGGTCCCCAGGCTTGTGCACTGGGAAAGAGGAAATGCAATAAATGTATGAAACTGCAATTTCTCTTTTGATATTTCTC
>10.nn_np_12033
AATTCTGCAGTTTGGTCTATTCTTCCCTTTACATTTCTTATCACATTCCTAATTTTGTCCCCTGTAAGAAATATAATTTTGATAGCAGTGCTGGTCACAATAATAATGAT
>10.nn_np_12214
AATTCTGGGTTCTGAGACACATGGGTTCAAATCCTGGCCATGGTCTGAGGCTAGGAAAGACATCCACTTGGGGCAGTGGTTTCCAAATGCCAAGTTATAGTCCCTAGTGA
>10.nn_np_12246
AATTCCTTCAAGAAGGAGGTTTCAAGAGACTGATCCTTCAATCTTTGACTACTGCTTTGGACCCTTTTCTGGGACTGGCATCTCAAGTGTTTTTTTTTATTGGATTTTTG
>10.nn_np_12297
AATTCCCACGCACAGACACACTCCTTCCCCGATTAGTTTACCTTATTTCCCTTTGTTCAGTCAGTTAGAGTCTTACATGGTCCACAGCAGAAGAGTTGCCCCTTGACAAA
>10.nn_np_12546
AATTCTGACTCCAATTTTTACTAGGCATATTGAGAGGTTTGTGTCGCGGGCCGCCGCTGAACTACTACGGGGTTGAAGTCTGGCAGTGGCAGGCAGGGTGATGTGTTCAT
>10.nn_np_12616
AATTCCGCACACTGAGGGATGGGGACCCATTAGAAGAACACCAAATTACTGTTGCTGTCAGAAAAAGACCTTTAAATAAAAAAGGTAGGTAAATGTTCCCAAATTAATTT
>10.nn_np_13146
AATTCCACATAATTGGGATAAGAGTAGAAGAGATCAAACAGATTATAAGCTTGCCTTCTATAACTGTCATTTTCATTTTAGTTTCCAATAAAGGACTGGATAAATTCATG
>10.nn_np_13188
AATTCTCAAAGTAGTAAACTTATTATCAGTTGTTTGAGGTTTTTAAGTCATTAAGTATATGATACTAATGAATATTAGTATTTGTAAACATGTGAACCTATTAGATGAGC
>10.nn_np_13474
AATTCCACATTTCACTGAAGTCATTATACATGATTACCCATATAAAATATCATTCAGTAGTCTGTTCTGGTGAGTTAATGTGGCATGAGATCCAGTGTCAGTGAACCAGT
>10.nn_np_13488
AATTCAAGTCATAGGAAGGTGGAAATACAGAAATACAGAAGCAAGTCCGGTCCAGTTGGAACCATGCGAGGTGCAGCCGCCAAAAATATTCATTGAACAAGCTCACTCTT
>10.nn_np_13521
AATTCAAAGGAAATTAAGGGAAAGATGTGAAAGAGAAGTAAGAGAACTGCAAGAACATATTATCTTTATGCAGTAAGCTTTTTCACTTTTCTCTATACTCTCTCACTTCA
>10.nn_np_13815
AATTCTCCGGAAAACAATTCACATTTTAAATAAAAAACCATACATACCAATTACAACTTTCAATGTTGTTGGGGTGTGAAGGGTAGCAGAGACACCAGAATCTTGGTTGC
>10.nn_np_13951
AATTCCCATGTGGCGCGCTGCCCAGCCATTCAATGCACAACTAAGGCAAGTTTGACATATATACATAGTAAATATGCATTCACAAAATTTTTACAGGCTTTTATATACAA
>10.nn_np_14105
AATTCTCCATATGTAGATTCCCGAAATCAATGATAGGACGATAAATTCAGATCTTCGAGACGTTAAATGCCTTGATAATGACCATCGTGAAATATTTATACCCCTCTAAG
>10.nn_np_14300
AATTCCATGGAAACGACACCCATGATGACTACAGAGGAGGCATTCCAGCCCCCGCGCGAAGGAAATGGTAGAAGGAGGAGGCGGGAGATGAAGGAGGGAGGAAAAGAGAT
>10.nn_np_14371
AATTCCTTTTCTGCCACTACCTTTAAAGAGACAATATAAGTAGCCTCAGCTTTTCTGCCACATTCTTTAATGCTATAATAATCTCTTAACAGGCCTTAAATAAAGTATTT
>10.nn_np_14407
AATTCTAAAAGACACAAATCTTTGACTGCAAAAAAAGAGTGGATTAAGATCCTCCCCCATGGAGAATGTCAGCCTGTATAAACATCCCTATAACATAGAAATGTTCAGCT
>10.nn_np_14412
AATTCGTTAGCTTCCTTCTTGACCTCTGCCAACAGTGCCTCCGTCCTCTGCGAGGCCAGTGGGTAGGAGGCATCCTGCAGCAGGCTGATCACCGTGTAGTTGACAGGCAC
>10.nn_np_14469
AATTCACTTGATCTGTACCCTCAATGGTTCATCCACTCATTAAGGTGGATTGTTATGCTTAAATTGAGATTGTTACCCGACCACCATGAATTATCCAGTTGGAACAATAG
>10.nn_np_14616
AATTCAGCTTTTGAGATAGATGTGATAGCAGTGGTGCCATCTGGTTGAAGTAAAGGAGGGAAAGAAGAAGAAGCAAAGTTATTGGAGATATTTTTGGCTAGATGCCAGAA
>10.nn_np_14680
AATTCCTGTAGCAGCCACACACAAGATTTCATAACAAATGCTCCCCAAACATGATGCTGGATAAAATGAAGCTCCAGTTGGGTGATGGCCGAGAGGGGAAGGTGTTTGGA
>10.nn_np_15177
AATTCCCTGCTCGCTTCTCGTGGGCCTCGTGGCGCAATGGTAGCGCGTCTGACTCCAGATCAGAAGGCTGGGTGTTCGAGTCACTCCGGGGTCACGTGGTGTTGATTTTT
>10.nn_np_15355
AATTCCATTTCCCAAGATTTACTCCATCTATTTATCTTATTTAAATCATCTTGCAATACCAAACAGTCATATACATTTTCTACCCTTCTCATCAGCTTAGCATCATCTGG
>10.nn_np_15366
AATTCGCAAGCCCCATTTCGAATCCCGATTGGAGCATTTGGCGCAGTTCACCCAGCTGTTCATCCTTCCTTCGGGTTGATTCATAGATGTAGCTGTGGAAACCCTATTGA
>10.nn_np_15522
AATTCAATCCTATTCCCTCGCAACACAGTATTGTGGCAAAACTTACCACACGCGTCCTTGTGCTCTCTTGATTTTTATGTGACAGAAACAAACTGGTGAGCAAAACAGCA
>10.nn_np_15784
AATTCCTACAAGAAAGTATATTGGGCTTTCTTGAAACAATAAACATGAGATTTAGGTTTGCCCCTGAATTTTATTATATAATTTCATTATAGTTATGTTTATTTACAGAT
>10.nn_np_16028
AATTCTGTAAAACCAGATGAGAATGACATCAGATATTAATTGTTCAACGATTAATATCTGATTTCTCATCCACTCCAGTGTTTACTTTTTGCTGCCAGCAGCTAACTACA
>10.nn_np_16074
AATTCTGCGTAGTGAAGAGAAAAGTACCGATGAGAACCCGGCTAATCACTCATGCGGTCTTTGAAAACAGTCCTGCTGAGAGCGTCATTGCGTTTAAGAGTAGGAGACAA
>10.nn_np_16130
AATTCAGACTGACTTACCTAGTGTTGTGAGGGCCACAGAGATCAGCTGGATGTTATCAGAAAAGGGTATCTGAGGTATGCTTTGGATGAAACGGGGTACATAAAAGTTGT
>10.nn_np_16536
AATTCTCCTTATGAGTTTTTCATGGACTCCCCCCCCTTATCATACACAGGGACGTATCTACCCAGAGACGTGTCTGCATCACTCACTGTCTTTACTCAGATAGCAGTAGT
>10.nn_np_16565
AATTCTTGTGATGGAAATATTGCCTTAAGTCCAGGTAATGTAAGAGTGGCACCAGTGGTGCAGTATACAGTAGCAAGCACGCGTCTCCATCAGTGACATAACATGATTTG
>10.nn_np_16654
AATTCCTCATCCCCTCTGTCGATACATTTCCTTATGCACCACCCTGTAAATTAAGCGATACAGAAAGCACGTGACATCAATTGCACACCTGATAGTTTAGAATCACACAC
>10.nn_np_16868
AATTCCACTGATTGGTTAAAAAACGATCAGAACATCTAAACATTCATTACTTCAAAGTATTCTGCAGATGGGTGCTGATATTTAAGAATTACCACAGCATCATACTGCAA
>10.nn_np_16896
AATTCAAAACCACTTTCGTGTGTTCTGGCAAACTATCAGTTGGTTTTCCTAAGGAATCCAAGACCACACTTATGTTCCCCTGGTCTTCCTAATATCTCCCTCCTCTTTGG
>10.nn_np_17068
AATTCATTTTGTGATATTTATTTTCCTGACGTGTTTAAATGTAGTGTGCAGGGTATAGGTGACAGTGTGTGGTGTACACAAGGGCCGCCGCCCTGTCCCGCATCGCTTTG
>10.nn_np_17173
AATTCGTGGCTGATTAAGATGGCATACATGGGCACAAAGAAAGCATGGAAACCATATTTCGAAGAATTGGCATCTATGAACAACCCTGAGATGACAACTCGTGTGACAAA
>10.nn_np_17279
AATTCTAACAAGAAAAATAATCATTGCAACAGTTGCTTGTTGGCTTCTACTAGGAAATGAGACGATATTTGACTTTAGGAATTAGAATATTGCTTGGAGTATTTCTTGAG
>10.nn_np_17302
AATTCCATGATGTTCTCGAGTAGGCATAACAGTTATGTGTATGGGACACTTACCCTCGCCAACGATGGGAGTCCAGCCCGGGCACCACATGCGGCCCTCGTGGTACAGCT
>10.nn_np_17357
AATTCCTTGCTCATTAAAGCCTTCTTAGATAGAACAGGAAATTAACTTGAGGTGATGATGGGACTGTTATAAGTAAACATCTTTATTCTTTTCCTCCTCAAAGCCTTACT
>10.nn_np_17636
AATTCCTTATGAGTGTACTGGAGATTTTTAAAAGACTGATTAACTACCTGTATTTCAGGAATGTTGATTTACTTTTTAATAACTACAGATCACCTGTTGTGGGTTCATTC
>10.nn_np_17751
AATTCTTGAGAAATGGTCCTCCCTCCACTTTTGGGCTCTGTGCTTGCGAAGAGGTGGAAAGCGACGGAAGTTCAGAATCTACTTTGGCAGTGGCTGTTGCGAGTGAGAAA
>10.nn_np_17783
AATTCAACCGCATCCAGTTGTCAGTACTGTCTGTGGTGGGACAACAAATACAGACCATTCAGGCAGCAGTAGCCCGCAAGGCCCAGCGCTTCATCTTTGAGGGTATAGAC
>10.nn_np_17823
AATTCTGACCACAGCAAAATTTGGAGGAAAATATCTAAGTGTACTCACATTATTAGATGTACGGAGCGACATTATCTTCATAAGAGCGATCACTGATACGTACTGACTGG
>10.nn_np_18381
AATTCATTATCACTTAGCACCACTCACCGACTATCAACCACAAAAGAACGAAGTCAAGGAGCAGATAAGTGATGACGTACGTGAAGGACATGAGGCGCTACACCCATCCC
>10.nn_np_18428
AATTCCATTGGAAATTACTAAAATTATTCCTGTAGAATGTTTCTTATCAATATAAAACCAAATTTGGAGGGTATGGGGACTGGACATTTGTGGAGAAAATGCATTTTATG
>10.nn_np_18479
AATTCTAAATATCCAAAGACCTGAATATTTGTGACCAGATCCAATGTACATTCAGGATTTCATTGTCAAACTTGAAGAATTTTAAAGTACCAGGATGGGTTTTCTGAAGA
>10.nn_np_18704
AATTCCTTAAGATTTGCAAGAAAAGATTTAGTTTTGAGCCATCCTTGTTATAGTTGCTAATCCCCTTTAATGGTGCACTTGTTCAGAAGAAATAGGTATTGAGCAATTTG
>10.nn_np_18707
AATTCTGCAACTCTACAGTTTATCTGGTTGTCATCATGTCGGACACTTTCTATCCACTTTACTCTTCCCTCTTACTATGGCAGCTGCTGAAAGTATCATTGTTGTATTAA
>10.nn_np_18846
AATTCAAGAATTACTACTTGTGTCAATAAATTAATATTTTTACAGCATGTGGAACAAAAGGGCTCCCAGTGGCAGGAGCTTTCGCTGTAGGGAGTGAAAGAGCAGAACTG
>10.nn_np_18909
AATTCCCTTTGGTCAAATATGTGCCTCATAAAAAGCAGTTACTTCTAACTAGTGTCATAATTATTTTGTATTATTTATTTACTTTTTGTAATATCAACAAAAACACGTAT
>10.nn_np_19169
AATTCAGTTTCTCATTATAGCCACCATCAAGGTAGGTCATTATTCCTCAACCTTAGCACAAATATGGGATATCCTGGCAAGGAATTGTGCAACCCTACTCAAAACTTATA
>10.nn_np_19261
AATTCATGGTAAAGTTCCACTTCCTAGACAACCTCTCACTGCGGAGTTTCTGAGTGGCCGCGGCGCGCTGCCCCAGGGCGTGGAGTGTACCGACTCTCCTTCCTTGCACA
>10.nn_np_19268
AATTCTTTGAAAAGGGCAATATTGAATCACTGAATCTCACCTCTACAGCTGATAAGCAAGCAGAGATGTTGCCTTACAATAAAAAGAAGTGGGAAGTACCCCGTGCAAAC
>10.nn_np_19283
AATTCATGGTCATAATCATGAGACCGTATTACTTGCCTGTTGTCAAGATTTCTTTTCCTTTCTGCAACTTGCTCTCCATAATAATAAGTGTTCAAGGAGACACACAGTTC
>10.nn_np_19341
AATTCATTTTGACAACGACGAAGATGTAATGAATACTGTTAAGTCATGTTACGCGCACAACTAATGAAAAATGAAGATGTTAAGAAGGTGACCCGCAGATGGAAATCAGA
>10.nn_np_19434
AATTCAACCCCAGGCTCAACATACAGGCCGAAGATTCACAGGCCCTGCTGAACATAAAGGACCAAGCACTGCCACACAAAGTGAGCCACCAACCAACTGGAGCCAACAAA
>10.nn_np_19575
AATTCATCAACATTTAATGAACCATATGAATAAGGGTAAATAAACATCCGTTTGGTACCTCATTTCTGGGTGATGGTCATTTCAGTTAGACATTCATAATCACATTTCTA
>10.nn_np_19632
AATTCCGATTAATGGACGGATTCGAAAATCGATTACATATTTTCTCTTTCACACGCGCCGTTTTAATCCTCTTATCCGAATATGTTTTTCTTGTTTGTCATCACTGACTT
>10.nn_np_19866
AATTCTTTCCATACTCACGGATATGCTTATAGAAACACTGCTTGCTCCACCGTGTAACAGTGCCTTTATACAGTGCTAGGTTGGGACATTTTTGTAGCGTAAGCAGTACC
>10.nn_np_20021
AATTCTCATCACGCGGGAGTGGGAGGAGAGAGGGAGGCTTAGGATAGCGGTGTGGAGTTGGCGGTGTTGAGGTGCCTGTTGCCGCCGTGGTTTACCTGCCCCAACACCTT
>10.nn_np_20302
AATTCTTTGTAGTACATATATGTAAAGTGAGCCAATCTATTGTATCTAGTTCAGTCATTTATACTTCACTTTTAATATTAGTCTTAAAATTAGAAGTTCAATATACTGTA
>10.nn_np_20801
AATTCTGAAGGGTAACATGAAGATCAGAGAGATGATAATGAATGATGGAGAGAGGGAGAGATGGGGAGACTGAAAGTTAGGACCCCTTCACAGTGATTTAAATATAACCA
>10.nn_np_21057
AATTCCCAAGGTTGCTAAGTGGTTCATCTACATACTCATATACAGGACTAGTTCATATTATGTATTTTGTACAATGTGAAACTAAAAAGTGATTAAGAATAATGATGGCT
>10.nn_np_21108
AATTCAGCCAGTCTTGATAATTAATAATATATGAGCACTGGCCATATCCCTCTTGGCAGGCATCTGAAAAGTGATGGAGTTCAACCTGTTCTACTTTCCAAAAGTCATCA
>10.nn_np_21196
AATTCTAGGACCTGAAGTCTCCTTACCTGCCTGAGTCCCTCTCCCTTGGCAGTGACCATCTGGCTCTCTTTACGCTGCAGGTGGCGAACTTCCCGAGGCTCCAGCTCCCG
>10.nn_np_21371
AATTCCCAACATGATTAGCCTACACAGATTATGTAAATCAGAATTATGAACAAGGAAAAAATTAACCAAAAAGATGAAACAGTAACATTCAAGGAAGGTTTGTCAGATAG
>10.nn_np_21396
AATTCCTCTCACTCAGAATGAAACATCAAGAAGCAGGACACCAGTTACATTTAATGGGTGTAGCATGGAGTGGCTGGGCACAAATCCCAGTGACCATTGACAGGTGTGAG
>10.nn_np_21822
AATTCTTGGCACTCTGCGGATTGCACGGGATCATCGGTGCCATAGATGGAACTCATATGCGACTAATTCCCCCAAAGAAATTCGAGGTGGAGCTTGTGAATAGAACAGGG
>10.nn_np_21846
AATTCAAAGCTTTGCACAAATCCAGACTTAAGACTAGAAACTTGGGTTTATTTAGACCATATGTTTTCTTGTAATCTGTTAAGGAATCTATCAACAGTCAAATGTTGCAA
>10.nn_np_21983
AATTCTCGTAGGATTGATATTGTAGCACACTTTCCTTGACCTTGAGTGTGTGCATGGCTACAACTTTCCCCTTGAGGAGATGCAACTCTTGACTTCATTCATGTTTGGTT
>10.nn_np_22057
AATTCATCCATTTTCAAACTTGCAGAGTCTTAGTGGCGTGCATGAGAAGCGGTGTGGTCCCGTGGCCCTGGAGCTGTTCTGGTGCATCGTGACCTGGGCAGACCTGACAG
>10.nn_np_22258
AATTCTCAATCTCTTATGAAGTGACTGAATTTTATGATTTTTATTGTCTATTGATATTTATAAAATATTTATAAAATATGAAAAAATGCCTTAGTTGATGATTATCAAAC
>10.nn_np_22387
AATTCCCTGCGTGTGGCGTGAGTCCAGGGCGTGAGTCAGTGCTCAGAGGTGAGTCACGGGAGGCGCCGAGCTCAGTGTGAGTGAGCTGCCTTCATGTGGAAGATGTGGGA
>10.nn_np_22445
AATTCCTAAACTGATAAGACAAGGATATATGATATGATATGATTGAGTTTTTGTGTTAAACTATTGACAAGTTTAAACAAGATGGGTTGTGTGATATGATTTCATTGAAT
>10.nn_np_22564
AATTCTATTTATATGTAGGTGCAAAATTTGTTGGTTTTCTAGCCTCAAAGACCTCGTTCTCAGCTTGTTCGTGTGCTGAGGAGATTGAGGTGATGGTGGTGGAAGAGGAG
>10.nn_np_22853
AATTCAGACTAACCACATTATTTCTGTTGCAACTGATGGTGCACCGAGTATGACAGGTATACATAAGGGATTTGTTTCTCTATTAAAACGAGAGCTGAATCGTGAAGTAA
>10.nn_np_23165
AATTCATGAGACTTCAAATACATACATGAACAAGAGGGAGAAAAATACTCGTGCCTTTCATCTGCCCCCTTGTGTACGTATGTGTGTGGTAGGGGGGAGAGGAAGGGGAC
>10.nn_np_23199
AATTCACGTGTGACAACAAGCGGTGCATCCCAGCCTCGTGGCGCTGTGACGGTGACCACGACTGTTCTGACAACTCAGATGAAAATGACTGTGAATCCTTCTCCTGCGCT
>10.nn_np_23396
AATTCCACTGTACCTGACATGTCCCTGAAGTCATGTGTGATGTAGGGGACACTGCGAGCCCTTACACCCCTCAGTACTCCTTAACACGCCTTCCTTGTGACTCCTATACG
>10.nn_np_23471
AATTCAATAAAATAACCCCTCACATTTCCCCAAACCCTTCCACACATTCCATAGGCTAGTTCAGTCAGCACCTGCTTCCACTATCTTCCTTCCCTTTCTAATATATTATT
>10.nn_np_23847
AATTCATATCACAGCTAAACAAAGCCTCAAACTACATAACGTGCATAGAACATTATTGACTTAAAATAACCTGTACTTTCACTTCTAGCAATATCTGCAGTAGAAAAGAG
>10.nn_np_23860
AATTCACTTGGGCTTTCATCTCTTGTGGCCTGACTGGTAACATGTCAGCCTTGTGTTTCTGTGAGTGTCCTGACAGGTCTGATCCTCAATGAAAGTTTCTCATGACAAAT
>10.nn_np_23911
AATTCATGAGTGAACAGCAGTAAAAGCCAAGAAATGAAGAGTTTGAGGATGATAGATTACAGGAGGATGAATATAGTTTTGAATAGTAATGGGCAATTTGTGTGTATTTG
>10.nn_np_24182
AATTCTACACGAACCTGATAATATTAAACCTCAGCATTAGTCTGTTTGGCTTAACTTGTCGGATAAGCGTGTCACTTGTACCACACTCCACCCACCACACCTAAACACAC
>10.nn_np_24204
AATTCCCTTACAGTCTTAAATTCATTCACTTGATAGAATTGACAACATTCACTTTTAGCATGTAGCATGTATGACATGTAGCAGCATGACATTCTTTTAAATTTGCTGCT
>10.nn_np_24781
AATTCAGCATGGGACACAGAACAGAACCAGTAGTGAGCCGATCTTTATTAACCACTATCTTATGAGGGAAAACTCAAATGACAACCATGCACACAGCCAGGGAGACACCA
>10.nn_np_24908
AATTCCTTTATTCTATCACTTACATGTATATTTAGCATACTTTGATGACCTAGTCTCATCCTCTGTTATCTCAGTCATGTATATGTATTTCTGGTTCACTAACACTACTC
>10.nn_np_24993
AATTCCTTATACTATTTTCTGGTTTGTCAGTTGCCATAAGGATACACTGGAATGAATCATATTTGTTGTTGCATACCCTACTGTACTTGCACTTGATGAATACTTCCCCG
>10.nn_np_25074
AATTCTTACAGCTACGAATGAAACCAAAACTTTCATTGGATTCTTAGAAACTGATTAACCTACTCCTCCTATATACCAGTCACTATGCAGCCTCACAGTGGAAATAAGAT
>10.nn_np_25156
AATTCTATGCAGAGTTGGTGATGAGAGGTGAAAGATTAAACAGAACACAAGTGAGGAATAAAAACCGACGTGATTGCAAAGATGTAGGTTCGTGGTTACAGTTGAATTGC
>10.nn_np_25401
AATTCGAGGCAGCCAAGGTGCTACTCTCAGCCATGGGGAAGAACATTGTCTACTGTGGTGAGGTGGGGAACGGACAGGCAGTGAAGATTTGTAATAATATGTTGCTTGCG
>10.nn_np_25435
AATTCTCCAGACCTGAATCCTGTCAAGGAGCTGTGGTCTCACATGAAGCTCAAGTTTAAAGAAAAGAACATGTCTGCCTTTCTTGTCCTTGTTGAACACATCAGTGGCAT
>10.nn_np_25566
AATTCACAGCAAGTGGCCAACAGCAGCAACAGTAACAGTTGCAGTAGTCAGCCAGTCCTTCTCCCTCACAGCTTCTCCTTTCCACCAAAGGAGAAATGCAGTAGTTCTGA
>10.nn_np_25705
AATTCCAGAGACTAAATGTAACTAATGAAGAAACAAAAATTACGAGTGGTATTGCTTCCTTGAAGTTCTGCAGCAAAATTACCCATCATTATCATCTTTATGTATATGAT
>10.nn_np_25869
AATTCGCCTAGGCCAATGATTAGAGTTTAAATTCCTCCGTCTCACAATATTAGAACAAAATCGCACTGCAGTATATCGTTTAATAAGTGCTCCCTTTTAAGTGGTATCCT
>10.nn_np_25926
AATTCTGTTTTTTCTCTCTTATCAACCAAAAACTTAATACATGTATTGTTCCCTTGTTTTCCCAGAGCAAACATGCAATATCACGAAGGGTGCCGCATGAAGCCTCGGAT
>10.nn_np_25928
AATTCACGTCACTGCCCTCCCTGTTATGGCACGCGAGAGCAGTGTTATGAAGCAAAACCTCACCTTTCTTTCACTCAAGATCACCGAATGTAGTGTGTGTTTTGTTACAG
>10.nn_np_26017
AATTCTCTACTCTCCAAACATAGCTCTTAGCTGAAGATACTGATAAAAGGATCCTGATTTGAGACCTGATAGGGCATCGTAAAGAAACTGACGGTGCAGTTGGCAGCCAT
>10.nn_np_26062
AATTCATTGTGGACATGATGTAAGGTGAGAATCCTCATAACAAGGTTGATTATTCCAAAATGGACATGTTGCCCTAATGATGAATCCTTACTGCACCAGTTTGATGTTGT
>10.nn_np_26071
AATTCATCCAAGGGGAAAAATATTTCAGGTTATGAAATGCAACACTCGCTCCGGCGTGCCCAGATGTAGGAAAAAATTTACGTACCCTCATTCCAAGTAGCAGTTTGTCG
>10.nn_np_26168
AATTCTAAGGATCTTTTTAAAACGTAGACAAATATATTCAACCCACCAAGGAAATATACAACCCCATTATAAGCTGCAGCACAAGTAACAAACAACGTAACTGTTAAGTG
>10.nn_np_26374
AATTCCTAACTGGAGAAGGTAGCGCAGTAGGACTATCTTGGGGCGCACTCTCATCTCACTGGCTACCTTCTTGACAATTGGGTGGTTACACAGTAGAGGAGTTCCCTCCC
>10.nn_np_26436
AATTCTGAATAAAGAAAACACATGCAACCCGAGAAAATATCTTAAGTGAACGTGAATGCTTACATTTTAATCTCACTTCAAAAGATCTGAGGAAAGTAGATGACTTGTGA
>10.nn_np_26443
AATTCAGAAGCATTAATATATCATGGCTCTACTGTTTGCCATTAAGTACATCAAAACCCATTAAGACTCAAGACAGCAAGCTGTGCACAATGAGGCACCAGGCAGACACT
>10.nn_np_26461
AATTCCATTGTAATGAGTATGTGAGAATGTATGTGATGTGCAGTTATGGGATAGAAACATCGACAGCTTATTCACTGTGTTGTGTAGTTGAGTTGTGGCAGCTGGTGGTA
>10.nn_np_26509
AATTCACGGCATTAGGAACAATGTATGCAGTCTTAAGCATCTACAAGAGAGAGAATGGCATAGAAAAGAATATATTTTGCAATGTCTGGTCGGTACAGTGTTTGGAGTGG
>10.nn_np_26541
AATTCACAATTCATCAACATCCTTTGTTACTTCAATTTCAGACCATCTCAGAACAAATGAAGCTGGAGGGCCACCAGCCATCATCAGAACAGTGCTGTCGCAAGTGGGCT
>10.nn_np_26593
AATTCAGAATTGTTTTCCATACATTCCTGTCTTTACTTAACAGACAACACTCTTGCATCTAATGTTCTTTTCACAATGTCCATAATTTTCCCTTCAGTTTAATATCTAAC
>10.nn_np_26829
AATTCTACAAAACTCCTTTCTTGTAAAGGATTTATATATGTAGATTTTGAAAGTAAGACTATTTGTCTGCATGTCTATACACTGACATTAGCTCTCATGTGACATTAAGT
>10.nn_np_26851
AATTCAATAATCTCTAACACGATTTCTCTAGAAGTTCAGTATAATGGTCTAATACACACTCAGAGTAAAATTTCGAGACATTATTGACAGCAAAAGAGATGATCGAGTAG
>10.nn_np_26874
AATTCAAGTCAGAAAGAGTAATTATCAGTTTGTTCAGTGCTCTTGTCCGACTTCATCTTGAATACTGCATCTAGTTCTGGTCAAATCATTGTAGGAGAGACAGAGACAAG
>10.nn_np_26904
AATTCAACGAAATACAGTGTTGCCAGCATTCCGTTGCCAGGCATATGAGAAAGGAAATATCATAAAATTGATATAACTCACATTTTTTAGGAAACAAATCATTATGCAAG
>10.nn_np_27220
AATTCTCTTTCACCTTTCCTTTACTTAATTCTCGTTTTCTTTAGCTTAGTTGAGTCCCCCTTCCAGACAACTCATCATTTTTTGGCTATTTCGTTAGCTATTTCGTTAGT
>10.nn_np_27335
AATTCCATAATTTACCAGTGAAACGGATGAAAGAATGAAGGTACTCTTGTATTAGTAAATTGGGGAGAATGAGAATTAGTGTCGTAGGAAAAAGAAAAGTTACCAGTGAA
>10.nn_np_27417
AATTCTTTATTAAACGTATTTCCCTTTCAAGTCTTCTTTGTGTTTCAAGCCTTAATAGGATATTTTCCTGGAAACTAAACTGAGTTACCCACAGGCATTTGTTGACTACT
>10.nn_np_27457
AATTCATAATGTGGCCACATCACTGTGTGGTGGTAAAGAAGTCAGCATTATTCTCAGCTAGGAAAATGTAGTCACTCACCACAATACTTATAATGGTGTGGAAGGAGCAC
>10.nn_np_27512
AATTCTTTCAGTTACACAGTTCTGACTGGAGGAGTGATGGAAGTATGACTTTCACAGTTTCACATACTTGTGGTAAACAATATTGATATTACTTAATTATAACTAAGATG
>10.nn_np_27534
AATTCTTTGACTGCTTGACTTCCAAAGTGGAGCACATTCTGACTCTCTTCCCTCTTGCAGAGATCTCCATTCTTGGAGACTTCAATGTTCACCACCAGCTTTGGCTTTCC
>10.nn_np_27656
AATTCTGAAAATCGATACATCAAGGAAATCTCCAGAAGTTCCTGTATCTCCAAAAAGTGATGTTTCTCCAAGTGGAAAGAGCGACATCAGTACAAGAAGTGAATTGAGCT
>10.nn_np_27693
AATTCAGTTTGAATTTTTAATTTGTTAGTAATGGAATTTATTACTTCGGTCAGGTTTTACTGTGACAAATCAAAGAAAAATCTGCAAAATGAATCTATGTTGAGAGATCC
>10.nn_np_27783
AATTCATAAATGAAGTGTTACATATACACGAAGCATACAATATCACAATAAGAGCAACTAAATAGCAATAAAAACTGTAATATCAAAACAGTGAAGTACATACATAAACA
>10.nn_np_27841
AATTCACTTGACCCTCCATTGACAGTGTTCGTCAGGGAGGAATAATTGCAAAGGCCAAATGAACTTCGGTAAATGCACAACGTCTTGACGCTGGCACTGACTGGATGCTT
>10.nn_np_27905
AATTCCTAGATTTTTCTTTACTTACAGTTGGTGTTTTTATCATTTCAATGCTCAGATGTGATGATTTCAGTGACCCAAGTTCAAGTCTTGTTGGAAGCTGGTCCTTTTTT
>10.nn_np_27946
AATTCCACCTTAACTATCTCACATCGTTGATTCCTTTTGTGCTTTTTCTTCTGGGTGTACAGCACGACACTCTGCTCGCAGGGGTTCGAGGCGTGTGGCCGCGCCCGAGA
>10.nn_np_28098
AATTCTGTTTTCAAGTACAATTGTTCAGAAAATTAAATTGCTTCCAGGGACTTGATTGAAAGTTCGGATTCCAGAGAGAAACTGTCCTGGAATACAAACTGCTACCTCTT
>10.nn_np_28166
AATTCCCTGGATATTGGCTTGTAGACTGTAATAACACCAGATAGTATATATTGTACTCATAAGTTTTCTTTATCATCTTGCTGCAGCTATTAGTGGTGTGAATAATGAGG
>10.nn_np_28718
AATTCCACAGTTTACCAGAGAAAGGGATGAATGACTGAGAATACTGGTTAACTCTTGCATTAGAGAGCTGGACAGAATAGGGATGAGAGAAAGAAGAAAGTCTTGTGAAG
>10.nn_np_28951
AATTCCCTCAATCTGAAGTCCTCTGATCTATTGGCGATTTACAACTGAAAGATTCTCAGAAGGCCGGAAGGCTTAGGATGAAGGGAAAGACGCCAAACACAGTGAAAGTG
>10.nn_np_28971
AATTCACTGAGTCACTGCTGAGTACAGGAAGGCAAGGGGGACGTAGAAGGAAAGTCCTGGAGAGGAAATGACATCCCTTGGGTTTTTCGTCTTTACCACAAGAAAAGGAA
>10.nn_np_29238
AATTCTGGCTCTACTCAATTAGGGAAGGGCTATGGAACATGACTTGCAACACTTGTTGAGAGAGAATACGCCATTTTGGAATACTTCTCATCAAGGTTACTCGAAGATAT
>10.nn_np_29325
AATTCGAAAGTAGACATGAAAGCTCACAACTAAGTGATAAAGTGGATAGGAGAGTGCTGTATAAATTCAGAAAACACTGGCTCAGGTGAGAAAATTCTTAAGATGTGGCA
>10.nn_np_29421
AATTCTAAACACATATCTCTCCTCTGAGTATCTAAAGTGAGTGTTAGTGCAGAACTGTGACGGTATTTCCAATCTTTCTTCTCTTGATCTAAAATTAATGTTAATGAAGA
>10.nn_np_29447
AATTCATGAAACAAAGATTATGGCCTCTCTCACGTCCTTATCTTGTGTAAATAAAGAAATTAATGGTATGCTTCACTCAAAGACTGGTTCCCTGGTGCAAGAGTAGCTGA
>10.nn_np_29467
AATTCTACAAGAATGACTTAAATAAGAGGCAGCAGGTACTCATTGCTGCTTACTTTAAGGCACCCGCAGCAGTCCCCCACCCCTCAATGAAGAGAAAGAACTTGAACAAA
>10.nn_np_29603
AATTCACTATCTTTCCTCGACAATTTAAATGGCCGAAGACTAATATGAGAACAATACTGTTGGATAATTTTCTCATTATTCATCACTGCATCTTTAAGGCGGCGCCCTGG
>10.nn_np_29646
AATTCCAGATATTAACAATCCAGTTGGATGCTTTATTTCATAACAATCTTTTACCTATTATCTCATATCTTATGTTTAATTAATCATTGTAATCCTCTGCATTGATGTTA
>10.nn_np_29807
AATTCTATGTAACTCACTAACGTTATGCTTATTGGTATATATAGTTGGCACTGTAAGGTTAGGATTTATAACATTGGTATATGTTGCCCTCTTAGATGACACAGAGTGCA
>10.nn_np_29814
AATTCTTACATGTCAAAGAACTCTCCATGATCTTTTATTGACTTCAGTTTCCTTCAAACTAGCTGTGGTTTTTATTTGCAAAGAATGTGTTCGATAGGGAGAGGGCATAG
>10.nn_np_29892
AATTCTAAATTACCTTCCTACAGTTTCTATCCTACTCTCTGGAACTTCATCTCAAATTTCCTTTCAGACCGTTCTATTGCTACTGTGGTCACTGTTCTTTTCCTAAAACT
>10.nn_np_30236
AATTCTTATTTTTTTGTTGCGCCACACTTGTATAAAAATGTATGCCTTTGTATAAGCCAACCCGCAATGCAGCAGTATCTACCTTAGGTTCAAAAGAAACAGTCAATGGT
>10.nn_np_30251
AATTCTTAAGTTAAACGTACGATAAAGTCAAGAAAATAAAAGGTCCCAATGCTAATTCAGTCTTAATATTCTTCTCGTAAACTCCCCAAAAATAGACCGAGGTAAAGATT
>10.nn_np_30346
AATTCAAGACTAGAAACTGGGATAACAGGTACATGCACATGCATACTTGCACACTCACCAACTTCCTCCTTAAGTGTATTAACCTCCTCTGAGAGTTGTGCTGCCTCTTG
>10.nn_np_30439
AATTCTGATGAAAGCACAATTAGGGAGTGGACGTTTAAAGTGCCTACAGAAAAATGTCATAAATTATTAAGACATAGTGAAAGGAAGTGTTTGAACTGAAATGATATTTG
>10.nn_np_30443
AATTCTCTAGAAGTGGAGTCATGGCTTTATATTTAAGTCACTCCCAGGTTTCCTCTTTGTGGTGTATAGTTCTCTCTATACCATCCATGTGTTATGTACAGTGCCAAATG
>10.nn_np_30536
AATTCTGTTCCTGTGGATAAAAATTGGTCAGCCTTTCCTAATAATTACAATATTTTTTCATGTGTCATGCATTAGATGTGAGATAACTGTCACAAGGACATATATCATGA
>10.nn_np_30607
AATTCACAAGGGGAGTTAGATCTAAAAAGATTTTTACATTTTCTAATGTTGAAGTTTTTGGTTAATTGGAGAACAGACTTGGCATGATTCTGGGCAGAAATATAAAGCAC
>10.nn_np_30914
AATTCTGCTGAACAAAAGTAAAGCCGCGCACTATGAGATTTCAAGCACTCGATCACTCCTTTCGCTAACGTTGCTGGCCTTTAAAAATGTATCATGAACTTGCACCACAG
>10.nn_np_30971
AATTCCTTCAAGAGGGAAGTTTCAAGACACTTATCCTTCAATTTTTGACTACTGCTCTGGACCCTTTTATGGGACTGGCATTTCAGTGGGCATTTTTTTATTGGATTTTT
>10.nn_np_30978
AATTCCAAAGCTTAATGGTTTTTACAGTAAGCTGTAGAGACAAAAGAGTAAAGATGTTGGGTAACTCTTGTATTAGTAATGTGAGCAGCATATGGATATGAATAAATAGA
>10.nn_np_31299
AATTCATACAGTTGAAATATCATAATCATTGAAATTTATCAGAGACATGATGTGAAATTATCATAAGAGTTGCTGCCAAGTGGGTATAGTAAAGAGGCAGTATTTTCAAT
>10.nn_np_31399
AATTCCATAAGGATCAGTTCTTGGCCCAGTACTCTTTAGCACAACACAATGTGAGGGAATTAGCAGGACGTGTTAAGTGTTTGCTAGGCCAGTATGCAGATGATGCCTAA
>10.nn_np_31551
AATTCTAAAAAGATCTGGAACACCCTTAATGAAATACTTCAAGTCAAACAAAAGAAAACAGTCATTGAAAACTTATGATGAATGGTGAGGTAATCTCTTCTCCCAGAATA
>10.nn_np_31998
AATTCTCCCTGAGTATAAAACACTATTCTATCATATATAGGTTGGATCAGTTGCTGTCTAGTCCTTCAAAATATATCTTGAGACTCTATCTGATCCAGTAGCTTTTCTCA
>10.nn_np_32336
AATTCGATGAAAGTTTGGATCAAAGCGAATGCAACGCCGCGCAGGCAACACCAACACTTCCTTCCTGGTGACCTTCGTGCTACACCTACGGCGGGAGGCGCTGAGGTGTG
>10.nn_np_32400
AATTCAATATGAAATAAATGAAATAAAAAAGTAAGGGGAAATTAAGAAAACATTATAGATAGGGGAACGTAGAAAGTATAATAAATTAAAAGAGGAATAATGAAGTAATT
>10.nn_np_32416
AATTCTCTTCTTACATCCCAACTCAATGCTGGGACAAACTCAACGGTGGGATAAGTACAGTGGACCTGCTGTTTACACAGCTTACATTTATGCTTTTAACTTTTTACAAA
>10.nn_np_32466
AATTCCATTTTCACACACCTCCAATCTTCTCTACCAGTAGTCTTGATCATCCCTGAGTCAGTCACCAATGCAGTATCTGTAGATAAAAGCTGACTGAGTTATCAATATCA
>10.nn_np_32508
AATTCAGGTCATAAAGAATCAACCCTTACACAAGTGAATATATTAAACTAAAATTCAAACATCAAACAATCTCAAATGCCACTTACCTATTTAACACTACTTTTCACTGG
>10.nn_np_32537
AATTCTCCAGAAACACAATGATATTCCCAGGTAGCAAAGGCCACAAGAGAAGCCAGAGACACAACAGGGACCGCCTCACACAAGCTGCCATGAGGGAAGCACTGAACACA
>10.nn_np_32598
AATTCATTGATGGCGGCGGAAATGTGCTGGTGGCTGGGTCCAGGGAGGCAGCTGACCTGATCCGTGAGCTGGTGACTGAGGTTGGGGTGGAGATGGACGAGGAAGGAGCA
>10.nn_np_32786
AATTCCAACACATATTAAAACATATAATGACCTTTCAATAAATCTTGACGTCACTTTTCACTTTACATTAGCAAGCTTTTATCAACCAATCTCTTACTTATAACACATAA
>10.nn_np_33135
AATTCTAGTGATTTACTGAAGTTTATGAATATTTCATCGCTGAGAAATTTCACAAGATATTGACTGTTCCATTTGCTGATTTTGAAAATTGACCTTAAGTCTTAGACAGC
>10.nn_np_33206
AATTCTTATTAAAACGACCGATAAAATTGATTGATGGTGTTGCTGGCTGGTGATGAGTGGTGGTGCTCTTTGTTTTGAGTGTCCGGTCTTGCGAGTGAAGTGTCTGGTGT
>10.nn_np_33546
AATTCATAATTTGCATTCACCACTGCCATGAGAACTAGACTGTTGAAGCCCTTGGAGTTGAAGAAAAAAGATAGTGTCTTGTGGATGGATGATTTCAATGTGCTTGTCAT
>10.nn_np_33778
AATTCAGTATGTATAAAGTAAATGATGACAAATTAAAAAAATTACTAGATTTTTTACTGAAATGCCAGAATTACAAAACTCACCATTACAGGTACCATGCTTATACAAAT
>118.lm_ll_351
AATTCTTGTTAAACTCTCACAAGAATTAAGAAAATTTCCTTGAAAACACTGAAGAACTTTCCGCAGAGCATGTTAAAATTGGTCGAGATAAGACGCCGAAACGTTTGAAA
>118.lm_ll_363
AATTCTCTCAAGGGGATGGTTAAGACATCATCATGTCCTAATTTTCCCTTAGAGGATGAGACAGCATCCTCTGGATGCCCTTCTTTGATTTCACTGTGAGCTTCCCCTAG
>118.lm_ll_387
AATTCTAGTATCTCTGTGTGGGAATCTTTTGATGGAGAGTCAGTGAAGTTACTAGATGAGCTGTAAGAGTAGAGGGATAGATTGTTCACCTGTCCATTGGGGCCTTCACC
>118.lm_ll_462
AATTCATCCTGCAAACGAAGAAGACGAGCGTGCCCATCGTGGTGGTGGGGAACAAGGCGGACCTGGAGGAGCAGCGTATGGTGCCCCTGGAGACGGCGGAGACCATTGTC
>118.lm_ll_474
AATTCTGGCTATATAAATTTACTTTGGTAACGTCTGGTTTTCTTTGTTAGACTCTTGAGACTTGAGGCTGGCAAGGAATCGCATTAAGAAGGTCAAATGATTTTCTCTCT
>118.lm_ll_550
AATTCATTAAGAGAACATTAGTCATAGGGAATCACTACTGCATTTCTTACTGAAGGAATCATTAGATATTGTGGATTTGGTCTCAATCAGACTTTACAAATACTGACTTA
>118.lm_ll_559
AATTCTCCTCACCATTATTATTGAGCCACTCAGTCAAAGGAAGATGAAGACCATTAAACATGACTTTGTTGTCTCAAGGTTCTGAAAATATGTTTTCTCCCCAGGATCCT
>118.lm_ll_823
AATTCTCCTCCTCTGTTACGCTTTCTTTTTTCCTGCATAACAGAACCACATTTATGACATGGATCTGCTTCTTGAACTGTATCCAAGAGACTGCGCTCCCTTAAAAAGGT
>118.lm_ll_902
AATTCTATACGTGAGTATTATGTCTTTCCAGGTATTCATGCTAAATACATCATCATATTATAACTGTGATGAAGTTTATGAGAAATTATTGTTTATTTATTCATTTATTG
>118.lm_ll_919
AATTCCACAAATTTGAATAAAATTTCCTTTTCTCTCAAAAATATTCAAATTAAAACAAAGGTTTATTTAGTGTCTAAGAAAGCAGCAAGAATGTATCCCTTATATATATC
>118.lm_ll_963
AATTCCTGCGTCCCGCGACCAGCGTCCCTCACGTGCCCTGATCCTTTTGTAGCAGCTGTGAGGCTTCCTTGTGCCACGCCTTCTGGAGAGTGACAGATGCCCGCCAGCTG
>118.lm_ll_1005
AATTCAAGCTCTGGGCAAAATTCAATTATCGTGGAGCACATGGAGTGGATCTGGCGTCGAATATCTCTTTGGTTAACGATTTTACAGACTTTTATCTTCCCTTCCTCGGA
>118.lm_ll_1207
AATTCCTGAGGTAATCTACGGGCGCACGTGGCTCTGTTACTCCCGACTGATGTTTTATTTTTTTTCTTTTCAGCGTTTACTGAGGACTCCAATGCGTTACCTCACCCTCT
>118.lm_ll_1265
AATTCTGTATCGTATTTGACTTTTATATTTAAAATCACCTGTTGAACTTTTCCTCAGGTGTGTTTACCTGTACATCAAGTGGGAGCAAGTACTGGCTTCATTACCTGTAT
>118.lm_ll_1407
AATTCAAAGTGAATGGAAGGGCAGCCTGTCTGTCTATCTGTCTGTCTGTCTGTCTGTATGTGTGTCTTTGTCTTCCTGTCTAAATTTCCTGGCGCAGTAGAAGAAGGAAT
>118.lm_ll_1437
AATTCATTCGTCTCCCTTCCTTCCTTCCTTCCTTCCTTGCTGCACCTGAGACTGTTGAGGTCAGAAGAAAGGAGAATAAGTTACCTGAAGGAAGAAGAGAAAAAGGAGGA
>118.lm_ll_1461
AATTCAGTGCACACCAGGCTATACAGGGCCAGTGGATGCCTTCCGTTCATACGTAACCTAGCAACAGAACACAGGAAAACAAACTGTGGTAAAACTCTAAGGCTGACTTG
>118.lm_ll_1481
AATTCTTCAGCCCATCGTCCTGCCACATCAGTCACAATACTCATGTGTTTGTCTGACATGTCAATTATTTGTTGCTTCAATATGAATCTGAGTATATCAATTTCTTTAAG
>118.lm_ll_1508
AATTCCTTGACAACACATTATTATAATGATGTCATCCCAAAATTAAAGGCAGCACCGTGAATATCATATATTTGCCTCGTGTAATCTAACTCGTTCTTGACACAGTACTC
>118.lm_ll_1853
AATTCAAAGGAGAAAGATCTAGATATTCACAGAACAGTAACCTCGGAAAGCCAAGTCTTGAACATGAAGCGCCTGGGAATGCCACCCCTCTGTGCTGTTGACGGTGTGAC
>118.lm_ll_1890
AATTCAACACCCTGCTATGAGTCTCCCAAATCCCCTCACTCCATCTAAGTGTTTCCTATTTGCCCATCACTGTATCCATCCTCTGACTACACAATTTCATCACCAAAAAC
>118.lm_ll_1909
AATTCACATTTTCATTTTACGGGCAATGTGACGAGGCGGCGCGGGGGTGAAGGCAGCAGCTGGGCGGGCACGTGGTTTTATCATTACAAAACAACGTCTCGTGATTAATA
>118.lm_ll_2128
AATTCCTCACGCGAGACAGAATGAAGCAAATGAATTTGTGTATCGGTCGCAGAAAACAGTTTTGCTGTGATGTGTGGAAGATAGCTTGAGGTTATGCATATTTACTTATT
>118.lm_ll_2228
AATTCATGTACAGGCTATTGTGGTAATTGAACAAATCATTCCTTCTCAGCGACATTCTTCTAGTAATTTCTTTGTATTGATGGAGTGAATGGTTAATGCACGGATATCGT
>118.lm_ll_2258
AATTCGCTCAGATGTAAAAACCCGCCTTGCCGCCCTCCACACCGCACAGGGAAGCTCACACGCAACGGTCTTCTCAGTGATGTTCACCGTACTAGATGTACTCATCGTTA
>118.lm_ll_2282
AATTCCATAAGGTAGTGTCCCTTTGTGTGTCTTCCTGCGTCACTCTCCGCCTCTCTGGACACGACTATTCACGGAGTCCGGCTGCAGGAGGACGCATGACACACAGGATG
>118.lm_ll_2301
AATTCCATCAGACACATGAGTTTTAATTAGTAAGAGTTGAAAGAGTAATAAATAAGCAGAGAACGAGCGACAGAGAGAGAGAGAGAGAGAGAGAGAGAGAGAGAGAGAGA
>118.lm_ll_2449
AATTCCTTCCAAAGTTGCTGTCTGCTCTCCACCTCCACCAAGCGCCCTTGCCAGTCACTGACATGAGAGAGGATAACAAACATGACTCTCTTCATCAGTCTACCAGAATT
>118.lm_ll_2482
AATTCAGTGGTTCGGCAATAACACGCCTGTATTGAATTACTGAGCCTTGGGAGCAGCCTGCAGGAGGGAGTCATCCGCCTGTGAGGGAGAGAGGGAGAGGGAGAAGCACG
>118.lm_ll_2504
AATTCAGTGCTTGACTATTTCATAAAGCATAATACATACTGTTGATATCAAATACTGTCCAGCTTAACTAATTTTCCTCGGGGAGTTTTGTAATCCAGCATGAAAACTGT
>118.lm_ll_2512
AATTCATCCACCTACTCGTATTAGGTGTAGCTCGGGCCACAGGAAAAAAAAGAGCCTTCTTGGTTATATTTCTCATGGGGGAAAGATGTAAGGGTTTGAAGGGTGGACGA
>118.hk_hk_1084
AATTCACACACTAAACTTATCCTTTTGTTACGAATACTAATGTACTTTTCATCCATCAATAATAAACTTTATATATCCTTCCTTTAAAATCCATGACAGAAACCATAAAC
>118.lm_ll_2607
AATTCCTTTTTTTGGGGAGGAGAGGAGAAGAGAGGGGAAGAGAAGTGTCTTTTTCAGTGCATGGGGAAGAGAGAGGAAGGGACGTCAGGAGGTGTTCAGAGCGAAGTAAT
>118.lm_ll_2664
AATTCCACTGAGGAGCCGTCTGCTGGGACCGACCGTGCCGACACTAGCACATGAGACTGGTACATGGCTTCCTGCGTCCCTGCGAGCAGGGCGTCAGCCAGTAAGAAGGA
>118.lm_ll_2798
AATTCCGTAACGTATTGTATTGGCTTGAAGTACTCGATAATGACTAAATTAAAAGAAACGATTAGACATTGCAAGGCGAATCTCATCAAAGAAAACGTAATAAAAGTGAT
>118.lm_ll_2878
AATTCCACCCATTTTCAAGTGGCTGTTAAGCACTTGCCCTTCGTGTGGAAGGGCCTATAGGTCTAAAGGACATTATCCTAACTGAAGAATGTGAGCTAAAGTAATTCAAG
>118.lm_ll_2880
AATTCCACACTGCAACAGTTCTCACACCACACATAACTGCATGAAAATTTATGAGGTCGAATTAAGGAATGACCATGAAAAGCTTGGTCACAATGTCATGCAACCTCTGA
>118.lm_ll_2950
AATTCAAGAATGTAGTGTATCATTGTAGCAAATAACAGCAAAAACATAACAGATGGCAACAGCGACCAGCTGGACGGTACTGGATGGCTTATGTGCAGCCACTTGCCATT
>118.lm_ll_2981
AATTCTAAGCCTCTGAATTTGTTAATATGGCTTAGTACGTTCTTATGGAGTACGAATGAAACTTGTAAGATTGAAAAGTGATTATTTTATTAGCATGGACCTCATTACTT
>118.lm_ll_2987
AATTCCGTGGATATTTACACTTTGATGCGCACTGAGACGCCCCATGAGACACCCACAGACTGCCACGGACTCTTTACGCCCGGGATGACACGTGGAAAGGGGCTGGAAGG
>118.lm_ll_3065
AATTCCGATAAAAACTAAAAGACAACCTGGATTTGTCATGGCTTTTCTAACATACCGAACAAACTTTGCCTTAATAATAGACAAGTACGTTTTCTAGTCCCCTTATAAGC
>118.lm_ll_3080
AATTCAAAATTTTGTTTAAAAACTGATTTTTTCAAAAAAAGTGTTCAGTAACTGAGATTCCACTGTATATGATAAGAGAGAGTAATAAGCTTCATTCTGTTCTTGTGATT
>118.lm_ll_3081
AATTCTCATGACATCTCCATGCTTGACATTAGGAGTTGACTTCTTAACAGATCCATAATTCTCCTTAACAAACAAGGCAAAAGGCCCAGGTGTTTTAGGTGTTCTAGGGT
>118.lm_ll_3150
AATTCGAAATATTATGTATGTGCCGTGTCTTCATAATTCATATTTTGTTGTTTAATTTGTTTTAATTCAAGCAATGATTTTGATTTCCTAAATAGTGTCAATACATACAT
>118.lm_ll_3312
AATTCGTTCTCATATAGAGTGGTAGATAAATGTAATCAGGTTGTTAGTCATTAGGGAGCTTTAAAAGACTAGACAGACTCATGAGTGAGGTTGACAGGTGTAAATAGCTA
>118.lm_ll_3349
AATTCTCTTAATACACCATGGGAAGCTCGTTGGTAGGCCTATTGAGCAGCCAGAGCCATCTATTGGTACCTTGGTGAACCTCGGGATCAATGGTTGGGGAACCGCGGCGA
>118.lm_ll_3351
AATTCTCTCTGTGAAGGGCCTTAACACGACACCTTGGCATCCCATGTGTAACGGTCTGTGCTAAAGGTTCAACGGCACACTGAAGAAGATGCTCAAGCGGCTGGCCGCCG
>118.lm_ll_3424
AATTCCAGTCTTAACTTATTTATGCAGCTCAAACTGGCAAAAGCATTTTAAATTATAAGAAAAGACAAACATTTCCTGGTGTGACTTACCAAGGAGGGATGGAAGTTTTG
>118.lm_ll_3437
AATTCTTTCCATTCCCTTTCACACACAGAGAATGGTTCACAAAGCAGGAGTTCTTAAGGGTGATGACAGAGTGCAGCGAGGTACCCCTAAGCCCCTTGTCCCGAGGTAAT
>118.lm_ll_3471
AATTCAAAGCCACAGGACACCACTTTGTTCATGACCACCACACTTTTGTGCACAGGAGCATTGCCCAACAAGAGAAGAAAGCATCAGGTCACTTTCCCTTGGCGTTTCTC
>118.lm_ll_3472
AATTCTAGAGTTTACTAGGGATGAAAGAGTGAAGGTTGTTAACTCTTGCATTACCAAGGTAAACTCAATAAGGAAGCGTGAGTAGAATGGAGGCCTTGGGTTATAGGAGT
>118.lm_ll_3553
AATTCATTAATACTTATTCGTCTTATTTGCCGTCCTGTCAGTTTTAAGTATTTCAGCAATATTACGAGGAAGTCTTACTTGGAATGGGATGTGGTGTTTTTCTTTCCTTT
>118.lm_ll_3588
AATTCCTGTGAGGTGCTTCATTCTCAACCCTCGTGACTTCCTCTGGCGAAGGAGATAAGATAAGGACTACTAGATAATATAAACACACCACACCAGGACTTGTTGTGGTG
>118.lm_ll_3719
AATTCCTGTTTACAAAATTCCCCCTTTACCTCCATTTGAGGGAACAATAAATAAACATGTAAATGACAAATCAGAAGTGTCACTGGAAGACATTTCGCCATTGCACTCTG
>118.lm_ll_3754
AATTCCTGCCGTTCCTTACGAGACGTGTTTTTATCAGTCATGAGTGTAAGCTCTTGGGGAAGTCGTGGTAGAAGCTTGGGCGGCCAGAGAACTAGATGGAGAAATGAGTT
>118.lm_ll_3804
AATTCAAGCATTCATAAATTGGGAACTGCTTGTACATATAGTTTTACATACATATATTTATTATATTAGTTTGTTCTTGTACTAGTCACATTTAAATAACCATATCAGTA
>118.lm_ll_3816
AATTCAAAAGTTAATTTATTATAATTGCACTGATACAGGTAATATCTTATCAATTACATTTACAAGAACAGATGTAAAGAATTTGGTAAGTTTAACATTTAAGAATTAAA
>118.lm_ll_3943
AATTCATAGTGACAGAGGCCTTTGTGATTTTCAGAAAAATGACAGTTTTTTCCTACATAATGAGAGTGCTTCCAGTATATGCAGCCTGTGGCTCAGCTCTAAATCACTCA
>118.lm_ll_4048
AATTCCTTTAAGAGGGAGGTTTCAAGACACTTATTCATCAATTTTTGACCACTGCTTTGACCCTTTTATGGGGCGGGCATTTCAGTGGGCATTTTTTTTATTGTATTTTT
>118.lm_ll_4100
AATTCTACATCAATGAAAAATATTAACAACCATGAGAACTCGATCAATCACTTGCGCGGCCTGTGAAAATGGTCGTAGTGAGAACCCAAAGCGTTCCAAAATACGGGCCT
>118.lm_ll_4114
AATTCAGGATGAGCAATGTAGTATGGCTCGCGTTCTGAAACGCTTTGTTCTCTCATGACGATAAATTTCAAAGGCCACAGAGATAATTAGCAAGGTTCTCAAAAGTGTTT
>118.lm_ll_4198
AATTCATTTCCATCAGTGACCTGTTGAAAGGATACTACCAAATAGGACTGACCGAATGAGCCAAGTCTATCTCAGCTTTCATCTCACCATTCGGACTTTTCCAGTGTTAG
>118.lm_ll_4346
AATTCCGTCACTTCGCTATTTGCAGGGTTTGCTTGAGTTCCCCTCTTAAAGGAGCAAGTGTTGGTGCCTGCGTCTCTCCGCCCGCCGTGTTCGTCAAAGCCAGAGGTTAT
>118.lm_ll_4473
AATTCTATTTGCTGAGGACTTTTGAGTGAAATTATTGATCATAGTTCTAGCTATTGTCTGTGTTACCGTGTTCTTGGACACCTTCTGCAGTGCACACTTAAGAAATACAA
>118.lm_ll_4573
AATTCAATAAGGATACACTGTTTTATTTTTATTCACGGCAGGCAGGTCATCTCTAAATAGTGCTGCTTGGTATTTTCAGCAGGACCGAATGTCTGTTATTGTCTCACTTT
>118.lm_ll_4634
AATTCTGATTGGTTGAGTGTTAACGTGATTGGTGATTGGACGCGAGTTAACTGAGCCTGAAACTTAGAGGCGACTGTCGTGATTGGGCGACACTTCACGGCGATTAGTGA
>118.lm_ll_4722
AATTCATAAAAACGTCTCCTCTGGGTTTTAGTACAACTCTCCCCCTTCAATAATCCTTTGTGAGGAGACGGGAACAAAAATTTCACGGCGGTGGTGTAGGCAACCCGCAC
>118.lm_ll_4803
AATTCTCCCTCACTGTACCCGGATCAGCTGTGCAGGAGGGAAATAAAGGTAAAGGATAGAGCAGCAGGATGTTTGTCAGTGCGTGTAGAAAAAAATAATTCCGGAATGTT
>118.lm_ll_4899
AATTCTAAACCCCATGGAGATGAGCTTAAGAGATTTCATAAAAAAGAGGTTATCATTCATGGATTATACAAGGAAAATATTAAAAGAGAAATGCCATGGTAACTGCCTTG
>118.lm_ll_4934
AATTCCTTGAAATTCCTGGTGGCACCCTGCTCAGTACTGACTCGGTCCATGTTTTTTCTTTACATTCAGGGGTAACCAGCATCAACCTGCGCAGCAGATGAAATCCAAAT
>118.lm_ll_4996
AATTCCATCACGTTTTCAACAAAATATTCAATAGAAATACTGAAATATAATAAATAAATCAGCACCATGCTGTCTAAACTGAGTCAAAGCAGACCAAGTCAGCATAACCT
>118.lm_ll_5126
AATTCCCACCCAGGAGAAAAATTTCACCATTTCCCTCACAATGTTTTTAGAGTTTATACTCCTGAGGGGAATGACCTCAGGAAACCTGGATGACATACACATAATAGTCA
>118.lm_ll_5132
AATTCATCTTGCCTGCCCTTGTATCTCGTGGCACTACTTCTCCTTCTCCTCCTCCTCCGCCGTGCGTGTCGAAGGGACGAGGCGGCAGCAGTGAGAAGAGTGTCAGGCAG
>118.lm_ll_5221
AATTCCGGGACTATGCCTGTGACTACTGTGGTGCAGCTTTCAAGGCTTACAAGCATGTGGCGCGACATATCAGGGCCGTCCATCTCAACGACAAGCGGTTTATTTGTGAC
>118.lm_ll_5256
AATTCGACATAAGCTTAGCGCAGAAACGTGAGAATACGGCTCAGTTCATGCTAGTGCTTTATGACAGACTCGCCTGATTGCCTTTGATGGACATCAGAGCCTTCGGGGTG
>118.lm_ll_5345
AATTCCAATAAAAGTGAAATCAAACGGATCGTAGCTACATTACATTTCACACATGTCAAAAAATAGCTGTATAGCAGGACTTTCGTTTTCCCCTGAGTATTTTTTTTCCA
>118.lm_ll_5389
AATTCAGGTGAAAGCCTGGAATGACTAATAAAAAGGCCATTAGTCAATTGCCACAATTATCCAACTCACTATCACTTCACTTGTAAGGCAGGATGTAACAATGAGTGAAA
>118.lm_ll_5459
AATTCACATCTTTTTAACCTGGCCCTTTTTTCGTGTTTGTATTGTGTCTTGAGTTTCCTGGACGGTAGATGATCCTCAGCCCATTGACTGCTACGGCTTCTTGACCAGGA
>118.lm_ll_5502
AATTCACAGCTTCCTTTCTCCTCCCCATCTTCCTCCTCCTCCTGCTCCTCATCCTCCATCTCCTCTGCCTCCTCCATCCACCTGTCTCATTCACAGTTGCCTTGTTCTTC
>118.lm_ll_5617
AATTCATAACAAGAAACATGAGCTATACTAAAGGTAAGAACAAGCAACATTTCACTATGAGCCTCAATGCTGCAAGGGACTGGCTATCATAACACCAGCAACTACAATCC
>118.lm_ll_5658
AATTCTGTAACACTTACTGCCACCAAAACTCAACTGCAGAGAGATTGACTTACATTGATATACTGATAATCTTCTAAGATGTATTTCAATATGTATAATCTACTGCACTT
>118.lm_ll_5664
AATTCTGACTCAGCACAAATAAAGAGACTGTTGACTTTCCTCGTTTGAAAACAGAACTTATTATCATATGGAAGATAAGACTCCCAGACGCATAATTTATACATGAAAAT
>118.lm_ll_5670
AATTCTTATATTCCTTAAAAAGAATTGGGCATCCATGAATGCACGTAGAAATGTGCAGAGTGGTGTTATCAGCATATGAATGGGCAGGACAACGAGTTGGTTATAGCTCA
>118.lm_ll_5709
AATTCCAGATATCACTGAAAAATTACTAAGGCAGTTGATAATGAAAAGTGAAAGAAGGAAAGAAAAGAGGAAATTGAATTGACAAAGCTAACATACTCGTGTCGTTCCAA
>118.lm_ll_5747
AATTCTTATAATTATGTTAACATTAATATATAAAACAAGAGCATATTATTAGACATAAAACAGGATAAATGAACAATATTCTCACCTGACTCATTAGTAGGGCAGTTGAG
>118.lm_ll_5816
AATTCATGCACTGTTGTGAACCAGAAAAAGTGAGCATGGAAAGTTACACTATTCTTTTCCTACTCTACCAGGGCCAGTACAAGGTGAGAGGAGGAGTGTTTAGCATTCCA
>118.lm_ll_5864
AATTCTCGTGCGTCACTCAGCGAAGTCAGTCACTCGCTCACAACTCACTATTATTATTACTACTCATTGGTGATTTCCCACGCGCTCGCTTGGACGGGCACCCATATTCT
>118.lm_ll_5883
AATTCTCCGCGTCATGCTTGTATTGCTGCGCTTGGACAGGCAAGAGCAGCAGGAGCAAGGTCATGGAGAGGATGGCGTGCCCCGTGTTCATGCTGTTGCGTGTGCAGCCC
>118.hk_hk_2728
AATTCTCATCTTTTCAACTCTTCATTAAGTTAGTGTGAGCAAGCTTTTCTCTTTTCAACTCTCTATTAAGTTAGTTTGACAAATCTCTCGTCTTTTTATAGTGTGGCAAA
>118.lm_ll_5970
AATTCAGGTAGACATGTCTTGTTTGTTAATATCCTGCACTGGCAAACAGAGTGTGTGCCCCATGGCTCCCCTCTCCTCTCAGCTGCATGGTAATGCCAGCGAGCTTGGGG
>118.lm_ll_6013
AATTCAAGTCATAGGAAGATGGAAATACAGAAGCAGGCAGGGAGTTCCACAGTTTACCAGAGAAAGGGATGAATACGTATATGTATATATGTATGTGTGTTAGCTTTCAG
>118.lm_ll_6035
AATTCAAGTCATAGGAAGGAGGAAATACAGAAGCAGTCCATTTGCTACCCGTGACCAGATCCGCTCATATAAAATAAAACTGTCAATTAAATACATAAAAGAAAACGATC
>118.lm_ll_6079
AATTCTGAGGCTTAACCATGAACATTTTGAAAGCAGGGAAGAAATGAAAGCAATGATAAAGCTTGTGTGTTCATGAAAACTTCTTTAGTCTTAGATGATCAAGATACAAT
>118.lm_ll_6130
AATTCATCTGTCAGATTAGAAAGCCTCGATCTTCCTCCTACTCTCATGATACCATTTTTGTCAATGAAGGGATCTAACTTGTAGAGGGAACTGGTCTTGTCTATCACTTT
>118.lm_ll_6132
AATTCTTTATTTATTACTCTTCCTCCTCTTCTCTCCCTATCTCCAATTAATTTCTCCATCTTTAGTTGCAGCTCCTCCTCCTCTTCCATATTCACATCCGTCTCCTCCTC
>118.lm_ll_6148
AATTCTAACCGAAGAGAGTAGCACTAATCCCTCATAGAAGAAGGTCAGGTCTCTTTCCAAGACGTGCGTTCGGCCACTGTATCAAACTACGAACACTTTTGTGACTGTTA
>118.lm_ll_6165
AATTCAGAGATGTGTGTAAAACCTTGCAGATATAAAATATGCAAAGTCTTCAGGTGTGGAAGTCGGATTGGTATGTCCTTGCATATATAGTAACAGCTATTTTTGTGTAT
>118.lm_ll_6279
AATTCCTGGGAGGGAGGACCGCGCTATAAGCCCCGAGGCTGCTCCTTGTGCAAGCCACTTGGTTAGTCCGAGTGGTGGGGCCCCGCGGGGGAAGGATGGGGGTAGGGCAA
>118.lm_ll_6305
AATTCAAGATTGGTCCCTTTGAAATGTAGGGGAAGGAGGGAGAAGGGAGATGAAGGGAAAGGGAAGGAAGAGGGAAGGGGGTGTCGGGGGAGGTTGATGAGTCAGCGGTA
>118.lm_ll_6322
AATTCATATATAGGAGAAATTTACACCATGATTACTAAGATACCCTCTTTTAAATTTTAGAATATATTTTCAATGTATTATTTTTTGTTCTTCAATTTAAGAAGGTTTCT
>118.lm_ll_6335
AATTCAAATGCAGAATATATTCAAATGTAGGTGACAAGAATAGATAAAATTGGCAATAACTGCATTTAATGCACACTTCCTTATTATAAGAAATGTTTGAGCATTGTGTC
>118.lm_ll_6340
AATTCCCCCTTTGACAAGCGTGGATGCCGTTCACTTACTGACAGGATGATGTGTCTGTCCAGCGTGAAGAGGCGACACACTCTGAAGGTCGTGCCTTCAGCCACTACCTT
>118.lm_ll_6414
AATTCGTGGACCGTCGGCAGGCCGGGGAGTGGGTGGAGGACCCCTGCACCCGCGTCATCCGCAGCGACGGCGCGTCGCGCGGCAGCCTCTCTTTCTCGGCACCGCGGGAC
>118.lm_ll_6415
AATTCAAGTTATTGGAAGGAGGGAATACAACAGCAGGCAGGGAGTTCCAGAGCTTCCCAGAAAAAGGGATGAATGATTGAGAAAACTGATTAACTCTTGCATCAAACAGG
>118.lm_ll_6445
AATTCAACTCTCTTTCGTCATGCTGTTTATGAATCTGCCGCGGGTCTATAAGAGCGACGGCGATCACTTCATTATCACAGCAGAAGTAGATCGGCTTGCCTATGAAAGCT
>118.lm_ll_6551
AATTCCACTGGAATTAGTCAAGTCCAGACGCCGTGTTGTTTAATTAAGAATAAGGTGCATTAACAAGGTGGTAAAAGAAAGATCTAAATATATGTAGTGTTGCTGTATGT
>118.lm_ll_6554
AATTCGAGATTGCTAACTGTTCAGGTCTTCTGGCAGCATTATATTATCTGTATTAAGCAGATTGAACCCATTCCATGCTTAAACGGCTATTTTCAACAAAGGTGTGACAG
>118.lm_ll_6682
AATTCACAAATAAGACATTCAGGACCATCTAATTTCCATCAGTTCATAAAATACCAGAGACTGAATACAGAAGCTGAACATATCTGGTATGCACTTCTGAAAACATCAAA
>118.lm_ll_6697
AATTCAGGCTACGACTAAACTTCCTCTTCAACATGCAAATATTATTCCTCAAAGGAAAATGTCAAAGGTTCATTACATTTATAACATGGTCCCTGCCTTTTGGCACAGAT
>118.lm_ll_6739
AATTCGTTATGATTAGTTGCAGCACTTCGGGAGTCAGGGTTGCACCAAACAACCCAAACTTATCACTGCAGCCTCACCCTCGGCAACACTCTCAACAAAGTCAGGTGCTT
>118.lm_ll_6821
AATTCCTTGGGCGCATATACAACATTCCAATGGGTAGGTATCTGTTCGCTTTATTCTATGTATTTAATGGTCATTCTTCGCGTACCCAAAAGTCCTACGTAGCCTTTGAG
>118.lm_ll_6872
AATTCATTGGCAATGGCAACCCCCTTGCCAGCCGTACAATAAATTTCCCTGCATTATTATTATTTTTTCATTTATTTATTTTTTTTGTGTGTGTATGTTTTGGTATATAA
>118.lm_ll_6982
AATTCAAGCCTGTTACCTGAACCACACCCTCTCAATGCATGATGAAGGATGATGCAGTAGGTAAAAATACTCTGCACTGCTTTCACTATCAGCATCCATTAGGAGGTGAA
>118.lm_ll_6997
AATTCTTTGTTTGCAAATGTAACAAAAGTGTGAGCAAATGTCCCTTGTATAAGCCAAGAGATTTTAATTTTCCTCACCTAAGACCTCCAATGGCATATCCTGGGGCATCT
>118.hk_hk_3258
AATTCTTCAGAGCAACAAGGAAGGTTTTCTAGTGTGTCATTCCAGTGTAAGGTATTCCCCACCAGCCGCACTGCTTCACCTCTTAATGGACGCCGCCTGAACCTTAATTA
>118.lm_ll_7068
AATTCAAGCCATGGTGACATCATGCAGGGAGCTCCCAAGAACAGCCATCAAACTAGATAGGACAATAACATCTGATTCACATTTGCATCACATCACATTCATTCCTTTTT
>118.lm_ll_7108
AATTCTGGTTACAACTTCAGCTACCAGCATGTTGGTTATTCTCTCACAAGGTCAGCAAGTTGTAATCAGAAGAGAAACAACAAGGTGTCAGTTGATCAGCAACAAGAGTG
>118.lm_ll_7135
AATTCTTATCAAACTATCACTAGAATCACGAAAACACCTTTGGAAACCAGAATAGCTTCCACGAGAGCTTTTACAGCAAGTCGAAACAAGACATCGACATGTTTGTAATA
>118.lm_ll_7170
AATTCAAGGCGTCTGTCTGACAGAAGATTGGAGCACAGCACGCTATTCTTGAATGTGGCAGCCACTTGTATCATGCAAAGTTTTCGTTGTAATGGGAGGAATACGAATGT
>118.lm_ll_7189
AATTCAGTCCTTTGAGTCAAACTGAAGCGTTTCTATAGAGGGAGCAAAAACCCCTTGCGACATTTATTGATTTTGGATGCCAGGGAGGCGAGGACCCTGACGGAGGAAGG
>118.lm_ll_7248
AATTCCACGCACACGGACAGACAGACAGACAACGCATATTGAGTAACGCATTATACCTCAGGCAAACAGACCGACAGACAGACAGACAGTTCATGGAAGCTCGCATGCAC
>118.lm_ll_7300
AATTCAGGGACAGCAGGCTCCTCCAGACGACTACTCCACTCCTCCAGCAGCTGCAGCAAGACTCTATAACCCTCAGTAGTCACTATGTCAGGGTTAAACTCTGTTAGAGC
>118.lm_ll_7327
AATTCCCTCAGGTTTTCCTGTACACAGTCTAACATGAGTTTCTGCTGATACTGTTAGAGATGAAAATACAAGTAATTTTAGAAGAAAGTCCTTTATACATATGTATTTTG
>118.lm_ll_7367
AATTCACCAGACCTGAATCCAATAGAACAAATTTGGAGGTACATGAGACGAAAACTAGGAAGTATGGACACATCCTCAGTACCAAGCCAAGTCAAGGTACTTAGAGAGGT
>118.lm_ll_7408
AATTCCAAATGTGTCAGGTATCTACTCCTGTCTTTGTGAACTTCGCCTGGCTTTCCTTCCCTCTCCTCCTTCACTTTATCTTTCTTCCTCTCACCTCATTCCCTTTCATT
>118.lm_ll_7422
AATTCCGTCTCTGAATGTGGTAGTAAAATGAAGAATGAAGAGATGTCACCAGTAATGCCTCAAAATCTGTCTATCCAGCGTCCACCCACAGAAATGAACACAGCCAAGAG
>118.lm_ll_7493
AATTCCTCCCACACAAACAATACTGCTCAGAAAGTATCCTTCAGAAATATATCAGAAAGGCAAAGCTCTCATCTAAATGCAACCTTAAGACTATGATCAACACTTTAGTC
>118.lm_ll_7537
AATTCCGCATCATCAGTGAGAAAAACACTCATGAGAACTTAGCTTATCATCTCGGTAGCCTTTGAAAATATAGTCCTTATGGGAGAACAAAGCGTTTAAGAAGACGAGCC
>118.lm_ll_7538
AATTCGTATCGTAGTGCGAGGGCCGCGTAACGCTGACGTTTGCGCTCCTCAGCCGCTCGGGCGGCAGCGCCGGCGACAGAGGCACAGTCAAGGTGGTTGCTGGCATGTGT
>118.lm_ll_7642
AATTCTGTTTTATCTTTGTGCTTTGAAGGTGGTAGTTTTTTAATGGATCTTTCTTGCTTGATTTTCTTTGGTATGGATACTGAAGTCTCCGGAAAACTCTTACTAATATC
>118.lm_ll_7930
AATTCTAAGCCTGGTTGGTACATTAATAGATAGTACTTAAATATATCACCTATACATCCTATCTATAATAATATAAGTGAAATGTATCCCTGTATGGTAAAAATATAATG
>118.lm_ll_8092
AATTCATGAGTCGTCAACACTCGACTAGTCGACGTCACTCGTCCACTTGGCTCAACGCGGCGGCAATGGGAGGAAGTGTAGGTGGAGCGGCTAAACATGTGTTTGTTTTG
>118.lm_ll_8129
AATTCCTTCAGAGGCGACGGTGAAGCGCAAGGATGAGGGAGTAAAAACTTTAATGTTTGTTGGTGCAGGAGAGGCGCGTGGCGGCTACGAGGGAGGTGGTGCTGAGCGCT
>118.lm_ll_8169
AATTCCACATAAGTCAAGAAGACAACAAAGAATATTCAATGTAGAAAATTGTTCAAAAAGATGATTTCTGAAAAATTGTTGAAGTTGACATCATATCGATAAAACAGAGT
>118.lm_ll_8182
AATTCACATGCTACACAAAAAACACAGGTAATGCAAAGTATATATATAAGGAAAATATATCCTATGTGTGGAGAGAAGCCTTTTATAATCTAAGGTTTACCTCCTCTCAG
>118.lm_ll_8246
AATTCCTGTTTCTTCTCAATCATCTCCTTAAAATTAGAAGCAAATCAGGACTATCAGGGGCTATTGCACAATGGAAATAAATATTTACACTTCCTCAAAAAGAAATCTGA
>118.lm_ll_8334
AATTCCACAAATGGATGAATGAAAGAAAGAATTTAAATAAGCAACGTAAGTTAACTTCCCTAAATCAACTGATGTACGTAAGTGGACCATTTTTTCTGTGTGATGATATC
>118.lm_ll_8342
AATTCTTTGGCATTTATTATAGTACACTTACCCTAAAATTTTACTCCCTCTGGTACATCATCTAATGCAAAGGTAAAGAACCAGCTGAACCTTTGTATCACCAGAGCTTC
>118.lm_ll_8442
AATTCGAGTCCTACCGAAAGCTGGCCATTTTCCGAGCTTTCGCCGAGCAGCCGAAGAACACCAACGTGCCTCTGCAATGACGGCTGTACTGGGGCGCTCTGTGGGGCGTC
>118.lm_ll_8494
AATTCCTCGAGCGATAACTGTACTCCTTCTGGTCTTTCTATCGGGTTTGGTCGGCACACACCTCAAGGTAATTAAGTTTTCTGTTGTTATTATTCTGGTAGCGTGTTTCC
>118.lm_ll_8602
AATTCCTTTTTTACCAAGTCTAAGTTCCTCAAAAATAAAAATATAATGTTGTTTATTTACAATGACATTTTGCATAAAATATTTTAAGGTCATTGTTTTTGTATCTGGCA
>118.lm_ll_8726
AATTCATTTGTAAGCTGCCCGGTGGTTTGTAGTACTAACTTTGTACATTCACGGTCAGAAGTATGTTTGCTGAAGTTTGCTGGTGTCTGGTATTTTCTTTGTGTTCCTTG
>118.lm_ll_8785
AATTCCGCCGAGGCGCCGCCAAGACCCGGCGCTGCCATCACTCCTGCCAGCAGCGGCCTGCTCAGGACAGGCAGCGACGCAGACAAGGCGTTTGGCGCCACCCCGAAGCC
>118.lm_ll_8792
AATTCCCTCTTTTATTTCTGTGATGAGGCAAGGTGTTGTGTACATACCCTGCTTCAGCTACTCCTCTATAAAGGGGATATCAGACAAATATAGAGTTTTCTCTCTCTCTC
>118.lm_ll_8829
AATTCAAAACGTTTCTATTATTTGTTTACCTTGTCATTATGGTCACTCCTTGCTTGGTCAGCCCACAAGGTGTTACTGTCCTCGCGGAATAGGATGGAAGTTGTGTGAGA
>118.hk_hk_4156
AATTCTTTTAATGCTTCCAGTCACTGTCATTTAGAAAAATATGGTGATATATATAGGTATGAATTAGTGGCTGAATATCCCAGACTTTTTGATTTTGATTTCAAAGCAGA
>118.lm_ll_8893
AATTCCCCGCCAGAGATGAAAGCTGCAGCACACTCGTGGTGAGGGAAAGTGGTGGTGGTGTGTATCATCGCTCGTCCCTCATCGCTGGAGTTGTGTCGTGACTGGAAGCT
>118.lm_ll_8911
AATTCCAAGTAGTCTGGGTCCTGGTCAATAGTGCCACAGCGAGCATCCTTCTTCTTGCTGCCAAGCCTCTTGGGCACCTTTTGGAATGGGGCAAACTCTACCATGGCTGG
>118.lm_ll_8942
AATTCGATCTACCGTGGAATTATATGAGATGGAAATGACGGTGATGAACGTAATTATTGATGAGCGGGAATAATTACTATGAATATCAGGGTGTCTGGTCAGGTATAATC
>118.lm_ll_8995
AATTCATCGTAACCAACTCATATTAAAGAAAAAATTATATCCAACCTTCACCCGATTCTGGCCCTAGTATTTTATGTCAACCCTGAAGTGGCCACGTTTGAAGTGCATAC
>118.lm_ll_9003
AATTCATACTGAAGCGAAAAAGAAAAAGTCGAGTTGATCATTCAGTGAAGACGATCTTGGCTTGATGTGTGACGACGATGATGACGTGACACTCCTTCCATAGTGACTCC
>118.lm_ll_9007
AATTCTAAGGTGGTTTGGATACAAGGAAAGAATGGCACAACGTGAGATGAACAATAGAGTACACTAGAGCCCCAACAGTCACAACTATTTGGTTAAATGACCCCTTATGT
>118.lm_ll_9017
AATTCGCAACACAATAATTCGTAAAGCAGCAGAGAATCAAACTTCAACACATTTAGCAGCACAATAAAAACGCATTGGAAGGCATTGAAACACCAGAATAGAATTTAATA
>118.lm_ll_9091
AATTCCCACCCACGAGAAAAATTTCACCAGTTCCCTCGCAATGTTCTTAGAGTTTATACTCCTGAGAAGAATGGCCTCAGGAAACCTAGATGACATACACATAATAGTCA
>118.lm_ll_9197
AATTCTGAGACTGTTGGTGAACGATTAGATAATGGCATGACACTGCTTCACCTCTGCTGTCTAGCAGCTGTCAGTGGAAAGAATGATTCAGTAAAAGAGTTGGACTGCAA
>118.lm_ll_9217
AATTCTCTGTTGCATAATGTAATTCTGAGCATGAGCAACTTTAAAGGCCTGGAGTATCCGCAAGGTCTGCCAGTTCTGCTCTCGATTACGACAGTGAGTTGGGGCATTGA
>118.lm_ll_9231
AATTCAACAAAACTGTCTCACCTGGTACTCAAAAGGAATGAAAGAGTCAATGATGAGCTGGTGCAGTTTGTGTTCTCGGGAAAGATGCCTCACGGACTCCAGCAGCGCCT
>118.lm_ll_9248
AATTCTAGCTCTCTAAATATCCAAAATGCAACTTGTATAAATTCAAAATGTACCTAACCATACACTGTACTTGATAAGTAATGATGGTGCAATATTTTACAAAGTGGTTC
>118.lm_ll_9250
AATTCAGCCTGTTCCTAAAAAGGGTGACCGACGTTCTAATCCCTCAAACTACCGTCCAGCTGCTTTAATATCCTGCCTATCTAAAGTTTTTGAATCTATCCTCAACAGGA
>118.lm_ll_9330
AATTCACACCAACTAATGGAAACGCTGAAGCTATGGTATAATATCAGCTTTCCTATAAAGAAGAGCACAACATACGAAGACTCATTATTTAGTCTTTAAGAATATAAAAC
>118.lm_ll_9354
AATTCTTACTGTTCGTCTTTGTTTTTTTGTTTTTTTCTTCGAGGGAAAAGTTTACGCAAATTGTTTGGTTTAAAGCGTCTACATTTTTCTTAAGTGTTCTTTCATTATCA
>118.lm_ll_9515
AATTCTTCACCAAATGGTGTTATACAACAAAAGCCTAACCAGAATGACAAATATCAGACAATGAAGTGGAGCAGCAGAATAGTGTAGGCTGAGCAAACTGATCTTGTAAA
>118.lm_ll_9634
AATTCAAGAACACAAAACTTCTAGAACATATGAAAATTTATCAAAGGAGGCAGTGAGGAATTATCTTTTCACAGCCAGTGGTGGCATCCCCACTGCTTCCCTTCAGCTGC
>118.lm_ll_9645
AATTCAAGTCTGTTAAGTCTGTTGTTGCAGCAGTGCCAATTCATCAGCCATTCTCTCTTCCTTCCTTACCTTCCACCAGGGAACAGTCAAGGAAAGGTTTCTCCTCACTC
>118.lm_ll_9806
AATTCACGTATGAGAGAAAAAGCTTTTCAGTATACGCCGTCTGATTTTTCTACCCTCAACAGGATGCCGTGGAAGTTATTGCGGGTTTCAAGGGTGTTTTCAAGATTCTA
>118.lm_ll_9841
AATTCATGAGAGCAAATTAAGCTGCAGGAAGTTATCAGTCCCGCACGTGGCAGTCTCTGGATAAACCATACCTATCTATTTCCTATTCCTATCTTATTTCCAGTATTTAT
>118.lm_ll_9868
AATTCGCTAGGTGCCTGCGGAGTTCCTTGCAGTCAGAGTGGCACCGTGACCCTGGAAGAGGCGAGAAGCAGGGAGGCCTGGCAGGGGCGGTCGTTACTCTCGCCCAGTGT
>118.lm_ll_9875
AATTCGAGGGAAGCAGAAGACCACCTGAGAAAACAAGGGAGTCACTCTGATCCAAAGGAGGAAATGAGAGTCTTATGCAGTGCTCGGGGCGGCGGCGCGTACACGATACG
>118.lm_ll_9946
AATTCATGTAAAGTCTAAAGGATTACACGAGGCTCATCCCGCCGTGCCCGCCCGCCCGCGCTGAGCTGCAGCCTTTAAGTGCCTCGGCAACTGCAGCGAGCAGATCCCGA
>118.lm_ll_9984
AATTCTAACCAGAACAGATTGCTTCCTTTGGCTCCTGCCAGCAGTAGGTTAACATCCACATCAGTCTTTGCCCTATCTCAGCCAAAGATCTGCAGCAAATGATTTTTGGG
>118.lm_ll_9998
AATTCATTTCCCAAGATTTCCTGTGTCCTCCAGTCAATAGTCTTTAGCAAGGTCTTCATCACTGATACAGTCTATGTCGGCAAGTATATTAAAGTATTCCAGTGATAAGC
>118.lm_ll_10064
AATTCCGAGCATAACACAGCCACTCCGGACGGCGGGGCGGCGGAGGTGAGGGTGACGGAACACACAGCCGGGCCGGGGCGGGGCGGGGAGGGGCGAGAACAGTTGGTGGC
>118.lm_ll_10096
AATTCCTGGCACTCACCCTTTTAGGGGTTAATTCTTCTTACATTGTCATGGGTCCTGGCAAGCTAAACAGCAAAGAAAAGAGTGTTGTGATAGCATTTGTTTGAGAGGGG
>118.lm_ll_10109
AATTCCTTACATCTGTCATTGGCAGTAACCAGGGGCTGGGCTGACACTCAATGTTCAAGCTGTTATAACACCAATACGTTTGTGCGTTGTCTGTCTTGCGAAAAAAGAGC
>118.lm_ll_10128
AATTCCTTCAAGAGGGAGGTTTTAAGACATTTATTCATCAATTTTTTACTATTGCTTTGACCCTTTTATGGGACTGGCATTTCAGTGGGCATTTTTTTTTTATTGGATTT
>118.lm_ll_10143
AATTCCTGTCTTACACTGTGTCTCTCTTGCAAATATATAAAAACAAAGTAAATATTTGTAGAAACTATAAATTAATAATAAACAGCAGCTTTTGCTGTCTCTTAACATTT
>118.lm_ll_10148
AATTCCTGTAGGGAAGGATGGCTGTTCGCTTTGTGCACCATGTGGAAAGGGATGCCATCGAGGAAGACAGGAATCCCACCCTTTCCAAAAATGCCTTAATTCTGTGCTCG
>118.lm_ll_10201
AATTCCTTTCTTATTATTATTATTTCGGATTATTCCATTATTTATTAAAAATCATAAAAGTGTCAGTATTTGTATTTTTTCTTAATCCAGTGATAGGATTTGTAATTATC
>118.lm_ll_10260
AATTCCCACCTGTAGGTATGCACATTACACAAGGCCAAATATTACACCTCTACACCACAGCACAATGCTTACTGTATACCATTCCCTTGGTCTTCCCTAAATTAACTGAC
>118.lm_ll_10283
AATTCCATGGCTGGTACTACATAGTAGTTTTCAACAAAAGCAAAGATACAAGAAAGAGGAAAAGGTTCGACTTGTCTAAAAAGCAAGCAATAGAGGTTTAGAGGATAAAT
>118.lm_ll_10337
AATTCATCATTTACAGTCTGTGCAGTCAATATGAGACATTATTTATATTTCCTGGAAATTTTCACCTTTATGTACCATATGTACTTTAAGTGATGATGATTGTTATGCAA
>118.lm_ll_10366
AATTCCAAATAGTGATGTCCCACAGCATCTAAGAATCTTGTTTTACTAATTCACAATTTACTGTTTTTTGTGGCTTGGTATAAGTAATTTCTTGTTTTCTACAATAAATG
>118.lm_ll_10388
AATTCTCATCTCGTTGGGAAGGCAAAGTGCTGACGCTGGGCCGGCGGCTGACGCTCGTCGACAAAGGTGTGAGACGGGTGGTTTCGCGGCCGCGGCGGCGTGACGAGGAC
>118.lm_ll_10407
AATTCTCGTCAGCTGTTGCAAAATGTTGACCACACACTGTTACAGAGCAGGAGTCAGAGTGTAATTTTTCCTATTTCGGGTGAAAGTAGCTCAGGTGACCAGTCTGAACT
>118.lm_ll_10535
AATTCAAAACACTCCCCTAGCCCTTCCTTGCATTTAAAAGCGCTATTTTTCCCCAGAGCTCAAGCACTACCTAGCTCATCCTGGGATTTAAAACACTTTTCCACCACTCC
>118.lm_ll_10559
AATTCAGTATAGGCAGTGGCCCAATAGAAAATAGGAATGAAATTTACAAGAATGGGAGATTTTATCAGATTTTATCAGATTATATCGGGCTAAATGGAAACAACTGTTCA
>118.lm_ll_10574
AATTCATGTTATCCTCACATAAATACTGTTACCCCAAGTCACCCTCAAGACTATGCCAAGTATGAATGTTACATTTAAATGTACAAGGTACATTTAAAGTGATCTCCATT
>118.lm_ll_10622
AATTCCACACTTTATAGACAATCTGATCTCGGTTTTGTAGCCCAGACAATTCAGTCCATTTGTTGAAATGCCAGTGTAGCATGTTGTTTCTCTAGGTTTTCAATATCGGA
>118.lm_ll_10633
AATTCCCCCGATTAAATGACGTAAAAAAAAGAGGAAGAGGAGGAGGAAGAGGGAAAAAATGTACCTTCCAGGGATATGTCACAGATAAACAGACAAACAAACAGGCAGAC
>118.lm_ll_10675
AATTCCCACGTGTTAAACAACATGATTGGATTTTGGTTGGGAGGGGAGGGGAGAGTGCAGCATGGGAGAGGAATGGGAGGGGAGGGGCCTTTCTAGCCTTCACCCCAGTC
>118.lm_ll_10676
AATTCATATTTTACTTACTAAGCAGAAATAATTTTCATTGTTTTTACTATTACTATCATTATTTGTTCGTTATAATCGTGCTCTGTGTTGAAAAGATTCATAGCAGAAAT
>118.lm_ll_10708
AATTCATATATTTAGGGTAAATAGTACAGAGGATTGGAAAATGTGTTACAGAGGTTAAGAAAAGAGTGCAGGGTCTATGGAATGGCTGGAGAAGGATGATAGGAAAGATA
>118.lm_ll_10798
AATTCAAGCCGGAATAATCCCAAGAGCACAGGAGATGCACAAGGGTTCCTGGAAATTCCAAATCTGGGCCTGGATATTTTATAAGGGTCGCGGATTCTGCAACATAATTT
>118.lm_ll_10897
AATTCTGGCTTAAATTAAAGCTCTACTCCCTAGCCAGAGCTCTATGAATTACTGTGAAAAGAGGAACTGAATGGGCTACTCTAAAGCTCTATTGGAATAGCTATACAAAT
>118.lm_ll_10934
AATTCATTTCACAAGACAGTCAGCAGGGAGCAGAGGAGATGACGGAGGTCAGCCCGAGTCAGCAGTACGGGTCAGGTCACTGAGACCTCACCATCGTATCATCACCACCA
>118.lm_ll_11010
AATTCGGTGAGCTCGACAAGAAATGCGTACAAGACTCCTCCATCATGGCAGCGAATTATATCTTGCGACAAAAGAATTACATCCTGTCCTGAGATTTATGGTCTTGATGC
>118.lm_ll_11040
AATTCCTTGAAAAGGGAAGTTTCAAAACACTTATCCTTCAGTTTTTGACTACCGTTTTTGGACCGTTTTCTGGGAATGGCATCTCAGTGTTTTTATATTGGATTTTTGTT
>118.lm_ll_11083
AATTCCTCTACACATCCAATGTTTGGTAAGTTTGGCAAGGAAGGTCACGTGTTTTATGATTTATGACAGATGGTTTCTCGTGTTATCCAGGAACTGTGCACTTCAAATGG
>118.lm_ll_11140
AATTCAGTACGAGGAATGAAAGAAAAGGAGTGAAGGGGGGAGAGAATATTGTCCTGAAACCTTGGTGATACTGAAAGAAACTGAGGGGTGAAGGAGGATAGGGAGAAAGC
>118.lm_ll_11173
AATTCCTCATCGTATTAAGAAAATAATTTTTCAAATCTAGCAACGGTCTTATTTTAAACTTGAAAATACGAATAGTTAGACCAGATTTTAATGAATATTATTACTTGGGA
>118.lm_ll_11199
AATTCCTCTTATACCCTTTCTAGAATCACAAAAACAACCCTTTAAACCTCAATAACTCCCACGAGAGCCTCTTGTAACAAGTCGAGGAAAAACACCGAAACGTTTGCGAA
>118.lm_ll_11374
AATTCATGACAATATGATGGTAAGGCATTGCCCTCAAGGGAGAATTGTGATGACCCCGTCAAGGTTATCTCTTAGTGGTAACATCGTGTAAACTGACCGGAGATTCACCC
>118.lm_ll_11383
AATTCAAAATCTTTTTGAGGTTTACAGCATTTGCTTCTGAGTTATTGTTGAGAATGGTTAGTCGTCAAATTACAAAGAATGACTCAAAACTTTCGCTCGTCGAACCCGGT
>118.lm_ll_11426
AATTCATCTTTCAATTATGTTTCATGAATTTACCAATATTATCAATAGTGGAAAGAAGTTAACATAACATAAATTTATGAAATGACTGTGATGAAATTTGGTAAGAGGGT
>118.lm_ll_11471
AATTCTTAAATGTCAACCCCTATCCCTTCAACCTTCATCTCTTGTGACATGTAAGGTATTTAGAGACATGTGCTACTACAAATAATTTATTTCATAGCAGTTATCAAAAA
>118.lm_ll_11524
AATTCGTGGTGGGGGACAGCAAAGGGGTAGTAACTAGTTTTCGTGCAGAAGCTGAAGAGCAGGCAAAGGGAAGGAAAGACAGAGAGAGAGAGAGAGAGAGAGAGAGAGAG
>118.lm_ll_11537
AATTCAGCCTGAAAGTGAACGAAAGTGAGACCACTGCAGTAACGAACGAATATCGCCAGATCCTCCATCGTCTTTTACTCGTGTTTCATTGCCGGAGGCACGCCAAACTC
>118.lm_ll_11604
AATTCAGCTTTTGTTCAAAGCTGTCAGTAATTAAGATTAAACTGAATGCATTGGTGTTTTCCCAATAATGACAAGGCAGAGATCCCTCAAGCCTGCTGAATGACCTTTCT
>118.lm_ll_11621
AATTCACTTGGAGGATCTATTTAAGTGGGTGAGGATTGGAAAAGTTTGCTGACTACGATGATCGTGTGACATGGCTGTGGGATCCTGATTCTCGGTAACTCTCACGTAGA
>118.lm_ll_11684
AATTCACTTACATATTTTGTTACAGAACTTCATCTTTCAGATTAGAGACCAAACATCAATGTGTTTTCTTAGTCAATCTATACTGTACTGTTTAGTACTTGTATTGCAGA
>118.lm_ll_11696
AATTCACAATAAAGGCATGAAAAAGAATAGCCTTTGCAATATGTAGCCGATATAATGTATGGAGGTGAATGCAGAACGAGAAGAAATTCCCCAGAGTGGTTTGAAATTTA
>118.lm_ll_11740
AATTCTATATTGTGTTTTAACATTAGGTAGTCCTACAGACATTTATGAACTGTCACAAACAGTGAGAAATACAAGCACATTCATTATAAATGTCAGTTGCTTTACACAGT
>118.lm_ll_11742
AATTCTGCAGGTCACCAAACTTCCTCCATCATTTTCTATCACCATGAAAACGATGTATGTGTCTATACCGCTACTGCCACTACCACCACCATCACCACTACTATCACAGG
>118.lm_ll_11756
AATTCAGAGAATATGGAACAAACAGCTTGACTAGTGGGATATTTTAGGATTTTATAAGATGTTCATACTTCCATGATCCTAGTGATGTTAGTTTAATTAATATCTTATGC
>118.lm_ll_11795
AATTCAATAGTAAGAGTGAATATTATTACCAAAACTACACATGCATGGTTCTCACGACAGAAAAATTCAAATAACAAGGTATATCGCTTCATTAATTAGGCGTAATTATA
>118.lm_ll_11799
AATTCACTCTGGAGAATGCTCCTTAGCGCTGGTGCCATGTCATACCAGACTGAGCTGCTCCTGAGTTCCTTAGTCTGTGGTGGACCTATTGTGTGGATTGTGTGTGGTGA
>118.lm_ll_11838
AATTCCCTATATATTTTTTGTGTGGGTTTTATCAGTAAGTTGGCTTCCCCACCCAAAACTCCACTTTCCCAACAAGTCTCCCAATATTGTTGAGGCTAGGAAAAGATTTT
>118.lm_ll_11866
AATTCAACTTACGACGACGAGGAGGAGAACCAGGAAAATAATCTAGACCATGAAGAGAAGTTGTAATAGGAAAAGAACGAGGACAAGAGCGAGAACTACGAAGATAAGGC
>118.lm_ll_11919
AATTCTGAACTCTTATCCAAAGTATATAAATCATTATCACAATCTGGATTACACAGTGGGGCATGCAACCTGTCTGAAGTGCCAGGGAAGTCCAATTTTGGTTCTTGCAT
>118.lm_ll_11947
AATTCTAAAGATTTTACAACAATGTGAATGGCTCTGTGCAGTGTCATATTATCAAGATAGTGTACAAAAGGCCTCAAAATGATGCAAAACTTTTGATATCAAAAAATATT
>118.lm_ll_11994
AATTCATTGTTGTTTACATTTGACTTTTATTTAATCTTTAGTAGTAATACTAGTTGTTGTTCTTTATAATTTCATCTTGCTATAATGAAAGAGAAACTCAAGAGTTTTTT
>118.lm_ll_12023
AATTCATCAACTTGTGAAAGAGAACGAATGGCACCCCAGCTGTTGTTGGTGAGGAAGTCAATTGGGGAAACCACATTAGGTTGGATGGGAAACCGTAACAAGAGATCCAG
>118.lm_ll_12067
AATTCTTCAAGCTTCTCCTGAATTTGTCTCACCCTCTCTGTAGAAAGAAATTATGCAAATTAAGCATAGCCATCAAATTTACATAAAATGGGTCATAACAATGCTCCACT
>118.lm_ll_12069
AATTCTTAGTTCATGAAGATGAAAATGCATCACAATATTCAGAAAATCATGCAAGATTACCCATAGCAAGCCACGTGCTTACTCAACACAAGGAAGAATATGACTATTGG
>118.lm_ll_12073
AATTCTTTTAAGAGGGAAGTTTTAAGACACTTGTCCTCCAATTTTGGATGATGCTTTTAACATTGCCTTTGGGATTGGCACTTTCAGTGAGCCTCTCTTTTCCTTTTTTG
>118.lm_ll_12154
AATTCATGACATGAACTGTTCTGGCTTCCCTCAAGGTGGCACATCAAGGACAAGTATCTCCTGCTGGGGGATGGGAAGGTGGCAGGGAACTGGTCCTGGGGCTGCTCCTC
>118.lm_ll_12162
AATTCAACGCCTAGAGGAATGGTAAGAAGCTGTCACTGCCACTGCTTAATTGTTATTCAATGACTGCTTGAAAGATGCCGGATGACTTCACTGAGGTTTTCATTTTACTT
>118.lm_ll_12179
AATTCATGGAGAGGGACGATGATAGGTGATATAGATACGCATGTTTGATACAGGGACTGCCACGTGTAGGTCTGGTGGCTTCTTGCAGCTTCCCTTATGTTCCTAAGTTC
>118.lm_ll_12188
AATTCAAGTTTATTGAGGAAATTTTTGAGATATGTTCCTACATTAGAAATATATGTAAATACTTATTTTACTTACATCTCAAATTTTAGAAGTCCCTATTTTTACATAAT
>118.lm_ll_12203
AATTCTGCTGCAAGTCCTTTTCCCTTATTATGTCCAAACTCTGCAGGTGAAGGCTGGGAAACATCAGAACCATCCTGATTGGTATTTACATTACTAAAGAAAGAAGAATG
>118.lm_ll_12280
AATTCAAATTATGCCAGAGAACCCTGAATAAGTCCTTTACCTTCATTCTCAACAAGACAAAGCCTTCATCACTCATCCCATTGTCAAACTCCACTAGATTCCCAAAGAGA
>118.lm_ll_12307
AATTCATGGATATTAATAACAGAAATCACGTGTGGAATATTAATATTCTTTTGTGTGAATGGATTACATGTCAACTGTAATGAAAGATTATTTATAAGGTAAAGAATTGA
>118.lm_ll_12315
AATTCAAAGCTTCATACAGCAGTCTACTGAAGGAGGTGCAGCTGTGGACGAGAGCTGCCAGCCACATCATGCAGCCAGTGGGGGCTTCATTGATAGCTTGCTTCTAAAGA
>118.lm_ll_12423
AATTCTTTTTTCTTTCTTCCCCCAATACAAATACTGGGATAAAGATTAGCTAAAGAGAAATCCTTTGATAACAAGCTGAAAGGACGCCTTGTAACTTCCTGCAGCCTCTT
>118.lm_ll_12439
AATTCATGACGAACCTTATGAAATCACAGAGTTATTTCTTACGTTGGATATAGAGACATAACAGTGCTTGATAGGATTATGAGAGATAAAATGTAAGCATATATGTGGGT
>118.lm_ll_12555
AATTCAATGCGATTAACTATGGAAGACTGTTCATTTCCTCTGCCTAAGTAGGGTTACCTTGCCACACGGCTTGCAATCAAAGCCACATTCTCCGGGGTGGTATCCCTGGC
>118.lm_ll_12575
AATTCATAGTTGGTCTAAGATTAGGAGCTCGTGACTATTCTTACATTCACACACTTAATCAGGTACAAATTCTGATTATACAGAAGGAAACACATCTCCAGGTGCACTTA
>118.lm_ll_12582
AATTCATTGTAATGAGGACGTTAAAAATCATCTAGTTACTCATCCAGTATTGTCATATCTTCATTTACTTTACTCTGACCAACAGCTGGTGACTGCAAGAGGGCTTCGGA
>118.lm_ll_12627
AATTCAACATGGTTTCAGCTTCATTGATGAAGTTCTGAAAATGGAAATAACGTAAAAAACATGCCTAGTAACTGGTCAAATGCATAATGGGTGCAAAATTATGATGTGCA
>118.lm_ll_12653
AATTCTTTTACATTATTACATTTTTACCTTTATATCATCCATGGTATGCTAATAATATAATACTTCCTGCAGTGTTACACTTGTGCTGCTTGAAGGATTCTGAGGTTGTG
>118.lm_ll_12656
AATTCAAAGACAGGAATAACCATCTCGTGTGGAAATTCTAAGGGACAGGCATCAGATATTAATAAATATGATAAACACATCGTTCACTTTGTCCTTTCTTTATTACATTT
>118.lm_ll_12659
AATTCAATGTAGCATGTAACAGATGTGAAACTTGTTACTCACTCTAGTTTTAAGATTAATGGTAGAAAATGTGCATTCATATAAAAATGTTCTTTCACAACAATATAAAC
>118.lm_ll_12713
AATTCAAAGGTCTCGAAGAAAGAGATCAGCTCATCATCGTTCCTGACGGAGAATATGGCAGGAGACCACAGGCAACATCTCATGATTTACAGAATGATCCAGGGGAAATT
>118.hk_hk_6085
AATTCTACATCCTTGGTCGATACGTTCATCGGTCGCCACAGACTGATGGCTGAGCGGCCTGAGCCTGACACGGAGACGCCGCGTACAGCCTCAGCTACAAGCAGCTTGCA
>118.lm_ll_12753
AATTCCCAGTTTGACAATTGCATTTATATAAATACTGAGGAAGGTACAGAGGTTACACTGACAGATTTTACTGGTAATGTAAATGCAAGAAATACTGAGAATTGTTCCAT
>118.lm_ll_12830
AATTCTTCCCATTGTTCTCAAGAGTGCAGGAAACAGAAAGGAGAATGTTGAAAACTTACCATACCCAACTAGAGGTTCTGCTAAGACCATCTTCAGTGAAGAGTTCTCTT
>118.lm_ll_12879
AATTCTTTTTTCTAGCAGCTTTTATATATTCTTTTTTGTATAAACTTTGCATAAATTATTTTCCTAATACAAGCATACCTATAGCAAGCTTTACAAGTGTACATTTGATA
>118.lm_ll_12930
AATTCTTTCTTTATATGTAACTAGTTTCTCCCTGCAGGTCTTTCTTTTTAACATTACTCATCACGCACTCTCGTCCCTGTTGTGCATGTACAAACACAGAAAACTCATTC
>118.lm_ll_12970
AATTCACACGACACGGAAAGAGTGACGCCAAACACAGTCTTGGATACGCTGCTCCTTGTGTTGTGTCGCGACTCACTCCCCACACAGCTTGGATGCCACAAGGAATGCTG
>118.lm_ll_12994
AATTCTCTAATGACAGAATAATCGTATAATGAAGTAGGTGCTTTGGTATTGAACGGATAAAAAGCAATTCTCTACTTACTGTCACACATTCTCTTCAAGTTTGTCTCTTT
>118.lm_ll_13004
AATTCAGAGTAACCAGGAAACAGCAGCAGCAATCACACTGTGCCACAACTTTCAATCTTGTGCCAGGTGCCGACATCTGGCCTTCACTCAGCACTTTGGAGACGACAAGC
>118.hk_hk_6218
AATTCAGGGCACTATGTATACGTAATGTTCATCTATTTGACATACAGATGCTATTAATCACATGCATTCACCTGTCGTCTTAATTAATAGAGGAATAATTATCATGCATT
>118.lm_ll_13115
AATTCAAACAGGACCGTAGCAGTTTTTTTCTTACGAGACATTACAAAACAGCAACAATTCTTTATCAGTTCACTTCTCGTATTAGGGATTACAAATAGCAACACTTCTTA
>118.lm_ll_13132
AATTCCATTTTAGTCCAAAAATGTGTTTGGACGTGACGTGGCTGCTGACGTCACATCCTGGTGGGCTCACCAGAATAGTAGCACATTTCTTGCCACTAACTTGTACTCTC
>118.lm_ll_13158
AATTCAAAGACCTCAGTAGATTCTTCAGGTAGGAGAGTCAGCCGAGGGTCGATTTTCGAGTTACCAAACTGCAAAGAGAACCTACGAAGCAAATTCTCCATGGGCTCTTT
>118.lm_ll_13216
AATTCTCATGTGTGAAAATATTTCAGCTTGATTGGGTAAAAAATAACCGAGATAACATTTTCGCCAGTTGCGCCCCTTTAAAAACTATAGCCTTACATTTTTTGCCGCCT
>118.lm_ll_13287
AATTCGTATTTATTTTCAGAATATTATAGTAACTACTCTAATGTGCCGTTTTCTTTGTACTATTGTTTCGTTATAGAAAACGGATAAGAGGGGACTAATGAAAATTAAAT
>118.lm_ll_13315
AATTCATGAGCAGAGGGAGGAGGAGGAGGAGGAGGAGCTAGAAGAGGAGGCATGATGGTCACTTCACCACCTCCTCAGTCTGTAGGTGACCGCCACATACAACGCAAGTG
>118.lm_ll_13410
AATTCATTCTCCAAGGACTCTGGACATGGAACGTATGAGCAGGAAGACTCACCACGCTCTGGCTGGAACAACCACCACAACCACCACAACCACCACGGCCACCACCGCTA
>118.lm_ll_13546
AATTCCTTGCCAGGTCCCATGATGAAGCTCCTTGCCCTGCGAGAAGCTGAGCTGCCTGACCCCATGATGCGTTGGATGCAGACTGCTGATCCTGACGACTGCCTGGAGGA
>118.lm_ll_13560
AATTCGAATCAGGGCTAGTCACATGCACTGCCAAGGGCATCACTTGTAGTCAGCTTCCATGGCTCTTAAGTATCCTGTCAAGATCTTAGACCTATTGATACTCCTACAAG
>118.lm_ll_13591
AATTCATGATCCTATTTAGAATATTTCAATCCATGAGTAGAAATTTCTTACATCCATTACTTATGTCCGTCATGATATTGCCCATTATAATCATAAAAACAGAGGCTATA
>118.lm_ll_13634
AATTCAGTAACAGTGACCACCGGGCGATTACATGCAGTAATGAAATTGATAAATTTTCATCAGTACAAGAAAGTAAAGAGGAAGTGTCTGATTATTCGAGGGCAGATTTC
>118.lm_ll_13873
AATTCCATGGCGTCAAACAGTATAGTTTTAAAATACACTTAGTTATCTTTAAAAAATTATAACATTAGATCGCCGGATATAGAAGTCTATTAAAAAAAGGCTTTGTGGAG
>118.lm_ll_13888
AATTCACATGTGCTTGATATCTTTGGTTCAGTCCCACATAGGAGTTAACCCACAAAACAGTTATCTGTGATAATTTTTCCAAAACCAGGTCAAGGAGGATTTAGGATAGG
>118.lm_ll_13890
AATTCTATGCCACATGGAGTAGGTTTCTGATGTCATGAATGTAATTCAACAGCAATACACTTTCCTACTTGAAGCAACAAAACTGGATACTCACAAAAAATGATCGGACA
>118.lm_ll_14063
AATTCAGGTGTCGTAATTTTCCATCCATTCGTTCACGGCGGCATATGATCTCAGTGTTGCCATGTCCGTTACTTTCAATAAGTTAATCTACCAGTCAACCAATCTACCAG
>118.lm_ll_14068
AATTCCACTATGAATTAGCCCTTGACACATGAGTTCACTGACTTCTTGGTTCATTCCAGGCTTTGTTACAAACACGTCAGCTGGTTGAAGCAGAGGAGTCACTCTGAATG
>118.lm_ll_14192
AATTCTGCTAGTCATCTCTGTGGTCTTTGAAAGTAGTCTAGGTGAGACAGCAGAGCGTATCTACTTCAGCGCCAAATCTTCACTACATTCCAAAGACACCACTCTATATA
>118.lm_ll_14194
AATTCTCCTGGAAGATACAACAGATATCACCACAAACAGTAACATATTATTCTATCTAACTACTTTTCACTCTGTCTTCTTTGCCATAGTAATGAAATTCTGGCTTATTT
>118.lm_ll_14233
AATTCACCTGCTTCAGCGCAGAGGATATCACATAACATTTTGTTGGGTGCCGGCACATGTAGGAGTTCATGGTAATGAGAAAGCCAATAGGCTGGCTAAAGAGGCGGCAA
>118.lm_ll_14280
AATTCCTTCACATAGTGATCAGCAAAGATTAAGAGTGCCTTCCAGCAAGCTGCATCCTTCCACAAGAGAATGGAGGTGGCAATACCATGAATGTTCTGGTCCCTCAACCT
>118.lm_ll_14308
AATTCCTTGAAGAGGAAGGTTTCAAGACACTTATCCTTCGATTTTTGACCACTGCTTTGAAGCCTTTTATGGGACTGGCATTTCAGTATGCATTTTTTTATTAGATTTTT
>118.lm_ll_14322
AATTCAAGAATATTTTTGAGAGGAATAGATGTATAGCTATCTTTGGGGATACTGAAAGTGGTTAACATGTAAAAACGTCAGGGAAGAATTGAAACTAGAGAGAACAAGAA
>118.lm_ll_14414
AATTCAACTAAACAGTTGTAAAGGGCGTAAATTACTGAATATTTTGTACCAATCATAACATTCTATTTTAATCCATTGAAGATTAATTTCACTATCCAGGTCATTGATAT
>118.lm_ll_14434
AATTCGTGAACCAAAGTTCTACTGTGTACAGTATATAATGTTTAGCTCAGTGGACATGACATGGAACGTATGGGCGAACCAACTATCATGTGGGCAAATACACTTTACAT
>118.lm_ll_14467
AATTCCAGATGTGCGTCAATGGTAATGAGCAAGGTGGTGTGGGGAGGCGGTTTGTCGTCTCCCCGGCGCCCCAGCATGTTTGTTGACTGAGAAGATCACACCGCGCATTC
>118.lm_ll_14493
AATTCACAAACAGCAGTGGACAGTGAGATACCTACCGTGAACATATTGACAACATAATTACGAAACCTAGGACTGTGCGAATGTGGGAAACTATCATAACAATAATGGCA
>118.lm_ll_14566
AATTCAGCAGGAAAAGGTCGTTCCTGTCAGCAATGTCGCTTGTCTCCGTCTGGTCTTGAATGGCGGTGGTGAGAATAGGACCTGTCTCTTCATTGTCTTCCTCTTCTACT
>118.lm_ll_14583
AATTCTGACGATATATTATATTCTGTCATCTCTTCTGGCAAGCATGCTCCTTGTCAGTGACCTAAATGTGCCTCTGATTTACAGGGGAGCGTGTACAACGCTGAAGACGT
>118.lm_ll_14612
AATTCAATGACAGGTGCAACACTAGTCTGCAGGGCACCTATGGAGTTGACTTTGGCATGCCACTCTCTTGCCTGTCCACTCTCAAAGACACGAGCAGCTGTCAAATAAAG
>118.lm_ll_14617
AATTCTCTGTTTGGGTGAAGCTATGTGTGTACTGAATAAAAGCTCTATATTTCGGAGTAGTTCTAAAAATATTAAAAGATTTGGGTGAAGCTCTTACTATGAGTTAACTA
>118.lm_ll_14641
AATTCTGAGAGCTACAACTAAAGTCCCTAAAAGCCTAAGAGGGTATAGTTATGGAGAGGTTGAAGAAATTGGGCCTGACTACACTGGAAAGAAGAAGGAAAAGAGATGAT
>118.lm_ll_14649
AATTCCATTAAAGTAAATGAAAAGTAATGGAGTTTGGTAAGAGTAAGAAAAGAATACAATATCATTATGAGAGGGAAGGTGCGAAGTTAAAGAACTCAAAAGAGGAAGTG
>118.lm_ll_14672
AATTCCGAGTACAAAGTGAGGAAGCCAGTGAGGTGAAAAGACAGCAGACAATATCAATCAAATACACAATATTAAAGCATGTCTTCCTGCTAATGGGCTCCATAGGACAA
>118.lm_ll_14700
AATTCATTACAACTACAATATTAGTATTTCCACTGATTCATTAATTCCTCAACAAATTACTTTCCACGACCTCCTCCTCCACATTCAAGTTTCTAGTTATTTTTGAGGTT
>118.lm_ll_14754
AATTCGAGTCATTTCATGAAACCAGTCGTGTATTCGCATAGGTGGAAAATTTATATAAACCTTGAGTCCTGTCCTCGTATTCTCGTGTTCTCTTGTTACTCTGATACAAA
>118.lm_ll_14861
AATTCTCCAACACTTCGGCGTCTTGTCTTGACTGCTCTTAACAGGCTTTTATTAAGTTTTTAATGGTTTTCAAGGGTGATTTCTCTTCATTTGAAATTATTGGTAGTTTT
>118.lm_ll_14906
AATTCTGTGACCATCATCCTCATGAATAAATAAAGACCTTATGTTTTCAGATACTCAAAATAACTTACTTGCATGTTGTACTACAACCCTTTCTCTTTCACATTATGATG
>118.lm_ll_14926
AATTCAGTACAGTTGCCAGTGATCACTGCAAGCATCTGAATAAAAACTCATAAATGATTGTTTTCTTTTTTGTTAAGATTTGTTTTTTGTAAACTTGGTCATATAACAGA
>118.lm_ll_14955
AATTCCTGTTAAATTACCACTGTAATCATAAAACTACCATTGAACACTATCATTACCGCTACTGGAGCTTGCTGGAATTAGCCAAGAGGAGACGATGAAGCGTTTAAGAA
>118.lm_ll_14958
AATTCTTGGTATTAATGGATCCAAGCTTGATACTGGCAAGATTTAAAAAGAGATAAGAGAGAAATTGGTTCTCAGACTGACTCGGTAACCCAGTTATTTGTGCAGAGTCA
>118.lm_ll_14961
AATTCTTTCCTGTACCTTGGTCTGTTGACTTCATTCCGGTGATGTAAAATTGGGCGTACCTTGTAAAATTTGTCCTCTGTAATTCTCTTTTTATCAGCAAAGTGCAAGCA
>118.lm_ll_14965
AATTCTTCATCCCTAATCCTCTGAAGAATGTGTGGAAAGTCAAGCAGAAGGAAACTTCTTCCAGAGCAGGGTGGGACAAGGTGTTGCCCACCCTGCCATCAAGCTTCCAG
>118.lm_ll_15010
AATTCAAGCAAGCTTGCATGTAACAGGGATAACATAGAACCAGCCTTGGTGGATGCCCATAAACAATTAATGTGCTGACTAAACCCAGAAGGATGTATTATGGCTGACAT
>118.lm_ll_15091
AATTCTACTATGTATTATCAAACATGATGGTTATTATACAAATAAGTATATAATGAAAAAAAATAGACAATGCAAATGTAAAAACATGATGTGAGACCAAAAATAGGGGA
>118.lm_ll_15111
AATTCTTCTCATATTACAGTTCATACTTTATTTTTACACAGGTGAACTTAAGTCTTTTACACGCAATTAATTTGGGAGAGTGATTTGAGATTGCCCTTTCACTTTCTAAC
>118.lm_ll_15184
AATTCAAAAGGAAGAGAGTAAAATGTAAGTGGGAAGATTTTCAAAGAAACTATTAAAGAGTGCTCTCTCATCCCAAAACCATGATACAATTTCAGAATTATCTGGAAAGT
>118.lm_ll_15208
AATTCCAATTTCCACTTCTTGCTCCAACCATAAATCTTGTCAATATCTCTTTGCAACTACATACAATCAGCATGGCTTTTTATTACTCTTAACAATTTTGCATCATCAGC
>118.lm_ll_15248
AATTCACATATACTGAACCTATCATCCCGTTATTTATACGGTGTTATATTCCATGATTCATTTCTGAACCCTCTAAGTATTTATTCTTGCACCATTTCACAAAAATAGAG
>118.lm_ll_15263
AATTCACACAGAAGTACAAGTAACTTTTCCTCACCTTCTGACGATGCTATTACTTAAGGCTTGGATCCTGAAAACATAATTCCTCTAGGGAAGAACACCCCATACATCTT
>118.lm_ll_15272
AATTCAAGTCATAGGAAGGTAGAAATAAAGAAGCAGGCAGGGAGTTCCAGAGTTTACCAGAGAAAGAAATGAATGATTGAGAGTACCGGTTAACTCTTGCGTTAGAGAGC
>118.lm_ll_15294
AATTCAAGTCATAGGAGGGTGGAAATGCAGAAGCAGGCAGGGAGTTCCAGAGTTTACCAGAGAAAGGGATGAATGACTGAGAATACTGGTTAACTCTTGCATTAGAGAGG
>118.lm_ll_15304
AATTCACAGTCCCTTTAGACATCCACCTTTAATCTGTACCTCCCTGATTATCCATACACTCATCCACCCCATCCACGTCCCCTTCACAAGCCCTCCACTTTTAATCCTCC
>118.lm_ll_15306
AATTCAATGTCTGTTGCTCATTGGACTTCCTTTGTATTCCCTTGTATCCCTCTTCCTCTTCCACCCGTCCCTCACTCCATCTCCCTTCAGGTTTACGAGAAGGACGAGAT
>118.lm_ll_15374
AATTCATCATCACCGATGTCAAGACACCACTCCTTGGAGTAGATTTCCTGGATCGCTGTGGACTACTTGTTGTTGTCACCAACTGCAGACTGCTGGATTCCATTCAACAC
>118.lm_ll_15410
AATTCCAGGAATAATTGTGACTGATTACCGGTCGACTATTACAGAGAAAAGTCGTTGTAATAACTTGTTTGTAGGTAAATTAAAGCAGAGAGTGGTGACGAGCAGTGAGG
>118.lm_ll_15411
AATTCCAGTAATGAAAGAATGAATAGATAAATTATTTCAAGTCACAAAGGACAGAAGATTGAAAGGCAATGGAGATGAAATCCAAAAAGTAAGACAATTCTTATCCCTTG
>118.lm_ll_15516
AATTCTGACAAGCGAAAAAAAATCCACATCTACTCCATGCTCAACTAGTAACCATGCTGGGTAACAAGGCCTGTTGGTCGTGCGACTCCATGGCCCCTCTGATAAAAAGA
>118.lm_ll_15557
AATTCACCTCGTTGAATTAACTAATTCACCCTTGATCACGAATAGATTAAATGGATATTATACACTGGAAACACATCGTGCATTTTACGAAAAGAGTTGTGTGTGCCTTA
>118.hk_hk_7602
AATTCTTATCAGGACTATTGTTTAGTTTATCACTTTCTTCACTTTCCTGCCTCCACTCCCTGCTTCCCCTCACACCCATACACTTACTGGCTGTTCTCTTTACTTTATTA
>118.hk_hk_7608
AATTCCTGAGTCCACCTTCGTCATTATTCATTTTAACGCAAATGTAATTCTTGTTTGTCATGTTTCTTGCCTATGTCAACATGCAAACAGAGAGATTAAAATAAATAAAG
>118.lm_ll_15721
AATTCTTATTATTTTTCGTGTCTTTCAGAACTGAAGAAGATCCTGAAGCAGGAGTCCATAGGAAAGGTGTACAATGGTCTGCGTGGATACTGATGACTGTGCTAAGTTAG
>118.lm_ll_15740
AATTCCCAGGTGACTCAGGTGTAGAATATCTAATACTGCTCCCTGGAGACTAGTAGGAATAACTACTCTGGCACCGTGTAGTAAACATCCACTACAGGTAATGAGTGAGT
>118.hk_hk_7682
AATTCAAAAATATTTTCGTGCGGTAGTACATTCCTCACGAAAACCTGGAAATCCTTCCTGACGATCACACAAAATCTGCTGGAGTCAACGATCTCTGTATCTGATCCATT
>118.lm_ll_15893
AATTCCCTGATGTCAAGGGCATTGGCAGACCATGGAAGATTCTGAAGACGGATGATCACACTCATGGTGGTGGTTGTGGTGCTGGAAGGAAGACACACATCAATAAGTCT
>118.lm_ll_15897
AATTCTGTGTTGTGTCCGAGCCCGCTTGCATGGGGGTAGTGGAGGCAGGTGTAAAGACTGGTGTTATGCTGGATTGCTTTCTTTTGCCTTCTTCCTTCTTGGCTGTGTCT
>118.lm_ll_15915
AATTCTTGTGGCACATGTATCACATGTCCATCATTTGGTACACTCACTGTTGCACCCCCATTTGTTAGAAGATTAAGCTTGTGCTTGTTTTTCATTGCATGCTGTGCTGA
>118.lm_ll_15919
AATTCAAGAACGCTTTAGGTCTCTGGTTCACATGGGTGGTTGTTATCGCAATAAATTATAGTGATAATTTATCGCAATAATGATATTGGGTTATCAGTTATCCAGTAATA
>118.lm_ll_15920
AATTCAAGAAAGCCACCACTATTAGGATTGGGGAATTTTTCTGCAGTTTTACTTTAAGCTCTGTTCCTTCTCAGCAATCCCAGCACCAATCTAAATGCCATACGTACTTC
>118.lm_ll_16094
AATTCCTTACACCTTTTAACCACCCGGCAAGACCTGTTTTGCCTCGTTATTTCCGAGTATGTCCATAAACTTTTACACACACAGACAAAAAAAAAGTAATTGTCTGAAAT
>118.lm_ll_16138
AATTCCTAGCGCCAGATCCCGGGAAGGTTAGGATGCAGCCAAGTGACTCATGTGTTAGGAACCTTACTTACCCAGAGCTGTATACTGACTAGGAAAGTATAGTGAAGTGA
>118.lm_ll_16160
AATTCTTTGCTACAGTAGTTTCATTTCAGATACTGAGGCAGAAAATTAAACATTCTCCTAATGAATCTCTATTTAGCAAAAAGCAATTTCTCTTGAGAACATGTGAAATG
>118.lm_ll_16163
AATTCTCTGGGTAGCAACACAAAGCAAAGCAAGTAAACCTTATAGACATTGAGAACCTTGATGCATGAAGTGGTACCAGGCAGCTATGCTTCAAAATTATAAGATAAATT
>118.lm_ll_16223
AATTCTGATCAGGGCTAAAAGAGGGGTACAACAGCATTAGTTAATAACCATGCACAAATACACTGCTTTCTACAATATACAGACTATCTAATAAATGTTTTCAATTCAGG
>118.lm_ll_16227
AATTCTGAGTGCATTGCAAATGGGTGGTTATTCTCTAATTTCTTCCTACATCACATTAAGGTAAGAAAGGTTGAAAGTAGCATTTTCTTAACTCCAGACCACATACACAT
>118.lm_ll_16258
AATTCTGGTGTCCGCTGGCGTCCACTGCTGAGGCGTGACTGCTTGGGGCGCGTGACGTTGGACTCCCTTGTGGAGCAAATTGTTGATTCATCACCACCTTGCCGTTGGGA
>118.lm_ll_16274
AATTCTGGGGACAAACTCGCCAATGGAGGAAGTGGAGGCTGAAAGACTTAAAAAATGCCTTAGCTGGAGAACAAGTAGTCGGCACCTGAAGGCCGGGGGGCCCCCGCACC
>118.lm_ll_16290
AATTCTGTGTGAAATGTCAATGTGAAAAAGAGCAAAAGTGAGAATAAAGTGTGCATTGTGTAACAGCTGTTGGCATGCGGAATGTGTGAGTGGGATGGATTTGAGTGGGA
>118.lm_ll_16299
AATTCTGTACAGATGAGTTGTTGTGACCACTTAGGTAGCCTTAGTGGTGCACCGGGCATGCACACCACCATGTGATGACATCAGACTGCAGAGTTATCAGCACAGAGTTG
>118.lm_ll_16315
AATTCATGAATATTTCTTGCCTAGATCACTACTGGGAATGCTGCAATAATGTCTCCCCTTTTCCCTCTTTCCTCCACTTTGGGTAACTGCAACTTCTCAAAACTTTTCTC
>118.lm_ll_16319
AATTCATCTCCCCAGTTAACTTTGTTACTGTTGTGAAAGGCAAGCCCCATATTTATTTATGTCAGACTTTTTCTCTTCATGGCAGTTAATTGAGCCACACAGTCATCAAC
>118.lm_ll_16340
AATTCCTGCAAAAGGGAGGTTTAATTCGTATTGTTAGACACTTTTAGCTTTCATTGGGAGTGTTCTCAAAGGCCACGAGGATGATTAGGTGGCTTATCATGTGTCTTTTC
>118.hk_hk_7948
AATTCGCTATTTTAGTATCATCAGCAAACTTCGATATTATAGCTGTAATCCCCTCATCTATATAGTTTATATAAACAAGGAAGAGAACAGGTCCTAAAACTGATACCTGT
>118.lm_ll_16387
AATTCTTCGTGGCTCGCCAGTTCACCAGGTTAATTTCTCCCTCTCCTCTTTCTGCAGTGGGAGGAATTAGCGGCCTTACAGTTTCATATATAAAGATCTTAACTGACCCG
>118.hk_hk_7974
AATTCTTATAATCTTATCTGCTGTGATCAATTTGGCTCCATTCGTCTGTTCTCACCTCGTCCACCGTCGCCTTCGAACTGTGGCTCCACCTAACACTACACGCAAGACAT
>118.lm_ll_16391
AATTCATACACGTGTACACACCAGAATGGGCGACCTTGGCTTTTGGGCGCACCAGTGTCACCCTCGCTATGGGCAGGCCTATGGGCGTGGGCGTAGTGGTGGTGGTGGTG
>118.lm_ll_16407
AATTCACAGAAGGGCATTTATATATTTACCATTAATTTGCATATGTGGCTAACACTTCTTGCATATTACATAATTTACTCCTGTTACCTTCATTCATCAGCTCGTTTATG
>118.lm_ll_16448
AATTCAGCTGCATGTTGGTGGAGATGACCGTGGCAGGATAGATGATGGTGCCTCATTGATTCTCCGATGAATACTGGCAGCGTGGAGTACGTGGGTAGTAATTTAGATTT
>118.lm_ll_16510
AATTCCTTTCCTTCCGTTTAAGGGCTTTGATTGTCCTTTCCTCCCTGTGGTGACCCTTTCCTCTTGTACAAGTGCGAGAGAGTGTACATGCTTCTGCAATGGTCCTTAGT
>118.lm_ll_16569
AATTCCATGTTCTAGGGGGAAGGAGTATAAGGAAAAGATGAAAGTGTGGGGTTATAAAAGACGTAATGGAAGGTTATAATAGTTAAAGAAATTTGTAATCGACAAAAAAC
>118.lm_ll_16591
AATTCACTAAGTAGGGAAGTAAATGACTGGATCAAAACTCAAACAAAGGCAACCAATTGGAAGCCAAGGGAATCAAACATCATGACAAAGAATAGAGGGAGTAGAACTTT
>118.lm_ll_16608
AATTCTAGATCTCGACATCACCACTGGGTAAGTAATGATCCCAATCACATCCCCTCATCACGCAGGCCACTGGCTACTGACGTGTTGAGGTGACGTAACATCAGCTGATC
>118.lm_ll_16631
AATTCTTCCTCTCTCATAGTTTCATAAGCTGCAATAGCCCATATTTGTGTAACATGAATAGCAACGGAGATCATTTTTATATGACAAAATCAGCCATTTTGAGATATCGA
>118.lm_ll_16715
AATTCTTTGTACCTGGTTAGTTTTCCCAAAAACACATCTCTACATAAAAAAAATACAATAAAATGCTGCTTCTGTGTGTCAGTAAGAGTGAATCTGTGGGCAGAAAGTAT
>118.lm_ll_16787
AATTCTAGTGCCCTACTTGGACTTGGATGTGGGTAGCCATGATGTTAAGTGACAGCTGAATGAAAACTGCTGGCTTCAATTATGGGACACTGAGGGGTCAAAGCCCAATG
>118.lm_ll_16845
AATTCATCTGCTTGTGGTAATCACTGTTCTTCACCTGGAATATCAGTTCTGCATTGTTGATGAAACCAACTCTTGTTCCTGCATGGAGAATTATGAGATGGCCTCCATTT
>118.lm_ll_16909
AATTCAAGTCATAGGAAGGTGGAAAAACAGAAGCAGGCAGGGAGTTCCAGAGTTTACCAGAGAAAGGGATGTATTATTGAGAATACTGGTTAACTCTTGCAATAGAGAGG
>118.lm_ll_16940
AATTCAAAACTTCTGACAAAAATGGTCTTCTTGAGAGGGAGCCATTTTAGCCAAAAGCATTGGCCCCTGCCATGGTGTCACCACATCCCTCAGCTTCATGTCAGTGACTC
>118.lm_ll_16994
AATTCGTGTGTCTTCGATCGCACAACACCGCTGACCATCATTGCTCTAATATTTGATGCAACCACCACTTGTTCTTGGTTATGTTTTACCTCTCCTCTTCTTTACTGTTC
>118.lm_ll_17005
AATTCATGTGAGCTGTATATCGTGAGAGAATTTGGTACTGAATACTGCATTATATCTACACCTCGATCTTCTTTACTCCATGACAGGAAGTAGCAGCACAACACTTTAGT
>118.lm_ll_17019
AATTCATCAGATGCTCGGACCCCTCCTGGTTTGTCATGCCCCAGTGAAGATGCGCCTGACGGAAGAAGTAGGTCCCGTTGAGATCGCCGCCCGTGAATTGAGGTGGGTCC
>118.lm_ll_17023
AATTCATCACAACAACAAGAGAAATCAAAGGACCATCATTGCAGTAGCAGTAACCGTAGAAGAAATAAAAGACAAGCACAGCAGCAGGGGAATCACGGGGATCATCATAG
>118.lm_ll_17041
AATTCAGTATAAATGAGGAAACAGAGAATCAAAGGAATGAAGAACACCATGCTGGGAGATTAAACTACTGTAAGGCAGACTTTGATAACACGAAGATTTTTCAAGAGGAG
>118.lm_ll_17067
AATTCACTGTCAGTGTAAACACCAAGTTGGATGGTGTAAACAATGTGATATTCAGTTGTGATTATAACAGTTACAGTTCCTATAGCAGTGAATAATGTACTTGGATGTGT
>118.lm_ll_17090
AATTCACCAAATGAAACAAATATAAAAGGAAAAATCAGAAACTGAAAACTTTTCTTGTTAGAACAGATTATCTTACATGATCATTATCAAAGTACATATAAAACATTGGT
>118.lm_ll_17107
AATTCCTTCACCCCAGACCTTGACAGACTCCATACAACATTTCGTTAACATAAATTTCAAAGTTTGGTGGAATTGCTCGAGCGCACCCTGACTTTTTGATAGTAACAGGA
>118.lm_ll_17131
AATTCCTCCATCCCGTTTACTCCCACTCCTCCTTCACTTCTTCCATCATGTGCATGAGAAAGTGGCTAGTAAGAAAGATTGGTCCCTTACCACCAGAGTATGCAGTTTCT
>118.lm_ll_17135
AATTCCCCAGTGATTTTGGAATCCCCCTAGGGATTTCGGCACCTCTATATTTTACCAGGGAATATAACCCCCCTTTTTTTTATCACTTTAGATTATGAAAGTTATGATAA
>118.lm_ll_17170
AATTCCGGAGGGACTCTCTCTGGCCCTTTGCTGATCCTTTTCCTCCGGCGTGTGGGGCACCGAAGACCCCTGGCCGGAGGAGGTCGCCGAGGAGGTCATCCTAACAACCT
>118.lm_ll_17190
AATTCCTCCCTTATAGACTGTGGTCCGTTGGAAGCCAAAAGAAGATTTTACTGAGGTGACGAAGTTCACAACAAAATGTAAGAATAATAGTACTGAATACAAAAATAATG
>118.lm_ll_17237
AATTCATATCGCCAGGCCCTTGTAGGTGTGAGGTGTCAGCTGCAGGCCCCCGGGCAGGCACAGCACCGCCGCGTCGCCCCACCAGAGGTACAGAGGCAATCTAGTGATCA
>118.lm_ll_17241
AATTCAGAGGGCAGCTACAAGGATGGTACCGGATCTCAAATACCTAACATATGAAGAGAAGTTGAAGGAAATGGGACTGCCAACTTTGCAAGTTAGAAGAGAAAGAGGAG
>118.lm_ll_17273
AATTCTAATGGCAGGACGCCATCTTACAGCTTTTATTTTTCCTTGCTTTCCAGTATCTAATCCATAGATCCAAGGGAATGTTGACCTCTCACCACTGCCTTTCCTAAGCT
>118.lm_ll_17400
AATTCCTGGAGGCAAGGAGGTACACAGTATAAGAAAGAGAAAGGAAAATGGACAGACATGACCACATCTCTTTCTCTTTAACAAGAAAAATACATACCAGGCTACATCAT
>118.lm_ll_17407
AATTCAATTTAAGTAAGTGTAAAATAATTGAGTTTGGTAAGAGTAAGAAAAGAATACAATATAATTATGAGATGGATGGTGTGAAGTTACAGAAATCAAAAGAGGAAATT
>118.lm_ll_17412
AATTCCAAACCAGTGTTCGTTTTCCTATAGTATTGTAAAGGATTATTGGGTTTTTTTCCCTGCAAGATTTTCGAAGATCACAGCAGCCTACTGTGGAGGGTACTCAGGAC
>118.lm_ll_17551
AATTCAAACTCAAATAATTTTGAAGCAATGCCAAAAGTTCTCCGAAGACTCGTTTTGGATATAAATCTTCCAGTTAGAGAGGAAAGATGACGCGAGTGATCTTGCTCAGT
>118.lm_ll_17585
AATTCTTAACAACCTGTTGCAGCTGCAGCCCTTCACCATCCCCCCACAGAACTACTTCCTTCACATACAAAGTGACATTCAGCCTTACATGCGGAAGGCTGTCACAAAGT
>118.lm_ll_17587
AATTCTTAAATCAAGTAACGTGTGCAAGCAAGAGTAGTTAGTGATTAATGAGGCGTTTAGGTTAGATGTGAGATAGCTGGGAGAAAGAGTGAAGGTCTTAATGAAAGGTT
>118.lm_ll_17618
AATTCTCATTATGGTAATAATATTTTAACAAGGTAACAAGGATTGTGTATCATAATTGCCAAAGAATACCTTTAGTTTAATAAGAATGTTATATCATCAGTAAGAAAAAA
>118.lm_ll_17641
AATTCAAAAGGCAACAACAAAATTGGCCACAACTCTATCTGAATTAGCATAGGAGAGACTGTCAAGACTAGATTTGCCAATGCTAGAACAAAGAAGAGAAAGAGGTGACT
>118.lm_ll_17740
AATTCCAGTTCTAACAATGCACATGAAATATAAACTGTGCATGGCATGTGTCAGATGTGCATTACCTAATGGTAGTGAAGCTTGGCCTATTAAAGATATGTAATTTTTCT
>118.lm_ll_17786
AATTCAGAGAACAAATGGAGGAACCTATATGGGATATAATTAACAGCTTGTTCAAAGAAGGAAAAGTACCAAGGGAATGGAAAAGAGCTAACATAGTGCCAATATACAAA
>118.lm_ll_17799
AATTCAGACTTCTGAAGGGAAACTGTCATATGGTGGTGTGAGCATTTTCAGAAATCACTTATCTTCATTTTAGGAAATTTCAGCAATGCCACAAAAACTGAAAACATGCA
>118.lm_ll_17805
AATTCCAGTGATTTACAAAGTGATGCGGTGACTTTCTTATGAGCTGAGTGCATGACACCTATTTCTCACTGTAACTTGTCTCAAAGTGATATTTTTCTTGACAGTAGAAA
>118.lm_ll_17829
AATTCTGGCGGAGTAAAGTGCTTTCTTTCTGATTAACGTGCAGAGATTATGTGAAATATGATAGGGAGGAATAAAAGGCTGATAACCCTCAAAAGAATAATGGCGGAAGC
>118.lm_ll_17918
AATTCTTCAACTAGCCCAAAAAAACTCCATCAAAAGAAATGTCTGAGCCTTTCTAGATCTAACTACTGTCACAACTACTAGTACCTAACCAAAAACATTTCCAACAATTT
>118.lm_ll_17935
AATTCATCTGCCAGGTGGGGAATTACAGTAATAAAGTAATAAAGAGACACTTACTCACCTAACTTGTCCACCAGGTCCCAGACAATGGTGGGTGTTGGGACCAGAGGTGA
>118.lm_ll_17961
AATTCTAGGGTCTTCCTTAAGATTTCATCCCTTGTTTTTATTTTTATTCACTTATCACTACTCTTTCACTTCAGCTCATTTCATGCACACATTTTCATTCCCTCACTGCA
>118.lm_ll_17965
AATTCTCAGGAAGATTACTCCTCCTTTCCTCGTCCTATGGAGCAGAAAATTATTAGGATGTATTCGAGCGGAAAGACATTGAAAAATTATGGAAAGGGAAGAGAAGGTGA
>118.lm_ll_17983
AATTCACAAATCTTAACTAGCCTAGGTGAGAGTGAAATATAGTTGATTAATTATAGTTACACAGAAATGCTCCATACAAGATCCATATTAGTTTTATCATTTGGCATTTA
>118.lm_ll_18008
AATTCTTCATTATCACCGTGCTTTCATGATTGTAGGTATAGTTTAAGAATTATTCTGTATTATCATGAGGAAAAATATGCATGAAAACCCCGCTTATCATTTGTGTGGCC
>118.lm_ll_18029
AATTCTTCTTGTCTAAATCTCATTTGCATGCAAATCCCTTCCTGACTTCCAAGATCAATATACTTTCATCATACAAGCACCTTTCTCCCTTGCACCCCTCTTCTGTCTCA
>118.lm_ll_18041
AATTCCCACCCAGGAGAAAAATTTCACCAGTTCCCTCACAATGATTTTAGAGTTTATACTCCTGAGGGGAATGGCCTCAGGAAACCTGGATGACATACACACGATAGTCA
>118.lm_ll_18054
AATTCCGCGCCCACTGTGCCTACGACGTGGCTGGCAAGGTGCATCTGGACTTCAAGAACCCTGATGCTCTCCGTGCCCTCACCACCTGCCTCCTCCATCAGGATTTTGGC
>118.lm_ll_18063
AATTCGGTGCCTTGGTTGTTTCGCCTATAATGTCCTGTCAGTGCCTTCCTCAGTGAGTGGTTTCTTCCGTCAGCCTCTTCACGTTGATGCGCTGAGTAGATACAACTCCC
>118.lm_ll_18104
AATTCTGATTAAAAGCGTGAAAATTCCCACAGAATCGTCAATCTCAGTTTGGGGAGTTCCCTTGGATGACAGCTGTAATGACAGCCCAGACATTTGGACCGGATTCAGCA
>118.lm_ll_18131
AATTCTATCTTTATCAGTATAGTCAATTATGAATATTTCCTTACTAAGGAATCTAGTAAGATATAATGCTTGCCAGACTTCTGCCATGAGTTAATAGTTTGTCCTTATTT
>118.lm_ll_18141
AATTCTATAATATCAGAACATTTCAAATTCAGCATTTCAATACCTTAAATATATGTAATACCTATGACTAATCCTCTTACTTACTGTAAATATGGTGCAATTAGAATGAA
>118.lm_ll_18179
AATTCACTGGTTTGCAGAATAACACAGTGATACAATGGTATCAGTACTTTACAGATGTTTGCTTTCATCATCTTGTACAAAATCACATTATGAGTGGAGGCCTGAATATA
>118.lm_ll_18191
AATTCACACAATATGGATTTACTTGTTGTACAGTTAATGATATTCATCATCCTCAGTGTGTTGTTTTGAGGTTCTTGCTCACGAAAGCTTGAAACCAGCAAAAATGAAAA
>118.lm_ll_18216
AATTCCCACTCAGGAGAAAAATTTCACCAGTTCCCTTACAATGTTTTTAGAGCTTATACTCCTGAGGGGAATGGCCTCAGGAAACCTGGATGACATACACATAATTGTCA
>118.lm_ll_18223
AATTCATGTCAAACTGTAGTAAGAATCATGAAAGCGCTCTAGCAAACTTAACCTGCTCCAGCGCCTGTCAGAAGTGGTCAAGATAAGGACGTTTGACCAAGCGGTGCCGC
>118.lm_ll_18255
AATTCTATTTTTATGGAAAGAAAGTAACTAAGTTGCCAGATTCCATGTTTTCAAGACAGTATGTTGGGTAGTCACGAAGATATAGTAAAATTATTTAATGAATATTTTTG
>118.lm_ll_18267
AATTCTAACCAAACTCCACTCAAGTCTTCATCACCTTGGTAATGTGTCAGACTTGCATTTGCCTCAAGTGTCCTGCCAGGGTTCAGTTACTTATGTCATATAGCCAATCT
>118.lm_ll_18325
AATTCACACAGTATTTGTTCCTCATGTAAATCTAACACTATTTCAATCCATTAAACAACAGCAAGAAAATATAATGATAAAAAACAATTAAGGCCTTTATTACAAGATGC
>118.lm_ll_18331
AATTCAGTAATCAAGTTGTTATTACTGAGTTATTAGGGAGCTTTAAGAAAAGATTAGACAAATTTATTGACGAGGATGATAGGTGGAAATAGGTAGGTATATTTCATACA
>118.lm_ll_18354
AATTCGCTACTTTGGTGTCATCAGCAAACTTCGATATTATACTGGTAACACCCTCATCTATGTCATTTATATAAACAAGGACGAGAACAGTTCCTAAGACTGATCCCTGT
>118.lm_ll_18358
AATTCTTGCTGAGGAACACAGGTTAATGTCTAAATCAATTATTATTTTCAGCCCACCAAAAATGAACCATATACCCAGTACAACATTGACTATCCAGGATGCTCTTGCAA
>118.lm_ll_18379
AATTCAAACAAAAGACACAAGATGGAATTTGGAAAGTATATGCTGTTATGAGTAGCACAAAAATCCCTACTGTACACAGACCCATATGCTCCAGTATTTCCTTCCATCCA
>118.lm_ll_18385
AATTCACAGATCTGAGAGTGGTATTTTCGGCCTCCGTGAATGGCCAGATGAAAAGGACTAGTTTAAGGTATGTAATTAATACCCAGCCCTCTCACTGAAAATACTAGATG
>118.lm_ll_18397
AATTCTGCCAACAGAAAAGATTATAAAGTAACTTTTTTTTTTTTTCAACTTCAGTATTACGCAGAATAGCACTGAAATCAAATCCTCTCTGTTTCTCACTCTCCCGCCGT
>118.lm_ll_18419
AATTCCAGCTCCCGGTTCAAGTCAGGCCGCTGCAGAGACTCGGGCAGCATCTTGAAGAAGGGTTCGGATACTCGGGGTTCGTTAGACGGGTAGGTGACTTCATTGTCCGT
>118.lm_ll_18435
AATTCTTTAGCACAATAGCCACTGTAGGCTGGGAGTGGGAGTGCTTTTTGACGTTTCTTTTCACCACCTCTCTCCACCTCCCACACACTCAGGACACACACACACACACA
>118.lm_ll_18490
AATTCTTACCATATTCATTATCCAGAAAATTCATCATCAGCTGATATGATTCCTCTGCACAACAAAAACCTTCTCTAATACTGTAATAAGGGAGGGAGTCAAGCCAGTGC
>118.lm_ll_18522
AATTCAGGTTTAGAAATAGATCTGATAGCAGTGGTGCCATCTGGCTGAAACAGAGGAGGGAAAGAAGAAGCAAAGTTATTGGAGATATTTTTGGCTAGATGCCAGAAGTC
>118.lm_ll_18607
AATTCAGTATATATCAAGAAATCTCAAAAAAGACTTTCATACTGGTATTTTGAGAAAAGAGAGAGATGTGTTGAAGCTAGATCTTGAGAAGGTAGTGCCATATCCTTGGT
>118.lm_ll_18645
AATTCAGTTTCCATTGTCTTATATTTCCTATACCCACATGCCATGGAGTCTGTAATACAAACATCAGTACTCTCATAAGACTGTGATCTAATTACCCATTCTCTTTTAAT
>118.lm_ll_18657
AATTCTATACATAACCTGAATATACAGAACTTTCAGCGTAAGGGAGGGTTGCCAAGAACGCGGGAACTAAAAGTTTGGAGGCACCTTGACACCAGCTTCCCCCGCCAGGT
>118.lm_ll_18702
AATTCTTCCATGAGGCAGGCATTTGATAACACATTTCATAATTTACACTGCTTGGACACAAATTGACATTATTATTCCATGTGATACAGACATTAAAGTGGATTAATCAG
>118.lm_ll_18706
AATTCTTTATTAAGTTCTCTAGGTATCACAATTATTGTTAGTTTTCATCAATACAAAGTTTCTTTTACATATTATTCCCTAGACTGATATTTAGTGCTTAAACTTTCTTC
>118.lm_ll_18715
AATTCTTGGACGCATACGTTAAGTTCTGACTACATTCTGCTGCTTTCTGGGTAAGGAGCATGTGACCAATACTGAAAGACTTAGAGGTGTACATGAGATTAAAAAGGCTG
>118.lm_ll_18717
AATTCTCTTCATAGATGATGTCTAACTAAAGTGACAAAGATCATAAGGACTGAGGAGTCTTCCTCATAAACTGTTTGCCTGCAATTGACCTGTCCAGTTATTGGCTCAAC
>118.lm_ll_18719
AATTCTCTTACCAAAGACTCAAAGGAAGTCCATCAAGCAACCAGTGGAACCAACTCCACAACAGAAACAACTTTCAAGAAGTCAGTGTGTGAGAACAGCTTCCCAGTTCA
>118.lm_ll_18835
AATTCTATTGTGGCAGTTATTCTGTTATGCTGCCACCTGATCATGTCGCATTGTACTTGTTCATTGTCCTCTCATTGTGCAGCATCACTTCGTTCCAGGACGATCAGTGT
>118.lm_ll_18837
AATTCTTTCTTTTGTCCTCTCTTCTCTCTTGTATAACTCTTTTCACAGAGCCACAATATGTTTACTTACTTTGAGGGACATGCTGTGAATCTGTTGGTTGAGAAGAGAGA
>118.lm_ll_18843
AATTCCTTCAAGAGGGAGATTTCAAGACACTTATCCTTCAATTTTTTACTACCGCTTTGGGTCCCTTTTCTGGGACTGGCATCTCAGTGGGCTTATTATTATTATTATTT
>118.lm_ll_18892
AATTCCTCCAAGAAGACAGAGGGGCACCAGCTCTGGCCCTCTGACCCCTGGAGTGGGGCGAATATGAGAGGAGGAAGAAGACACCTGATGCCTCTGTTCTCCCCTCCTCT
>118.lm_ll_18931
AATTCTAAGTTTGTAAATCAGGATGCATGCAGGTGCTTGTGAAATCAGAAATCTCTGAATTAATTAAGTGATGTAGAACTGAGGAAATAACCACATATGCTAAAGTGAGG
>118.lm_ll_18956
AATTCTGAGCACACTTCCCTAATGTTTCAGTTCTTCGCCTTTCAACTGGCCCTCATACAACTTACTGAGGTTATTCCAGATTTCCATGATTCCACTGAGTTCAACAAGCA
>118.lm_ll_18973
AATTCAGTCATTACTCACTTCTGACATTTATGTGTTCTTGTGTAAACCCCTGGCATTCTTTCATAAAGTAAGCATAAGATGACAATAATTTTGAAAATAACCAATATTCT
>118.lm_ll_18980
AATTCCCGGATACTTACAGCAATATATTTAGAAGATTTGCTTTGTAAGGATGAAGGGATATAATGTAGGTGGTAAAGATGGACACAGAACTCCAAGTCATTTTGGTCATT
>118.lm_ll_19026
AATTCTACAAGATTCAAGATATTCAAATATTTCTATGGTTTGTGTATTGCAGATACATGGACTCAGCAACCCTCCCCGTCTTCCCTTATTGGCAACTCACTGGGCAACGT
>118.lm_ll_19046
AATTCCAAAAAAAGAACAACACCTGAACAGACTTCATCCTTTGGAAAGACTATTAAACATCAAATTTGAAACTGTTCTTAAAAATGTTCATATTTTTACCAAATAAGCAA
>118.lm_ll_19152
AATTCACACTACCATGGTTGTCCTTGAGTGTACTGTGATGTGGACTCCTTTCTTCTATTATGTACTGTAGTTGTTGACAGCTGGCTTGGTAAATGATGTACCTCTCAAAG
>118.lm_ll_19237
AATTCACTCCCATTTTTCACCATCACCACCACCACTACCACCGCCACCAATTTTCTTCATTTCCTCTAACAATACTTCCACCATTAACTCTTTACCGTCACAACTGTCCC
>118.lm_ll_19267
AATTCCGTGTTTTTTCGTTCCCTTTTCAAATGTACGATTCGTTTTTCTCATTGTGTCCTTTTTCGTGATACCTGAACACTGATGACGCAACATTCTCTCCTTATCCCGAT
>118.lm_ll_19337
AATTCTTATGTAACTCAGTTCTCTTCTGCATTTTTCATTCCTTATCAACTATCACAGAACAAAGCTTGGGCAAAACCAGCCCCCAGCCAATGACATCATGACCTGCCCAA
>118.lm_ll_19380
AATTCAGCAGACTCCTTGTCGAGAGCTGTGACAATCTGTTTCATGAGACCCAGTTTGAAGTGTAGTGGAGGAAACAAAACCTTTTAAGGATTCAGCAATAGCTCATGTTT
>118.lm_ll_19381
AATTCCCACGTATATGTAGGTCTGCTGGCTTCTTGCAGCTTCCCTTATTTATTTGTGTTCCTTCATGCAACACCTGAAGGAACGGAGGATTTGGGGAAGGTGACAAACTT
>118.lm_ll_19408
AATTCACTAAAATGCCTCTCTGTAACAACCATCAGATATGGCAGGTATTCAGATACAGAGATCTGGCTTTCAATTAAAACAATTAATTACATCAAAAGTTTGGTACCTAT
>118.lm_ll_19419
AATTCATCCATGGTATCATAAACACCACTATTATAGGGTATCTTACTTTTCCAGCACTAAATTCTCATACTGTTCATGCTGTCTTTGAGTAGAGAATAATTTTCATTATG
>118.lm_ll_19509
AATTCAAACAAGATAAGCTTATCTTATTCTCTTATCAAAAAGCACAGCTTCCTTTAATACAATAAGGACAATACAATTATAATCCTTAAGAACTTTTGGCTTTGTGCTTG
>118.lm_ll_19520
AATTCTTTGAGTCACCTTTGCCGGCACTAGCACAAGTGCAAACAGTCTGATAAATGTTTCTTCCATGGTTGTGATGAAGTTCAGGACTTCTCACACTGTTTTGGTGGATA
>118.lm_ll_19654
AATTCCAAGAGGTTAGTCAAACAAGAGCATTTGTTGTGGAAGCTATGTTGAGTATTTTTAAGTAAGTTGTTTTCTTCTAAGTGATTAATGAGTTTATCTCTCATTAGTGT
>118.lm_ll_19685
AATTCATGGAGTAATAGATTATTGAACTGGGCAGTGGAAAACTTGATGACTCAATGGGTTGATTGTGATACGAGATTTAGTGGAAGAGATAAACCATCAAGACTTGATTT
>118.lm_ll_19688
AATTCTAACCTGGATATCAAATTGCAGGTACTTTCGTGCTATCTCTGGGCTAACCATTTTCTCAATAAAATCAACATCAACAAGAATGTTGCAGCGCACAGCAGGGCAGA
>118.lm_ll_19717
AATTCTTTCAACTCTGTCAACATCTACCTTTACTTCTTCCTGGAAGTTTGCCTACATTCAGCCTGTTCCTGAAAAGGATGACTGGTTTTATCCTTCAGACTACCGTCCAA
>118.lm_ll_19736
AATTCGCTTCTGAGTCTTTCCTTCCATTGGCTCCTCCATCTCATTTTCTTGCATGCATTTCTGTGATGATGATATCTCCTTGCACTTTTCCACGTCTTTTCATAGACGTC
>118.lm_ll_19753
AATTCTATCATGCCACTCCCACTAGAGGTAGGTATGTTATGTCTAGGAATGATTGACTGGTTGCATTTGACTGTAAAACATTGTTTCATAAATAAATTCTTGGATAGTCA
>118.lm_ll_19849
AATTCAATCAATACCTGTATTATATTTTGACTGAAAGATTTGTAACTAATAACATCCATCTTGTTCTCTTGTTCCTGAATTTTTTTTGTCCTCATTTCCTTCATAACATA
>118.lm_ll_19861
AATTCAAGAAAATCTACAGTAAAAGATGTAGTAAAATATAGTAATTTTATTAGTACTTTTTTTCTTTTAAATAAAAATAAAAATCTCTTCATAGCATTACAACAAGAACT
>118.lm_ll_19949
AATTCTGGAAAAGTGTAACCACTGAGATATTAAACACAATGGGGTAAGTAGTACTTGGAGCCTGCCTCTTTCTTCACGACCTACTTGTGGTTTGGAGTGTCTCAGCACAA
>118.lm_ll_19957
AATTCTTGCAAGCCAGAAACTTGCAAATAAAAAGAATTTTCGTCATAAAAGTGAGAAAAAAAGTGATGAAAAAGATGTTCAGAACCAAAATGAAACCAAAGAAGTGGAGG
>118.lm_ll_19963
AATTCTGTATTCCATGTTTATCTTAAAAATTTAAAGATAAAACCCCAGCCTATGACATTTAAAATTTTTTTACCTCTACACTAAAACTTTTTCTTATTCTCTCTGATTCA
>118.lm_ll_19974
AATTCTGCAGTCTGATCTTATAATCTATAGCAAGTCCTGTACCATCTGTAAACAATAATAAAAATCATCTTTAGTTCACTATCATTCATTCATGTTGCATGCACTTTTAT
>118.lm_ll_20106
AATTCATAGATTATAACTGGCCATACAAGGGGACATTGTTATCAAATCTGCTTTCTTGAATAAAATTGCATGAAGTAACAAACTATATGAAAAAGAGAAAGATAAACACA
>118.lm_ll_20120
AATTCATCTGAAGGTGGGATACATTGGTCATGAAGGATTGTCATTAGGTATCAGACTTTTGGCAGGACTCTCATGGAAACCAGAGTCCAATACCTCCACCTATCAGGCCA
>118.lm_ll_20147
AATTCAGATTGTGTAGTACCTTAGGTTTTCTTCCTTTTTTATGTTTTAAGAAGGGTTCTCTCAGTGTTTCATTATGTTTGTGGAAACGTCTCCATGAAAGACGACAAAGA
>118.lm_ll_20174
AATTCAGAAAAGATGAAACACTTTAGAATGCATACTGTGACGTGAGGCGTTGAGTATGGAGTGTGAGAGGGAGGCGCCCGTGTGGGTGTGGGTGTGGTCTCGATTATATA
>118.lm_ll_20231
AATTCTGCACAATGATGTGGAAAAGGCAAACAAGACAAACATGTACTCACCCAACAAGGGGTCCTAGGATGAGCTTGACTTTTACCTTGTACTGCACTATAATGCCCAAG
>118.lm_ll_20323
AATTCAAGGCAATGGATGTCATGTAAAGCTGCTTTTCTAATGCTCATAATGTGACAGATTATTTTAAAACTAATGAACACAATTTTGTCCCCCATTTGGGTTTCATGAAC
>118.lm_ll_20384
AATTCTATGTAAAATTATATTGTTATGCAAGACTGATTTGAGTAGTTACATAACACAAGAAAATATGGATAAACACTCAATGAGGCAATGAAAATATATGGAATGGATAT
>118.lm_ll_20385
AATTCTATTAGCGTCTCATTCGCCTTTGCTCGAAAAATCTGTTCACCATTTGGCATTTCCTGTGGGTTTTCCTGAGTGACAATTAAAAAATACTCGTTAAGAATTTTACT
>118.lm_ll_20399
AATTCCCCACCAAATTAAAAGTAAAGCAAGACTTGTTGCACCAATGAGCCGCAAGATGGAGGTACATTGTCTGTCATGGAGTCAGCAAACCACTTTGGATCACAGGAATA
>118.lm_ll_20421
AATTCAAATCAGAAGGGGTAATTCTTACATTGTTTAATACGCTTGTCCGACCTTTACTTGAGTACTGCGTCCAGTTCTGGTCACCCCATTACAGGAAAGATATAGACAAG
>118.lm_ll_20448
AATTCCTTCATAATGCAAAATGTGGAACCTTGGAACATAGTAACATTGATTTGTAGAATGCCTACATATTCCAAGAAAATGAAATGATTTAATTGATATTTGAAGGTTGT
>118.lm_ll_20497
AATTCCATATATATATTGTAGTATTATACTAATCACTCCAACCAAATTCACTGAGGAATGTGGGTATTGCCTGGGCAGTTTTCGGCCAGTGAGGCGCAGGTGGAGGAGCT
>118.lm_ll_20500
AATTCAATTCATAGGAAAGAGGAAATACAGAAGTAGGCAGGGAGCTCCAGAGTTTACCAGAGAAAAGGATGAACGATTGAGAATACTGTTTAACTCTTGAATTAGAGAGG
>118.lm_ll_20514
AATTCAACAGATTTGCCAAGGCTAGACGGATGCAATTGCTAAGTGAGTAATCGGGTCCAGATCTGCCAGATGATTACTCAGGAGTCAAGGTTTAAGTATAAAAATTCTTT
>118.lm_ll_20529
AATTCTTCACACGAACAGAGGCACTATATCAGTCATGTGCTACATTCATGGTTCTCTCAGGACTGCTGGGAGTCAGTATGCTCCTGGGAGTTGGCCTAATGTGCCTTCTT
>118.lm_ll_20711
AATTCTCTTTGGACACTGATGTGGAGTTGTTACTGGAATCACTGCAAGAGGAAGCCATCGATTTGAAATGTGACTCCAGCGCAAAAAGGGACTTTGAAACAATGAAGTTA
>118.hk_hk_10096
AATTCTCCCTCATCCAGACCACGTGGGGCTCTGGGTGGGCGGCGTACAGACACGTGAGGCTGACAGTGGACCCTGGCAGCGCCCACATGGTCTGCTTGGGCCCCTGAATC
>118.lm_ll_20752
AATTCACTCTACTTTCCATCGTCATTGTTTGTCAAAGGTATTATCACTGCAGTTCACGTAAACGCAACTTCACGTAAACGTGCAAAAACTTCCATCTGAAACTGATCGTG
>118.lm_ll_20762
AATTCTAAAATGAATGCAGAAAGAAAAGAAAATAATAATATGGGATGGTGTAGTATCTAGAGGGTGGATAAAGACAATTTTTTTTTGATGTTTGGGAATAAAGAAAAGGG
>118.lm_ll_20783
AATTCCTTCAAGAGGGAGGTTTCAAGACACTTATTCATCAATTTTGACCACTGCTTTGACCCTTTTATGGGACTGGCATTTCAGTGGGCATATTTTTTTATTGGATTTTT
>118.lm_ll_20847
AATTCCAAAGTTTGCCAGAAAAGGGATGAATGATTGAGAATACTGGTTAACTATCGCATTAGAGAGGTGGACAGAAAAGAGATGAGAGAAAAAAAAGAGTCATGTGTACC
>118.hk_hk_10190
AATTCAGCCGACACATTCACAAATGTCTGGCGCAGTACCATGTTTTGACTCTGTGTCAGTTTAGTCTCTGTTCCATGAAATTTAATATTGTCACTACTGATATTTTTCAG
>118.lm_ll_20925
AATTCAGAAAATAGTTGAAATTTTTGAAAATTTCTATGCTGACCATCAAACAGCATACATCTTTACTTCAGACCATGGCATGACTGACTGGGGTGAGTTTACATTTAAGT
>118.lm_ll_20972
AATTCACAATAGCATACGTAATTACTCGTATGTAACAGGGCCACTGACAACAAGAGTAAAGGTAAAGGTGAAGAGCTGCTCCATTACCTCTCCTTAGATTAATGGCAAAT
>118.lm_ll_21047
AATTCATGTCCTCACTGTCACGTCTGCTGCTGCTGTTGTTACTGTGGGTGTCGTCGCCTTCCCTCAGTGTTGGTGCTTCCTCTACGCCGCCACTGCTGCTGTCGCCGCCC
>118.lm_ll_21086
AATTCCCAAGTTGAAACTCATGACCAATTGGACCTTGTCACCCAATGTAAAAACTTACGAAATAATGAAAGCCGGAAAATTGATTGATTGAGAGTATAGTGCTGCAACAA
>118.lm_ll_21092
AATTCGTGGTACTGTTCAATTATGGAAAACTTAAAGGAAGCGATGACGTAATGTGGTCGCAACTCATCTTACAGTTTATATGGAAGGAGAGCCAATCGACACAAGCCTTT
>118.lm_ll_21128
AATTCGATGATGCCTCTCACCGCCTCGACTGAAACGGAAAAATTCCTCAGCTAACAATGTATGCCGCCCCGCCACACACCAGATGCCCGATAGACATGTACCACCGTGGC
>118.lm_ll_21171
AATTCGGATATTTAAAAACGGGAATGGCTACAGGTACGGATACTGGAACAGACAGATGCGAATACTAATACGAATACGGGTAGGAACTCATGGCAGTGCACAGGCGGCCT
>118.lm_ll_21178
AATTCATTGACTGACAAAGTTGTGCATGTGATGAGCATTCATAACTTTAAAGATAAATGTGACAAATTAACCTTAAAAGACAGGACATTACCAGCTTGACACAATCCTGT
>118.lm_ll_21251
AATTCACTTTAGATAATTGACAAGACAACTTTAGGGAACACTGCAGCTAATAGACTTAGGAGAAGGCAGTGACTACCTTTCACAGTAGGAATAGAACATCATTAGGAAGG
>118.lm_ll_21274
AATTCTGGGTTATGTTGTGCTTCTGTTTCTATACTCTTCCTTCTTCATATCTTCTTTCTATATTTCTTCCTTCTCTATTTCTTCTATCTTTCTTCCTTCTTCATTTCTTT
>118.lm_ll_21354
AATTCTTTCTGGAGGAGCTGGTACAGGAAGAACAGCACTGTGTGGTACTGGTGCAATGGAAGATGAAATGTCTAGATAGAAAACAGCAGATGCATTTTTCCCAGATCGGC
>118.lm_ll_21404
AATTCCATTCCTATGGCGCGACGTAGCACAATTTTCACCATAAGTTGGAGCACATAATTACCTATGTCACTCACCTACACTCTCAAATAGTCTCAAACAATCTTTTAGCC
>118.lm_ll_21443
AATTCAGATCCAAGTGGCTGTGACTACTACATTGTGTTGAGAAGGAGAACCTTCCAAATAACGAATAATTGCATACTTAGTACAGTAAATAGGGGTGCTTGGTAAAATAT
>118.lm_ll_21511
AATTCGATCTTTTCTGCTATGCTTTCCTGTCTCTCTGCTATGCTGTCCTGTCTCTTCTGCTATGCTGTCCTGTCTCTCTTCCCTGTAGCTAGTTAGAAGTAGTTACCAAA
>118.lm_ll_21516
AATTCATGCAGTTTTATCCTTAGTTTGTGGCAGTTACTCTAGTAATCCAATCCCACAGTTTCCATGTATGATTTAAAGATTTCAGGTTGTATATAATATGATTATTTGAA
>118.lm_ll_21517
AATTCCCTGTCATTTTTGAGGATAAAAGGGCAGGCATTGTCAAGGCCATACATTTTCTGAATATTTGTTCTAGAAATGGTGTAGGCACCAATAGCTGATATTTTTTTCAT
>118.lm_ll_21540
AATTCAGAAATTTTTAATACAGTTAGGTTTCCACCCACAAAAGCCCTGGCCAGTCTGCTGCCCTTATTGAGGACGGCCTGCTGGGAGAAGTCCACCAGAGTCTGGAGCAT
>118.lm_ll_21544
AATTCATCAAGAATGGAGATCTCTGCAAAAGGGAAGAGGGTCAGAATGTGCTCCACTTTGGAAGTTAAGTAGTCAAAGAATTTCTTATAGTCAGAGGAGTTAGGAGAGAG
>118.lm_ll_21583
AATTCTACATTAATTGCATCTTTCATTTGCACTTTTAAAGTAGTTTGAACTATTAGGGTGTGGGGCATTCTTCCTCTCCTCATTTCTTATAGAGAACATGTGGGTCAGCC
>118.lm_ll_21592
AATTCTCTGGCTCCAAAGTTCCCTGTAAAACTTCTAGAACCAGTCGCATTTAACAGCATGAAACACTAAAAATGGGTGTACACTACAGCCAACAGGCAGAAGAGGAACCA
>118.lm_ll_21594
AATTCATGTTTCATTTGGCATCTGAACTTTTCAACAAATTTAATTGTATATTTTTCTTATACACTCCAAACTTGGGTTCTTAGTTTAATTCATTCCAAAAGGCCATTTGT
>118.lm_ll_21675
AATTCTGTTGTGCTGATGACATGAATATTTTTCAGGCATATTCCTGTGTGGTGGAAGTCAATACCTCACAGAAGAGGTTGCTAGGTCGGTACTACAGAGTTGCCTTCTTT
>118.lm_ll_21758
AATTCCTAAGGTGTTGCAGTCGGACCAGGGAAGTAATTTCACTTCTCACACGTTCAAGGAAATTCTAAGGGGTCTAAAGATTGAACAGAGACTGTCAAGTGCTTATCATC
>118.lm_ll_21798
AATTCATTCTGAATAAGAGAAAATAGTTAAATGAAGGGCCCAGTATTACATTAAGGCCAAGTATTGAAAAGTCAGGAGTGGTAAAGAATTTAATTTTCTTAAATTAGTTC
>118.lm_ll_21832
AATTCACTGGTGAACTGTGCGTGTTTGACCTGCTGGGCATAATGCTCTATCATGGGTGGGTGGTGGACCCCTCCAGTGAGGCAGCTGCCATCATCAAGCACCTCTCCTAC
>118.lm_ll_21878
AATTCAAGGCACTTACTGGATACTGCTGCGTGGTGAGCTCCCTGCGACCCAGAGACCAGCGCACGATGGGCTGCGGGAAGGCGCCCTCCACCCTGCACGTGAAGGTGGAC
>118.lm_ll_21905
AATTCTTTGCTCCTTGGTGTGGTCACTGCAAGAATTTGGCACCTCAGTGGGAAATTGCAGCCACTGATCTGAAGGGCAAGGTTAAGCTTGGAGCTCTGGATGCCACTGTC
>118.lm_ll_21908
AATTCTTTTAAAATATCTTCATTATTACTGAGGTTTAAAATATTTCAATATGCTCGATATTAATTAAAGCGTTCTGAGACGGATCCTCGCCACCCCTTTGTAACCATGAT
>118.lm_ll_21921
AATTCCATCGTAATTCAAGGACCCCCTGCACATGCTTACTACGCTATCAACTTATTTACAGACTGCCATTAACATTCAAAGTAAGGATCGCATGATAAAATAAGAGATCT
>118.lm_ll_21925
AATTCCATTTGCCAAGATTTACTCCATCCATTTATCTTATTTAAATTATCTTGCATTACCATACAGTCATTTACATTTTCTACCCTTCTCATCAGCTTAGCATCATCCAC
>118.lm_ll_21942
AATTCCAGAATCTGTCACACCTTGAACGGACTTCATGCTCTGAACCGACTTCAGGAAAGTAGCCTAAGGATAAGCCGAGTCAGTGGCAGCTGTGAGAGGATCTCTGTCTG
>118.lm_ll_21968
AATTCAAGTATAGGAAGGTGGAAATACAGAAGCAGGCAGGGAGTTCCAGAGTTTACCAGAGAAAGGGATGAATGATTGAGAATACTGGTTAACTCTTGCGTTAGAGAGGT
>118.lm_ll_21981
AATTCAAAGAAAGGAAGGGAAAGAAAGAAAAGATGTATTGGGCGTGGTAGATGCAGAGGAAGGCAGGAAATGGTGAGGAAGGAAAAGCAAAGGGAAGAAAAGTGAAGGGA
>118.lm_ll_21991
AATTCAGTGAACACTCCTGTGTATGCAAGCCCCAAGATAGTGTCCTCATCATTATATTCCCAGGTTTCATCTGCAGCACCTTGCATCACTACAGCCTCATCAAAGCCTAG
>118.lm_ll_21994
AATTCAGTACTTTTGTTTGACTTGCATTAACTTAATTCTGGAGTGTCATTATTCCTTTCAGTTCATGGCTTGGACAAGGTTTTTTTAATTGAACTGTATTATAGTTAATG
>118.lm_ll_21999
AATTCTGAAATCGCGTATCCAGGTTAATTCATTGTCTTCAACAGGTGTTGCTTTACCACCAGCTAGTGCACTCCTCAGCTGCCGCCACTAGGAAGGAACATCAGTAACTT
>118.lm_ll_22040
AATTCCTGCCCTGTTGACTGATCATATGGCAGAGGAATTAAAACACTTCAGCAACACTTATTTAATAAGTTCAATATAAGCAAATTATCTTATCAGATGAATATAAAGGG
>118.lm_ll_22043
AATTCCCTGGGCAATAAGAAAGAAATAGAAGTGCCTCCATCAATCATATTTATCATTTCTCTAAATACCAAGTTGTTTCTTTGAGATGTACTACCCCCATCTTAAATTAC
>118.lm_ll_22057
AATTCACATGTAACACAGAAAACAATGCCTCTGTTTCATTTTTAGATGTACTGGTGATTTGTAAAAATAATCAATTGCACTCAACAGTTTACCACAAACCAACTTTCACT
>118.lm_ll_22063
AATTCTGCTAGATTGTCTTCTAATTTTGCTTTGCTGCATCTGAATTAGCCAACCTTCCAGTATTTTTTTTCTCTGTGCTTTTTGCAGCTCAGGCTGGATGATGTAGCTGA
>118.lm_ll_22072
AATTCAGGGTTCATTGTCTTCCTCAACAAGCAGGACATACTGAAGGAAAAGGTGACGTCTGGGAAGTGTATAGGAGACCACTTCCCCGACTACTCCTCCTACAGGCTAGA
>118.lm_ll_22084
AATTCAATATGTTTAAATGTATTTTATTGTGGTAGGCATGAATTGACAGGATTGAATGTTTGAGTATTGCAGAAAAAATCTTTCTTAGACCTTTTAATGTAGACTCTTAA
>118.lm_ll_22109
AATTCGCAATTTTGGTGTCATCAGCAAACTTCGATATTATACTGGTAACACCCTCATCTATGTCGTTGATATAAACAAGGAAGAGAACAGGTCCTGTGGTACCCCGCTGG
>118.lm_ll_22204
AATTCTAGCTTGACTCCTTTATATATCATACAACGAACGTCTTTATGAAGTGAAAGGATATACCACGAAACAAGTGACGTGGTTTTCTGTTTACATGTATCTCCAGGTTA
>118.lm_ll_22251
AATTCCACTTCTACTAGTTATGTCAGTTCATTATTTTGTTTTCGTGAATAATAATGTAATAAACCACTCACGTATAGGTGACACGCATGCCAAGCAGCGCCGGTGTGGTG
>118.lm_ll_22260
AATTCACCTAAACTGTACTCGCGTATGCTAGGAAAGTTTTGGTTTAAGGCTGAGGAGATCAACAGGAAACCTTGAGTATGAAAGTGCTGTTATCAACAGCTTCCTGTGGA
>118.lm_ll_22302
AATTCTGTCATTCCTATAGTTATACTTATCACACACTTGCACAGCTGATAACTATGTCAGTAAAGTTGGCACAGCTGCTCTGATTGCTGGCTAATTCACACTTTTCACTC
>118.lm_ll_22328
AATTCTTGCTTTTCTCTTCTTTTTAGTTGAGGTTTTAGTTTTGAAAATAATTTCCCAAGGAACTTTATGTATTTACTTAAAAGAAGAGAAAATAAAATCTCATGTTACAT
>118.lm_ll_22395
AATTCTTCTGTTGTAAATACAAAATAAACTTGTAAAAAGTGCATTGACTGAAACTTTCCCTCAGTACTATTAATATAACGCTACCTCTAAATACAATGTTCATGCCGCTG
>118.lm_ll_22463
AATTCATTTCAACATATACAAATTATTTTGTTACATATTAACATACGAGTTACCTATAAAGGAATGTAAATTCTAAATTTCAAAGTCTTTGGGTTAATATACAGAAAACT
>118.lm_ll_22465
AATTCCTTCAACAGGGAGGTTTCAAGACACTTATCCTTCAATTTTTGACTACCACTTTGAATCCTTTTATGGGACTGGCATCTCAGTGGGCTTTTTTTCTTGGCCAGTGT
>118.lm_ll_22528
AATTCAAGTTGGGACAAAGTGACAAGTGGATTACCGCAAGGATCAGTGTTGGCACCTATTATGTTTCAAATATATGTAAATGATATAAGAGAGGATCTAAAAAGTTATAT
>118.hk_hk_10989
AATTCAGGGATGCAATAAAATCATGCAATATAAAGGCATGGCAGAAGACAGCAGATGGCTAACTGTACCTACTTCTATTTCAGTCCAAGTCATCTGAGCAGCTTAGGAAG
>118.lm_ll_22559
AATTCATCACCACCGAGAGGAAATGCTGCCACAGGAGGATGTTTTCAGCACACAGCTGTGCAATGTCACTATTGGCCACAACAAGAAAATCCTCTTCACAGTCAACCGTC
>118.lm_ll_22570
AATTCCATTGGCAAGTGTGTCAGTATATATACATATGAACTTCCCACACATGCTTCTTTTTGGCTGGTGTTGCACCACATGGCACACATGGCTGGTACCATGTCACACCA
>118.lm_ll_22573
AATTCCTCTGCCTCATTTAGTTGCTTTTTATGCTGCACAGGAAACATGATAGCAGCATTTTTTCAACTTAGGTGGAGATTGTGTGACCTGGCTGACCTTTTCCAACCACA
>118.lm_ll_22608
AATTCTTCTCTTCATTTGGAAGATGCAGCAATTGTTACATGCAGGTCAATTCTTATTTGATAAAAGTATAGCAGATAAGCTATGAATAATATCCTGTCATCAACCTATGT
>118.lm_ll_22615
AATTCTCCTCCATGGGAATATAGTTAAATAAATATCTTATAAGTAAGTTAATTTATATGATAATACTTGACAAGTTTATGTTCTCAGATTTTATGAAATCTTAAACAAAA
>118.lm_ll_22624
AATTCTGATATTTTTTTTTCTGATTCATTAAATTTGCATCAGTGTAGACTTGTTTTTCATCTGATTTAGTATTGTTTGATTACAATTTTTCTTTTTTATGGTTAGTTTTC
>118.lm_ll_22627
AATTCGCTGAAATAGTAACATTATAGTTCACAATAATAAATGAATCAATCTCTTGTGTTTCCGTGAGATTTCTCCGTAAATTAAGCAAAAAGAGCAAGTTCCTTAGCTTT
>118.lm_ll_22773
AATTCACAGAAGGCACGCTGGCATGACCAAAGGAAAGTAATGAGTTAAGAAGTACTGGTGGTGGTGCTGGTGGTGCATTCATAATATAGCAGTATTGTACAATGGTAATA
>118.lm_ll_22785
AATTCTGCTGTTTTCAAATATCCTTGCATCATGGATACTGATGGGCCACCTTGCAACAATATTATAAAATGTTAAATACGGGCCACAAATGGCTTGAGTGCTTATTGAAA
>118.lm_ll_22786
AATTCTGCCTCATTAATTTTGATAATGATGGTATTTCTATGATATTTTTTTCAAATATTTATTTATGGATATATTTGTATTTTATCCCCCTTAGCAGATTAACTGAGGTT
>118.lm_ll_22910
AATTCCCTGCCTGCTTCTGCATTTCCACCATCCTATGACCTGAACTCCTTCAAGAGGGATGTTTCAAGACACTTATCCTTCAATTTTTGATTACCACTTTGGGCCCTATT
>118.lm_ll_22941
AATTCAAGTGCCTAAGAATAAAATGTACATATAAAATAAAATCATGATCTCACGCAAGGGTGGTACCACTAATAATTTTTGCATGGTCTTGCACAATCTGCAGAAAGGAT
>118.lm_ll_23082
AATTCCAAACAAGGAGATCAGTGTTTTGGAATGACAGCATGGCGGTTCTTCAATATATCATAAACACTGAACGCCGCTTCCATACGTTCGTAGCCAACCGAGTGGCGACG
>118.lm_ll_23084
AATTCAGATTTGATTTATTACCTGAATTATTGCAACCAACCTTGTCATTTGACAGATGACAATTAATAGAATCGAGCGAGAAATGCAATGAGCAAACATAATCCCATAGT
>118.lm_ll_23091
AATTCCTTGATGAAATAAGTTAAATATAGTATGTTTTGTACACACATACTCACTAATTTTTTAACTTAATTTTTATTCATCTTTTAAAGTTTTAATATCTCTTTTAATTT
>118.lm_ll_23123
AATTCAACAGTTAAAGTACTGGGATTACCTGGGTCCCTTCTCCTGCCTGCCAACCAGCCATCGTAAAAAGAACCAAGGACTTTGGTCTGATGGATCAGTGAATACAGCCT
>118.lm_ll_23152
AATTCGACGGAATAGTTTAGCAGCACGTGTTGCTTACATCTGACTTATTCTTTGCCTTCACATACCAACCAAAACCAAGGACTAAGAAGATGGATTTGTCATGCAGGTCT
>118.hk_hk_11287
AATTCCTTGTTGCACACCTTACAAACACTGTCATGATCTCTTCTATGTACCCAAAACAGATCACTGCATCCTAGCACTACCCCACATATTTCACAAGGGCCACTGAATTG
>118.lm_ll_23173
AATTCTTTCTTTTTGATATCCTTCTTCAAATTTGGTGACCACACTAATGCTGCATACTCTGGTCTTGGATGTATCATTGTTATTATCAATTTTTTTCTTTTATCGCACCA
>118.lm_ll_23183
AATTCACATATGATATTAAATAATACTGCTGTAATACATTACATGCTAATTTGTAATGCCCACCAAATACATACCAAAAATTAGTTATGTAGGTATACTGTGCACATTGG
>118.lm_ll_23186
AATTCTTAATGTTGAGAGCAAAGTAGAAACACCAGCATGTTTTAGAAATGTACGTTGGAAACTGACTAGTAATTTGGCTATATGACTTGATAGAATAATTAATGGATACT
>118.lm_ll_23217
AATTCACAGCAGAGGATGCCATTTAATATGTCATTTTCTATTGCTCCTCACGCCATGAAACCCTGCTGTCCTACCAAATTGCCAAGCTTTTTGCGTATTGGGAAAGAAAT
>118.lm_ll_23222
AATTCAATGCTAAGAAATGCCATGTGATGGAATTAAGAAAGAGTAAAAAAGACCTGCATGGATGGGACTATAAAATGGGGGAGGAAATAATTATGAGGACCAAGGAGGAA
>118.lm_ll_23229
AATTCCAGATTATTTGTCAAATCTATACTAGTCTGAAAAAATACTTCAGCATTTTATGGCCAACTTATCAGGCATTATATAATTGATTTAATAATTTATTTACTTTTTTA
>118.lm_ll_23253
AATTCCAACATAGTCATTTATAACACTGCTCTTGTTTTGTAGTGTGTAACTGTAGAAAAAATGCAATTATGTTGTAGTAAAGATAGACAAACATGCAATACCATATAGAA
>118.hk_hk_11350
AATTCCACAGAGAAAAATCAAATAATAGAGGATAAGTGTCTTGAAACCTCCCTCTTGAAACGGCTCAAGTCACAGGAAGGAGGAAATATTGAAGCAGGCAGGGAGTTTCA
>118.lm_ll_23297
AATTCAATTCAGTTGATGCTTCACAATATGTTGTCTAATTCTTAATTTTGTCTTGTATACAAATTGCAATTCTGTATTTAAGTTATGAATGATGGTGTAATGATGAAAAC
>118.lm_ll_23305
AATTCTCATTAAAAAAATATATATATATTTGTGCATTCTTTACATGTGTCTCTTGCCTTTCATAGAAACACATGCACTTGGATGCAAGATTATTGTGGTGCCGCATCTGC
>118.lm_ll_23434
AATTCCTACTGTAACAAATTATGACAAAGATGCACATTTATGCTAGGAATGATTTACCAAACGAAAATCTGTTTCATTCTAGTAAATAATAATCTATGGGAGCCATCAAT
>118.lm_ll_23464
AATTCTCTAAATATGAGAAGGAAATCGCTCTTTTCGAGACATGGCTCAAACAAGCCAACAAAACCTTGGTGGAGAAGGAAAGGCTTTGTTCGGACCTCAACAAGATCAAG
>118.lm_ll_23541
AATTCTCCAAGTGTAAAAGGAGACTGGTAGAAAGCCGTTTTTAGAATGTATAATTCTAAGTATACTATGATAATAATTTCATAAAGTCTGTTGATGTTCATCTCGTGAAA
>118.lm_ll_23604
AATTCAGTCAATATTTCTTTCTAAACAGTCTCTCCTTCATGACATTCAGTTTCATTAAGACAACTGCTAATGCTAAAAATATGGAATCATCTTTTTTACATCTCTTTCAT
>118.lm_ll_23607
AATTCGCATAATCTGCTACAGTCACTTCCACTGAGCTATGCGTTTTCCCTCACTCTTAAATCCTCCGATCTGTTGACAGTCTCCTCGCAAATCCTGACAGTGTGTAGAGT
>118.lm_ll_23648
AATTCACCAAAACCTTATCCTCTTTCAAACTAGCAAGAACCCTTTTTGTATGTAGTTATGATACTCAGTCCTTGTTCACCAACATCCCACTTACTGAGACCATCAAAATT
>118.lm_ll_23649
AATTCAGGTGTGATTCTTTCCATTCCCTCAAACCTCAGTGAAATGCTTGCTATCACTACATTCATTGCATATCTATTAAGAAGCTCACAGCCATAGAGAAATCCAGTACT
>118.lm_ll_23690
AATTCTTGAGTGCAAGACAGAATTGCAGTAATTATGTAAATCATATAAGTACAAGGTTAATTATTTCAACTTCACTCTTCCATTGTCATTGCAAACTGCACTATGTGTTT
>118.lm_ll_23723
AATTCTTAAACATTTATCATTTCACAACCTCCTATCTGATCGCCAGTATGGGTTCCGTCAAGGTAGCTCTACTGGTGATCTGGCTTTCCTGACTGAGTCTTGGTCATCTT
>118.lm_ll_23775
AATTCTCATACTATGTTCTTCTTGCTCCAAATTAAAATATTTCTTGTGCCAAACTACCAACACGTTTTCAGTGACCACTGCTCACTAGACAGTGCAGTCCGCTATTTTTC
>118.lm_ll_23809
AATTCCTCAACTCACGCGGGTCTCTGGGACTTCCGGGTTGCCACCTTTCCCACCCTTGCCCAACACGAGGGTGGGGAGGTTAATAAATAGTGATCAAGAGATACTGGAAC
>118.lm_ll_23827
AATTCTTGAAGTTCTGGTTATGTCGGTGAGGGGGGGGAGGCCGAGGGAGAGGAGGTGGGGGTAGGGAGGGTGTAGGATGGGAGGCCGTCTTGTCTTGTCTTGTCTTGTCT
>118.lm_ll_23914
AATTCGGTCCCTAATAATGCCTGGTGATTTAATGTGGCGTGGTAATGATTCCTTTCCGTGGGTTTGGTGATCGTAAATTCAAGAGTTAATAATTATGATGTATGTATGTT
>118.lm_ll_23992
AATTCAGCCTGGAGGAACCTCTGGCCTGATTGTGTTGCGGAGAGAGACTTCGTGGGATTTGAGACAAAGCCTTCTGAAGTTGTCGATAACATCGTGTCTCTGGGAAAACG
>118.lm_ll_24017
AATTCTGTTCTTTCGAAGGCAAAAGCAGTGTTTTTTGTATTATAACTACATCTTAATTTTTCTTGATCAGTTACAAGGTTACGTGCACCATGTAACTGAGTGCTGGTGAC
>118.lm_ll_24019
AATTCTCTTTCCAGAATACATGAATCTGCAGGTCAAAGTAAAATCTTAAGATTCTCCGTACTCCCGCTAAGTTTAACCCTCTCACGGGACTGAAGACACCCAGACATCCA
>118.lm_ll_24136
AATTCTTTGCATGCCACAAAGAATGTTGATACTACACAGGTTATTTTATAGTTAGGTTTCAGCTTATTACTAACTCCTAAACAAAATCATAGCCATGAAAGTGCTTACTT
>118.lm_ll_24169
AATTCCATTAACTGATGCCATGGAAAGAAAAACTGTAAAATCTGACAAAACCAAAATAATTTCCTGTACTTGAAATGGCTTGTGCTGACAACAGTGCTTCCAACACTTAA
>118.lm_ll_24216
AATTCATGAGGGTTAGGTCAGGTTTGGTCAGGTTAAAGGTTATTGTTGCCATCATTCGATCACATGTTTGTTTATTTATTTATCCGTTTGTTTACATTTGTTTATTTACC
>118.lm_ll_24277
AATTCCTTTATAGACGTCACATGAGGCCGCCCGAAGTGACCAGTAGAAACAGTGTGAGTGGCTGACTGTCCCACACGTACTGCAGGTGAAGGAAGAAGGCTCATTAGCAT
>118.lm_ll_24383
AATTCTTACTGCCATGCCACTGTTGATAAATATTGTTGGTATTACTGTCTTATATATTGGTTGCTGTATGCAGGTTTAGGAATTAGGATATAGGAAGAGAAGAAAGTTGT
>118.lm_ll_24474
AATTCAAGTAGAAAAGGGAAGGCCTAGAGATAACAGAACCATTCGTTTTAGTGGTGTTGACTTGGTTATTAAAGTGTGATATAAAATTAGATTGGGCAAGGATGTTGGTA
>118.lm_ll_24481
AATTCTCACTTCCAGTAGTTGTCAATGTCTCCTAATTTATCTCCTTACAATTAAAATCATCAACAATTACTATATCACTACTTTCCATCTCTATCTTTTCAAGACCTTTT
>118.lm_ll_24506
AATTCCATGACAGATTGTAAAGGATGCGGTTTCTTTCCTAGGAACCGTGTGCTGGGTGTGACAGGCAAGACGTGGGAAGATATGGGGGGGATGCAGTGGGAGCTGGTGGG
>118.lm_ll_24516
AATTCCCAAAGAAAACAGTTGCATTCTAGAGTAATCCATGTGACAGACATGATTACAAAAATGAGGTAGTTTTTTTTCTTTGACAAGCAAGCACACAACTAATGTGTGCT
>118.lm_ll_24660
AATTCAGTGTTTTTGAGATGTTAAATTTTTGCAAGTAATGCATATAAAAACATTGACTTTTCAGTTCCCTCCAATATCTCATATGAGAAATACCAAGCTGATTGTTTGGA
>118.lm_ll_24673
AATTCTCCATCACCTGGCTCGAGATCTGTGAGTATTATAAATATTAGCGATCCTCGATGTATTCATTCTTGAGCATCACAAATGTAAGATTAGTAAAGTAGTAGAGTTAA
>118.lm_ll_24674
AATTCGTCATAATTTAAGTGAGGAAGCTGAGTATATACTATACTCTTTTTTATCCACATATTACATATTGTGTTTCGTTATGGGCGAGTACTTGGCCTTCATTCTTAAAT
>118.lm_ll_24809
AATTCCATAACTGCTGATTGTCTAAGACAGATATATTTATTTGTGGTCTACCCTCACCTCATGTACAGTCCGGCAATTTGGGGAGGGTTATCTTGACAACCTTTTTATTT
>118.nn_np_2377
AATTCACCACATTAAGTAACATGCGAATGCCAGTAACCTTGGACGATTTCCAAAGAGAGATAGTATTGTCTGGATATTGGACACTGGTAACTAAATGCCGCACGTGTGTG
>118.nn_np_3692
AATTCGCTTTTGTATATATTTTCTTCTTTACATTTAAGTATAGGCTTTTCAAATAACAGCATAAAAAACGTTGTTTTAAGCCTGATGTAAATTTTTGTTTAAATAAAAAA
>118.nn_np_4443
AATTCTCATCATTGAATTTCTTCAGGAAGGAGGCCTTGGGTTCTGAAGGTGATATAGCACCAAAGTTAGGGAGCACTATACACTTCTTGACATGTTTGACTCCCAGAAGT
>118.nn_np_4861
AATTCCTAGTCTCCTAACTCAATCCCTTTCAGTCTCCTTTGGCAAACAAGCAGGATGCTCTGTGGCAATATTCATACATCCCAGGCACTGCTTATGTACCCTCTTGCATT
>118.nn_np_4925
AATTCATCAATATTGTTTAAAGTGTTGCCTAACAGTCTTATACCTCTGTAGTTGCTACATATATCTATTTAAATGCTATCTGCTTATAAGATCACTTTGTGCCAGCAACC
>118.nn_np_5441
AATTCTTCCTGGTCGCGGAGTTCTCTGCAGGTTACAAAGAATACAGTGAAAACTTTTCCTCTAACCTGTATTTTGTACCTGTGCACACACACACACACACACACACACAC
>118.nn_np_5870
AATTCCCCTTGACAAATCATTAAAGTTATCACGAGTCAAGGAACTCCTCACACCACACTCGAAACTTTCCTAAAACGTTGACATATTTTTCTAGGGCGACGACGTCTCTC
>118.nn_np_6020
AATTCTTCCTGGCATGTTCTTCCTCTTTGTTGCCGAAAGTGAAGTGGGATGAGGAAGTGGTGGGAGTGGAGGAGACACTCTTGGAGGGTGACTCAAGCTCCTTGCCTGAC
>118.nn_np_6094
AATTCCTCCTCCTCCTTTCACGACACAAACCACACTCATCCTCATGTCCTGATTGCACTCCTCCTTGCTGGCACATCACGTGATATGATAACGCGGCTGACAGAATGTGG
>118.nn_np_6109
AATTCAAAGATGTCATGAACTATAAACAAATTCAGACACTAATGTGGGTTCAAGATTGCGTGACGGGCTAAGAAGGGCAGTGGGGCGGGGTGAGTGATGGCGTCGTGAGA
>118.nn_np_6567
AATTCTTTGAGCAGAACCTGGTGTCCAATCTGGCTGACCTGTTTGGAGTGTCCGAGGAGAACATCAGGCTCACCAATATTGTGCGGGAGGACTCCAGGAGGCGACTGGGA
>118.nn_np_6640
AATTCTTCAATGCTTGCATGTGACACCGAGTCACAAGAGCCTCACCAGGGGGAGTATATAATAATGAGAAAGACCACTAGAGATCCTGACATTTTTGAATGCTGACCTAT
>118.nn_np_7120
AATTCTGATCTTTCTAGAATTTTTGATTGGGGCAGAGCAGACTTGGTATTGTTCAATGCCTAAAAAAACTCAATTCCTCCATCTATCAGCTCGACACAACCTTCCAGACA
>118.nn_np_7165
AATTCATCTTTAGAATCAGAAGAGGTGGCAATAATGCCTTCTGAGCAAAGTAAAGGAGAGAAAGAAGAAGAATAGAAATTGAAGGATATTTTTGGCCATATTCCAGGAGC
>118.nn_np_7444
AATTCATATACCAGTTGAAATCTTATGTCTGAATTTAAACAGGTTTAATGAGGATCTTATTTCTTCCTCTTTGGAGATGGCCAGACATAGCCTTCCAGTGTCATGCTGTT
>118.nn_np_7497
AATTCCTTGGCAGGGAAGGTAGGGAGTGCACGGTCAGACAAACAGACTCCTTGCTGATGGAGGGGGAGTAGGGGGGCGGTGGGACCCTGCAGTGAGATGGGAGAGGGGAA
>118.nn_np_7777
AATTCCTCCTCCTCCTCCTCCTCCTCTTTTTAAGAACATAAGAACGTAACCTTCCTAACTTCTGATCTAGACAGGGTGGAATCAAAAGCTTTTCGTCTCATCAACTCCTC
>118.nn_np_7867
AATTCCACATCATTGGTGTTGGTCTTGATGTGGTTGTACCTGTAAAGTAACCATTTTTTGATACAACAAATATATTCTCTCTCTCTCTCTCTCTCTCTCTCTCTCTCTCT
>118.nn_np_8146
AATTCACTGACATACTGGCTAGAGTATCGTCTAGTGACGTGGCAGACGTCATTTTGCATTATCGCTCACTTCTGATTTACTTTTGGTCCAGACACTAACCTCACACAATT
>118.nn_np_8214
AATTCAATGACGTTACTCTTAATTAAACACTGAGTGACTTCTAAACACACAGCTCTTATATAACTTTCTGGTAGAGCCTCCCTGAACACCTCTTGACTAACCTCTCATTA
>118.nn_np_8304
AATTCAACTCAGCCATTTGGATGTAAAAAAATGCCCTCACGTCCCAAAACTCTCAAACAGTTCATCAGTCCGTGACACACCACTTTGTAAGGAAGAGTTTTAGTTCCCCT
>118.nn_np_8373
AATTCAAGGTTAGGCACAGTAATATCCTTTTAGAACCTGTTCTGTATTTATTAAGTAGAGTTGAAAGGTAAAGACAATTTTAAAAGTAAAAGTTAATGAAAAAATAAACT
>118.nn_np_8531
AATTCTAACAAATATGTAATGATATGAGAAACATTGGCATTCCTATATATTTTTATGAATATCAACTGTGTTAGGAAAGGGTACACAGACCTATGGATTTATATATATAT
>118.nn_np_8538
AATTCTCGGCACACCCATTACTAGGCCATTGCTCCGTGTTCCCCAAGGCTCGCGTCTGCCTCGTGAGCAAGGGAACATCCTCCTGCATCCTCTCCCCCATGTCTGTGTCT
>118.nn_np_8543
AATTCTATTGGCATCAAGGTTGGCCTTGTTGCCAATATGTTGAAGTTGAAAGTTTGACAGGATGTCAGTTGAGGATTTGGAGGATTATGAGGAGTTTAAGGCTGACATCC
>118.nn_np_8637
AATTCGTCACAGCCACGAAAAGCAGTCGGACAAAACGCCTATCGGTCAAAAGATGCGAAATATCACCGGAAAACGCAGCATCTTCCTTTCTTTCCCTTGCCTCATGTCAC
>118.nn_np_8906
AATTCTATAAGTAGATTGTACAACAAGGTACATATATACTGTAATGTAATGTGACAGTGCATTATATCTAACAACTAAAAAATATGCATTATTTAAAGAAAATGTTATGT
>118.nn_np_9083
AATTCTGACATCCGATACATTGTTCATGATGGGATGAAACTAACAAATTTCTGAGAAAAGATCGTAGAAAGTTATATGTAAATAATTTAACAATTTTGCGATAAAATAGC
>118.nn_np_9348
AATTCTAAAAGGCTCCCCCTTTTCTGTCCTCCCTTTCCTCTTTGCACCCCAGTCTTCTTGAAGCGAGTCGAGGATAGACCTACGGAGATAGTTTTCAGGCCTTTGGGAAT
>118.nn_np_9364
AATTCCTTACGGAGACGCTTCTGCACCTGGGTTCGGTACCACCTTACCACATCACCGTCACTTCCACTGATTCTCTCTCTCTATCTCATTATTGTGGTTAGTGTGGTGTA
>118.nn_np_9404
AATTCCTTCTCATTATGAATAATTCTGAAACCAGGTTGTTCTGAATATATAACATTCAAGAAAAACATAAGTAAAGATTTAGGTATTTTCTGGTATAATAATTTATACTA
>118.nn_np_9648
AATTCTTTGCTCAGACCTTTGCTGAAAACCCGACCTTGGATGATTCAGGGCTTGTTCCTCCCTCTCCACCGTCTGACTACTTCATGCTACCTATTAAAATCTTTTGCAAT
>118.nn_np_9725
AATTCGCATGTAAAAGAAAATGGTTGTAATTAAAGTGAAAACAAAAGACACTGCATGAAGTAGTTAGGTAATTAAGAATACAATGAGGCAGTAAAGTGAAGGAGGAGGAG
>118.nn_np_9739
AATTCCAATTATCCTCTCTTCAGTGACACTCAACTATCCCCCTCTTCTGCACTGAACATTCCTGGTCTGTCCTTTACTTTTAATCTAAACTGGAAACATTGCATCATGAT
>118.nn_np_9790
AATTCTCAGGAGTGTTTCTCCTATTAATAAGGCAGAAATGTTGTTAATCTGTCACTAGAACTGTGAAAACATCCTTAAAAACCCATGCCACTTCAACTAGAGCCTCCTGA
>118.nn_np_9913
AATTCACGCGCTTCATTTTGGCTAGGGAGGGTCGCATTTGAAGCCTCGCGTTGGAGTGTCACTTGAGCTGCTGAAGAGTCTGAGGATTAATAATAGAGCAGCGGGGTTGT
>118.nn_np_10072
AATTCCCTCCATCATGCGCGTCTGCCGAACTCATGACACTGATCCTTTAACATTCACCTCGCCGTGCTTGTGTATACGTAAACACCGCACGAATATCTTACTTTATGAAA
>118.nn_np_10139
AATTCCACCTCTATATCAATCGTGTGCACGCATAACTCACACAAACATGCTGATGTATATCACGCAAGCTGATGACCATTTACATAACAAAAGGGGTTTTTCTCCAAAAC
>118.nn_np_10362
AATTCTCATCTTTCTAAAATTTCTGATTGCAGCAGAGCAACTCAATTCCTCCATCTGTCAACTCAACACAACCTTGCAGTCAACTATCCAGTCTTCTTCAATGGCACTCA
>118.nn_np_10571
AATTCAGAATATTAAGTAAGGTAGGGAAGGAAGTAGAAATACTTGAAAACAAAATGAATATTAATGCTGGTGAATTTTCTTTTCCAGACGCAAAGACAGAGACTGAAATC
>118.nn_np_10717
AATTCCTTCAAGAGGGAGGTTTCAAGACCTGGCGACATCTGGCAAGAGACACGAGAGTCTGGACAGAAAAGAAACTCAAATACACTACCTGGCAACTGCCAGATGACAAT
>118.nn_np_11132
AATTCTATACATATAGTATACAAGTTTCTGTGGATATTGCTACAGGTGAAAATACAGGTTGATCTATGTTGAAAATGTTATGTGCACATATGCCTTTTGAAGCATTGTTT
>118.nn_np_11238
AATTCACACACTTCTACTTTTAAACACCATCACCTTACTTTTCCCCTCCTAGCATTTACCTTCAGTTTAGGATAACAGTGCACTGTTGATGGTAGTAGCACTCCTGCTGT
>118.nn_np_11251
AATTCTGTCTTTTTCCCAAAAGAAAACCTTCAAACATGGAGAATCATGAGTAACTTTTTAACAAGATATTACACATGTGAACAGCAAACAATTAATTCACACATACCTGG
>118.nn_np_11346
AATTCCAGTTATTTACCAGACTAATTTAACTATTTTTACTTGCCATCATTCAACGTAGTGAACTCTCTGAGACCACTTTCCTGTTCTCTCTCTCATTTTGTTTCACATCC
>118.nn_np_11408
AATTCAGCATCCCAAGGCTGCAGGTAACTGCTAATGTCTCATCACCATCACTAGAAATTTTGTATTTCAGAATTGTTTTGACTGAGGTGTTATGATCAGCCTTTTAATTC
>118.nn_np_11705
AATTCGACGAGGATGGGATTCGAACCCACGCAGGGAGACCCTAGTGGATTAGCAGTCCAACGCCTTAACCACTCGGCCACCTCGTCATAAATATCTTTCCTAAACTGCGA
>118.nn_np_11714
AATTCCAAATACAAAAATCAAGTAATGTATGATAAGTGTCTTGAAACCTCCCTTTTGAAAGAGTTCAAGTCATAGGAAGGAAAAAATACATAAGCAGGCAGGGAGTTCCA
>118.nn_np_11761
AATTCAACTATCTCATTATTAAGGTCACCATTTTCCCACCAAAGGAATCTTAACATGTCTCCGTGTTCTGGGTTGACCTTCACTTGATGGTACATTGCTTCTATATCACA
>118.nn_np_11816
AATTCTCTAAAATTTTTGATTGGGGCAGAGCAAACTTGGTATTGTTCAATGCCTCAAAAACTTAATTCATCCATCTATCAACTCGACACAACCTTCCAGACAACTATCCC
>118.nn_np_11962
AATTCAGGTCATAGGAAGCTGGAAATACAGAAGCTGGCAGGGAGTTCCAGAGTTTATGAGAGAAAGGGATGAATGATTGAGAATACTGAAAATAGCGGTAGAAGACAGCT
>118.nn_np_12200
AATTCTACACTTGTATTCTTAGGTAGATTATGCATGAAACTTGTAAATATCTGACAGGAAATGGTTAGATTGTTGGTTTGTTATGGAAAATAGTGTTGAATATCGATTTA
>118.nn_np_12268
AATTCCTGTAGCTGAGGTGACCCATAGGGATAGAAGGCTGCTGAACCTGAGGCAGCGGCAGAGTGTTGGGTGCAGCGGTGGTGGTGGTGGTGGTTTGGGTGCTGACTGGG
>118.nn_np_12525
AATTCTGTCTGACAATATTTACCCAAGTTTCCTTAGTCTTACTTCTTTTTATTGACATCTTTAAAGAAGTATTGGCTCTCTCTCTCTCTCTCTCTCTCTCTCTCTCTCTC
>118.nn_np_12601
AATTCTTCATTTATATTTTCTCCATCTATGGAAAGCACATTAGTTAATTACATACTGACTTTTTATGAAATGCTTAATGTCTCCTAAGCATGCATAACTGCTCTATACTT
>118.nn_np_12821
AATTCTTTCTTTACGGATTTTCCTGAGGTTACATTATCTGAGCTAGACTCAGAAGTGACTAGAGGAATGAAGAACTGCAGAGGATCTACAACTTGATCTCCGGCTGGCGC
>118.nn_np_13175
AATTCAGGTATATATTTCATGGATCAAAGCAATATTGGTTTTTGCTCTACCTGTGTCAGTGCCTCAGAAAATAGTTGACATCCCGCTGGAATACACGATATTAATTATGC
>118.nn_np_13188
AATTCTGAAGTGTTGAGAGGTAAAAAGGAAGGAGGTAAGGATGCATGATTGGGAAGAGGAGTGTGGAGGAGGACATGACAAGGAGACCAGTGTGATGCTAAAAAAGACCT
>118.nn_np_13379
AATTCAACGTACAAATTTTTGTACCACTCCAATAATGAAGTGGCCACATTTACTCCTCAGCATTGTACAAAACACTGCTTGAAACACTCTTGGCAACACTTTCAGTTACA
>118.nn_np_13426
AATTCCCTCAGGTACGGGACTTTCGCGCTACAACTCATTTTTGATCCCACTCGGCTTTTCCCTCATAAAAATCCACTAATGCAACACTAGGAGGCAGTATGCACCTGCCG
>118.nn_np_13454
AATTCCAAGGAAGAAGCATTAGAATATATTACATGAGTGTATGAAGAAAGCTGTACAGTCATTATTGTTACACAAGTTGACATAATGTATTTTATATTTGGGATGACTTT
>118.nn_np_13709
AATTCTTTGCAAGAAATGAACTTCACCTTGACAGCATTGGTTCGATATGTACCAATGGTGCACCAGCCATGCTGGGCAATCGTTCTGGGTTTGCTGCATTAATGAGGAAA
>118.nn_np_13758
AATTCATAGATTCAATAAGAAATTCTTTAAAGTATCATGGAAGTCTTATGTACTTAATATACTTTTTGTCAACTCTCTGACACCTTTCTGTCACAGAATGTATTAAGGTA
>118.nn_np_13762
AATTCCTATTTGTTCCGTTGAGCAGAATAATCCATAACAAGAACCCTCAGAGTCTGGGCGAGTAGTGCGACAAGTGGAAGGCGCTGTTAACATCAGCCCGTGAAATCCTT
>118.nn_np_13765
AATTCCCTTGAGTGATCCTGGCAGCGTCACACCCCGAATGAACAGCGTCAGGAGCACGGCGTAGGGGAAAAGGGCGGTGAAGTAGGCCGTCTTCCCAGAACTCTTGACTC
>118.nn_np_13877
AATTCCCGCCAGGAGAGAGTGGCGGTGACAGAGGGGAGCGATGATATGCCCAGCACCACCAGCAGACACGTGGCTATTGCGCCTGCAGCGAGAACAAAAATAAACAGTTG
>118.nn_np_13886
AATTCCTTCAAGAGGGAAGTTTTAAGACACTTACCCTTCAATTTTTGACTACTGTTTTTGACCCTTTTATGGGACTGGCATCTCAGTGGGCTTTTTTTTCTTTTTTTTTA
>118.nn_np_13887
AATTCCTTGTGAGGCTGGGAACAGGAGTCAGTAATTCAAAGTCCAACCTTGATAGTAACTTGTGAACTGACTAGGTACTGAAACTATGTGTTGCATAACATTCCCATCTA
>118.nn_np_13921
AATTCTTACCTGTTTTCCTCCCTTATGACAAAGAAAAACAAACCTCCTCATATTACTCACTACAGTAAATGAGTTTGCTAAGTGTTACCAATCAACATTCTTCTTTCATA
>118.nn_np_14029
AATTCGCTATTTTGGTGTCATCAGCAAACTTCGATATTATACTGGTAACAACCTCATCTATTTCTTTAATATAAACAAGGAAGAGAACAGGTCCTAAGACTGATCCCTGT
>118.nn_np_14077
AATTCCTACATGCAGAAAAAGTTAAACCAATCAACATTCACCAGTGCTTGGTGAATGTTTATGGAGCTGATGCAGTTGATGTCAGCATAGTTAGGAGATGGGTTATCGTT
>118.nn_np_14188
AATTCAACACCACTGCACAAGCATGGGAGTGGGTATGGGGGTGATGCACATCCTCTCCATGTTTACGTGATATGAAACTCTCCATACATATGAGGACCCCAGAACCATAA
>118.nn_np_14293
AATTCTTTCAAGAGGGAGGTTTCAAGACACTTATTGTGTAATTTTTTTAATGCTTTCAACTCTGTTTAGGGACTGGCACCCCAATGGGTCTTTTTTTTTTGTTGCAATAT
>118.nn_np_14308
AATTCAAATCAGAAGGGGTAATTCTCAAATTGTTTGATACACTTGTCTGACCTCTACTTGAGTACTGCGTCCATTTCTGGTCACCCCATTACAGGAAAGATATAGACAAG
>118.nn_np_14393
AATTCTTCAATTTCCGTGGCCGAACGCGTCTTTTGGTGAACCGGTGACTCATTTCTGCTCCTCGTAAGTGATCGTAGAAGTTGGGGTAGTTTGAGAGAAAAAGTGTGGAA
>118.nn_np_14418
AATTCACTTTAACAGAACTTAAAATTTGTATATTAAATTGAATTGATTTTACATACATAATGTTTTCATCTTAGTATGAACCAGCCCAACCAGATATTCAAATAGCACTC
>118.nn_np_14451
AATTCCACGAACCTGCTCACCTGGATTTACCTGGAATCGTTACCTGGAAATCCTCACTCCTGCTGAAACGTCCTTGCCCTGTGCTTGCCAACCCGTTACTGACACACACG
>118.nn_np_14507
AATTCAGTCCATTAATTTCATAACTGATCCCTTCATTGTATACATCAACTTGAAGTGCACCTTTTCATCTAGAAACAGTCACACTGGAAATTTGAGCTAAGGTTATTGTA
>118.nn_np_14567
AATTCATAAAGTGTCACATCCCAAGAGTTCTGGATAAAAGATCACGTGCCAGTATTCATTACATTGGATGTGGCACTGTTTACAGCACATGCATCTATAGCTCCATCTTG
>118.nn_np_14573
AATTCATCGTCCTTTGTGAATATATATAATATGCATTTAGTGTTCTATAACCATTGAAGATCCTTTTTGATAAAGCTGTGTCATTGGGACCACTCCATATATATAAGCCA
>118.nn_np_14597
AATTCCCCTTCAGGAGTCACTTCAAAAACCTTCCATGGGTGGGCGGGCAAGTAGGTGAAGGAATGGTGGATGGAGTTTTAAAGGAATAGGAAGAGATGATTAAGAAGGTA
>118.nn_np_14635
AATTCGAAGCTTCGGCCTGACTGTTCCGAACCTTGAAAGGAAAAAAAAAATATGAAAACACTTATTATGATAATAGTAACGCTAATAATAATAATAATACTCCGTTAATC
>118.nn_np_14666
AATTCTCACTGGCCATTTTCTCGCGAACCCTGTGACTTGCTGTGGCTTCTCAAGGTTAATTTAAGTTTGAAGTACAAGTTAAGATGCAGTTTAGAAAGACATCCGTGACA
>118.nn_np_14693
AATTCTTGAGAGAAAATTACGTGAGTCGCCCAAGACGGTGCGAGCTGGCGAAAGAGCTGGACCTGAGCGAGTCCACGATCAAGGTGAGCATTTCCAGGACACAGTAGCTC
>118.nn_np_14694
AATTCTTGCCTTTAAAATACAGTAAAAAGTTGTGCACTGAACTCATAACCATTATCATTAGACTGAAATGAAAATATAAGTCTCTCTCTTTAGTGATAACACGAAGGCTT
>118.nn_np_14947
AATTCACTGGAGGAGCATCACAGAAACAACTGATCAACTGAAATGTGATAAATTTCTAGACATGAGCAGCACCCTGGCTAGGGACTGAGCCTGACAGGGACACACAGGAA
>118.nn_np_15022
AATTCTTTCAAGAGGGAGGTTTCAAGACGCTTATCCTTTACTTTTTGACGTCTGCTTTCGACTCTGTTCAGGGACAGGTACCTCAGTGACCCTTTTTTTATTATAATTTT
>118.nn_np_15069
AATTCTAAAGCTACTTGTCATGAATGCTAATTTTACATCTCCCACCCTCCTGTATTGGGTGTGCACGGGTGACCTCCCTCCTGAGTGTGACTCTAGTTTTCCCACAGTGA
>118.nn_np_15112
AATTCCCTGAAAATTTATATATAAATGTACATTGATTGACAAAGAGCCTTCGATCAAACAATGGAATACAATAACAATGAAATTGAAGATCTTATCGACAGCTAAATGGA
>118.nn_np_15278
AATTCATTATTTTCTTAATGGTAATGCAACTGGTTGTGCTTCATTCCCTAAACAAGTCAACTGTAATCTTCAGAACTGTTAGTGTTGAACATATCTTAGCAGAAAGAAAA
>118.nn_np_15365
AATTCCAGACTTTGGTAATGGAATAAGAAGACGAGAAAATAGCAGCATATGATCACTACTGAGAATGGAAAGAAGAGGCGTGAGTGGGGGAGAGAGCGGGAAGAGGATGT
>118.nn_np_15403
AATTCCACCTTGGGGAATCTTGGAATGGAGTACTCCTCCAAGGACTCTCTCCTCTCCCTCCGGGGCAGGTCTGAAAGATCCACCACTGGCCTTGGGGGACCCTCAAATTG
>118.nn_np_15408
AATTCTGATGAAAGGTAATAAAGAGCGGGAGGTCCCTGGTGATGCTGATGCTGGATATGGAGAAAGGTTTAGACCAATGGAACCCTGCCATCCTGCCCGCCCCTCCACCA
>118.nn_np_15526
AATTCATTTTTTCTGATCCATGGATGGCTAAATCTATTTATAAATATTTTGCATATACATATGAAGGGAATAGTGTAATGTTAAAAGATCTTCAAGCCTCTGTTAGCTAC
>118.nn_np_15547
AATTCTGGATTTATAAATTTATCGGTTATCGGGGATAAATTTATCGCCAGTTTTCGATTATTGATCATCGTCGATAGGGCTATCGTTATCGATTTATCGGTTATCGTGAT
>118.nn_np_15555
AATTCATAAACTCTCCTATAGCAAAAGACTTGGTCAGTGAGGAATTGTTTAATTCAAAAAATGAAATATCTGATAGACTGGATACGTCAGTCTCAAATAGTTATTTGATG
>118.nn_np_15680
AATTCTTATTCGTCTTTCTACTCACCATTCGTCGTTCCGCAGACTGGAGTGGAAATATGAAGTGGAAGAGAAAAGGAGATGGAAGATTCGCGTTAACCAGATTCCCTGCG
>118.nn_np_15694
AATTCCTAGGATCGCAACACAACGATATATCAACTCAAGGATTCTAAAAAGTGCACATATTTCACTTCCTCCACACCTTCTCCCGCCACTTCCATACCTGGTCTTCCCGC
>118.nn_np_15742
AATTCCTGGATCTGTACATTGTTCACAATATCTTCCTTCAAGGCATGCTCAGTTTATTTACCACATGCTTATCCAAGATTTTAGCTTTGAACTGCAGGAAGTATGTGAGT
>118.nn_np_15755
AATTCTAAGTTCATCTTATCAGTTCCTCCTCTCTAACAAACTACTGTGATCACCAATCAGTGCTGGAATATTCAATCTCTATCAGTCTTCTACTGTTATTTCTATGGTTA
>118.nn_np_15757
AATTCTGCTGTGTATATTGTATGACATGAAGTGCAAGGGGTTAATTTCTTACAGTTTAAGGCTCTTTGGTTTTTATATTTGTCCTTCTTGGTTCAGATACAGCTTAGGGG
>118.nn_np_15861
AATTCAGAAAACAGGATAACTAAGATTCAGTAAGGAAAGTTAGAAGATCGCCAGTGGATCATCCTTACGGAAATTCATACTGGTCATAAGATAAAAGGTTATGAACAAAT
>118.nn_np_15919
AATTCATAAACGCGTGAAGAAAGCCTCTACAGTCGACACACCCGTATATTTTTGTTTCAGCTTCAGGGGTTCTTCCATAAACACTTGCATGTCTTCTCTACAACACGATA
>118.nn_np_15980
AATTCTGGGGGAAGGTCGAATGTGTCTGACCGTGTGTGCGATCAGATGACGGGGAAAAGCGTTAGTGTGCAATTTAGCTTTCATTTGAGGAAGGAAGAAGTGTTTGTTTC
>118.nn_np_15984
AATTCAAAGTTACGAGCGTGTGTTAAGTGAGTTAGTAGGTATACGGCCAGAATCACCTTCCAACACATGATTAATGATGGTAGTACTTTATTTCGTTCTCCTCCTCCCTT
>118.nn_np_15992
AATTCCTCAGGGATCTCTTCTTGGTCCACTGCTATTCATCATATACATTAATGATATAGATGAAGGAATTGTCTCCAGAATCTCTAAGTTCGCCGGTGACACGAAGCTAG
>118.nn_np_16035
AATTCACCCACCCTCGTCAGTTGGCGGCGCGAGCAGATGTGCTGTGGCAGGCCAAACAACACCTCCATTACCAACATCACAGCTGTGACCCAACGTTCGGTGCGAACCAC
>118.nn_np_16362
AATTCAGCTCAGAACTCAATGTAGAGGCCGACGATCTTCAAGCTCTGCCAAGCACAAAAAGAAATGACCAATCACAGCCGCTGCATAACGACTCCAGCAGCAGCGCATTG
>118.nn_np_16467
AATTCTATTTGTTCGTTTCTTTTTCTTTCATGCTTTAAGAGAAGATTAGACGGGTTTATGGATGGGGATGATAGGTGGAAATAGGTAGGTATATTTCATACAGGGACTGC
>118.nn_np_16488
AATTCTTTTCCCAGCCTCGCACCTCACGCCGCTTCTCACGCGCTTTTGATGTTGGTGACGCGGCGAGAGGCAATTATTCACTCTCTACATTACAAGGACCCTTTGTCCAC
>118.nn_np_16768
AATTCATGTGCATGTTTATTTCAGGGTGCTAATGGACCTTCTGGCACTAAATGTGCCACCTCATGCTATTCTCAGCCTTCTACGAGAGGTGCGTGACAAAATTCCACATG
>118.nn_np_16809
AATTCTTTCCCTTCGATCAACAAACGTGCTTCATGAAATTTGGTTCCTGGACTTATGACGGGTACATGGTGAGTGTGTGTGTGTGTGTGTGTGTGTGTGTGTGTGTGTGT
>118.nn_np_16860
AATTCTTTCCTCTTACCCTCACTAGTAGGCAAATACGAGCAATTCCTGCCATTGAATGTTCTTTACTGAGAGGAAAGTAGCCATAGCAGGTATTGTTTTTTGAGTGTCAG
>118.nn_np_16873
AATTCTTATGCATTTCTATAAAGTCTTCATATTAAGCAAAGTACAATATGACGGTGCAATCTACAGCAAACTAAAATGTCATCCAGAATGCCACATTATGGCTAGCCCTA
>118.nn_np_16874
AATTCTCGTCAGCACTTGTCAGCAATGATGTGTTCCTGTAGGTGTCCTCCCAAGCAAACCACAGTAAGGAACAATGCATGTATGACAAGCTATTCTGTTCAGGCACTGCT
>118.nn_np_16877
AATTCAAGATTTGTTTTAAAATATCAAAATAGCAATGGTCTTATTGTCTGAAATTGTCTGAAATATTCACTGAGTAATACATGATGTGTTACTTAAAGACTTATTTCAAT
>118.nn_np_16963
AATTCATCAGTTATCAGGTGTTATGACTTGGCACTGAGAACATAAGAACTTAGGACTGAGAACATAAAAACTAGGAATGAGAACACAAGAACTTAGGAGTGAGAACTTGA
>118.nn_np_16968
AATTCCAAGCAAGGAGATCAGTGTTTTGGACTGACAGCATGGCGGTTCTTCAGTATATCAGAAACAATGAACGCCGCTTCCATACATTCATAGCCAACAGAGTGGCAACG
>118.nn_np_17038
AATTCTCCTCATCACATCTAACCTCGACCCTTTTTATCTCTCACGATTACGGCTCGCCATATCTCACCTGGTGGTGGCCTCCCACGCCTTGGGCTGAGTCATGGCTGCCG
>118.nn_np_17175
AATTCCAAGGTGTTTTGTGATAGCTCTGTAAGGAACCAATTGAAGGCTATCAATGTAAAGATACTTAGTCTTAGAGTATTAGTATATTCCATAGCTCCAAACATTTTCAA
>118.nn_np_17267
AATTCAAGTCATAGGAAGGTGGAAATACTGAAGCTGGCAGGGAGTTCCAGAGTTTACCCTCTTAAAGGGACGAATGATTCAGAATACTAGTTAACTCTTGCATTAGAGAG
>118.nn_np_17349
AATTCCCACTCTCCTACCAAACTTTGTACTTTTGTGATGTAGTTATTGTGTCTGGTGACTCATAACTATTTCCCTGCATCTGGATGCGCGGATGATGGCAGTGTGACTAG
>118.nn_np_17430
AATTCGGAGTACATGAGCCTAATGGACTGGTTCTTGCGAGGCATGGCCGGTTCCCTCTTTGCGCTCCTGTTCATCCATCTCCACCGCCTGATCAGCATCGTCCGCGTCGT
>118.nn_np_17435
AATTCAAATTGTCTTGTCCTTTTGTTCCGCATCGTCAAAATAGCTGTTCATGGCGGAGATTTTGCATATAGTCTCTTCTGTTCGTAGTACTCGGCTCGTGTGATGCGTTA
>118.nn_np_17498
AATTCTAGTTTCCATCTTTGGCTCCATGCATGTATCTTGTCAAAATGCTTTTGTAACACCATGCAGTCATTTTCATCCTTTACTATTTTCAGTATTTTTGTTTCATCAGG
>118.nn_np_17566
AATTCATGAAATTGTTGAGCTCGCTGTGAGCAAAGAAAGTTTGCAAAACTTCAGTCTGAATACTCACGGAGTCTTCAGGCCAATAAGTTCCCTGCCGCGGCCCGAGAAGG
>118.nn_np_17716
AATTCAAACAGCAACATGCATACATACATAGAGCATGGCTGTCTACCCACAAAAAGAGAGGATAGCCAAGGCACACACCTTTCCCATTCACACTCACTCACACCACTCCC
>118.nn_np_18041
AATTCAGAGATTAATTTAATGCGATGGCTGCTTAATTTCGCCGTTTCTTTTTTTTGTACGGGCCTGCGGCTTAACATTAGGATTTGGTGCAGTGAAAGGCGGGTATAATG
>118.nn_np_18059
AATTCTGGGTAACTTACCACATATTTAACATTAGAAATAGAATGAGGATGGTAGTGGAGAAGTTGGAACCTTACTGGTATTTCCATGAAGGTTGTGGAGATGGCCTCCAT
>118.nn_np_18072
AATTCTTAGTACGTTTTGGGCATGAACACAGTGGGTCTCTGACTAATACCTCTGTGGCATCCTCCAGGTTATGATACGCTTATAAAGAACCTTAATGAGCTTGTGCTGGA
>118.nn_np_18275
AATTCTCTCAGATAGTGTGTTGGGGTCAGCCACATCAGCAAGTGTAGAGAGAGTAGATCTAGGGAGCACCAGATCCATTTCAGTCTCATTACTCACACTGGTGTTGCTGA
>118.nn_np_18289
AATTCTGCATTACCAAAACACTTCGATACCTCTATTAATCATTTCATGCATCTGTAAACATTCTTAGCGAGAACCAAGCGTTTCAAAATACCAACACACTTTTCTTACTT
>118.nn_np_18488
AATTCGAAAGTCCAGACAACGAATGCAGTGACGATAGCGGCTTCGGTGAGGGCGGTGATGATAGTAGTGGTGATGGTTGTGGCAGAAGCAACAGTAGCAGTAGCAACAGT
>118.nn_np_18502
AATTCTTCTTTCAACGCCACTGCTGACGCTGCGAGGTTCGACCTGGCCCGTGCTCTGAGCCCATTTGAACAGCTGGAAAAGGAGCTTGAGACGGAGGTCAGTGCTGAGGC
>118.nn_np_18525
AATTCTTGCAGCAAACAACAATCATGGGAAGCAAACAGGTTAGTGATTATTAATGTTAGATATGTACAGTGTTATCCCACTTTTAAGCTTTAGCTTTTGTCTCTTTCCTT
>118.nn_np_18695
AATTCTCTCTGCCCATTATATTTTTTCATACATATAAACTAATTGTTAAACATTAAGGAGCCTGGCTAAAAGCTGTAAAACTAGGAAGATAAATCAAAATTCCATGTTTT
>118.nn_np_18897
AATTCTTGGATGTATCATGAATCATCACTATAATTACGTAAACATCCTTGCAAACATCCCACGGTAACTTCCACTAGTACTTGTTGAAAAGTGTTGAATTGTTGAATTAT
>118.nn_np_19049
AATTCAGTAGCATTACCAATAGTGACCAATAGAAAAGCATGTTACTGAGCCGCAGGAAAAGGTGCAGCAATACTGTTTCCCATTCGCTAGCATGGACGTGAGGAACAAAT
>118.nn_np_19092
AATTCTAATCAATACTTTCATATGTTGGTTTCAATCCAATATATTGGGCTTTTTTTCTCCAAGTACTATAATGATGATGCAAGGCATTACCAAAACAACAAGCTTCCATT
>118.nn_np_19211
AATTCCATATCCTTTCTCCATCTCCTGAACATTTGAAAGGTACTAATCACAGTTGTCAGGGTTGACATAATGGTGATCTCTGGCAACTATACCCCATACAAGCTTGTAAC
>118.nn_np_19246
AATTCCAGTCAAAGGATTCTCAGCCACACACATGTACATGTACACACCATATTTGGCGGCATGTAAAATGTGTCAACATGTTGCATCCTGTATTTACAAAAAAAATTTTA
>118.nn_np_19351
AATTCCCTACATAACAGTATCTCCTTCGCATTAAATATGAAAACTGAGAGGAATTTATAGCAATGAGTGAGGGAAGATACCAAGGGGCAATATCCTGGCCAGTGGCGAAA
>118.nn_np_19434
AATTCAGTGTTTGGCCAAGAAATTCTATATCAGGTGCAAACAATGCAACTCAGCACAAGAACCTCAAGCTGTGTTATTCAGAGCTGTCTCACAACACTATCCTAGCCCAT
>118.nn_np_19466
AATTCAGTGAAGACGTTGTCAGTGCTGAAACTGTCCATGCTTTTAAGACCAAACTGGATAGATATAGAGATGGGATACTATGAGATTACTCCCCTCCCATAAACCACAAC
>118.nn_np_19587
AATTCTGACTGCTGGAACGGAAAAAAAAATCAGGAAGCACAAAAGATAAAGGAAGGAAATAATGAATGGAATAACACAAAAAGATAAGAAGAAAGCATTGTATATTATGG
>118.nn_np_19833
AATTCGACGCCTGACTTAACCTAACCCATCACTTACTGGACATTACAGGAGCTCGCTCGCCGCAAATATCGTTCCAAGGACTCAGCATACAGTCGACGAAGCCCGAGATT
>118.nn_np_19838
AATTCCAGCGTTGTGGGAAAGTGTTACAGTTTAAAGTGTGTTCCAATGCAAGTCCTCACTTACGCGGCAACGTGTATGTCCAGTTTTTGAGTGAAGAGGATGCTGGGAGA
>118.nn_np_19864
AATTCCGTCTAGGAAAACAATGCATAGAGGCCAGAAAAAGGACAAATAGGTAATAGGATTAATTTTTAGGAGTGTTAAAAGTAGAAGGCCGGAAGTAATATTAAAGTTAT
>118.nn_np_19906
AATTCCTCTTGTTACAAATCTATCATCAGTGTGTATAACTATTCTATGAAATTTATTTTAAATTACATGCTTTCATTCAGTAGATATTTCTACTCTTCACTTACTTTACC
>118.nn_np_19925
AATTCATGCATCAGTCCAGATCCAATAATGGACCCGTCTTGTATCCTCCTAATTCCTCTTATGATTGAGAACCTCTGCTCTAGCATATGTCCCCAACTTTACCTTCTATT
>118.nn_np_19936
AATTCCATTTAATTTAAATTGTCTGTACCATACTCAAGTAATGCCCTGTCAATGGCCAAGTTATGGCCAGATGTGAAAAAATACTTTGAAAGACATTTGGGGAAGAAGAG
>118.nn_np_19992
AATTCAGTCACCGAACTAATTTGCAAGCGCACGTCAGAATACACACAGGGGAGAAGCCTTTCCACTGCCTGTATTGCCCCTACCGCACTGCTCTCAAGGGAAACCTAAAG
>118.nn_np_19993
AATTCAAAATTGACATCTTGAAAAATACACATTCAAACAACAGATGACAAGTAGTTTGCTTGAGGCAGATTTATTTTCAGGGTCAGGGCAGTATAGTGAAGGATAACAAC
>118.nn_np_20009
AATTCTGCATTAATGATTAATGTCTTATTTTGGGAGGAACTGTGAAGATTTACATAATTGGTCTGACCTCAGTTGATATTAGTATCGTCTGGTTTTCACAAGTAACAGGT
>118.nn_np_20051
AATTCTGTTCAATGGAGTGACACCCAAGGATCATGGGATTTTGTTGTGTGTTCGACAGGAGGAGCAGACATGCATTTATGACACTAAGGAGTGGAACTAAAACATGGAGA
>118.nn_np_20070
AATTCTAAATGTGATACTAAACATAATAATAAATATAAGTTTATGAAAATAATAAAGGCTATAGAGGTGGGTGAACTGTATAGATGAAATGCACAGCAAATTCATATGGG
>118.nn_np_20226
AATTCCGAGATATTTATATGTATGTTGTATATACAAGTGTCACTGCAAAGCCTGAAACGCGATTACCAGATATAGCTGCATTCTGGAAGTACTGAATAGATAGTAGTAGA
>118.nn_np_20358
AATTCAGTTTCTATTTTGTCACAGTTCTTGGTGAACTGGGGGAAATTTATGAACTGTTTCACAATGTGTGGAGTGGTGAGAGCATCCAGAGTCTGTGTTATGCCATTGCT
>118.nn_np_20383
AATTCTGAAATGTCCAAAACATCGCTATTTCTGGATAATATCGTATTGGATATTATGGTTTCGTCGGCTGTCTCCAAGAGTGAGCGCTTCAAGGGAAAACCCTTAGTGTC
>118.nn_np_20603
AATTCAGATTCCTCCTTTCTCTCAGGTATATTACCTGTCATATATTTGATTTGCTAACTCTGTGACCTCTATCGCAAAGTCCCCAGCAGCCTCCACCATCTCAACCACTA
>118.nn_np_20609
AATTCGCTCTTGGTTGCCCATCACATCAGTCTTCTTTTCCCTCAGGTAACTTACTGACCATCATCGCTTTGCCGATGGCGAAGAATCTGCGCACCACCGCCACCGCCTTT
>118.nn_np_20611
AATTCGGGCCAGTTCCAGGCTCTCGTCGTAAATTTCCAAACGAAACACTGCTCTTAGTTGTTCGGGAGCTTACTAACATGGAAGCGTTTTGGTTGGATAGCTTGCGAAAA
>118.nn_np_20667
AATTCCAATAAAAAGTAGAAAGAACTGATACATTTGTGATGAGTCAGGCAGAGCTAGATGCATCGTGATGTTCAGCTGCTTAGTGTGGGGTTTAATGGGAAGTGTTTGCT
>118.nn_np_20805
AATTCACGTCTAGAGGCATGCATGGTTGTGGTGTTTTGTCTTTAAAATTTGCCATACGCTTCTTTATTTTGTATCGAAAGTGTGAAGATGTAACTAAATCAGTAGCATTA
>118.nn_np_20897
AATTCAGTGATGCGGTGTCTGTGGAAAGGACTGACGACAGAAAACGAAACGAGTGATGCCAACTTCCCTCTCATATTTCATGGTTCCTCGTTGAAAAATCGTCTATTGCA
>118.nn_np_20941
AATTCTGTGCCTCAAATAGTTTGTCAGTTATGAACACATTCTTCATGCATGATGAAAAACACAAATGGACTTCATACAGGAGGAATGAGGGACTTAACAAACAAACACAA
>118.nn_np_20963
AATTCCCGTTGGTGTTTTTCCCTCAGTAGTGGCGCAGATGGCTTATTAAACTATCACTGGAACCCTTATCCCTCTCAGACCTCCTAAGATTAATTACCCGTCAGAGAGAT
>118.nn_np_20992
AATTCCGCCATCAGGCTCACGTGACTTTGACTGGTCATGATGATGGGACGAGGCTCTTCCTCCTTCATATCTTTTTCTTGTGTGGTTTCTACTCTTAGCTCTATTTCTGA
>118.nn_np_21055
AATTCAGTGAAGATGTTGTCAATGCCGTAACTCAATGCTTTTAAGACCAAACTGGATAGATATAGAGATGGGATACTATGAGATTACTCTCCTCCCGTAAACCACAACTA
>118.nn_np_21261
AATTCAGCTAAGCATCCCCGTGGCCTTCAAAAATAGTCGTGGTGCATGAGAGAGCAAAGCGTTTCAGAGTACAGCCCTCAGTAGCAGGTAGTGAAGGGTTTATGGAGCTG
>118.nn_np_21264
AATTCAGCTCCTTTTCTGAGCAGAACTTTAATAATATACTGTTGTAATCTCTCCCCCTTCTCATTAACACTGGCAGAGGTTGAGAAAAGTATCATATTTGTATTATTATA
>118.nn_np_21622
AATTCGAGGCTGCTCGTCCCCCTGTGCGCGTCAACACAGAGGAGGAGACGCGCCTCTCAGGCCGCCCGCAGACCGAGGGGAACGCAGAGGAGCCACCCAGCGCTACCCTT
>118.nn_np_21668
AATTCTGTTAAAAAGAAATCATATGCCCCTAGTCAAGGGGAAGGCATGACATGGTAAAGCAAAAAAAAAAAAGTTTGTTGAATTATATTATTTTCTGCAATAAGCCAAGA
>118.nn_np_21700
AATTCATTATTTCTTGTCATAATCTGACTGCCACCCCTAAAGATTACTTAAATCACCCTTATTCCCAAAGCTTTTCAAAAGACCGGCCTTGGATAAGTGAGTGCTTATGT
>118.nn_np_21850
AATTCCCTCCAATCTTCCGCTAATTCTCATTTTCCGCCATCTTCCTACTCACCACCTCTTCAACCATGGCCGCCACGACCTCCATCACTCTCCTCCACCACAACCACTTC
>118.nn_np_22007
AATTCTGTTTGCATCATCTTGAAAATTATATGAAGTGAGACATATTTTACTGTAAAGGAATGAAGGAAAAGGAAAGGAAAATAGAGGGAGTGAAGATATATGACGTAAAA
>118.nn_np_22294
AATTCAGATACAGAGCCACCAGTTAAGAAAAGAAGATGTCAAGGAAGTTCTGATTCTGAAGATCAAATTACCTTGCAGAACACTGAAAATGCCCATGTAAAAAGTGATGA
>118.nn_np_22295
AATTCATTAAAGCCGTCAGGAATGCATGCAGGGAGCTAGTAAAGTGACGGTGATGGCGGTGGTGCTGGTGGTGGTGGAGTGGAGAGTGGAGTGGTTGGTGGAAGACTGGA
>118.nn_np_22320
AATTCCAATTTGGTTTCATGAATAGTGAAATGAGACAGTGTAAGCTTAAATGTGAGGATGATGAAATGATCATGTGGAAAGAGTTGAGAGATCTGAGTTTTTTTTGAGTA
>118.nn_np_22403
AATTCCTTCAAGAGGGAGGTTTCAAGACACTTATTCAATCAATTTTTGACCACTGCTTTGACCCTTTTATGGGACTGGCATTTCAGTGGGCATATTTTTTTATTGGATTT
>118.nn_np_22669
AATTCACAACAGCATTTGCAGCTCAAGTTAGAACAAATAGACTCATACTTGTTAAAGTAGTAGTATTATACAGATGATCCTCAAATTATGATGGAGTCCATTCCTACACT
>118.nn_np_22675
AATTCAAAACACCTGTCTGTTGTGTGTCTGTGTTGCACCTTTCCCGTCCCTCAGTCCATCATGGCCGCCGCACACCTGTACAGCCAAGGTCAGTTCCCACACTCACGAGT
>118.nn_np_22734
AATTCTATGTCACCTGTTTTCATTTTTATACATATTGCTTCGTTAATTTTGAGCCTAAAAATATATAAAATGAACAGACATGGTGTTTAATTGTAATGTTTGTGTACTGA
>118.nn_np_22845
AATTCGGTCATGTATTGCCTTCAGTATGGCATGGCAAGGTGGTGATGTATGTGCAGGTGTGGCTGTGAGAAAGTCAGTTAATATCATCTTTCCACAACTATGTACAGCTC
>118.nn_np_23128
AATTCCACAATGTAAACACAAACCATTGGTGTCCTCAGCAGAGTCATGGTATCAGTTTAATTTTATTCTGGATACCATTAGATGATTTGTTAATCTTAGGATGATACTTT
>118.nn_np_23230
AATTCAGGTCTGAGGGAATGTCAGATATAGACAGACAGTCAATGATGGGAGTCACTTTCATCAACAAACTACTTTGTATGATGACTGAGAAAAGATGATGAGAAAAGACT
>118.nn_np_23250
AATTCAAAGCAATGTTGATGCACAGATGCTTTTCTATGATGCTTGTCTCGCATGAATTTGAGTCTGTGATCTGGTCAAGAGGCATTATCTTTAAAAAAAGCTGATACAGA
>118.nn_np_23325
AATTCACCAGAAAAAAGGATAAATGATTGAGATTTGAAAGACTAATTAATCTATTACTGATAAATACTCTGTCCAACCTTTGTCTCACTGTTTATTTATTACATCTCTCC
>118.nn_np_23348
AATTCTGGCATCTAGCCCAAAAAAATATCTCCAATAACTTTGCTTCTTCTTTCCCTCCTTTATTTCAATCAGATGCCACCAGTGCTATCACATCTATCTCTAAAGCTGAA
>118.nn_np_23408
AATTCCTTCAAGAGGGAGGTTTCAGGACACTTATTCATCAATTTTTGACAACTGCTTTGACCCATTTCAGTGGCATTTCAGTGGGCATATTTCTTTATTGGATTTTTGTT
>118.nn_np_23446
AATTCTAAAATTTTGTCATTACATAGTATTTGTTTTGGATTAAGTTGTGAGGATATATTTAAATGAGTAAGTCAAGATTAATGAATAAATGTAGACATGTAATAAAAAGA
>118.nn_np_23452
AATTCACACAACTTGAGGCAGTCCTGCCTGTTTCTGTATTTCCGCTTCTGTAGTTCCTCATTCCTATGACTTGAACTCTTTCAAGAGAGAGGTTTGAAGACACTTATCCT
>118.nn_np_23557
AATTCTATAAAACACTCTCTCTCTCTCACCTTTCTCATATATATTGTCACCTCAGCAAACCACCGTGTTACTTTTTCAATGGTGATTATCTTTTTTGAAGTTTTGTAACT
>118.nn_np_23592
AATTCATACAGAATAAGCTTCAATACTTAATGTTATATGCTGTACCTGTAATCCTGGCCAGAATGCAAGGAGAGCATCCATAAAGTTACGGGATGTTGTATGAGGACGGT
>118.nn_np_23700
AATTCTCAAGGACTCTTACCATCTAATTCATAGCAGCATGGGGAAAAATAAATAGAATTACTGTATATACACATCACATATAAAATAAAACCCAAATCTTTCCTAATTTC
>118.nn_np_23701
AATTCGAACACTGAGTCTCTGTGTTAAAAAGTTGAGCAATGTGGAAATCCTCCAAGTGTTTCGGTCCCCCAGTCTCTGTCTCGTATCTGGGCGTCCCCTCGAAAGCTTCA
>118.nn_np_23766
AATTCATCTAAACTACACTCACGCACCACTTCGCGCCCACATCCCGTCATGGGTTACCGCGTTCAAGGAACGTCTAGCCCATCTTCCAGTGCGTGGGCTAGGAAACAGTG
>118.nn_np_23820
AATTCATTGATTCAGAAAGGAAACTTTCCTGGATAGGATTTAATCTATAATTCTACAAAATTTGACCAACAAAATTTGACCAACAGTTAGCTGAATGAAAATTTAATGTG
>118.nn_np_23851
AATTCATAAGAAACTTGTTTTATTGTATATCATGTAAAAGAAGATGTGTTGGCTTGGTCATGTTCACTAAATCTATTGTGATATTCTCATCACTTTATTCATTATGTATA
>118.nn_np_23897
AATTCTGATCACCATTCCTTCTCATTATCAATTCTGAGACAAAACCACGCACACGTAGACACTCACCACCACCCACATGTCTGTTAGGCGGCCCAAGTTAGCATTGGTGT
>118.nn_np_23901
AATTCTGCATTGAGGCATTCATGAAATAGTTCCTCACGTGAAATTCAGTGTTTCAGCCAGGATGTTAATCATGTTCGCCATAGGGCCCTTGATGACCGAGAAGCGACTCC
>118.nn_np_23944
AATTCACCCTGCAAGTCTGAGATCCTCTCACAAAACTCGGCCTCCACCTCTTAAACCTTCACAATGAAGGCCTCGAGAACAGGAGAACTAACATAATCAGATGACTCAGC
>118.nn_np_23983
AATTCTAACATTCTATCGCAAAACATATTGCTTCAAACACCTCAATTTGAAACACAAAGTCAAGCTTCTGTGGCGGCGGCGGCAACTCCTCCGCGTGCAGGAAGCGGTGG
>118.nn_np_24047
AATTCATGGATAAACTGAGGGAATATTTGAAAAAGAGTAAAAAACTGAAAGATTTATATGATTAAGTGATATGAATGGGAAGCTTTGCGAGGTGTGTGATGGGGTGATGA
>118.nn_np_24198
AATTCCCTTTTTTACCATACAACAGAATGCATTGTGTGGAATGCTAAGACTAAAGCAGTATGTTCCTTCTCAGTCCTGGAGTGACGGATGATTGTAAGGAGGCAGGTGGT
>118.nn_np_24508
AATTCTTTACATCCTATCCCTTCCACCCATCTATGCGTGTGTATTTCCATGTTCTTAAATTCTTTATTATTTACCATTCTTCCTTTATATTTCCTCCAATCTATTCCATA
>118.nn_np_24744
AATTCTTGTGATTTGGCCTTGCTTAGAAAACACAATTTTAAGCTTTTCAGGAGCTTATCTCAGATCAAGCTGCCACTCTGCTGCACAGCCATCATGTTGCATTCCATTTC
>118.nn_np_24922
AATTCGAGCGCAACCAGGGACGCTTACACGATTCCCCGGCAGCCACACTCGTCAGGTGCGGATGCTGCCTCTCCAGGGCACGACAACCTCAACACCTGATTTTGGCGGCC
>118.nn_np_24938
AATTCCTGCCTTCTGATCCTTCTGTTATTTCAGAATGTGACAGGACAAACTCAGTTCCTTCATCTGTCCACACAACACAACCTTCTTAACAACTATCCCCTCTCCTTCAG
>118.nn_np_24955
AATTCCCCATTGTTGAGAAAGTTGAAGAATTACCGCCGGAAGAAGTCCTGCAGGTCGCTAGAGCATGGCATAACGCACCTGTAGACACCCGAGGAGAGATGGCGCGATCC
>118.nn_np_24960
AATTCGTGTTTTCTTTATTTATCTGGAAAGTAAAATTTTTTTGTATTCAGAATATGTAACATAAGCTAGTTTGGCTGTGGTTTCCTTCTCGATATTATACGTTTTTTTGT
>118.nn_np_24965
AATTCAAAGCTTTGTGCCAGACTCTATCAAAAGCTTTTGTCATCTCCAAGGTAACAGCAAACATTTCACCAAAATTTCTAAAAGAGGATGACCAAGATTCAGTAAGGAAA
>118.nn_np_25052
AATTCACCAGAAATCTCCCTCTCCTGGGCTACACCAGCAAGGCAACAGAAGTCAAGTTACTGGAGATAAATGTAAGTATTAGCTAAGTGTTTTGCTGAGTTTTCAGGACC
>118.nn_np_25124
AATTCAGGTCATTGCAAGTCTACCACAGCTTTACGTTATACAAAATATAAGAATGATATTATACGCCTACTCTTAATGCCATTATATAACTTTCTCTCATCATTGTCTTT
>118.nn_np_25158
AATTCAAAACACTCTCGGAAACCCCGATATAATGTCTTGTAAAGTAAAGTAAAGAAAGAACAAACGAGATAAGAAGCAAAGTCACAAATGTAATGCCTTGTAAAGTAAAG
>118.nn_np_25189
AATTCTTGCACATCACAAGCAAAGGGTATAAACATGATTTCAAAGTAAGGAGTCAAGAAACCACATGCATAGGGTAGGGAGTCACTACTGTCATTAGAGGATACTTGAGG
>118.nn_np_25230
AATTCCCAGAAAAGGTGGATGTCCTCCTTGCTTACATCAATGAGATGTATTTTAGTGGACAGATGGACTTCAATGATCCTTACACAAAGAAGTCAATGATGGGAAGTAAA
>118.nn_np_25352
AATTCACCTTGACAAATCTGACTTACTCGTTATAGCACCACTTGCCCTAAATTGCACTCGAGACATCACACCTGTTCTCCTCCATTACCGCGGCCATAAACACCACCTCA
>118.nn_np_25363
AATTCCGTTCCTGTTGTGTGACATGACGTAATTTTTGCTATAAGTCAGAACTCATAAGTACCTATGTCACTCACCTACACTCAAATAATCTTTTAGCCTTCTCCTGAATT
>118.nn_np_25375
AATTCGCTATTTTGGTGGCATCAGCAAACTTTGATATTATACCGGTAACATCCTCATCTATGTCGTTTACATAAACAAGGAAGAGAATAGGTCCTAAGACTGATCCTTGT
>118.nn_np_25432
AATTCACACAGGTGAGAAAAACATCTAAAATTTCACCGAACACAAGACAAATATGCAATTGCTTAAATTGCTTTTGCCAGATCACAACTTATAATACTTCAGTTTAGGAT
>118.nn_np_25433
AATTCCAGGTGAGGCAAGCACTAAATAAGTTAATGTGCTGAATATTCACTTAGAGCAACAAATATTCCACAAAATTCAGAATGAAGGCTTCCCAGGAAAGAGGTATCTTC
>118.nn_np_25440
AATTCGCAAATGGGCAAATGCTTGGAAAGTAGTCACCATGGAAATCCAAGAAAATGGTAGGGCTCATCTCCTAAAGGGTGATGAGAACAGAGGAGGAGGAGGCAGTAGGC
>118.nn_np_25446
AATTCTTTGCACGGTCAGCGCAGTGTGCGGCGGATTGTGACTTTAAGTGTCCTCACTGTGACAGTGGCTTGTCTGAGTACATGCTGCTCTGCAAGCTGGTGAGTGGTTTA
>118.nn_np_25455
AATTCAAAGAATGACTATCTACTCACTGACGTTTCGAAAATCCTTGACTATGAGTAGGTGTGTTAGATTACAGGTGAAGTGGTCGCCGCAGGTGGATGACCATCGCTCGT
>118.nn_np_25534
AATTCACAATAGAGAGTAGTACATCTGTGGCTGAGAAGGAAATTGTAAAACAAGCTGAGAAGGAAACTGTAAAGAACTTTAGCATTGGGGAACAAAAAGAAGAAAAAAGT
>118.nn_np_25698
AATTCAAGTGAAGAAAGACGGTTTAGTCACGGCCAAGGAACTGAAGTTGAAGCGGCGCTAGTAAAAGATGACAAAATTCTCCGATAGTGTCAGCGTCTGTGCACCATCAA
>118.nn_np_25863
AATTCCATAGAATGGGGGAAATATGAATAAGAAAAAATGAGACCCATAAGAATAAGGTTTGCAACACAGGTATAAGCAGAAGTAATTAATGGGTCTTGGAGGTTGTCTGG
>118.nn_np_25900
AATTCCCAGTTGGTGTCAGTGTCCGTGTGCCATTCAACTTGTTTGATCCTGTTATGTGGGAGAGTGGAGCACTGATAATATTGTGATCTGGCAACTCAAAACAGATGGTG
>118.nn_np_25986
AATTCCCTCCACTGGGGTGTATTTGTGTCTTGATCTGAATATACTTTTATTCAACTTCTAACTTGAGAAATCTAGAGCTGTCAATCAGCTCACTCCATCTTACATTTTTT
>118.nn_np_25989
AATTCCCGTTTGAGAGTAAGTCATAGGAAGAGGAAATATAGAAGCAGGCAGGGAGTTCCAGAGTTTACCAGTGAAGGCTATGAAAGATTGTCAATGGTCTTATTCAGTGA
>118.nn_np_26038
AATTCAATATGACATTACTATTGAGTTACATTGTTGGTTTAGTGCATTCTTATCATGAAAGAGTTAAGTAATTAAGATCTTGGATTTTAAGAAAGAAAAGGGACTCATGA
>118.nn_np_26280
AATTCTTTTTGTAGATTTCAGCAGTGCATTTAATACTATACAACCTCATGTTTTGCTTAAAAAATTGCTAGAAATGAAGGTAAACAGTAATTTAATCTTGTGGATATATA
>118.nn_np_26328
AATTCCTGCCCATTATACCCATAAATATGACCAAAAACATGATACACATGCTCTGTGGCATCCCATCCCATCTCCACTTCCTCTTGGGTCAGAGCAAGATCCTGGTCTGG
>118.nn_np_26329
AATTCCTATGTTCACAGTCAGAGATATAAAGATGGGATGTTTTGGTGGCAGTGTGAAGATGAAAAGTGCCTGTAAGCAAGTAATAAGGAAGAAAGGAACCAGAACTCTCT
>118.nn_np_26333
AATTCCGAAAGCTGTGGGTTTTTGTCGGCGTCGGGGATTGTAAGAAGAGCGGCCACAGCTCTCATTGCAGATCTCTTCAGTTCGTCCTGTTTCTCGTACTCCTGTTTGAC
>118.nn_np_26353
AATTCTCCAACCGCAACAAATCTGGCTGATGACTGAGGGTTGTGCCAAGGTTAGAGGCAAAAGGTGGTGTTTAAAAGATAGTTACACGGCCCGTAACTCGACATCATTAC
>118.nn_np_26393
AATTCATAGTACCTTTGGATATCAATACATGTGCCTCATGCATTAGTGTGTTATGGTATATTTGTGCTATGTTATTATCAGCAAATTTACATGGCTGTAAGGATTGATTT
>118.nn_np_26533
AATTCTTCGTCCAAATCACCCGGAGAAACATCAAGAAGGTGGATGAACTTGCGGATGACTGGCATAGGTGGATTCTCCTGGTGGGTGATGGAGCGGAGGTCCAGCCTGGC
>118.nn_np_26559
AATTCAGAAATTTACCAGCGAAGAAAATGAAGAAAAAAAAGAACGTTTAAATCCTGAATAATATTTGCCTCTTCATTTGTGCAGTGCAGGATGTATGTAAGTCAGTATGT
>118.nn_np_26573
AATTCTGAGTAAAGAGGAAGACTCGCTGCGCATCTAGTTTCTCTCTTTGTTATCTTCCACGTCAGCTGAATATTGGTTTTGAATCTCCTTTACCGCGTTTTGTTTATATT
>118.nn_np_26763
AATTCCATATAAATCAGAAAAGCAACAAAATATTCAATGAAAAATGTAAAAAAAAATTAGACTCTGTAAGACTTTTGCAAGTTGGCACTATGCTGCCTAAACTGAGTCAA
>118.nn_np_26791
AATTCTCTCTGGTCTTACTCTTTCCTTTTGTGATAAATTATGGGTAAGTCATTGGGCCATGTGGTGGGCCAGTCTTCCTTTCTATTGGCTTTGGTTCAGTCATCAGACAG
>118.nn_np_26842
AATTCATTGCAAATTTGGATTGGGACAGCGGGGCGTCTCCAGAAGGGCGGCAATCCTATTAAGAACTTTGCCCAGAGCCTGTAGGGAGCATCGTGAATGGCGAGGAGGGG
>118.nn_np_26843
AATTCAAGGTAAGTAACTGTTGTTCAGATGTATGCATGTGCACCAAATAACCTTAAAAAGGTGTGTACTGAGTATACTGAGCTAGATGCAAAAATTTATACTTGGCTGCA
>118.nn_np_27004
AATTCCCTTTGCAGAGTTAGGGAATGCTGCTGTTCTTTTTTATTTTTTTCGTACTCAACCGAAGTCAGAAGAGAAGTCGTTGTATAATATAAGAACGGTCATCTCCCGCC
>118.nn_np_27131
AATTCTTGCCAATACGTCCCTGCCAAGCAATGCCCTTCCTTCAATCATTTGACTTTTGCCGCACAGAAGTATATTTGTGTTGGTGGCCATGAAAAAAACTACATGATGAA
>118.nn_np_27153
AATTCTGGGCCGTTCCACCAGATCTTGCTATTACGCAATTCATTTGCTGTCATGCCTCTAGATGCATGATCTGCTGGGTTATACTGTGTCTCTACAAATTTCCACCGATC
>118.nn_np_27292
AATTCACTTTGAAAATATATCTTCATGGTCAAGAACAATGGGGACTCCATAGAAAAGTGAAAATGGCCATCAGAGGCTTTTCCAATAGTTTATATCTTCATAGGAAATCT
>118.nn_np_27371
AATTCTGAGGAACAGCACTGTTAATAGATTTAGGAGAAGAACAGTGACCGTCTACCACAGCAACAATAGAACGGTTCGAGAGGAAACTTCAGATGAAGTTACAGAGAGAA
>118.nn_np_27412
AATTCTTTAGTAAGTATTTTAGGTAATCATGTAATTTATAATAATGAAACAGACCAGAAATAATTAATAATTCATCATTATAGAAGAGCAGATAAAGTTGTAGATTGTTG
>118.nn_np_27421
AATTCCTCATGGCTCAGTGCTGGGACCATTATTATTTGTTATATACATTAATGATTTGCCTGAAGTTGTAAAAAATGGGAGTAAGATTTACTTATATGCTGATTACACCA
>118.nn_np_27431
AATTCACCATGGAGATCACGTCAGAGACACGTTGTGAAGATAATGTTACTTGTTACGAGAGGCTGTTTTTGTAGTGACGGGCTATAACGAGCATGCTGGCTAGTCATACA
>118.nn_np_27510
AATTCAAGTATTCTATTTTATTCCCACTTCTTTTACGAAATCAACGTATTTTCTTCAGTTTCTCCTGTAGGAAATCCATTTTTTTCCTTCAATTTTCACGAAATTGACAC
>118.nn_np_27527
AATTCAATGATCCCACACAAATTTTCCACACTGCATGCAATGGCAAGGTTCGAACTCAGAAAAAATAAGTTAAAGTAAAAATTGTTGTACTTTTGATAGAAATCTTGTAC
>118.nn_np_27569
AATTCATATGAAAAAAATTAATGAATACATTCCCTGCTGTAAAGAAAGGCATGAGAGAAAGCAGTGGTTTATTAATAATAAATGCAGTCAGACCAAGGCAACCCAAGACT
>118.nn_np_27595
AATTCAGCAAGGCGCACATGTATGAACGACTGTATCTGGAGATGAAGGTGGCGGAAGATTTCACCCAAAAGGATGGATCGACGCCCCTCTACGTGACACAAGGGAACCTC
>118.nn_np_27720
AATTCTAAGCGTAAGCAGATCGCCAATCTCTGCTTTGTTAATGCTGTCTCCATCAGGGTTAGTAATCTTCATGAGGCAGGTGGGAGGAGGTCCAGTGTTGGCTATTGTTC
>118.nn_np_27765
AATTCTCATGAACACTACAGTATCAGATTTTTGATAAGGCAGAAAGAAAGGGTGGTAAGCAGCTTTTTATCTCAGGCTGCAGATATTAAGTGCATACGTTTGTCCTCACC
>118.nn_np_27768
AATTCCTGGCGGGGCGAAAGTTGGTGATGATAAACGGCATTTCATATCAGCACCAGTTCTAACGGAGAAGACTGGTTTTTCTCGATAATTCATCGGCGAGAAACAAGTTC
>118.nn_np_27773
AATTCGCCAAACTAACCGTGGAGCGAAGGTGTTCCTACAGAGACCAGTGGACAGACAGCCTTTGTTGTGTAGGCTTTGAAAACGACACGGATAAAGAACAAACAGCAGCA
>118.nn_np_28044
AATTCTCTTTTTATGAGACTTGCATTTCTATATTCATACAAACTGAAAGATTTAGTATATTTGTTTGAGAAGCACACATTCTAAGTTAGCTTATGTTTTACCTCTTTATA
>118.nn_np_28052
AATTCCAATAGAACTGCAAGGGATGGGAGTCACAGAGGAAGATGCAAGGACAGAAACAACCAGAGGAGACTCATACATGGCACCAACCCCTTACTCTAGGGTAAACACGA
>118.nn_np_28091
AATTCTTGTTAAATTGTAGCCAGAATCCTATAAATGCCCTCAATAACTTCCGCTGTTGGTAGCTGGAGGTTCACAAGATAAATCACTGAAATGTTTAAGAATATCAACTG
>118.nn_np_28162
AATTCCACATTTTATCTCTAGCTAAAGCATCTTTTATGAACATAGGCGTTCTGAGTCATCTCCTCCGGCTTTTCTCATCCACCAGCTGCTAACTCTATACAGGGGTGTTA
>118.nn_np_28269
AATTCACTCAGAATTTCCTTATAGTTTACAGTTTAATTTTTCTTGCTTAAATATACATTATGTGTACTAGTGTGAGTCTATCTTATCAGACTGAAGTAAGTAAATGCTCT
>118.nn_np_28277
AATTCCTAGCCTCCTTGTTCCATCCCTCTTAGTCACCTCTTTCAACATGCAAGGAGTACAATAGCAGTATTCATAGTCCCAGCCATGGAGCTGTCGCTTTCCACCAGGGA
>118.nn_np_28370
AATTCTGACATGGTCTTCTATCTCTTCCATCTCTTGCCAAAATAGTCAGTTGTCTCCAGGTCTTCCTTCCAGCTGTTTCCCTAACTGACCATCTCAATGTAGTTCTTGGC
>118.nn_np_28405
AATTCCAAAGTTTACCTGCAAGAACATGAAAGATTAGAGAATACTGGTTAACTCTTGCATGAGGGAAATGGAAAGAACAGTGGTGAAAGAAGATAGAAAATCTTGTGCAG
>118.nn_np_28569
AATTCTCTATCAGCAGTAACACTAAAGGAGTAATATACATCGGAAAGTATATAGAAGAAAAATGTCTTGGAAAAACATGTACTTCATAGTGGTGCACTCCTTTTTCGTGC
>118.nn_np_28657
AATTCCTTCAGTTATAAATCACCGCCTTATGATCGGAGTGAGTCGTGCGGCATCTCATAGAAAACGCGGCGAGTCGGGGCGGTGGGTTGCCAGCTGCTGCTGTCCTGCCT
>118.nn_np_28848
AATTCTGCGATTCCTGAAACTAGTCACATTGGTACAGAATACAACAATTAACATCTTTAAAAGCCTTTGCTTTAAGAATCCTTACAGATTCTTTCAAGTCTTTGTTTTAC
>118.nn_np_29048
AATTCATTAAGCCACAGGTGATGCTGGATATCTTGCTCTACTCCTCCACGTCTTACCCGTCCATTCTAACAGGTAAGATCAAGCAGTAGTAGGTGTCTTCTATCAATTTG
>118.nn_np_29095
AATTCCCCAGCCAGTCTTTGATGTAGTCAACACCAATCCACTCAAGCCAATCCTTTATTAATTCTGCCATGTAGCCCAGTGCACTGACCTGTTGGGGCATCCTGGACTGA
>118.nn_np_29130
AATTCCGCCTCGTCGCAACTTTTTGTCCTAGTTTTCCCGCGGTCTTGCTCTCTCAAAGTTCATGGGAGTGTGCTGTGTGTCGCTCTTTGTGGTCGACTTAGTGTTGCAGT
>118.nn_np_29248
AATTCTTGCCCCCCTTCATTAAATGACAAGTTCCCTGTGCCCCTCCACTCTGGTTTAAATACTGCTATTTACTGTCATAGTCGGCACAAGTCAGAGATAAAAAAAATATA
>118.nn_np_29321
AATTCCCTGCATGCCACCACTGATGGTATGATGATAAAGTATGTTCACCTTAACAATCTCCTCTTATCTCCAGTAGATATATAAAGCCTTCAATATAAAGAAAAGGTTTC
>118.nn_np_29366
AATTCACCGTAACTACTGTACATCTGGGGGGAATAAAGTGAGTGTTGACATTTGGAGTTGTATAGTGTTACTCACCTTCTCCTCAGGGACTGCTCTTGTAAGTTGTTAGT
>118.nn_np_29388
AATTCTCTAGTGTACTTTAAGAGCAGTGGTGATTAAGTATATTTTCTCCAGTTTTGTTTGAAAGCTCGTCTTGTTTTTATAAAAGGGATGAAAACTTGGGAATGTTAGAA
>118.nn_np_29508
AATTCCAAAACACCTGTGGATATTTTACTAATAATCTCTAATCATTGCAGGTATTATTTAGTTCCAGATGCATATTTTTAGTATTTACCATATAAAAAATGTCAAGTATG
>118.nn_np_29531
AATTCACTGTGTAAGTGTTGTGCAGGTCTTCCTTGCAATTGTGGCCGTGTGAAGTGATTGGCTGTGGCGAGGAGGACAGCTTGGCAGAAGAATTGTCTGTGTGATTCATG
>118.nn_np_29599
AATTCAAACAAATGCTGCTCTCAAGTTACAACTTAAGTGATGTCTGACGTTCTGTTCCCCCCAGACACCGGCTTCTATGAGTTGTTCCTTGACTCAGATGTTGTTGGGGA
>118.nn_np_29709
AATTCTTTCCTTACACTCACATGTATGTTCTGTGTATACTATATTTTTTTTTCTTAATTTCTTTCTGTGTTAATGTTTGGACTTTGATTACTGTTTTTGGTAGGATATCT
>118.nn_np_29739
AATTCTATATAAGTGTACTCAGGACGTGCATTCAGTCCTGTATTCATTTCAGTATCAGCGATCCCATAATGTTCACTGTAAGAATTGTTGTTATCGTTGATTCTGGAGGT
>118.nn_np_29761
AATTCTAAACTGTTTGTACCTGCATGTTTTTGGAATGAAGGTGTGTAATGAGGGTGGGAATAAAACATATTTTATCCTTATGCTGTCCGCTCTGCTAGACTCACCTAAAA
>118.nn_np_29811
AATTCAAGTCAGTGGAAGTGGAAATACAGAAGCAGGCAGGGAGTTCCAGAGTTTACCAGAGAAAGGCATGAATGATTGAGAATACTGTTTAACTCTTGCGTTAGAGAGGT
>118.nn_np_29998
AATTCAGTGAAAACAATAAGCCACTGAGAAATACTTTAGTTATACGTATTTCACGAAGCGTAGTGGGCAGTTCTTCTTTGTGCCATATGAACTAGTTTTCTATCATTTAT
>118.nn_np_30109
AATTCTGAAATTTCCTGAGAGATTATATGAAGCTACAATGATTCACTGGTCCAACTTCATCAGATTAATTTCCAGACATCATATCTTATATGGCATCAAATACAATAAAG
>118.nn_np_30245
AATTCAGAGCAACAACATTGTTGGGCAAAACATTCCACAATCAAACACACCTCAAGGAGAAGAATGGAGATCTGAGATTGACAGAGCTAAGTTGATGGGCAGGTTTGAAC
>118.nn_np_30259
AATTCCTTCCATCTTACACAGAAACAATACCTGCTCAAGCTTTAGTTTACTTCTTTTAACTTTTCTATGATTTCTTTATTTACTACAATCCTTCTAATATAGTCTCACAT
>118.nn_np_30263
AATTCAAAGAAGGATGAAAAATGGGAGAAAAATGTTCATACTTCCAAGCAACACAAAACAACTTCAAGTTGTGAAGATCCTTTGCATCATGAAGGCTTCATTTGTGTTAA
>118.nn_np_30352
AATTCTTAGAAAATTATTTGTAACTGCATGTAATAAGCATTTTCTGAAGAATTATGAAAAGGGATATTTGTAATTATCATCAGGTATGGACTAAAATCCCCTTGCAAAAA
>118.nn_np_30443
AATTCGACAGCAGTTACCCTCGAGGACAACCCCTGACCTTCACGCTGGGGTCAGGTCAGGTCATCCGAGGCTGGGACCAGGGACTGATTGGGTGAGTAGTGGTGGTGGTG
>118.nn_np_30608
AATTCAGCGATTTTCGTTCTTTTCAGTGACTGTTATCGATCTTATTTTCTTTTTTCATTCAAGCTTCTCTCTGCAGTGTTTACCTCACGTCTTCCATTGGGAGCACAGAA
>118.nn_np_30643
AATTCTGAGTCATTCATACTTGACCTAATTTAAAACTTCTGGGCCAATCACCTCAAAACTTCTAACATGTTGCTCCACTAACATAGAGAGAAATTTAAAGAGAAAAATCA
>118.nn_np_30675
AATTCTTCACTCAAACCTTTGCTAAAAACTCTACCTTGGATGATTCAGGGGTTGTTCCTCGCTCTCCTCCACCCTCTGATGATGTCTTCCATGCCCTCACTGGCCTAAAC
>118.nn_np_30685
AATTCCAAGAACAATCCTTCGTGATCAGGAGAAAACATCCGGCGAGGAGGGGAGCTCTGGCGCTGTTTTCGCAGGAAGCTGAATCAGAACAAATCATACAGCCGTGGGGG
>118.nn_np_30707
AATTCCTTCAAGAGGGAGCTTTCAAGACACTTATCCTTAATTTTTTGACTAATGCTTTGATCCTTTTATGGGAATGGCATTTCAGTGGGCATTTTTTTTTATTGGATTTT
>118.nn_np_30782
AATTCATTATGGCAGACATTGGAACTAATGGTCGCCTGTCAGATGGAGGAGTCATTGATAATACAGAATTTGGTAAGCGACTCAAAGATGAAAAGCTCTGCATCCCACAT
>118.nn_np_30813
AATTCTGAATTATCTGAGGTTAATGAAAATCTAATGATTATTTTGGCAATTATCTGTTATAAGTTTAATGTTTCAATGCCCAACACTATACACACATAATACCTGCAAAG
>118.nn_np_30994
AATTCAGGTTAGTATTTTCACTTGATCTGATCTGATTTAGAAATTCATCATCTAATGGACAAGTGTCAATAATATGAAATTATTGTGGAAATTATTGTGGTTATGAGGTA
>118.nn_np_31041
AATTCCAAATCATATATGTAATTCAGGTGTTTTGATACCTCTCTTTTTAAATATTTCAAGCCATAGGAATCTTCAAAAGATCAGGCAAAGTGGACAGTTGAAGAAGAATG
>118.nn_np_31055
AATTCCTTTTTCCTTAAGGCAGGTTATAATTGTTGAAAATAAATCATCATCTCTAGTTTGACCAGTGAGAGGCAACAAGTCAATGAGTTCTTCTTGTGGGCCTTCATAGT
>118.nn_np_31214
AATTCTCTTACGCATATCTTTTAAAGTTTGAAACTGCCTATGAAGTATGCAGTGGAGTTGTTTTTCATATATTGTTTTATTATATTGAGATGGATTTCAAAACTTATAAT
>118.nn_np_31255
AATTCAAGCAATGAGATCAGTCATTTGAAAGGTGATTGCAGCATGTGAAGAACAAATGGCAAAGCTTTTTTTTGAAAGTGAACTTTCAATATGGATAGTAGAAGTGAATG
>118.nn_np_31388
AATTCCCCTCCACCTTGGCTCCTTCCGGGGCGAGACTCATGAGCAGGCTGACGTGGCGGGGGTTGGGCAGCAGACCCCCGCCCACTGCCCTCATCCGGAACACTGCGGGG
>118.nn_np_31442
AATTCCACAAGAGCCTTCTCTGCCTCCTGCCGTTGCCCCCCATTGCTGGCCTCATGGAGCTGCTTGCAAAGCAGCTCAAGCTTCACCACCTCCTGCAAAAGGAAACATCT
>118.nn_np_31448
AATTCATTTGTCAGACACATACACCGTATATTTTGAGTTTCCCCATTATCATCCTAGATTCTGTTCTTTCCAACCTTTAAAATGCAGTGACACTAATGGCAGCCTGCAAA
>118.nn_np_31567
AATTCTGCCCAACACTAGTAAAGACAAATTCATAAATGGTGTTTCAATACAACCATCACATTTTATTTATTTACTTATCTACTAGTTTGTTTATTTTTCTGATAGCAATG
>118.nn_np_31609
AATTCACGGTCCATCCCTTCGCCACGCTCTCGCAACGTGGCTTGCCCCGTTCCAAGTTTTTTTGTTCGTCTTACATCACAGCTCAGACTGCCGCACCCCATCCTCTCCTT
>118.nn_np_31642
AATTCGCTACATGAACAATTCAAATAGAACCTAACTGCTTGTATCATCGGGACCTCCCTGTACTTTAAAAAATAAACAAATAAAATCTATGTTAAACATATGCAAAAAAC
>118.nn_np_31655
AATTCTTTTTGTTTTGTATATGGTACTATTCTGTCGTGTAGCCATGATGATCAAGAATGTCAGTGTGTGCAGAGGGTACCAGGGAAAGATAGTAATACTAGGTTGCTGTA
>118.nn_np_31666
AATTCACTTCACCGTCACTTTAGAGGTCACTTCAGGAACACTTAAGCTGTCACTGTCGAAGTCACGTGTATTTCCATAAGTTGCTTGTAGGTCAGTTAACCGTCACTTGA
>118.nn_np_31792
AATTCATTGTAAATTAGAAGGACAAATTATTTTACTTATAACTTCAAAAGCAGCAAAACAGACATTCATAACATGAGAGTTGTCTGTGTTTGAGCAGTGAAAATTTCTGA
>118.nn_np_31800
AATTCATAATGGGGCTATACAACAGCAAAAAAATTATAAAATGGGAAGGAATGAGCAAGAATACCTGTAAGCACGTGCAAGCAAGACCCAACGACTGACTCTGGAGTACT
>118.nn_np_31917
AATTCCGTAATGTGGGTGGGAATTTAGGAGTGGGGACGCACGAGGTAAGGAAATGATTGCGATGGAGAGGCGGCACTGCTAATTAAGTGAAATTTGACGAAGGGTGTGAG
>118.nn_np_32063
AATTCAAGGCAGAGACCTAAGATGGGCTGATATTGTGGGCTGTGAAAACATCACACTAAGTTGGTACTCTGTTTCATGGCACAACTTCTTATGGATCAAGTAGAAAGACT
>118.nn_np_32126
AATTCACCTGCTCCTGAATTTACAGTGCGAGGGGAAACAGCACAAGTCCAGCATGGCAGCCGCGACCTCACCCAGTAGCGTCTGCGCGCTCAGGTGGGCGCGTGAAGACC
>118.nn_np_32161
AATTCTTATTAATCTGTCATTAGAACTATAACGTCAACCAGAGCCTTTTGAAAGCTGTGGAGGTGCGGCTCAGGAGTGTTTCAGCAATGCGGTCCTTAACTGTTGCAAGA
>118.nn_np_32198
AATTCTGTTTATTATTTTCTCTTCCTTTAAACCAAATGTAATTACTTGTTTCCATTTTCTGCAGTGTCTTCCACTAACTTTTTCTCTTCTTTAATAACATTTACCACTTT
>118.nn_np_32291
AATTCTTTGATTAATGGCAAATGTAATAGAAACAGTGCATTTGGTAGTGTTGATTCAAGGTGCTGTCAGACTAACACTCTTCCACCAATGTCTACAGTTTCTGTGGCCTT
>118.nn_np_32334
AATTCAGGCTGGATGGAATGGCTGGGAGAGGGTGACATGAGTGATATGTGACAGAAAGGTTTCTGCAAGAACAAAAGGAAAGGTTTACAAAATGGTAGTGAGGCCAGCCA
>118.nn_np_32338
AATTCTGGTGATAGGCACAATATCCAATACTAGTCACTGAAATATCCAAGTTTTGAGGTTTCAGCAGACCCACCCTAGGTTGCACATGCATACCTAACACTTAACACATG
>118.nn_np_32386
AATTCTACTCATCTCCATCCCAGAACACACTAGCTCTTCATGAGACGCCTTTAATGGACTTATTATTTCTCTGTTCTTCGTCCTACACATGGATAAATACATAGATAGAC
>118.nn_np_32446
AATTCTAGTTCCCTATCATCATCTTGCTTGCTGATAAACATATATAAACTAGTGTTGCTAGTTGCTGGCATATAGTATAAAATACAGGAAATTGTGTCAAATAAGTTGTA
>118.nn_np_32535
AATTCGACGAAAATAATGAAGGGAAGACGGAACGATACAGACGAGGTGGAAAAAGGAGGACATGTTGTCATGGCGACCTGGCGAAGCACACTTGAGTGATGACAGGAAAC
>118.nn_np_32600
AATTCAAGTCATAGGAAGGTGGAAAAACAGAAGAAGGCAGGAAGTTCCAGAGTTTAATTTAGCATCTAACACATTATTATCCTTGACACTGATCTTGGTGCAGGAGACGA
>118.nn_np_32647
AATTCTTTATCAGAAATTCCAAAATCTGAAACTTATTTTCAATGGTTACATGACATTACAAATGAAAAATTTAACAAGGTGGTGAGAATGTTCCACCACACACACACACA
>118.nn_np_32673
AATTCAAGTCATAGGAAGGTGGAAATGCATATGCAGGCAGGGAGTTCCAGAGTTTACCAGAGAAAGGGATGAATGATTGAGAATACTGGTTAACTGTTGCATTAGAGAGG
>118.nn_np_32690
AATTCCAGAATCTGTCACACCTTGAACGGACTTCATCCTCTGAACAGACTATGATCAGCTCCCCATCTGCTGCCTTTAATGGACCTATAGTATCCTTATTCTTCGTCCTG
>118.nn_np_32772
AATTCTGCCTATTAGGATCACGTGAAAATACATCATTGAACATATACAATATAATTGATCATCTATGCTTGTGATAAACAGGCCAGACCAAATGTGTAATGGTGGTGGTA
>118.nn_np_32915
AATTCCATGACATTACACGCCATTGCAGCACATGAGTTGTTACGTGAGGAATACAGTTCAGCTTTAGTTTATTGTGTATTCATTGTCTTTACATATTTAAATTTACAGTA
>118.nn_np_32981
AATTCTTAATTTATCCATTTTCTGTGATGAAGTTCTACAGAGTACTTCAGAAACTTCACCACACTGCTTCTTACAATTGATTTCTCTTCAGTTTTATTAATTTACTCATT
>118.nn_np_33043
AATTCATTAAATTAATTATATGGATGTCCTTACCAAGACAATGATACTGTTTGGTTCGTGAACATGAACAGGAATTTGACCATACATGTACTCAATGTTTAAAAGTCTGA
>118.nn_np_33076
AATTCTCTCTGATGGCAGAGGAAGTTACTCATTTACAATGTCAGCTCCTCTGAAGAATGTTCCATGGAGCAGTTCAGAGATCTGAACATTTGGTATAACAGGCTGGTGGT
>118.nn_np_33193
AATTCATAGTTACAAATAAATAAAAATGAAAAATGAAAGAAAAAGCATATAAAGAAAGCTCCCGATTTTTATAATCTTGCTGAGGAGGCTGTCAAACACCATTACAATCA
>118.nn_np_33245
AATTCTGTTTAAAGTTAATTGGAACACATTAGGTGAGAATGTATGTTACTGATAAAGCCATGAGTGATATACTCTGGCTAAGTACAATTCACCAGCTTACTGCTTTATGA
>118.nn_np_33344
AATTCTCACCAAGTAATAGATAAATAATTAAATAAGTAAGTAAAGAAATAAATAAATCGTCTCCATAATGCCATATTTCTAGTGCAATATTGAAAATCCTCACCAACTGA
>118.nn_np_33362
AATTCATACCACAAGTTTTTTGTTGTTTGAACAGAATATAAGTAGTAAGTTTTTTGTTGCTTTAAGAGAATATATTCTAAGAAGTAGGTTGTATGACTATAACAATAGTG
>118.nn_np_33371
AATTCTGCATGAATTAACAAGGTAACAATGTTCATTTAAGAAAAAATTGTTCAAAATGACAATTTTTGCAGGTCTGCAGTGTGCTGAATTAACTGAGTCAAGCCAGACCA
>118.nn_np_33421
AATTCCCTGCCTTTAACATTTTCTGATAATATAATAATAGTAAGCCTAAGCTTTTGATATGTTGTCATGTGTTGTAAGAAAAATGGTGGGACTAATTTGACAAGTCCCTG
>118.nn_np_33484
AATTCCTGTAACAAATTTACAGAGAATAGTGTAGAGGTATTATAAAAGACACACTAGCTGTTGTGATGGCAGGTCCACTACACCAATTTTTTACAACCGTTATAGCAAGA
>118.nn_np_33531
AATTCCTGACGGAAAAAGGAAACTCACCAAAGATTCTTTATCATTAAGCAGCCCATCTTAACCATTACGTACACTACACCCGTCCTTTACAATCATGCTCTCTGTATTAT
>118.nn_np_33556
AATTCTCTCAGAACCTGTAGCTCAGGGGAGGAATTGAGATGTATGTTGAAAAATGCAAATTTAATTTTGGATTCTCTTTCTTGTCTTGATTTTGTTTTATAAATTATCCT
>118.nn_np_33630
AATTCCATCATTTATTACTGGTAATACTTGTTAATGATTTTTTATTGATTTGTTTTGAACATATTACTACAGTGTGGAATGTATTGATGTTGAAAAAAAAGGCCATTTTA
>118.nn_np_33918
AATTCAAAGTAAGGAGAACCCATTAATAAGAAAAGCCTTAGACAGCTTTAACCCTGTTGTCTGCAACTTTCCTGGATTTTCGCTCTTCCCAACAGAGGGTCATGTATTAA
>118.nn_np_34121
AATTCGACTGATGTCTCATGACTTAAAGATCGAGACCAGCCGTTGGAGTCGCATCCCGCGGGACTTGCGCATGTGTCCATGTAACGGGCAGGCAACACAGACAGAGCAAC
>118.nn_np_34147
AATTCGAATCTCCTGATGGTATTTAAGGCTATCTGTGCTTTATTCGTGATGTCTTTTACATGTTTTGTGTATCCATTTACTCCCAATTTAAGCCCCAAAATTTTAGCGTC
>118.nn_np_34156
AATTCCTTTCAGAATGCGAGGAGGGTCGCTATGGAGCAGGTTGTGCCATGAACTGTAGCTGTGCCAATGGAGGCGAATGTGACCACATTTCAGGCGCCTGCATGTGTCGT
>118.nn_np_34446
AATTCTTAACTAAATGTGTGCAGGAACTCATAATTTCTTGGGAACACAATCCATAAAAGTAAGTAGGCTATGTCTCTTTGTGTATGTCATTAAAGATTTTGCTTTAAAAA
>118.nn_np_34551
AATTCTAAAAAGGTTGTGGTGATCAAATCTGACAGGATCTGCACCAATATATTCATCCATTCCATGTTTCTTGGCCTTGTCAGCATCTAGAAAATAAAAGAAGAAATTAT
>11.lm_ll_102
AATTCATCACACATTTTCATAAATATTATCAAAACTTAAAAATTAAATTTAATTACTTTTTAAATATGAAATGTAAAATATACCATGCTTTTTTAACAGTGTCATAATTA
>11.lm_ll_441
AATTCTTTGCTCCAGGCCAGTGCCCTTCTTACATAAACCTAACCTAACCTAACATAGCCCTCGAATGAATACACTTATGTTATTTCAATATCATCCAGCTCCCTAATGAT
>11.lm_ll_467
AATTCCAGCATATCTGATCTGCCATGAACTAGTTCAGTTCATGCACAAAATTAAATTAAAAAGTCAACCTCCCTCAACTTGTACTATTCGCCAGCTCCTTTAACATCAAA
>11.lm_ll_497
AATTCTGGAGTATACACTTCTGCCTACACATGCTGCTTTCATAGCTGAGGATATATTTGGGAGTCAATTATTCTCATTACAACTACTGTCCTTCACTTCTTTCAGGCATG
>11.hk_hk_164
AATTCTCACCTGTCGGCCACACCTGTTCCATTGCTAGACGTATAAGTGCTTTTTGGACCGTCTTGGACCCCGCTGCCTCTTCTCCTTCCTGCAAAGTTATTCGTGTTCAT
>11.lm_ll_548
AATTCTGTCTTAACAATGGGAAAAAACACGCATGACAACTCGACTGTACATATGTGAGAGCGAAAGACGTCTTGAGTAATATTTTCCGTGTTGACTTAAATACAGTGCGT
>11.hk_hk_173
AATTCTCGAAGCCAGAGACCAGAGTCAACTGTTCCCGAACCAAAGAGTGGTAAGCAGGCTGACTCACAAGATAAGCAGGCAGCATCCACGGGTCATTCACAGGAGATAAA
>11.hk_hk_254
AATTCCTACCAACAATACATCTTTTAAAAATCGCACTAGTGATTCATCTATGCATCTTTCAAAAGTACAAGAGAAGTTCTAGAGACAATACATCTTTCAAATGTTACACA
>11.hk_hk_303
AATTCTGATTTCATTAATACAGTGTGGGTTTGTGTTCATGTGTCATGGTGATGTGGTGATGGTGAAGCCACGGGGGGTGTGGTATAGTGATGGGTGTAGGTATGAGTGCA
>11.hk_hk_314
AATTCCCATTTATATGTATAAGTTCTTTTATCATACATGCATCACTAATAACATCCTTATATTAATCGTCGTCTCTAGATAACATTCAGAGCAGTATAGCAGCATAATTT
>11.lm_ll_926
AATTCTTAAAACAGTTAGTAATTATAAATTTTCAAGATAACAACATCATTATGGTACTCATCCCATCTACCACTCCTGCAGAGATCAGCACCTTTGATACTGGATCAAGG
>11.lm_ll_929
AATTCATAGGGCGGCGAGCACAACAGGACGCGCCCCTCGCTCTTGATGTTGGTCCTGGCAAGTTGGCAATGTTTACAACAGCCGAGACAGTCTTGCCCTGTGCTTTGTCC
>11.lm_ll_932
AATTCAGGATTCCACACAAAACTCAAGGGTTGTGAAATTCAGATACCATGAAACTCAGGGGAGGGTACTGTATACACCCTATTGCTGCAGGAAAGGTTAAGTGACTCACT
>11.hk_hk_374
AATTCTTTCCTCTTTCCCAATAGCTGAGTCAATGACCATCACTTATCTACTTCCTTTTTGTTTTTACTTAATTTGTTTTATTTGTCAGCTGATGCCCTCAGTCCACCCCA
>11.lm_ll_1093
AATTCCCCGTGAGCTGCGTTCAACTTGCAGTGATACCAACTGCTGAGTGATTACCCTTTGCGTAGGGTAATTTAGCCTCTGTAGGGCGGTAGAGTAATTCTGAAATTAAA
>11.lm_ll_1163
AATTCTTACACTACTTTAACCTCTGTTCCTGTTTACACTGGGTGACCTCTTTTCCTACTCCCATTAGTTATAATTCGACAATTTTGTTGTTGTTGGTGGTGGTGGTGGTG
>11.hk_hk_420
AATTCATAATTTCTCCCATTGCTCCTCCTAACAAACTCTTACAAAGACAAAGTTGGGGATGTGTGTGCTATTCCTGCTTGCCCAAAGTCATATTACAGTAAACCTGCAGT
>11.lm_ll_1274
AATTCTTGGCGATGATTTGGACAACCAGGAAGGGTCTTGTGTTTAACTCTGTGTCTGCTGTATGCTGGAAGAGGTGCAAGATCAACACTGTCCAGGCAATACTCATGAAC
>11.lm_ll_1275
AATTCACTGGCCCAGAGAGCTATGTGTACATGCTAGTCAAGGTCAGTCAGCACCACACTTATCATTCAAATGTGCAGTGTAAGAACATATAGTAGAAGTTCAGTAGAATT
>11.lm_ll_1306
AATTCTACGTTCACATGGTGAAGAGGCTACAGGTGATTCTTCCTGTTCAGTTTCCACTGATTGGTTATGAGCTTCTAAAGGTTTATTGGCATATGAAGCAAGAGTATCTA
>11.lm_ll_1325
AATTCCAGTAGCAGCAGTGGGTGGAAAGGCCTCTTGAACAAGGAGACTCTGCGTCGAATAACTGTTGTAGTGACAACTTTTTTCTTGAGCCAGATGTGTGGTAATTTTGT
>11.lm_ll_1362
AATTCGTGCGCTTGACAAAAACAGGTTTTAAAAAGCGGGTGGTCAGATGCTGCTTCAATAATAAGGTAATGGGTGAGCGAATGAATGGAAGAGACTCAGCAGGAGCGAGG
>11.lm_ll_1416
AATTCTGGACTCATATCTACCATCACCTAACCTAAAAGGTGCTTGAATCTTAATAATACCCATAAAATAAGCCTTCAGCGTACCTAATTTCACCACACAAATCAAAACGC
>11.lm_ll_1426
AATTCAGTTGACGGTAAGAGGATACAATAAATGCAGGTAATTAAAAGGGCATGAACCTCGACAAACTATCGCTACTTGAAATGTTATGCCTCTTCTGTATCATGCGTTGT
>11.lm_ll_1468
AATTCCATGAAGCTAGATTTATAGAGGGACTGTTTTAATAGACACACTAGATAATGTTTGAGGGCAGCCATCAAAATAAGACCGTATTCTTTAACGTTTCAGTGCCTAAC
>11.lm_ll_1477
AATTCTAAAGTTAGGTCGAAGGATTCTCAAGCGTCTCCTGCGAAGGGAAGGGGAGATTCCTCTCCGTTCTCCCCGCTCCCCCGACTCGTCATCCCCGAGTCGAAATCGCG
>11.lm_ll_1515
AATTCTCCCACAGATGAGACACATTTGCTGTGCAATGGATGACTGAATGCGCGACACGAAACATACGTATGTAAATGTTAGTTCTCAGGTTCCCCGATACACGTTTCCTA
>11.lm_ll_1546
AATTCCAGAGTTGGTGTAAGGAGCGAGGAATTACCCATCTGACTGGAGCACCATACCCCCCAGCAACGAATGGAGCTGCAGAATGCCTGGTGCAGACATTCAAACAAGCA
>11.lm_ll_1571
AATTCTAGACATTAGTAGTGTTGGAGAAATTTCCACTTCTGAAGGGAGCTTATCAGAGACTATGTTCATGCTTTGGGTCAACATACTTGTGTGAATTGGGATTTTCAACA
>11.hk_hk_595
AATTCTCTATACAGAAAATACCATTCAACAACACTGTATTACAATTTTCAGCCTCTATCTTTCATAATTCATGGAGAAACGATGTACGTTTGTAGGAGAGGTCATGAAGC
>11.lm_ll_1607
AATTCACAACAGGCAGTGGCCAGGTAGAGAAGAAGCGCAACATTGAGGTTCTTGAGAAAATGGATAAGCCATCTCTTAATCTGGATGGAGCCATTCACAAGGAGATCCGG
>11.lm_ll_1639
AATTCTAGCTTGACTCTGGAAGACTAACACAACATGCTAATAAACTTACGCTTTGTAAAGAAATATCTCCACAAGTACCTATTACTGATACGATGTTTAATAATGTTGAC
>11.lm_ll_1702
AATTCTCCTTAAACTATCACTAGAATCATGAAATCACCCTTGAAAACCCTAATAATGTCCACTAGAGGCTGGTAAAAGTGGTCGAGATAACACCCCGAAAGGTTGGAGAA
>11.lm_ll_1724
AATTCTACTGCATTATTTACATTAAAAACTAACCAATAAATTACCTCTGTACATATTCTCATTTTGTCAAGGTACTTAGTTATTATAATTGTGTTTGTGAAGATTTATTT
>11.lm_ll_1733
AATTCCCTCCCTGAGTCTGTAGTTTCATGTAGCTACTAGTGCCGATTTATTCAAAGCCGCCTTAACATCCCAATTTGATGATTTATTATTTGAATACTATGACTAATACA
>11.lm_ll_1741
AATTCCGTCCCCGTCCGCTTCACGTTCTCCTCGCGGTGAGTTAGCGTTAATCTATTAGCTATAGTTTTTGTGTGTTCAGTAGTGACAATAATTAAGGAAGTTACGTTGTA
>11.lm_ll_1776
AATTCGACCGAGAGATACTTGGGAGCTTCTTATCCCGACTTCACAGAAAACGTGGCGATAGAAAACGCGTAACAAAAACGGAGGAAGTGACTGGGGGGCCGTCATATCAC
>11.lm_ll_1889
AATTCATATCACTTTACGGGTTATGCTGGTGCTTTTTTCCTGTTGCCCAAGCCCAAATTTTTTAAAGATTCTGTTTACATTGCAATAAAACTGGTGACATCTAGGGTATA
>11.lm_ll_1900
AATTCCAACACTTCTTGCACATGTATATCAGTGAACACTCACACATACATATCAAGGGTGGATATGAATGAATACGCGGGGTGGCAAGATATGGTGAGAGGGGGCAAGGC
>11.lm_ll_1907
AATTCTCTAAACCATCAATAGAGTCATGAAAATAGTTCTCTTCAGACACCACATCAAAATTAGAATGAATCAGACTCTTTCTTATCTAGCTTCTCTCATGTCGTGTAGAA
>11.lm_ll_1930
AATTCAAGTCTCTTTCTACTGTTATTTCTTGTTATGCAACCCCCTTTTGTCCTGCTGGGGGAGTAGAGACTGATGATGATAATAGTGGTAGTAGTGGTGGTGGTAGTGGT
>11.lm_ll_1943
AATTCTTTCCTCTGTCATTATATATGTACCAAATTAATTTCTTGAGTAAACTCATTTCCAAGTTACAAAAGATGAAAAAAAAAAAAAAAAGCTGCCAATCTTAGAGAGCT
>11.lm_ll_1964
AATTCACACACTACAAGGTCTTTACAATTCCCCGTAAAAGTGTGCCTGCGAGCAACGTCATGACAGGGTTTCTCGGGTGAGTTGGATCGACTCCCGCCGGTGGTAACATT
>11.hk_hk_778
AATTCACAAAATGTAGACTTTTACTTCAGCTTGCAAATCCTTAACACCAGAAACACCTCATATGCCTCAGTTGTCAAAAATGTGCAAAATGTGCATCACCTCATTATCAA
>11.lm_ll_2020
AATTCCATGAATAAACGATGGAGCGGGAGAAGGTCAGGGGCGGGGAGCGTAGGGAAGAGGCGTGACTTGTCCCTTATACGGCCCTAATAGCTTGCCGAGTGCTTGGGAAT
>11.lm_ll_2025
AATTCTTTGACTACTTAACTTCCAAAGTGGAGTACATTCTATCTTCCTTTTTGCAGAGATCTCACTTCTTGGAGACTTCAGTGTTCACCACCAGCTTTGGCTTTCCTCTC
>11.lm_ll_2044
AATTCTTATTAATCTATCCCTGGAACTGTGAAACCATCCTTGATAACCCTTACAACTTTCACTACAGCCTGTGAGAGGTTTAGAGTCTTTGTCAAACTATCCCTGGAATC
>11.lm_ll_2059
AATTCTTTTACATTTACAGCAAGGTCAGTGAACCTTCTACATGACGTGAGCTTTGTGCTTGTATGTAACATGGACATGATATCTAGATTAACCAGCTTAAGTTAGGTAAT
>11.lm_ll_2115
AATTCTTTAAATTCAAATTTTTTTCAAAATTTTGAAATTTATTATCATTATTATTATATCGTAAGTGAAATGCATAATATGTGCAGTAAAGCTAAAAACTGTTTTCAGTA
>11.lm_ll_2123
AATTCACCTCTTAAAAGCAAAAAAGGAAAAGTTGATTTAAGGGACTGTCTGAAGGCGAATCAGCGATGGAGGCGAGTCTCAGAGGACACCAAATGAAGGCGCCCGTCAGT
>11.lm_ll_2250
AATTCATTTGAGACTTGGTTGTTCTCCCGGCACTCGACTGGATGGAAGTGTGGCCTCCATGCAGATTGGACAGAACTAACCAGCTGTGTGGATGATGTCATGGATAAACT
>11.hk_hk_898
AATTCCATATCTTATTGTAGTAGCATTGTAGCAATCTTACTTGATGGGTAATATTTGGTTAGTATCTGAAGAGTAACTGAAAGACATAAGTATCAGTATGGACTTATTTT
>11.lm_ll_2259
AATTCCTATAACTGGGCCTTCTGTGAGGCAAGACGAGGCGCCTTCCCGAGTGTGAGGGAAGTCAACAGGAGAAACTCATCACTGGGAGGAAAGTTGGCCCTATTTGGATA
>11.hk_hk_904
AATTCCACAAACCCATCTGTCTTTGTAATCCGAGGTGTCTGGGGCCGTATTCTTCATAAAGTTATGATATATGTCACAGCCATGGCAAATGCGTATCATAACTTAGAACA
>11.lm_ll_2270
AATTCCAACGACACCACGTCATGTGTTAGTCCCGGGCACGTGTGGCGGGACAGTCCATGAGAGCCTCATCTTCAGTGCGGCCACCGCCGCCTGCCGGTGATAAAAATTGC
>11.lm_ll_2282
AATTCCTTCAAGAGGAAGGTTTCAAGACACTTTATCCTTCAATTTTTTGCAATAAATGTACCCAAACATCACGCACACAAAAAGATATGAATGATCCATGAGAAGCAATG
>11.hk_hk_911
AATTCGCTAACAAAATGAAGTACAAAAGGAGGAAGTTGAAAAGTATGCAAGGAACAAAGGAAACAAGCGGATGACACGAACAAAGTAAAGTTTTAAAGAAATGAGAAGAA
>11.lm_ll_2290
AATTCCATGTCCTTCATTATACTGTAATACTGGTGTCTTCTCTATTTCACCTTCACTTGCTGCATGGCTGTCACAATAATGAATGCTTCAGCACTAAGCGGTCTCAGGCT
>11.hk_hk_914
AATTCCTTCAAGAGGGGGTTTCAAGACGCTCATTCATCAATTTTTGACCACTGCTTTGACCCTTTTATGGGACTGGCATTTCAGTGGGCATTTTTTTTTATTGGATTTTT
>11.lm_ll_2360
AATTCCACATTAAAATCCCCCCGAATTATGATATCATAACCGTCATATAAATTTATCATAGCTGACAATTCATTTAAGACCACCAAAAATTTCAAAACTCTGATCAGAGT
>11.lm_ll_2361
AATTCACACTATAAAATATATTGAGAAAATGTGGAAAAAATACAGTAAGAATTTTAATAGAAATTAACAAATATGAATAATCCACAAGATCAATATATTTAATGAAGCAG
>11.hk_hk_949
AATTCGGTAACATCCTTAGGAAGATATACTGTGATAACTCCACTTAAGATATTTGTAACCTTTGAAAGAGTCCTTATGAAAGAAAACGTAGACATGCATGTCTACGTCGT
>11.lm_ll_2377
AATTCAGGTGTTTTCCCTAAGGACTGGCAGGAATGTAGGGAAGGAATGTGACCGCATAATGCTGAAAGATATCCTTCCTCATAGTCTGCCAGAAATATGATCGCTTTGTT
>11.lm_ll_2419
AATTCTACCAGGTCATGAAACCATCATAAGATGACCTTGCTAAGCTCCAGATTGGTGAGCTTGCTGTACATCACTGTTATATCAGGAATACCCAGAATATCCACTTGAAA
>11.lm_ll_2425
AATTCCCATAGAGGAGAATTATTCTACAGTAGGAGAGTTTTCATAAAGGCTCGTCTTTATGTAGCCATGTCCCAGAATGATGTATTTTTTTCATCTTGTTATATGAAGAT
>11.lm_ll_2443
AATTCACTCTCCTTTCCTCCTATTTCTACGGCCTCATTTCCTCCTCTCGCTTTTCCACCTCATTAGCGTACTACAGTCTCCCTTATTCGGTTTTCTGTTTCACTTTTCGT
>11.lm_ll_2455
AATTCAATGCTATGTATGTAACAAAAGCTTCACAGAGTGTTGAAGTCATTTCAGGTAAATAAAGGTCATAATATTTACTGTAGAAAAAAATGCATGCTTATTGTCTGAAA
>11.lm_ll_2468
AATTCACTGCTAATGACATTGTGACACTCAATTCTATTTCAGTGACATTCGACGATTAAAACTAAAATAGAGCAACAGGCAGCAACAAGCGCTAACAAAGTCTAATTTAC
>11.lm_ll_2484
AATTCAAGGAATTAAAGAGACAGTTGTAGTGCATAAGAGAGACACAAAGTTGCACAATGCCTGAGAATGTAAACCAGCAGGGGCAGGGCACAGATGCCGGCAGTGGTCTG
>11.lm_ll_2489
AATTCAACTAGTCTCCTTGGGCATCATGGGAGTCAACGGAGTAATGGAGCGATGTCCCTATAGTGGACTGGCAAGGAATGCGGGCGACGTGGGCAATCCGTTAGCCGTGA
>11.lm_ll_2501
AATTCAAACTTCTGCGTGAGCCTCATGTAGCAATTTCTACAATGAGCAGTAAGTGAAATTCATGCATAAAACATGAACATTCACTGAAGGAAAAGAATAGAAGAGTTGCA
>11.lm_ll_2506
AATTCAAACCTGTGTCATCTAGCACCACTGGACCACATGGAAAATATGAACAAGCAGGTCTTCAAGGGAATACCAAAAGGATTGATAAAACTACATTGCAAGGAATGACA
>11.lm_ll_2516
AATTCCATCTACTTTCTACATCCTGAATAAGTTTCTTTGAAGGCTGCTTGTGCTGCTCTTGCTCCTGCATGAGCTTATCAGAAGCCTTCACGCTGTGATGGAAAAAAAAA
>11.hk_hk_1042
AATTCTTATTCTATATACACGAGTGCATTACAGAACTGTAGGAAACTGACATGAAGCTGAGGTAACAAGGGCATGTTGTGTCCCGCGCGTGGGCAAGTCAAGGGCACGTG
>11.hk_hk_1058
AATTCATTAACTAACTACAGACTAGGTGCTCTTTGCAATCGTATGTAGTCTATATGGGAGAAAATTGAAAGACAGACGATATCAGGGACTTGTAAATTGCTACTGTTAAG
>11.lm_ll_2651
AATTCTGCTACATCAATGGGAAAAATAACCCAATGGAAACCCGACTAATCATCTCCGTGGCCTTTGTAACACAACCCTCGAGGGAACAAAGCATTTCCAAAATCCTGGCT
>11.lm_ll_2679
AATTCTCTGCAGTGCTCCCGTGGTGTGAGGTGTCGCGCGTCGCAGTGAAGGGTTAAAGGTGATGACGTGGTAATGGGGACAGTAATGGTGGTTATAGTGAATGAAGTGAC
>11.lm_ll_2686
AATTCTTATAATATTTATATCCTCCAGTGTCTGATTTGTTGGAAATTTACGATAAAACAGCTATCTTCGAACGTTTTTTGTCTTATATATGAGGTATGATGGTATTGTAA
>11.hk_hk_1084
AATTCGTTTTGAAGGCAGAAGATCGAGAGAAACATGAAACCATATCCTGAAACACTTCTGCGCCGCACCTCCACTACTTTCAAAAGGCTCTCGTTGAATCTGCACTTGTT
>11.lm_ll_2697
AATTCTGAAACTCTCTACTCTCTCACCACGACTATTTTCAAAGGCCTAATTCTCAAGAGTGTTTATCCTGTTAATAATGTAGAAATCTTGTTAATCTGTCATTAAAACCA
>11.lm_ll_2701
AATTCTCTTGACAGGTGTTTCCCGCCTTGTGTTATCCGTCGTTGCTTACCTTGGGAATGAAGCAGTAGATCACTTTCCTCACGTCATCATAATGCATGTGATCAAGTGCC
>11.lm_ll_2714
AATTCCAATTTCCACTTCTTGCTCCATCCATAAATCTTGTCAGTATATCTTTGCAACTCCATACAATCAACATTACTCCTTATTAGTCTAAACAATTTTGCATCATCAGC
>11.lm_ll_2715
AATTCAAGATGTTCGACAGGCGGCGAGGGATAGACGTGCCCCATGCTCTTCTTGTCCTGAAAGAACTAGGAAGACTCCATGCCACCTCCAGACTGGTAGAGAAGAAACTT
>11.lm_ll_2755
AATTCATATACAATGAGACACAATCAGTTGTAAAATAATGCTAGTTTTTATGATTCTTTCAAAGGTCATTTTTCCAAGATGAAATATACAATAGTAAATGCAACAAACAT
>11.hk_hk_1123
AATTCCAGCACCTCCATCCACCAAGAAAGGATGCCCATCAGCCGCATGTTGTTCAGCAGAATGGTAAAGCGTGTCACATTCTTGGTTGATCTGGCAAGAGGACACCATTA
>11.lm_ll_2822
AATTCAGTTCTGAACTCAATGTACAAGCCGACTTTCAGACCCTGCCAAGCATGAAAAGAAACACCCTATCACAACTGCTGCATAAGAAGTCCAGCAGCAGCGCGCAGGCA
>11.lm_ll_2832
AATTCCAGCTGCTTGCTGCTGCTTGTACCAGCTGAAAACTTCATTATCCAGGACAATGTGTTTGATAGGTTTTATTCTCTTCTTACTTGTCAAGGAAGAGCATGGATCCT
>11.hk_hk_1156
AATTCGTATATTTTGTTGTTGTTGGGAATAACAGAAAGGGATATGCTTAGAAATGCCTGAATTAAATTATATAGTTGTTTCATTTACCCCTAATACTTATGGCCTAAGAC
>11.hk_hk_1165
AATTCCTACTTGCACAGGTGCTGATATTGCAGCTCTTACACAGATCTTCATTTCCCTCATGTTATCATGGTCACCACATTCCCTTCTGAGATAGGTACCTAACTCATTTC
>11.lm_ll_2892
AATTCAATTCCTGACCACAAATCCTGTCAATATTACAACGGACAAAAGTATATGTCCTCTATTTATCCGTATCCACTCCCCTGTTTCTTTTCTGTTTAATTACTAGATTC
>11.lm_ll_2893
AATTCGTAAATAAATAATGCGATAAATACATCAGTGCGAAGGGAACAGACAACAAATTTGCCGCGGGGCCCAGGCAGGCTCAGGGAAGGGGCGAAAGAAAAACAAAGGTG
>11.lm_ll_2948
AATTCATTCATCATTTACACTGAGAATGACAAGACTGAAGAAAAACACTCTGGTTATGAGGAATTACATGCAGGCATTAGCTGTGAAGCTGACCAGACCTTGGGCAGTTA
>11.lm_ll_2956
AATTCATCACAATATCTTTATTTTTGGTTGTATCAAGTACAGTAAAACCCCCACAAATCAGCATAAAAGGGGCTTGACCTTTGCCAACTTACTGAATGAAATACAGACTT
>11.lm_ll_3012
AATTCATGGAGCAGTTTATCCACAGATTTCGTCCTCCTCTCGGCTGGGTCGATAGGGGTATGCCAGAGGAAGGTAAACTGTGTAGGCCGGATGTCACAATTGGCCCTGCG
>11.hk_hk_1235
AATTCCAGATGTTGCAGGGGGACAGACGAGCACCTCAAGATCCTCAGCACAGCAGAAGAGTGCCACAAAAAGTGCTCCACAACTTTTATCACAACACAGAAGTAACACTC
>11.lm_ll_3053
AATTCCTGACCTAAAAACTAAACTCGATTTGGGCGTAAAAGGACATCAAGCTACAGTGCAAATGTCAAAGAGCTTCGAGGCGTTCGGAGCCTCGGGAGTTATTAGTATAG
>11.lm_ll_3076
AATTCTCCAGCTTCTAAGATCTTTATTCGTTGCGTCAATAGGTGGGATGGCTAGGCAGGGGGTACGTCTTCTTTGGATCAATCGTATTGTTCGTGCCTTGCCTTAATTAT
>11.lm_ll_3167
AATTCACAAAGTTGTGGCAAGTTACCTGAGTTGGCGCAAAACTGTTTATTAGTTGACTGGCGTCTCGGTATTGGAGGTTCTCTTGTTTAAAGGGGAATGTGGAATATTTT
>11.lm_ll_3182
AATTCATGTGAAGAAACACTGGTACAGAGTAAGACACAGCAAAGGGTTTCTTTTTTTACTTAATCTGATCTGGCTGAATGGGAAAATATAATGCAAGATATGAGGAATTT
>11.lm_ll_3186
AATTCTCCGCTCCGGACTAATGGATCGCTCTGATTATTTTATTGAAAAATGTCATATTTGTGGAACAGAGCGGTGGCGACCCCTCCTGGCCAGGCCGGGGACTTCAACGG
>11.lm_ll_3189
AATTCTCATACAAAGCACCCCATGCGTTCATGACTTTGCCTTTGTTTCTTGTCGAGAGAGTATCACCCTGCATGTTCATTCGAAAAATTTTGTAACAATCTATTGTTTTC
>11.lm_ll_3211
AATTCATGTGGTGCATCTCTCATTCCTTCTCAAACGGGTCCACACAACACTTCATTAGTCACCAGAGACTCGCCAGTGTCAAAGATAGAGAAGCCTCACTCATTCACAGT
>11.lm_ll_3255
AATTCACAATTTATATGACATGACAAAAACTTTAGCTCTCATCAGTGACAAATGTGATATTGTATATGCAAGATCCATCATATCATATAAACCTTACTTTGAAAGATGCA
>11.hk_hk_1337
AATTCCTGGAAGAGGCGTCACAGCACACACACAAAAAGAGGGGTGGTAGACAGATCGACAGGCCGACAGATGGATAGGAAGACAGACACGCAAAAACATTTATAGGAAGA
>11.lm_ll_3335
AATTCACGATCATGTCTTTTTGTATTGAAAGGTGTAAAAATGACTTGTTATTCATCTACTAAAGATTATGATGTAGATCTACTGTATTCTGATTAATAACTGGGGGTAAG
>11.lm_ll_3365
AATTCTTGTTGCAGTAACACCAGAATCATGAGAACATCATTGAAAACTTCAATGACTTGTGCCACAGCTTTTCAAAAAGTGGGCCATATTCTCAAATATGACCCACTTTA
>11.lm_ll_3372
AATTCCCTCCTTACGTTCAAATCCTCGGCCATCAGGAGAATGTACAGCGAAACACAACGCCGCTCCCTCACACGGCTTATCTAAATTCCTGGAGGGTCTCAGGGGCGGCT
>11.lm_ll_3374
AATTCAATAAAAAAGAAAGTCACTTGAATTTTCTACTACTACTACTACTACTACTACTACTACTACTACTACTACTACTACTACTACTACTACTACTACTACTACTACTA
>11.hk_hk_1390
AATTCAAAATTATCATGGCGACTCCTACACCAAGTCGGATTGCTCCTCTGGTATCGACCTTAATTGTCTTGACATCCCCCACAGCTTTTTCTCCATTAACTTCTGCAACA
>11.lm_ll_3470
AATTCTCCTCAGGGGAGGTGGGCAGAGCCAGGCTGCCGTCCATCACCTGGCACACCTGCAGCGACGCCTGCAGGCTCCTCTCCTCGGGCAGGATGGCAAAGAAGGGCTGC
>11.lm_ll_3490
AATTCACACTGGAGAACGACCTTACCAGTGTCCACAGTGCAAGGCCTGCTTCACACAGCTCTCCACACTCAAGACTCACCAAAAAATTCATTCTGATGAGCGACCTTACA
>11.lm_ll_3502
AATTCTACAACAGACAACTTACAAACAACACTACCTAACACAACTCCTTTCACTCACTACAACTTTAAACTTAACACTACCTGAATCAATTATTGTTTGTGTTCTTCATT
>11.lm_ll_3510
AATTCATCCCCTGCACTCACGATGCGCCATGACCACTAAGGTGAGTTTCACGCAGGTCTAAATCATCCACTCTTGCACAACTTACATCTCTTACATACGAAAATTTAATT
>11.lm_ll_3542
AATTCATCCATCTTCTCTAATTCTCAACAATATGTTCCTCCATGATGAACCTACATCCTTGAAATACAGAATTTGGCAAGTTTATACAAGTGCACCCACTGTAACATTTT
>11.hk_hk_1485
AATTCTTGTTAAACTTTCACCAAAACCATGAAAACTCTTGAAAATGCTAATAATTTGCACTGCAGTTTGGTGTCATACAAGTAGTTGAACTAAGAGCCCAAAACTTTTAA
>11.lm_ll_3638
AATTCTTTGACGAAGAGGACGCGCCACCCACTCCGCCACCCATCCCCAAGTTCTTTGACACAGACAGTCCCCCAACAAGTCCACCTCCGCTCAAGCCCAAGCCTACTAAC
>11.lm_ll_3650
AATTCACATGTTTTGCTATATTGACACCATTCAAACCTTACATCTGAAGATCTATGATTGAACAATATCACCATGACTGGTCTGTCTCACACTCATCACTACAAACACCA
>11.lm_ll_3673
AATTCTGTAATGGCCATGATCTATGATTTCTGGTTAAATTCATCCTTAGTTTACAACCTTCTTAACATAAATTAATCTCACAAAGCCTTGCAAACTCCTCTCACAGCCTC
>11.hk_hk_1517
AATTCCCTAGTTCTGCCAGTCAATTTAGAAATCAGATTAAAATTGCAGACAGTTTACAAGGTGAATAAAATTCCAATAGATTTTCTTGGCATATTGACTGAAATACATCG
>11.lm_ll_3728
AATTCAGGAATCCAAGCATTGTGGAAATTTCCAATTGTATCACACACAATATCAATGCGTTACTATTTTGTACTGTATCACATACAATATCAGTGTGTTATTTATTTGTG
>11.lm_ll_3746
AATTCCAAAACACAAGCAATATAGGTAACATATTTAGTGGACATTCCAGGAGTATGTGTATTACAAAAGTTGCCAATACTACAAACATAATAAGTGAGACAAAGAAAGAG
>11.hk_hk_1546
AATTCATATCATTCTCCTTATAAACCTTTCTCTTCCACAGTGACCAAAAAGGTGGTGAAATTTGTCCCACTAACAGATGAGGAAATTAAGCAGGAAGAAGAGGAGAGGAA
>11.lm_ll_3783
AATTCCCTCACGCAGTAAGAGGCGAGAACGGAAATGCCCCACCCAATGAGAGGCGAGAACGGAGATGCCCCACCAAAGAGGAGGGGCATTTATTTCTAAGGTTTTCGAAC
>11.hk_hk_1565
AATTCCTTGGCTCCTTCCCTCGGCGGATGTCCGTCATGACCCACATCCACTGGCTGGCGGCAGATGAGCTGGATACCATTCATGGAGGTGTCATCACTGGAATCCTCAGG
>11.hk_hk_1590
AATTCGATTTCATCTCAATCAATGAGACATGGTTTCTTTCTCCCCACTTCTACCCCATGACCTCCCACAGCACTGCCTTCGTTGTCAGGCGCCGCTCATTGAGGCGCAAA
>11.hk_hk_1623
AATTCTTATAGTAGGCCTGTTTAACACCCATGCAATAGTACTGTATCAAAGTTTTCCTCTGATGGAAATATGAAGCAAATTTTTAATAGTTAACATAACAATGTGAAGAA
>11.lm_ll_3916
AATTCTTTGTATTTATTTGTATTCCTTCTCCTCCTCCTCCACCTCAATCTCCCTTCCTGCCTCTTCCACCTCTCCTTCTTCCTCCTCCTCCTTCTCCTCTTCCTCCCAGC
>11.lm_ll_3936
AATTCTTGGGTGACAGCGGCTGTTTTTACCTGGCGGAGGGGGGCGTGGGGAAGGGAAGGCAGGGGGGGATGAGCAGGGGGTAGAAGGGGGAGGACTGGGATGTGGTAATG
>11.hk_hk_1648
AATTCTATTTTTTTTCCTCCTCTTATGACAATGTGCCATGAGCAAAACCTGGCCATTTCATTGATTACAGGGACTCAGTAGCACATCATACGGTGATGTGATGTGATATG
>11.lm_ll_4073
AATTCTTCCAAAACCTCCACGACATCTTTGGCCTCCTCATCACCAATGGAAGAGATACCCCATAGCTGCTTCTTCTTGTGTGGGAAAATGTGAAAGTCAGAAGGTGTCAG
>11.lm_ll_4090
AATTCCATTTCCCATTTCTTACTCCATTTATATATCTTATTTAGATCTTTCTGTAATAATTCACAATCCATACTGTTTTCCACTCTTTTCAGTAATTTTGCATCGTATGC
>11.hk_hk_1716
AATTCCAGCCTTTATGGAAACTTGATGATTTAACGGGAAAAAATGCACAAGGGAATATCATGCAGGTATCATCCGTTTTACCCTCGTTAATATGTTCGTTTTGATTTGCT
>11.lm_ll_4119
AATTCAAAGTACTAGGGGGTGTTATTAACTTTACATCTGTCTATATATCCTAGCTTGGTAGGGCCTCAGTGAACTGCTTAAGGATGAGTTTATGAATTAGAAGTACCATG
>11.lm_ll_4136
AATTCCTCTAGTACCATTACAAAGAAGTAACCGAGACCATGACAAGGTTCTGATAATATAATTTTAAAAATGTTACAATTGAGATGATTCCTATTATTAGGTTGACCTTT
>11.hk_hk_1730
AATTCCATTTTACACTTTACTGCTACTGCATACATATTTTGTCAGTGTCCTGTAATCTTCCTTAATACTCTTCTATTCTCATTCTTTTAAATTAGGCATCACATGCAAAC
>11.hk_hk_1740
AATTCCTCCCTTAATAACGTGTTCGCTCCTCCTCCTCCAGATACAAGCCTCCAGACGCATGTTACATCGAGCTTATGAGATTCCGCGTTCGGCCGCCCAAGAATCGAGAG
>11.lm_ll_4175
AATTCAGAGGCCGGAGGGGAACACGGACGAGAGGACGAGGACGAGGACGAGGGTGAAATGTATGGACGTGCCTCTCTCCTCTCCCTCCCCTCCCTGTCCCTCCGTCACTT
>11.lm_ll_4177
AATTCATCATAGCCACTTGGTGTCACTCCTGATGATGTGCTGCTTATCTCCTCCATGCCAAGGTCATTTGTAGCCCCTGCTGTATAGCCTATCAGCCCACCAGGACCCAT
>11.lm_ll_4179
AATTCCTTATATCACAGTGGCCTCGTATTCCGAGGTAAGGGGTATTCCCCACAGGTTCAAAGGCTAGTGAGACCGAGCGCGCTGACGCCACGCCCGGCTAGTGTGTGCCC
>11.lm_ll_4199
AATTCTAGTCGTGATAATCTTGTAGGACTCTTCACTATATGCAGGTTTTATATACAACTTTTCTTCATTTATTATTGTTCACACCTTCCAAAAAAGCATGAGTGTATCTT
>11.lm_ll_4207
AATTCATGTGGCCTATTAAACGACAACATTAAACATTAAACGACACATTTACGAATTTACCTTTGTCTCACGCGGCTTTCTCGGTTCAAGTCTCGATGAACGTATTATAT
>11.lm_ll_4229
AATTCTTGCTACATTTCTCTTATTCTGATAGTTATCCTTGTTTGTTCGTCTGCTTTTTTTGCTTCTTGTTGCCCTACTTCCCGATTTTGCATTCTCTCTCTTTTACTCTA
>11.lm_ll_4243
AATTCATTATAGACTAAGGGAGATGAACTGGTGAAAGATAAAAACAAAAAAATATAAATGATTTGAGAAGGGAGGGTTGTAGGGAAGTTAATAGGAGGGAACAAGCAGGG
>11.lm_ll_4294
AATTCTTATCCATCTTAAAACACCCATTGTCGTTTTTTGTAAGCATTTAGGTTTGTTTGCATGGATTCACAAAATAGAAGAGGAGGTTAATTTTGTCTTTTCCATGCTGC
>11.lm_ll_4296
AATTCCAGTTAAACTTGAGTAACCACTATCTGAATATGTATTACTGAACAACTCTCCTCGTATAACAATGTGATGGCTTCTTGCAGCTTCCCTATGTTATGTTCTTATGA
>11.lm_ll_4303
AATTCATCAACAGTGTTTGTTCTCTTCTAGTATTCCCCTCTCATCTCATTTTCTTTAATTTTCCTCAACCAGCCACTTCCTCTTATTGGTATCAGTGCCTATTAATTTAT
>11.lm_ll_4307
AATTCCAAGCTATTTGTATATCTGTACAGGATATGACATAATGTAATCTAGTAATGTATGTTATATCTGTTATTTTTATAATTTTGATTGTATTTACACACTTTAAAGAG
>11.lm_ll_4312
AATTCTACTTTGTTTCTCTTCTGTTCATATGAAAATTTGTCTACATTCCTGCATCTCTATATAAATGCATCATTTAAATTTGCAGTAAATTGGATTAGTATAGAATATCA
>11.lm_ll_4326
AATTCTCTCTGTTCCACACTGATCTTCTCCTCAGTCAAGACTTTCACAGCAAACTAAGCAAATTCAATCCTCCTAAAATTTGAATACTCATTCCTGCAATCTTCACCTTT
>11.hk_hk_1831
AATTCCCTGTCTCTAAAATACAACTTGATCTCTTAACGGAACCACGAGGAAACAGAGGAAGATGAAAACATGTTTCCTGTCTCTAAACTTCATCTCGACAACTGTCCGAG
>11.hk_hk_1839
AATTCATTAAAGGGTATTTTGAGATGTGCTTCTCCCATTTGCAGATCTCCATATGAAATCAACCTGATGGATGAGCTGACCCTGAAAGGAGTGACACAGTACTATGCATT
>11.lm_ll_4343
AATTCATTAAAATAGAAAAAGTTTTAATTTTGTTAACCCCCTTGACTGTTAATCGGTACATCTTTCCTTAATTTACTAATCACTCTGAGACGTGTTCTATACTACAGCCA
>11.lm_ll_4386
AATTCATGGAAACATTATTGAAAATCCCACTAATTTCCATTATAGCTTCTTGAATTATCTCTAGGATCTTGAAAGCACTAGAAAACTCATTAACTTTTATTAAAGCATGT
>11.hk_hk_1871
AATTCTTAAGATGGTACACGTGGTGAGCCTATGACGATTGCTGTTCTGTGGCGCCAGGGAGGCGCTGTACCCCTGCCTGGCAGACTCTTCGCTGCAGTCCCAGAAACTCA
>11.hk_hk_1873
AATTCAAACATCCACTCAACGAACTTACTCTAATTGTTCGTCAGGTCCAAGTAATTGTGGGGAATAGAATTTCAGAGTGGATTTCCTCTTGGTTATATAAGTAACCCTTG
>11.lm_ll_4410
AATTCAAGGAAACTGGTCAGGTAATGGGAGATGGAGGTGGCTTTAATATTTCCAAACTGTCTGATATCCACCTCCACAGAGGAGGAGGCAGTAGACACCTGCCGAAACGA
>11.hk_hk_1879
AATTCTGTATTGCGCTCTAAGTGTTGCAAATTGTTGTGAAAGAGCTGTATAATATTGTGGGAAGGTTAGTTTACTGTGTAGGGAGGAGGAGGAGGAGGAGGAGGAGGAGG
>11.lm_ll_4437
AATTCAGGAATTGATAAAGTTCGAAAACCAAGGTTCCAATGTAAAGATATTGCCATATACAGTTCTCTCTTTCTGTTTACATACGTACATACTGTTTCATTGACAAATTG
>11.lm_ll_4443
AATTCTAACATCAATACATTGTACACACATCGTACACACATTCACACTCGTTCCATTGATTCTTGTTGGAATGACATAGTCTTGAGGACCACTGCATTACACCCCAGGAG
>11.lm_ll_4465
AATTCAACCCCTGAAGTCGATAATTAAATGTGCTAATTTTCATATTAGCACAGTGAGGTCTAAAGCACTGTTCAGGGGGTGCTGTGAACTTATCATTAAACCCAGCTGTG
>11.lm_ll_4476
AATTCCTTTGTTAATGTGATGCCATATATTTACTAAAACTGCCATAAAGGATGATGCGTTGTGCTATCTTGGTACACCGCTGCGCTTTATTTTATCTATTTATCTATCTA
>11.hk_hk_1946
AATTCCTTCTAAACTTGGTCATGGAATGTGCAGCCAGACTGTCCCCTACCACTATGAAACTGCAATAAATCAGATATTTTCTTAAACAAAGTATTTTATTATTTACAGAT
>11.lm_ll_4573
AATTCTGTCCTGTCACCCACTCTCTTCCCATTATTCATCAATGATCTTCTAAACCAAACTTCTTGTCCTATCCACTCCTACGCTGATGATACCACCCTGCACTTTCCCAC
>11.hk_hk_1964
AATTCAAGTTCGCCACAGTAGTGATCGAGATATTAAGTGTATAGCAGGTCAAGTCTTGGGTGACGCTATATGACCCCGTTGTTGCGGCGCATTACAGTCAATCGATTAAG
>11.lm_ll_4587
AATTCAAGTCATAGGAAGGTGAAAATACAGAAGCAGGCAGAGTTTACCAGAGAATGGGATGAATGATTGAGAATACTGGTTAACTCTTGCATTAGTGAGGTGGACAGAAT
>11.lm_ll_4607
AATTCAAGTCATAGATAGGTGGAAATAGATAAGCAGGCAGGGAGTTCCAGAGTTTACCACAGAAAGGGATGAATGATTGAGAATACTGGCTAACTCTTGCGTTAGAGAGA
>11.lm_ll_4618
AATTCACAGCCTGGGTCAGAGGTGGACGCGAACAGCCAGTCAGGTCTCCATCTTACTGCTATTTCTTTATGACTGGCCAGAGAGTCTTGCTGAATACGTACTTAACCCTT
>11.lm_ll_4627
AATTCAATCTTGTACCTTGTGCCTGCTGCCGCGGCTGCTGCCTTATCATCGCGGTGGTGCAAGGCGTGGCGGCTGCACCGGAACAAGGCACACTGAACACACGTTATTTT
>11.lm_ll_4630
AATTCACCTTGGAGGGTCCTTGTTTGACTGCTGGTTGGTCTGCTGTAGTAGGGGGCAGCATGAGGGAAGGTGCTGAGGCAGAGGATGGGATGGATGGCCTGGAAGCTGAC
>11.lm_ll_4679
AATTCACCTTTTTGAAGTGATCATGTCATTTCAGCACATTGATCTGTCATCTATGTATTAACTTTCAGATTTTCCATAGAATTACTGAACTTCATTAACATTTCTCTCAT
>11.hk_hk_2009
AATTCAATTGTGTCTAAAATGTACATCTTTGCTCTCACATTAAAACAAAATTCAATGGGTTAAAACTGCAGCACATCCTTCCACGTAGTGTTACTCTGATTTATACATGT
>11.lm_ll_4700
AATTCTGGGGTTAATTAATAAAAAATGAAGGTATGGAGACTTCTCTTGTCACCTTTGATAGTGTTGCGTAACCCAGCAGGTCACAAAGTGCTGTCTGATGAAGTGTCACC
>11.lm_ll_4703
AATTCTACAAAAATTAAGATTTTTTTCTCTCTTTCTCTTGATCTTTTTTCCCAGAAAGAGAAGGTTCTTTAAATATTTATTATTTTAAACTAAACAAAATGCAGAATGCC
>11.lm_ll_4709
AATTCTGACAATACAGAGATTTATAGCTGTTATTACTATCCTATTACCTAAAACTGTTTCTTGGCGTTTACTAAATGGCAGTGAGCAAGCGAGCATTAACTACCGGAGTC
>11.lm_ll_4721
AATTCACTGCGATAATCTATATACACATAATAATCCAGGGGACATAAGATCATAATAACATAAGGGAAGCTGCAAGAAATCATGAGGCCTACACGTGGCTGTCCTAGGGC
>11.hk_hk_2032
AATTCTGCCCAATTAATGGAATTTTAACTGAGCACTGAGAAAGTGTGTTTATCAGTTATAAATTCCAGTACATTTGTTTATGGTTTTGTGATGATCCATATTTGGATCAA
>11.hk_hk_2040
AATTCAGACGAGTCTGGAAGTAAAGCCCAATCTACTCAGCTGCTCGCCGTAGACGTCATCACTTTTGACCTGCCCATCTTATAGGTCGCCACTGACATCCCTCCACCTCG
>11.lm_ll_4816
AATTCTCAAGGGTGTTTCTTTCCTAGTATTGATGAAGAATCCATATTAAACTATCAGTGGAATCATGAAAGGTCTTTTGAAAACCCTAATAACTTTCAGTATATCGATCC
>11.lm_ll_4865
AATTCCATGAAAATGTTAAAAGAGTACTGACGTAATGCATGCAGAAAAGTTATTCAGTTATTTTTGGTTAACGATATTCTACCTGACATTGTTATAGTTAAACTTTTCCT
>11.lm_ll_4871
AATTCTAGTCACCCTAGCCTTTGTACTGGACCTTCACATTACCGGCAGTTTAGCCTTCTCCACATTATTCCTCTTAAAGGCTCGTGAATTTTCTAAGTGGTAGACAAGAA
>11.lm_ll_4898
AATTCTTTTACAAAGACATTACTAGAGAAATTGGCTACAATTTTGTTTTGTTCCATGTCATTGGTTGTTTTTTATGTATTTGTATCATCCTCATATAGATCACTCTCACA
>11.lm_ll_4932
AATTCATAAATCAGGATACTTTTCCCTACAGCCTTACTTACACAAAGAGATATAGTATTTCCCTGCAGAAACAAATCACATGCTATGAACTCTGTAAAATGCACAAAGGT
>11.hk_hk_2124
AATTCCTGCCCTTAATGACCGTGAACAGATAACCAAAGACTAGCACAGTGACTGAGGCCATCTTGAGCATTAACCAATGACATCCCCCTGGAGGTACGTACGTGGACGCA
>11.lm_ll_4952
AATTCATATGACATTTTAAAAGCTCCCAATTGATTCAGCACTAACAACTGAGTCTATTCTAGTCATCCATCACTCTGTTTCAGAACCAGTTCTATCCCTTTTTAATCTAA
>11.hk_hk_2149
AATTCCCGCTGCCTGCTTTTAAATAGATGAAATAGATAGATACATAAAAAATAAGTAAATAAATAAAGAAAGAAAGAAAGAAAAGAAAAGTGATGGTCTCTTTCGTCGGA
>11.lm_ll_4998
AATTCATCCTGCGTTAACTCCACCTATCTGTTTCATCAGTTGTGAGCAATAATTACGCTCATGCCAGAAAATATCAATGTGAGTCATGAGAGGGTGACCCAGAGGCGAAG
>11.lm_ll_5043
AATTCATGCAAGAAGGAAAAGGGAAAGACTTATAGAAAGTGAAAATTGAGATGATGGCAGCAGGTAACAGCGACAAAGTTAAAATGATTGGTTAGAAATTCATGCAAGAA
>11.lm_ll_5045
AATTCTCGACTTAATTTATGAAGCTGATGAAAATGGACTGTTCTCAACATAATACCCTTTTTGCATTTCAAGCAAAAACCATATTTTACAACAAAACATGTGACTGAAAC
>11.hk_hk_2180
AATTCCGAGAAACCGAATGAGGAAATACAGATTAGTCTTCTTTTCCCAGGCACGTCCTTGTCTCTGGAATGGCCCTCGCGCTTCTCCCTCTCCATCAACGGTGCCGTCAC
>11.hk_hk_2188
AATTCGAAAAGCAGAATTTCATGTTTGTTCACACTCCGTGATCTTCACCTTCTTAGGTCTAAGAATTTTCTCCTTCTCACTTCCTGCACTCGATACGGTATGAATATTTG
>11.hk_hk_2190
AATTCCTCCATACCACAGTGAAAGTGTTATTAGAATCACACTACAAGGGCAAAATTTAGTTCAAAAGCACAAAACCAAACTGATGACATTATGAAAAAAGAAATTCAGTG
>11.lm_ll_5119
AATTCCTGTCCCTAAATATTTGTATTTTATTCTAGCGATATATTACCTTATCCTATCCTTAAAATACTACCTTATCCTTTCTTTTAATTCCTTCCCTTACTCTATAATAC
>11.lm_ll_5127
AATTCCAACACATATTAAAACGTATAAAGACCTTTCGATAAATCTTAACGTCACTTTTCACTTTACGTTAGCAAGCTTTTATCGACCAACTCAGATCATTCAGTAACTTA
>11.lm_ll_5130
AATTCATCATATGAGGAATAAATTTACTTGATTTCTCGAGTGTTCAACTTATATTATTCTGGAAAAAGGACAGATATGCATACTACACACACATATACATCTCACATTTA
>11.lm_ll_5153
AATTCATCTGATCTCTTTACTTACTCATCGTTTCTACACCGGTTCCCTCTTCCTCTTCTCCCTCTTCTCTTCTCTTTTTTACTCCTCTCTCACAAGTCCTCTTCGTAAAT
>11.hk_hk_2265
AATTCTACTTCTTAAAAGGTTACTGTGGAAATGTGAAGAAAAAGATGCTCACCACAAAATCAACATTTAGGAACTTACCATGAACCTTTTTCTTGAGGGAGTCATAGCCG
>11.lm_ll_5290
AATTCGTAAGGGAAGGTTTCTTTGTTGTCTGGAGGGTTAGTATTCCTGAAACTGGTCTGTCAGTTTAGCGAGGGCAGAGGTTACCCATAAATGCTGGCATGTGTTTGACC
>11.lm_ll_5311
AATTCCTAACAAATGATCTAATGATATGAACATGAGATCTGATTCACATGACGTTCAGAGTAAACTGTCTAATAAATACAAGGGTGATAGATGTATTAGTTAGTAAGGAA
>11.hk_hk_2315
AATTCTGCATAATCGGTGGGAAGAGATCCAAGTATCTTTGTAGCCTTTTTTTTTTAAATACTCTCAATGAAAGAGCAAAGCATTTCAGAATATATATGTGTGTGTGTGTG
>11.lm_ll_5367
AATTCTCTGTTCAGGACATGTATGCGTATAAATGTAATACACGAATAATAAGTGTTTAAGTGTAATATACGAATAATACACTTAACGTTCAGTGGTCTCTCGCAGTTCAC
>11.lm_ll_5383
AATTCTAAAGCTATCAAAACTTTGACAGTAAACTAGATAAGCTTTGAAGCATATCCAACATCAGCTTGAAGGCCACTAAATCAATTAATACATATATATCCATTAATTTA
>11.lm_ll_5386
AATTCCCACACTTAGCAAAAAAAGGTAAAAAGATTTCTTCTCCAGTTTTCAACCTCTTATTTGTGTGAACTAGGGTTCTCAACCCTCACTAACATAAAAAGTAAGAAAAG
>11.lm_ll_5390
AATTCTTTGTTGATTTACATGACAATATTGCCAAGAGTTTAGACCCTCTTCCCTCAACTAGCAACTCTCACAGTAACCTTTCCAATAGTTGTAATTGTAAAAGAGTTACA
>11.hk_hk_2368
AATTCAAGTTTTCAGACAGGTGACAATTTACTCTTTCCTCTTTTTCCCACCAGGCCGAGGGGAGATGGCGGTGACCTCTTATGACCGAGGGCGCGTTGGGTCAGCCCGGG
>11.hk_hk_2370
AATTCGCGCCGAGCGAATTTATTGTCTTTTAAACTTCTTTTCAAGCTGCTTGGTAGTATTAGGATTTCAGTTCTGATTACTACTTCGCAAAGACAAGCAAGGGTGGTGCT
>11.lm_ll_5494
AATTCCGCGAGGGGGTAAAGCTGCTAGAGGAGGCGGAGGAGAAGCTGAGTGTCGGCCTGGGAGACTCGCACCCGACTTTGGAGGAGGTGCGACTCGTGAACCTGATGGCG
>11.lm_ll_5528
AATTCGAAACAGTGTGCCATAATATCTTATTGAACACTGGGTGGACGCTACTGTGGGCGGTTTGCTCATAAAGTATTGTTACGAACGCGTATATGTAGCAGACCTACAGG
>11.hk_hk_2437
AATTCTGGGCACTTTTACCTTCAATTACCTGCAAGAGATATTAAACACACAAACTTAATGAACATTATATTCACATTTGTAAATGGACATAGAGCTTTCCTTGACAAACT
>11.lm_ll_5565
AATTCAAAGAGCAGTGACAAAATTGGTTCCAAGCTTGTCAGAAATGTCATATAAGAGGCTATCAAAACTGGAATTGACAATGATGGAACAAAGAAGGGAAAGAGGAGACT
>11.lm_ll_5567
AATTCGTAAGATCAAATAAATGTGAAAATAGAAGGAGAGCGTAAAAGATATTAGAACAACAGGAGGAAATAAAAGTTCAATTCTCTTTCAATTCTACCCCTCCTAAACCC
>11.lm_ll_5608
AATTCATATTACATACTGGAGAGTGTGGGTGACTTAGCACGGGTTGAAGGACTGGCCTCTCCCTCCCTGCCTTCAAAGTGTGGCCCCTAAGGTCGAATGCCACATGTTAT
>11.lm_ll_5672
AATTCCTAAGGTGTTGCAGTCAGACCAGGGAAGTTATTTCACTTCTCGCACATTCAAGGAAATCCTAAGGGATCTAAAGATTGAACAGAGACTGTCGAGTGCTTATCATC
>11.lm_ll_5692
AATTCCCTGCTCACAAAACACCTTGTACTGTACCTTGATGGTGAAATTAAGCATGAGACACTCAGGGAACTCCTCCGCCAGCTGGTACACCACTGACCGCCACGTGCTGT
>11.lm_ll_5712
AATTCGACTCAGGTGGGAACAAATCAGGTTTACAGCGACACCGTATTTGGTGAGGTTCTGAGCTTACCTTTTACGGCGAGTGGGAGTATGTGGGCGGCGCGGGAGGCGGT
>11.hk_hk_2512
AATTCAGCCATGATGAGCCACTTATATTTCAAAGTTCTTCATGACTCTATGAGATCAAGATATCAACATTTGTTGTGTCACAGCAAGTAATATACAAAAATAAATAGAAA
>11.lm_ll_5724
AATTCCTATCTGGGGTTAAGTCCTGGTTTGCTCTAGTCTCAGTTATTCCAAAATCAGTTAAACTTACATACACAGGATCCTCAGCAGCATCAGAAGGAACATCAGACATA
>11.lm_ll_5751
AATTCAAGGTTTACGAGAGTTGGCAAGCTTTCTTACAAACTTCCATTAATTACGAAATCAGACGGTGCATGGCATTGCTTGACGCGGCCTTGTACTGACAACACATCGCC
>11.lm_ll_5801
AATTCGCTGGAGGCTGGGTTCGGGCTGCAGCAGATCTCCCTCAAGAACTCCATCATCGAGGACGTGTGCCCGGTCCCGGAGACCTGTGGCGAGAAGGAACAGTATTACCG
>11.lm_ll_5817
AATTCCCTCTTAGATAAAAAGACAAACTCGCATTAAACGCACTTTTTTTCTTTTCCTTGTCGTGTTAGAGAATAAAATAAAAGTTTGAAAAGACGCACACACCGTGATCT
>11.lm_ll_5887
AATTCCATCACGACACATTGCTTATCTTGCCATCTGCAGATATCAAATAAGTGGTCTAAATAATTTCACACACCACATAATCAAATTACAAGCACACACTGGTGCATACA
>11.lm_ll_5960
AATTCTCCTTCAGGTGGAGCAGACGCAGGCCATCAAGGAGAGGACTGTGGCAGCCGGCATCGTCCCGCACCGCGCCCTGGACGCCGCGCACGACTTGCTGGACCACTACC
>11.lm_ll_5973
AATTCACCCTGAAAATTTTTTTCATAATACAAGGGCTACTCATCCTGGATGGGCAGCTCTTCTAATGAAGAAAAATTGTTCAAAAGCATGTCATGCCTTCATTGATGATC
>11.lm_ll_5987
AATTCTAATTTATCTTAAATATCCAAACTTTTACTGAACATTAGCCTAGAGTCTCTGCAGGGTAAACTGATCCATAAGCCCCCTCCCCGCCTCCCTCCCTCTCGGCGCAG
>11.lm_ll_5995
AATTCTCCTGCCAGCATCAACATATGGATCAGAAACATGGATCAGGAATTATAAGTGGGTGTTATCATGATAAATTATAGTGATAATTTATCATGATAATGATATTAGGT
>11.lm_ll_6012
AATTCACGTGCACACACACACACACTAGGGGCACCACACGCACATAGGATACTCACACCTATGAAAACACGCGCGTGCACACATCCATCTTGGTTTGGCTAATAGTTTGT
>11.lm_ll_6034
AATTCAGAGCTTCTTTCTGTGCTGCTGGAAGTAACAATAATAGTGTCAACTCTGGTGTTTAATTTCATTTAATTTCATTTTGTACTCTGCTCCATTGTTCCATCTTTCTT
>11.lm_ll_6090
AATTCACGTATATGACAGAAGTGTATGCTTGAGGAGATGAGTGTATAAGATAACTATGTGCAAAAGCAGACTGGAGGAGAGAGAGAGAAAATGCGAACTAAATGTGCAAC
>11.hk_hk_2680
AATTCGCGCCGTCACTCACGCGGATCCGAAGCGTGAACTGAAGGAAAGGAGAAGAGGAAGGATTGGTTGAATTATGCCGCCAGAACAATGAGCAGGCGCCGTATTCCGAA
>11.hk_hk_2698
AATTCAGTTTATCTTTTCACAACAGTATGGGTGTTCCATTAGCTATCAAACTGTCCCTCGCAGCGCTGGTGGTGGCTTGGACTGGCGGGGTGGGAGACGCCACGATCATG
>11.lm_ll_6158
AATTCTTATTTTGTGTCTATCTTCTCACTCTGATGCAATATCATAAGAATGTTGTGTTGTACAATTATTAGGAGAATAAGTGGCGGAATTACGTCTGGCAGCGCCGTACT
>11.lm_ll_6283
AATTCCCTCTCCTCCCTTTCTTCTTACCCCGCAGGATGACTAGGTGACTCGTAAGGGCGGTAAGATGACGAGGGCACCAGAGGAGGGTTTGTTATATTGGTATGCTGTGC
>11.hk_hk_2822
AATTCACACCAGTGATCCTCTTTAATTTGTTCTGAAATGTCAACCATTAGTACCTATATCTGCTCTTTGACAAACAATCAGCAAACAATGTAGCAAAAACCATAATCTCA
>11.lm_ll_6414
AATTCTCTTTAAAGAAACCATTAAAACTTTAAGACAATGAAGAAAAAACAAAACTCCTATATAATTCATATGATAAAGTAATTTTATCTGCCATAGGAATGATGAAATTT
>11.lm_ll_6424
AATTCCATATGCATGACATCCCTTACCATGAATGATCAAGAAACTTACCCTTTAAACAGCACATTAAGCAGCATGTTGGCCACAATGGTGGGGTTGCTGGGCAGAGCCAT
>11.hk_hk_2859
AATTCCTTCAAGAGGGAGGTTTCAAGACGCTTATTCATCAATTTTTGACTACCGCTTTGACCCTTTTATGGTACTGGCATTTCAGTGGGCACTGACAAGTATTGTAGCAA
>11.lm_ll_6437
AATTCCGTATGCTAAGTCACCAGATGTCTCAGCTGAGCTCCGCCCAATATTCACGTATTGTAAAATCTTGTTACTGTAATTTCCATGTACTTACACACACATTCAGCATT
>11.lm_ll_6447
AATTCAATATCAAGAAATGTGATGTAATGGAGTTTGGAAACAGCAGAGGATTTCAAGGCAATATAAACTTGGAGGAGTGATAATAAGGAAATCAAAGTTGGAAAGAGATC
>11.lm_ll_6480
AATTCAGGTTGTGTGACTGACAGCAGTCCCTTTTCTATTTCCTTCTGGTGTTCTTTTAAGCAAAATTGTCTGTTGCTTTTATGCACACAATTATTTAACATGCTTGTGTG
>11.lm_ll_6484
AATTCTATAGAGCACGTAGGGGAAGTATTTCATCATCGCAGGCAGGAGTGAAATGAGGCGTGGTGGGTCATTTCTCAAACGGCACGAGGATGGTCATAAGGGAGTCTCTC
>11.hk_hk_2913
AATTCATGAATAGGTTTGGTACTAATGTGCAGTTAAGAGAAGCTGAGGTGGTGGTGACTGGAATAGTGATTGTGGTGGTGACAGAGGATGAGGAGGAAGAGGAAGATGAA
>11.lm_ll_6582
AATTCAAGTCATAGTCAAGGTTGATTCTTGACTATGACTTAGATTTGCCTCGTTTGCCCGGATATTGTGCCATATTTATCCGCACATTTCATGTCGATGCAATGTTTTAA
>11.hk_hk_2934
AATTCAGGATTAATATTTAGTGTGCCATAGCCATAAATAATGAAAACCCAATAATACTTATTTCTTCTTATTTTGCAGGTGGAAGTAGATTATATTGAAGAAGAAATAGC
>11.lm_ll_6606
AATTCTTTTCAGCAGCAGCAGTTCTGCAACTAGGGTCTTGCCTAACCAATGAGGGCAGGCACCACAAGATGGCAAAAAAAATTTACTTAGTAAATTAGTACTTGATCAGC
>11.lm_ll_6706
AATTCCTTTTAGAGGAAGGTTTCAAGACACTTATCCTTTAATTTTTTACTACCGCTTTGGACCCTTTTCTGGGACCGGCATCTCAGTGGACTTTGCTGCCCTTGGCCAGT
>11.lm_ll_6828
AATTCTTTTCTCTAATTATAACCAGCTGTTTTCCATATATCTGTGATGGTATCCAAGAACAAATGGGACAAAAGGGTTCAGTTTAGAGGAAGAAAGTAACAGATAAAAAG
>11.lm_ll_6831
AATTCTTCACTGTTGGCTTTTTAGGTATCATCACCATTTTGTTCAATGTTATTGTTTTCCTATGCTGGTGTTAGACAAATATTTGGGGGTTGTAGGGATGAAGGGAAGAG
>11.hk_hk_3048
AATTCTGCATCATTGATGGGAAAAAACGTGCATGGAAGGCCAACTAAATACCTCTGGCCTTTGAAGAATAGTCCTGATAAGAGAAGAGGACATTTTAAAAGTACACCGTG
>11.lm_ll_6885
AATTCATAAATAGACATTCACTTGAAGAGTGCACAAGACTAGTCATATATGTGTAAAATAATGCATCATAACACAATCTTAGTGCCCCTTCCAACTATATACAGAATCTC
>11.hk_hk_3070
AATTCTACATAATCTTATCCGTTCCTTTGTCACCCACCACCACCACCACCACCATCATCATCATCACCAGCATTGTTTTGGTGTGGCCTCCAGCACGTGGCGGCAGGATG
>11.hk_hk_3075
AATTCGACTAGTCATCAGCATGGGCTTAGCAATTGGTTCAAGTGAAATCTCGAAGCGTTGCATAATACAGGCCGAAGTGTGAGTAGAGGTGCTACATGAATTAATGTTAC
>11.lm_ll_6910
AATTCAGTAAGTAGTTTAAAACTCTTGTCACACCTAGCTCATCTTGTTACCATGTCCTCAAGCCAACTTCCAATTTGGCTTACACCAGGTAATGGTCAGATCCACCTTTG
>11.hk_hk_3087
AATTCAAGTCCCTGAGATGCAACTTTATCATTCATGGGAAAAAAGGAACCTCTCATAGCGGTGCACAGGATGGTCGCTAAGTAAAATCCCTTTCCTCAACTCCCACTGAT
>11.lm_ll_6998
AATTCCCCGCCGTTGGCCAAGGCTTCCGAGACACCGCTGCGGGGAGTAATTTTGGCGAGCCCTGGTGTAGCGCACGACCCAGGAATAAGTCAGCGATGATTAGCGGCCAC
>11.lm_ll_7018
AATTCTTTTAAATTTATCAATACTCCAACAAAATTCATTGTTTCAAAATTTGAAAAAGCACTTCAAAAGTATTGTCTGCCAAATGTGAATCCAATGATCTCATGCTCCAT
>11.lm_ll_7051
AATTCGTTTTATGTATTTTTAACAAATATTTCAACGTAATCCAAATTCAGATTCCTATTCGTCCCGCACAGCCAACACAGCTAAGTCAGACAGCCAGTCATTTCCCTTGT
>11.lm_ll_7077
AATTCAACCATGAAATTCTGCGGCAAGTCAACGCCCTTGCCCATCGCCTGCCAGTGCTCAACAGTGACAAATTTAGAGGAGAATTTTATAATGTGAGTGGCAAGTTCAAG
>11.lm_ll_7082
AATTCTGGATACTGTGAAGTTTGCAAAAACTGACCATTAAGGTTCGGTGGTGGTTTACCATCACTACCTTCATTAATGCTTCAGTTCAAAACATGAAACATTCCTATATC
>11.lm_ll_7086
AATTCAGTGAAGGTTATAGAAAAGCTGTCTCTAGACTACATACAACAAGGGATTATTTATAGAAATAGCCTCCCAAGACATTCTGTATACATCGCCCTCTCGAGTTTTGC
>11.lm_ll_7122
AATTCATTATGGTAGTGAAAAGTCAATATGAACCCCATTCAGTCTATTTACTTAACCTGATCTTTGTAGGTCTCTCATGAAGTCTGTCACCTTGGAAAGCAGTACCTGCA
>11.lm_ll_7134
AATTCCTCAACTGTTTGAACTTCTCAGTAATTTTCTTTACGCCTTGACGAGGAGGCGCTGCATCCGGCTGTAGTTGGCAGGCTTTGTTAAGGACCTACGTATCTCCAGAA
>11.hk_hk_3200
AATTCTGCTTACGTCCCCCTTGTTATAACCCTCATACCACTTAAGGACTTCTATCAGGTCTCCTATTAAGCTACGTCTCTCTAAAGAATGTAAATTTAACAGCTTCAATC
>11.hk_hk_3230
AATTCCATTCTGTATTAAACTGTATAGATAAAATTGTAGCCTTAGTTGTGTATCAATTCAGATAACTCATTGCCTTTCCTCATATGTACTAGTAATGCTAATGTTTCCCT
>11.lm_ll_7227
AATTCACATTACAACAAGCGCCGGCTCCAGGCATGCACCGTCGGATAAGGTCAGGGCGACGGGACACGAGGATAATAACACGGGATCATGGTCCTATTGAGAGGGCGTCG
>11.lm_ll_7255
AATTCGCTATTTTGGTGTCATCAGCAAACTCCGATATTATACTGGTGACACCCTCATCTATGTCGTTAATATAAACAAGAAAGAGAACAGTTCCTAAGATTGATCCTTGT
>11.lm_ll_7315
AATTCGTTGCTTGTTGATCTTATTATCAGAAATTGAACAGCATTTGCCTGATATGAGAAAGAGAGAGAGAGAGAGAGAGAGAGAGAGAGAGAGAGAGAGAGAGAGAGAGA
>11.lm_ll_7321
AATTCAGAGTAGCAGACTTTCCAGGGAGAGCAGCCTGAGGTGTTGCCACAGGAATCTTGGAGTTCCTGGGACTGGCAGACCTAGGAGGGGTCAGCTTCTTCAGGTCTGCC
>11.lm_ll_7344
AATTCCAGCATGGCAATGAGGTGTTAGTCCTGCTTCCCAGCTCCTCTAATAAGCTCCTGGTTGATTGGGTTGGTCCGTACAAGGTTCTTGAGAGACAAGGCAAGGTGGAT
>11.lm_ll_7356
AATTCAAATTCTTTTCTTTCTCTCTCTATTTCCCATATTTGTCTAGTTATACCCCTTACGAAACCTTAATAAATTACACTGTTATTTTTTTATATGCATTTCAAAGATAA
>11.lm_ll_7358
AATTCAGTGTTTGAGGCATTGAACAATAAGTTTGTTCTGCTCCAGTCAAAAATTTTAGAGAGCTCTAAAGTCAAGCGTTCTGTTTCTCCCCTAAGTGAGCTGTTTTCTTC
>11.lm_ll_7366
AATTCTTGTCAAACTGTCACTACAGTAATGAAAACATCCTTGAAAACCTATATAACTTTTATTACACTCTGCTAAAAGTTCCGGAGATAAGACGCCGAATCGTTTGCGAA
>11.lm_ll_7371
AATTCCATAGCTCTGCAGTGCTATTATGATGACTAACAATGTGCAAGATTACTATGTAGATAAACATGTGTGTTGTAGTTATTTTAGTGTGTTAGTTAGGACGCCATCCT
>11.lm_ll_7396
AATTCCTGGCAAACCCCCATGTTGAAGATGAAGAAAATCATGCTTCCAGGAACCCTGGTCTATGCTGATGTATCCACCTATGCTGTTTGCCCATACATCCCTGTGAAGCA
>11.lm_ll_7435
AATTCGTGAAACCCACTGGTAAGACAGCTGAGCAAGAAGCCAAGAAACAAGAAGTCGATGAAAAATGTAAAAATCAGCAGCAAAAAATAGGAATTATAAAGATTATTAGA
>11.hk_hk_3326
AATTCGTTAAAAGAATAAGAATGGCATTCTCATATTTAGATGAAGGAATGATAAAAAAAGTTGTTAATTTCCATAAGACCAAGATTGGAATATGCAGCAGTGGTGTGGTC
>11.lm_ll_7466
AATTCAAGTTTTGATGTATTGGAACTAGGTTTTCCGAACAATGCTTGCATCCTGCTTGATAAGCATGGCAAAGGAAAATTAGGCAGATATTCAGGAGTCTGGATTGAAAG
>11.lm_ll_7499
AATTCTAGTCATAGGAAGTGGAAATACAGAAGCTGGCAGGGAGTTCCAGAGTTTACAATATTCTGTTTACCTTCATTCCAAGTACCCCACTCTCAAACAGTCTATTCACT
>11.hk_hk_3347
AATTCGTGGCTGGTGCGGCAAGAGACTTGTAGATGTGACAGAGATGTCGAAGTCCAGTAAGTGCCCATGAGAAGCGATGGCAGTGGCCCCTGTGACGAGCAGCACCACCA
>11.lm_ll_7508
AATTCCACTGCCGAGATAAACCGAGCAGGTAGAAAAAGAGATGAAAACTTATGTAAAAGTGTGACGCTGATTTACTTCTCACTGCTTTTAATTTGGCACCAGCTAGGAAA
>11.lm_ll_7566
AATTCTTGTTAAACTACCACCGGAATCGTGAAAACACCCCTAAAAATTCAGCAACTCCCACAACAGCCTTTATAAAACGATCAGAACAAATTTATGGATGAGGATGATAG
>11.lm_ll_7589
AATTCAGGCGTGGCACTTCCATTTAATTGTTAACTTTCTTAGCGTAATAACTGTAGTCTTAACTAAACAATTGGTATCTGTTCATGACTTGGAGGATCGGATTCTCAAAC
>11.lm_ll_7657
AATTCTCGCGCCACTCCTTACGCAGCCGCTCGGCCTCAGCGGGTAGAGTGAGGTGTCGCTGTTGCGGCGTGTGTGGATGGGGAGAGTGTCATAATAAGTTTGTAGAAAAT
>11.lm_ll_7661
AATTCAGAAAACATACATAAAATTTTTAGACATTTTAAATTTTATCGATAGCTATGTAATACGGAAGTTCAGACTTAGGTACTGCAGCACATAGCAATAGGATAACAGGT
>11.lm_ll_7683
AATTCAAAATATTACAACACATCGATGAGGTGGATATTTAAGTGATATTTAATCACATCATCATATTTAATTTATAACTACCAGTGTTCCTCATAACTACTTGAACATTA
>11.hk_hk_3416
AATTCAGTCACAAAGAGATAGCATCGGGCTGGACCAGGGGCGTGTGTGAGCCGTGAAGGTATGTAATGGTGAGCGGCAGCATGTGAGGCAGGTTCCCCCCTGGCTAACCT
>11.lm_ll_7725
AATTCACTGAATTTCCTCCTAGTCCAGTTTCCATGTGGAATATCAGGTAATGCTGGGCAGGTGATCATTTCACAGACAGGAGCTTTGCGAGACCAAGTACCATCAGCTTG
>11.lm_ll_7747
AATTCTGAGAGATCAACAAAGGATTCTGATAGATAAATAAAGCATTCAGTATTTTCAGAAGCAAAAGCACCCATGATAACTCAATTTCTTAACTTATTATAATAGAAGTT
>11.lm_ll_7773
AATTCGGCATCGATCAGAGACTGAGGCAGGGACTGAACGGGACGTGAGCCCGAAAAGCCTGACTCCCCCGGACGAGCCGAAACGCGGCGAGAAGTGGAAACGAACTGACC
>11.lm_ll_7797
AATTCCTTGGGTTCATGGGTGATGGCTCGAGTGTTCACTTGAGTCTGGTGGGGTGGCTGTCAAAGTGCCTGTATGTGGCTCACTTGACACAGATTCACCTTATTCATGAG
>11.lm_ll_7804
AATTCCCTGTCCAATCACCAATGAGGTTTCCGAAGTAGCTGAAGCCAGTTGCAAACTAGGACTGAATGGGTTGTATAGCAGGGGGAAGCCAGCACACAAGCAAGCAGCAT
>11.lm_ll_7814
AATTCTCACTTGTCATAAATACATTAAAAGAATTATCTGGAGTATGAAAGAGGACAGTTTTCAAATGGTATAGCTTATGAAATGTAATATATTCATTGATACAACAGATT
>11.lm_ll_7815
AATTCGCCATCGTCAGACTCCTCAGGAATAGTGCCAGGTGCCGAGATGCCCAGCACAGCACCAGTGCAGTAGACATGGTCCCCATCAATGTACCACTTGTGGCGGATCAA
>11.lm_ll_7826
AATTCATCGTTAATAAATGCACCAACAGCTTCCTTCAACCCACAAGCCTCGGTCAACAGAGAATAAAACACTGATAGAACCAGCACAACACACACTTACCTGAGCGCAGG
>11.lm_ll_7840
AATTCCACTTAACTGGTATTTCATCATTTTCCATTATATTACTGAAGCATCTTGAGAGGGTTTCTATATATGTTTGGTGTTCTATTGGAGTTTTATATAGTTTGGCTTCA
>11.lm_ll_7846
AATTCGTTATTTCCTCTCCCCGTGTCTCTTCCTTCTTAGTGTCGTCTTCGTTTATTTCGTTCTGATTCTTTCCTCCTTCTCTTCTATCCATCACATACTTTTAGCCTTTT
>11.hk_hk_3494
AATTCACGGTTTGTCACTCTAACCATATATACGTACACAAACACACACACTCACTCTTCCCATTACTGTGCATATACACGCTTATCTGCCCCTACAAAAGTACACAAGCT
>11.lm_ll_7908
AATTCTTGCATGAGAGAAGGGAAATGAAGGAAAAAAATTTAATTACTTACTAAATTATTACAACATAGAGAGACAAACATTGAGTCCCACAGCACACCTCATGCTTTATA
>11.lm_ll_7913
AATTCTGCAGATGGGATGAGGTAAGTGATACTTCATAAAAAGGCACATATTTCTCAAGAAAAGTAATTAAAACCGACCCATAGTCAACCTAAGCAAGAACTTGAGTATTG
>11.hk_hk_3533
AATTCTGTCCTCAGTGAGCAGTGCACGGGGGCGTAACTCAACAATACTGATTCCTTGGATGACGCTAGCACCCATATCTATATTAGAAAATACGAGACCGGAGTGAGGGC
>11.hk_hk_3534
AATTCTCTTCATTCTAGCTCCTGCAGGGAGATCTGTGAAGTTAGGCTAACCATATTGTGCTGAAAATCTGAAAAGAAAAGAAGTAAAAAAGTAATGAAAATTAAGAGTTG
>11.lm_ll_7956
AATTCTGACTAATAACAGTCTTAGAAATACAAAGTCTCTCTGAGGTATTTAAGGCAACTTAACCTTAAAATGCTTTATAATTATGAGGAATACATGGTGTTGTTAGTTTT
>11.lm_ll_7986
AATTCGGCCGATCATCTCTTTGGTCTTTAAAAATGGTGTTGATGAAGTGACACGGGTTTTTTAAGAGTGTTTCTACCGTTCTCGTGACAAAATAACAAGATTTCTACATT
>11.lm_ll_8000
AATTCTTAAATACGAGATATTGCAGTAGTGAGAGGTTGTATTGGTGGTGGTGGTTGTGTTGGTGGTGGTGGAGGTGACTACGCGGTGTATGTGGGATGGTGATGACATAC
>11.lm_ll_8041
AATTCTGAGTTCCAAATAAGGTGGAGATCAGATTAGTAAAGTTAGTCTCAGTAGGATATTACAGATACGAGCTTGATAATGAGAATATTAAAATTATGCAATTGTTAATG
>11.lm_ll_8051
AATTCTCACTAACATTTACATTTTGTCTCATTTTCTTTCACTGCAACATTTCAATTTTAATTTCTGAACACTGTATAACAACACAACCACATTACTTACCTATCACAACT
>11.lm_ll_8071
AATTCTATATCATCACCAGGAAAAACACTTGAGAGCCCGACTAATCACCTCTGTGTCCCTTAAAATGGTGGTGGTGAGAGAGTAAATGGATTCAGTATGAGGCAAACGTT
>11.lm_ll_8128
AATTCTCAAGAAAGTAACATGTTAGTGCTGCCATTCAAGAAATGTATGAGTTCACCAAGAGTAATTGAGGGAAAAGACAAAACTCAGCCTGATAAAGTAACTTACAGACA
>11.hk_hk_3616
AATTCAGCAGCAGTTTAAAGAGATGCAAGAGATGAATCAGTAATCACTGTACACAAGTCAATAGTTTTGTTTATAATCTTTCTTTCTCCATGTATTTCTTTATTAATTTT
>11.lm_ll_8182
AATTCTTATTTCTTGCGCGACCCTTGTTTTTCTCCTTTTTTTCTTTCTCTTTTTTCTCCTGGAGTGAACTGCTAAGGTGAAGCCCCTGTCTCGCCTGCGTTGGCTGTCTC
>11.hk_hk_3638
AATTCTGGTCCACTTCTTTCACATAAATAAAGCCTGTATGGGTAGCTAGATGGCAGTCCATCAGAGAGTTCAGTACAGTTCAGAGAGAGATCAGAAGCAGTTCAGATCAG
>11.lm_ll_8210
AATTCTGGACAAAGGAATTTTCAACTTGTATATGAGAGAGATGTCAGTTTCTATAGTAGAGGATGTAAACGAGTTTGGTCTGGAAAAACTTAATGGAGGAGTAGTAGATG
>11.hk_hk_3653
AATTCTGCTTTGTGTAGTGATGGGACATGGTTGACCAAATGACTCATGGGTCATGGATTGTTATGACCTGATTGATAGTGACATGCACATTGTGTCCTGTCAGGGCTTTG
>11.lm_ll_8221
AATTCTAAACAAAGTCAAAGTCAGTGTATGTAGAAAGTGATTAAACTTCCCATCTTGACAAAACCATACAGCCAGTCATTCTTATACTCTTAATATTGTGCACAATGATT
>11.lm_ll_8267
AATTCATGCGAGAAGATAGGTGTTGCAATATGTGGTGACTATGTAAATGGAGGACAACTTGAATTTTACAATGAGGGTCTGATAAGCACTGTACAGCTGAGAAGTCTGAC
>11.hk_hk_3670
AATTCTTCATAGCTGCTACATTTACACATTTATAGCTTGGGCCAACAAAGGCTTACGCAAATAGTATAGTTGTTATGTAGAAAGATGTTATAGCAGACAATGACTTTGGT
>11.lm_ll_8273
AATTCATGGGTGGTGGTGACAGTGGGATGCATGAAGTGGTTATTAACTGCTTTGTGTGGATCAGGTAGTCTTGTGCAGTGTTCTTATTGTGTGCTTAAGTTCACTTCTTA
>11.lm_ll_8290
AATTCTGACAATCATGCAGCATGACAACAGTCAAGCAACTTTTAGTCTCGAGAAAGAAGGAAGAGACACAAGACTGATTTGGCTGACAATTATCCATAGTACAATTAGCA
>11.hk_hk_3692
AATTCAATATTTGGATATTTAGAGTTTAGATAGCTAAGAAACTTAAGGATGTGTTGAGTGTTTATATAAAAGCAAGGTGTCATCAACGTATCTCCTGTAAAACATACGTT
>11.hk_hk_3710
AATTCTAATACATGGTTAATTTAATTACTATTTTCAATTTACTGTTTTCTTGAATGGAAACTTATGGAAACTAAAACCTCAAGTCTTATTCATATTGCTCTTTTCATTGC
>11.hk_hk_3725
AATTCTAATGATCAAACTAGTGGTGCTAGATGAATACTGAAAATTCTAATGATTAAACTAGTGGAGCTAGATGAATACTGATCACTTTATTGTCAAGAGCAACTATTTAA
>11.hk_hk_3728
AATTCAAGCCCCACTCAGGCTGAAGTCTTTTCACTTGTCAGACATTGTTGCTCCTATGAACAAGGGGTAAGGAGTTGAGTTAGCCACTTGGTCTTTCTGCTGATACAACC
>11.lm_ll_8503
AATTCATTAAATAACAATCACAGCCTTGCCATCTTTTTTCATGAAAAAGTGGAAGACACTTGTGAATAATGATGCATGGTGACATCATCACACTAAAAGCAATGGTAAAT
>11.lm_ll_8538
AATTCCATCTATCTGCCAGCAGCCTCCAAGCTGATGATAGAAATGCGTTGGGATTTATGCCTCATAACAGACAAACACGATCTCTCAATAATCTCATAGATCCCCCGAGT
>11.lm_ll_8635
AATTCAACTTGTAACTCTTGTTATACCCACTATACCACTTATAAAGACCTCTATCAGATCCCTTTCCAGGACTGTGAGTGGAAGGGAAAGACTTACATGACAACCTAAAC
>11.hk_hk_3839
AATTCAAATAGAGAATGGTGAAGCTTCTGCCACTGCAAGGCTTGTATTTACTTAATTTTGGCGCGAACCTCCTGAGCATCGACCAATCAGGAGGCTGGAACCCAACGCTG
>11.lm_ll_8654
AATTCCCTGTCTGCTTCTGTATTTCCTCCTGCCTATGACTTACATTTTTTTTATTTATTTATTTATTTTTCACGAATAACATAACAGGAGAACAAGGGAAGCCGCAACAA
>11.lm_ll_8722
AATTCTCTTCATCTCAAATAGGTGACATGTGAGTTGATTAGGTAATAAAGATTTAATAAATTGATGCATGACACAGACCAAGCATCTTTTCACATTATAAGTATACTCAT
>11.hk_hk_3871
AATTCTCTTCCTCTATTGCAGTAATCATCTGAAATAATCAGAAAAACAGACTACCTTTAAAAGGAAAGCAATATAAATGTGACAATGATCTGGTTTCTAGTCAGTTAAAA
>11.lm_ll_8724
AATTCCGTCTCAGCACAGGATGCCAACTGCGTGAGGCATTCCTGGTCACGCAGAGAACCCAGGCAGACTTGAACACACAGCCTTCACTTCGCTCCCCCAGCCTTGACTGC
>11.lm_ll_8746
AATTCAGTTATAATGATCAAGCAATCTTCATGGCTTAACGTGATGATTTCCTATCAGAGAAAAGAAAATTCTAGTGTTTATTTTATGATATTTTAATGAATTTCCTGGTA
>11.lm_ll_8748
AATTCTGCCAAACACTTGCAAAGCTTTTTCCAGCTTCGAGAGTGTGGAGGTGTCACGGTCTCTTAATTGGGTCTTAATTACAGCCAATAAATTCTTTATTGGAGAAGTAT
>11.lm_ll_8751
AATTCTGGGAAGAGACAAGAACTTCACAAGTGCGCCAGTTACCTGAACCACTGAGAGAGGAGAGGGAGTGAGGAGGCGGGGTTGTGGCCTCTACATCAGCATAGCCTGCG
>11.hk_hk_3897
AATTCTGCAACATCAGTAGCAAAAACACTCATGAGGACTTAACAAATCATCTATGTAGCCTTTGAAAATAACCCATATGAGAGCATGAAACAGTCTTTCTTCTGCCGCAG
>11.lm_ll_8775
AATTCCCTTCCTGGTTCTGTATTTCCTCCTTCCTATGACTTCAACTCTTTCAAGAGGGAGGTTTCAAAACAGTTATCCTCCAAATATAGATAACTCTTTTGATCTTGCTT
>11.lm_ll_8791
AATTCCGGAGTTTACTAATATGATGATGATGACGGTGGTGGTGGTGATGATGGTAATGGTGATGATACTTGCTCCCGAGAACACCAAACCTGTTCTTGGGACACATCACA
>11.lm_ll_8794
AATTCTGAATCGCATTGCTCTCACCACGGTTATCTTCAAATGCCACAGAGGTGATTAGCCGGGTTCTCAAGAGTGTTCATAACGTATAAATCTTGTTAATCCGTCAATAT
>11.hk_hk_3924
AATTCTCCTTCTCAGTTTTGCTGGCCTGAGTGGCATCAGCGACGAAAGACAGTCACAAAAAGAGTTGTGGGCAGTTTGTGTAGGGTTGCCGGGCTAACGCACAGTAGACA
>11.hk_hk_3926
AATTCCTCAACAGCATTCTGATCAGTGCGGGTGGCCATGAGGGGTGCCTTCACTCGGCCCAGCTCAGGCATGTTGTCCTTCATCCATTGCTCCACAAAGGTCTCACACTT
>11.lm_ll_8855
AATTCTACAAAGTTCAGGAGTCTGTATTCAGCATTATCACTAAATGAGATGATTTATGCATTACTGAGATTCATTAATGTTTACCTCACTGCCTCAAGTTTATTAAGGCC
>11.lm_ll_8877
AATTCTCATAACATTGCATTTCATATTTGCAATTTGACATACATACTGATATTTTTTGCTTGATAATGCAGGGGAAAATTAGATCAATATATATTACCTTAGAATTTTAC
>11.hk_hk_3946
AATTCCTAAAAGATAATGGGATTGAGGTCTTGGATTGGCCATGGAACTCACCAAATCTCAATCCCATTGAGAATGCATGGATCTACATAAAAAGGAGGCTGAGCACCATG
>11.hk_hk_3949
AATTCTCAGACGTTTTGGAGTCTCCCGCTGAAACACACGTGGATGATAATGAGAGGTAAGCACACCTGTGTATCTGAGGGGCGTTACAGTCCGCTCTTTTGCGTCACCAC
>11.hk_hk_3955
AATTCTACATCACTCACATTTCCAACACCATCATCAATGCCAAGATTCATTAATAATGCAATGCTAAACTATTACATATACAGGAGCACCATTAATATTTCAGGTCAAAT
>11.hk_hk_3961
AATTCTACACTGTCAGTAGCAAAAACGTCCCTGAGAATCTGTAGTATAATCCTCTGTGCAGCCTTTGTCAAGCAGTTCTGGTGAGGGACCACAACGTTTGAGAGCATGAA
>11.lm_ll_8959
AATTCTGCAGGGTAAGAGACAAATGCCTTAAAAACAGGGCAGCTGAGAAGTGACTGATGACTTAACTCCTTCATTGCAATATACAACACCTCACAACACTCAAAGCAATG
>11.lm_ll_8963
AATTCCAGTTTTTGAGGCAACGAACGACGGAGTTTGCTTTGCCACAATCACAAATCTAAGATCACGTCAAGCGTTCTATGGCTTCCCTAAAGGGTTGGAAAAAAAAAAAA
>11.lm_ll_9035
AATTCCCACCACACAACTAGCAATATTATAATTCTTAGGTTTCTTTTTGTCTTTTGGTTTATCAATTGTTGCCAGTTAAATGCAAGCAATCACTTTTTTTGTGCCAGGTA
>11.lm_ll_9041
AATTCCCTTTGTTGACTCTTTTCGCTAACAAGACGAGAGGGAGGAGTTGTGGGTATTGTAGTGGACAATTTCCTAGCAGTTATGACGCACCGGCTGCCTGACTCGGCCCG
>11.lm_ll_9044
AATTCTGTTTCTTCTTACTAGTCACTGTTGGATCACTTTTTTGATACACATGTATAAGCTTTTCCTGCTGTGTTCTGAGACTGTCACTGACTGACAAATCTGATAATCTA
>11.lm_ll_9056
AATTCTCCTTAAGCAAGATACTGTTTTCAGATCAAAAGGGCCTTGCTAGTGCATAAAATATATGAATGAGTTCAGTTGTTCATTTATTCATCTTACCTCAAAATTAATGG
>11.lm_ll_9061
AATTCCTAACTGCAACCTTTATTTTGTTAGATATAGCAGTGCTTTCAAATATTTCCGTGTTTAAAAGGCTTCAGAACACCAGCAGCAGTGACCTCCCAGACGCCGGCCAG
>11.lm_ll_9064
AATTCACATGTAGGCTGAAACAAACCCATTGGAACAAACATTTCTTACCTTCACGAAAATTTATACTATCACTGCACAACAATAATACGCATACAAACATACAACACTCA
>11.hk_hk_4035
AATTCCTAGGAGAGTAAATTTGAATGTAGTTCTTTGAGGAATAATAAACTTTGCTTTACTACACAACTCTTTACTAACATGGTTTATTGTGCTGTTGAATGGAAACTATA
>11.lm_ll_9129
AATTCATGAAAGACTTGAAAACTGACCGAGGATATCCTGCTGAGGGAGCCACTTGGACAGTCGCACGTTAGGGGGCAGGTCCTCTATGGTGTCCTCATCCCATTTCCAGA
>11.hk_hk_4063
AATTCATTTGAACTTGGAATATTCATAAATTAACAGGCTGTCATTCCATAGAAATACATTCAGCAGTTTTTTTGGAGCTTTAAAAGGCTTCTCTGCTCGTGAAAAATTGA
>11.lm_ll_9166
AATTCACGAAGCGTGGTACTTCAGGCGATGTTAGTTGGAGCCCTGTAAGCGTGGACTGGTGGCATTCCTTCTTCGTTTCGCACCCAGGTAAGGTGTTGTGCTGCTGACAT
>11.hk_hk_4090
AATTCAGATTAGATAAGTAAATTTTCTTGGGATTATGTATTAGTCAATACACCAATGATACACAACATATTTTGATGCAATACCAACACTACTTTACACTACTTTAGGGA
>11.lm_ll_9205
AATTCACTATCTAAATTTCATATTGAAGACTAGCCAGTTTTGTTGGTTACAGTAGAGTACAATAGGGTACACAGAGATTCTTACCCTTCTGGTTTTTGTCATGATGAAAC
>11.lm_ll_9232
AATTCCTCGAGTGACGCAGCCTGTCTAAGATTTCATTCTATTAACTTAAACTGTCACTACCCTACTACAAGAGTAAACCGCGCCCTAAACCAGCTGCAAATTTCATTCGC
>11.lm_ll_9251
AATTCTACACCATCATTGGGACAAAACATTCATGTGAACCTAACTAAAAATTTATTAAAGACTGAATAGTTCTAATGAAAGTCTGAAATATAGCCCTAATATTTTTTTTA
>11.lm_ll_9269
AATTCAGAGGTAGGCGCTATTGGTAAGATTTACCCTAACCTAACTTAACCTACTCGCATCACCTAACAAAAATTCAGTTTTATTATAGTTTAAGCCATTACACACTACGT
>11.lm_ll_9286
AATTCCTTCAAGAGGAAGGTTTCAAGACACTTATCCTTCAATTTTTGACTAACGCTTTGGACCCTTTTTATGGGACTGGCATTTCAGTGGGCATTTTTTTTATTGGATTT
>11.lm_ll_9301
AATTCCTTCAAGAGGGAGGTTTCAAGACACTTATCCATCAATTAGGAGGAAGTAGACACCTGCCGAAACGATAATTACTCCCAGTGAGGTCTAAAGCACTGTTCAGGGGG
>11.lm_ll_9316
AATTCATTAAAGGAAACTGGTGAGAATATTATTAAAGCATAATATGACAAGTTATATCTTTCAGAGCTCCAAATGTCTGTGTGTGTGTTAGAGAGAGAGAGAGAGAGAGA
>11.hk_hk_4159
AATTCATTAATGACAAAATTTCCTCATGGGTATCTGCTGTTTTCTCTCAAACCATTAAACTTTTTACTGGTCAAATAAGCAAAAGCTTGCACACAAACTTTATTATTATA
>11.lm_ll_9337
AATTCATTAGAGCGAGTTTGGTGTCACAACAGGCTTAAGGTTCCCCTCGAGAGTGCGTGTGTGTGTGCGTGCCGTGCGGTAGAGCGGCACGGGCGAGGCTGCGGCCATGC
>11.lm_ll_9365
AATTCAAAGCCAAAGCGCTCAGACTGATGCGACCACGCTCATTTGATTAAGCGAAAACAACCTATCTCTGTCTATATCTGACATTTGTTTCTAAAAAAACTTTTCTAAGG
>11.lm_ll_9368
AATTCAGCAGAAATAATCCTGGAACCATACAATACCACTCTGCTTCTCTCAATGCATTCACACAGGCAAAGTTCTAATCAAGCATGAAAAAAAGTTGTTTAGGTGTAAAA
>11.lm_ll_9393
AATTCATCTAGACTACGGTGTCCAATTCTGGTCACCACAGCACAGGAAGGATAAAGGTCTATTAGAATCAGTACAAAGGAGAATGACTAAAAGGATACAGGGGATGAGGA
>11.lm_ll_9414
AATTCATCCTACATAATTCACTATATCTATTCACATTTATGGGTATCACTGTATGTCAGCATTTATTGCCTGATGGCTTTGACAGCAATGGTAAAGCTACAAGTATTTTT
>11.lm_ll_9453
AATTCTGTGCAGACACTTGCATACTATAATATAATCAGTCCTGTCCATTATAAGACATACAAGTGTTGTGACATTGTACTGTTGGCGCACTGGTAAAGACCTGCCACTGG
>11.lm_ll_9456
AATTCTGAACATTGTTGGCTAGGTTTTAGGCTGCTTGATATTGTTACTCCTAAATCAATTTCGTTATCTATAACCATTCATAATATACTTTGCTTTCTTGTTTCGATACC
>11.lm_ll_9494
AATTCTGGCGTGTGCGTGCGTGAGTGCGCGTGTAGCAGTGCGTGTGATAGGTCAAAACTTAAGGTCTAGTGTGTGGGTGCAGCGATGTGAGACCGAGGGAGTCGTGCTGT
>11.hk_hk_4229
AATTCCATAATAAAGACCAATCATCAAATTAGCATTTAGTGACCCAAGATCCTTAAATACAATGAATATAATATCCTCTTAAAATAAGCATGACAGCAAGCATCCCAAAC
>11.lm_ll_9507
AATTCATAATTTCTTATGGAAAGTAATTGACATTTTGAAACAAAACGTTGGAATAAAGCGAGTCACACACGGGAGGTGCTGTTGTCAGGAGTCCCATTGTTTCATAGTGA
>11.lm_ll_9513
AATTCTGGAAGTTTGCCTAAAGAACTTACACCGGGCAAGGTAAAAGAACACATATACAACACTCCGCTACCGCTGACGCCGCGGGAGGAGGCTCTGCTGAGGCGGGAATC
>11.lm_ll_9519
AATTCAATGTTTACCTTGTCTCTTCACCAATGAAACTACTGTTTTAAGTAAAGTAACATTTGACTTTGAAAAAGTAAAACTTCAACATGTCCATGTTCCAAAAACTAAGA
>11.lm_ll_9539
AATTCCATTTGATTTATATAGTCTATAGTAGATACGTTTTTCTATGCTCTGATCTAATATAATTTTTCCCCTAGATGCTTCTCTTGACCGGCCATTCCCAGGGCTTCACG
>11.lm_ll_9549
AATTCAGTACTTTATCTGTAACTGAAGACATCTCACTCCTCTTCCCCCTCATTCTCTCGTTCATTCGCCTCGCTGCACGGGTAGATAGATTACATTACTACTGTTACTAC
>11.lm_ll_9589
AATTCGAAGGACTAAATTTCAAGGACACTGCCAGGTGCATGTCAAAAGTTTTTAAATGAAAAGTCTATGACAACTGAACAACTTTCTCTCTCCACATGCATCAGTGCCTG
>11.lm_ll_9608
AATTCTAATAAGAAGATATGTAGATGCTGTAGATAATGAAATTAACTTCTTAACATTTAACAGAACATATTAACATAGTATACCAGAAGAAGCATACCATATTAGAAAAA
>11.hk_hk_4291
AATTCTTACGTATATTTGAGGGCAGCAGTGTGGGAGAGAAGAAATAAAGATAAGAGAGATAGGCGTAGAAACTCGGCTGGTGTTAGTATTCACTTGGAGAAAATAACTGG
>11.lm_ll_9625
AATTCCCTGTTCCGATGTGTGGTGTGTCAGTGGTCTCAGTTCTACCTAAAGATCGGTCACTATGAGCTCTGAGCTCTTTCCGGAGAGAACGGCTGGCTGGGTGGGTGACC
>11.lm_ll_9632
AATTCATATCAGTTTCCTGTAAGTCCCTCAAGAAGCTTACAAGTCAGAGGGAGTGGCTGTGGGCAAAGGCAGGAAGTCAGGGCCGGAATTGTTTTCTTCCATGAGACCTA
>11.hk_hk_4297
AATTCTGTCTGCTCCTGTGACAGAGGGTGACTCTCTGCAGTCTTGTCTTGTCATGTTGCTGTAGTGCATTCTAATGGGAGCAGACACCGTTTTCTCCCCCTTTCTGCCTA
>11.lm_ll_9668
AATTCTTAGCTTTACGGAGTAACGTATCAGTGACTGTCTCACACACTTCCCATCACAATCCATTCTCTCACATCTGTCTGTCATGAGCCTCATGTTCAACAGTTATGGAG
>11.lm_ll_9678
AATTCCGGTTCTGTTTGTTAATATGAAAAGATGTTGAAAGAAAGAAAAGTTTAGGGCTTTCCTTCCCTTCCTCTCTCTCTCTCTCTCTCTCTCTCTCTCTCTCTCTCTCT
>11.lm_ll_9692
AATTCCAAAAATATGCCTTTTGAGTGTTAATGAGCTTGTTAGGCAACAAAGCACTAAATAGCATGGAAAACTCCCAATGTGGGAAAACAAAACAACATTACCAAAAACTT
>11.lm_ll_9711
AATTCCAGACAAAAAACTGTTTCAGGAATGGAGGAATGGAGTTGCCTTGACAGACGTTGAAGATTCCTAGTCCTAGTGTGTCGTCAGGAGGGTAGGATGAAAAGTATGGA
>11.lm_ll_9712
AATTCCAGAAGCAACTCAGCTCCCTAAGGTTCACTTTCCGTGATGAATGTTACATTCACGTCATTTCAGTCCATCATGCTTGCGCCTCCTTTTAAACCTACCAAACCTTT
>11.lm_ll_9722
AATTCACTGCCCAGTTATCACCAAAGCTGCGGTCGGGAATCCCAGTGAGAGTGCCTGAGTGTGTGTCTGAGGCTCGCTGGACGGCCCCAGAAATGACTGAAAAACTAGAT
>11.lm_ll_9762
AATTCATTTGCATTCATGTGGATATTCATGCTTATTCCTGATGAGCATATTGAGACAACTGGAAACAGCCGATCAGACACCAGTGAGCGTGGCCTGAGGCAGGGCACGTG
>11.lm_ll_9786
AATTCAGGGGAACGTTTGAAGTCAACCAAGAGAACTTTAGAGTCAGTACCGGTATCGACTGACTGACTGAATGAATGAATGACTGGTTAGCTAATTCAGTTCTCCACAGA
>11.lm_ll_9797
AATTCATTGGTGGGATAATGAATTTCTTTTGAAAGAGGTGGTTAAGAATTGTTTAAGATAGTACTCAATGGTTTGATTACAGTGAAATCCAGATAGAAGTTGCTCAAGAT
>11.lm_ll_9798
AATTCATTGCTGAGAATCAATTAGAAGTAAGAAAAATATACAATACAGGATCAAATAAAGAACATTTCCTACTGCAGGAGGCAGGACCTTCGTCCCCCCCGGTGGCCGCC
>11.lm_ll_9803
AATTCAGCAGAATTATCAGAATTTGAAATGCAGTGAAACAATGAGATCATGATAACAAGCAAGAAAAATGACAGCTGTTTGAGTGGTGGGGTGTGACTAAGCAGTTTGGG
>11.lm_ll_9822
AATTCAGGCAGAGGCAATGTGAACGAGCTAGCTGAGTGAAATATGATATAACGATAAAGAAGATGAAAACAAAAATTTATTACAAAAGTGGTATGTTACAGAAAATTGAT
>11.hk_hk_4431
AATTCACTATTCGGTTATCTATGTGTTTAGTATCTTATTTAATTTAAAATTTGTGTCATTTTGGTTTCTTCACAGTAGTCTGCATCACATTGATCCATAACGTGCTAAAG
>11.lm_ll_9960
AATTCACTCTTCGATAAGCAAGTGGTGAATGCTTCCCCAGGAACATATTATATTATGCACACCATCCGGGAACTCAGGTAAATGTGAGCAAACTTTTTACGTTCTCTCTC
>11.lm_ll_9964
AATTCACTGTCAAGTTTTGACAAACTCTAAGTAATATATATTTTTAGTGTTACTGACATACACAGGTGATAAATAAGTCTCACATATCATGGTCATGGTGAAAAAGTTAT
>11.lm_ll_9968
AATTCATCAGTAAAAGACTTCCATGTTGAAGCTGTATTTGTACTGAAAAGAAAGCCAACTGTATTAACTACTGTAATTGAAATTCCTAGATTCTGAAGATTATCTTTAAT
>11.lm_ll_10068
AATTCAGCGGAAGCATTTACACATGTCCGGCGAAGTACCAAGTTTTGACTGAAGTGATTGTTACATCTCCGTTCCGTGAAATGGAATATCGTCGTCACTGGTATTTTAAA
>11.lm_ll_10072
AATTCAGGTACTGTGGGTTCTGTGTCTGAACAAAGGTAGGTAGCTAAACTTATCCCAGGACAATATTCATGTTTTCTCACATATTCATCATCATTACCATCATCATACAT
>11.hk_hk_4525
AATTCTTCCGAGGGCAAAGTGGAGAAGTAAGTAATCGTTATTGCCTTAGATTTGTACATTTTCAAAATATTAAACATTTTCTAACCATCATAAAGTAAAACAAAAGCAAT
>11.lm_ll_10092
AATTCATATAACAAGTGAGTGGCTGCTACAGTTTTATAGCAACAAACTTTTCAGAAAATTCGCAATTAAAATAGATGATAAATGTTAACAGATAGTAGAATATCAATGCT
>11.lm_ll_10107
AATTCTGGAAAGTCATGCAACAGCACCAACAGCACACGCAGGGTACCCTGAAAAATGAAAGCTTAATTAGCACAATTTTCAAGTTCAAATATTTCTTGAATGTTTACGTA
>11.lm_ll_10115
AATTCTCAAGTGTTAGGAATGGAACATAAATTTAATATGTACATTCATTTCAAGTTTATCAACCATTATGGTGGCTGTCCTGCATATTGTATTTGAAGTGGTGCTTTATA
>11.lm_ll_10123
AATTCTGACCCTCCCTGACCAAAGGGAGGGATGTGGCCTCTATGTGCAAATCACAGCTTACTTAAACTTAGACTCTGACCAGGTGTCATTCTTCCTTCACTGCTGGGGAA
>11.lm_ll_10126
AATTCTGCCGCGGGGCGCGGAAGTTGGGGACAGGGCGGTCCGCTTGTGCCCAGAACCGGTTGCTTATGAAGGGGAGCGTGCGGGTGACCAGAGTGGACTGCAGTAGTCAC
>11.lm_ll_10155
AATTCTTAACGAAAAGCGTATTGTTTCATAATTTCAGGACTTTGAAAAGTAACTTACTGTTTAAAGGCTTTCACATCTTGTGGCAGAGTTGCATTTCTTTGTATCTTCGA
>11.lm_ll_10182
AATTCTGCAGCAACAACCTATGCACCAACCTCCATGATTGTGCCTCCTCTTCCTCCTCCTCAACAACAACTACCATCTATGCAACCCAGTACTGGAACCAATGATCTAAC
>11.lm_ll_10184
AATTCGTCATAAAGTGATAAATAATGGAAACGTAATCGATAGTGTGAATTATTTATGATGCGACGAAGGCGACAAAGCTCCACGACAAAGAATAGCTCCCATAGTGACTT
>11.lm_ll_10185
AATTCTGCACCATCTCCACCATTTCTTTTCCTCCTTCCAGCTGCTCACTATACAGCGGCCTTCACTGGTCACTACATGGAGTACGGTTCACTGGGAAAGATCAAACCCCA
>11.hk_hk_4591
AATTCGTGACTTTCTAAAGTTGATTTGATCAGAAATGTATCTTTTTTGTTTGTTTTCCTTTCTTTCTTGTGTGGTTATGATGTTTTCATTTATTCCTTGTTGCTTTTCTT
>11.lm_ll_10201
AATTCTGATAGTGTGTGGCTGTGGTGTTATTGGCTGCATCTTGCTTTCCCCAACTATCCCATCACCTAGGTGCCAAGAATATTGCAATAGTTGATTCTTTCCTTTCATAC
>11.lm_ll_10222
AATTCCACACACCCACTCAACTCTACCTCGTCATGGAACTAGTCAAGGTAATTATAGGTGGAGGCTGCGTGCTGGTTCTAGTGGCTGAGCTGTTCTGGGAAGCCACTCAC
>11.lm_ll_10234
AATTCCACCTCGCCACGCTGGCTGGCCCGCACATACTCTGCTATGAGGCGCACCCGGCTGGCCAGCATCTTGATGGCGCTGTACTGGGCCTGTAGGTTCTCCGCCACTGT
>11.hk_hk_4611
AATTCATGCACACCTTCTTAAGGGGACTAAAATCCAGGCTCCTATTCACTGTGTTCTGAACCTCCTGTAGGGGGCTGGCACGATTGCGGGGTGGAAGACGGGACGGAGAA
>11.lm_ll_10282
AATTCTTACCTGGATGTGGTCATCACTGGCGTGGATCGTGCTGGTCTGAGGCAGGTGGATGAGGCGCGACTACTGGACAGGTCAGGTAGTGAAGCACGTTTAATCCTTCC
>11.lm_ll_10292
AATTCTTTCAAGAGGGAGGTTTCAAGACACTTACCTGTATTTTTGACTAACACTTTCGACTCTACGGGCAGCAGCACCTCAGTGGACATTCTTCTTTTTTTTTCTTTTTT
>11.lm_ll_10309
AATTCTTTCCAAGTAGCACTTAAATTACTAGAACTATGTATCATGAAGACTTGCAAAACTGCACCTAACCTTGTGATCCACCAGGTCTGATGCACCACACACTGGACAGG
>11.hk_hk_4662
AATTCTCGTTCTAGAAAGGCTAGCTGCTATGCCAACATTTTTTTCATGATAACATCTCAGCTCTCAAACTGGGAAACTTCTAGTGATATCTTCAACTTGGGTAACACCAA
>11.lm_ll_10343
AATTCCTTCTTCTCATGAGTCTGGAGGTGGCCGGTGAGAGCACCTTTGCTTCTGAATGTTGCCAAGCAGGTGCAGCACCTGAACAGCACTCCATCAGAGATGCTCCTAGA
>11.lm_ll_10344
AATTCTCCAAATAAAACAGGCTGATCAAATCCAGACAGCAGTGTATGAGGCCACGAGGGACACCCGCCCCGCCCCGCCGCCCCTGGGAGTGGTGGGGGCGGCGGGGCTAA
>11.hk_hk_4664
AATTCTCCAGAAAATGATTATTGTAAGCCTTCTCTCCCTCTTCCCCTTTCTCTTCCTTTTTTTCTTTTTCTCTATTCCTCCCCTTCGTCTCTACATCTTGTTTTCCGAAG
>11.lm_ll_10362
AATTCTCGAACACTGACCGTCTACCACAGCAGCAATAGAACGGTCAGAAAGGAAACTTGAGATGAAGTTACAGAGAGAAGGATAGAAGCCGTAGGAAGGTAGTTTGGAAA
>11.lm_ll_10371
AATTCTACATGTCTGCAATTAGTTATTAACTTGCATCTCATTCATCTGCGTCACACATCACGTTTTCACCTCTGCAGAAATACACTTTAACACGAGGGAAAAATTTAATC
>11.lm_ll_10375
AATTCTGGTTTTGATTGCGTCTGATGGCTGACTCGGGGGTTGCGGCGAAAAAAGTGCACATGCAAATATTCTTCAGATCTTCACAACACCTCCCCCTTGTGTGTCGTCAA
>11.hk_hk_4679
AATTCTCATTAGACACAATCTTCACCAGAAACCTAAGAACATCTTTGAATGAAAACACCTGAAACTTTCACTCAACAGAACCTGTTATTAATGGTTATAGATGCTGCAAT
>11.lm_ll_10387
AATTCCTGCATTTGAGATGTCAAGCAGCAGAGGTGCCAATGCACCAAAAGTTATTTTACTGAATTACAGATAACATCTGGAAGATGTAGATTTCCTCTATCAGAGTTTGT
>11.lm_ll_10393
AATTCTATGTCACTGCATCACTTTTCATCCTTGTATTGTTAGACTGACAGTTTGCCAGTATCATCAGTTTTATGTATGTCAGTCTATGTACTCATGTCCTCTCTTGTGAT
>11.lm_ll_10412
AATTCTCATACAGTATTGTGATTTTTTTAGTAATGTTCATGGATTAGTTTAATGCTGAAAATGTATCCATATTGAAAAAATCAGATGCTTCACATGAAGAAATCTCTTGA
>11.lm_ll_10414
AATTCTAAGCACCACATTTCCCTGTATTATACATAACTGTCTTCCTCAGATGCCAGCTCAGGATGCAAGGCAACCTGTGATTGGAGGAAGATTTAATATCAAATTTTGAA
>11.lm_ll_10435
AATTCTAACAGTAATGTTCTTCAAAATGTGCTCCATGTGACTCCACACTCACAACCCTTCAGTCTTCCCTCTGCTGGAAGGATTTCTGGAAGTCCTTTTCTAAAATGTCT
>11.lm_ll_10446
AATTCTTAAGTGACCAGTTAGTGCATTGTGTACAGTGTAATAACAAAATATGTTGTAAGTATCTAACTTGAAGCTTATAATGTGCTAACAGATATGCTGTAAGTATGTAT
>11.lm_ll_10452
AATTCCTTTAAGTAACGTTTGTGTTCACACGATACGTACAAAATGAGAACTGTGCGTCTCTGCGTCCCTTGAAAGACTTGATTGTTGTCACCACGCCAGTGTTTTCACCA
>11.lm_ll_10461
AATTCTAAGCCAGTGTTATTTGTGCTTTTTGGCATGGGTTAAACTTTTGATAGTGGTGCATAACTACAAACTTCAGTGAATACCTTACACTGGTGAAGAAAATGCAGTGT
>11.lm_ll_10505
AATTCTGTAGATTGTGAAAAATATGCTGACCTGTCACCACTTGTCCTGCCTGAAAGATCTGCTGACGTGGTACATTCGTCTTTCCTAAGATCGCCTGGCTGTCTGTTTGC
>11.lm_ll_10514
AATTCTAGTCATCCAAGGCTTCGTATTGGACCTCCACATTACCGGTAGCCTAGCCTTCTGCACATTATTCCTCTTTCCTCTGTACTGGTCGGTGGTCTGTAAACTACCCC
>11.lm_ll_10521
AATTCCTAGTAAACAGCGTGTGTGGCTCAGAAGGCCTATGAATTACTGCAGGGTTGGCGGAGGCTTCACGGAACAACTGGGAAAACCGCCCATCTCTCCTGCCCCCTCTT
>11.lm_ll_10528
AATTCTGGATGGTTATATATCAGATACCTGGAGTTATACTGTACATTGTTCAAATGGAAGCATCAATAGATGTGAACAGTGAGGCATAACTTCCTTAGTATTCTATTGAA
>11.lm_ll_10530
AATTCTGGATAAAGCTATCGCCGGCCACTTGGGAGATGTGGTTCTTGCACAGAGAGAGAGATAGTAGGGCAGGCATGGTAGCTAAGCTGGTGCTCGTGAGCTGCGTGAAG
>11.lm_ll_10533
AATTCTGGAGTCGCAATTCCTTGCTCTACATAAGAACATAAGAACATAAGAAATAAGGGAAGCTGCAAGAAGCGACCAGGCTTACACGTGGCAGTCCCTGTATGAAACAC
>11.lm_ll_10542
AATTCCTTTTCTTCTGCTGCAGAGATGTTAATGCCTGTAGAGTGTCCACGGCCCTCCTGGTCAGCCTGGATGCCAACAGCCCTCAAATATGGGGCTCGGATACCCACAGC
>11.lm_ll_10547
AATTCTTTGAGGTGTGGGCACAGTAACTTCATCCTCATTCAGATGTTTGCTGGCAGCAAGGATGCAGAGTTAATGGCTCTAATGCAGCCAACATGGCAAGCAATCTCATT
>11.lm_ll_10549
AATTCCTCCCAAAGTATATCTATTTTAGATACCTCAGAGGGGAGCAAGGTGAAGCAGGGGTCATCAATGTAACCTTGGTCATCAATATGGCATTTATCATATTTGGAGAG
>11.lm_ll_10550
AATTCCTCCCATGTACTATCCATGCATTGGTTACTTTGGTCTGCTTTGAGAATTAGGGCACAGTTCCTAGTTTTACTTGCAAATTGGTAGAGTAAAAATATTTGATGAAT
>11.lm_ll_10560
AATTCCCTTGATTTCTTCCACTGTCAGTCGGATAAAGTGTAAAGAGAGGGAGGGATAGAGGGAGAGCGAGAGAGAGAAGGGGAGGGTGTTGCGCAAGTCCCTGTAGGGTA
>11.lm_ll_10577
AATTCAAGAGTTTCTCTGGACAATCATGAACGTACAAAACAGTTTGCCTCCTCCTCTTGTACACTCTTCGTATCATGCTGCAACACGGACACCCTGTTCTTTATCATCTT
>11.lm_ll_10578
AATTCCTTCAAAAGGGTGGTTTCAAGTCACTAATTCATTAATTTATGACCACTTCTTTCACCCTTTTGTTGGACTGGCATTTCAGTGTTCATTATTTTTTTATTGGATTT
>11.hk_hk_4792
AATTCAAGAAGTGGATAGCTGATGTGTTAAGAAAATTCAAATGAACAAAATATGTACAGTTGTTAAAGAACCAGACTTCTCTATCTATATCTATCAAATTATCAATATAC
>11.lm_ll_10584
AATTCCCCATGAGCTACATTGTCATGTCTCTACAGGACCAATTATCAGTTTAACATCTTGGTGGAAAGGACAGGCGACCTTCCTACCTCTCTCTCTCTCTCTCTCTCTCT
>11.hk_hk_4805
AATTCCAAATATCATGTAATTGTAAAAACAGAGTTTATAATACACTGAATACTTTCAGTGTTAAACTTTGTGTTCTCCTGTCCCATATAAAAAAAAAATAATAATAATAA
>11.lm_ll_10604
AATTCCTTGCTGAAACGCGATTTTTGTATGTGTTTGTATTTACTTGCTCTGCGTATTGATATATATTTATGTTGGGGGATAAGCGTATCTCTCTCTCTCTCTCTCTCTCT
>11.hk_hk_4812
AATTCGACCAAAGGACCACGGCGGCTTCTTCATCTCCCGCAAAGACCCCTTCCCTTCCCTGCACGACCTGGTGGACTACTACAGCCAGGGCGCCCACGGCCTCTGTACCA
>11.lm_ll_10626
AATTCAAAAGAAGAATTAGTCTAGGAAGGGCAGCATAAGAAAGGCACAAGGATATCTCAGAATCAGAACTACCAGTATGCCTAAAAAAATTATCCTAATGGATCAGAAAC
>11.lm_ll_10633
AATTCAAAAATGTATGAACTCAGAAGCATCATCGTGATTTATTTCCTATCTATCCATGTCCACCGCAAAGAAGAAAAAAATAAGAGAAGAAATTAATGAAAATTTGAGTT
>11.hk_hk_4825
AATTCCTCGCCGCGACCCTGCAGCTCCTCAGAGGGCCTCACCACGTCATCGGCGGCCTCGTCGCCCTCTGCGTCCCCAGACACAAGGACGATAGTTGAGGATGAGGTGAC
>11.lm_ll_10665
AATTCCAGCCTGGTGCGGATCGACTCCCGACACAGCGTGCTGCTGCGCCGCCTCACCTGGTAAAGCCTGTTCTTGGCCGGGTCGCCCTCCACCAGGTTAAGGTTGGCCTG
>11.lm_ll_10680
AATTCCAGAGTTTACCAGAGAAAGGGATGAATGATTGAGAATATTGGTTAACCCTTGCGTTAGAGGTGGACAGAATAGGGGTGAGAGAAAGAAGAAAGTCTTGTGCAGCG
>11.lm_ll_10682
AATTCAAATTATTTAGGAGATGCTTGAGATATGAATGAAATAAACAGTCCAAGTAGTTTTTAAATATTTATGGAGCATCTGGTGTGATTAGAAAGGGACAGAATGGTGCA
>11.lm_ll_10750
AATTCCCAGTCACATTCCGAGGACCTCAGACCCGCCTCATGCTTCTTGCTTAACGTCAACGGTCTGATTGGCTCATAAACTGGAGAAAGAATACTTGACCTAACCTAACC
>11.lm_ll_10775
AATTCAAGTTACAATCCTAACATTATAATAATGATGATGGCAGCAACACTGCCAGGCTCTCCCCACAACTTGCCTGTCTGACTTACTGACTGTCCCACCCTCCCCAACAA
>11.lm_ll_10783
AATTCCTCTTGAAAACACAACTTGGTCCACAGTGGGCGAGAGGAGAGCGAGAGGGACCATGACGGAGGAGGAATGCTACGGGAACGAGAAGGAGGACGTGGGAGATCTGT
>11.lm_ll_10814
AATTCACCAGAGGACGTCATCAACTGTCTGGGTCTGGCAATGCATCAGGTAGATTGTGGTGTGCTGAGATGGTGGTAGCAGGTGAGACTGGGATGTTAGGCTTGTTAAAA
>11.hk_hk_4935
AATTCCCTTGTCCATGTGATGTATTGGCCCTCAATCCCATAAGAGTGTAGTTTCTTCAGTAGCCGGTGGTGTGACACCCTGTCAAAGGGTTTCATGAAATAACAGTACAC
>11.lm_ll_10851
AATTCCGGGAGAAATATTAAATCTGATCACATGAATGTTTTGTCACCTGCAGCCTGCCAGCGACCTGTCAGACCCGTATTCTGAAACGCCTTGCTCTCTCAACACGACTA
>11.hk_hk_4953
AATTCCGGTACTCGCAGAAGATAGCGTGGGGCGTGCAGGACCCCGGTCAGCTGGGTGGCGTGTACGACCCTGGCTGGGGAATGGCAGACCCCGACAAGGCCTTCGTGTTC
>11.lm_ll_10871
AATTCTTGCATAAGAAGAAAAGGTGTGAAAGTATCATAGGTAGAGTATTGTTACCTCTAAGGTGGTGAGACAGTACATGGAGACATAAGAGTTCTGTGTGTGGGCGAGGT
>11.lm_ll_10933
AATTCTGTCCGTTAACATCTACCTTTCGTTCTTGCTGGAAGTTTGCCTACATTCAGCCTGTTCCTAAAAAAGGTGACCGTTCTAATCCCTCAAACTACCGTCCTATTGAT
>11.lm_ll_10934
AATTCCCAAATTATCGTATTATCGTATGTGTCCCATTGTACATCGTACACGGGCAAGAATTATGGTACTTGTACAATAATTATCGTACGTCTGGCAACGCTGGACTCAAA
>11.lm_ll_10936
AATTCATAAGATGCTACGCTTCTTGCCACGACTTTGCTGCCAAAGATGAAAGTCTTTGCATTACTCTCCATTTCCCTAGATGAAGCAGTCCTCTTTGAATTACTTTCCAT
>11.hk_hk_5003
AATTCAAACATCTGCACACCAAACTCAACTGTTGGGAGGAAGACCTCACCACAAAAACCTTGGCATCACCTGGGAATTGAACCCAGGACCTGTCACATGCCAGTTGCCTG
>11.hk_hk_5035
AATTCACCAAGCCAGACACTGTGCTGATACAACCAACCACAGCTTCTCAGGCCAAACACCCTAGTCATACAACTCCCTGATACCAGCCTCCTCTATAGCTTCCACTAAAA
>11.hk_hk_5036
AATTCACCAACGTAGTGAACCATTAGTTCATCTCCCTGTCCTTACCACACAGTGAGTATTCAAGTCTCCAGAATTTGTGTAAAAAAGTCATACTATATGAAGGTATTAAT
>11.lm_ll_11128
AATTCACATCCACACTGAAAATACAATGAGGCAACGTACTGGCTTGAAGAAGACAATTTAAGATTAAAGGAAAAAAGTAGTTATGGAGGAAAGGGATGAGAATTACAGGT
>11.lm_ll_11184
AATTCTTAAATGTTTTTTCTCAACAGGATTCTCAACAGGCCACATGTATTTCTGATTGATAATGTAGAATCCTTGTTAAAATATCTATAAGACCATGAAAACACACTTAA
>11.hk_hk_5059
AATTCTACTGTTGCAATATGATAGTAATTTCTCCCACTCAATTTTTCCATGGCGGATACAGTGACAAAATGACACGCATACAGGTTGGCAACACATGACTCATCACAATC
>11.lm_ll_11209
AATTCCTGGAAACAAGGACACCTCTATACTGGACGAGCTGCGTGTGAAGCTGGTGAAGGAACGTGAGATGACCCTTGTGCTGAGGGACGTGGGCGCCTACCTGCTGTTTG
>11.hk_hk_5070
AATTCTTTGATGTCAGGTGTATCAGTACAGGGGAGGGAAGGATGGGCTGTGTTTATGAGTGGTGTAAGGCCTACCTCCTGTGTGAGCATATATAAAGTGCAGGCAGCCTG
>11.hk_hk_5092
AATTCCCAAATCTAGGAATGCATATCTAAATTAATCTAATTTTGTTACACTTTCTTATAAAACACATTGGGGAAACACCAGAGAAATAATCCCCTTCATAAATTTTCCTA
>11.hk_hk_5094
AATTCACGCAACAAAAATGAGGCGACGCGACTCAGACAATCTTGAACTCCTGGACAGCTCTGTAAAACTCGCCACTTGGAAACAAAAGACGTAGGCACTTCTTAGAGGCG
>11.lm_ll_11291
AATTCCTTAATCCTTACTTTCAATAAATGCTATTCTGACTTGGCAAGGATGTCCACGTGCGAGTCCGGCAACTAAAGGTCTTTTATGATTAAGGAGACATCAGAGCTCAT
>11.lm_ll_11298
AATTCACCAGCTCCAAGTTCCTCATATGACATCTCTGATGAAAATCCTACTGTGAAGGCAGCTGTTGTCCAGAGTGAGAGGTCAACTTCCACCTCCAGCCCATCTCCTGT
>11.lm_ll_11311
AATTCCTGAAATCTTCCTTTGTTTTCTGAACACTATCAGCCTCTGATGTTTTGGAATTTTTATTCAAGTTTCCATGAACATTTACTTTTTTATCACTCACATTTGCTACT
>11.hk_hk_5119
AATTCCTCTTTTATTAGCCACTTATTTTATACTTAATCTTTTAGCAAATATGTGACTTCCATGTCATAAAGAAATGTTTTGTGTTAGTGTGTGAGTGTGTGTTCTTCACG
>11.lm_ll_11321
AATTCAGGTATTCTGTGGCTACCCTGCGTGAACTGTTTACTTCCTGTTAGTAGGAAGGTGCAGGAAGGCGAGCATTTTAAATTTTGTAATTTTATTTGTCTTGGACTAAA
>11.lm_ll_11328
AATTCAACCTTCAGTTTGTAAGGCGATACTGACGTGGATTTTCCCCCACTCTTACTTAATGTTTTCCGGCGTGAGCATCCACTGGGCGTAGAGGCTGGCGGCGAGGTAGA
>11.lm_ll_11351
AATTCCTGAGTTTATCAGTGAGAATGATGAAAGACTGAAGGTACTGGTTAATTCTTGTATTAGTGGAGAGAACAGTGATGGAATGAGTAAAACAGAACCAGACAATATTT
>11.lm_ll_11380
AATTCTTTCACTATTTTGACCCTCTTCTGCGTCTTAGAATGTGGAAAATGCAACTCCTTGATGATGTTCATTTGCTTATTAAGGTAAGATGCTAAAGTGATTTTGGAAAG
>11.lm_ll_11438
AATTCAAATATACACATGAACACATTAGCTAACCACCAACATTTGCCTTTTTTTGTAAGCTTTTATATGAATTTCTCCATCCTTTTTGTTTTATTTAGGGCAACACAGTG
>11.lm_ll_11439
AATTCAATCAGGTGAATCCCTAAAACAACTGCCAGGGGTCATGGTTTAGAGGATCTTGAGGTCTAGAAATCTTCCCTCATCAAATATGTTGTTCCAGGACCTTCATTAAA
>11.lm_ll_11441
AATTCATTGAGATAATTATTTGATATTTGTCTGATGCTGTGCTGCAGGAACTTGGTGGGTATGTGTGCAGCAAATTGTGTCTGAGTGAGTGTATTTTGTTAACTTCCTAG
>11.lm_ll_11459
AATTCTGGAATAAAAGAAATGTCAGATCTACTTCCACCACAGCACACAGAGACAGCCACAGCCACCCACAACCACAGCAATGCTCAGAGTGGCGCTATACCAAAGACACA
>11.lm_ll_11493
AATTCATGGTGATTTAGTTTTCATTCCATGTTGAGAACGTAATTGGACAATCGATATCTAGTTCTGGTTTGCGTGGACTTGATGGAGGCGGCGAGATAGAGCACCGGAAG
>11.lm_ll_11498
AATTCCTGCAATCAATGCCGACAAGCTACAGTGACAAGCTACACAGTGTACTGCAGGGCAGCATCTAACTCTGTGTTGGACCAGATTTCTCTCTTGAAGGAGGATTCTTG
>11.lm_ll_11514
AATTCCATTTCATCTATAGCAAAATGGCTAGTGTACTCAGGAGTAGATTCTTTCTTGTACAGAGAAAGCTGGAAGGGAATCTCATGTCGCCCAATTCCCACTTCTTCCTT
>11.hk_hk_5211
AATTCACGTGTGGCTGACAAAGGGTGGTCATGTAAGTTACAGAAACGCATGAGGCATGAAGTGGGCAGGATACTTGTACTAAACAGTGGATACCATCACACTAATATCTC
>11.hk_hk_5216
AATTCTTGAGTTTTACTTAAGTTTTTGCATAAATTCATTGACATTAGGCTCCACTCTAGTCTTTTAATTTTTTCTTACCCCATGTTTCTCAGAACTTTCATTTTTTCATT
>11.hk_hk_5220
AATTCTTGAGGCCACCATCGGGTTTCCTGGGTTGGCCATCAAATGAAAAATTAGTAAAAGATACTGTATAAAGTTCAGCTTTTATGTGATATTAGAAGAAACTGTACAAC
>11.lm_ll_11558
AATTCTTGAGGAAGCTTGAAGTGGAATGTAATATGTGTTTGTGAAGGTATGAAATAAAAAGCTGCATTTATCTCTATTTTTTGAGGGGTGATGGCTAGAAGGTCTGTAAT
>11.lm_ll_11569
AATTCTTCTCCAGCACGGGGGTGGGGGTGCCAGAGGTGGAGGGGCATCTGTTCCTCAAGTCGGAAGGGAAGAAGGTGTGGAAGAAGTACTACTTTGTGTTGAGAGCGTCT
>11.lm_ll_11573
AATTCTTCGTCCCTCCTTGAATCTTAACGTAGACATGAGGTGAGTGCACCGTGTTTCCGTCACATAAACATCAAATTGTTAGTTAGCATGACGTGTAGTTAGATGAGATG
>11.lm_ll_11578
AATTCCTCTGTATCAGGGATAAACAGCAGTGTTGTCTGCTACACCATAATAGCCCTGTTTATTTCCCCACATCCGAGTTTTATCAGCTGAGCAACCCACTTGCAGAATCT
>11.hk_hk_5250
AATTCCTGAACCTGTCTCTTAATGCATGCAAATTAATCATGTACAAAGGATGTTGGTAAGCTTGCTTCTGTAAAGTACACACAGTTGACACTGGGCAGCTTTGTTGGATC
>11.lm_ll_11617
AATTCGAGGACAAAATTTGTTCGTCAACCCTTTTCGAATTGGGAGTTGTTTGAATTGAAGGACTTTGAAATTAATTATGCGTTAGAAATTATGTCTTTGCTTTGATTTTT
>11.lm_ll_11678
AATTCCATATTTGTGGACCGGAGCATAATACACTATATTTAAAGAGAGTCGTTCTGAATTGCGGACACAAGATTGACATTATTACCCCGAATATTGTATGATGTCTGTAC
>11.lm_ll_11703
AATTCAAAGAGCAAAATGAATAAGTTTTATATTAGAAGAATTTAAAGAACAAAAGGATAAAATTTATATTAGAAGATAGTTTAGGTTGAGAAAGAAAGAGAAATAAATGC
>11.lm_ll_11714
AATTCAGTGTTTCGATAATTTATTTTTATGTAAACTTTGTCATTCATCAAAGTTTGCCTCATGCATTACTCTTGAAAATTTTTTTTTCCTCTCCCTCTCTCTTAGCATGT
>11.hk_hk_5289
AATTCCTCTTCGTATACACTACTGTGTGGTCGTCCATTAAAGCGAAAGAATCAACTGGACATTATATACTTAGGTCATTGCAGAGATTCTCTGGTATGGTTAATCTCTGA
>11.lm_ll_11729
AATTCAAACATTTGAATCATGAGGTATGACTGTACTGTATTAAGGAAGGCAAACAATATTTCCTGTACTATCATATTTGTTTACCACTGTCTTAGCCTACAGCCTGACAT
>11.lm_ll_11731
AATTCCGACTCCCCGTAGAATATATAATTACTGTTTCCTTGTCAGGGACCCATCTCTGTGTGTCGAGCGCATAATGGAGATGATAGTGTCTGGCATGGTGGGGGAACATT
>11.lm_ll_11740
AATTCTCATCTGTTTCACTATGGTGCTCTTCCCTGATTCACCAGCGCCTGCAATGGAAAACAAAGCATTAGTCAACCTCAAGCCTCAAACACGAGGAGAAAGTAAACATT
>11.lm_ll_11772
AATTCTTGTGTCACTACATGACACCGATATAAGATAATGGCAGACATCTCCCAGTACTGTTGTAATTTAATGTAATATCGTATAGCAACAGGAGACGCTTGCCATCATTA
>11.lm_ll_11776
AATTCCTCAAGGTTCTGTCCTGTTACCCACTCTCTTCTTATTATTCATTAATGATCTTCTAAACCAAACTTCTTGTCCTATCCACTCCTACGCTGATGATACCACCCTAC
>11.lm_ll_11778
AATTCTTTTAAACATTCACTCACCAATTTTTCTCCTGCCATCTTTAAGAAAATTTTAATAGCTTTCATTTTTCGCCAGACGATCACTTTGGCAAATTCTTTTTAATGTTC
>11.lm_ll_11784
AATTCCTATGATCACCTATATAAACTTCTGTAAACGTATCCCTCCCTTCTCCTCATCTTGTTAATTTCCACGTCAAACATACGGGTACAGTACTTCCTCTTACCCTACTT
>11.lm_ll_11796
AATTCCTCTTCTGTTTCTTTCTTGTTTTGTGGAAATCTTTGTTTTTCTTAAGGAGTTGGTGTTCCCAACCCTTCTAGGTATATTTTATCATTCACAAAATGTAAAAATCT
>11.hk_hk_5337
AATTCTTGTGAAGTGGCTTACTAATGGTTTAAAGTACTCTGCAGAAAGTTCTCTTTTTTTTATTTTTAATGGTTTAGAATTAATCACTGCCAGTGTACCATATTTCAACT
>11.lm_ll_11864
AATTCTGGGAGTCGCCGCATGAAGGGACGGAACTCCTCATTGGCCTTGGTGGGCAGCCCCGGCCCGTCATCTGCTATGGGGGCAAGGGAAAGTGTTAACAAAATACAAAT
>11.lm_ll_11880
AATTCTGCTTGCCATTCTTCTAAAAATCAAATGTCTTAATTTACACAATATATAATTGTATAATGCAAACTGCAGTGGTTACTTTCCACTCAAATACTTTGGAAAAGTTT
>11.lm_ll_11903
AATTCAAAGTGAAAGTGTTCTACTGTCCCTCTGCTTTCCTCCTAAACATCATATTTGTGTATATGGCAGAATGACTACAGCATACTTATGTTGCCAAATAGCATTCCACC
>11.lm_ll_11972
AATTCCCCCTGGCACGCTATAATGATACAAAGAATTGATGCTTTTTCAGTATTTATTGGATATTTAAGATGACTGGTGCTGCGACAGAACACATGAATACAGTGTTGTTT
>11.lm_ll_11976
AATTCCTTCAAGAGGGAGGTTTCAAGATGTAACGCTCCTTTTTATTATTTCTGTGTTTCTTTGAGTCTCCCCAATAATTGTTTTCTTTTGTAGCTTGCGTTGAAGAGGAG
>11.lm_ll_11984
AATTCTTTCACTCCGTCTGTATATGTTTTTCCATCTCATATCTTAATTTTCCTGGAATACACAAAGCCCTATTTTTCCTCCCGTCACATTCTCAGCGTTCTGGATATCAC
>11.lm_ll_11992
AATTCTCGTTAATCTCTCATTGAAATTATGAAAACATCACTGAGAAGGCAAATAACTTCCATTACAACTTATTAAGAGAAAGAGTAAGAGGTAGGAAGATGAAATGCTCA
>11.lm_ll_12001
AATTCTTGCTGTAAATTGTGTGATGGAAGTTGAATATATTTGTGTACGTGCATTTGTAGTTGTTGCAGTCTTCCGGAATTATGTTGTAACTGAAGATTTTACTCCTACGT
>11.lm_ll_12015
AATTCATGAAGGGGGAATGGAGAGAAAAAGGTTGAGAACCACCGGTTTATTCTATTTACTTTAATTAATTGATTAATTTATCTTTTCATGAGATTTTTCGGTTTTATTTT
>11.lm_ll_12021
AATTCCTTCAGTATTCGCACCAGATCTTGGTCAGTCCCAGTCTCAAGAAGCCCCACGGTGGAGGGATCCATGTTTGTGGGGAGGGAAGATGAAGCGCAGCTACGTCGCCA
>11.lm_ll_12023
AATTCTTGCCCTGCATGGAAATCGGGACACTAGTCGCATCCTCAAACATTTCAGTCTGTCACCTCTAATAGTTCAGATGGCTCTGGTACATGCTGTTGAGGCTTCAAGGG
>11.lm_ll_12027
AATTCTTGCCAATCTAAACTTATTTTTAAAAAATATCACCTGACATCCCATACCATTTCTGTACATTTTCTTATAAAGCTACCAGAATAAAATGAGATAAGCAAATAAGA
>11.lm_ll_12052
AATTCACACCATATAACCCCGCCTTGGGGAAACACCTTGCAGTGGTGACGGGGGCTGAAATGGAATCGGTGGCACCACCTTCTTTTGCGGCCAGTGTTCGGTGTCCTTTG
>11.hk_hk_5464
AATTCATTTTATTGGCTTAGATAACAGAAGATGACAGTGCCACTCAGTTGACCAAGAAGGCATCTATGAGTATACATGCATTCATATTTAAAATCTTGTTCGCAAACCTC
>11.lm_ll_12152
AATTCATGCTGTGACAAGGAGGCCATGGTATATCATGAATTACATGAAAGCTTAAATCACCACAGCCTAAGCTTATCTAGGAATTACTCCTCCTGCTTTTTCCCTCCCTT
>11.lm_ll_12158
AATTCCCAGCACCTGATCCCTTTCCACATTAACTGACGTGGGCAGAGTCTCTCCTAACACACCCCTCCTCAGTCATTACAAGAGTAGTTTAAATAATCATCCACAAAATC
>11.lm_ll_12182
AATTCTACTCCAAATTTTGCTTTATCACTGTTCTCTGTTCATTCACCAAAACAGCAGTTCTATATTTCATCTAATGCTTTCCCAATATACAGATCTACTACATTTTTTAT
>11.lm_ll_12218
AATTCACATCACAGGGCAGTTTGCATTGATAAAGTCTAACATAACATAACAACACTTGACGCTCCTCTGCCTGTCGCTGTTCTCTTTCTTTACATCAACAAGTTCAGTGC
>11.lm_ll_12226
AATTCACATTTATGAGAAAGTATTTTCTATAAATTCGCTTCATGCAATCAAAAATGCATTCAATAATGAAAAAATTGAAATTTATAGCTGATCACAATTTGTGAACTTTA
>11.lm_ll_12245
AATTCAGTAAAAGCGTGCACTCTACAGCGCTTCATTGTTTCCTTAGTAACACATCGTACATTTCCTTCGGCAGTGTGGAATTGATCAATTCATCAGCTAGACTAAATATC
>11.hk_hk_5532
AATTCCCTGGAAACCTCAATAACTCCGATAAACTCCATTAGAGCAACTTCAAAGTAGTCAAGATCAGACAGCAAAGTATTTCAGAAGACCGTGGATGTGATTAGACAGGT
>11.lm_ll_12268
AATTCAACACTGATGATATAAATCTAAATTTAATGTTAAGAGTTTAGATCATTAGATATCCTGATACATTATTTCAAAATTATGTCAAAATTGAGACTGTTTAGAACACA
>11.lm_ll_12271
AATTCGGGAGGATATCAACGGGTAAATAGTGTGTTAGAATTTGGGAGGGTATCCACAGGTTAACAGTGTGGTGGTGGAATTGAATGGTAGAAAGTATAAGGAGTAAGTAC
>11.hk_hk_5544
AATTCCTAAGTTTGTCATATTGTATCTTTAATGTGTCTCTGTTGCATTGTGCAAAACATGATAATGTAATACATAATAATGTCTGTGTGTAAGAATACTTTTTTTCCTGT
>11.hk_hk_5555
AATTCTGGTGCTGTAGCCTTGGTTGATGCTGAGAGAAGATCCAAAAAACTTTTGAGCCCACAGTTAGGCCCCAACGACTGGAACACTTGCCAAAGTTGTGACACCATCTC
>11.lm_ll_12305
AATTCACCAGCACACTGGGATAGAATAGAATTTTCTCATTAATACCTTTTGATACAATAATAAATGTAGATTATAAAGAGTCAAATGGGAAAATATTTGCATGTCATCTC
>11.lm_ll_12309
AATTCGAGATAACTGTGTATAGCACACTATTGAGGTTTTAACTTTTGCCTGGGAGTGGATGAGTGTCCCGTCAGTAAGGTAAAATATCTTTACAAGATGAGAATAAAATC
>11.lm_ll_12330
AATTCATTCAAAGATCATATCACAATACTTATATATTCCAAATGAAATCTGAATTAACCAGAAATAGATCCATAACCCTAAATAATATGGATCTTACTGAAACTCCAAGA
>11.lm_ll_12339
AATTCTTTGCAGCTTGAATATAGAGTATCCCTTTATTTGTACTCTCATTTCAGGTTCTGGTTTCAGAGTGGAGTACCATCCACACATTTGTATTGCATACTGTACGCTGC
>11.lm_ll_12372
AATTCGCATGGGAAATCGCCTAGAAATATTTCAACCCTATGTTTAAAAGATCGAAGGAAATAGGCAAGTAGACAATTCCAAAGGTCAATTTTCGAACAAAATTGTATTAT
>11.hk_hk_5576
AATTCGATGAAACTTCTGAGCTAATCTTTTTGCCCATTAAAAGTGTCTCCAGTCCTTCTTCTGTTGGGGGTGGAAAGACAGCTGGCACAGACATCCTTTCACTGTGACAG
>11.lm_ll_12377
AATTCGCAATTTTGGTGTCATCAGCAAACTTCGATATTATACTGGTAACACCCTCATCTATGTCGCTAATGTAAAACAAGAGAACAGGTCCTAATACTGATCCCCGTGGT
>11.hk_hk_5589
AATTCAGATAATTTTACCAACAGTGATTCCTCATGGAGCAGCTATATTATGCACCTATAGTGATGAATATTTACTGCACACGATATATTGTGTTAAACTGCAATGTTACC
>11.hk_hk_5596
AATTCCGTATTGTTACAACTCAAAAGTAGTCGTTGCAGAATTATCTATGGTTTTAACATTTTCTTTTTCTCGAGCAGAGGTTGGCCCAGTAACGAAGACCGACAATCCTG
>11.lm_ll_12442
AATTCCACCTGATAACACACAGCTATTCCTTTATATTTTAAGAGAGCACTCGTGAAAGTTTAAGTTAAGTCACGTAATCTCAGTCTAGATAAGAGTAATGATATAGGAGA
>11.lm_ll_12486
AATTCCCTAAAAGTTTTATTGTGCACATGTGTGGTATGCGTGGAGTACATACAACAGAATAGCTACAGTAGAGACAGGCTAAGGTGAGAGGAAGACCAGAGTGAGGGAGG
>11.lm_ll_12498
AATTCAAAGGTGATTAAGTGTACTCGGTGGTCTTTGTGAGGATTACTTCCCGGGTAGCAGTGGCCTGATAGGGTCGAGTTTGGCTGCGATGAACATACTGCTGAGGTGTT
>11.hk_hk_5656
AATTCTTTTTTGTGTGTCACCTTTGAGAGTGCGACAAAGTTTACTCTGTTATTTTCTTCCAGACTCTATTTTTCTAGGTTTCTCAGACTTCTACTTTCTTTTTTTACTTT
>11.lm_ll_12561
AATTCCACTGACCTTGCCATAAATAAGAAATTAGATACACTCTTACAGTCACGTTCATTAGTAACTGCCCACTCACTACTGTGTTTAGCGTGTCTCCTCAGTTAGGTTAG
>11.lm_ll_12569
AATTCAGGACTAGATATGAAACTCAGGAGGATCCTGTATATACTTCTTGTCTCATCTCAAATGTAGTAGTGCAAAAGTGCTTATTTTTATTTATTTTTTTTTTTTATTTT
>11.lm_ll_12574
AATTCCATTCTCATTTTATGCAATAAATTTTATTTCCTTACATCTACTTTGAAACCAACAAAGTCCCTTGCTGCCAGTAGAAATATAGTGAAAGGGATGGAACTTTGCCT
>11.lm_ll_12607
AATTCATAGTTACAAATAAATAAAAATGAAAAATTAAAGTAAAAGTATATAAAGAAAGCTCCTGATTTTTATAATCTTGCTGAGGAGGCTGTCAAACACCATTACAATCA
>11.lm_ll_12620
AATTCCAAAGTTTCAACAGAAGAGCTATAACAAGTGAGTGTTGAGATGTATTAAATGTATTAAGTGACACTGTGACTACCTTCCTAATAAACATAATACAATTCTTCAGT
>11.lm_ll_12631
AATTCTGTTGCTAAAGATTGAGTTGGCTGGCACCCGGATATGCTTGTCGTAACTCTTCTCTACAACAAAGAGAGTCATTGACATTACTTTGGCACGGTTACCCTGATGTT
>11.lm_ll_12655
AATTCAGTAAGTCAAGAGCACCACGTGAAGACAAGCAAACCAAAACAAAAACACGAATCAACTCTCCAGAATGCCTCGTAAAAGAAAAAGCAACCTAAGAGAGAGTCCAG
>11.lm_ll_12659
AATTCAGTATTCCTTATGAAGACGGTCCAATTACACCACTTCTGTGATGCGTCTGAGTACGGATATGGTTCCGTGGCTTACTTACAGACTGTCTATGAAACTCAACAGGT
>11.lm_ll_12660
AATTCAATGACATATAGTGTTGTCAGCATCCCATTGCCAGGCGTATGAGAAAGGAAATATCATAAAATTGATATAATTAACATTTTAGAGGAGACAAATCATTATGCAAG
>11.lm_ll_12686
AATTCCAGAGTTTACCAGTAAGTAGCGAAAGATTGAGAATACTAGTTCACTTTTGCATTAAGGATTTGGACTGACTATGGGTTGGCTGGAATCAAACCTCACTGAAACCC
>11.lm_ll_12689
AATTCCAGCAAGTAGTGAAGATCCAACTGATGTACGTATGTTTATAGCATATCTCTTTTCTTTCTAAGTTGCCAAATTGTTTATGTCTGTTTTATGTGCCATTTTCTCTG
>11.hk_hk_5753
AATTCTTATAGTTCCCCCATCAAATTCCCCCTCATCCACATTCCAGTCACGTTTTCTCAAGTTTTAGCAATATTTCAACATGTATTTCCCTCTCATACCACTGCAGCACG
>11.lm_ll_12720
AATTCCAGGGTTCGAACCGTGGCTGAGTGGAGACAATGACCTGTATTCTGAATCGCTTTCCTCTCTCACCACGACTATTTTCAAACGCCACACAGATGATTAGCCAGGTT
>11.lm_ll_12722
AATTCCAAGTCCTAACACACGAAGATCACAATAATGAACACTGAACTGATCCTGTCACCACGAGAACCATGTCATAATTGACCATAAAGGTAACATTCACACAACACAAG
>11.lm_ll_12726
AATTCCAATTTTACATTGCTGACCATTCTCTACCCTGTACTTACTCCAAACCTTAGACCACAGCAAATGCAGGATTCTTTCTACAGAAAGTCCTGCACTCTTACTGTGTC
>11.lm_ll_12758
AATTCACTGGCCACTTCTTTGAGGACAGTATAGCAATGAAAGACTTCAAAACTTCCTTGCTAACAGTGGGAAAATCAGACTGAATTTCTTCTTTTCCTCAAATCCTCTGG
>11.hk_hk_5778
AATTCACTTTCATTGCACTCTTACACAGCCCAGTGGTGGGTGGTTTAGTACAGCTGATTTGATAATGCAACTATAACACATTTTTTTGTGACAGGGAGACTGGCCAAGGG
>11.lm_ll_12772
AATTCAGCAGTCCTGTTCCACCTTGACCACAAATACAGGGTCGGTGAAAAGAGAATGTGACAAGTGTGTGCACCGTCCGTCACACACAGCAGCACTGCTTGGAATGAGTT
>11.lm_ll_12782
AATTCATCCACCACTCTTTAATGTTTCCTCCCACTCTCTGCTACCAACACAGTGTCATCTGCAAACAAACATGCTACTGTACCACAGTCTTTCCGACTCCATTCAATCTC
>11.lm_ll_12801
AATTCTTTAAATATCTCCAGTGGCACACAAAGGCACGTCTAGACGAAGGGACGTCTACATGAGGGCACACTGACAGGCTGAGTACATGATTCATACTCACTTATCACTCT
>11.lm_ll_12816
AATTCATCTTAATGAAGTTCCATTATTTTTAATTTGACTTATAAGAAAATTAGATCCAAGGAAGTCTGTTAATCAAGTTTCTGTAAATCAAAACAGTATGTACCAATTAT
>11.lm_ll_12822
AATTCATGATTCTTTATTATTAATTCATTTATTTATTTATTCTTTTTATTATTTTTTTTATTTTTTGCAGCACCTACAGCGATCTTCAGCTCCTCCAGCAGTTGGTCGAA
>11.lm_ll_12839
AATTCCATAACACTACAAAGAATACCGAAAATGACAAATACTGCCTCACTTCATGTAGCTCCATTTTTAAGATTTCATATATAAAAGTCCAGGTCTTTCTAAAATACACA
>11.lm_ll_12847
AATTCTGGTTTTATTTTTCACCACCATAAATAATGATACTTAAAATTTATAGCTTATTATAACTGGTGATTTAGTCATAAGCAGAGATGATAAAAGTATGAAATTAATTA
>11.hk_hk_5820
AATTCTGGTTCTGGAAAGAAAATAAAAAGAAATTTAAAAAAGTGAGGTCATAACCGATGTTAACAATTAATATTCGCTATATAACTATACTGAAGTGCACAGGTAATTTT
>11.hk_hk_5823
AATTCCATGTAGGAGGTGAAGAGAAGACGATTAGGTTAGGAAGGAAATGTAATAATGACGAGGGGAATGTGATAATACGTTGGAGAAGTAGACAGAAAATCCAAGAGAGA
>11.lm_ll_12853
AATTCTTTCATTTCTCTATCTACCACTTAGTTATTTTAGCCATGTTTGTGCTGAGTTGCATGCACTGTCTTGTAGTTCATCAGATGTAAATGTGAGGAAGATTATGTTTG
>11.lm_ll_12860
AATTCATGGCTCACTTGGAAGCTTGCAGAAGATGCAGCAGCTGTGGTGCTGTTGACTTTGCCACACGTGAAGAATATCTTGCCCATGTGGAGATGTGTGGAAGCAGCATT
>11.lm_ll_12874
AATTCCATGAGTGTTTGCCGCAGTGTTTGGATCAACATAATGTCGCTGATGGTTGACTGTTAAATGATGGTGATTTAAACTATTTAAATCAGGATATGCTGGCCATCCGT
>11.hk_hk_5837
AATTCTTACAGTTAGTTGTGATGTGGATGCAAAAAAAAGTGGAGGTTGTTATGAAAACCACTTCTCTCCACCTCAAGTCTCAGAAGTGCTTTAATTATTCTATTCTTAGT
>11.lm_ll_12936
AATTCTTCCAACCACTTCACTTCAAATAGTTCTGTAAGTACACTTCATACCAAATAATTCCTGTAAGTACACTTTACCACAAATCATTCCTCATGCATGGCACTTCACCC
>11.hk_hk_5849
AATTCGCGTGAACGTAAATCGTGTCCCCGGTTGGGTCAAGTCAGGTCAGGCTGCGTGTTTGTCTTGCTTTGAGTCGCGTCGTGTTCTGTGTCTCGCCGCGTTTGTTTGTT
>11.hk_hk_5851
AATTCGCTAATTACCAAAATAGTCACACCTTGCATATATGAAGGATCCGTGTTAAACTTAAACTACTGTATATGACTGGAAATCATTACCAGTTCAACATGCATCACAGA
>11.lm_ll_12953
AATTCTTCGCCAGCTACAGAGGAAGACAGATAGGCATATTCAGCACTAACTAAAGCCCCCGTCACACTTTCAAGATTCTCATCACGACAACGCCAAGAACACCAGTCATA
>11.lm_ll_13002
AATTCACTCTCCCACTCCGGCAAGAACATCCACAGCAGTGGGCGAGTTCCCCAGACTGATCGAGCCACGTACACCAACAACCTCAACAAGCGCAATGAGAAGCCCTACGT
>11.lm_ll_13006
AATTCACCCTTATTTTCTGGGACTACATAAATCATCCAAGTATGTAAGAGGATTGGTTATTGTTGTTCTCCAAGAAAATAAAGGTAAACAAAAAACATTTATTTGAAAGA
>11.lm_ll_13031
AATTCAGGAAAACATTATATTCTTAAGCTCATAAAGAGTATTCTAGCCATACCCTCTCCGCCTTTCCCCTCCTCTCCTCTCCCCAAGAATAATTGTGGTTCTTAACTTTT
>11.hk_hk_5909
AATTCAAAAGGGATTGCAAGGGCCAAGGAAGTGCAAGGCAAGGCAGTTCAGTTTCTTTTTGGATCCTTGTGGATATTAAATTAGACCTACCAAACCAGAGACAGGGTGCA
>11.lm_ll_13063
AATTCAGGTGGAGTTTGAACAGGGCACCAGATGTGAGAGGAAGTGATCTTGACTTGTCTGTGGCCTGGTGAATATTATTGTTGTCATCATTTGTAAGGATGCTTTTCTTA
>11.lm_ll_13086
AATTCGAATCGTGCCGAAGCTTTCACTACACCAACCATCCTTTAGATCTTGACATGTCTGGAGTGGTGCTCTTTACTGAGACCATTTCAATTCGTAACTTACTGACAATT
>11.lm_ll_13136
AATTCGTAGCTAGTTCCTTTATATATATCCTTTACAAAACAGAAGTTAACTCGTACATTTTCATTCAAACAGGAATATAGTCCTTTGCAAGACAAGACAAGGTCATCTAC
>11.lm_ll_13178
AATTCCTAAGTAATACTAAAGCTGTACTTGGCACTGGTCAGACATCATGTAGTTTATGCTTGGCATTTCTGGTTTCCATATTACATGGAGGATAGAGGTCTGTTAGAGAC
>11.lm_ll_13183
AATTCTCCTTCGTGCAATAACGTGAGAAAAGAAAAATTGATAACTATAACTTTTTTTTCTTTATTTACGTCATGAAACTTCTTTCTCAATTATTGTATACTTTTTTCTGT
>11.lm_ll_13211
AATTCTCAGACAAAACACAAAACTAATAACAAAATACTGGTTCAGTTTAACGACCTCAAAAGATCATTTTTAAAGCTTAAATATACAGTACCAAATGGAACAAATATACA
>11.lm_ll_13216
AATTCTAACAATCAGATAATAACTGAAGATGTCTACTTTGTACAGTGGAACCTTGGTTAACAAATGCCTCCCTTTTTCGAACAAATTGGTTTTTGAACTCATAAATGCTT
>11.lm_ll_13231
AATTCTGAAACTGCACGAATATTGTCAAGCGGTGCTATGGGACCCCATTGTTGCGGCACATTAAAATCAGTCAATCATTAATTCATCCAAGATCAAGCTGGGAAAAAAAT
>11.lm_ll_13234
AATTCTGCTACCACATTCCCCTGCATTTGCATCATAAAAGACAACCAGAAGGGATCAAGTTGGGTAACTTGGAAATCCCCTCTGTAATAATATTCAACAGAGACAAGACA
>11.hk_hk_6023
AATTCTAAGTCTGTGTCTTTCCTGAACCACATACAATATACTACCAAAATATCAGTGTCTTGGCAGCCACAGTAATGCTTACAGATGCAGCTTTAAGTTCTCTTGTGTCA
>11.lm_ll_13303
AATTCTCAGAGATAGTTAGAAATTAGTCAGAGATATTAAGTAGAAGTTCCAAGAAGGGTGGTGAGGCCGTGGAGGTTGTGATAATTGTGATATGCGGTAGAGTTTGAACA
>11.hk_hk_6035
AATTCTCTCCTGAATCCCTCACCTTCACAGACAACACCCAGCAGTGTTATGAATTAGAGGGGGAGCACTCTGCCACTTCTCTACCCAAGGAGGAAACAACAAAATCAAAG
>11.lm_ll_13320
AATTCATTGTGTATATTCACAGATGATGTCATGACTATGCTTAGCTATGGTATGTGGACGGTATCGAGACTTCTTAATTATGTTTGTGGGTTACACCAACAAATTCAAGT
>11.hk_hk_6051
AATTCTCGTCAGGGTTAAACTTTTGCCACAACTTGGATAGACTGCGTAAAGCGAGTCCTTGTGTCCTTGTGCCCTTGTGACCAAAGGATCCCGCACTCCCCCATGCCGGT
>11.lm_ll_13342
AATTCTCGATTTAACTATGGCATATTGGTGTTACTGCTGTCAACGGAGGTGACTGCTAACACCTGACGATATATGGAATGCAGCATTGGAGCTTAAACTTCATTTCCATT
>11.lm_ll_13359
AATTCTCCTCAGCACTGGACCGTTTAACAGAACCATCTGTACCCAGCCTGTCCTCTGTGGTAGGGCGAGTGCGGAAGGGACACAAAGGTGCCCGGAAGTTTGTTAGTGCC
>11.lm_ll_13368
AATTCTCATTAAGCAACCACTCCAATCCTGAGAACACCACTGACAGCCTCCAATAACTTCCACTGCAGCCTTTTGGTGGTTGTGATAAGATGCTGAAATGTTTGAGAAAT
>11.lm_ll_13370
AATTCTCTGTCTTGTTCTCTTTCTTCCTTCATCAGATCTGGGACTATCCATGCTCTCCTAAAAGAGTCAATCCTTGAGTTTCTGATTGTTTTTGCTTTCTTTATGATTTC
>11.lm_ll_13377
AATTCTCACGTTTTTTAGTCCATATCTCGTGAACTTACGCTGTTTGTGGTATTTTTCCTTTTTTGCTTTCTTTCTTCTTAATGGAACAAGGAGATTGATAATATAATTTT
>11.lm_ll_13407
AATTCTAATAGAAACTCAACTTCGCCTCTGCTAATATTGCTCTTACAGAAAGTGATGGTGGTAACAGTGATGATAAAATTAACAATAATATCAGAGCAGCAAAAAGTGAA
>11.lm_ll_13417
AATTCTAATCATTATACTAATTTCCTATGTGCTGCCTCACCTGTTTATGAGTAAACAAACTGCATGAAAAATAAATCTAAAAACTACTCTTCATTATTCTAATCATATGA
>11.lm_ll_13427
AATTCTCTTGCTTTAAAGAGGTGACCAGAATAGGGGTGAGAGAAAGTCTTGTGCAGCGAGTCCGCGGAAGGAGAGGAGGGATGCAGTTACCAAGATCGTAAGAGCAGTTA
>11.lm_ll_13489
AATTCTGTATTTGACATTTTTAAAATGCAGAACCTCTATTAACAACCTATCCTTGTAAAGCCTCTTATGGCAGGTGATGTACAAGGTAAGGCTATTGTTAAGAGCCTTTG
>11.lm_ll_13491
AATTCTGTCATACGAGTATATTTGTTTTGACTCTTATGCGCGCCACGCAGCAGCCTGGAGGGCACGCGCTCCCCTGTCCCGGGACAGGAGTGAGCTGCCCGGCGGTGGAC
>11.hk_hk_6159
AATTCATGTATAAACTTGAGTCCATGGATGAGGAAGAGCTCCAGATCCTGCAAGAGAGCTACAAGTCTGTTTATCTTCATCCAAAGACCAATGACTGTGCCCTACTTTCT
>11.lm_ll_13525
AATTCCTTTTTAATTAGAAATGAGGTGTAGGGTATATTACAGGGTTTGGTTTGATGCCTGATCCCAAATTAGATGGATCACAGTTTGGATGAGTACTTGTCAGTCATACA
>11.lm_ll_13555
AATTCATATTTATACCAACCAATCTGGGATCAGGTCCATTCACTGATTAGCTACTCAGATTATTTAAATTGAACTGGTTGCCTAGCATGTCAAGAATCACAGGAGTGATG
>11.lm_ll_13583
AATTCAAGTACGAGTATAATACTGTTTCCTGTTTGGTGCTCATCGCAATCCTCTCAAAGACGCACATGCAATTCGCTAAGAACTGATGAAAAATTAATGTTAAGGTACAA
>11.lm_ll_13602
AATTCAATCAAATACACTGGAAGTTAATGCAGTCATAGATATCACACTAGGAACAGTCACTCACACTCCACAACACATTTCATAAACACCTAAAAATCTCAAGACTGATT
>11.lm_ll_13622
AATTCTACAACAACTCAAGACTCCATCACATATCAACAATGGGTGCCATGTTTAAGGAATACATTAATGAGCTGCAAAACAAAGGTGATGGCTTTCCTGGTAGAGAGAAA
>11.lm_ll_13658
AATTCGAGTATACTGATTGCGAAAAAAGTACTAAAAAAGAAAAGAAAAGAAAAGAGTACTAGTTTGATATATACAAGAATATGTACTTTTATTGTTTGCTTTGTTATTTG
>11.lm_ll_13686
AATTCATAAAGCAGGTAAAATAATTATTGGATAACTGATAACCTGTTATCGTTTTCATAATTATTTATCGTAATACACTATGGTGGCCTATTACAATGTGGTTACTGAAG
>11.lm_ll_13712
AATTCCATTACTCCACTATCCAACAACTGCACAGAATATTATAATGAAAAAATAAATGCAAAACAGTATATGTATCTACAGATATTTTTCCAACACTTGTCTTTATGATA
>11.lm_ll_13719
AATTCTTGAAGAAATTCTTCTTCTTTATTAATTATAAAATTTCGTCTTCCTGGGCATTCTCGTATCTCAAATCCTTGGAGAATGGAAGGCGTGAAATGACTGGAAGTATG
>11.lm_ll_13726
AATTCAGTGTTTCAGTGGATGACTCACCCAGCATCTATTCTCTTCTTTTTCAGTTGCTTGGCCAACATGTTTAGGTTTCTGAGTGAGTTTGTCAGGTCATCCTGCATGTT
>11.lm_ll_13734
AATTCATTGGTATTTCCAATACTTTTGGTTCCAAACTGGCGATAATCAATAATTTTAGTTTTTGGAACATGAGCATTGTTGAAGTTTTAAACTTTTAAACTCAAATGTAG
>11.lm_ll_13742
AATTCCTCCTGCAGGTAAGAATGGTCTGGATGGAGATGGAGATGTTTACAAGCCAGAAAACATCACAAACTTTGTTGAGTTTGTTCGGAAGACGACAGGAGGCTATGGTG
>11.hk_hk_6290
AATTCTGGCATCTAGCCAAAAATATCTCTAATAACTTTGCCTCTTCTTTCCCTCCCTTATTTCAACCAGATGGCACCACTGCTATCACATCTATCTCTAAAGCTGAACTC
>11.lm_ll_13778
AATTCATTACCACTTAAATTGTTGAAGCACCCAGTCTCCCTGTATCTAAGTCTAGACTACACACCTTCTTGGGTGATGATCTATTCTCTACATGATTACATCTCTGTTCA
>11.lm_ll_13795
AATTCTCTGTTTATGGCGTGTGGAGTGTTCTGTGGCTTGCATGTGTGTTGCATCATCTGCAGTCATCTTGATGAAGAGAATGTCTGCTAAACACAAGAAATGTTTCACCA
>11.lm_ll_13800
AATTCCTATGACAGTATTAAATAATTAATATTTAAGAGAGAATGCAGTTAGAATCATCACTGCAGATTAGTTAGTGAGAAGTAGAGATAATTGATATTTTTTTAATTATT
>11.hk_hk_6317
AATTCAGAATTATTTGAAGTGAGACCTGTCGGGTGCAGTTTTAGAGACAGACACCCGGACAGTCAGACACCCAGACACCCTTGTAACCCTCGCCCTGCCTTCACCCTGTC
>11.hk_hk_6356
AATTCCTTCCAAGTGATCTCCCTGTAGCTCATCTGGTAGTAAGCCGCCACCCCCAGGAGACCCACAGCCGCCAGCGTAGCCAGCGCCACCCACCTCTCCCTCTCCCCTCC
>11.hk_hk_6358
AATTCTGCCATCATATCACAATAATTATGCATACCACAAAAATCCATGGTTCCTCTCATGATCTATAAAAGTATTCTAAAATTTTATTCACTTACTGTTTTCTTTAGAGG
>11.lm_ll_13907
AATTCGATGACAGGCGCCCAGTTCCTAAAGTACCATATCTTTAACTTCTCCGTATAGTCCACGTGTATGGTCGTCATTAAGTTATAGTGCCTTCCTTACTGGTCTTTTTT
>11.hk_hk_6381
AATTCCAAAAACACCTTAAAAAGAAAAAAAAAATGTGTCCTTTCAAACCTGAGACTTTTGAAAGTAGTGGAGGTGCGCTGTAGAAATGTTTCAGAGCGCTCGTATTCCTT
>11.lm_ll_13959
AATTCTCCTGAGAAAACTGTCCAAGCAAGAAGTGCTTTCACCAGGTTATATTTACCAACTATATTAACAGAGGAATGCAAATAAATACTATGTGCATATGGGATGGTTAG
>11.lm_ll_13965
AATTCAAAACTTTGTGCCAGACTCTGTCAAAAGCTTTTGATATGTTCAAGGCAACAGCAAAAGTTTCACCAGAATCTTTAAACCAGGATGACCAAGACTCAGTAAGGAAA
>11.lm_ll_13974
AATTCAATTAATAAAAGAAGGAATTTACATTTTGTGGGTTTCTTGTGAAATTCATTTATTGCACTTAATGGTAGATTTATTATATTGTTGGGAATTACTGTCAGAATTAA
>11.lm_ll_13982
AATTCACTGAGTAGTCTTACAAATGTCCACCAGGCACACACAAGGGCCAGTCAACGCACCTCTTTCAGGGATATCTCATTCACTGAGAGGATTGCGTCTCCCACGTAGAG
>11.lm_ll_13985
AATTCTATCATGTGCAACTAACCTAAATGTGTCAAGTATTCTCAGTATGAGAGAAAAATTCCTTATTATGCGAGTAGTGGTGGTGATGCAACTGGTTGGTGAGGTAGGGT
>11.lm_ll_14010
AATTCTATATCAGTCATGTCATTTCCTAAACAACAGCTCAGCTTTTTAACAAGGTGAGTTTGGGATGAGACAAAACATTTTTTATTCAATACATAACACCAGATTTGCAA
>11.lm_ll_14040
AATTCAGGGTGAAGGGATAAGAAGGACAAACCACCACTTGAGCATGAAATGGAAAACAGATAAGACAGATGAGCTAACTATGGTCTTATGAATGTGGATCTTGACTGTCC
>11.lm_ll_14048
AATTCAATTTATAGGAAGGTGGAAACATAATGAGGCATGGAGTTCCAAACTTTACCAGAGAAAAAAATTAATAATTGAGAATACTGGTTAACTCTTGCATTAGAGAGGTG
>11.lm_ll_14057
AATTCTCGTTCAACTATCACAATATGAAAATAATCTTGAAAACAATAACTTCCACTAGTCATTGACAACTATTCACTCATTCTCTTGTAATTTAAAACACTTTCCTCTTA
>11.lm_ll_14085
AATTCTTTTAATGTAGTAACCTTTGTTATGTTTTCTTTTATGTAATCATTTGTTGTGATATAATTTTGTGTCCTTCAGCTTTTATGATTATCTTTAAAACATCATTTGTG
>11.lm_ll_14087
AATTCATAAAGGATAATTCAGTAATGATTTTCTAGCCTTCCTCATTGAATCACCATCTTATCTTTAAACTTTCAGTGAAACCTTTGGCTCATGTACCTGATGGGGTCCTT
>11.lm_ll_14098
AATTCTCCAGCCTACAGAGGTACGTATATAGGAACTGGAAGCTTTGGTAACAGCAAAAAGCATACTGGTCTATCTATCCAATTACTTGTATCTGATGCTTGTTCATAAAA
>11.hk_hk_6457
AATTCCTTGCACCGCCGGGGGTCAGCGCCTGAGGGTGTTTGAGTTTGGGAATCGCTCCCTGCCAGCTAGCGCCAGTTTGCCGTCAGGAGCGAGTTCCCTGCATTAGAGAG
>11.hk_hk_6460
AATTCTATTTCGTTCCTCTCATCAAACTGCTCTCCACAATGCCACGTCTCAACCTGTTTCTCTCAACAGCAACGACTTTCAAGAGCTTATTTTGTAATTCAATCTAGTTT
>11.lm_ll_14130
AATTCCTCTCAGTTTGTCAGATGTTAATGCATATGATTGCAATGTTACTCAGAAAAATGAAAGAAATATTAATTTTTATAGAACAATGTCTTTTTAGTTTTTTTATGAAG
>11.hk_hk_6473
AATTCGTGAATGACGATCCCCACGTAGAGGCAGCCTGGCCCCAGCGACACCTCCTGGGCCCCGTGCACGCGTCCTACTGAACTGGAGCACCTGTACCGCGCGGTGAGGAA
>11.lm_ll_14143
AATTCATTGAATCTGTTAATTTTCGAGCAGGACAGGACCCGAGGAATCTCATTTATAACAGATTTGCTTAAAAAAAATAATAAAGTTTGTGTTATCTATATTTAATTAAG
>11.lm_ll_14156
AATTCCTGTTACGTATCACGAGAACCCTTAACAGTCCCCACTAACTTTATTACACTGAAAATCCTTGTATCTTATCACTAGATTCACGGAGGCCCTCTTACAACATCCCC
>11.lm_ll_14165
AATTCCTGTAGATTATCCTAAGTCCCCCGTATTGCAAAAATGATTGCCCATTTAAAAGTACTAAAATTTCTCTCTCTCTCTCTCTCTCTCTCTCTCTCTCTCTCTCTCTC
>11.hk_hk_6493
AATTCAAATGCAGCTTATCGAGTTGTTCCAGGATTATAGAAGACCTGGACGCCTGCATTGAACATGTATTCGACCTGGTGCCAATATTCTACACCCCAACGGGTGATGAT
>11.hk_hk_6494
AATTCAAAGAAATCCAAACAGCAACAGATCCTAAAATTCTTACTAGGCTATTTGGATAATTATTTTACTTTATTAGCGGAGAGGGAGAGGAAGAGGAGGAGGAGGTTAGT
>11.lm_ll_14203
AATTCATATGTGTACTGTGTGTGGTTAAGAGGAAGGCCTTGCCAGGAGTGGGCGAACTGTGTCAAGAAAGCATGGAATGAGACATGAATGACTGTGCAGCAAGCAAGAGT
>11.lm_ll_14216
AATTCTGGTGCTAATCAGCTGTAAATTTTGGAGTGATGAACAGGTAGTAGAGATAAAACATCAGAGTATGGAGTCCTGTTAACTCACCAGCATGTGGCAGTAGAATTTAT
>11.hk_hk_6522
AATTCCGCACCAATGTTATCCTGCAAGCCATCCAGGATACATTAAGGTGGCAAGGGAGGTCATTGAATAAGTTGAAGGTATTTATTCTCCTCCTGTAGTGAGGTGAGGGA
>11.hk_hk_6529
AATTCTAGGTTGTGGGTTCACACTGCACAGCTACATAGTTATAATGGCTAATACTGCACTGCATTTTTGAGCTCCAACTAACTGTTGTGAGGAGATCAGCAGGGTGTCAC
>11.lm_ll_14324
AATTCTGTCAAGCAGTATTGTTTTTCCCTCTCTGGATCTCATTGTACCTGTGATTTATGATTTAAGCTTGGTTGGAATTTATTGGTACATTTTTGTTCAGTATTTTCTTC
>11.lm_ll_14378
AATTCAAATAGATTTCAGTGTAGGTTATAGTCTAAGTCCAGAAATAAACTTAAGGGGATTTAGTTAATGTTATAAGCATGAAAATTGAGTTAAAAAGAGGATTTGGTTTG
>11.lm_ll_14453
AATTCCGCTTCTCAGTCATAAGGGACTCAATCTCCTGCCGCTGAGGATGGAACGGAGAGGGGAACATCAGGGAAGTAGTGTCAAGATTACTACACCTAAAAAAGGTTTCC
>11.hk_hk_6615
AATTCACATATCCCCAAATTATCCCTAGGGACTTGCGGTGGAGGAGGAAGAGGAGGAGTAGAAGGAGGAGAAAGAGGGAGAAGAGGAGGAGGAACAATGAGGAGAAAGGA
>11.lm_ll_14504
AATTCAAAATCAAATGTTAGTGTTGCTAAACTCATAATAGATTATTAATTGCAGTAAGATCCCTAATGAAGTTGGATTTCCAATGAAGTATGTACAGTATTTTAAAAAAA
>11.lm_ll_14519
AATTCCATTATTCCATTGGCAATTTGTTCTTAACAGTGTTGGTGTATGTGTTCTAAGGCAAGCAAAAAGATGTTTAAAATTATTTCAATTATATGAATGAAGTACAAAGA
>11.lm_ll_14548
AATTCCTGCGTTGTATGGGTGTGGTGTGTGGCGCAGTGAAGAAACACAGCACTTGATCCGCCTCATCGTTAAGGGAAGGGCGTCTCAACCATGCCGGGCCAACTCAACCT
>11.lm_ll_14564
AATTCTGATGAATGATATGACACTAAGTGAATGACGTGTGTGTAATCATGTTCAATTGTTTGGCTTTTGATTAATGAATTACTGAAGCTGCCATTAACTTTAATCAAACA
>11.lm_ll_14574
AATTCACCGCTGTGTTATTCCCTCGAGTGCAGTTACTCCTCCCTCGTGACCATCTCCAGATCTCAGGCACTCAGTTAAGTGAAACACCTCTCATTTCATTTCCAACTGTT
>11.lm_ll_14576
AATTCTGACACTGACTATAAATGTGGGAAGCAATAGTTAGATGGCCATAGCTACTTACCCACATGCATGCAGGATGATGGTGTCCCACGTTGGTCCTGAATGCAGATGAC
>11.lm_ll_14600
AATTCTTATCTAATAAATCAAAAAAAGTATATCTGTGATAATAATGAAAGCAACAGCCATATTTTAACAAAAAAACATGTCATGATGAAAAGTTGCCATAACAATGCTGA
>11.lm_ll_14619
AATTCGACCTGCAAGGGGAGCGTCTGTACTCCGTCAAGTGGTACAAGGGCGGGAGGGAGTTCTTCCGCCACGTCCCCAACGAGCAGCCCAAGAAACAAGTCTACGAGGTC
>11.lm_ll_14629
AATTCCACGCTTGGCTGCACCCTTTCAGCTCCCAGTGGCGGTGCCGTATGACCCTGTTGTTGTGGCGATTTAATCACACAGTCAATCAATCAATCAATCCATCAACTAAA
>11.lm_ll_14645
AATTCCAATCAGCCTAGAAGTCAGAATTGATGTGAGAAGAGGCAAAATAGATTAAGAAGCAATTCTAATGATGGAGGGTGCTGTTTGACTTTGTTATTTAATGCTTTTGT
>11.lm_ll_14651
AATTCTTGATATACTTTGACTGGGAGGTCTACTGATATGGTAAAGTGTCTCATCTAGAGTTCATTTAGGGCATGAGGGATCTCATACTCGTCTACTGTAGGGAGTTGTGC
>11.hk_hk_6701
AATTCATTGACACTTTGTTAACTAACTCAACTGTTGAAGAGAGTTTGTTAAATAGTGCAACTGCTGAAGACAGTGTGTTCACTGATGCATCTGCTGGTGAGAGTCTGTTG
>11.lm_ll_14679
AATTCAGGGAACTGACAAAAACCCTGAAAAACCCTAGTCGTGTGGAGTTTAAGAGATCGTGTTACTGCTAGTGGTGTACGTGTGTCTGTTCGTGTGTACGTGTGGGGCTT
>11.lm_ll_14690
AATTCATACGTACTAGTTTTCTCACTGCCTACCCTGTCTTAGATTCTCGCCACCCCTATGTCTCTCGTTCCATACTGTTGGGAATATAAATAATTCCCATCCCTCATTTC
>11.lm_ll_14692
AATTCCTCTCAACTTTCCCTGCATGTCATAAAATGTAACTTGAACAAAGACTAAGGGAATCTTCATTCCAGAAATTGTATTCCAACACACATTTTTACTGTTGCTTTTAA
>11.lm_ll_14715
AATTCACTGTCCATGCTTACTGTGTACTAGATAGTGTAAACAGTGTAATGATAACCATTACAGTTGCCACAACCTTAATGAACCTGACACCAGAGCGAATGTTTGAGTAG
>11.lm_ll_14724
AATTCATAAGCGCCTTGCTTTGACGAGTGGAAATTCTTGACGTCCCTGGCGAGGTCCCTGGCGTAAGACCTCTGGCGGCGTAGCTCCTTGCCCTTGGCGATCCCCGGGGC
>11.lm_ll_14736
AATTCCTTCAAGAGTATGAAACAAATATTAAATTCAAAATACATACACTATTCTGTTTGTTTGGTTATAGAGAAAAATAGAGCATGAAAATAAAGAAGTGAAGTGTTTCA
>11.hk_hk_6734
AATTCCTTCAAGAGGGAGGTTTTAAGACACTTATTCATCAGTTTTTCATTTCAGTGGGCATTTCAATGGGCATTTTTTTTTATTGGATTTTTGTTGCCCTTGGCCAGTGT
>11.hk_hk_6750
AATTCAGTATTCCTAGATGTATCATGCCTAATAAACTTCTTATGAAGACGGTCCAATTACACCACTTCTGTGATGCATCTGAGTACGGATATGGTTCTGTGGCTTACTTA
>11.lm_ll_14766
AATTCTAGACTATCACCATGACAACAGAATCCCACAGTACAAAGTATTTTAGCACCTGGAACTACCGTACCTCTGCCACCACGAACCTATGAAATAAAAAGGGGGAAAAG
>11.lm_ll_14768
AATTCTAGAAATTAAGAAAACATTGCGGTACCTGGAATTAAAGTTAATGATAACTTAGTCTTAGTATATGAAGTTGTAAGGTAAATCTATTATAATTAAGTAATAAAGTT
>11.lm_ll_14773
AATTCAACCTCTTACATTCCCACCCATCTCTCCATTATACTAAATCATACTTTTTGAAAAGATTTCAAAATGTCCTCATTTGCATCTCTATGTACAATTGTACATACATT
>11.lm_ll_14783
AATTCATGGATAGGGATGACAGGTGCATACAGGAATGTTGCTGCAGGTGAGAGTGTCTAGACTGGCGGCGGGAGTGTCTGGGTGGTGCCTGGTGGTGTCTGGGTAAGGAG
>11.lm_ll_14791
AATTCTAGCTTCAAGTGTATGCATCACCCAGCACACATTAAGGACATGTATATAAAACATTATCATTTTAGCTCTGCTGAAACATGCCAAAAAAGTTGGTTCTATGACTA
>11.hk_hk_6765
AATTCTCCTGAGCTAGTCCAAACTACAATCACCAAGGCCACATAAGCTACTAACGACAGCAGTGCATACAGCACAAGGCTGCCATTAAGTATTTGGGATACCCTAAGTTT
>11.lm_ll_14821
AATTCTTGTGTAGTGGTCTTCAAGATTTTTTTTTATTTGTGCAGTGTAGTTGTTGCTGACTAACACCATTTAACTGGTAAAATATGTATCTTAAGTTTCTTAAGCTGATA
>11.hk_hk_6800
AATTCAAGTAGATAAATACAAAGAAGCAAACACCAGGGACCTTGTATGAGATAAGAAACTGTGTAGTCTGAATGGCACAATTAGGGCAAATAGATATAAGACAAGTAAAC
>11.lm_ll_14868
AATTCAACTATTTGAATGATCATCCGCTTGCCAGCAGCACTTTTCCTGCTGCACCTCGCAACACCTGGCGGACGGGACTGATGCTGGAAGGAAGAGGAGAGCCTGCTTGC
>11.hk_hk_6815
AATTCTCATAAAACTGTCACTGGAATCACGAAAACACTTGAAAACCTCCCAAAAACCCTGTTAATTCTCACTGATCCTTTTATAGATGAGAGGCCGGAATGTTTGAGGAT
>11.hk_hk_6824
AATTCAACTTCATCACCGTGAAGTTTCTGCCTCCTAATATGACTCCACTCTTTCAGCCAATGGACCAACAGGTCATTTCTACCTTTAAGAAGTTATACACCAAAGCACTT
>11.lm_ll_14897
AATTCTATCACAGCCACCCTTACAGAATATATGGCATTTGGGTAATGGCTGACTGACACTTACAGACTTCTTAAGGAATTAGTTCTGAAATTGTTTCTTAACATATTAAA
>11.lm_ll_14916
AATTCAATGTAAATTTGTCACTCAAGAAATCAGGGATTATATATTTGTCCACACTATTGACTTTCTGCCTAAATAAGATGAGAAAGAGCCCTGAGCTAAATATTTGCAAA
>11.hk_hk_6848
AATTCTAGTGCATGTTTATCCAGACCTGCATCTTCCCTAGTTTTCATCCCCTTCAGTGCCTTTTTGTTTCACTTGCCCTACTGTTATAATCTCAAATTCCCTATCCTCTT
>11.lm_ll_14937
AATTCTAGTAACTCAGTCTCCAGGTCTGGGGGTGGCCAGAAGCATTGTCGAGCAAAAGCAGGCACTTGAGTGGGAAGTTATTTTCATTAAGATAACTCCTCACACTAGGA
>11.lm_ll_14941
AATTCCTACAGTTTATCCTTGTTTCTTAATCCTGACTTTAAATGTAAAAGCTAAAACAAAACAAAAATACAGAAGAAAACCCGAAAAAAACTCTAAATCTTTACGAATAT
>11.hk_hk_6866
AATTCTACTATTTTATCGCGTATTATTGATTCCATAAACTTACCCACTACAGATGTGAAGCTCATGGCACGGTAATTATGAGGTTGAGATTTATCACCCTTTTTAAAAAG
>11.lm_ll_14988
AATTCCTGTTCATAACCATTTTTGGGAATATGGGGAAAAGATAGGACTGAAAATAATGGTTTTATTATCTTCTGTTATGTTGCATAGTGTTAAGGAAGAGGGAAAAAAAT
>11.hk_hk_6898
AATTCTTGTTTAACAGTCACCGAATTAATGAAAACACCCTTGAAAACCCAATAACATCCATTGCACAATATGAAAATAGAGACGAAGCCCTGGACTCCATCAACTGCAGG
>11.lm_ll_15066
AATTCCCTCTATTCACTTGTGATTTTTTACTTTCACTCTGGGACCTATACCTCTTTGTACATAAATAACATCTCTCAAAGGGCTCACACTAAGTTAATATCTTCTCACCT
>11.lm_ll_15089
AATTCCAGAAGACGATTCACCAGCAATTTTGGACTTTGCCTTCCTGAATCTTCGTCATGCACTCTTTGGGACTGCTATTGTCTCACGCATATCAAAGACATTTTATAGGC
>11.lm_ll_15110
AATTCATTTGTCCTCAAAGCACAATTATGTTATCTATTTTGGTACAATATGCAACACTACCAGCAGTGAGGGAGACCTGGCAGCACCTGTGACACAGTGGAGCCAAGGGT
>11.lm_ll_15114
AATTCGTCGAGTATCAGAACAAAATTAAAACTTTTACCCAACAGAAATCAAATGGTGAGTACCGTAATGAGAGAAAAGGTGAAGGTGCAACATACAGTGAAAAGCTGATG
>11.lm_ll_15119
AATTCATTTTTCTGAAAAGATTGTATTCTTTATTTTTGTCATCATCGTCGCCATTTATTTTGATTTTACTTAACATAACGTAACTGCCATGTACAATCTCCTCTCTCATC
>11.lm_ll_15138
AATTCCTTCAAGAGGGAGGTTTCAACACACTTATCCTTCAATTTTTGACGACCACTTTGGACCCTTGTATGGGACTGGCATTTCAGTGGGCATTTTTTTTATTGGATTTT
>11.lm_ll_15161
AATTCGTGCACACTGAACACGACTGAATCACCGCCCCACACTCATACCCACACGGTTACATGCACCAACACACATCTCCCGACCAGTGTCTGGGCCAAGACTGGCGCCAT
>11.hk_hk_6952
AATTCTTTCTCCGAGGTATTTTTGGTCTTTCTAATTTCCCTACTGTAGACAATAATTTCTTTGACCATCTGCTGCCTTCATCCCTCATGGGAGTGTGATAATGAAATTTC
>11.lm_ll_15192
AATTCGCATCTTCTTGAAATCCGCGTCGTTTCCGTGAAACGTCATCTTGAAACCCGAGTCGTCATTGTGAAACGTTTTGAAACACGAGTCGCGTTTCAAAAAGTGTCTCC
>11.hk_hk_6979
AATTCGGTTCAATTTGCATTCAGTTTATTAAATTTTCTTTTTAAATAAGCTGTTATGTTAATTTGTTGGTCTATCCAAGCATCTATCTATCTGTCTATCTATTTATTTAC
>11.hk_hk_6993
AATTCCTTTGTATTTGTATTCCTCCTCCTCCTCCTCCTCATTCTCATCCTCCTCCTCCTCCTCCTTGCAGACAGAGATTCAAGATGGCGGTCTAGAGGAAGCCATTACGG
>11.lm_ll_15276
AATTCTTGGCAAGGTAGCAAGTGTTTCTTGTGAAGATATTTACCTGAGGAGCACTGCGTGGGCTGGCGGGAATGTTACGCGAGTTTCACCTGAGTCCCGCGGCCCGGCGA
>11.hk_hk_7021
AATTCGAAGTACGCTGGAACTTTCCCAACTGCCTCGGAGCGATCGATGGCAAACATATTGCAATAGTTCTCCCTCCTAACTCCGGTTCTTTCTACTATAATTATAAAGGT
>11.lm_ll_15288
AATTCACAGGTCAAGCAATCGTGTTTACCTGTACATCACCTGGATACCGGGACGCTCCCTTCTCCTAGCGGCAATTCGGGCCAGCGCCAAAACCGGGACTCTCTTTAGCA
>11.lm_ll_15305
AATTCTTGTAGTCTGCGCAGCTCAAGAAAACAAAAAATGCAGCTCAAGAAAACAACAAATACTGCTCAAGAAAACAACAAATAAATTAAAATTTGCACGTGAAACCCGCA
>11.lm_ll_15307
AATTCTTGGTTTGTACCATACTGAGAGCAGGCTGCTAGCCAAAAAGGTAGAGGCTGCATTGAACATATTGTGACGTTGCACTTGTTAATTGATTTGGCCAGGAGGAAGAG
>11.lm_ll_15357
AATTCATGCATATAATTAATAATTTTTATAGTTTACTTCTGCTATCAAAATACTAAAGAAATGCATGAGCAGCAGTGCGAGTAAGGTTGGCCGGGTCTGGGAGTTGGTAG
>11.lm_ll_15361
AATTCATGAACAAAATACAAAATAATCAACAAAGTACAACCTCACTATAAGCATGATACAACAATCTTCTTTTTCTGTCTCTTTCCTTTCTGTAACGTGCACTCTTAAAA
>11.hk_hk_7096
AATTCTTACACGTAACAATGAAGTGTCGTAAAACATCCACTACTACGTCTAGACATGCTATAGATACCTTGAAAGAATATTAGTGAACTTGAAGCTGTACTTGACTGTAC
>11.lm_ll_15422
AATTCCTCCACCTAATGTTTTTTTATTACCTCAAGGGTCAGAGAACTTTAATGAGGAGCTCCGTGTCTGATGGCCCTGGGCAGTGAGATTCGACGTGTGTGTGTGTGTGT
>11.lm_ll_15467
AATTCAACAGATTTTCAAGATGGAAAAAAATCTCCATTTAAAAATGCATCAAAATATACCCAGAATTAAAATGTTCTTGCCATTAGCCCAATCATAACCATTCACAGGTA
>11.lm_ll_15497
AATTCAACCCAGGAGATCTTTGACTGGATGACGGAGAACCACTACGGAGTGGACGAGGCGGCCTACCACGAGCAGTGGGCCGTGTTCCAGGAGAAGGCGCGCGAGTTGCT
>11.lm_ll_15509
AATTCCACTAACACCTGCAGTACTTGACTAACAGAGCATGGACAAGAGGAATGAAGCTTTGTCTTCTTAAACTTCTTGTACAAAACTTAAACTATTAACTCACCAATATT
>11.lm_ll_15523
AATTCTTTGGAGTCCCATACTTAGGGGTGGACATCTTTGGAGTAAGATGTTTAGGTGTGTGACCCTTGGGACTAACATGTTTACAGGACTTCTTTGGTGTAACAAACTTG
>11.lm_ll_15529
AATTCAGGCTTAGTGGCATTTATTTGCATGGCTCATCAATTTTCCATGGAAGTTAAAATCCAACAGAATCATTCAGGGTCGAGTTTGTAGATGCTTCAAGAGAAGCATAT
>11.lm_ll_15538
AATTCACCTTATGAACTGTTCTGAAGCACATTTGTAACCTCTGAAATGGAGCTATGTTGTGAAATCTAAAGAGGGACATCTTTCTCTTTATTAAATAACATTTATTTTTA
>11.lm_ll_15568
AATTCCATGAGCATACAGGCACAAGAAACAACACACATAAGAAACTACTGTACTATGATTTACTCAACAGCACACGTTGGTGAACATATAACACTGACTTTTGGTGTGAT
>11.lm_ll_15581
AATTCCCACACAAACACTGCAAGACGGAGCTGCAGTCGCCCATTCCTGTAGCCTGGGAGGAAAGGAAATGAAGCTCCGAGTCGAGGCAGCGAGTGAGGAGCAAGTGTGAT
>11.hk_hk_7162
AATTCACACAATTTTGTGTTTAGTTTGGTTGTATGATCTAGTTTCTGAGAAGAGATGGACATAAAGCCTAAAAAAACTTAGTATTAAGGCAGAAGAGCAGGAAAAGATCA
>11.hk_hk_7168
AATTCATGGCCTGCTGTCCCGCACTAACTGATGCACCTGTTGCTTTGAGTTTTCAGCTGTTTTGCTTCTGTGATATGCTTCCTCTTTGGTGGAGCTGTGATAACACACTT
>11.hk_hk_7171
AATTCATCATCTGCACCTTTCTCATCTTTATTGTAAGAGGCCAAGCTAACGCCTCTGTTTGAATGCTGGGTTGCCTTGTGTCAGGGACTTTAGTGGGTTATTTGTGTGAA
>11.hk_hk_7179
AATTCAGAGAAATCCATTGGGAAAAATTTAAATCAGTTGTTTATCCCAATTTATACATTTTCAGTTTTCAAATATATTTGAATAATGTAATTAATTCATTGCTTTGTGAT
>11.lm_ll_15678
AATTCTCAAGTCGGACTGAGCCTGATTCACTACTGTAGCATGGCTGTCTGAGGTCAGAATGAAGTGCTATTGCTTACTGCTATATCAGAATATTTAATAAAAAGTAAAAA
>11.lm_ll_15738
AATTCATAGCCTTTTCACCATATATTAGCCTTCCTCCAAACAGCACCATCCATTCACAGGTATGGGCTGCGTGGCCGTGAACTCTTGAACAATGTGGGCAAGGTAATGCT
>11.hk_hk_7213
AATTCATCACTGCCAGCAGTACTTTCTAGCTGTGACCTTTGAAGGTCACGTATGACTAAACAACACTACGTACTTCGCGCATAATGGTGTTTAGATGAAGCCCAGAATCA
>11.lm_ll_15743
AATTCTTTTCATCCATCTTTCTCGTTCTTACAATTTTCCATTTCTTTACAGTTCTCCTCGTTTCCTTCCTCTTTCACTTCACCTTTTACTTTCTCCTCATGCATGTTTTT
>11.lm_ll_15754
AATTCAGTGGCACAGGAATGTTCTTTCCTATGTACAGCAGTTTACTACTGTCCTGCAAAACCTATGGCCATCCCCATGAGGCAAATTTGTATGATCTGGCCCCAGTCTTA
>11.lm_ll_15757
AATTCATAGTGGGACAATGCCGTCTCAGACTTATAATTTGAGGCGAGCTCTTGGTGAATATTGAGCTAATTAGGTCTTGGGTACATTTCCCAAGAGTCCTGCAGCACACT
>11.hk_hk_7227
AATTCAAAGGAAAATCACCCTCAAAACACCAGAAACATCCACAAAAGCTTGTTCAGTCCAGTTAAAACGTTTGTAAATGCCAACTCATGACTGAATGGATATATTAACTG
>11.hk_hk_7246
AATTCATGTAGATACAACAAAGAAAGAGGAAGAAGAAAGACCAACAGAGCTTTTACGATACCGTGCTAAGCCACACAACTCGAGGCAGGATATGTACAATGCCAAACAGT
>11.lm_ll_15817
AATTCCACACAATCCAAGACTACACAAAGACTGACCGCTAATTTTGCACGAAGTTCTCGCTGCTTTTCCTCCTCAGCTGCCTGGGCTTCATCGCGCCGCACCCGAGCAAT
>11.hk_hk_7270
AATTCATTCAAGGATTTGTTGAAACTAATTGTTGGAGACACTTATTTTCATGATTAATGATAATTACTACAAACAACATGATGGTGTCACCATAGGTTTCCCTCTGGACA
>11.lm_ll_15838
AATTCCAAGATCTGTCATATGAGAAAAGACTAACAAGGATGTAACTCCCAACCTTGGAAAAGTGATGAGCAAGAGGTGACATGATTGCTCTTTACAGATTACTGAGTTGG
>11.hk_hk_7280
AATTCACTCATAGTTTGACTGAGTCATGATTGAGTTCTTGGAATTAAATGACTGAAATTCTGAGCATGGACAGATAATTTTTTGGCCAGAGCTTAATGTAAAAGACTCCC
>11.hk_hk_7281
AATTCCAATACCTTCTGAAATGCATGAAGGGGCTCAAGCCTCTGAGAGACAATAAGGTACAGTTGGTCCATTTGACTGAGCACATCTTTCAGGGGAGTCACGCCTCTCGA
>11.lm_ll_15866
AATTCACCAGCTCTTGTAAACAGTGAAAAGAATTGTTCATAACTTCTGCCATTACTGCCTCATCATCATCATACTTCCCGTCCTCCATCCTTCCCTGTTTTTCAGCTTGC
>11.hk_hk_7302
AATTCACCAATAATCTGATTTTCATTTTCTACATATGGTATTTACAATTTATCTATCTGTCTCCTCTGGTCTTTTATCTCTTCCCCCATCCTTGTTATCAGTTCATTCCC
>11.hk_hk_7306
AATTCAATAAAAATGAGGAAATAGAGAATCAAAGGAATGAAGAACACCATACTGGGAGATTAAACTATTGTAAGGCAGACTTTGATAACGTGAAGTTTTTTCAAGAGGAG
>11.lm_ll_15923
AATTCACCTTGTTTTTGAAGGCAACTCTAGGATCTTCCCTGTTTGCAGCCAAATAGTGTGTTGCAGGCTGTTAGCAAAATTTGTAGGGCTATAATGCAAGTTAGAAATTT
>11.lm_ll_15944
AATTCATGCGTTACTGCCCATGCAAAGGAAGCCGTCATATCCTCCCTAGCAAGCAACAGTAGGCGTAGACCACACCTCATAGTGCTGTTTGAAATTCCTTGTAACATCTT
>11.hk_hk_7333
AATTCATGCAGCATCATTTCCTATGATAACACAACGCATACTACTATTTACAAGGGAGAGGCTGGAACATAGACACACGGAGGAAGAGACAGAAAGTGAGATGGACCTGT
>11.lm_ll_15960
AATTCCGCGCGAACTAGTTACCGGAAGATGCAAGATATCTGAGCACCGCGGTCGAAGATTCGAGAAGGTTCGAGAACATTTTGGCGGGAACCTATTGATTGCACGTGGTC
>11.lm_ll_15963
AATTCAAGTCATAGGAAGGTGGAAATACAGAAGCAAGCAGCGAGTTCCAGAGTTTACCAGAGAAAGGGATGAATGATTGAGAATACTGGTTAACTCTCGCATTAGAGAGG
>11.lm_ll_16005
AATTCTCCAGCCTGCAGCACTGCCACACTTATACCAAGACACACCTTATGTCAGGTACTTCCTACCTCAAAATTAAACGGTGTTATAATATATATACACTGTGGTGCTCT
>11.lm_ll_16022
AATTCTCTTTGCTCTTGTTCTGTTAAGGAGTTGGGTGATTTTTAAAGGGTTTTTAGGTGTTTAAAGGTGTTTAATTGAAGGTTTTAGCTTTTTTTTCTCTTTTTATGTGA
>11.hk_hk_7371
AATTCTGGATGCAACCCCTACAAGGCTAAAAAATACCTATGTTTATAGTTTAAACCATAAAATATACATCTCACACTTCTTAACTGCAAGGCAAAGGTAAGCTCCGTTGA
>11.lm_ll_16032
AATTCTGGATCAGCGAGAACAAACTTTCTAAATATCCTCAGCTTTGGGAAGTGGGTTAATTGTTTTCCCAAGTTCGTACATGGTTGAAACTAGTTTCACTCATGCAAACG
>11.lm_ll_16040
AATTCTGCTTTTTAGTTCATGGTCAGTATCTTTTTCATGAATAAAAGAAAAAGGTAGAAGGAAAACACAAATTTTCAACATTTTAGAAGCAAAACAACTCCTAAGTCATT
>11.lm_ll_16049
AATTCTCGTGGAAGGTGAAAAGGTCGACATGATGCCAATAAGTATTCACTATCCTTCACACAGTGACTTTCTTTGACAATCACCTGTGAACACCATCTCTCATTTACGTA
>11.lm_ll_16068
AATTCAAAGTACCTCCTGCAACTTCTGCCATCATCACTGATGATGGCATTGGCATCAACCCCAGTCAGACTGCTGGTATGATCACACACAGACAGTTTTAATTTAATCAT
>11.lm_ll_16073
AATTCATAGACTCAGTAAGCATTAGACCTTTGTCCTAAGAAGATGTCCTGTATTTTCTATTAACCTGTTTGTATTTTACGAATAGGATATACCATAAGTGAGGGACTATT
>11.lm_ll_16139
AATTCTATAAAGTTTCATAACATGGAAGCTAATCTTCAATATACATATATGTATATATCCAGACATACTTTTAATGTGTACCCTCCTGAGCCCTGCCAGGGAGAGCATGT
>11.lm_ll_16142
AATTCTACATTGGTAAATAAATGGAAAACAAAATTAAATAAATTAAAGATAAACACAACATTCATGCCGTCATCAAGGGGACGGACAGTCTGGTGCAGATCTTTTATCCA
>11.hk_hk_7427
AATTCTAGAGTTTACCAGAGAAAGAGATGAATGATTGTGAAAACTTTTATTATTATTTGCATTAGAGAGGTGGACAGAATAGGGATGAAAGAAAGAAGAAAGTTTTGTGC
>11.hk_hk_7464
AATTCATATTTGAAATACAACCAATTTGGTTATAAGTTTACTTGATTGAATAGATCGTAATGGTGTTGAAAATAACTTAAGGAAGTTTGTATTCATGAAACTTGAATTTT
>11.lm_ll_16243
AATTCATATGTGATAAATTTCTATACATGACTTGGTGGGTTGATGATGGTCAGCCTGAAATTAATAGGACAATACTAGACTTTTATATGGATAATGGGAGGAGTTTCTGA
>11.lm_ll_16244
AATTCTTACACATCTACTTTGGGAGCACGGCCACGGCTGCTCGCAGGCCGCACTGCACCAAGCAACAATCAACACGTCACCGTACACAGCTAAGCATTGGCAGGGTAAAC
>11.lm_ll_16250
AATTCTTGGAGTAAAGCTTATGACATGCTGAGGCCACAGGTGCAGCCACAGGCCCACTCACACCCACCGGGAGGTTGATGGAGAAGTCCGGGAGAGAGCCACTCTGCGGG
>11.lm_ll_16251
AATTCTTGTCAGTCACTTAAAATGATTTGGATTGCACAAAAAATTAAATTACGAAGTGTTGAATCAAGGATATTTTATTGGTATACATATATACAGTATTAGTGTATATA
>11.lm_ll_16311
AATTCCTCCATCTATCAACTCGACACAACCTTCCAGATAACTATCCCCTCTTCTTGAGTGACACTCAAGTGTCCCCCTGTTCTACACTGAACATCCTCGGTCTGCCCTTT
>11.lm_ll_16330
AATTCAGCCAAAGTTAATACATAAAAAATTAACAAGGAATCTACACGTGACATGCAATTCATCGAAACAAAGTATCTCCAGTTGATGTCAGTAGGATCAAGTACATACCA
>11.lm_ll_16333
AATTCTTCATGACATTTGATATTTCTGGAGATTACTGACAATTCAAGAGAAATTGATACATCTTCATAAAGGATCACTACAAAGGACAATTACCGTTATCTCAATCGGTT
>11.lm_ll_16348
AATTCAAACACGCAGCAGAAAAGCGCTCCAGCCATATAATAAAAGAATAAAAAAAAATACAATTGGAAAAAAAATCGTGTTACCGATACAATGATGGACAGGAAAAAAAA
>11.lm_ll_16379
AATTCAACATTATTTTCCATTACTGGAATCAGTGCTCACGTCTGAATCCATTCATATTAATGTTCCATATATCCTTGAGGTTCATTGAGTGGAGCCATTCCCATTTCAGG
>11.lm_ll_16387
AATTCTTTGATACAGCCCTTATAATTAAAGTTCTTGAGAAGATTACTTTGTACACTTTCAGACATGTAAACCCTCTCTCAATAATCAATACAAAACTAAACATGTCTGAA
>11.hk_hk_7550
AATTCTTTTCACTGAGGTATCCACAAGAAACAGGTGGATGGGTGTGGAGAAGCTGCCCTCGCTGGGACTTACAAGCTCAAGTTATGTTTTCTTGTCTTTATCATTTGTGT
>11.hk_hk_7555
AATTCCTCGAATGAAATTATAAAATACTCAGACACTCGTCGGAGTCTGGCGGCGGGAAATGTCAAGTGAGTGAAGTGCATGGCGGCGGTGGCGGCGGTGGTGGTGGTGGT
>11.hk_hk_7558
AATTCCTCATATGCACTACTATATAATTAAGCCATACTATATAATTGAGCCAATGGTGGTTAATGGAGATAAAATGCAAAACCTAATGTGCAACATCTGTACACTTGAAA
>11.lm_ll_16413
AATTCCTATGCTTTTCTTTCTCTCATTCTGGTGAGGAAAGCTTACAGGTGCAGGAGGTACAGGTACATCATCCACTGCTTTATCAGCTGGCAAAGTTGACAATTCAGGTC
>11.lm_ll_16430
AATTCCTCGAGAAACCAAATTGCCCCCAATTCTCACTAGCGAAAGAGCAAAGAAAAATAAAGTTATATTAAAAGGACTGTTATCATAGAATAAAAGTGTCTTAAAAGGAA
>11.lm_ll_16437
AATTCACGAAGCTTTTCTTAACTGGTTCACGGAGTCGCATTCAAGGTTCAGTGTTCCTCGCCGCTCGCTGGTGGGGGAGGGTGCGGCACTCCGCTAGGCAACACTGCTGA
>11.hk_hk_7575
AATTCACCTGCCTGCTACTCAGATGATGCCAAAACACCACGTGCCTCCGTTCACCTGCCTGCTGCACAACCGCCAGCCACTCACCATGGGCACGAGGCTGCCGTTGGTGT
>11.hk_hk_7579
AATTCAACGCGCAATATAAGTATATTTGTTGGCAACATTCTTTTAATCACCTAAAACCTTAACAGAAAAAAAGAAAATGACATGGAAAGCGATCCTCGTTCATTAGTTTT
>11.lm_ll_16486
AATTCAAGGTAGATAATATCAACAGCTTTTGTCTCGTCATACGAGTTAAATACTTCATAAAAGAAGTCTAGTAAGTTCGTTAAGCAGGAACGCTTGGTTCTAAAACCGTG
>11.hk_hk_7595
AATTCAGATAAATTTCTTAGTGTTTTCATAAAGCTTTAAGGCACTGCATGACACCATATCATGAACCCATGTATGCTATTTAAGTTATCAAGGTTGTCTCATGCCAATTA
>11.hk_hk_7631
AATTCTGTGCCGGGAATGGTAAGCACGCACTCGAACATGTTCTCCGCGTCCAAGTCGTAGTCGAAAGCCTCCAGTTCGATGCTAATGTTGTAGAAACCACGGCCCGGGAC
>11.hk_hk_7652
AATTCCTATGATGAAGAAGCGAGCCGAGAGGGAAGGAAGGAGTGAAGGAAGAAAAAAAGAAAGAAGGGAAGAAAGGAGTATGGCGAAACTAAAGAGGAGAAGGAGGAGGG
>11.lm_ll_16605
AATTCCTAACTTCATAGAAGCTGTTTGAGATAGAGATGAGATGTGAAGTTTCCAGTTAAGATTATAAGAAAAGGACAGACCGAGGATGTTCAATATAGAAGAGGGAGACA
>11.lm_ll_16618
AATTCCGCGCAGCCAGCCACAGCAAGGAGACAGAGGGCGGCGGTCATGAGGCTCGAGTGGGTGATAGTGGTGAGAGGTGGTCAGAGGAATGGCCCCTTTACCCTGCCCTG
>11.lm_ll_16684
AATTCAAACCTTGAGGGCAAACAGGCAGAAGCACGACTAACACATCAGGCGAAGGAATAACATACACAGCCGATGATAAACACATCAGGAACATCCTTCCTTAACAACGC
>11.lm_ll_16700
AATTCTTTTGATCATCTTGTCTCAAGTAGAGTTTGGTTGTATTTGGGCATAGTATAGTTAGCTTATGGATTCTCCATTCAAGTTGATTCATGAGATGATTATTTTCTTCT
>11.lm_ll_16797
AATTCTCCAGGCAACTCCACTTCAGCTGTCTGAAGACTGAAGTTGCTCAGGTACCGGCATTTTTCCTCAATCAGGAACCATCTGAAGGAATAAAGTGTAAACACTTAGTC
>11.hk_hk_7714
AATTCCCCACCTCCTTATTCATCCATCCCACCCATGGGCCACACCAGCAACACTATCCCTACCCCCAATGCTCCATACCCCAGCATACCTTATGCTGGCGGCCAGCAGGG
>11.lm_ll_16806
AATTCCAGCTTATCAGACTAAAAAGCTAAAAACATCTCTGTCAATGTACCCCTTGAAGGTGGGATGAGGTCCTGGTAGGGCAGCTATCCAGTCTCTCTCTCTCTCTCTCT
>11.lm_ll_16874
AATTCTTGCACCTTAAGGTGACCAATAGACAGGTGTCAAGTGCACCAGACCAGATACAGCTTTGAGGCATCAGTGTGCTGACTGACTGCCTGGGGTCATGGCGTGTGCCT
>11.lm_ll_16882
AATTCTTCATCGTCATCATCTTTCATTTTCTTTTCACGTTGTTTAAAGTCTTTTTCATCTTCTTCTTGTCTCTTCCTTTTCTCATGTTTCTTTTCGTGCCGCTCTTCCTC
>11.hk_hk_7738
AATTCCAAGCTTTTTGAACCAGGCTAAGCTTTTCCTTCCAAAAGCATAAGGCTCCAGCAACTGGTCAGCCATATCTACAGTTCCCATTTTGTTGTTATATTTTTCAATGT
>11.lm_ll_16909
AATTCCAAGGATGGTTTGAAAATTAAGAATTTACAATGTTTTATGCTTTTCAAGTAAAACTAAAGAAAAGGAAAAAAGGAGATGACACTAATGACTAAAAATCAAAATTG
>11.lm_ll_16919
AATTCTTCCTCTAACTTAACACCTCTCATATCTGATCTTCATCATCAATCCTTCTTCGATCATTTACATGCCTAAATAATAATGACAACGGCAAAAATTAGAATGAAGAC
>11.lm_ll_16953
AATTCTGGACGATGTAGAGGCAATGTAACACTGGATGGGGCATGAATCTGCTGACGTAATACATACATATGACAAAGTGCTTTTTGTTTACTTTTTTTAGTTTTATGTAG
>11.lm_ll_17005
AATTCTGATACACTGGGCTCCCATGGAGGTGGGGCATGGAACTCGAGGGTAGGGCAATCTGCCTGTGGCTAGGGCCAGTTGCCTATGGTGGTGAGCATGCAAGTGGCCAG
>11.lm_ll_17007
AATTCTGAGCGTTTCCCAGGTACAGATGAGGCAAAATTTCCACAGGGAAGCCGAGGTCATCTAAGGGCGTGTCTCTGCCCAGGGAGGAATCACAGGCCCCCTCCACCCCC
>11.lm_ll_17017
AATTCTGACACACGCCTTCTATTGTGCCGGCTGTGCTCAGTGACAGCGACCCTGGCATGGCACTGTGGTTGCCCTGAAGTGACCAGTACACTGCTAGATACCCGTGAAGT
>11.lm_ll_17020
AATTCCTTTAAATTATATATTAGAAAAAGAAAATAAGGGGAAGTTGCAAGAAGCCGATATAGTGAGCTACATTGTCGTTCACCTTTTTATATTGTAAACGAGAAGGTGCA
>11.lm_ll_17024
AATTCCTTTATGAAACCTCAATTTTGTTATCTGTTATCAACCCCCATCATTATTTACCACATGAGCACCACACTCATTCTAACCTAACTCCTTACACAACCTCCTCCTTT
>11.lm_ll_17028
AATTCTCTTAATCTCTGATCGAATGTTAACCTTGAGCACAGCAATAATTTGGGAATTGTTAGCATAGGCCCTGTCTTTTAGGTATCCCCACAGAAAATAATCCAAAGGGG
>11.lm_ll_17056
AATTCTCGAGTTGAACAAGATTAAAAAGTACAAAAAGGGAAGTAAGAAAAGAAAACGTAGAACCAGCGAGGGGAAGAACACGTGACGTTCAATACGGTAATAAAAAAAAG
>11.lm_ll_17085
AATTCAAGTCATAGGAAGGTGGAAATACTGAAGCTAATTACTTTATTTGATAAATGTTAATCTACAGCATTTTTTCTATCACTTTGTATTACTCGTACATAATACTAGTA
>11.lm_ll_17087
AATTCTGTAATCTTTTTTTTTGGCAATGACTGTATATTATCTATATTTGGAGGGGTACCACCTTATACTCCTATTTATTTTCCAATTCAAGTGACTCATTATCAAACCAT
>11.lm_ll_17099
AATTCGCTACTTTGGTGTCATCAGCAAACTTCGATATTATACTGGTAACACCCTCATCTATGTCATTTATATAAACAAGGACGAGAACAGTTCCTAAGACTGATCCCTGT
>11.hk_hk_7835
AATTCTATGAATGAAACTGGTTTTAGCATCCTCATGAATATACTATACCAAGAAAATGGTGTAAAAACCAATTTTACCATTTGAAACAGGGTTTTGTAAATGCCTTGACT
>11.hk_hk_7844
AATTCTGTTAGGGGCAGAGCTAACTTGTACTGATTCTTAAATTGGAGGTCATTCATTTTTTTAAATAAAGGAAGTAAGCACATATTGATTCTTGTATCGTTTTTAATTGT
>11.lm_ll_17125
AATTCTACCCGTCTAATGAGTAACCTGTGCCGTACTTCAGTCTCACCTGTCTCCATGGCTCACCTGTCGTTTCTCTGATGCATTTACCGAAGTAATTGAAGAAGTGGCGT
>11.hk_hk_7851
AATTCCTGGATTCTTTACTGACTTTCCTCAGCGGTCAAAGTGAAAAGACAACTACTCACAACAGCCGCCAGCAGCAGCCTCGCCACGCGGCTTTAATGGCCCGCCCGCCT
>11.lm_ll_17147
AATTCCTCTGACCAGAAAGCTCATAAAGACATTTCTTTAGCTACTTATAGTTTTAAATCAGTATAATTTACTTCTTACTGGAGTCCCTTTCTTCTAAATGATATCTTACA
>11.lm_ll_17181
AATTCGTCTACGGGAAAGACTCCTCACTATATTGTGTCTGGCGAAGAGAAACGTCTCCCTTACGACATACTAGTAGCCCCACGTGTGCCAGTGTATTCCGCTGATGACTA
>11.lm_ll_17191
AATTCTTCACCAGCATATACCGTCCGGTTAATCTGTAAAGCAAAACGATGCAATTATTTAGGGAGCAACTAATTTGAAGCAGTTTCCGCCGCATTTCATGGCTTAGCCTT
>11.lm_ll_17205
AATTCCTTTGACTTCCACTGCTTATTCCCATAAAACTCTCATGACTGTTCCTTTTCTGTGCTTGTCATCACATCGAGCATTGGGTGGCCTCACCCACACTTCATCCCCAG
>11.lm_ll_17208
AATTCCTACGTCCACACCCACACGCACCCACCACCCAACCCACGCAACACACGCTGGATCGCCCGCCCTTTGCCGACACACCCCTGGCCCCTTCCCCCAGCCCCACCCAC
>11.hk_hk_7907
AATTCTTGCTGAGATCATGTCATAATAGGTATTGAGGACCTCCGGGCGAGAGAGAACAAACTTGCCCACCAAGTCGACAGCAGCTTCCCTGACAGAGGTGGAGTGGTCCA
>11.lm_ll_17233
AATTCGTGGTGCAGTTAAGCGTAGAACCTTTGGCAAAGCTTATGGAATAATATTCAATTGTTTGTCCACCAGAAATGTTTACCTAGACTTACTGGAGGATTATGACACAC
>11.hk_hk_7911
AATTCGTGGTCCTTGTAATTTATATAACTAAATTTTAATATTTTGCATGGGATGTATAAAGCAGCAGTAAGCAGGGCCGCAAAGCAGGACGTTTGGTCGCGCGTCTGGCA
>11.lm_ll_17265
AATTCTTACCTAATACCTGCAGTGTATGCACACCTGGCCGTGCTCCTGAGCCTGTCTGGGACTCCCTCTCTCTCCTGAGTCTGGGCACCACAGTCACTTGGGAAATTTGA
>11.lm_ll_17266
AATTCAATCACCAACACCACCACGGACACACACTAACACCCATCTCTATACCCACGTAACTTTCCCACACCACCACCACCACCAAACACCACAGCCACAACCACCAGCAC
>11.hk_hk_7930
AATTCAATTTAAGTAAATGTAAAGTAATGGAATTTGGTAAGAATAAGAAAAGAATACAATATCATTATGAGATGGATGGTGTGAAGTTAAAGAAGTCAAAAAAGGAAGTA
>11.hk_hk_7932
AATTCAATTTCTATATCTGTGCTCCAGATAAACAACCAATTCTCATATTTGTGATGTGTGACTATTATTTCTTTTCGACTAAAATATACAGGGCATTATAAGAATATATT
>11.lm_ll_17280
AATTCACAAAGATGAGACTGATAAAACTCTATGTGAATTTAAGAGAATACAAGCAAAAATCAATGATATACAAGAATTGTTACAAACACAAAATTAACTTTATTGTAAAA
>11.hk_hk_7940
AATTCGCAATTCTGGTGTCACCAGCAAACTTCGATATTATAATGGTAACACCCTCATCTATGTCGTTGATATAAACAAGGAAGAGAACAGGTCCTAAGACTGATCCCTGT
>11.hk_hk_7950
AATTCACAGCCCAAGTTGAAGACAATGCTAAGGCTGTTTGAGACTCGGCACAAGTTTTCTTAACATGACCAGCACGTATCTGAATATTGTTGAGTTTAACTTACTGCACG
>11.lm_ll_17319
AATTCTTTTAATAGCCCACACGTTTTGGAAAAGAACTTCTCATCTTTACTCCAACTTTGTTTTCAGTTTAATAAACCTAATCATATAAACATACACAATAATTTCCTGCA
>11.lm_ll_17347
AATTCTTTTGAAGGAATGCAGTGGAATGAGGTTGGGTGCGAGACAGGTTAGGTGGAAGGGAGGAACCACGTCCAGACAGGTGTGGAGCTGGAGGCAGGACCTAGAGACTG
>11.hk_hk_7982
AATTCAACTAACCATCTCCATAGCCTTCAAGAATAGTCCTGAGTAGAGCCTGAATCATTTAAAAATAAGCATCTTGACATTATTGCACTGTACTCCACCACTCACTCCTG
>11.lm_ll_17380
AATTCAAGTTAGCGTAGGCCTACCTGGCGGGCGGCCTTGAATCACACGTCCCACATAACGATAGACGAGGGCCAAGGGCGGCGTGATGTCAGGTGTGGTGGTGGAGGCGG
>11.hk_hk_8021
AATTCTAGTTAGACTCACTAGAATCATGGAAACACCTTTGAAGACCCCCAATAACTTCCATTAAGACCTGTTGAAAGTTGTTGAGATCAGACACAAAACATTTAAGAAAT
>11.hk_hk_8024
AATTCAGTACAATAATAACACGAACAGACTGGACTGAATCACAGTTTATATCAAACAGCTTGCAGTCTGTTCAGTGAAGTACACTATCTCCTCTTCATTTTCACCTTCAA
>11.hk_hk_8057
AATTCGAAACAATGCCAAAATCAAACTTCTTTAAAATTTTAATCATAAACCACTCTTCATCTTCATCTCTTGTGACTATCAAGTACTTGCTTTGTGTTAGGCAGCTCTCC
>11.lm_ll_17477
AATTCCTGATTGTTAAATATCGCATAGCTGGGGTTATACTGTACATGCTTATTGCTCCTGATGTCATTTATGACTCATGAATGGGAATATGCAAGTGTAGATTCTAGTGT
>11.lm_ll_17493
AATTCCCTTGCTGTGCATTGTGGGAGGAGTGAGTCACCAGTGATGGTGTGTTGGCAGGTCTTGAACATATCTGGCAATGACGACATCACAGAGCTTCCTCCAGAGATGGG
>11.hk_hk_8080
AATTCCTGATTCAAAAACTTATAACTACTTAAAGAAAAATTGAAGTACAATGAGCAAAACATTTCTTGGTAATGAATCTTCTAATAAAAAGAGAGCAAGTACATGTCAGT
>11.lm_ll_17515
AATTCATAGAACATATTTATGAAATGCAAACATACGAATAATCACCTGTTATTGAATTTTTGTATCATTTTGTGTAAGTAGGATGTAGAGGGAAACATTTTACAAAGTAG
>11.lm_ll_17542
AATTCCTTTTATTGCTAGTGCAATTACATTTTCACGCACGCATGCATGCACGCACGCACGCATGCACACACATAGTGAACATAAGAACATAAGAAAATAAGGGAAGCTGC
>11.hk_hk_8105
AATTCTACACCATAACTGGCAAAAACACCCATGAGACCCTGACTAATTATCTCTGTGGCCTTTGAAAAGTCTTGAGAAGAAAATGAAACGTTTCAAAATACGGGCCGAGA
>11.lm_ll_17557
AATTCCCACAGCAAGACCTTTAGCAAGTCAAGAAAAGCGCTGGCCTTAAGTAAAGACTCCGAACTGCGGAGGGTTGCAGCCCAAGGGCATCCTAAGCTAAAATCCAGACG
>11.lm_ll_17578
AATTCCTCACCTGTCCAAATATGAGGGATGGCTTGTGACTGACCACACCATCACCATCACCACCACAGTACCACCCCTTACCACAAAGCTGCACTAGAAGCTGGAAGAAG
>11.lm_ll_17583
AATTCCACACAAAGAGTCCTCCATCTTCACTCCCAGAGACAACCCATGTTCCACAGGGGCTGATGCAGCTCCGTAGCTGTTCACGCACGTTGAGAGCACCGCGAAGGTTG
>11.lm_ll_17587
AATTCCAAGGCTGCTGGAGAAATAGTGATACGGCAGGCACTAGGAGAGTTAGACATGTGGGAGGTGGATGCCCGCTTCACCCTCACCCCACATATTAATTCTGCAGGGAA
>11.lm_ll_17590
AATTCCATAATTTATCAAACAATGTACTAGTAAAAGATATCGCCTTGCCAGGATTATTTGATATTCATACTGTGACTTTGTTATTGTCTCAATTAGAGACTGAGCAAATT
>11.lm_ll_17599
AATTCACCGACCCTTACTTACCATTACCCCTTAATTCCTACACTTATATTTTACCGATAGCACTTACCTTAATCCTTTTAACTATCATCCATGCCTCTTATTCTTACTCA
>11.lm_ll_17618
AATTCAACAATACTCATTTCAAATGCCTTCCACAGCCACATAGCCAAGAATAGAGCAAGGGAATTACTTTAACTTGTAGGGCTAAGAGACTAACAGACAGCAACCAACCC
>11.lm_ll_17660
AATTCTGATGATTGTTTTATTGTTTTGAAGGTATTGATTAAAAGTTTGACATGTCTTTTAATGTAGAAAGAATTAATATATTGTAATGTTCACTGCAAAAACATCATTTA
>11.lm_ll_17661
AATTCTGATATAGTTAATCCTGGCAAATCAAAGTTTATTGTTGATGATCAGAAGTTCTATGCAATACCAGAATACCTTGGCTGAACTTCAGTAATAATACTTTCATTCAA
>11.lm_ll_17679
AATTCAATAGCAAACCATACTGTACATTTAAGTGTGATTTTATCTTAGTAACTATTGATAAGCAACCCACAATTTGATGGATAATTGACCTAATTGAATGAAAGATTAAA
>11.lm_ll_17697
AATTCAAATCAGAAGGGGTAATTCTCACATTGTTTAATACGCTTGTCCGATCTCTACTTGAGTACTGTGTCCAGTTCTGGTCACCCCGTTACAGGAAAGATATAGACAAG
>11.hk_hk_8170
AATTCTGGTTTGATAAGTTAAGCTGAAAGATACACTTCCCAAGTTACATTTCACTTGAATCTCGTATTAGAACTGCTGGGATGAGATTTGGAGTCTGCTGGAACATAATG
>11.lm_ll_17701
AATTCTTAAATATTTGGTACATTAATATTATTTTGTGTCTATGTGTGAATCTGATGGTTGATAACAAGGATTAGAGCAGTGCAGATACAGACATGATCTGGTTTGACTGT
>11.lm_ll_17708
AATTCTTCCAGTTCTTCAGCATTGTCAAAGACAGCCAGGTCGGCCTTTCACACCCCCTCTGCCTCCTTCTCACACAGACCCCTGCACTCCTCCCACGTCATGTCCTCCCC
>11.lm_ll_17740
AATTCTTGTAATCTTGTCTGCATTGAACATAGTAGGCATCAGAGAAGGGAATGTTGCTGTCCCAGAGAGTTATGTCAGTGCCTGAGACATAACTTGAGAAGAAAGTGTTG
>11.lm_ll_17886
AATTCGCAGTTTTGGTGTCATCAGCAAACTTCGATATTATACTGGTAACACCCTCATCTATGTCGTTGATATAAACAAGGAAGAGAACAAGTCCTAAGACTGATCCCTGT
>11.lm_ll_18042
AATTCATGGAGTGATAGACTATTAAACTGGGGGGTGGAGAACTTGATGACTCAATGGATTGATTGTGATACCAGATTTAGAGGAAGAGATAAACTATCAAGACTTGATTT
>11.lm_ll_18048
AATTCTCAGTGTCATGTAAAAATTATTGCAATCACTTATATCACTTATAATAAGTGACAGAAACCAATCAACTCAGTAATATGTTCAATGTTAAGTTTCCCTCATCCATG
>11.lm_ll_18052
AATTCATCATCATAATCTTTGTCGTAGAAGAAAAAGATGTTTATATTGATCCAAAAATTCATCATCTTAATTTATATCATAGAAGAAATGATTAAGCCGCAAATATTCAC
>11.hk_hk_8272
AATTCTAGATTGTTTGTATGCTGCAATGCTCTGGAGTGCTACTAGGATGTGCCAGATAAAGACAGGTAGTAGCCTGCTGTATATTAATAACACCAGCCCACCAGCATCCA
>11.hk_hk_8277
AATTCAGCACATTTGATACTCTCATTCTTAATAGACAAAGAAAATAGAATGTTACTCTTCTGGAATGTTAGTGTTTATCTTTCTGTTTATAGGAGGAAAACTTGAATTAT
>11.hk_hk_8282
AATTCAGGGCTGTCTCTCTCCATTGACGCCTCTATGAAAGTCCTACGAGAGGCGCTGTACCTGGAGATCGCACGTAAGAAGCAGAGACAACAGCTGCAGAGAGCACAGCA
>11.hk_hk_8293
AATTCACTGTATTTGTTATTATTTGGCATGAAATTTGACACAAAGTTTGAAGAACAATAAATATTCTTTTAAGATTAAAACATGTAGTTACACTTGAGATAAAAGCTGCT
>11.lm_ll_18109
AATTCACTGGATTTTTAAGGGTGTTTTCATGATTCCAGTGATAGTTTAAATAGGCATCTATATCATGAAAATAAAAGCCATCCTTGAAAGCATGACTAATAATACCTGTG
>11.hk_hk_8298
AATTCATTTATATTTTCTTAGAACTAAGTATTATATAGACAGTCTGGGTTCTGAGAGAAATGCATGTGTGATAGAATTTAAGAGAGAATGTATCGATTACGTTTTGGTAG
>11.lm_ll_18114
AATTCATTGTTAAAATTGAACTACGTGATAGAAATAAGGATACACGCTTGACTGGAATAGAGACTGGCTAAAATTTCCTTCTTTCTACGTAATTTTAATCAGTGTTCACG
>11.lm_ll_18117
AATTCATCTCAGATTGGCAACAAATTCCTGGAAGGTTGGGTATGGCAAGCCAAAATAATTGAAAACCAGCAGCTTTCAAGTCTTCATATGTGAGCAAAAGCCATCCTGCA
>11.lm_ll_18123
AATTCATGTTTGCTGAGGATGGATGGGGAAGGTAGTGCGAGTTTCAGTACATACATGATGATTAAAGTTTAGTATCAATGACGGGTGACCTGTAGATGCTGCCCAGTGAA
>11.lm_ll_18134
AATTCTCTTATCCAACTCAAAAGGTTGCCTGTGATACCCAGATTACTTAGTTTATTCAGTACAGTACTGTGGCATACCATCTTGAAAGCCTTGGAAAAGTAAAAAAGAAT
>11.lm_ll_18145
AATTCGAACCCCTCCCAACCACCACCACCACCACCACCAGCACCACTTCCACACCTGCGACCGCAGAGACTAACGCTAATGGTGACGGTGTGAGTGAAAGTAAAGGCGAT
>11.lm_ll_18160
AATTCGATCCTGTGAGGTGTAGTGCAGAAACTGATGCCCCTCTGCACGCTGACCTTGGCTTTATGTGTCCAGCAGCAATGCTAACTTGGCTTTATCAGTGGCATGAACAG
>11.lm_ll_18180
AATTCCTTTTCTAGGTAAATGATAAATTTATGATGAATAATGTCTTCTGGTACATTTTATAGGAATCTGAATTTCATGAGATAAAAGAATAGAGAAATACATAATAAAAT
>11.lm_ll_18216
AATTCTCTCCTCATCCAATACTCTGGAGGGTAAAAAGTGGCCACCAGTGTGTGTCCCATGAAGGGCACACCAGACAGCTGGTCCAGGGCAGCCTCTGCCTTGCGGGCGCT
>11.lm_ll_18223
AATTCTGAATAGTTAAGTAGAATGCACAGAGAAAATTCAACTGTACATACTGAAGAGCTGGGAGGAGGTAGTGACAGCTCTAGGTGATTGGTATGGTGCCTATCATACAG
>11.hk_hk_8352
AATTCTGCATCGTGTTCAGCGTCACCTAAGTAAGCATTTGTGTGATATAAACTCCCCGCACTGCACCAGCCACCACTCTGGCCAGACCTTGGAGAGAGAGGCGGCGAGGG
>11.lm_ll_18237
AATTCACCGAGGTTCACGTGGCCGCTTCCCAGCAGAGCAGCAACAAGTGCGGTCGCTGCTACTTTTCCAGACAGACATTGTTGCCTCATTTCACACCTCGACCTTCGCTT
>11.lm_ll_18249
AATTCAATATTTTTGGAGAAAGATCCTGCAGATGAGAGTGATGGATAATGCTACACCTTTTTTATCTGAACTGCTGGAAAAATTCTCAACGAGTGGAATATTCAACAACT
>11.lm_ll_18263
AATTCATTTTGGGCTATACCTTTTATATATGAGAAAAACCTTATGGTGCTGCAAGATATTGAACAATCTGGCTTAGTTTTCAGGAAAATATAACTATGGGAGTATGAGTA
>11.lm_ll_18277
AATTCACACAAGTCATAGTTTATTAATTTGTTGCAGAGCTTGGCCTTCCCTCTCAAGACTTGTCTCTGATGTCATCTCTTTTTTAAAAAAATTGTTAATTATAAAAAAAA
>11.lm_ll_18289
AATTCAGGAAGTGAAGTGATCAAAAAATTTTTGTGTTGCAACAAATAAAAAATACCAGTAATGTTAAAACGATAAAAAGAAACAAAAATCGCGTGTAGTTCAAGTTGAAA
>11.hk_hk_8390
AATTCTGGCTTCAGTGTTCCTCGGGATGTAATGAGACCTTCTGTGCTTGTCTCGAATATTGTGTGTTTTGTCCTCCTGACTTGCAAGTTTATTGTCATGATACACCACAT
>11.hk_hk_8391
AATTCTGGGAATGTTGCCGTCTTTGTGTATTTTAATATGATCAGACGATTGACCGACTACAAATTAAGTTGCAGTTAAAGGAATAATGAAAAATACATATTACTCGTAGG
>11.lm_ll_18336
AATTCATACACATACAGACTTTAAAGGGTTGAAATGTAACAAAAGCAGTACATTTATATTTTGAAGTCTCGCGGTTTATATTTGGACATGGTGTTCACACCTTTTGTCAA
>11.lm_ll_18369
AATTCAATTTGGGATTGTTATGAGCAATGCATACAGAGGTTTTTAATACACAAGAAATTCAAGTTGCTGGTAATACATTAATCATTTCACCAATAATATTGGAAGAACAC
>11.hk_hk_8434
AATTCATACTGCATAGGCACTTAAGATAATTGCCCATCATTAAAAACTTTTCCTTCAAAATTAACTATAGAGGATGTTTTAATAAATAATTTCACATTTCTATCTAGCGT
>11.lm_ll_18395
AATTCCTCTTGTATACAACTAACGAATGATGGAAATTAGATATTAAAGATTTCCTCGTGCAGTGTGCCTATCTCAGTCGCGTACATAGGAGGAATGTAACCAGATGTAAA
>11.hk_hk_8452
AATTCCTCTTAACAACACTTCTTAAGTAAAGTGTTTCTACTTTCTTTTTACTTATTCATTTATTTTTTTACAGAATGTTTGGTCTCTGTTTTGCACAGAAGTTTAGACAA
>11.hk_hk_8472
AATTCCAGGAGTTTCCTGCTGAGCAGTTCCTCACAGAACTTGCAAAACCACTATGTCTGTCTATCTCTTCCTGTACATGTGCTTATTCCCTCAACACATGCACTGTCTGC
>11.lm_ll_18483
AATTCCAAACCTTACTTTACCAGACAATATAATGCCATACATCCAAGCAAAGAAAATTTAGTTGGTGCACCAGACAATAAAAAAGGTAACAAGTAGTATTTTAATTTGAA
>11.lm_ll_18496
AATTCACGTTAGTCATGGCTGTGCAACAAAACAGTAACATTGATGGAACTTCTTTGGAATCTGAAGATTTTTAATCAAAGTTCCCAGATCACTATTGAAACAGCCATTTC
>11.lm_ll_18504
AATTCCCCGGCTGGCGTGTAGTAGTCATGCTCCTTGATGTGAGTGCCCTTCTCAGTGCTGCCACCAATTCGCACCATCCACAGGAACTTGTTTATGTCTGGGAAGATACA
>11.lm_ll_18531
AATTCTTGTTTATTTATAGGTATTTGTAATGTAAAGAAGTACTTATTTATTGCATACACACTATAGGGTTGTGGAGAGAATAAAAGCTTTAAAAAATATAAATATAAAAT
>11.lm_ll_18571
AATTCTTTCAAGAGGGAGGTTTCTAGACACTTATCCTTCAATTTTTGACTACCACTTTGGACCCTGTTCTATATTTTTTATTTTTTTTTTGGGGGGGCGGATTTTTGTTG
>11.lm_ll_18582
AATTCAAAATTAACTAAATTTTGTCAGAAATCACCAAGAGACTGCACTGAGATGAAAAAATTCAACTGACGTTGAAACTTCGTCAAATACGCACATGAGGAGAATGAATC
>11.hk_hk_8549
AATTCTTAGCAAAGGTTTGAGTGAAGATAGAGATAGATGTGATAGCAGTGGTGCCATCTGGTTGAAATAAAGGTGGGAAAGAAGAAGCAGCAGAGTTATTGGAGATGTTT
>11.lm_ll_18590
AATTCAAACACTCCACATGAATATTATAAAAAAATAAATTAATAAATAAATAAATTAAAACTTGTTCCGAAACGATATGACACGAGGCTGGACTAATACCTCTTCCATTC
>11.lm_ll_18599
AATTCATCATAGGAGGCATAATTAAAAGTATCATAGTTCACCAGAAATTCAGCAGATTTTTGGCAACATCCTACAAGAAGGAAGTGTTCTACGTGGAATTAAGTGGGTCA
>11.lm_ll_18619
AATTCATACAAGTATTATTACTGAGTGAGGATGATAGTAATGATGTAAGGGTAACTTCATACATTTTTCACAATGCTCTGAATATAACAGCCAACATTTAGTAGGGGAAT
>11.hk_hk_8567
AATTCATTAAACTCACTCCATCAGTGTGTGGCCAAGCCATCCCTCTCTGCCTCATGGTTCCTACACCAATAGTGTGGCAAATATACTACATATGAAGAGGCAACATATGA
>11.hk_hk_8577
AATTCAACAAGCGAATCATCATGCAGGAAACGTCACAGTACTTCCTCGTGATTGTTTCCTCACCTCTCCTTGCCGTGAGAAATGCAAGCAGTAAGTTTAGGCCAGGAATG
>11.lm_ll_18661
AATTCTTTCAAATGAGGGCATTAATTTCACCTACACACACATGCAAAGACACTACACTAGGCAGTAGTAACATCTTTGCATGTCCCTTGGCAGGTTAGGGTTTGCACCCT
>11.hk_hk_8587
AATTCCTATAAAATCAATTTAAGAGCATTAAAATCAAAATGGCTTACAAGATACACAAAATTATAAGATGCATCCCAATTTTGGTGGGTCTTTTCCTAGGGAGAGAAAAA
>11.lm_ll_18704
AATTCATGCTTTCTGCTATTTATTAATGATACTAACATCTTACAAGTACAGCTGTAATAATCAGTTCAGTCATTGGAGAAGGCATGCTACCAGTCACTACTCTGGGAGGT
>11.hk_hk_8609
AATTCCGCAATGCTCTGAAGGGCAATGTTGCAGGTCGGGCCGAGGCTGTGGGAGTGGGTGAAGGCTCCTCTCTCTCCCCTGTCATCCTTAACTCTCGCCACAGCAGACAC
>11.lm_ll_18718
AATTCATTGAAAGCAATCCATGCTCTCAAAAGCATTCAATAAATTGAATGTGAAAGTGTTTGTCCTATGAAGGTTACATAAAAGAAAACAGGAGATTGACAGTACAAAAA
>11.lm_ll_18737
AATTCAAATATATCTCATAACTTCTTTAAGAAAACAACTAGTGTCATCTTTTCTTCTTCATTCTCTTTGTCTAGTTCAGCAGGAAGAGGATGAGAAGGAACTGGATTAGA
>11.hk_hk_8625
AATTCTACATGCACTTCGATCTTGACCAGAAAATGCCATATTTAAGATTAAGTATTACCACAATTTCTATCACATGAAAAGAAGAGTTGTTACTTCTCAAAAATAAATCT
>11.lm_ll_18743
AATTCAACGAGAAACTTGATAACACGAGATTCGGAGAGAGGACCCCACGAACGTACCTCACTATCTATACATTACAACTGTGTAAATATAACTAGGTGAATACACACACA
>11.lm_ll_18749
AATTCAAACAACAAACTGAAGGCACTTTTATTTCTGACTTTATGACAAGGCAAGGATAGGAGTAATGATGACAAACAGACGCTATTTTCTCTCTGTGCTTGCTTATTATT
>11.lm_ll_18760
AATTCCAGTCCCGTGTAGGAAGGGCAAGGAAGAAGGAAAGGGTTGGTAAAGGACGGGAGAAGGGGGAATACGAGGAGAGGAATAAAGGAGAGGTGTAGGGAATGAGAACT
>11.hk_hk_8640
AATTCAAGTCATAGGAAGGTGGAAATACAGAAGCAGAAAGGGAGTTCCAGAGTTTACCAGAGAAAGGGATGAATGATTGAGAATAATGGTTAACTCTTGCATTAGAGAGG
>11.lm_ll_18813
AATTCTATTTGCCAAAATTTACATCTATTTATCTTATTTAAATCATCTTGCAGTACCATACAGTCATTTACATTTTCTACCTTCCTTATCAGCTTAGCATCATCTGCAAT
>11.lm_ll_18850
AATTCTCCAAGGTAGAATTTTTAGCAAAGGTTTGAGTGAAGAGTTCAGCTTTAGAAATAGGTGAGATAGCAATGCTGCCATCAGGTTGAAATAAAGGAGGGAAAGATGAA
>11.lm_ll_18857
AATTCCAGGATGTGAATAAGACTAATCTTATTTGAAGACAGTGTTGTTGTTTTTTTATTACAATTATCAGTGTGTAATTTTGTTGTGAAAAACTAAAATCCACTTGTTTA
>11.lm_ll_18870
AATTCCTACTCGGGCGAAGATGGTAAGCAGAGCTTCGGAGACAGAGATGGTGTCAATATCCTTGAGTGGCATGGCTTCTGGAAACTCAATGGAAAAACCAATAAGGGTTA
>11.hk_hk_8696
AATTCTTCACACCTGTGCAAAAATAACAATACTTAGTGGTCTTTTAAGAAGCATTTGTACCATGATTTTTTAATATAAAGTTCAAATGTGCAATTTTATTAATTTCTACT
>11.lm_ll_18951
AATTCTCAACAACCTTCTGCATCACCGCAAGCCAGAATCATCCAGGTCTTCCCTACCCAGGCCACCCTCACCAATACCCCAGTCTCCACAAGACAGAATTACCAGTGAAA
>11.hk_hk_8703
AATTCCTGATTTCCATATTGAGAAATCTTGAATACTGATTCCAAATTGAACTTGCCATGAAAGAAAATTAAAAATTAAAACCTAACTATGCAGACTAAGGACGATTTTTC
>11.lm_ll_18973
AATTCCTTGGTGTGAAATTGACACAGATGCACTGCCATTGTGCATTACTTTTTACTGATTAAATGACAATCAACTTTATAGGATAAACATCCCTACACAAATACTTACCA
>11.hk_hk_8721
AATTCAGTCAGGAAAATGGCCATGTGGATGTTGTGGAAGAGGAGTGGGAGCAAACTCAGTGTTGTGTACTAGGCATAATAAATGGTGTCACCAATGGTGCTCAAGTCTGA
>11.hk_hk_8728
AATTCGTCTCCACTGAAAAGGTGAGTCACTAGAATCCTTTGTAAGTCACTGACCTTGTGTTGGCTGAATCCCTCTGGCTTCTTTGTAAAGTGGCGTGGATTCCCTACCTT
>11.lm_ll_19019
AATTCTCATCACCACTATAGAGAACAAGAAAAGTGGACAAGGGTGAACAGGGCCTTAGCTCAGCACCATCCTTGGATAGAATATAGAAGATAAAGAAATATAAGTAAGGG
>11.hk_hk_8758
AATTCACTGGAAAAATAGACCTAAGATGAAAAAAAAACAAAAACTATCATGACTTTTTTCTGAAGGTGTAAAAGTGAGCTGTGTTTTATGAGGATCGAGTCCCACGTGTG
>11.lm_ll_19065
AATTCAATCTAAGTAAATGTAAAGTAATTGAGTTTTGTAAGAGTAAGGAAAGAATACAATATCACTACAAGATGGATGGTGCGAAGTTAAAGAAATCAAAAGAGGAAGTG
>11.lm_ll_19095
AATTCTTTATCATGAAAACATAAATATGAACATTGTAGTTTTATTATCCTTGTTTAACAGTGTTCAATGGTTTTTAACTAGAGATGTCAGATGTCCGCATCAGCATCTGA
>11.hk_hk_8807
AATTCTCATATACAGTCTATCTTTAAACTGGTTTACGTTTGACCATAAGATCAACCTTTTAAGGACTTTTTCCATAATAATGGGTTTCCGCTAAGCGTCATCAATAATAC
>11.lm_ll_19150
AATTCTTCATATCCAGATATTATGTATAATACATGATTGTCTAAATTTTCTTCCATCATACCTTATCAGTAGCTCTGTGTACATGATCAGGTCTGTAATAGGAAACCACA
>11.lm_ll_19165
AATTCACCACAGATTTAAAATATCAAAAAAGACTTTTCATATCTGTATATTTAGAAACATATCATTTACATGATTAGAACAAATATCAAAATAAAAATTTTAAAAAGGTA
>11.lm_ll_19168
AATTCCTAACGTTTACAGCTGTGGACTATTCATCCTTTCTTTCACTACACCTGTATCTTCTGCCAAACACGCATATTCCTTCCCATCAACACCAAGAAGTACTGTGTCTA
>11.hk_hk_8828
AATTCTGGGATCCTGACACAGTGGAGCTGATGGAGTGGATCCAGTCATACACCCCCACTACTGCTGTGTTTGCTGGCTCCATGCAGCTTTTGGCAGGTGTTAAGCTTTGT
>11.lm_ll_19178
AATTCCGGAAAGAGTATTTTTATTGATAAACTATTTCTTAAAAAAATACAAATTCGTGATACATGACTGTGTTACGTAAGTGTCTGAACACCAATCCAAAAATAGGAAAC
>11.lm_ll_19181
AATTCTTATAAAAAGCCTTATTTCCTTCCATCAACTGCCCTCCTACACAATGAATTTTAAGAACATCACAAAGGGCTTCCTTATCCACCCTACCATATGCTTTCTTAAAG
>11.lm_ll_19204
AATTCATCATGAGGTTTACACATGAATATCAATGTTGCAACTTGGTTATACAGGTGTGGGATGATTAATCACGGTGTAGAGCATATCTGGATTTGTATCTTGTATTGCAG
>11.hk_hk_8859
AATTCTCTATGTAAACTCCTAAAAGCAATACTAAACATTACTCATAACCTATCTACCATTGTCAGTCTGTATGGTGCAAATTCATTATCTAAACTCCTAAAAACGACATC
>11.lm_ll_19243
AATTCGTACCCCTTTTAGAAACTGTTGTACATTCGGCTCGCAAATCAAATGCATTGCTGATTTTCGTCTCTGTGCAAATCTCGCCTGTAAGAAACATGATTTTCCTCTTT
>11.lm_ll_19252
AATTCAATCTGGTTTGAGTGAGGACATACTATCAGACACTATCACAGAGGTGATAGTGTCTGGCATGGAGGCGTACATTCCTCACTCCTTTCTCGACCTAAACCTTCCAA
>11.lm_ll_19262
AATTCGTGAGTGAAGGAAGGTGTTGGTTCTGGTTCCAGTGAATGTCGGGAAGGTTTGACTTTACAACGGCGCTTCCCATTTCCCTCTTGTATCTTTGCTCTCTTTCCTAA
>11.lm_ll_19276
AATTCGTCAGTTACTACCTAACCAAATATTATTGTCACAAGTCTACTCCTGTTCACAGAGTGGTGACAAGCAGCCACTCAAGATATTCGTACAACTAAGAACAAGTATAT
>11.hk_hk_8893
AATTCTCATATAATAAAGCAGTTAGATTCCATTTGAATTGCTTATACAATAAATTTTCATATAATGAAACCTGTAACTAATGTAAAAAATGCATTAGGTTTAGTGACCCT
>11.hk_hk_8900
AATTCCCATCTGGGATGAGGACCACAAATGTCCCCAGGGCGGACTGCTCTTTTGATATCCACCCTAAGTGTCTTGACACCCGCTCCCCTCAACTTTTTCTTCATTAACTT
>11.hk_hk_8904
AATTCCTGGCAGAATTTAGATGACAGGAGCTACCTCTCGGAACACAGCACTAGTCAGGTCAGCCAGGACACACACAGGCTGCTCCTCACCTTCTTCTTCTCCCCGACTGT
>11.hk_hk_8910
AATTCTTACTCTGCCAATAGTGGCCACGAAAATACTATAATTCCAGGCACAAAATTGCTTGGAGTTATGCTTTTGGTGTTGCAGCAAGTCATTATTGATTTAGTAATCGT
>11.lm_ll_19358
AATTCAGATGAAAAATTATATTGAAAAAATACATAAATAAATAATCAAGTGAATGAGAATTGTTTTATGAGATATAAACAGAGCATTAAAAAGAAAAGATGAAACAAAAT
>11.lm_ll_19360
AATTCATGTGTTGGCAGCTTGTGTGGGAGGTGAACCATCTGATGTGTTCCCCACTGGGGTGGCATCACAATGCAGCGGATCTCCTTCACTTGAGGATTGTCTGGAGGACT
>11.lm_ll_19374
AATTCATGTACAACCCTCAAAATGTATTCTGTTATCCTCCTCTGTCTTGCTTCAATTTCTATGTGACTACCGTTGCAAGAGTTACCAATCTAAATCACTCTCCTCGCCAT
>11.hk_hk_8936
AATTCAAGTCATAGGATGGAGGAAACAGAAAGCAGACAGGGAGTTTCCAGTAAATCCCCGAGTGTAATTCCTTGCATACAACCAAGAGGACGATTGTTTCCCGCAGTGTA
>11.lm_ll_19412
AATTCTTATTGTTCTGTGTGGCACTCAAGAAAGAAATATTAGTGTTGTTTATTGTTTCCTTTCTTTGCAGCATCAGAAAACATTTCACTCGATGAAAAACCAGCCTCAGC
>11.hk_hk_8941
AATTCAAGTCATAGTAAGGTGGAAATACAAAAGCTGGAGTTCCATAGTTTACTTGAAAAAGAGATGAATGATTGAGAATACTGGTTAACTCTTGCATTAGAGAGGTGGAC
>11.hk_hk_8978
AATTCAGGAAGTAGAAGAGAAACTAGAAGATAAAGGGCTGTGACTTCAAAGTCTTCCTAATGTTTGTAGAGTAGTGTTTGGAAAAGGGATTAATTCTACGACAGACGGGT
>11.hk_hk_8982
AATTCTGAATTAGATAAGTTTGATATATTGTATATTGTGGCATTAATACATTCTTATTAAACTAAAATATTTATGGGTGCATGGAAAAGACATTTTAGACATGGAGACAA
>11.lm_ll_19487
AATTCTTTTAATTTTAATTCCAGCATTTTTCCCCAGCATTATTTTAGTATTTTCTTTTCTAGCTTATTTTATGTCTCGAGTAACCAGTCACAAGAATATTCAGCCTATGA
>11.lm_ll_19517
AATTCACACGTGAGCAGCACCCCAATGGAGTTGAATGTTAACATATTGACTATGGGGTACTGGCCAAACTATCCTGTAATGGAAGTCAATATGCCTCCAGAAATGGTGAA
>11.lm_ll_19528
AATTCACCAAGAAGGAAGTGGATGCTTTGAAGCAAGAAATGAAACAGAGAGAAAGAGGGAACAAGGAAAACCTCAAATAGTTAAATGAAGAACTACTGGGTTGCCATCAG
>11.lm_ll_19530
AATTCACTAACCAAAGTAGACATGCATGACACCTCCTTTCAAGGATACTTGATTACCATGAATTTAAAAACCAAATTGATGAAGATGATCTAAGCTTTTGTCTCAAACTC
>11.hk_hk_9070
AATTCTTTTGTGTTGATGAATCCATGTGTGAACATTTTGGCAAACATGGTTGGAAGCAATTCATTCAGGGTAAACCAATTTGATTTGGGCTTAAAATTTGGTGTCGAGTA
>11.lm_ll_19614
AATTCTACTGTTTTAACCCGTATTATTGATACCACAAGCTTACCCACTACAGATGTGAAGCTCATGGGACGGTAATTATGAGGTTGAGATTTATCACCTTTTTTAAAGCT
>11.lm_ll_19622
AATTCAAGGAAGGATGGCAGAGCTGCAGGAATGAGATGGAAACAGGTTCGTAAAATATTGATCAAGATAATTTACAGGACACTTTGCTTAGGTATTTTCAGATAATATAC
>11.lm_ll_19628
AATTCTCAACGTAGGAATAAAACTTTAAATTTGCATTCTTTATAACACATAAAAACTAATTACAACTATCTTTTATTACACACCTCCAATAAAAAAAATCAGGAACTTCT
>11.lm_ll_19634
AATTCAAGTTAAGCCTCGTATTTAATGAAGTTTTAGTGTCTTGATTTAGTTTATAATTCAACTTTTAATTAAACATCACTTCCGGGAGATTAACATTTATTTCAGGCTCA
>11.lm_ll_19647
AATTCTTTAGAAGTTGTGTGTGAAGTGCTGGAAAGTTAATAGTAACCTTTGAATGTTGAAGGGAATTTGTCAAGGTGATGGCTGACCTTTGTTGAAGACTTGTTTGGTAA
>11.hk_hk_9096
AATTCTGTTTGGTAAGGCCATAGAGATTCATGTATTCAAATTTGCAGGCATGCATTTTTCAAGTCAATCACCGACATGTTCACACTCTCCTTGCACTACTCTCTCAGTTT
>11.lm_ll_19704
AATTCAGTTTAAATTAAGCACAGATCATGAAATTTCTCTTCCTGCAAGGTGAAGAAGCAATGGGAATCCACAGTTGGATGAAGAAAGTCTTGGAAGATGACAGCCTATCA
>11.hk_hk_9130
AATTCTGATGATGCTCTGCTCCTGGAAATGCATTCTGTTGATGCCCTGCCCCTGGAAATACGTTCTCTTGCTGCCCTGAGTCTGGAAATATGTTCTGTTGATGCCCTGAG
>11.lm_ll_19778
AATTCTACATATACTTATTGTTCAACCACCATACACAAAAACTCATTTGTGATCCTTGTACAAAGAACTATTAATAAACTATACCTGTATAATACTTTTATAATAAATCC
>11.lm_ll_19784
AATTCACGGGTGACACGGAAAACAATGGTTCTATCTCTTTTCTGGATGTAATTGTAACTCGTAATAATTACTACATACTACAGTCTACCGCAAACCAACCATCACAGTTT
>11.lm_ll_19839
AATTCAATTGCATTTAATTTGGCACCACTCATTTATTTTTATAAGGCAACAGATGCATAGATGTGGCCCTGAACTATTAAAATAGAGTACATACAACTGGGAAATGTGAT
>11.lm_ll_19867
AATTCCAAGTCGACCCATGATGCCGAACTAATGGCTAATAAGTACCAGATGATGGACAAGCCGATTGCTAGTCAAGGCCACAGTCCATTGTTTACGATTGATGATGTCAG
>11.hk_hk_9198
AATTCTGGATAAAAGACAATGTATATGTATATGCCACTTTAATGTGTAGGACTTTGTGACAGTTATCAGTTAAATAAAAGTAATTACATAGGACTAATTTTTTTACTTCT
>11.lm_ll_19907
AATTCCACTTTCTTTAGTGAAGGATTATATCACTAATTTGAGTTGCCAGTTTCCAGTAATCCATTCTAAATTCTAAGAATAAATGGGACCAATATAGCCTTATCTGTTGC
>11.lm_ll_19916
AATTCTGCCATCCAAACTAAAATGTATTAATATCTGTGGTGAATGTGAAATCAAACAGAGTAGATGTGTTAGTGAATATGCTTTATCCACATTCCTGGAAATTCTAAATA
>11.lm_ll_19919
AATTCTGCAAGGACTTCCCTATTGTTTCTATTGAGGATCCATTTGACCAAGTAAGTGTATTATCTTCACAGTCTGGTATGTAAATTATAAGTGCTTGTCAATCCTTCTTC
>11.lm_ll_19922
AATTCCATACTGTTTCTTTTATAGGAACTTTTTTTCAGGTATGCTTACTTGACACAAACAAGTAAGATTTGATACAAAGTTAAATTCTTCTAAATGGATTTCAAACTGTT
>11.lm_ll_19938
AATTCTAGGGATTCAAACTCAGACTTAAGATAAGACTGTAGCTATACCCTTATAACCACCACAGTTACCTGTGCCACAAATTATCTGAGTAATATGTCCATCTCTCATCT
>11.lm_ll_19945
AATTCCTATTTTTGGGGGAAGCTTAAACACTTTCAAGAGCTGCTGTGTTAGATCCCATTCCAGGATGTCCACAAGGAACAGTAATATTACCATAAATTTTATTCCATGAC
>11.lm_ll_20046
AATTCTGGAATGATTCAAATGTTAAAGTTAATTCATACATGAATGTTCAAGTGATTACTTGCATAAAATAAAAAATGTCGTATGCAGTAGAATGTTAAAAAGAATTTCAC
>11.lm_ll_20059
AATTCTGTAAACTTGTTAATATGAAAAGACCTTTAAAAGAAGATCAGATGAATGTACAGATGAGGATAATAAGTGGAAAAAGGGAGGTATGTTTCATGCGGGAACTCTCA
>11.hk_hk_9295
AATTCTCATTTATCACATGATTATGGTATTTCTCTTTTATGCAAAGTACACTCTGTTTAGAGAAAACAATTTCATACTGTTACCCAGGAGCCAGGCCTCCTGAGATGTAG
>11.lm_ll_20155
AATTCTCAAAGGCCCCTGAACTAAGAGCCCGGTACCGAAAGGTAAGTGTTGCTATCCTGAACATCACAGAAGTGTTATAAGAGATATTCATTGTTTTATTGGGTGCTACA
>11.hk_hk_9314
AATTCTTTCACTATGATTACTTTTAAGAACAATAACTCGGCTGCCTTTCACAGGTACCTACACTGCCATTTATTTATCAATTCGCTTTTGGACAGTCTCATATATATATA
>11.hk_hk_9322
AATTCCTGTGGGCGTGGTTGTTACTTGTGCTGTGCGAATGTGGAATGGCGCTGTCTTTTCAGGGCTTCGAGAATTAGGTCAAGGATGCCTGCTGGGTTCATCAGGCAAGG
>11.lm_ll_20204
AATTCCTGTTAATGTGTCAAAATATTTATAAAAATATCCTGTGGATTTATCAAAAGAAATTATTGTGCAAAGGGAAGTGTGAAAAGACTAACTTATATATTTAATGATTA
>11.hk_hk_9337
AATTCCCAGGTGGCTGAGGAGTCTGGCCGACAAAAACAAGCATCTTCCTCCCCAAAACAAGACCTAGTAGAAGTTTCCCACATTGAGGCCGAGGACAGAGTGAGGAAAAT
>11.lm_ll_20258
AATTCATTAGTTTCACAAGAACTTATCACTCAGCCAAGATTCCTAATCTCTTTCTCACCTGATGTAACATCTTTGTTACTGTAGAGTAGAAGTAAAAGTCTTTCTACCAC
>11.lm_ll_20298
AATTCCAATGAGAGAATTTGATTCCTGGGAAAACATTGTAGATGGATTTGGTGTGTAGCTTGTGAGGAGTTGATGAGACTCAAGGCCTGGGATGTGAAGGAATTATGCTC
>11.lm_ll_20330
AATTCAGCAAAAGACTCTTCCTTACCTTGCTTGCTTGGAACTGGTGAATGCCTGGTGCTGCAATGCCTCCTTTCTGAATTTCCTTTATGTACTTCTGCAGTGTGTCCAGC
>11.lm_ll_20336
AATTCTTGCATATCGTAGGGAAAGGGTTAAAAAGGAAAGAGACGAGGAAACTGATGAATGAAATAGTAATCATATTGGCAGTGCCGAGTCAATAAAGAGATTTAAGAGAT
>11.lm_ll_20356
AATTCCTGGATCGTAGACACTGAACTCAAACAAGGGACTCAAGGTGGAATTTGGAAAGCACATGCTGTCATGAGTAGCACAAAGTCCATGCTTTACAGACTTTTATGTAG
>11.lm_ll_20387
AATTCATGTTGAGAGAGTACTTATTCCTTTAGCCAACTTCAACATCATGGAAATTGCCATAGAACCTAATAGAGGCTGGGGAGTGTGATTTATTGTATTTTAAGTATTCA
>11.hk_hk_9400
AATTCATAAAATGGATCCTTTATTTCACCCTGGAGAGCTGCCACTTCTATTAAATTTCCCGGCCTCTTTTTTTCACTTACTCGCAACGGAGGTGAAATTCAACATGTCAA
>11.lm_ll_20452
AATTCAGACATGTTCTGGAAGCCCAGCGTGGCAGTCCTGGGAGACGTGGGAACCTTTCTCAGAGATCTTTCAGCATGTCTTGCTGGTTACCAGTGTGATGCTGAGTGGCT
>11.lm_ll_20467
AATTCCGACCCTGGAAAATATGGTTAGAAGAGCTTCAGCGACAGAAACAGAGTCTACATCCTCGAGAGGAATGGTTTCAGGAAAACCAGTGGCAAAGTCAATCAGAGTGA
>11.lm_ll_20475
AATTCAGGTGCCAAATGTTCCGTAAGAGCATCTGACTATAACGTTATGAATAAGAGATCCATTTAATATCAGATGTTTAAGAGATTCAATATTCGTATATTCAGGACCTA
>11.lm_ll_20489
AATTCTTGCTGTCTTCTCTCCCTTTTCCTTTTGGCAGAGCAGTTGGTTGGTACACTTGTTGTCACTCGCCAGTTTTTTATATGTAAGACATTTTCATTCACATTATCAAT
>11.lm_ll_20496
AATTCTGAAGCATAAAACCCTATTGTAATTCTTTCATGAGTGTGCAGCAACCAAACAATTAGTATAATTAAGCTTGTTTGACTTTTGGATCCAACACCTAAGGCTTTTAC
>11.lm_ll_20537
AATTCAGCAACTGATACATTTGTAGGAAATGGGCGTTACAATCTAAGGAATCTGTCAATCTGAATGTTCGACTGTCTTGTCTGGATGTCATGTCTGGTCTGTCCTCTGCG
>11.hk_hk_9478
AATTCACAAAACTTACACAAATGTTGATTGATCACAGTTGAAGAGATTAATCTGGATTTACAATAAGCACCAGATTCCTTTTGGGATTATATATAAGGTTTCTGTTACTC
>11.lm_ll_20571
AATTCAAAGAGAGGAAAAGGAAAAGAACCTGAAGTGAACGAACTACTGGAAGTGAGAGCTTTTGGAGTAATAGACTATTGAACTGGGCATTGGAAAACTTGACTCAGTGG
>11.lm_ll_20600
AATTCAGCTGAAGTATAAGAGAATGGTGTGGAGTGAGTTTACAATATAATATTGAAAGGTTTAACTTTAAAATGAGTGAACTGTCTGAACATTTTAGTTGTACTTTTATT
>11.lm_ll_20608
AATTCTCGCCCCCCTTCATTAAATGACAAGTTCCCTGTGCCCCCTCCACTCTGGTTTAAATACTGCTATTTACTGTCATAGTCGGCACAAGTCAGAGATAAAAAAATTAT
>11.lm_ll_20642
AATTCTTCAACACTTACTCCATGTCAACACTTACAATGGGCATTCTTCATAAATAGACTTTTCCTCACCTGAATCTTTGTTTAAGTTTCTATACCATCACTTCAGTCTCG
>11.lm_ll_20646
AATTCTTAGTAATCAGGATAACAAGAAATAATGGGTTTAAACTTGAAAAATTTAGGTAGAAATTGGTTTTAATATAATGGCAGATGAATGGAATGGACTTAGTAATGAGG
>11.lm_ll_20655
AATTCTGGAACTGTTATTTCTTTAGCGGGTGAGGAAGGGTCGTCATTCCAGGCCTATTATTATACAAGCACAGTATCAGTGAAACATTCTTCTCTCCGTTTTCATATCGC
>11.hk_hk_9527
AATTCCTCAGCTTTGATATATTAGGTGGAAGTCTTTAAAACAGGTAAGACAAGCTTTGGGAGAAATTACAGCTAACGTGTTGAGTCGGGTACATGCAAGTAAGTTCTGGC
>11.lm_ll_20673
AATTCTGTTACATTTAACATTTTTCTTTTATTTAATTCTGTAGTTATCCCTTTGTTGCTTTTATGCCATTTCACTCAACTTCAGAATATATGTGGTAAAAATATTAAAGG
>11.lm_ll_20702
AATTCAAGTCAGATTAAGCAACGCCGAAGTCTGATCAACGTATACATCATGGTCTTGTAGTGAATGTTACTGATTGTAGATAGACAGAACGCAGTCAAAATGTGAAGGAC
>11.hk_hk_9556
AATTCAAATATTAGCTACTCAAGAACCACAAACAAAACACCAGAAAGGGATGAATGAATGGACTTGACGCTTGTACTTAAAACTCATTGAGAAAAATATTGACGTAGTTG
>11.lm_ll_20719
AATTCATCATGGAATTGATTTAAGAATCAAGTGTATATTTTGAAAGATATTCTGTCATACATACTGCTATCTTGAAAGTACATTATTTGTTGCTTATGTCTGTGGAAACC
>11.hk_hk_9569
AATTCCATGGTCAAGACTCGCTCTGTAGTGAGAGGCCACTCCACCTTTGGGATCTGGGGTAGAGATAAAGGTGCTTGAGTGTATAGTGAATTGTCCTTTGATCTAATATT
>11.lm_ll_20755
AATTCCTTACAAGCCGCTGTCCGAGAGAGTATTTGAGGAACCCTTCTGGCTGGGGCTGATGACCGTGGCCGTGGTGATGGGCTGTATCGGCGTCATCTTCTGCATCAAGA
>11.lm_ll_20789
AATTCAGGAAATTGCTGGTGCTCTCCTTAGATGCATCCTTGACTTGGGATCCTCTCAGTTTAATGTGTTATATTTTGAGAATTTCCTCCTGATCAAGTATAACTGAGGAA
>11.hk_hk_9667
AATTCATGGTGCTTTCAGATTACAGTTAATTTTTGGTGTGAGAGTACAAATAAATATTATTTGATTATGGTGGTTGAATAATATTTAGCTTATATAAAGTAATGAAAAGT
>11.lm_ll_20867
AATTCTACGCACCACTTAAGATCATGTGTTAAGGTGAAACATGAGCCTATATTTTCAACTCTAATCGGCACTGTTTCCGAAGGCCACATAGATGATTAGTGAGGCTTTCA
>11.hk_hk_9680
AATTCAATTTAGATGATGTGTGTAACAGGTAATTGAAAAATAACATAGGTATATTTACTGGCAAGCCAGTCCATAGCAGGTCACTAGGACTGGGACAACAGTCATCCATA
>11.lm_ll_20900
AATTCCCTCTCTCTCAGGGTTCGAGTGGCTCTTAAGGGACACGCTTGGGTGTTGGCCTAAGGAATGCAAGTCTGGTGTTGAAATGTTTTGTTTTCTCATCAATACTGTTT
>11.lm_ll_20931
AATTCTGAGAAGGCCAGCTTGAGGTCCTGCATCTTCCTGGCGGGGACGTTCAGCCTGGGCAGGAAGGAGAAGCCCTTTCTGTTGCGCAGGCCGTCCCCATGCTGGTCTTT
>11.hk_hk_9709
AATTCAGTGTTTGTTGTTTTATAGGAAAGATGGTTATCAGTAGCATCTCCTGCATCTCATCTGAGTCTAGAGACATTGTGGGGACGAAGTGATTTGGGTACCGAGTGTCT
>11.lm_ll_20960
AATTCGAAAAATTAACATTATGTATTACATTACTACCTTAAATTAAGAAACTGGATGTGATGCACTGTGTTCTGAAACCCTAAATAAAATTTTTTTTTTAAATTGTCCAA
>11.hk_hk_9725
AATTCAGTGCTAAGAAATGCTATGTGATGGAATTGGGAAAGACTAAAAAAGAAGACCTGCATGGGACTATAAAATGGGGGAGGAAGTAATAATGAAGAGCAAGGAGGAGA
>11.lm_ll_21031
AATTCACTCGTGTTTCTTTGTATTGATTTGTACTCTACATTTCTGGATGTGATGTGCGTGTTTATTTGTGTTTGTTTATTTCTACAGAAATGCATCACTCATGGAACTTT
>11.lm_ll_21062
AATTCAGCTTGCTTTTACAGGTTGTCTGCTTCCTGCCCATTACAGAATGGCATTATTGTCTTGACAGTCAGCACCTCTACATTGTCACTGTATTCATCATGGACAAGCCA
>11.lm_ll_21066
AATTCTTGCATATCGCTGTGAAAGGGCTATATTTGAGATGAAATTCTGTACTTTCTGTTAATACGTGATTTTCTTTTTAATACACATATGTTGTGATATCGTTCGACTCC
>11.lm_ll_21071
AATTCGCAATTTTGGTGTCATCAGCAAATTTAGATATTATACTGGCAACACCCTCATCTATGTCGTTGATATAAACAAGGAAGAGAACAGGTCCTAAAACTGATCCCTCT
>11.lm_ll_21073
AATTCTGATAATGTGCATATAGTTGTAAGAAACTGCTTTTTTACTTACTTTTTTACTTTGTCTTTGCAAAACATTTACACCAATAAAACTTCATCCATTAAGTTCAACTC
>11.hk_hk_9784
AATTCTTCATTAGATCGGAGGTAGGGAAGGCGGAGGAGGAAGAGGAAAAAAAGGAGTAATTCAGGAAGACAATACAGTAAAATCCCTCTTATCCGGCATCAACGGGACCG
>11.hk_hk_9812
AATTCAATGGTCAGCTCACACCGCTGGCCTGCGACGCCATGACTCCCGCCGACGCTGGGCCGCGAGGCAGGGGCCAGCAGGGCATGAGGGCGCGGCACACGGCGGCTCAA
>11.lm_ll_21145
AATTCAAAGAGTTTTGACTAGGGAAGGTGCAAGCACGGAGGAGCAGTTTCGGAGAAAAATAGTAGGGACCCATCAGGTTTAGATCAACGAGGGCATGGAAAACATCATTG
>11.lm_ll_21201
AATTCGGTCTAAGATAGACTGGGTTTATACAAAACAGAAGTGGCAGATGACAGCATCAACAGTTGTGGTACAGTTTATGTTTAAGAAATGAGGTAAATCATATTGTAAAA
>11.lm_ll_21206
AATTCTAGTGTTGCAACGTAGTGGTGATTTTTTCCCATACAGCTTTTTCCATGATGGATACAACAGCAAAATAATAGGCATACAGTTTTGTGGCACATGACTCATTGCAA
>11.hk_hk_9859
AATTCTTTTCTTTGTTCATGGCCAGTCTTCTTGGTGAAAATTAAAATAAAGAACAGTAAATATTGTATGTCAGATGAGGTCAGATGCATTTTATTCATCAGAGTCATTGA
>11.lm_ll_21254
AATTCGGTTATTGCTTATGTGTTTAAATTTAGTTCGGCAAATTTTATATAGAATATATGGAGCTATACGGGACTACCTGGTTGTTCTCCTGCCTGTCTCCAGAGCCAAGA
>11.lm_ll_21262
AATTCTTAGGGAATGTTTGGAGGTGTGATTGTGAAAGCAAATATGCATGTAGCCACCTTATCTCAACTACTTCCATTCATAAGCATGTCATCTTACAATATGAATACATA
>11.lm_ll_21272
AATTCTTTTTATGGTTTTATGTTGCAAGCTGTGTTACTCAAGTTTTATATATATGTAAATGAAATGTGGAGGAGACGGCGTGGCGGACAAGCATGACAGACCTAGGAATG
>11.hk_hk_9874
AATTCAGTCTTATGCAAACTTTCAGGGCTGCTACTTTTTGTACTGCTGTTAAACCTGTTAGGCTGGACCGCGTGAACTGAGACTGGGTGACCCTCAACGTGCGGAACCGT
>11.lm_ll_21286
AATTCACTTAAGTTGAGGGGATGACCTGCCCTTGGTTCCTCTAATAGGGGAGCAGCTGTGTGGCTGAGGCCAGGGCACTGCACATTGCACATCTCTGGAATGGCCAGCTT
>11.lm_ll_21292
AATTCCCGTGAACCCAATCCTACGTAACTGTTATTGACTATTACCAGTAATAATCAGAGTAATGATGCTACAACGAATGGCACAAAAAATTATCACACAAAGCTTTGAAT
>11.hk_hk_9883
AATTCTTTGCTGTAACTTGTCACATTTTTTTTTTCTTTTTATTATACATGATGACTAAGATATCACAATATATCCCCCTTACAACCTAAACTTCAATCTTAAATATGTAG
>11.lm_ll_21330
AATTCATATTTTTTTTGTTTTGTAACGGATAAGGTGCTTCACAGACAGTACCTTAGCCTTCCATCTCCTGAAAATCATGCATAATATATTTCTGCCTGAAAACATTCCAA
>11.lm_ll_21333
AATTCCGTGGGCTGAATCCTGTGCGGGCTGAATACCAATGGAACCGGCGTGGCCTGTTACCTGCCTGTTGTTGTCCTAGCCGTCTGTGTGACCGTACCATCACCTCCGGG
>11.hk_hk_9926
AATTCAAATAAGAAGGGGTATTTCTCACATTGCTCAATACACTTGTCCGACCTCTACTTGAGTACTGCATCCAGTTCTGATCACCCCATTGCAGGAAAGATATAGACAAG
>11.lm_ll_21358
AATTCAGTCAGTAATGGAGTTGACAGAATTGAGGTCTTCCAGTAAGGTGTAGAGAACTTTTTTACTACCATGGAGGCAGAAATTTAATACAGTAGTTTAATATAGGAATA
>11.lm_ll_21394
AATTCCTTCAAGAGGGAGGTTTCAAGACACTTATCCTTCAATTTCTGGCTGTCCCTTTGGACCCTGTTTGGGGACCGACAAAAACAATTAGTTTTTAATTGTGTGATATT
>11.lm_ll_21396
AATTCATTCATCTTTTTGCCTTGAAATGTGATGAATTATTTAATCCCTGATTTCTTCTGGTGCTGTAGGAGGGTCTGGGGGCTCAGTGCAGAGTGGGCTGGAGGGCGGCA
>11.hk_hk_9951
AATTCATTCGTATTGTGCCTAGGCAATAGCTCTCCTGTTTGGTTTACACGTCACTCATGCTTTTTCCCTCAGTGCTCTATGCATTTGTATATATGTCATCAGGACTTCTC
>11.lm_ll_21402
AATTCAGCTTTTTTTTCCCCATATCATGATTACAAACCCTGACATTTATACCTCATAGTTCCCTCAGTTCTCATATTCTCACGGTATTGTTTTGTTATTACTCTGGTTCA
>11.lm_ll_21403
AATTCAATATGAGAATAATTGATGGAAAAGGAGTAACTTGGTGCACGGGCTACAGCCGGATAAAGTAGGGATATTGTTATAGTTAAGACCATACACACTTTAGTTATGGC
>11.lm_ll_21418
AATTCATCCAAACCATGAAGGGAATGATAGATGAGAGAATTTCTGGTACAAACCTACTCTCCAGTGACCAAATATATCAAGATCTCTGCTAAGACTTGAACCTCTCCTTC
>11.lm_ll_21430
AATTCATGAAAAGAACAGATACTAAATTTGGCTATAACAAGAATAATCATATTTGCTGAAATACGTACATATTACTTATAAATTACGCAATAAACTAAAGGACAGCAGGA
>11.lm_ll_21445
AATTCAACAGGTGGCGTTCTACGTGGTGGGAGTAGTGGTGATCATAATGGTGACTTGCGGGCCGCGGTGTGGGAACGCTCGCCTGCCCGTCCTCCTGCTCCTCTGCACCA
>11.hk_hk_9986
AATTCATCACTAGTGTTTGGAATGTTTGTCCGTGAATTAGTGGTGAGATGCATGCAGGTGGCATGGCCTGTCATGGTGCACACTCAGGTGTCCCTGGAGCTTTGTCAGCA
>11.hk_hk_9998
AATTCAGAGTATAAAAAAAGATACACACCAGGACACAAATTTAGGGATAACATTACAAGATTTATGGATCAAACTCATATAAATTGTGTTCATGTAACAATAAATAATGT
>11.lm_ll_21540
AATTCTTGTTTACTCATGTTTCTCTTTCCACTGCTTATGTCTTAGTTTTTTGTTAATCTTTTATAAATATTCTATAACTATAGCAAGGCCCACCAATGGTTAGTGGGAAT
>11.lm_ll_21549
AATTCTTCATGAGCTTGGACCTACCTATTATGGAGGGATACGGGCTTTCAGAGAGCATGAGCATATGTTCAATGAATATGATAGAGGAAGGAATGTTCAAACTAGGAAGT
>11.lm_ll_21565
AATTCTGTACATTAAAGATAATAAGAACAAGGGTGACAGTGCTAGTAAAATTATATCATAAAAAAAATACAGATTTCCCCAAAATCACAAGTATTGTATTGGTCATTATA
>11.lm_ll_21567
AATTCTGGTTCAGTGGCACTACTTTTCGTAATGATATTTTTTAATTTCCAAGAAATTGTATGCTAGTAGGTCAGTGTGGGTATCTAAAGTCCTTGTGCGTGAATAAAGTA
>11.lm_ll_21588
AATTCTCACGTTATTAAATGAAATAACAAATGTCATACTACCAGCGATATCACCAAGTTAAAACTGTATGGTGTAAAGTATGACGAGCGAGAAATGAAGGCAGGCAGGTG
>11.hk_hk_10060
AATTCTCCTTAAGCCAGCAATGGGATCATGAGAACATCCTTGAAAACTACAGTAACTTCCATTATAGCACTTAAAGATAGCGGAGATAAAACACCAAAACCTTTAACCCT
>11.lm_ll_21639
AATTCGTTTAAAGATCCTAGTTGGTCTTCTGCTTCTCAACCTTCTGCGCGGGGCTTCGTCGTCTCCACCGACAGCGTCCAGGGTAGTGCTGCGGGACAACGGGTACGAGG
>11.lm_ll_21649
AATTCGTTTGCCATAAGAGCGTAAGAAAAATTGGACTCTATAAAACCCACCCGCAGGGCTGCACATGGCAGGTGCTGTGTACTCAAGACTTACCATCTCCCGCCCTCATC
>11.lm_ll_21723
AATTCCATGAAAAAAGCATCATAGAACAGAAAAAAACAGACATTACCAAAACTGTCTAGAACTTCATCTCAATAATACATTAACATTTATTATGTCCACTGATGAAAAGA
>11.lm_ll_21762
AATTCATATAGATTAAACATTCTATGTAAAGCTTTGGAATATAGGAAGATTTGGAACTTAATGCTTTATGGAACTGATGATGTCACATAAGAAAAATTTTATTTACCATA
>11.lm_ll_21782
AATTCAATGAGCAAAAAATAAAGATGTGGCATGTTTCAAGCTTTACTTTACTTGCACTGAGGGAGACAGAAAATTTATCACAGAAACAATTATGATAAAAGTTTACAGAT
>11.lm_ll_21932
AATTCTGGGTTTGCTGTGCAACATGCAGTTTGATTGATGAGGATTAGTTTTCTCTCTCCAAGGGACCCAGGGGGACAAGAAGTGAGGACACATTTTTTATGTGTGTATGT
>11.hk_hk_10140
AATTCCCATTCTTGACTGATTATTTATAACACTCAATCTATAACATAAACTATGAATCGTTATTCTAGATACCATATGAGGAATTATTAAAAATACCTTAGATTTAAACA
>11.hk_hk_10150
AATTCCGCTCTGAGATTGGCAGCACTGGTATGAATTGGTGTTTGTATCAGTGTGGAAATGTGCAAGGAATAGTTTGTCAGTCCACATTAAGCAGAATTATGGATAGAATA
>11.lm_ll_21996
AATTCCTATCTATTTCCACCTATCATCCCCCTCCCATCCATAAATCTGCCTAATCTTTCACAGCTCCTTACTGATTCTGCGCTAACAATCTGATTACCAAGTCTGTTCCA
>11.lm_ll_22014
AATTCCTACGTTGACTGGGTGGGGGTTTGGTAGAGACGCAACAGCAGTGTCGAGGGTGCAGCCTTCGGAGAAGGATGGGGCGCGCGTGTGTGGAATTGGCATTGCTGGGC
>11.lm_ll_22015
AATTCTTTTTGTCAACTTTATGCATGGATAAACTGTGTATATACATCACTAAATATAAAAACAGTGAAATGGAAGAGAATTGTGAGCAAGAGATCTAGGGAAGAAAGGTA
>11.lm_ll_22016
AATTCTTTTTGAGCAGCTGCAGTGACCATTTTTTATTGCCAGGTGCAGTGGGGTGTTTCCCTGACTATCCTGTATATTGTGCTTTGCTTTGTAGCTCAGTAATAGATCAA
>11.lm_ll_22076
AATTCTGGTCCTTTAATTTGATGTCATTGGTTTATTTTGATTTATTATCTGTTTATTTTTATTTGGGGGTGGGGTTGTGGCATTTCAGTATGACAGTATCTTTTATTTTT
>11.lm_ll_22085
AATTCCCAGTATTGCCCTCGGGTCCCCTCCAGCCCCCGGCACACACACGCATGAGAGGGAAGGTAAACACGAACTTTGGAAGGCCCATTGGGATTACAGGGAAACTCAGG
>11.lm_ll_22099
AATTCTGTATCAAGGATTCTCAACCAAAGTTAAGGAACTAGACCTAGAACATTGTCATTTCACAGAAAAACCACTGTTGCTCAGGAATTTGAATGTTGAACTCCAAAATG
>11.lm_ll_22120
AATTCTTCAATATTCCTTTCCACTGAGTTTTTTCCTTTTAAGCAGAAGACTAACCTAAATAGATTCTATATTTTCCTTCAGACTTATTAATATTTTTAAATAATAAAGAA
>11.lm_ll_22133
AATTCTTGGATGATTGGAAAATTAATTTATTACTCTGTACAATGTCAATTATGTATGTACAGGTTTTCACAAATTCCATAATCTAATATTCCTCTTGTTTCAAAACATGA
>11.lm_ll_22137
AATTCTTGCATAAAGTTTAGCTATGTGGTTAATGAGAGAAATGCCTCTATAATTGCCACAGCGTCCCGAGTCACCTTTTCCTTTATAGATGGGTAGTATGATGGTCTTAC
>11.lm_ll_22154
AATTCCAGTAATACAGCCAGATAAATGCATCACCATAAGGCTAGGCACTGACTATATGTAGCAGCTCACGTTGGGAAGTACTGATAAGCACCGTGTCAAAAATATGAGCT
>11.lm_ll_22162
AATTCTTCCTTTAACTTCTTGACTTACTTCTGCACCTGCCAAGTTCTGTTGATGGGATCCTTACTTTTACCACTCTTTCCTGAAAATGCCATTGTTTCAGAATCTTCTGC
>11.lm_ll_22165
AATTCTTACAAGACACTCTTTCCACTGCAGCATCAACACTAAAACTCCCCACTAAACTATTATTGATCTAGGCACAAAGTATTTCAGATTTCTTGATCTTTGAACATTGT
>11.lm_ll_22167
AATTCTATGCATTTCACCCCATAGTTGACGGCAATCGTGGATCAGTCGTCAAACAAAAGAACAAAAAGCAAAACGTAGCTTCATCCAAACCGTACCCTGAACTTAACAAG
>11.lm_ll_22168
AATTCTTCTGATGAGTTCATCCTCTTCTGCCCCCAGCCTGGCTTATCTGGACCGTCGCATTGCTGCTGGGATGCCGAGCTCCCGTGGTGAGGACTGGCAGCCACTCCTCA
>11.lm_ll_22175
AATTCGGGGACGCCATCGCCGCTTGTTTACAATGAGGAGAAGGGGCATGAGAATAAAGCCGGGAGGGGGCTGGAGGGGGCAGATGTAGAGGTAATACATAACTGAAACCT
>11.lm_ll_22195
AATTCGTCATTAAATTTCATTTATCATTTTCCTATCAATACGGAGATGAAATGACTCGATTTATACAGAAGGTTTGGAAGTCTTGGATATACCCAAAAATATTGTCAAAC
>11.lm_ll_22201
AATTCGTACACACCACCACACTCATGGAAGGCCGAGGCCAAGGACTATTTCTCATTTCTGGTCGCTTTAATACATTTCCATCTATTCTCAAAGGCTACTTATTTCTCATT
>11.lm_ll_22211
AATTCCAGACAAAAGATAATGTACCTGTAACATAATTCTATATCATATTGTAGTGTACTGCATGCTTTGCTGACAGCTATCAAAAATTGAATGTATTGGGTTTGCAATCT
>11.lm_ll_22213
AATTCTCTAAATGGTGCCAGACGGATGTGAATATTTACATCAATCATAATAGTTAATCATAATGTATCAGTTGTTGTTATTGGATGTTACCAGCAGAGAAACAAATACAT
>11.lm_ll_22215
AATTCTCGCATGAAAGTCCACTGACAAAAAACAATGGAAAGCTGTGGGAAGCCATTTCCCCATGACTTGGCAGTGATACCCCTATTAGAGTGTGAAAGTTCTGGGAGTAT
>11.lm_ll_22229
AATTCATTTGCACTTCCTCTAAGTAAAGAATAAAAACATGCTCTTCTAGTGTCTTGTTTATTTTTTTATTTCTATTTATTTATTTTTTATCAATGTTATTTTTCTTAGTT
>11.hk_hk_10281
AATTCATTACTCTGCTTGACAGAAAGTAACATTTCAGACACAGTGCTTGAACTCTTTGCAAGGGTTATTTTTTCAGTCCCTCCATTTATCTCACAACACTGTGACAACTA
>11.hk_hk_10303
AATTCTAAAAATAACTTCTATTCTTTTGAGTAATTTTTTACCATTCTTCCCTTGGAGAACACTGATACTTAAGCAAAAAAACTTGAGACATTCATCAGAAATCTAATATC
>11.hk_hk_10312
AATTCTAAAGGAGGAGAGTGGAATAGAAGTGGGAAGCTTTTTGGAGAAACTTATAGATATTGCTCCCTCATCAAAAAACTGTGATACATTAACAACTGCAAGAACAGTTG
>11.hk_hk_10318
AATTCCTGACCAGAACAGGACATTGTGTTAGATGTCAGGAGTATAATCATCAGGTCCCAAGATAATCTCTGGAACCTTTGTACTTCCTGTCACTACAACTGTATTTAGTC
>11.lm_ll_22406
AATTCTAGGTCGTCCATGTACGGTAACTCTGGAAGCGTAGTAGTGATGTATGATTTAATCCGGTATGTACGATAACTTTGGAAATGAGTGATGTATAAACTCTAATCCGT
>11.hk_hk_10365
AATTCAGCGGGGAACATCTTTAACTATTGTAATTCCGTCCGTTTTCCTTCATGCACAATATATCTGGATTAATGCTTGACACACTTGCAAAGTGAGAACAACATTCCGGC
>11.lm_ll_22440
AATTCCACAGAGGGGGAAGTTTCATTGAACAGGACGTCCAAGAAAAAAGGTCACAAACATAAACACAGAAAGGCGAACAAGGAGCGAGACCAACCACACATAGATAAGGA
>11.lm_ll_22445
AATTCTTAAAGCGATAAAATAGAAATAAGAAAATCGTTACACCTGTTTAGTATGGAGAAAGTCTGATCACTCCTCTGCTTCCTGTTTCACAATTTCTGTTTCATTTAATT
>11.hk_hk_10394
AATTCTTCCTATTGTATGAAGAATCTTGTCAACTGACAGTACCTGTTTCTGCTTTGAATGAAGTATGAAATCCCAAAAACTATAATAATGATGACCACAAGGCTGCATGA
>11.hk_hk_10400
AATTCTTCGTCCAATGGTAAGAAAACTGAGGCACTCGTGTCGATGTGTAATCTCTGCCTATGCATAACTGACAACTCACTTATAAAGTTTCAGGACGCGGGCCCAGCCAG
>11.lm_ll_22497
AATTCTTAAGCTTTTTTTCATTGAAATAAAAAATACTTATTGAGCTATCACTACAATCATGAAAACAGCCTTGAAAATCCCCAAACATCCACAAGTCTCTTAAAAGCAGT
>11.lm_ll_22593
AATTCTCTCCCATCCCGAAAAATCAAAAGTCACTTGTTTCAACATTAAAAGAAGTCACCCCGCCAAATTTCACTAAACAGAATTGTTCCAATCCCCACCCCAATCCCCAT
>11.lm_ll_22620
AATTCTTGAATCGTGAGTTGCCAGCGAGGAAATTAACCTGTGAAGTTGTTGCTTTTGAAGGTCTCTGTGACAGCATAATGATCAGTGTGAACTTGAATTTTATAGCCTAA
>11.hk_hk_10465
AATTCTTAAACTATTATGTGAATCATAAAAACCACACTTGGAGACACCAATAACATTCATTAGGAACTGTTAAAAGTAGTAGCGATAAGACATTAATGGTCCCTTGCTGT
>11.lm_ll_22627
AATTCTAAAATAATACACATGAACATACCTCAAGAGGGCATGTGAAGAACAAAACAAATTTAAGATCAGTTTTGTCCCCCATTTCTTTGTTCCATCCCTCATAATTATTC
>11.lm_ll_22637
AATTCGTAACTGAGACTGACTGACGATGGTTGAAATTCTGAACGACTGACAGACTGACTAAATGATTCATTCTGGGCACGCCTTTACGTCAGTCCTTCTGATATTCAAGT
>11.hk_hk_10476
AATTCACCCGTCGTGAGCCAGCTTTTTCAGGGTCGTGCCACCTCGCCAGCCGTAATGCCCGTCAATACAGGCCGAGGCTTAGGTTGCCACGGGACTCCTCTTGAAACACG
>11.lm_ll_22656
AATTCATCCTTTTGTTCAGTTTTAGTCAAGGAAAATGTTAAGTTCTTCTCAACATTATTAATTATTAACAAATATGATAATATTTGAGGAAAATCCAAAGTAAGGTGAAT
>11.lm_ll_22667
AATTCAGTTTCAAGAAATATGTATTGGCGTAAATAAAAGGCGAACTCATTTCAAATGATACCAAAAAGTGACAACGTAGTGTGTGGGTGTGTACTATAGCCTCGCTGAAA
>11.lm_ll_22676
AATTCTCTGGGAAGTGGATATGTTGTGTGAAGAATGGATGGTAACCTTAACAAATGCAGGATTACTGTAACAAGTAAAGGTAATTAAGATGTGGAGTGATCGAGTGGATA
>11.lm_ll_22691
AATTCTGTATTACTGATAATGAAGATTTTACCTTGTAAAATTATTTATCGCAAGGGACTCAACAAATATTATTGAAGCCAGTAACCATATAAAACACCATTTACAAAAAA
>11.hk_hk_10506
AATTCTGGGGAGTTTCGGCCCGCTGGGGCTGGCTGGTCCCCCCGCACTTGCTCCCCGATCACCCTGTCCATGGTGAGCGAGGGCGCCCACCGCAGCGAGGAATGCCTGCA
>11.lm_ll_22699
AATTCATGCCCTGCCCCAAGGAAGTAGGTGAAGAGCTGGTTACGGATGAAGAAGGAGAGCAGCGGGTACACCGTGAGGATCTGGAAGAAGAGGAACCCACGAACCACCGC
>11.lm_ll_22701
AATTCATGACTTAGGTGTGAGTTGAGATATATGCTATTATTGTGTAGCTTTTATTTATCTCAGTTTATGTTGTCTGTGATCATTAGTTAAACGTAGGGTTTTCTCTTTGA
>11.hk_hk_10516
AATTCATAAATACAAAATCCACTTGTAGAAAGTACACTTTATAACATTGTTTTGCAGATACAATGATGACAGACGGTTCCCAGATTTCACCTATATCACAGATGGTCCAC
>11.lm_ll_22728
AATTCACGAACTCATAGATTTAACTATCATCCAGAGGAGCTTTGTTTAAGTTTGTATTCCATGACATCAGAAGAAAGTGTTGCATGGATTGTTCACAACAGGAAGGACAA
>11.lm_ll_22741
AATTCAAGGAGACGTGCCAAGTTTAAATAAAGAGGGAGGAGTTCCTGAATGTAAGGTGCAAGCTAAAGGAGCGGAAATGGAAATATCAGGCTCAGTACCAGAAGTCAGTA
>11.lm_ll_22752
AATTCCTGGGCACTGGGTACCTATCCATAACAGTCCTTGAGTTGAGAGCACGGTAGTCATCACACGGTCTGATATCGCCATTCTTCTTGTTGACAATGTACAAGGTGGAT
>11.hk_hk_10535
AATTCGTAAGCCCTGCGGACATGCGACTACATTATGTGTCTGGATTCTCCGGATCATGGGGAGTGGTGGCCGTGACGATGGAACAGCAGGCGTTATGGGCAGACTCCCGC
>11.lm_ll_22788
AATTCTTTCACGATTCACTATATGTCATCTGCCACAATTATGCTTTTGCTCCCTAACACCTTCATGGGGGCCACTCACAAGTAACAAGTTTAGTGCAATGCCGCCCAGTT
>11.lm_ll_22791
AATTCTTGTTTATCTGAGGGTGGGTGGCGCTAAGTGTTGGCAAGGATTATGTGTAAGGCATTATTATTAACTTCTGTACACAGTACAATTAGTGCATGAATGACACAGTG
>11.hk_hk_10560
AATTCCTGAGATGCATTAAACAGTTGTTTCTCGTGCCCTAGCTCCTGCTGCTTTACCTGTGATTCCTGATACTGTTTTATTCGATCTTGCGTGCCTTGTGGTCCCTTCGT
>11.lm_ll_22815
AATTCAGAAATTATATTTAACATACATTTGCATCCACTGCATCAAGCCTCATGATCTCTTATGATTTATTTTATTTTATTGCATTATCATTCCTATCTTTACATATGAAG
>11.hk_hk_10566
AATTCCAGTACAGTTTCTTTTTGTTGCAACTGTACGCCTCTAGTCATTAGATTTTATGTACTCTTGCATTGCCAGTTTTATGCTTTGAATAGCGCTTAAGTTTCATAGGA
>11.lm_ll_22835
AATTCCTTATAACACAGAGCTTAGAAGCAGTCACCACCCTTTGCAGCCAAGAAGCAGACTAGTAAGTGACAGGTAGATGACAGACAGCCTCACACCCATGCCTGCTAACT
>11.lm_ll_22840
AATTCCCTGTCTGCTTCTGTATTTCCTACACCTTTTGACTTGATCTGTTTCAAGAGTAAAGTTCTATTTGGGGACTAATACGGTCATCTGTTTTTTGTCCTTTGCCAGAG
>11.lm_ll_22843
AATTCCCTTGCTATTAAATGTTCCTTAAGGTGAAAAGTGACGCCATAACGCTGACAAATTATACGCTTAAGAACATAACACTAAAAAACATGGGAGGCTGCAGGAAGTCA
>11.lm_ll_22845
AATTCCGCCCATGGAGGGAGAAAGGACAACAGCGGACATTGAACTCGGCCCGCGCGTGTGCACTAATTCAGGCGAAGAAAAAAAATAAATTTGTGTTCGGCTTTGATGCA
>11.hk_hk_10626
AATTCAATTAAGCACCATATGCTATCATTGTTCTGTTCAATGAAATTAATTCCTATGACATTTTCAAAATACTTGTGAGAGCTGATTTCTGCTTTCCAGATCTCCTTACC
>11.lm_ll_22958
AATTCTCAAATAGTGATGCTAAGATTACGTTGATATTGTTCTTTATGCCAGTTAAATAACAAAAATGGACATCTTTTAAAAAAATATTACATATTCACCTGGTATAATAG
>11.lm_ll_22965
AATTCAAGGGACAGTCAAGGTAGTAAGTGTGAGCAGTGCCTGTACTAGTAATCCCAGGTGGTGCTGTCACACATTTTGCAGTACTGGAAGGCGGATTCCATGCCGTGACA
>11.lm_ll_23002
AATTCCCTACAAATGCACAGGTAGGGATGATTAGCAGACTTGAATACCAACATACATTTAACACACACACTGCCTGTTCACACTGCTCTTCAATCTATACAATCTATAAA
>11.lm_ll_23027
AATTCTAATACCCTATTTGCCCTGTTTTTGGCCTCTATACATAGCTTTCTAAGACAGAGTTCAGAGCTAACTATAACTCCTAAATCTTTTTCGTACTCTAAACCTACCAG
>11.lm_ll_23035
AATTCTCATTATCGTGTCTTTTATTCGTACACATCATTATATCAATCAACTACCCACGACCTCCAAGCTACAAGAATCACTGCCTCACTTCGGTCCTCGACGCTACCAAC
>11.lm_ll_23047
AATTCCTGAAATTGCCTTGATGTTGCTTTAAATAAAAGTTCAGATTATCAGTATTTAATGAAATGTGAAAATGAAGCACTGTATTTTGTCATACAGGCAAATTTTTCACC
>11.hk_hk_10665
AATTCCTCCTAGATTTTGCCTTAACTTATGACCTTCAGTACAGTCTTAAGTGACTACTTCAAAATATTGTTTCTTATTTGTTTGAAATTGAGATCTTAAATCATACTTCT
>11.lm_ll_23069
AATTCGCAGCAGACTAAGCAAACACTTCCAAGAAGCATGAGGAGAAAAATGTAGCATCTTGTTTTTCTCGAGGGAGTTTTGTTTTTGTTACTCTACTCGGTATTACGTGG
>11.lm_ll_23080
AATTCCTTGACCTCGCTCGTGACCTTGACTCGTCTCACCTTGAAAGTGCAGGTATAGAACGTCATTAAGGGCGGGCACGGAGTACAGGTTGTGCTGCTTACAGAGTTTCT
>11.lm_ll_23084
AATTCAAATTACACGACCGGGCACTCCATGTCTTCTCTGAGGCTCACCGCGTGTGGGAGTTCAAGAAGGTGTGTGAGGAGGGTGGCCCCTATGCCCTACACCAACTGGGG
>11.lm_ll_23094
AATTCAAGAATAAGTATTTGATTAAGAGCAGAGGAGATATTGTAAAGTAATTTTGCAAATAGAATGAACGAACAAATATTTAGTTAAAAAGCAGAATATAAAAGCAGGAA
>11.hk_hk_10693
AATTCAACAGGGAGAAGATGTTAACATTGTAATTCCTTGAGTGAATAACAAGCAGTGCCAGAGACAGACATTGTTTCGCAGACCAAAGCTGACCATTCAAAACTGATGTA
>11.lm_ll_23128
AATTCGTGTCAAGGGACGAATCTTAGGATGCAGCTGGGCAGTGCTGCGGAAACTTGTATCTTCGCCAGTGGATGCTGCCTTGTATTTCTGGATCTTGGGCATGATGACGA
>11.lm_ll_23140
AATTCTGATCTCTCCAAAATTTTTGATTGGGGTAGAGTAAATTTAGTATTGTTCAATACCTCAAAAACTCAATTCCTCCATCTATCAACATGACACAACCCTCCAGACAA
>11.hk_hk_10698
AATTCTGAACTAGGAAGTCTAATCTTGGTGCTTCAAAGATGTAGAGAAGTTCAGAACCCAGCCAGAGGTGTTGGTGGTTCAGGTTGTGTCTGGGGTTCAGTCCGTGGTTA
>11.hk_hk_10701
AATTCTCTCTGTTGTCTCTCCAGGGTTATCAACATGTAATTCCTGGACACTGAAACAAAAGTAATTCTTCAAAGTTACCCAGCACATTCTTATTGCAATTCATGGCTTGC
>11.hk_hk_10706
AATTCCCAGATAGAGCTAATAATATTTATTGTTTTATGCTGCTTTTTTCATATAACTTAAATAAGAATAGTGGTAGGTGCAAGACAAGAGCAGCTTGGCATCATGAGATA
>11.lm_ll_23191
AATTCTGGTCCAAGAAGAGCACCTCAGTAGACTAGTTACCTGTCAGGTTTCTTAATGTTAAAGATGGGAGAAATGGATTAACTTAAGCGGGATAATGGCAGTATACTGAT
>11.lm_ll_23216
AATTCATCCATCACAACCTTCCCTTACAGATCCTTGTGCTTCTATCACCACACTTCATGATACTCTTTCTATACTACCACACATTAGCTTCTGGTAACACTGGCTTCATG
>11.lm_ll_23228
AATTCTTTCAACTCTGTCTGTCAGCATCTACCCTTCCTTCTTGTTGGAAGTTTGCTTATATTCAGCCTATTCCTAAAAAGGGTGACCGTTCTAATTCCCAAAACTACCGT
>11.lm_ll_23243
AATTCAAGATGAAGTGCCATATTATTCTGAAACTTCTTTCTGTTTGTTCCAACTAAAGGACACCTCTCTCGTCTCCTCTTTCAATCACATTCCCCTCAGACCTCTACCGT
>11.lm_ll_23246
AATTCAAGTAGGCTTTTAGAGACTGAGGAGTGCAAGTAATGAACCTATTCACTCCTTATTGATGTGCTGTGGTGGTGTTAGTCAAGAGGGATTTAATGGAGCATGTATTG
>11.lm_ll_23247
AATTCTCTTAAAAACAAAGATACTTTATATAATGAGATTTAATTATCTAGAGAGAGTTTGAGTAACATGAAGAGTGTAACACATCATGGCTGATGAAAGCCTCAACAGAT
>11.hk_hk_10759
AATTCATAAAACTTGCCTGCTGTCATCCAGCAGGTGCCAGATATTGATAGATAACTGGATCACTAAGGTTGTTATTTCATTACGACAGTCTAGGCAGCATACAAAACACA
>11.hk_hk_10763
AATTCCCCATCAGCTGTCACATCACTGTATCTGTTCAACAAGTTCTCTCTGGGCACTCTCACGTTGTTAAAAGAGAGCTTGGCGTTGTCCACCCCATTCAGTCCCAGCTT
>11.lm_ll_23295
AATTCATTGTAATACCAAAGAAGGAAGGAGCAGTAAAATGTGGTAAACACCGAACAATAAATATTATGAGTCAGGTGGCAAAGATTGTACTGAGAATGATAGATGAGAGA
>11.lm_ll_23299
AATTCCATCGTTTCTGCTAGTGCCAAACTTACGCTAATTAATCATAAATATTGTTCGGTTCCCTCCTCCTAGCATCCGCATCGTTGCCACCAGGATCGTCAGAAATTCAC
>11.lm_ll_23302
AATTCAAGTCATAGGAAGATGGAAATACATAAGCAGGCAGGGAGTTCCAGAGTCTACCAGAGAAAGGGATGAATGATTGAGAATACTGGTTAACTCTTGCGTTAGAGAGG
>11.lm_ll_23317
AATTCTGGAGTGGGAGGAAAGGAAGATAATAAAAGTAGTAGGTGGGTTTTAATTTTTCTGAGTAGATGGAATGGCTTCATCGATATATGGGAGGGAAAATTATAGCTGAG
>11.lm_ll_23318
AATTCTGGCTTTTGATACTTGTCAATATCCTCCACAGGCACAACATTCACTGCTTTTTGCTTAACTTTAGATTTTGACCACTGTTTGGGCTTCCTTACGTTTTCTTGATT
>11.hk_hk_10790
AATTCAAATGCTGAAATAGATTGTAAAGGTCTCAGTGAGTGCGTGTTTATGATGTATTGGGTGGGAGTATTTAGGAGGGTATGACAAAATAAAAAATCCAGATTCACTCC
>11.lm_ll_23354
AATTCCTTATAAACTGGCTGCCTCCACTTAATGCAGAATGGGGACCTGGGGAGAGGAAGATGAGATGATGCATAAAAGTGCAGAGGAATAAGTAAGCTGAGTATTATTAA
>11.hk_hk_10812
AATTCGTGAAATTTTTGGGCAGGTTACCAGCCAAGATGAAGAAAGTGAAAGCATTATAAATTCTAAAGAAACAATGAACAGAGATACTGTGACTGAAAACATTGATGAGG
>11.lm_ll_23399
AATTCTTACTCCTTGTGACAAATGCTTTCAAGGTTTCAAGAGAGTTCTCATAATTCTCATAATTTTGGATATTCTTTTGGACAATTCTCTTTGGGACTGGTTAGAGGCTT
>11.lm_ll_23402
AATTCCTTCAAGAGGGATGTTTCAAGAAATAAATAAATAAAAAAAAATGTGTACTATTCCTCGCCTTCTCTGAGCTAGTTATCTTTCTAGGTTTAACTAATTTGTCCTTC
>11.lm_ll_23412
AATTCCCGTGGCACAACTACAATTGCTTCGTGGCATCTTGGTTGAAAATCCTTGCTCCATCACAAGGTTCCTTCATCAAAATGCGCTCCTCTCCCAACATAGCTCAGGAC
>11.lm_ll_23431
AATTCAGGAACTTTTTGTACTCCCTTTGTGCTGAGCGTTTTCCCTCGATCACGAATACTCGGAACTGCTAAAAAATCCGACAAATCCCATGAATAGTCAGGAATTTTAAG
>11.lm_ll_23437
AATTCATAATTGCTCTGCTTGCTGTACCATAATTCAGTTCTTGAACAAAGTTACTTGATTTCAAATATTAAAAAACAAAATAAAAGCTGCTGTTTAATACTAATTTATAG
>11.lm_ll_23452
AATTCATGTGATTGATCTCAATGGGAATTGGAATTGGTAATCTACATTGTGATATTGGAGTATTAGGATTATGGAGCCATGTATGATCTGTAAATAAAAGTTATTAGCTA
>11.lm_ll_23462
AATTCTTGAAAATAGCCAATCGATGCAGAGGATAAGAATGTCACAGATCCACTGACCTTATCACAGACACGCCATTATTGATGTTACCACAGACTCGCACAACTCCAGTA
>11.lm_ll_23466
AATTCTGGAAGTACCCTAAACCAGGTAGTTTTTCCAGTCATGAAGAGATGAAGACTGCTCTTGCTGCAGAATAAATGTATTTTAAGAAGGAGAAACTTGTGAACTTTCAT
>11.hk_hk_10882
AATTCAGCCAATTAGTTTCTCACTTCATTTGATCATTTTGCGGTCTCCCTGTTTCCACGTGTTGTTGTCTTAGTCAGTCTCTTTTTTTCTAGGTATTATGCAGACGGGGC
>11.lm_ll_23472
AATTCAGTTCAGAGAAAAAGTATTATGGACGGCCATCACCCTCTTCATCTTCTTAGTCTGCTGCCAGGTGAGCTGGATAGGTAGAGGAAGCGAGAGGTGCTTGTGATGAC
>11.lm_ll_23474
AATTCATTTTTTGAGACAGTGAACAACACTAAGTTTGCCATGCCCCATTCAGGAATTTTAGAAAGATGTGGAAAAGTACAAATTTGTATCATCTGTGTAGGAGTGGATAG
>11.lm_ll_23492
AATTCTTGTGCTGGGTATAAACGGTAATGGGTGAACTTAACGCACGCAGACCTTAGCCCTTGAGTTTCCAGAAATCGCCTTGTCACTAAGAGATGGATAAGACTTTGTCG
>11.lm_ll_23495
AATTCACACAGCCAGCACACAAAATACAAAATAACAACAGCCAAGAAAGAAAATAATCTCATCTACAAAATGCAAGTGTTTAGTACCACATTTAACATTGGGTTATCAAT
>11.lm_ll_23529
AATTCCTAAGTCATTCTCTATCAACATCCTATGAAGTTATCTATTCCGTAAGTAATTATCTAGTGATATCTTTATGAGTTCTCTTCTCTATTAATTTCCTATATAATTCC
>11.lm_ll_23542
AATTCAGCCAATGTAACAAGAATTAAGATAACTGATTCATACACAAGTATATTTTACTATAATACTTTAAGATAACACTTGACATCACTAGATTTGATTTACTTTGGCAT
>11.lm_ll_23629
AATTCGATAACGAGATAACTACGTGTTAACATTCTCTTGAGTATTCGGTTACAAGTGTGAGGGTGTACAGCAAAAAAATTACACATTCTCAGTAGCATGAATTATTTTCC
>11.lm_ll_23631
AATTCTGATGTGCGAGTTGTGAAAGGGAATTAAGTTTTGTTGTGTTTCTGTGGGTCATTTGATTGTGCTGCGGTTCATATTCGTAAGCGTTTCGCCGTCGTCTGGTCCTC
>11.lm_ll_23634
AATTCATTAGAATATTTATTATTTTGTTATATTTAATGAATTGCCATGTACAAACAAATATGGTAAATGCAGTTAGGACAATGCTTTGTTTCCTTCATGAATGATATGTT
>11.lm_ll_23655
AATTCCAAATGCATTTTCAGAGGTTTTATGTGCCCTTGACAGTCTGTAGTTAAAGTTGATATTGTATTTACTATGCTCCTTGCCAGAGTATAGTTTCATAAGGTATGGTT
>11.hk_hk_10981
AATTCGCTTAAACCTTGAGTGCATGTTAGGTTTTCCGCGCGCCGCACCGCCAGATGTCGCTTCGCTGGTCCCGCACGCCCACACGCGTCACCTCAGGACACAAAGCTGGC
>11.lm_ll_23762
AATTCCTTCGAGAAGGAGGTGTCAAGACAGTTATTCATTAATTTTTGACTACTGCTTTGACCCTTTTATGGGACTGGCATTTCAGTGGGCATCTTTTTTTGTTGCCCTTG
>11.lm_ll_23769
AATTCTGTTAAGAGTCAGGTAATGCTGTAACTGGTTTTATAATTATAGGTGAGAAATGATGCTTATGACTGTAAGTGCTGGTTGTTGGTGACTGGGGTGATTGAAGTGCT
>11.lm_ll_23772
AATTCTTAAAGAACAAGACTCCATATGATACATCGTGTTACAGCGTGATGAAAAGTTTCGTAAATCTGAAACATATATACCACAAATAAAAGTGCCTTATAATCAGCGAA
>11.lm_ll_23786
AATTCTGAAATTATACAATAAAAACATGTAACATTTATACAAAAATAATAACTGAAGGCATTTGGCTATTTCAGTTTTATAAAGGTAAAATATAACAATTAATCTTTTAA
>11.hk_hk_11016
AATTCTAAAGGTTTACGGCGCGGCACGCGTAATATGTTCTCCCGTGCCTTCAAGACCAACGGCACGGAGCACCTGTCCACCTTCCTCAGGGTGTACAAGGTCGGCGACAT
>11.hk_hk_11022
AATTCTTTATTTTTGTTTTTGTTAACAGATATCAGATTCAAACGGAGAGTCAGGCCTTCAGTAGTTTGACAACTCTTTTAATTTATAGAATTATCTATTTGGCAATTTTA
>11.lm_ll_23832
AATTCAGTGTCTCCTGTAGTGTTAGCCTCTGAAGCAAGTAAAACCTGTGGTTTGGTTAATATTATATTTCTTATTATGTGATATCCACTAGTTATGTTGCACATAAATCT
>11.lm_ll_23843
AATTCTAGAATTTACCAGTAAAAGACATGACATTGAGAATATTGGTTAACTTTTGCATTAGGAAGGTAGACAACAGGGATGAGAAAGTAAAAAGCGTTGTTCAGCAACTC
>11.lm_ll_23875
AATTCATATGCTGCTCTCACAGTTCTACCATATCACGTAATAAAAGAAACAAATGAAACTAATTTCTGCCATATTCCCGATAAACGTGATGTAACTTATTATAGCTGTAA
>11.hk_hk_11039
AATTCATAGGGAGAAATGCCCAAATTGAGCTTATAAAGGACCAGGACACAAGTGTAGCCAAGACGCAAGACTCCGAAGGTGCTGATGATGTGCAGATTAAACGAAGGGCT
>11.lm_ll_23877
AATTCATACTCTGAGGGTCCAGCTTGCTCTTTAAGGTTGGTTTAACAGCTGCCAGTTTTTCACTTTGAGGAAGTATACATTTATTTATACTAAAATTTGCAATACATAAA
>11.lm_ll_23887
AATTCTGTTCAATTTTTTCAGTAATATTCCTATTTTTTAAAGATTTTTGTACATGTAAATTCTGCTTTTGTAAATTGGAACAAAGGTCAATATTATTTATTCATAACTTC
>11.lm_ll_23906
AATTCACTGAGCAAGAAATCTTTAATTGCATGATTGGTTGAAATATCAGAAATTTTTCCTAACATGGGACAAATTCATAATTGCATAAATTTCTCCAGCTGGATTTTTTC
>11.lm_ll_23938
AATTCATTACTAAAGGAAGATGAAGCATCTGCAAGTGTTGAGAGTTTTAAAAGAAAGTTAGATAATCATTGTAAAGAAAATATTTATGACCTGCCATACTAGTCCTGAAG
>11.hk_hk_11065
AATTCTGCTAAAATCATCCTATAACATGGAAAAAACAACTGCAAAAAGCATAAAATCTATAATAATTAATTTCATGTTAAGACCTTGTAAGTTCTAATATATCTTATAAT
>11.lm_ll_23946
AATTCAATTTCTACATTTACATTTCACCACTATTTTCTACAACCTTTACATTATTTAAACTGTTTTCGACTACTTAATGAATCTATTATTAAGGAACATGTTCAATATTG
>11.lm_ll_23965
AATTCTAGAAATGAGCTCTTCCCTTAATTTTAGAGGATTTGTTTCCATTCCACCAGCCTTCTCCCAGACAAGTGGGTGGCACATTACATAAAGCAGAACATTCAAAACAT
>11.lm_ll_23973
AATTCAGTGGAAGATAAACTTGCATCAGGGACTGGGATGTGATCTAGGGAAGAGATATGATTGTATGTTATTATAATAATGGCTTCCACTTCAAACTGGTAGTAATACTT
>11.hk_hk_11077
AATTCACAAGACTGCGAGGAAGATAACCTTTTATTACAAGTGATAGAATGAAAACCGGAATCCACCTAAATGCTATCCGACAGTAGTCACTGGTAAATTTTCGGTAAACA
>11.hk_hk_11079
AATTCATTGCCTTGTTTCTTTGAGTGTTTCACTTTGGTGCTTCTTCCAGCCATGGCAAAGATCAAAACCATCAAGACCACCAGGCCAGGCCCTCCGAAGGCCAAGAAGAC
>11.lm_ll_23998
AATTCAATTCTGGTAAATGATATTCATACATTCAAATGACCAGCAATGGTAAGAGAAGCAGTACAATATCTGTCCCTAACAATCATAAGGTAATGAACAATTAAACAGCA
>11.lm_ll_24003
AATTCACTTGTGACGACGGCTCCTGCATCGCCTTCTCCAAACGGTGTGACCTTAAGTTCGACTGCATAGACAAAACGGACGAGAGCTTCTGTGACATCGTTAATTTCCCG
>11.hk_hk_11103
AATTCATCTTGTCTGATCTGTAGATGAGAGTACCATACACTAGGCACCTCATCATCTTGCTGAAGGATTGTAAGTGCTTGGGGTAAACCCTCACCTTCCAGAGCATACCT
>11.lm_ll_24105
AATTCCAGAGTTTACCAGAGGAGGGGATAAATGACTGGGAATAATGGTTAACTCTTGCATTAGAGAGGTGGACAGAATAGGGGTGAAAGAAAGAAGAAAGTCTTGTGCAG
>11.lm_ll_24108
AATTCCACAGTCATGACATAAAAAGCGATATGGACATCAGCAACATCTGAAGTTTTTTCCTGGCACAGGGAGAGCAGGGTGGAGGCCACATGCTCCACCTCACTGTTGGG
>11.lm_ll_24144
AATTCTGCTTACATCTCCCTTGTTATAACCCTTATACCACTTAAAGACTTCTATCAGGTCTCCTCTTAACCTACGTCTCTCTAAAGAATGTAAATTTAACAGCTTCAACC
>11.lm_ll_24146
AATTCAGAATCTCAGAGAATGAAATAACTTTCCAATAATATAAACTTCCATTCTGATAAAATAACTGTCAACATATCATAAGTCTCGATATCGTAAAGGTAACTTGGGCA
>11.hk_hk_11159
AATTCAAAGTTATCTGGAAGCAGCAGGTCCATCCTCTCCCTCACTAATGGATAAGACACAACCTTCCCGCGAAATCTTTCATCTTTTTCCTCTATCTGTTGAGACAGCTC
>11.hk_hk_11171
AATTCTATCTTCGGTTAGCTGCATTTCACGTTCTCCAGAGTGTAGTGAAAGTGTGTCTGTTTCCTCATTATCTTATCCGCTGTTTTTGCCTTTCGTTACTTATCTGATGA
>11.hk_hk_11190
AATTCTGTCTGCTAATGTATATATCTAAATAATCAAACCTTCTAGAATGAAACCTCTACCTATTTCTCAGTTTCTCCTTAAAGAAATCGACAAACTGTATAGTTGAAGTC
>11.lm_ll_24277
AATTCTGTGCTACTCATGACAGCACGTACTTCCCAAATTCCACTTCACGTCCCTTGTTTTGAGTTCAATGTCTGGGATTCTTGCCAACCTCACGTTTTATGAGCTTGTCT
>11.lm_ll_24313
AATTCCTCTGACCTGCTGATAGCCCTTACAAAACTTATAAATGGCATGTTGTTGGCTGATCAAAGGATTTATGATTGAAGGAAGATGCTAAACACAGTGAAAGTGAGTGT
>11.lm_ll_24318
AATTCTTTGCTTGCAAATCTTGGAATGATAATGAAGGGGCAGTAGCAACTCTTGGCTTCAGAAATTAAATATATTCTCACTGACTAATGAACAAGATAAATGTGCCTCTA
>11.lm_ll_24333
AATTCAAGGATTGTTGTCAAGATTTATGGCCATTTCCAAGTTGGAGTATAAAAGGCAATACAGGCATTTCACGTGACTTACAGGTTCTTTTGAGTTACAAAATATATAAT
>11.hk_hk_11253
[truncated: 142,757 more chars]
