# Supplementary material for: Genome survey, high-resolution genetic linkage map construction, growth-related quantitative trait locus (QTL) identification and gene location in Scylla paramamosain
Source: Sci Rep. 2019 Feb 27;9:2910. doi: 10.1038/s41598-019-39070-z (PMC6393678; doi:10.1038/s41598-019-39070-z)
Supplement: Supplementary file 2 — Dataset 2 [file 41598_2019_39070_MOESM2_ESM.xlsx]

## Sheet: Sheet1
no.	sex	CL	CW	ICW	8CW	AW	SW	PWC	BH	FW	DFMS	FMSH	DFLS	1DFLS	2DFLS	DL	ML	PL	PW	PD	ocs	1PML	2PML	3PML	5PW	5PL	Weight
1	1	57.57	86.74	82.25	85.06	46.49	32.65	30.97	35.05	30.58	4.49	1.88	4.4	12.64	20.65	25.3	57.77	32.22	15.332	22.41	1	27.76	30.75	24.98	25.36	13.05	157.69
2	1	58.67	90	84.72	87.94	46.96	33.87	30.47	34.14	31.07	4.13	1.42	4.38	12.08	20.36	24.76	57.32	33.55	15.01	21.97	1	29.54	31.09	27.66	29.17	14.19	163.83
3	1	56.06	86.13	80.06	83.54	44.54	31.44	29.15	33.38	30.76	4.99	1.36	4.91	12.11	21.31	23.99	55.03	32.25	14.43	22.2	1	27.68	30.17	26.2	24.76	13.45	149
4	1	57.12	89.08	83.74	86.91	46.49	33.38	30.3	34.76	31.12	4.23	1.65	4.13	12.65	20.99	25.58	58.58	32.89	15.21	22.31	1	28.75	30.29	26.57	25.69	12.61	164.54
5	1	52	78.76	74.83	77.32	41.36	28.69	27.18	32.02	27.86	3.64	1.5	3.64	11.88	18.85	21.53	52.42	29.49	12.92	19.86	1	26.14	29.04	24.59	22.26	11.38	128.06
6	1	54.43	84.34	79.51	82.94	44.09	29.56	27.95	33.39	29.72	3.6	1.15	3.96	12.4	19.94	23.98	55.06	31.09	14.26	20.68	1	27.7	28.45	25.79	25.07	13.1	141.05
7	1	55.65	86.09	80.31	83.54	45.11	31.16	29.74	33.82	30.23	4.33	1.49	4.01	12.43	20.52	23.34	55.27	31.54	14.14	21.26	1	26.17	29.7	25.38	24.87	12.72	144.89
8	1	58.63	92.73	86.44	90.45	46.35	33.16	30.57	34.8	31.8	4.15	1.35	4.15	12.76	20.95	26.57	58.54	30.8	14.85	21.33	1	28.68	32.04	26.39	27.65	13.9	165.5
9	1	59.88	90.21	86.01	88.28	48.38	34.79	32.12	35.69	32.2	5.13	2.05	4.51	12.95	21.09	25.54	55.77	32.16	14.11	20.52	1	28.05	30.57	26.87	26.55	13.71	168.64
10	1	53.93	81.44	76.82	80.39	43.87	31.58	29.32	32.4	30	4.42	1.02	4.42	11.68	19.74	22.72	52.91	29.89	13.61	19.54	1	26.05	27.57	22.61	24.73	11.82	130.09
11	2	60.66	93.93	89.23	92.52	48.06	31.8	31.6	37.19	32.92	4.65	1.56	4.49	13.2	21.54	30.09	69.89	39.44	17.99	28.46	1	28.18	36.65	31.04	28.73	14.58	207.5
12	1	58.54	90.3	84.8	88.04	45.86	33.67	21.99	36.22	30.77	4.01	1.72	4.01	12.78	20.7	25.61	59.35	32.79	15.42	22.3	2	28.52	31.83	26.18	26.29	12.72	165.93
13	1	60.91	94.21	88.34	91.83	50.19	34.9	32.91	36.23	32.32	4.77	1.84	4.64	13.3	21.43	26.96	60.48	33.66	16.08	22.83	1	30.36	32.77	27.67	27.31	13.77	196.36
14	2	56.29	87.43	83.03	86.55	45.56	28.67	29.39	38.1	30.86	4.14	1.46	4.82	12.3	19.8	26.86	61.96	34.7	17.71	26.09	1	30.89	33.57	28.1	25.86	13.54	185.89
15	1	57.25	87.5	82.78	86.05	46.11	32.66	30.48	34.12	31.22	4.25	1.36	4.25	11.51	20.94	25	57.24	31.96	14.96	22.09	1	37.22	30.91	25.93	25.78	11.62	155
16	1	61.17	93.83	88.67	91.89	48.3	35.46	31.1	36.61	32.27	4.41	1.62	4.01	14.51	22.26	27.06	61.99	33.2	16.01	23.77	1	30.58	31.04	27.76	27.81	13.77	194.6
17	1	58.68	91.41	85.59	88.63	47.44	33.38	30.88	35.56	31.4	4.86	1.5	4.38	13.23	21.68	24.89	59.13	32.63	15.88	23.7	1	28.12	32.11	25.82	26.64	12.99	175.04
18	1	66.73	95.77	89.7	93.48	49.84	35.61	32.57	37.42	33.29	4.06	1.54	4.73	13.41	21.89	26.95	63.09	34.1	16.33	24.01	1	29.69	32.83	28.27	28.25	13.89	198.31
19	1	49.3	75.66	71.16	74.08	40.05	27.42	25.77	28.87	28	3.87	1.18	3.87	11.33	18.6	19.33	50.26	27.21	12.51	18.11	1	24.4	26.33	22.72	21.05	10.53	98.93
20	1	56.85	87.66	82.51	85.42	44.9	32.02	30.67	33.05	30.78	4.58	2.28	4.58	12.98	21.34	24.61	54.94	30.35	13.09	21.38	1	28.03	29.92	25.8	25.98	13.21	148.14
21	1	60.35	93.98	88.77	92.19	48.53	33.67	33.52	36.97	34.1	5.02	1.38	4.66	13.63	22.34	27.73	60.87	34.13	16.24	23.95	1	29.89	31.13	27.03	28.52	13.38	187.15
22	1	58.29	88.17	83.32	86.39	45.91	33.1	29.98	35.79	31.69	4.24	1.82	4.9	13.42	21.69	24.33	56.39	31.45	14.79	23.29	1	27.65	29.27	25.11	27.51	14.01	163.69
23	1	56.1	86.45	81.28	84.38	45.59	32.68	28.55	33.64	30.27	3.8		4.58	10.92	19.61	23.59	56.41	30.14	14.83	21.49	1	26.42	31.31	26.45	123.81	12.53	147.94
24	1	58.29	90.91	85.99	89.03	47.2	33.24	30.48	36.01	32.47	4.73	1.92	4.71	12.81	21.62	26.39	59.45	33.12	16.36	23.69	1	29.43	32.52	26.98	26.93	13.71	172.42
25	1	59.68	92.16	87.39	90.17	48.16	34.55	32.55	38.84	32.55	4.41	1.61	4.71	12.91	21.93	25.7	59.8	36.68	15.77	21.93	1	28.46	30.85	26.51	27.33	12.91	177.05
26	1	61.59	93.65	87.98	91.23	49.67	34.92	31.71	36.84	32.85	4.57	1.92	4.87	13.65	22.18	25.44	58.46	32.94	16.35	23.48	1	30.2	32.28	27.51	27.95	13.47	189.5
27	1	56.66	87.46	82.28	85.98	45.51	32.78	28.92	33.75	30.84	4.61	1.6	4.61	13.36	20.38	24.6	54.3	30.08	15.43	21.65	1	27.64	29.51	24.79	26.1	12.88	151.44
29	1	57.05	87.62	82.59	85.57	49.52	32.71	30.09	35.06	30.08	4.32	1.36	3.74	12.13	20.41	24.49	55.9	31.64	15.36	21.98	1	27.71	30.92	25.29	27.03	12.57	160.65
30	2	54.3	82.42	79.01	82.17	44.86	33.62	28.27	27.7	31.34	5.15	1.63	3.84	12.78	20.24	25.03	59.93	33.04	15.86	22.77	1	29.24	32.55	27.62	24.75	12.08	148.47
31	1	59.58	91.79	89.55	90.16	47.48	35.11	31.42	37.17	32.45	4.62	1.63	4.62	13.07	21.83	26.04	58.4	32.22	15.38	22.91	1	26.2	30.87	26.67	26.25	13.1	173.87
32	1	46.49	69.92	66.13	68.97	37.07	25.3	23.52	28.02	26.4	3.62	1.12	3.25	11.15	17.7	20.8	45.59	26.6	12.38	17.48	1	22.01	23.85	20.49	19.95	10.51	82.14
33	2	54.71	84.76	80.38	83.53	43.47	28.35	28.45	33.06	31.62	3.39	1.33	4.76	12.02	21.28	26.85	60.21	34.41	16.02	23.72	1	28.19	31.37	27.17	25.55	13.18	136.93
34	1	64.2	98.07	92.9	96.48	51.91	36.63	35.26	39.47	34.9	4.75	1.92	4.6	14.44	23.08	27.93	63.56	36.5	16.66	25.39	1	31.25	33.8	27.15	28.85	15.15	224.14
35	1	60.39	93.08	87.51	91.5	49.7	33.86	31.98	36.25	32.29	4.5	1.84	4.49	12.65	21.5	26.44	60.11	32.53	16.53	23.53	1	29.33	31.46	26.97	27.95	13.07	187.46
36	1	56.68	86.98	82.48	86.2	46.04	31.55	30.12	34.7	30.53	4.97	1.54	4.34	12.53	20.33	24.92	56.1	31.87	15.66	22.28	1	27.66	30.49	26.19	25.4	12.15	156.51
37	1	54.34	81.82	77.57	81.18	43.4	30.45	28.16	32.31	29.4	3.34	1.53	3.97	12.01	19.71	23.75	52.37	30.08	13.98	20.86	1	25.52	27.19	23.64	25.1	12.67	130.57
38	1	58.82	89.8	84.58	88.14	45.89	32.87	30.07	35.1	32.44	4.16	1.28	4.29	13.41	21.49	25.8	57.51	32.75	14.64	22.64	1	27.68	30.88	26.12	26.73	13.21	161.55
39	1	58.46	91.3	86.42	89.49	47.332	33.56	31.36	35.54	32.27	3.72	1.44	4.37	12.38	21.24	27.16	60.88	33.04	15.3	22.95	1	29.63	30.54	25.73	26.92	12.89	172.29
40	2	61.56	95.62	91.01	94.51	49.93	31.4	31.41	37.16	34.12	4.15	1.41	4.23	13.56	21.68	30.03	71.84	41.23	18.56	29.64	1	33.28	36.59	29.53	29.42	14.12	205.35
41	1	60.47	90.92	86.44	89.85	48.91	35.18	31.88	36.33	32.8	4.72	1.65	4.52	12.66	20.95	26.39	59.11	34.09	16.17	23.22	1	29.04	32.66	27.24	25.96	13.91	179.95
42	1	64.32	97.81	92.36	95.11	52.14	36.71	34.31	39.41	34.25	4.64	2.14	4.98	13.72	22.93	27.98	64.05	36.59	17.29	25.6	1	32.08	34.74	29.63	29.02	14.33	221.92
43	1	57.72	87.19	81.56	84.8	45.15	32.33	29.18	34.59	30.83	2.64	0.85	4.25	11.39	20.09	25.37	57.04	31.33	14.94	21.47	1	27.49	30.78	26.05	26.18	12.46	147.75
44	1	53.71	80.81	76.46	78.78	44.07	31.78	29.05	31.64	29.65	3.59	1.41	3.91	11.91	19.53	24.16	53.06	29	13.79	20.19	1	26.36	28.2	24.03	24.57	11.9	127.32
45	1	59.89	91.91	85.63	88.98	48.92	35.09	33.45	35.75	31.47	4.6	1.38	5.04	12.5	21.39	25.95	59.1	32.5	15.97	23.73	1	28.7	30.71	25.8	27.38	13.38	180.64
46	1	59.17	90.44	84.95	88.36	46.71	32.61	31.95	35.31	32.07	3.43	1.35	4.29	12.54	20.91	25.87	59.58	32.86	15.82	23.21	1	29.31	30.86	27.17	27.2	13.53	170.7
47	1	54.06	82.61	77.55	80.72	43.66	30.78	28.19	33.12	29.72	3.93	1.51	4	11.67	19.97	21.23	49.93	29.83	13.33	19.06	2	26.7	28.93	24.1	24.57	12	136.39
48	1	59.03	86.66	81.89	85.32	45.73	32.21	29.69	34.7	31.15	3.89	1.43	4.27	12.54	20.77	24.44	56.21	32.56	15.36	21.99	1	28.33	30.64	25.99	25.25	12.08	156.79
49	1	51.28	79.55	75.07	77.89	41.98	29.26	27.62	30.62	28.41	3.98	1.51	3.98	10.83	18.99	21.99	51.44	27.78	13.6	19.24	1	24.43	26.31	22.92	22.33	11.05	113.62
50	1	54.13	83.53	78.16	81.98	43.18	30.48	29.19	33.58	29.41	3.86	1.14	4.38	11.9	20.25	26.37	54.66	31.19	14.76	22.18	1	23.31	26.41	22.47	25.76	13.12	141.86
51	1	55.64	85.74	81.04	84.17	45.34	31.7	29.44	33.82	30.22	1.37	0.64	3.72	11.37	19.97	23.62	53.83	29.91	13.6	18.98	1	27.61	28.65	23.92	25.26	12.16	146.55
52	1	61.14	95.21	91.19	93.9	51.97	36.33	32.85	38.48	34.25	4.01	2.29	4.55	13.25	22.25	30.16	62.5	34.77	17.55	24.73	1	28.89	32.95	27.87	25.25	14.34	214.05
53	1	61.16	93.54	88.04	91.36	48.76	34.81	31.3	36.61	32.13	4.44	1.71	4.48	13.64	22.16	26.94	60.72	34.84	16.52	23.83	1	29.26	31.21	26.35	27.64	14.17	180.99
54	2	62.39	95.45	91.61	94.79	49.63	32.16	31.68	37.61	34.08	4.99	2.21	5.17	13.79	22.41	27.97	69.99	41.1	20.24	30.78	1	33.66	33.45	28.59	29.18	14.1	217.3
55	1	64.13	99.17	93.89	97.89	50.84	36.57	32.71	39.74	34.31	3.72	1.54	4.26	13.47	22.02	27.81	63.29	36.22	17.94	25.4	1	32.11	34.1	29.17	31.17	14.8	223.83
56	1	57.52	88.13	83.06	86.14	45.92	32.14	31.08	34.36	30.77	3.53	1.25	4.2	11.74	20.34	26.22	57.23	32.09	15.11	22.44	1	28.42	30.73	26.33	26.19	12.39	159.2
57	1	62.85	96.64	91.2	94.75	50.94	35.93	33.47	37.62	33.9	4.47	2.04	4.6	13.4	21.12	27.86	62.83	35.69	16.14	24.15	1	29.9	32.39	27.9	28.29	14.4	203.02
58	1	56.57	86.25	80.79	84	45.34	32.14	29.85	34.72	30.18	3.89	1.47	3.88	11.89	20.1	24.78	56	31.68	14.78	21.24	1	26.78	28.76	25.59	25.8	12.82	104.27
59	1	56.99	87.26	82.04	85.56	46.03	32.9	29.65	34.51	30.15	4.03	1.68	3.9	12.66	20.31	25.11	57.56	32.87	15.57	22.36	1	28.75	30.89	24.72	26.08	12.78	156.56
60	1	59.67	91.07	85.95	89.21	47.69	33.76	30.43	37.57	31.63	4.54	1.64	4.27	12.55	20.68	26.79	58.84	32.93	16.22	23.17	1	28.98	31.55	26.56	26.33	12.94	175.3
61	2	59.03	90.41	85.73	89.54	47.14	30.66	29.53	37.05	32.68	3.67	1.66	4.26	13.18	21.36	30.28	68.09	38.09	18.6	29.34	1	31.3	34.9	29.02	28.4	13.16	202.24
62	1	53.2	81.43	77.59	80.58	43.28	29.03	28.57	31.87	29.29	4.22	1.54	4.03	11.09	19.21	24.39	52.89	29.51	14.06	21.08	1	27.21	29.01	24.77	22.84	11.79	117.62
63	1	52.42	81.05	76.67	79.51	41.57	29.69	26.78	31.33	28.65	3.85	1.31	3.62	11.45	18.8	22.92	50.7	28.4	13.37	20.65	1	25.14	27.16	23.9	22.78	11.35	119.78
65	1	60.07	92.34	87.09	90.17	47.65	34.94	31.47	35.21	32.39	4.33	1.52	4.33	12.77	21.56	25.73	60.04	32.86	16	22.74	1	28.67	31.63	25.7	27.79	13.43	173.29
66	1	52.97	82.12	77.56	80.41	42.71	29.42	28.5	32.01	29.47	4.12	1.33	4.27	11.27	19.45	23.76	52.88	30.15	14.22	20.94	1	26.08	27.21	24.08	23.59	11.96	127.94
67	1	58.43	90.19	94.34	87.21	47.64	33.34	31.62	34.92	31.52	4.33	1.82	4.69	11.74	21.25	25.68	58.84	33.24	15.54	26.36	1	27.98	30.92	26.35	26.68	12.63	169.7
68	1	56.48	85.64	80.39	84.07	45.6	31.95	30.24	33.92	30.25	3.82	1.69	4.41	12.31	20.33	25.11	56.93	31.12	15.18	21.91	1	28.76	29.12	26.05	25.5	12.65	149.67
69	1	58.72	89.32	84.43	88.07	47.28	33.62	30.67	35.56	31.89	4.23	1.58	4.21	12.47	20.99	26.03	59.49	34.3	16.04	22.93	1	29.01	31.52	26.68	26.51	12.54	169.52
70	1	55.56	85.29	80.59	83.29	46.07	31.85	30.39	33.14	30.14	3.67	1.44	3.86	12.84	20.28	24.47	52.15	31.03	13.2	18.97	1	27.46	29.78	25.7	25.6	11.94	147.63
71	1	57.06	85.53	81	83.68	45.28	31.44	29.33	33.74	31.15	4.18	1.81	4.6	12.73	21.03	24.41	54.59	30.93	14.75	21.95	1	27.9	29.59	25.35	25.58	12.49	150.75
72	1	61.77	94.22	88.87	93.08	50.28	35.35	32.07	36.91	33.49	4.9	1.58	4.91	13.15	22.33	28.26	61.11	33.57	16.19	23.7	1	30.36	33.67	28.56	28.38	14.54	200.25
75	1	55.57	85.62	79.93	83.91	45.17	31.92	29.01	33.01	29.76	4.13	1.55	4.27	12.04	19.78	24.47	56.91	32.05	14.72	22.2	1	27.72	27.52	23.94	25.92	12.96	142.29
76	1	59.81	90.26	85.29	89.07	47.57	34.05	31.09	35.48	31.72	3.98	1.51	4.49	12.86	21.71	25.86	57.91	32.5	15.5	22.85	1	30.47	31.74	26.84	28.54	13.26	176.14
77	1	59.81	90.26	85.29	89.07	47.57	34.05	31.09	35.48	31.72	3.98	1.51	4.49	12.39	20.75	25.37	56.11	30.34	14.85	21.65	1	27.74	28.83	24.94	25.14	12.52	148.7
78	1	54.56	84.48	79.22	82.47	44.27	31.41	28.51	32.87	29.94	4.1	1.57	4.36	12.05	20.2	23.52	51.27	31.16	14.58	21.5	1	26.44	28.51	25.12	24.44	11.9	135.2
79	1	60.22	90.53	85.22	88.87	47.2	35.4	31.21	35.86	32.39	4.05	1.83	4.82	13.41	21.22	25.84	58.04	33.54	14.77	21.09	1	29.42	32.46	26.97	26.44	13.53	173.9
81	2	68.25	103.51	99.68	102.13	53.9	33.81	34.04	39.91	36.7	4.67	2.08	5.18	14.31	24	40.03	87.15	45.38	23.86	37.86	1	39.9	44.16	39.31	34.93	18.08	348.63
82	1	58.84	88.75	83.96	87.68	46.97	32.36	30.47	36.05	31.39	3.93	1.45	4.21	12.61	20.78	25.65	58.45	33.53	16.17	24.17	1	29.26	31.75	26.13	26.09	11.53	168.2
83	1	58.16	87.04	81.65	85.14	46.27	32.17	31.57	34.56	30.63	3.81	1.53	4.17	11.61	19.54	24.67	55.34	30.43	14.4	20.17	1	28.77	32.59	26.23	25.44	12.78	162.92
84	2	66.13	101.62	97.21	100.44	52.67	32.66	33.59	40.4	35.42	4.07	1.68	5.5	13.41	23.19	36.54	83.33	46.56	23.03	35.72	1	38.67	42.21	35.42	32.34	16.32	308.36
87	1	60.13	90.81	85.67	89.21	48.16	34.84	32.4	35.24	32.07	4.62	1.64	4.75	12.44	21.04	25.76	58.25	32.66	15.64	23.07	1	29.28	32.01	26.73	27.39	13.06	179.43
88	1	58.81	89.34	84.39	87.53	47.87	34.14	30.63	35.63	31.43	4.1	1.53	4.36	12.24	20.61	25.95	58.05	32.78	15.28	22.85	1	28.28	30.98	26.5	26.38	12.53	169.62
89	1	58.16	88.87	83.87	87.32	46.92	34.27	30.92	34.65	30.99	4.61	1.78	4.35	12.44	20.32	25.03	57.56	31.82	15.36	21.17	1	28.57	32.06	26.89	27.17	12.88	162.48
90	2	73.3	113.18	107.73	111.38	59.37	38.13	36.85	43.32	39.44	5.12	2.33	5.38	15.51	25.46	39.43	93.63	50.46	25.74	41.84	1	40.41	45.02	38.02	37.86	18.04	378.82
91	2	62.49	95.89	91.51	96.03	49.36	30.97	31.12	38.34	33.62	3.92	1.88	4.86	12.78	21.96	31.4	74.33	40.31	20.6	30.44	1	35.01	37.47	32.24	30.28	14.79	244.52
92	2	58.79	90.95	86.15	89.04	46.89	30.84	29.07	39.54	31.65	3.91	1.85	4.15	13.02	21.22	28.77	64.41	37.18	18.09	27.95	1	31.8	33.37	28.98	27.48	13.79	119.75
93	2	65.61	99.12	95.22	98.48	51.82	32.24	32.2	39.75	35.56	4.14	1.7	5.24	14.36	23.44	35.42	78.46	43.85	22.42	33.86	1	37.52	39.98	32.98	32.43	16.33	285.41
94	2	64.27	97.32	92.75	96.93	50.74	32.01	32.04	39.95	35.71	5.08	1.9	4.85	13.8	23.25	35.23	76.97	38.04	21.21	31.56	1	36.31	39.82	33.8	31.45	15.63	276.73
95	2	44.64	66.25	63.28	65.43	35.72	23.23	22.77	26.4	26.48	3.6	1.26	3.44	10.24	17.68	19.39	44.24	25.95	11	15.82	1	22.78	25.42	20.87	20.75	9.63	74.25
96	2	71.16	108.69	104.02	108.12	57.15	36.27	35.95	42.65	38.64	4.79	2.36	4.7	15.47	25.47	38.51	87.68	49.36	25.09	38.81	1	41.84	45.2	28.12	35.96	17.86	381.57
97	2	62.48	96.46	91.52	94.03	49.18	31.56	31.82	37.52	34.44	4.48	1.74	4.48	13.5	22.38	32.11	72.95	40.15	19.68	29.79	1	34.63	37.43	31.48	29.52	14.37	243.3
98	2	63.03	95.14	90.52	94.06	48.56	31.52	31.79	37.33	34.46	4.59	2.19	4.56	13.37	22.41	30.84	70.56	38.88	19.31	28.73	1	33.48	36.62	30.33	29.69	13.81	229.21
99	2	54.75	82.53	78.97	81.97	44.64	28.61	27.97	34.05	30.93	4.36	1.86	3.81	12.65	20.61	25.95	60.82	33.71	15.57	22.89	1	28.72	31.96	28.03	24.94	12.1	144.4
100	1	58.58	88.91	83.98	87.66	46.06	32.06	30.88	34.72	31.6	3.97	1.79	4.04	13.12	20.78	25.57	58.25	32.71	15.26	21.58	1	28.18	30.88	26.33	27.63	13.2	162.35
101	2	52.58	81.18	76.84	79.55	41.8	26.26	26.78	31.48	29.1	2.93	1.37	4.18	11.07	19.17	24.32	55.31	30.85	13.95	22.12	1	26.7	28.76	25.32	24.1	12.22	128.87
102	1	42.51	65.69	62.46	64.59	35.98	23.46	22.13	25.71	25.02	3.15	1.07	3.47	9.65	16.18	18.43	42.76	23.44	10.97	15.59	1	21.48	23.49	20.81	20.01	8.93	65.86
103	1	62.14	93.95	89.17	91.9	49.34	34.53	33.07	37.69	33.55	4.23	1.72	4.44	12.47	22.21	28.78	62.89	33.48	16.32	24.94	1	29.55	32.09	27.22	28.02	13.87	198.4
104	1	58.52	90.45	85.08	88.58	46.54	33.19	31.03	35.29	31.81	4.49	1.94	3.93	12.01	20.82	25.65	58.26	32.62	15.64	22.89	2	28.75	32.14	26.78	26.93	13.05	170.83
105	1	56.6	86.37	81.45	84.14	44.47	30.25	29.24	33.58	30.46	3.71	1.63	4.37	12.38	20.62	24.67	54.35	30.62	15.03	22.24	1	26.96	29.17	24.4	25.35	12.05	147.33
118	2	42.93	65.02	61.88	64.06	34.55	21.7	22.08	26.42	25.08	2.7	0.79	3.66	8.44	15.55	18.97	42.48	23.7	10.56	14.8	1	21.6	24.07	20.18	20.12	9.98	70.6
Instructions: In the sex column, 1 means female and 2 means male. In the ocs column, 1 means non-exist and 2 means exist. Carapace length (CL), carapace width (CW), carapace width at spine 8(8CW) and body height(BH). Head area: carapace frontal width (FW), distance between frontal median spines (DFMS), frontal median spine height (FMSH), distance between frontal lateral spines(DFLS), distance bet…
