# Supplementary material for: Genome survey, high-resolution genetic linkage map construction, growth-related quantitative trait locus (QTL) identification and gene location in Scylla paramamosain
Source: Sci Rep. 2019 Feb 27;9:2910. doi: 10.1038/s41598-019-39070-z (PMC6393678; doi:10.1038/s41598-019-39070-z)
Supplement: Supplementary file 3 — Dataset 3 [file 41598_2019_39070_MOESM3_ESM.xlsx]

## Sheet: Genotype
Linkage	MaleMap-cM	FemaleMap-cM	MergeMap-cM	Marker	Type	1	2	3	4	5	6	7	8	9	10	11	12	13	14	15	16	17	18	19	20	21	22	23	24	25	26	27	29	30	31	32	33	34	35	36	37	38	39	40	41	42	43	44	45
1	0	0	0	11.lm_ll_26187	<lmxll>	lm	ll	ll	lm	lm	ll	ll	lm	ll	ll	lm	--	ll	lm	lm	ll	ll	ll	ll	ll	ll	ll	lm	ll	ll	lm	lm	lm	lm	lm	lm	lm	ll	lm	lm	lm	ll	ll	lm	lm	lm	lm	lm	ll
1	0	0	0	11.lm_ll_12383	<lmxll>	lm	ll	ll	lm	lm	ll	ll	lm	ll	ll	lm	ll	ll	lm	lm	ll	ll	ll	ll	ll	ll	ll	lm	ll	ll	lm	lm	lm	lm	lm	lm	lm	--	lm	lm	lm	ll	ll	lm	lm	lm	lm	lm	ll
1	0	0	0	11.lm_ll_12675	<lmxll>	lm	ll	ll	lm	lm	ll	ll	lm	ll	ll	lm	ll	ll	lm	lm	ll	ll	ll	ll	ll	ll	ll	lm	ll	ll	lm	lm	lm	lm	lm	lm	lm	--	lm	lm	lm	ll	ll	lm	lm	lm	lm	lm	ll
1	0	0	0.51	11.lm_ll_20502	<lmxll>	lm	ll	ll	lm	lm	ll	ll	lm	ll	ll	lm	ll	ll	lm	lm	ll	ll	ll	ll	ll	ll	ll	lm	ll	ll	lm	lm	lm	lm	lm	lm	lm	ll	lm	lm	lm	ll	ll	lm	lm	lm	lm	lm	ll
1	0	0	0.51	11.lm_ll_5460	<lmxll>	lm	ll	ll	lm	lm	ll	ll	lm	ll	ll	lm	ll	ll	lm	lm	ll	ll	ll	ll	ll	--	ll	lm	ll	ll	lm	lm	lm	lm	lm	lm	lm	ll	lm	lm	lm	ll	ll	lm	lm	lm	lm	lm	ll
1	0	0	0.51	11.lm_ll_8408	<lmxll>	lm	ll	ll	lm	lm	ll	ll	lm	ll	ll	lm	ll	ll	lm	lm	ll	ll	ll	ll	ll	ll	ll	lm	ll	ll	lm	lm	lm	lm	lm	lm	lm	ll	lm	lm	lm	ll	ll	ll	lm	lm	lm	lm	ll
1	0	0	0.51	10.lm_ll_11574	<lmxll>	ll	lm	lm	ll	ll	lm	lm	ll	lm	lm	ll	lm	lm	ll	ll	lm	lm	lm	lm	lm	lm	lm	ll	lm	lm	ll	ll	ll	ll	ll	ll	ll	--	ll	ll	ll	lm	lm	ll	ll	ll	ll	ll	lm
1	0	0	1.02	11.nn_np_22826	<nnxnp>	np	nn	np	np	nn	np	np	np	nn	nn	nn	nn	np	nn	nn	nn	np	np	nn	np	np	np	np	np	np	nn	np	np	np	nn	nn	np	nn	np	np	nn	np	np	nn	nn	nn	nn	np	nn
1	0	0	1.02	11.lm_ll_20650	<lmxll>	lm	ll	ll	lm	lm	ll	ll	lm	ll	ll	lm	ll	ll	lm	lm	ll	ll	ll	ll	ll	ll	ll	lm	ll	ll	lm	lm	lm	--	lm	lm	lm	ll	lm	lm	lm	ll	ll	lm	lm	lm	lm	lm	ll
1	0	0	1.02	11.lm_ll_23629	<lmxll>	lm	ll	ll	lm	lm	ll	ll	lm	ll	ll	lm	ll	ll	lm	lm	ll	ll	ll	ll	ll	ll	ll	lm	ll	ll	lm	lm	lm	lm	lm	lm	lm	ll	lm	lm	lm	ll	ll	lm	lm	lm	lm	lm	ll
1	0	0	1.02	11.nn_np_19228	<nnxnp>	np	nn	np	np	nn	np	np	np	nn	nn	nn	nn	np	nn	nn	nn	np	np	nn	np	np	np	np	np	np	nn	np	np	np	nn	nn	np	nn	np	np	nn	np	np	nn	nn	nn	nn	np	nn
1	0	0	1.02	11.lm_ll_15578	<lmxll>	lm	ll	ll	lm	lm	ll	ll	lm	ll	ll	lm	ll	ll	lm	lm	ll	ll	ll	ll	ll	ll	ll	lm	ll	ll	lm	lm	--	lm	lm	lm	lm	ll	lm	lm	lm	ll	ll	lm	lm	lm	lm	lm	ll
1	0	0	1.02	118.lm_ll_5613	<lmxll>	lm	ll	ll	lm	lm	ll	ll	lm	ll	ll	lm	ll	ll	lm	lm	ll	ll	ll	ll	ll	ll	ll	lm	ll	ll	lm	lm	lm	lm	lm	lm	lm	ll	lm	lm	lm	ll	ll	lm	lm	lm	lm	lm	ll
1	0	0	1.02	10.lm_ll_9396	<lmxll>	ll	lm	lm	ll	ll	lm	lm	ll	lm	lm	ll	lm	lm	ll	ll	lm	lm	lm	lm	lm	lm	lm	ll	lm	lm	ll	ll	ll	ll	ll	ll	ll	lm	ll	ll	ll	lm	lm	ll	ll	ll	ll	ll	lm
1	0	0	1.02	11.lm_ll_8164	<lmxll>	lm	ll	ll	lm	lm	ll	ll	lm	ll	--	lm	lm	ll	lm	lm	ll	--	ll	ll	ll	ll	ll	lm	--	ll	lm	lm	lm	lm	lm	lm	lm	--	lm	lm	lm	ll	ll	lm	lm	lm	lm	lm	ll
1	0	0	1.02	11.nn_np_9996	<nnxnp>	np	nn	np	np	nn	np	np	np	nn	nn	nn	nn	np	nn	nn	nn	np	np	nn	np	np	np	np	np	np	nn	np	np	np	nn	nn	np	nn	np	np	nn	np	np	nn	nn	nn	nn	np	--
1	0	0	1.02	11.lm_ll_12432	<lmxll>	lm	ll	ll	lm	lm	ll	ll	lm	ll	ll	lm	ll	ll	lm	lm	ll	ll	ll	ll	ll	ll	ll	lm	ll	ll	lm	lm	lm	lm	lm	lm	lm	ll	lm	lm	lm	ll	ll	lm	lm	lm	lm	lm	ll
1	0	0	1.02	11.lm_ll_9624	<lmxll>	lm	ll	ll	lm	lm	ll	ll	lm	ll	ll	lm	ll	ll	lm	lm	ll	ll	ll	ll	ll	ll	ll	lm	ll	ll	lm	lm	lm	lm	lm	lm	lm	ll	lm	lm	lm	ll	ll	lm	lm	lm	lm	lm	ll
1	0	0	1.02	11.lm_ll_10033	<lmxll>	lm	ll	ll	lm	lm	ll	ll	lm	ll	ll	lm	ll	ll	lm	lm	ll	ll	ll	ll	ll	ll	ll	lm	ll	ll	lm	lm	lm	lm	lm	lm	lm	ll	lm	lm	lm	ll	ll	lm	lm	lm	lm	lm	ll
1	0	0	1.02	11.lm_ll_8021	<lmxll>	lm	ll	ll	lm	lm	ll	ll	lm	ll	ll	lm	ll	ll	lm	lm	ll	--	ll	ll	ll	ll	ll	lm	ll	ll	lm	lm	lm	lm	lm	lm	lm	ll	lm	lm	lm	ll	ll	lm	lm	lm	lm	lm	ll
1	0	0	1.02	11.nn_np_33185	<nnxnp>	np	nn	np	np	nn	np	np	np	nn	nn	nn	nn	np	nn	nn	nn	np	np	nn	np	np	np	np	np	np	nn	np	np	np	nn	nn	np	nn	np	np	nn	np	np	nn	nn	nn	nn	np	nn
1	0	0	1.02	11.lm_ll_23233	<lmxll>	lm	ll	ll	lm	lm	ll	ll	lm	ll	ll	lm	ll	ll	lm	lm	ll	ll	ll	ll	ll	ll	--	lm	ll	ll	lm	lm	lm	lm	lm	lm	lm	ll	lm	lm	lm	ll	ll	lm	lm	lm	lm	lm	ll
1	0	0	1.02	11.lm_ll_8622	<lmxll>	lm	ll	ll	lm	lm	ll	ll	lm	ll	ll	lm	ll	ll	lm	lm	ll	ll	ll	ll	ll	ll	--	lm	ll	ll	lm	lm	lm	lm	lm	lm	lm	ll	lm	lm	lm	ll	ll	lm	lm	lm	lm	lm	ll
1	0	0	1.02	10.lm_ll_22682	<lmxll>	ll	lm	lm	ll	ll	lm	lm	ll	lm	lm	ll	lm	lm	ll	ll	lm	lm	lm	lm	lm	lm	lm	ll	lm	lm	ll	ll	ll	ll	ll	ll	ll	lm	ll	ll	ll	lm	lm	ll	ll	ll	ll	ll	lm
1	0	0	1.02	11.lm_ll_20985	<lmxll>	lm	ll	ll	lm	lm	ll	ll	lm	ll	ll	lm	ll	ll	lm	lm	ll	ll	ll	ll	ll	ll	ll	lm	--	ll	lm	lm	lm	lm	lm	lm	lm	ll	lm	lm	lm	ll	ll	lm	lm	lm	lm	lm	ll
1	0	0	1.02	11.lm_ll_20778	<lmxll>	lm	ll	ll	lm	lm	ll	ll	lm	ll	ll	lm	ll	ll	lm	lm	ll	ll	ll	ll	ll	ll	ll	lm	ll	ll	lm	lm	lm	lm	--	lm	lm	ll	lm	lm	lm	ll	ll	lm	lm	lm	lm	lm	ll
1	0	0	1.52	11.nn_np_11478	<nnxnp>	np	nn	np	np	nn	np	np	np	nn	nn	nn	nn	np	nn	nn	nn	np	np	nn	np	np	np	np	np	np	nn	np	np	np	nn	nn	np	nn	np	np	nn	np	np	nn	nn	nn	nn	np	nn
1	0	0	1.52	11.lm_ll_3372	<lmxll>	lm	ll	ll	lm	lm	ll	ll	lm	ll	ll	lm	ll	ll	lm	lm	ll	ll	--	ll	ll	ll	ll	lm	ll	ll	lm	lm	lm	lm	lm	ll	lm	ll	lm	lm	lm	ll	ll	lm	lm	lm	lm	lm	ll
1	0	0	1.52	11.lm_ll_21233	<lmxll>	lm	ll	ll	lm	lm	ll	ll	lm	ll	ll	lm	ll	ll	lm	lm	ll	ll	ll	ll	ll	ll	ll	lm	ll	ll	lm	lm	lm	lm	lm	lm	lm	ll	lm	lm	lm	ll	ll	lm	lm	lm	lm	lm	ll
1	0	0	1.52	11.lm_ll_2502	<lmxll>	lm	ll	ll	lm	lm	ll	ll	lm	ll	ll	lm	ll	ll	lm	lm	--	ll	ll	ll	ll	ll	ll	lm	ll	ll	lm	lm	lm	lm	lm	lm	lm	ll	lm	lm	lm	ll	ll	lm	lm	lm	lm	lm	--
1	0	0	1.52	11.lm_ll_11843	<lmxll>	lm	ll	ll	lm	lm	ll	ll	lm	ll	ll	lm	ll	ll	lm	lm	ll	ll	ll	ll	ll	ll	ll	lm	ll	ll	lm	lm	lm	lm	lm	lm	lm	--	lm	lm	lm	ll	ll	lm	lm	lm	lm	lm	ll
1	0	0	1.52	11.nn_np_28883	<nnxnp>	np	nn	np	np	nn	np	np	np	nn	nn	nn	nn	np	nn	nn	nn	np	np	nn	--	np	np	np	np	np	nn	np	np	np	nn	nn	np	nn	np	np	nn	np	np	nn	nn	nn	nn	np	nn
1	0	0	1.52	11.lm_ll_17336	<lmxll>	lm	ll	ll	lm	lm	ll	ll	lm	ll	ll	lm	ll	ll	lm	lm	ll	ll	ll	ll	ll	ll	ll	lm	ll	ll	lm	lm	lm	lm	lm	lm	lm	ll	lm	lm	lm	ll	ll	lm	lm	lm	lm	lm	ll
1	0	0	1.52	11.lm_ll_2906	<lmxll>	lm	ll	ll	lm	lm	ll	ll	lm	ll	ll	lm	ll	ll	lm	lm	ll	ll	ll	ll	ll	ll	ll	lm	ll	ll	lm	lm	lm	lm	lm	lm	lm	--	lm	lm	lm	ll	ll	lm	lm	lm	lm	lm	ll
1	0	0	1.52	11.lm_ll_9017	<lmxll>	lm	ll	ll	lm	lm	ll	ll	lm	ll	ll	lm	ll	ll	lm	lm	ll	ll	ll	ll	ll	ll	ll	lm	ll	ll	lm	lm	lm	--	lm	lm	lm	ll	lm	lm	lm	ll	ll	lm	lm	lm	lm	lm	ll
1	0	0	1.52	10.lm_ll_17477	<lmxll>	ll	lm	lm	ll	--	ll	lm	ll	lm	lm	ll	lm	--	ll	--	lm	lm	lm	--	lm	lm	lm	--	lm	lm	ll	ll	ll	ll	ll	ll	ll	lm	ll	ll	ll	lm	lm	ll	ll	ll	ll	ll	lm
1	0	0	1.52	11.nn_np_22854	<nnxnp>	np	nn	np	np	nn	np	np	np	nn	nn	nn	nn	np	nn	nn	nn	np	np	nn	np	np	np	np	np	np	nn	np	np	np	nn	nn	nn	nn	np	np	nn	np	np	nn	nn	nn	nn	np	nn
1	0	0	1.52	11.nn_np_17808	<nnxnp>	np	nn	np	np	nn	np	np	np	nn	nn	nn	nn	np	nn	nn	nn	--	np	nn	np	np	np	np	np	np	nn	np	np	np	nn	nn	np	nn	np	np	nn	np	np	nn	nn	nn	nn	np	nn
1	0	0	1.52	11.nn_np_11375	<nnxnp>	np	nn	np	np	nn	np	np	np	nn	nn	nn	nn	np	nn	nn	nn	np	np	nn	np	np	np	np	np	np	nn	np	np	np	nn	nn	np	np	np	np	nn	np	np	nn	nn	nn	nn	np	nn
1	0	0	1.52	10.lm_ll_24155	<lmxll>	ll	lm	lm	ll	ll	lm	lm	ll	lm	lm	ll	lm	lm	ll	ll	lm	lm	lm	lm	lm	lm	lm	ll	lm	lm	ll	ll	ll	ll	ll	ll	ll	--	ll	ll	--	lm	lm	ll	ll	ll	ll	ll	lm
1	0	0	1.52	118.nn_np_6656	<nnxnp>	nn	np	nn	nn	np	nn	nn	nn	np	np	np	np	nn	np	np	np	nn	nn	np	nn	nn	nn	nn	nn	nn	np	nn	nn	nn	np	np	nn	np	nn	nn	nn	nn	nn	np	np	np	np	nn	np
1	0	0	1.52	11.nn_np_11729	<nnxnp>	np	nn	np	np	nn	np	np	np	nn	nn	nn	nn	np	nn	nn	nn	np	np	--	np	np	np	np	np	np	nn	np	np	np	nn	nn	np	nn	np	np	nn	np	np	nn	nn	nn	nn	np	nn
1	0	1.02	1.52	11.lm_ll_10838	<lmxll>	lm	ll	ll	lm	lm	ll	ll	lm	ll	ll	lm	ll	ll	lm	lm	ll	ll	ll	ll	ll	ll	ll	lm	ll	ll	lm	lm	lm	lm	lm	lm	lm	--	lm	lm	lm	ll	ll	lm	lm	lm	lm	lm	ll
1	0	1.02	2.03	11.hk_hk_2686	<hkxhk>	kk	hh	hk	kk	hk	hk	hk	kk	hh	hh	hk	hh	hk	kk	hk	hh	hk	hk	hh	hk	hk	hk	kk	hk	hk	hk	kk	kk	kk	hk	hk	--	kk	kk	kk	hk	hk	hk	hk	hk	hk	hk	kk	hh
1	0	1.02	2.03	118.lm_ll_7677	<lmxll>	lm	ll	--	lm	lm	ll	ll	lm	ll	ll	lm	ll	--	lm	lm	ll	ll	ll	ll	ll	--	ll	lm	ll	ll	lm	lm	lm	lm	lm	lm	lm	ll	lm	lm	lm	ll	ll	lm	lm	lm	lm	lm	ll
1	0	1.02	2.54	11.nn_np_13049	<nnxnp>	np	nn	np	np	nn	nn	np	np	nn	nn	nn	nn	np	np	nn	nn	np	np	nn	np	np	np	nn	np	np	nn	np	np	np	nn	nn	np	nn	np	np	nn	np	np	nn	nn	nn	nn	np	nn
1	0	1.02	2.54	11.lm_ll_19671	<lmxll>	lm	ll	ll	lm	lm	ll	ll	lm	ll	ll	lm	ll	ll	lm	lm	ll	ll	ll	ll	ll	ll	ll	lm	ll	ll	lm	lm	lm	lm	lm	lm	lm	ll	lm	lm	lm	ll	ll	lm	lm	lm	lm	lm	ll
1	0	1.02	2.54	118.nn_np_30608	<nnxnp>	nn	np	nn	nn	np	nn	nn	nn	np	np	np	np	nn	nn	np	np	nn	nn	np	nn	nn	nn	nn	nn	nn	np	nn	nn	nn	np	np	nn	--	nn	nn	np	nn	nn	np	np	np	np	nn	np
1	0	1.02	2.54	11.nn_np_29914	<nnxnp>	np	nn	np	np	nn	np	np	np	nn	nn	nn	nn	np	np	nn	nn	np	np	nn	np	np	np	np	np	np	nn	np	np	np	nn	nn	np	nn	np	np	nn	np	np	nn	nn	nn	nn	np	nn
1	0	1.02	2.54	11.hk_hk_2813	<hkxhk>	kk	hh	hk	kk	hk	hk	hk	kk	hh	hh	hk	hh	hk	kk	hk	hh	hk	hk	hh	hk	--	hk	kk	hk	hk	hk	kk	kk	kk	hk	hk	kk	hh	kk	kk	hk	hk	hh	hk	hk	hk	hk	kk	hh
1	1.02	1.02	2.54	11.nn_np_22220	<nnxnp>	np	nn	np	np	nn	np	np	--	nn	nn	nn	nn	np	np	nn	nn	np	np	nn	np	np	np	np	np	np	nn	np	np	np	nn	nn	np	nn	np	np	nn	np	np	nn	nn	nn	nn	np	nn
1	1.02	1.02	2.54	11.nn_np_18953	<nnxnp>	np	nn	np	np	nn	np	np	np	nn	nn	nn	nn	np	np	nn	nn	np	np	nn	np	np	np	np	np	np	nn	np	np	np	--	nn	np	nn	np	np	nn	np	np	nn	nn	nn	nn	np	nn
1	1.02	1.02	2.54	11.nn_np_13812	<nnxnp>	np	--	np	np	nn	nn	np	np	nn	nn	nn	nn	np	np	nn	nn	np	np	nn	np	np	np	np	np	np	nn	np	--	np	nn	nn	np	nn	np	np	nn	np	np	nn	nn	nn	nn	np	nn
1	1.02	1.02	2.54	11.nn_np_32789	<nnxnp>	np	nn	np	np	nn	np	np	np	nn	nn	nn	nn	np	np	nn	nn	np	np	nn	np	np	np	np	np	np	nn	np	np	np	nn	nn	np	nn	np	np	nn	np	np	nn	nn	nn	nn	np	nn
1	1.02	1.02	2.54	10.lm_ll_19325	<lmxll>	ll	lm	lm	ll	ll	lm	lm	ll	lm	lm	ll	lm	lm	ll	ll	lm	lm	lm	lm	lm	lm	lm	ll	lm	lm	ll	ll	ll	ll	ll	ll	ll	lm	ll	ll	ll	lm	lm	ll	ll	ll	ll	ll	lm
1	1.02	1.02	2.54	11.hk_hk_7690	<hkxhk>	hh	kk	hk	hh	hk	hk	hk	hh	kk	kk	hk	kk	hk	hh	hk	kk	hh	hk	kk	hk	hk	hk	hh	hk	hk	hk	hh	hh	hh	hk	hk	hh	kk	hh	hh	hk	hk	hk	hk	hk	hk	hk	hh	kk
1	1.02	1.02	2.54	11.nn_np_27825	<nnxnp>	np	nn	np	np	nn	nn	np	np	nn	nn	nn	nn	np	np	nn	nn	np	np	nn	np	np	np	np	--	np	nn	np	np	np	nn	nn	np	nn	np	np	nn	np	np	nn	nn	nn	--	np	nn
1	1.02	1.02	2.54	11.lm_ll_21219	<lmxll>	lm	ll	ll	lm	lm	ll	ll	lm	ll	ll	lm	ll	--	lm	lm	--	ll	ll	--	ll	ll	--	lm	ll	ll	lm	lm	lm	lm	lm	lm	lm	--	lm	lm	lm	ll	ll	lm	lm	lm	lm	lm	ll
1	1.02	1.02	2.54	11.hk_hk_10832	<hkxhk>	hh	kk	hk	hh	hk	hk	hk	hh	kk	--	hk	kk	hk	hh	hk	kk	hk	hk	kk	hk	hk	hk	hh	hk	hk	hk	hh	hh	hh	hk	hk	hh	kk	hh	hh	hk	hk	hk	hk	hk	hk	hk	hh	kk
1	1.02	2.04	2.54	105.lm_ll_18865	<lmxll>	ll	lm	lm	ll	ll	lm	lm	ll	lm	lm	ll	lm	--	ll	ll	lm	lm	lm	lm	lm	lm	lm	ll	lm	lm	ll	ll	ll	ll	ll	ll	ll	lm	ll	--	ll	lm	lm	ll	--	ll	ll	ll	lm
1	1.02	2.04	2.54	10.lm_ll_18301	<lmxll>	ll	lm	lm	ll	ll	lm	lm	ll	lm	lm	ll	lm	lm	ll	ll	lm	lm	lm	lm	lm	lm	lm	ll	lm	lm	ll	ll	ll	ll	ll	ll	ll	lm	--	ll	ll	lm	lm	ll	ll	--	ll	ll	lm
1	1.02	2.04	3.05	10.lm_ll_7217	<lmxll>	--	lm	lm	ll	ll	lm	lm	ll	lm	lm	ll	lm	lm	--	ll	lm	lm	lm	lm	lm	lm	lm	ll	lm	lm	ll	ll	ll	ll	ll	ll	ll	lm	--	ll	ll	lm	lm	ll	ll	ll	ll	ll	lm
1	1.02	2.04	3.05	10.lm_ll_23327	<lmxll>	ll	lm	lm	ll	ll	lm	lm	ll	lm	lm	ll	lm	lm	ll	ll	lm	--	lm	lm	lm	lm	lm	ll	lm	lm	ll	ll	--	ll	ll	ll	ll	--	ll	ll	ll	lm	lm	--	ll	ll	ll	ll	lm
1	1.02	2.04	3.05	105.lm_ll_14210	<lmxll>	ll	lm	lm	ll	ll	lm	lm	ll	lm	ll	ll	lm	lm	ll	ll	lm	lm	lm	--	lm	lm	lm	ll	lm	lm	ll	ll	ll	ll	ll	ll	ll	lm	ll	ll	ll	lm	lm	ll	--	ll	ll	ll	lm
1	1.02	2.04	3.05	11.lm_ll_2123	<lmxll>	lm	ll	ll	lm	lm	ll	ll	lm	ll	ll	lm	ll	ll	lm	lm	ll	ll	ll	ll	ll	ll	ll	lm	ll	ll	lm	lm	lm	lm	lm	lm	lm	ll	lm	lm	lm	ll	ll	lm	--	lm	lm	lm	ll
1	1.02	2.04	3.05	10.lm_ll_5	<lmxll>	ll	--	lm	ll	ll	lm	lm	ll	lm	lm	ll	lm	lm	ll	ll	--	lm	lm	lm	lm	lm	lm	ll	lm	lm	ll	ll	ll	ll	ll	ll	ll	lm	ll	ll	--	lm	lm	ll	ll	ll	ll	ll	lm
1	1.02	2.04	3.05	10.lm_ll_6477	<lmxll>	ll	lm	lm	ll	ll	lm	lm	ll	lm	lm	ll	lm	--	ll	ll	ll	lm	lm	lm	lm	lm	lm	ll	lm	lm	ll	ll	ll	ll	ll	ll	ll	--	ll	ll	ll	lm	lm	ll	ll	ll	ll	--	lm
1	1.02	2.04	3.05	11.lm_ll_5527	<lmxll>	lm	ll	ll	lm	lm	ll	ll	lm	ll	ll	lm	ll	ll	lm	lm	ll	ll	ll	ll	ll	ll	ll	lm	ll	ll	lm	lm	lm	lm	lm	lm	lm	--	lm	lm	lm	ll	ll	lm	lm	lm	lm	lm	ll
1	1.02	2.04	3.05	10.lm_ll_14140	<lmxll>	ll	lm	lm	ll	ll	lm	lm	ll	lm	lm	ll	lm	lm	ll	ll	lm	lm	lm	lm	lm	lm	lm	ll	lm	lm	ll	ll	ll	ll	ll	ll	ll	--	ll	ll	ll	lm	lm	ll	ll	ll	ll	ll	lm
1	1.02	2.04	3.05	11.hk_hk_8616	<hkxhk>	--	kk	hk	hh	hk	hk	hk	hk	kk	kk	hk	kk	hk	hk	hk	kk	hk	hk	kk	hk	hk	hk	hh	hk	hk	hk	hh	hh	hh	hk	hk	hh	hk	hh	hh	hk	hk	hk	hk	hk	hk	hk	hh	kk
1	1.02	2.04	3.05	10.lm_ll_2113	<lmxll>	ll	lm	lm	ll	ll	lm	lm	ll	lm	lm	ll	lm	lm	--	ll	lm	lm	lm	lm	lm	lm	lm	ll	lm	lm	ll	ll	ll	ll	ll	ll	ll	lm	ll	ll	ll	lm	lm	ll	ll	ll	ll	ll	lm
1	1.02	2.04	3.05	11.lm_ll_14564	<lmxll>	lm	ll	ll	lm	lm	ll	ll	lm	ll	ll	lm	ll	ll	lm	lm	ll	ll	ll	ll	ll	ll	--	lm	ll	ll	lm	lm	lm	lm	lm	lm	lm	ll	lm	lm	lm	ll	ll	lm	lm	lm	lm	lm	ll
1	1.02	2.04	3.05	105.lm_ll_12611	<lmxll>	ll	lm	lm	ll	ll	lm	lm	ll	lm	lm	ll	lm	lm	ll	ll	lm	lm	lm	lm	lm	lm	lm	ll	lm	lm	ll	ll	ll	ll	ll	ll	ll	--	ll	ll	ll	lm	lm	ll	ll	ll	ll	ll	lm
1	1.02	2.04	3.05	10.lm_ll_7909	<lmxll>	ll	lm	lm	ll	ll	lm	lm	ll	lm	lm	ll	lm	lm	ll	ll	lm	lm	lm	lm	lm	lm	lm	ll	lm	lm	ll	ll	ll	ll	ll	ll	ll	--	ll	ll	ll	lm	lm	ll	ll	ll	ll	ll	lm
1	1.02	2.04	3.05	118.nn_np_24955	<nnxnp>	nn	np	nn	nn	np	nn	nn	nn	np	np	np	np	nn	nn	np	np	nn	nn	np	nn	nn	nn	nn	nn	nn	np	nn	nn	nn	np	np	nn	nn	nn	nn	np	nn	nn	np	np	np	np	nn	np
1	1.02	3.06	3.05	118.nn_np_21673	<nnxnp>	nn	np	nn	nn	np	np	nn	nn	np	np	np	np	nn	nn	np	np	nn	nn	np	nn	--	nn	nn	nn	nn	np	nn	nn	nn	np	np	nn	--	nn	nn	np	np	nn	np	np	np	np	nn	np
1	1.02	3.06	3.05	105.lm_ll_5521	<lmxll>	ll	--	lm	ll	ll	lm	lm	ll	lm	lm	ll	lm	lm	ll	--	lm	lm	--	lm	lm	lm	lm	ll	lm	lm	ll	ll	ll	ll	ll	ll	ll	lm	ll	--	ll	lm	lm	ll	ll	ll	ll	ll	lm
1	1.02	3.06	3.05	11.nn_np_5802	<nnxnp>	np	nn	nn	np	nn	nn	np	np	nn	nn	nn	nn	np	--	nn	nn	np	np	nn	np	np	np	np	np	np	nn	np	np	np	nn	nn	np	--	np	np	nn	np	np	nn	nn	nn	nn	np	nn
1	1.02	4.08	3.05	118.nn_np_20964	<nnxnp>	nn	np	nn	nn	np	np	nn	nn	np	np	np	np	nn	nn	np	np	nn	nn	np	nn	nn	nn	nn	nn	nn	np	nn	nn	nn	np	np	nn	--	nn	nn	np	nn	nn	np	np	np	np	nn	np
1	1.02	4.08	3.05	11.nn_np_17758	<nnxnp>	np	nn	np	np	nn	nn	np	np	nn	nn	nn	nn	np	np	nn	nn	np	np	nn	np	np	np	np	np	np	nn	np	np	np	nn	nn	np	nn	np	np	nn	np	np	nn	nn	--	nn	np	nn
1	1.02	4.08	3.05	118.nn_np_7444	<nnxnp>	nn	np	nn	nn	np	np	nn	nn	np	np	--	np	nn	nn	np	np	--	nn	np	nn	nn	nn	nn	nn	nn	--	nn	nn	nn	np	np	nn	nn	nn	nn	np	nn	nn	np	np	np	np	nn	np
1	1.02	4.08	3.05	118.nn_np_21833	<nnxnp>	nn	np	nn	nn	np	np	nn	nn	np	np	np	np	nn	nn	np	np	nn	nn	np	nn	nn	nn	nn	nn	nn	np	nn	nn	nn	np	np	nn	nn	nn	nn	np	nn	nn	np	np	np	np	nn	np
1	1.02	4.08	3.05	118.nn_np_18289	<nnxnp>	nn	np	nn	nn	np	np	nn	nn	np	np	np	np	nn	nn	np	np	nn	--	np	nn	nn	nn	nn	nn	--	np	nn	nn	nn	np	np	--	nn	nn	nn	np	nn	nn	np	np	np	np	nn	np
1	1.02	4.08	3.05	118.nn_np_12521	<nnxnp>	--	np	nn	nn	np	np	nn	nn	np	np	np	np	nn	nn	np	np	nn	nn	np	nn	nn	nn	nn	nn	nn	--	nn	nn	nn	np	np	nn	--	nn	nn	np	np	nn	np	np	np	np	--	np
1	1.02	5.1	3.05	11.hk_hk_6117	<hkxhk>	hh	kk	hk	hh	hk	hk	hk	hh	kk	kk	hk	kk	hk	hh	hk	kk	hk	hk	--	hk	hk	hk	hh	hk	hk	hk	hh	hh	hh	--	hk	hh	hk	hh	hh	hk	hk	hk	hk	hk	hk	hk	hh	kk
1	2.04	5.1	3.05	118.nn_np_17389	<nnxnp>	nn	np	nn	nn	np	nn	nn	nn	np	np	np	np	nn	nn	np	np	nn	nn	np	nn	nn	nn	nn	nn	nn	np	nn	nn	nn	np	np	nn	nn	nn	nn	np	nn	nn	np	np	nn	np	nn	np
1	2.04	5.1	3.05	11.lm_ll_20922	<lmxll>	lm	ll	ll	lm	lm	ll	ll	lm	ll	ll	lm	ll	ll	lm	lm	ll	ll	ll	ll	ll	ll	ll	lm	ll	ll	lm	lm	lm	lm	lm	lm	lm	lm	lm	lm	lm	ll	ll	lm	lm	lm	lm	lm	ll
1	2.04	5.1	3.05	10.lm_ll_2294	<lmxll>	ll	--	lm	ll	ll	lm	lm	ll	lm	lm	ll	lm	lm	ll	ll	lm	lm	lm	lm	lm	lm	lm	ll	lm	lm	ll	ll	ll	ll	ll	ll	ll	ll	ll	ll	ll	lm	lm	ll	ll	ll	ll	ll	--
1	2.04	5.1	3.05	10.lm_ll_19036	<lmxll>	ll	lm	lm	ll	ll	lm	lm	ll	lm	lm	ll	lm	lm	ll	ll	lm	lm	ll	lm	lm	lm	lm	ll	lm	lm	ll	ll	ll	ll	ll	ll	ll	ll	ll	ll	ll	lm	lm	ll	ll	ll	ll	ll	lm
1	2.04	5.1	3.55	118.nn_np_9557	<nnxnp>	nn	np	nn	nn	np	nn	nn	nn	np	np	np	np	nn	nn	np	np	nn	nn	np	nn	nn	nn	nn	nn	nn	np	nn	nn	--	np	np	nn	nn	nn	nn	np	nn	nn	np	np	np	np	nn	np
1	2.04	5.1	3.55	118.nn_np_27768	<nnxnp>	nn	np	nn	nn	np	nn	nn	nn	np	np	np	np	nn	nn	np	np	nn	nn	np	nn	nn	nn	nn	nn	nn	np	nn	nn	nn	np	np	nn	nn	nn	nn	np	nn	nn	np	np	np	np	nn	np
1	2.04	5.1	3.55	118.nn_np_8681	<nnxnp>	nn	np	nn	nn	np	nn	nn	nn	np	np	np	np	nn	nn	np	np	nn	nn	np	nn	nn	nn	nn	nn	nn	np	nn	nn	nn	np	np	nn	nn	nn	nn	np	nn	nn	np	np	np	np	nn	np
1	2.04	5.1	3.55	118.nn_np_12124	<nnxnp>	nn	np	nn	nn	np	nn	nn	nn	np	np	np	np	nn	--	np	np	nn	nn	np	nn	nn	nn	nn	nn	nn	np	nn	nn	nn	np	np	nn	nn	nn	nn	np	nn	nn	np	np	np	np	nn	np
1	2.04	5.1	3.55	11.hk_hk_1516	<hkxhk>	--	kk	hk	hh	hk	kk	hh	hh	kk	kk	hk	kk	hk	hh	hk	kk	hk	hk	kk	hk	hk	hk	hh	hk	--	hk	hh	hh	hh	hk	hk	hh	hh	hh	hh	hk	kk	hk	hk	hk	hk	hk	hh	kk
1	2.04	5.1	3.55	10.lm_ll_13598	<lmxll>	ll	lm	lm	ll	ll	lm	lm	ll	lm	lm	ll	lm	lm	ll	ll	lm	lm	lm	lm	lm	lm	lm	ll	lm	lm	ll	ll	ll	ll	ll	ll	ll	ll	ll	ll	ll	lm	lm	ll	ll	ll	ll	ll	lm
1	2.04	5.1	4.06	10.lm_ll_11222	<lmxll>	ll	lm	lm	ll	ll	lm	lm	ll	lm	lm	ll	lm	lm	ll	ll	lm	lm	lm	lm	lm	lm	lm	ll	lm	lm	ll	ll	ll	ll	ll	ll	ll	ll	ll	ll	ll	lm	lm	ll	ll	ll	ll	ll	lm
1	2.04	5.1	4.06	10.lm_ll_3696	<lmxll>	ll	lm	lm	ll	ll	lm	lm	ll	lm	lm	ll	lm	lm	--	--	lm	lm	lm	lm	lm	lm	lm	ll	lm	lm	ll	ll	ll	ll	ll	ll	ll	ll	ll	ll	ll	lm	lm	ll	ll	ll	ll	--	lm
1	2.04	5.1	4.06	10.lm_ll_17095	<lmxll>	ll	lm	lm	ll	ll	lm	lm	ll	lm	lm	ll	lm	lm	ll	ll	lm	lm	lm	lm	lm	lm	lm	ll	lm	lm	ll	ll	ll	ll	ll	ll	ll	ll	ll	ll	ll	lm	lm	ll	ll	ll	ll	ll	lm
1	2.04	5.1	4.06	10.lm_ll_19413	<lmxll>	ll	lm	lm	ll	ll	lm	lm	ll	lm	lm	ll	lm	lm	ll	ll	lm	lm	lm	lm	lm	lm	lm	ll	lm	lm	ll	ll	ll	ll	ll	ll	ll	ll	ll	ll	ll	lm	lm	ll	ll	ll	ll	ll	lm
1	2.04	5.1	4.06	105.lm_ll_17721	<lmxll>	ll	lm	lm	ll	ll	lm	lm	ll	lm	--	ll	lm	lm	ll	ll	--	lm	lm	lm	lm	lm	lm	ll	lm	lm	ll	ll	ll	ll	ll	ll	ll	ll	ll	ll	ll	lm	lm	ll	--	ll	ll	ll	lm
1	2.04	5.1	4.06	10.lm_ll_19610	<lmxll>	ll	lm	lm	ll	ll	lm	lm	ll	lm	lm	ll	lm	lm	ll	ll	lm	lm	lm	lm	lm	lm	lm	--	lm	lm	ll	ll	ll	ll	ll	ll	ll	ll	ll	ll	ll	lm	lm	ll	ll	ll	ll	ll	--
1	2.04	5.1	4.57	10.lm_ll_4173	<lmxll>	ll	lm	--	--	ll	lm	lm	ll	lm	lm	--	lm	lm	ll	ll	lm	lm	lm	lm	lm	lm	lm	ll	lm	lm	ll	ll	ll	ll	ll	ll	ll	ll	ll	ll	lm	lm	lm	ll	ll	ll	ll	ll	lm
1	2.04	5.1	4.57	11.lm_ll_11827	<lmxll>	lm	ll	ll	lm	lm	ll	ll	lm	ll	ll	lm	ll	ll	lm	lm	ll	ll	ll	ll	ll	ll	ll	lm	ll	ll	lm	lm	lm	lm	lm	lm	lm	lm	lm	lm	lm	ll	ll	lm	ll	lm	lm	lm	ll
1	2.04	5.1	4.57	10.lm_ll_7582	<lmxll>	ll	lm	--	ll	ll	lm	lm	ll	lm	lm	ll	lm	lm	ll	ll	lm	lm	lm	lm	lm	lm	lm	ll	lm	lm	ll	ll	ll	ll	ll	ll	ll	ll	ll	ll	ll	--	lm	ll	ll	ll	ll	ll	lm
1	2.04	5.1	4.57	10.lm_ll_9498	<lmxll>	ll	lm	lm	ll	ll	lm	lm	ll	lm	lm	ll	lm	lm	ll	ll	lm	lm	lm	lm	lm	lm	--	ll	lm	lm	ll	ll	ll	ll	ll	ll	ll	ll	ll	ll	ll	lm	lm	ll	ll	ll	ll	ll	lm
1	2.04	5.1	4.57	103.lm_ll_4909	<lmxll>	ll	lm	lm	ll	ll	lm	lm	ll	lm	lm	ll	lm	lm	ll	ll	lm	lm	lm	lm	lm	lm	lm	ll	lm	lm	ll	ll	ll	ll	ll	ll	ll	ll	ll	ll	ll	lm	lm	ll	ll	ll	ll	ll	lm
1	2.04	5.1	4.57	11.lm_ll_22206	<lmxll>	lm	ll	ll	lm	lm	ll	ll	lm	ll	ll	lm	ll	ll	lm	lm	ll	ll	ll	ll	ll	ll	ll	--	ll	ll	lm	lm	lm	lm	lm	lm	lm	lm	lm	lm	lm	ll	ll	lm	lm	lm	lm	lm	ll
1	2.04	5.1	4.57	11.hk_hk_2188	<hkxhk>	kk	hh	hk	kk	hk	hk	hk	kk	hh	hh	hk	hh	hk	kk	hk	hh	hk	hk	hh	hk	hk	hk	kk	hk	hk	hk	kk	kk	kk	hk	hk	kk	kk	kk	--	hk	hk	hh	hk	hk	hk	hk	kk	hh
1	3.06	6.12	4.57	118.lm_ll_22657	<lmxll>	lm	ll	ll	lm	lm	ll	ll	lm	ll	ll	--	--	ll	lm	lm	ll	ll	ll	ll	ll	ll	ll	lm	ll	ll	lm	lm	lm	lm	lm	lm	lm	lm	lm	lm	lm	ll	ll	lm	lm	lm	lm	lm	ll
1	3.06	6.12	4.57	118.nn_np_23912	<nnxnp>	nn	np	nn	nn	np	nn	nn	nn	np	np	np	np	nn	np	np	np	nn	nn	np	nn	nn	nn	nn	nn	nn	np	nn	nn	nn	np	np	nn	nn	nn	nn	np	--	nn	np	np	np	np	nn	np
1	3.06	6.12	4.57	10.lm_ll_1224	<lmxll>	ll	lm	lm	ll	ll	lm	lm	ll	lm	lm	ll	lm	lm	ll	ll	lm	lm	lm	lm	lm	lm	lm	ll	lm	lm	ll	ll	ll	ll	ll	ll	ll	ll	ll	ll	ll	lm	lm	ll	ll	ll	ll	ll	lm
1	3.06	6.12	4.57	10.lm_ll_15707	<lmxll>	ll	lm	lm	ll	ll	lm	lm	ll	lm	lm	ll	lm	lm	ll	ll	lm	lm	lm	lm	lm	lm	lm	ll	lm	lm	ll	ll	ll	ll	ll	ll	ll	ll	ll	ll	ll	lm	lm	ll	ll	ll	ll	ll	lm
1	3.06	6.12	4.57	11.lm_ll_15459	<lmxll>	lm	ll	ll	lm	lm	ll	ll	lm	ll	ll	lm	ll	ll	lm	lm	ll	ll	ll	ll	ll	ll	ll	lm	ll	ll	lm	lm	lm	lm	lm	lm	lm	lm	lm	lm	lm	ll	ll	lm	lm	lm	lm	lm	ll
1	3.06	6.12	4.57	11.lm_ll_497	<lmxll>	lm	ll	ll	lm	lm	ll	ll	lm	ll	ll	lm	ll	ll	lm	lm	ll	ll	ll	ll	ll	ll	--	lm	ll	ll	lm	lm	lm	lm	lm	lm	lm	lm	lm	lm	lm	ll	ll	lm	lm	lm	ll	lm	ll
1	4.08	6.12	4.57	11.lm_ll_18575	<lmxll>	lm	ll	ll	lm	lm	ll	ll	lm	ll	ll	lm	ll	ll	lm	lm	ll	ll	ll	ll	ll	ll	ll	lm	ll	ll	lm	lm	lm	lm	lm	lm	lm	lm	lm	lm	lm	ll	ll	lm	lm	lm	lm	lm	ll
1	4.08	6.12	5.08	11.lm_ll_6940	<lmxll>	lm	ll	ll	lm	lm	ll	ll	lm	ll	ll	lm	ll	ll	lm	lm	ll	ll	ll	ll	ll	ll	ll	lm	ll	ll	lm	lm	lm	lm	lm	lm	lm	lm	lm	lm	lm	ll	ll	lm	lm	lm	lm	lm	ll
1	5.1	6.12	5.58	10.lm_ll_20606	<lmxll>	ll	lm	lm	ll	ll	lm	lm	ll	lm	lm	ll	lm	lm	ll	ll	lm	lm	lm	lm	lm	lm	lm	ll	lm	lm	ll	ll	ll	ll	ll	ll	ll	ll	ll	ll	ll	lm	lm	ll	ll	ll	ll	ll	lm
1	5.1	6.12	5.58	118.nn_np_19193	<nnxnp>	nn	np	nn	nn	np	nn	nn	nn	np	np	np	np	nn	np	np	np	nn	nn	np	nn	nn	nn	--	nn	nn	np	nn	nn	nn	np	np	nn	nn	nn	nn	np	nn	nn	np	np	np	np	nn	np
1	5.1	6.12	5.58	10.lm_ll_15665	<lmxll>	ll	lm	lm	ll	ll	lm	lm	ll	lm	lm	ll	lm	lm	ll	ll	lm	lm	lm	lm	lm	lm	lm	ll	lm	lm	--	ll	ll	ll	ll	ll	ll	ll	ll	ll	ll	lm	lm	ll	ll	ll	ll	ll	lm
1	5.1	6.12	5.58	118.nn_np_25102	<nnxnp>	nn	np	nn	nn	np	nn	nn	nn	np	np	np	np	nn	np	np	np	nn	nn	np	nn	nn	nn	nn	nn	nn	np	--	nn	nn	np	np	nn	nn	nn	nn	np	nn	nn	np	np	np	np	nn	np
1	5.1	6.12	5.58	118.nn_np_28584	<nnxnp>	nn	np	nn	--	np	nn	nn	nn	np	np	np	np	nn	np	np	np	nn	nn	np	nn	nn	nn	nn	nn	nn	np	nn	nn	nn	np	np	nn	nn	nn	nn	np	nn	nn	np	np	np	np	nn	np
1	5.1	6.12	5.58	118.nn_np_7397	<nnxnp>	nn	np	nn	nn	np	nn	nn	nn	np	np	np	np	nn	np	np	np	nn	nn	np	nn	nn	nn	nn	nn	nn	np	nn	nn	nn	np	np	nn	nn	nn	nn	np	nn	nn	np	np	np	np	nn	np
1	5.1	7.14	5.58	11.nn_np_17736	<nnxnp>	np	nn	np	np	nn	np	np	np	nn	nn	nn	nn	np	nn	nn	nn	np	np	np	np	np	np	np	np	np	nn	np	np	np	nn	nn	np	np	np	np	nn	np	np	nn	nn	nn	nn	np	nn
1	5.1	7.14	5.58	118.nn_np_17498	<nnxnp>	nn	np	nn	nn	np	nn	nn	nn	np	np	np	np	nn	np	np	np	nn	nn	nn	nn	nn	nn	nn	nn	nn	np	nn	nn	nn	np	np	nn	nn	nn	nn	np	nn	nn	np	np	np	np	nn	np
1	5.1	7.14	6.09	10.lm_ll_17057	<lmxll>	ll	lm	lm	ll	ll	lm	lm	ll	lm	lm	--	lm	lm	ll	ll	lm	lm	lm	lm	lm	lm	lm	ll	lm	lm	ll	ll	--	ll	ll	ll	ll	ll	ll	ll	ll	lm	lm	ll	ll	ll	ll	ll	lm
1	5.1	7.14	6.09	118.nn_np_9205	<nnxnp>	nn	np	nn	nn	np	nn	nn	nn	np	np	np	np	nn	np	np	np	nn	nn	nn	nn	nn	nn	nn	nn	nn	np	nn	nn	nn	--	np	nn	nn	nn	nn	np	nn	nn	np	np	np	np	nn	np
1	5.1	7.14	6.09	11.lm_ll_4998	<lmxll>	lm	ll	ll	lm	lm	ll	ll	lm	ll	ll	lm	ll	ll	lm	lm	ll	ll	ll	ll	ll	ll	ll	lm	ll	ll	lm	lm	lm	lm	lm	lm	lm	--	lm	lm	lm	ll	ll	lm	lm	lm	lm	lm	ll
1	5.1	7.14	6.09	118.nn_np_21458	<nnxnp>	nn	np	nn	nn	np	nn	nn	nn	np	np	np	np	nn	np	np	np	nn	nn	nn	nn	nn	nn	nn	nn	nn	np	nn	nn	nn	np	np	nn	nn	nn	nn	np	nn	nn	np	np	np	np	nn	np
1	5.1	7.14	6.09	118.nn_np_14200	<nnxnp>	nn	np	nn	nn	np	nn	nn	nn	np	np	np	np	nn	np	np	np	nn	nn	nn	nn	nn	nn	nn	nn	nn	np	nn	nn	nn	np	np	nn	nn	nn	nn	np	--	nn	np	np	np	np	nn	np
1	5.1	7.14	6.09	118.nn_np_16195	<nnxnp>	nn	np	nn	nn	np	nn	nn	nn	np	np	np	np	nn	np	np	np	nn	nn	nn	nn	nn	nn	nn	nn	nn	np	nn	nn	nn	np	np	nn	nn	nn	nn	np	nn	nn	np	np	np	np	nn	np
1	5.1	7.14	6.09	11.nn_np_21107	<nnxnp>	np	--	np	np	nn	np	np	np	nn	nn	nn	nn	np	nn	nn	nn	np	np	np	np	np	np	np	np	np	nn	np	np	np	nn	nn	np	np	np	np	nn	np	np	nn	nn	nn	nn	np	nn
1	5.1	7.14	6.09	11.hk_hk_4229	<hkxhk>	hh	kk	hk	hh	hk	hk	hk	hh	kk	kk	hk	kk	hh	hk	hk	kk	hk	hh	hk	hk	hk	hk	--	hk	hk	hk	hh	hh	hh	hk	hk	hh	kk	hh	hh	hk	hk	hk	hk	hk	hk	hk	hh	kk
1	5.1	7.14	6.6	11.hk_hk_9872	<hkxhk>	hh	kk	hk	hh	hk	hk	hk	hh	kk	kk	hk	kk	hk	hk	--	kk	hk	hk	hk	hk	hk	hk	hh	hk	hk	hk	hh	hh	hh	hk	hk	hh	kk	hh	hh	hk	hk	hk	hk	hk	hk	hk	hh	kk
1	6.12	7.14	6.6	11.nn_np_30824	<nnxnp>	np	nn	np	np	nn	np	np	np	nn	nn	nn	nn	np	nn	nn	nn	np	np	np	np	np	np	np	np	np	nn	np	np	--	--	nn	np	np	np	np	nn	np	np	nn	nn	nn	nn	np	nn
1	6.12	7.14	7.11	118.nn_np_20698	<nnxnp>	nn	np	nn	nn	np	nn	nn	nn	np	np	np	np	nn	np	np	np	nn	nn	nn	nn	nn	nn	nn	nn	nn	np	nn	nn	nn	np	np	nn	nn	nn	nn	np	nn	nn	np	np	np	np	nn	np
1	6.12	7.14	7.11	11.nn_np_33900	<nnxnp>	np	nn	np	np	nn	np	np	np	nn	nn	nn	nn	np	nn	nn	nn	np	np	np	np	np	np	np	np	np	nn	np	np	np	nn	nn	np	np	np	np	nn	np	np	nn	nn	nn	nn	np	nn
1	6.12	8.16	7.11	118.nn_np_31191	<nnxnp>	nn	np	nn	nn	np	nn	nn	nn	np	np	np	np	nn	np	np	np	nn	nn	nn	nn	nn	nn	nn	nn	nn	np	nn	--	nn	np	np	nn	nn	nn	nn	np	nn	nn	np	np	np	np	nn	np
1	6.12	8.16	7.61	118.nn_np_33357	<nnxnp>	nn	np	nn	nn	np	nn	nn	nn	np	np	np	np	nn	np	np	np	nn	nn	nn	nn	nn	nn	nn	nn	nn	np	nn	nn	nn	np	np	nn	nn	nn	nn	np	nn	nn	np	np	np	np	nn	np
1	6.12	9.18	7.61	11.nn_np_14147	<nnxnp>	np	nn	np	np	nn	np	np	np	nn	nn	nn	nn	np	nn	nn	nn	np	np	np	np	np	--	np	np	np	nn	np	np	np	nn	nn	np	nn	np	np	nn	np	np	nn	nn	nn	nn	np	nn
1	6.12	9.18	8.12	118.nn_np_26093	<nnxnp>	nn	np	nn	nn	np	nn	nn	nn	np	np	np	np	nn	np	np	np	nn	nn	nn	nn	nn	nn	nn	nn	nn	np	nn	nn	nn	np	np	nn	np	nn	nn	np	nn	nn	np	np	np	np	nn	np
1	6.12	9.18	8.12	11.nn_np_6574	<nnxnp>	np	nn	np	np	nn	np	np	np	nn	nn	nn	nn	np	nn	nn	nn	nn	np	np	np	np	np	np	np	np	nn	np	np	np	nn	nn	np	nn	np	np	nn	np	--	nn	nn	nn	nn	np	--
1	6.12	9.18	8.12	11.nn_np_27677	<nnxnp>	np	nn	np	np	nn	np	np	np	nn	nn	nn	nn	np	nn	nn	nn	np	np	np	np	np	np	np	np	np	nn	np	np	np	nn	nn	np	nn	np	np	nn	np	np	nn	nn	nn	nn	--	nn
1	6.12	9.18	8.12	118.nn_np_29547	<nnxnp>	nn	np	nn	nn	np	nn	nn	nn	np	np	np	np	nn	np	np	np	nn	nn	nn	nn	nn	nn	nn	nn	nn	np	nn	nn	nn	np	np	nn	np	nn	nn	np	nn	nn	np	np	np	np	nn	np
1	6.12	10.2	8.12	11.nn_np_30186	<nnxnp>	np	nn	np	np	nn	np	np	np	nn	nn	nn	nn	np	nn	nn	nn	np	np	np	np	np	np	np	np	np	nn	np	np	np	nn	nn	np	nn	np	np	nn	np	np	nn	nn	nn	nn	np	nn
1	6.12	10.2	8.63	11.nn_np_20065	<nnxnp>	np	nn	np	np	nn	np	np	np	nn	nn	nn	nn	np	nn	nn	nn	np	np	np	np	np	np	np	np	np	nn	np	np	np	nn	nn	np	nn	np	np	nn	np	np	nn	nn	nn	nn	np	nn
1	6.12	10.2	8.63	10.lm_ll_23804	<lmxll>	ll	lm	lm	ll	ll	lm	lm	ll	lm	lm	ll	lm	--	ll	ll	lm	lm	lm	lm	lm	lm	lm	ll	lm	lm	ll	ll	ll	ll	ll	ll	ll	ll	ll	ll	ll	lm	lm	ll	ll	ll	ll	ll	lm
1	6.12	10.2	8.63	11.nn_np_16848	<nnxnp>	np	nn	np	np	nn	np	np	np	nn	nn	nn	nn	np	nn	nn	nn	--	np	np	np	np	np	np	--	np	nn	np	np	np	nn	nn	np	--	np	np	nn	np	np	nn	nn	nn	nn	np	nn
1	6.12	10.2	9.14	11.nn_np_15601	<nnxnp>	np	nn	np	np	nn	np	np	np	nn	nn	nn	nn	np	nn	nn	nn	np	np	np	np	np	np	np	np	np	nn	np	np	np	nn	nn	np	nn	np	np	nn	np	np	nn	nn	nn	nn	np	nn
1	6.12	10.2	9.14	118.nn_np_21489	<nnxnp>	nn	np	nn	nn	np	nn	nn	nn	np	np	np	np	nn	np	np	np	nn	nn	nn	nn	nn	nn	nn	nn	nn	np	nn	nn	nn	np	np	nn	np	nn	nn	np	nn	nn	np	np	np	np	nn	np
1	6.12	10.2	9.14	11.nn_np_15766	<nnxnp>	np	nn	np	np	nn	np	np	np	nn	nn	nn	nn	np	nn	nn	--	np	np	np	np	np	np	np	np	np	nn	np	np	np	nn	nn	np	--	np	--	--	np	np	nn	nn	nn	nn	np	nn
1	6.12	10.2	9.14	11.nn_np_20544	<nnxnp>	np	nn	np	np	nn	np	np	np	nn	nn	nn	nn	np	nn	nn	nn	np	np	np	np	np	np	np	np	np	nn	np	np	np	nn	nn	np	nn	np	np	nn	np	np	nn	nn	nn	--	np	nn
1	6.12	10.2	9.14	10.lm_ll_6668	<lmxll>	ll	lm	lm	ll	ll	lm	lm	ll	lm	lm	ll	lm	lm	ll	ll	lm	lm	lm	lm	lm	lm	lm	ll	lm	lm	ll	ll	ll	ll	ll	ll	ll	ll	--	ll	ll	lm	lm	ll	ll	ll	ll	ll	lm
1	6.12	10.2	9.64	11.nn_np_31911	<nnxnp>	np	nn	np	np	nn	np	np	np	nn	nn	nn	nn	np	nn	nn	nn	np	np	np	np	np	np	np	np	np	nn	np	np	np	nn	nn	np	nn	np	np	nn	np	np	nn	nn	nn	nn	np	nn
1	6.12	10.2	9.64	11.nn_np_18697	<nnxnp>	np	nn	np	np	nn	np	np	np	nn	nn	nn	nn	np	nn	nn	nn	np	np	np	np	np	np	np	np	np	nn	np	np	np	nn	nn	np	nn	np	np	nn	np	np	nn	nn	nn	nn	np	nn
1	6.12	11.22	9.64	10.lm_ll_17329	<lmxll>	ll	lm	lm	ll	ll	lm	lm	ll	lm	lm	ll	lm	lm	ll	ll	lm	lm	lm	lm	lm	lm	lm	ll	lm	lm	ll	ll	ll	ll	ll	ll	ll	--	ll	ll	ll	lm	lm	ll	ll	ll	ll	ll	lm
1	6.12	11.22	10.67	11.lm_ll_20814	<lmxll>	lm	ll	ll	lm	lm	ll	ll	lm	ll	ll	lm	ll	ll	lm	lm	ll	ll	ll	ll	ll	ll	ll	lm	ll	ll	lm	lm	lm	lm	lm	lm	lm	lm	lm	lm	lm	ll	ll	lm	lm	lm	lm	lm	ll
1	6.12	11.22	10.67	11.hk_hk_3761	<hkxhk>	hh	kk	hk	hh	hk	hk	hk	hh	kk	--	hk	hk	hk	hk	hk	kk	hk	kk	hk	hk	hk	hk	hh	hk	hk	hk	hh	hh	hh	hk	hk	hh	hk	hh	hk	hk	hk	hk	hk	hk	hk	kk	hh	kk
1	7.14	14.35	10.67	11.lm_ll_4540	<lmxll>	lm	ll	ll	lm	lm	ll	ll	lm	ll	ll	lm	ll	ll	lm	lm	ll	ll	ll	ll	ll	ll	ll	lm	ll	ll	lm	lm	lm	lm	lm	lm	lm	--	lm	lm	lm	ll	ll	lm	lm	lm	lm	lm	ll
1	7.14	14.35	10.67	11.nn_np_18991	<nnxnp>	np	nn	np	np	nn	np	np	np	nn	nn	nn	nn	np	nn	nn	nn	np	np	np	np	np	np	np	np	np	nn	np	np	np	nn	nn	np	--	np	np	np	np	np	nn	nn	nn	nn	np	nn
1	7.14	14.35	12.73	11.lm_ll_15290	<lmxll>	ll	lm	lm	ll	ll	lm	lm	ll	lm	lm	lm	lm	lm	ll	ll	lm	lm	lm	lm	lm	lm	lm	ll	lm	lm	ll	ll	ll	ll	ll	ll	ll	lm	ll	ll	ll	lm	lm	ll	ll	ll	ll	ll	lm
1	8.16	14.35	12.73	103.lm_ll_17277	<lmxll>	ll	--	lm	ll	ll	lm	lm	ll	lm	lm	ll	lm	lm	ll	ll	lm	lm	lm	lm	lm	lm	lm	ll	lm	lm	ll	ll	ll	ll	ll	ll	ll	lm	ll	lm	ll	lm	lm	ll	ll	ll	--	ll	lm
1	13.49	14.35	12.73	11.nn_np_8592	<nnxnp>	np	nn	np	np	nn	np	np	np	nn	nn	nn	nn	np	nn	nn	nn	np	np	np	np	np	--	np	np	np	nn	np	np	np	nn	nn	np	nn	np	np	np	np	np	nn	nn	nn	nn	--	nn
1	13.49	14.35	12.73	10.lm_ll_7327	<lmxll>	ll	lm	lm	ll	ll	lm	lm	--	lm	lm	ll	lm	lm	ll	ll	lm	lm	lm	lm	lm	lm	lm	ll	lm	lm	lm	lm	ll	lm	ll	ll	ll	--	ll	lm	ll	lm	lm	ll	ll	ll	ll	ll	lm
1	14.51	14.35	13.23	10.lm_ll_7369	<lmxll>	ll	lm	lm	ll	ll	lm	lm	ll	lm	lm	ll	lm	lm	ll	lm	lm	lm	lm	lm	lm	lm	lm	ll	lm	lm	lm	lm	ll	lm	ll	ll	ll	lm	ll	lm	ll	lm	lm	ll	ll	ll	ll	ll	lm
1	14.51	14.35	13.23	10.lm_ll_1997	<lmxll>	ll	lm	lm	ll	ll	lm	lm	ll	lm	lm	ll	lm	lm	ll	lm	lm	ll	lm	lm	lm	lm	lm	ll	lm	lm	lm	lm	ll	lm	ll	ll	ll	ll	ll	lm	ll	lm	lm	ll	ll	ll	ll	ll	lm
1	15.53	14.35	13.23	11.hk_hk_10426	<hkxhk>	hh	kk	hk	hh	hk	hk	hk	hh	kk	kk	hk	kk	hk	hk	kk	kk	hk	hk	hk	hk	hk	hk	hh	hk	hk	kk	hk	hh	hk	hk	hk	hh	kk	hh	kk	hh	hk	hk	hk	hk	hk	hk	hh	kk
1	15.53	14.35	13.23	10.lm_ll_19979	<lmxll>	ll	lm	lm	ll	ll	lm	lm	ll	lm	lm	ll	lm	lm	ll	lm	lm	lm	lm	lm	lm	lm	lm	ll	lm	lm	lm	lm	ll	lm	ll	ll	ll	ll	ll	lm	ll	lm	lm	ll	ll	ll	ll	ll	lm
1	15.53	14.35	13.74	118.lm_ll_6147	<lmxll>	lm	ll	ll	lm	lm	ll	ll	lm	ll	ll	lm	ll	ll	lm	ll	--	ll	ll	ll	ll	ll	ll	lm	ll	ll	ll	ll	lm	ll	lm	lm	lm	ll	lm	ll	lm	ll	ll	lm	lm	lm	lm	lm	ll
1	15.53	14.35	13.74	11.lm_ll_14848	<lmxll>	lm	ll	ll	lm	lm	ll	ll	lm	ll	ll	lm	--	ll	lm	ll	ll	ll	ll	ll	ll	ll	ll	lm	ll	ll	ll	ll	lm	ll	lm	lm	lm	ll	lm	ll	lm	ll	ll	lm	lm	lm	lm	lm	ll
1	15.53	14.35	13.74	11.lm_ll_1274	<lmxll>	lm	ll	ll	lm	lm	ll	ll	lm	ll	ll	lm	ll	ll	lm	ll	ll	--	ll	ll	ll	ll	ll	lm	ll	ll	--	ll	lm	ll	lm	lm	lm	lm	lm	ll	lm	ll	ll	lm	--	lm	lm	lm	ll
1	15.53	14.35	13.74	11.nn_np_9575	<nnxnp>	np	nn	np	np	nn	np	np	np	nn	nn	--	nn	np	nn	nn	--	np	np	np	np	np	np	np	np	np	nn	np	np	np	nn	nn	np	--	np	np	np	np	np	nn	nn	nn	nn	np	nn
1	15.53	14.35	16.33	11.lm_ll_16626	<lmxll>	lm	ll	ll	lm	lm	ll	ll	lm	ll	ll	lm	ll	--	--	ll	ll	ll	ll	ll	ll	ll	ll	lm	ll	ll	ll	ll	lm	ll	lm	lm	lm	--	lm	ll	lm	ll	ll	lm	lm	lm	lm	lm	ll
1	15.53	14.35	16.33	11.nn_np_25706	<nnxnp>	np	nn	np	np	nn	np	np	np	nn	nn	nn	nn	np	nn	nn	nn	np	np	np	np	np	np	np	np	np	nn	np	np	np	nn	nn	np	nn	np	np	np	np	np	nn	nn	nn	nn	np	nn
1	15.53	14.35	16.33	11.nn_np_21620	<nnxnp>	np	nn	np	np	nn	np	np	np	nn	nn	nn	nn	np	nn	--	nn	np	np	np	np	np	np	np	np	np	nn	np	np	np	nn	nn	np	nn	np	np	np	np	np	nn	nn	nn	nn	np	nn
1	15.53	14.35	16.33	11.hk_hk_9302	<hkxhk>	hh	kk	hk	hh	hk	hk	hk	hh	kk	kk	hk	--	hk	--	kk	kk	hk	hk	hk	hk	hk	hk	hh	hk	hk	kk	hk	hh	hk	hk	hk	hh	kk	hh	hk	hh	hk	hk	hk	hk	hk	hk	hh	kk
1	15.53	14.35	16.33	11.nn_np_12583	<nnxnp>	np	nn	np	np	nn	np	np	np	nn	nn	nn	nn	np	nn	nn	nn	np	np	np	np	np	np	np	--	np	nn	np	np	np	nn	nn	np	nn	np	np	np	np	np	nn	nn	nn	nn	np	nn
1	15.53	14.35	16.33	11.nn_np_6022	<nnxnp>	np	nn	np	np	nn	np	np	np	nn	nn	nn	nn	np	nn	np	--	np	np	np	np	np	np	np	np	np	nn	np	np	np	nn	nn	np	nn	np	np	np	np	np	nn	nn	nn	nn	np	nn
1	15.53	14.35	16.33	11.nn_np_6965	<nnxnp>	np	nn	np	np	nn	np	np	np	nn	nn	nn	nn	np	nn	nn	nn	np	np	np	np	np	np	np	np	np	nn	np	np	np	nn	nn	np	nn	np	np	np	--	np	nn	nn	nn	nn	np	nn
1	15.53	15.37	16.33	11.nn_np_30407	<nnxnp>	np	nn	np	np	nn	np	np	np	nn	nn	nn	nn	np	nn	nn	nn	np	np	np	np	np	np	np	np	np	nn	np	np	np	nn	nn	np	nn	np	np	np	np	np	nn	nn	nn	nn	np	nn
1	15.53	15.37	16.33	11.hk_hk_4737	<hkxhk>	hh	kk	hk	hh	hk	hk	hk	hh	hk	kk	hk	kk	hk	hk	kk	kk	hk	hk	hk	hk	hk	hk	hh	hk	hk	kk	hk	hh	hk	hk	hk	hh	kk	hh	hk	hh	hk	hk	hk	hk	hk	hk	hh	kk
1	16.55	16.39	16.84	11.lm_ll_3903	<lmxll>	lm	ll	ll	lm	lm	ll	ll	lm	ll	ll	lm	ll	ll	lm	ll	ll	ll	ll	ll	ll	ll	ll	lm	ll	ll	ll	ll	lm	ll	lm	lm	lm	--	lm	ll	lm	ll	ll	lm	lm	lm	lm	ll	ll
1	21.87	16.39	16.84	118.nn_np_31255	<nnxnp>	nn	np	nn	nn	np	nn	nn	nn	np	np	np	np	nn	np	np	np	nn	nn	nn	nn	nn	nn	nn	nn	nn	np	nn	nn	nn	np	np	nn	nn	nn	nn	nn	nn	nn	np	np	np	np	nn	np
1	21.87	16.39	16.84	118.nn_np_9183	<nnxnp>	nn	np	nn	nn	np	nn	nn	nn	np	np	np	np	nn	np	np	np	nn	nn	nn	nn	nn	nn	nn	nn	nn	np	--	nn	nn	--	np	nn	--	nn	nn	nn	nn	nn	np	np	np	np	nn	np
1	21.87	16.39	16.84	118.nn_np_33188	<nnxnp>	nn	np	nn	nn	np	nn	nn	nn	np	np	np	np	nn	np	np	np	nn	nn	nn	nn	nn	nn	nn	nn	nn	np	nn	nn	nn	np	np	nn	nn	nn	nn	nn	nn	nn	np	np	np	np	nn	np
1	21.87	16.39	17.35	11.nn_np_19216	<nnxnp>	np	nn	np	np	nn	np	np	np	nn	nn	nn	nn	np	nn	nn	nn	np	np	np	np	np	np	np	np	np	nn	np	np	np	nn	nn	np	np	np	np	np	np	np	nn	nn	nn	nn	np	nn
1	21.87	16.39	17.86	118.nn_np_32446	<nnxnp>	nn	np	nn	nn	np	nn	nn	nn	np	np	np	np	nn	np	np	np	nn	nn	nn	nn	nn	nn	nn	nn	nn	np	nn	nn	nn	np	np	nn	nn	nn	nn	nn	nn	--	np	np	np	np	nn	np
1	21.87	16.39	17.86	11.lm_ll_17877	<lmxll>	ll	ll	ll	ll	lm	ll	ll	lm	ll	ll	lm	ll	ll	lm	ll	ll	ll	ll	ll	ll	ll	ll	lm	ll	lm	ll	ll	lm	ll	lm	lm	lm	--	lm	ll	lm	ll	ll	lm	lm	lm	lm	ll	ll
1	22.89	16.39	17.86	11.nn_np_27606	<nnxnp>	np	nn	np	np	nn	np	np	np	nn	nn	nn	nn	np	nn	nn	nn	np	np	np	np	np	np	np	np	np	nn	np	np	np	nn	nn	np	np	np	np	np	np	np	nn	nn	nn	nn	np	nn
1	22.89	16.39	17.86	11.nn_np_29406	<nnxnp>	np	nn	np	np	nn	np	np	np	nn	nn	nn	nn	np	nn	nn	nn	np	np	np	np	np	np	np	np	np	nn	np	np	np	nn	nn	np	np	np	np	np	np	np	nn	nn	nn	nn	np	nn
1	22.89	16.39	17.86	118.nn_np_23820	<nnxnp>	nn	np	nn	nn	np	nn	nn	nn	np	np	np	np	nn	np	np	np	nn	nn	nn	nn	nn	nn	nn	nn	nn	np	nn	nn	nn	np	np	nn	nn	--	nn	nn	nn	nn	np	np	np	np	nn	np
1	22.89	16.39	17.86	118.nn_np_23700	<nnxnp>	nn	np	nn	nn	np	nn	nn	nn	np	np	np	np	nn	np	np	np	nn	nn	nn	nn	nn	nn	nn	nn	nn	np	nn	nn	nn	np	np	nn	nn	nn	nn	nn	nn	nn	np	np	np	np	nn	np
1	22.89	17.41	21.52	118.nn_np_23250	<nnxnp>	nn	np	nn	nn	np	nn	nn	nn	np	np	np	np	nn	np	np	np	nn	nn	nn	nn	nn	nn	nn	nn	--	np	nn	nn	nn	np	np	nn	np	nn	np	nn	nn	nn	np	np	np	np	nn	np
1	22.89	17.41	21.52	11.lm_ll_1952	<lmxll>	ll	ll	ll	ll	lm	lm	ll	lm	ll	ll	lm	ll	ll	lm	ll	ll	ll	ll	ll	ll	ll	ll	lm	ll	ll	ll	ll	lm	ll	lm	lm	lm	ll	lm	ll	lm	ll	ll	lm	lm	lm	lm	ll	ll
1	22.89	17.41	21.52	11.lm_ll_3854	<lmxll>	ll	ll	ll	ll	lm	lm	ll	lm	ll	ll	lm	ll	ll	lm	ll	ll	ll	ll	ll	ll	ll	ll	lm	ll	ll	ll	ll	lm	ll	lm	lm	lm	ll	lm	ll	lm	ll	ll	lm	lm	lm	lm	ll	ll
1	22.89	17.41	22.03	11.lm_ll_24558	<lmxll>	ll	ll	ll	ll	lm	lm	ll	lm	ll	ll	lm	ll	ll	lm	ll	ll	ll	ll	ll	ll	ll	ll	lm	ll	ll	ll	ll	lm	ll	lm	lm	lm	ll	lm	ll	lm	ll	ll	lm	lm	lm	lm	ll	ll
1	22.89	17.41	22.03	11.lm_ll_18578	<lmxll>	ll	ll	ll	ll	lm	lm	ll	lm	ll	ll	lm	ll	ll	lm	ll	ll	ll	ll	ll	ll	ll	ll	lm	ll	ll	ll	ll	lm	ll	lm	lm	lm	ll	lm	ll	lm	ll	ll	lm	lm	lm	lm	ll	ll
1	22.89	17.41	22.03	11.lm_ll_4414	<lmxll>	ll	ll	ll	ll	lm	lm	ll	lm	ll	ll	lm	ll	ll	lm	ll	ll	ll	ll	ll	ll	ll	ll	lm	ll	ll	ll	ll	lm	ll	lm	lm	lm	--	lm	ll	lm	ll	ll	lm	lm	lm	lm	ll	--
1	22.89	17.41	22.03	11.lm_ll_19006	<lmxll>	--	ll	ll	ll	lm	lm	ll	lm	ll	ll	lm	ll	--	lm	ll	ll	ll	ll	ll	ll	ll	ll	lm	ll	--	ll	ll	lm	ll	lm	lm	lm	ll	lm	ll	lm	ll	ll	lm	--	lm	lm	ll	ll
1	22.89	17.41	22.03	11.lm_ll_19053	<lmxll>	ll	ll	ll	ll	lm	lm	ll	lm	ll	ll	lm	ll	--	lm	--	--	ll	--	ll	ll	ll	ll	lm	ll	ll	ll	ll	lm	ll	lm	lm	lm	lm	lm	ll	lm	--	ll	lm	lm	lm	lm	ll	ll
1	22.89	17.41	22.03	11.nn_np_24162	<nnxnp>	np	nn	np	np	nn	np	np	np	nn	nn	nn	nn	np	nn	nn	nn	np	np	--	np	np	np	np	np	np	nn	np	np	np	nn	nn	np	--	np	nn	np	np	np	nn	nn	nn	nn	np	nn
1	22.89	17.41	22.03	118.nn_np_22644	<nnxnp>	nn	np	nn	nn	np	nn	nn	nn	np	--	np	np	nn	np	np	np	nn	nn	nn	nn	nn	nn	nn	nn	nn	--	nn	--	nn	np	np	nn	nn	nn	np	nn	nn	nn	np	np	np	np	nn	np
1	22.89	17.41	22.03	118.nn_np_24323	<nnxnp>	nn	np	nn	nn	np	nn	nn	nn	np	np	np	np	nn	np	np	np	nn	nn	nn	nn	nn	nn	nn	nn	nn	np	nn	nn	nn	np	np	nn	np	nn	np	nn	nn	nn	np	np	np	np	nn	np
1	22.89	18.43	22.54	11.nn_np_15369	<nnxnp>	nn	nn	np	np	nn	np	np	np	nn	nn	nn	nn	np	nn	nn	nn	np	np	np	nn	np	np	np	np	np	nn	np	np	np	nn	nn	np	--	np	nn	np	np	np	nn	nn	nn	nn	np	nn
1	22.89	18.43	22.54	118.nn_np_26790	<nnxnp>	np	np	nn	nn	np	nn	nn	nn	np	np	np	np	nn	nn	np	np	nn	nn	nn	nn	nn	nn	nn	nn	nn	np	nn	nn	nn	np	np	nn	nn	nn	np	nn	nn	nn	np	np	np	np	nn	np
1	22.89	18.43	22.54	118.nn_np_20390	<nnxnp>	np	np	nn	nn	np	nn	nn	nn	np	np	np	np	nn	np	np	np	nn	nn	nn	nn	nn	nn	--	nn	nn	np	nn	nn	nn	np	np	nn	nn	nn	np	nn	nn	nn	np	np	np	np	nn	np
1	22.89	18.43	22.54	118.nn_np_25949	<nnxnp>	np	np	nn	nn	np	nn	nn	nn	np	np	np	np	nn	np	np	np	nn	nn	nn	nn	nn	nn	nn	nn	nn	np	nn	nn	nn	np	np	nn	nn	nn	np	nn	nn	nn	np	np	np	np	nn	np
1	22.89	18.43	22.54	118.nn_np_24357	<nnxnp>	np	np	nn	nn	np	nn	nn	nn	np	np	np	np	nn	np	np	np	nn	nn	nn	nn	nn	nn	nn	nn	nn	np	nn	nn	nn	np	np	nn	nn	nn	np	nn	nn	nn	np	np	np	np	nn	np
1	22.89	18.43	22.54	118.nn_np_14044	<nnxnp>	np	np	nn	nn	np	nn	nn	nn	np	np	np	np	nn	np	np	np	nn	nn	nn	nn	nn	nn	nn	nn	nn	np	nn	nn	nn	np	np	nn	nn	nn	np	nn	nn	nn	np	np	np	np	nn	np
1	22.89	19.45	22.54	11.nn_np_9266	<nnxnp>	nn	nn	np	np	nn	np	np	np	nn	nn	nn	nn	np	nn	nn	--	np	np	np	np	np	np	np	np	np	nn	np	np	np	nn	nn	np	np	np	nn	np	np	np	nn	nn	nn	nn	np	nn
1	22.89	19.45	22.54	11.hk_hk_9925	<hkxhk>	hh	hh	hk	hk	hk	kk	hk	kk	hh	hh	hk	hh	hk	hk	hh	hh	hk	hk	hk	hk	hk	hk	kk	hk	hk	hh	hk	kk	hk	hk	hk	kk	kk	kk	hh	kk	hk	hk	hk	hk	hk	hk	hk	hh
1	22.89	19.45	22.54	11.hk_hk_4002	<hkxhk>	kk	kk	hk	hk	hk	hh	hk	hh	kk	kk	hk	kk	hk	hk	kk	kk	hk	hk	hk	hk	hk	hk	hh	hk	hk	kk	hk	hh	hk	hk	hk	hh	hh	hh	kk	hh	hk	hk	hk	hk	hk	hk	hk	kk
1	23.91	19.45	23.05	118.lm_ll_13657	<lmxll>	lm	lm	lm	lm	ll	ll	lm	ll	lm	lm	ll	lm	lm	ll	lm	lm	lm	lm	lm	lm	lm	lm	ll	lm	ll	lm	lm	ll	lm	ll	ll	ll	lm	ll	lm	ll	lm	lm	ll	ll	ll	ll	lm	lm
1	23.91	19.45	23.55	10.lm_ll_15291	<lmxll>	lm	lm	lm	lm	ll	ll	lm	ll	lm	lm	ll	lm	lm	ll	lm	lm	lm	lm	lm	lm	lm	lm	ll	lm	ll	lm	lm	ll	lm	ll	ll	ll	--	ll	lm	ll	lm	lm	ll	ll	ll	ll	lm	--
1	23.91	19.45	23.55	118.nn_np_8906	<nnxnp>	np	np	nn	nn	np	nn	nn	nn	np	np	np	np	nn	np	np	np	nn	nn	nn	nn	nn	nn	nn	nn	nn	np	nn	nn	nn	np	np	nn	--	nn	np	nn	nn	--	np	np	np	np	nn	np
1	23.91	19.45	23.55	11.nn_np_26377	<nnxnp>	nn	--	--	np	nn	np	np	np	nn	nn	nn	nn	np	nn	nn	nn	np	np	np	np	np	np	np	np	np	nn	np	np	np	nn	nn	np	np	np	nn	np	np	np	nn	nn	nn	nn	np	nn
1	23.91	19.45	23.55	118.lm_ll_22857	<lmxll>	ll	ll	ll	ll	lm	lm	ll	lm	ll	ll	lm	ll	ll	lm	--	ll	ll	ll	ll	ll	ll	ll	lm	ll	lm	ll	ll	lm	ll	lm	lm	lm	ll	lm	ll	lm	ll	ll	lm	lm	lm	lm	ll	ll
1	23.91	19.45	23.55	118.hk_hk_5478	<hkxhk>	hk	hk	hh	hh	kk	hk	hh	hk	hk	hk	kk	hk	hh	kk	hk	hk	hh	hh	hh	hh	hh	hh	hk	hh	hk	hk	hh	hk	hh	kk	kk	hk	hh	hk	hk	hk	hh	hh	kk	kk	kk	kk	hh	hk
1	23.91	20.47	23.55	11.lm_ll_24759	<lmxll>	ll	ll	ll	ll	lm	lm	ll	lm	ll	ll	lm	ll	ll	lm	ll	ll	ll	ll	ll	ll	ll	ll	lm	ll	lm	ll	ll	lm	ll	lm	lm	lm	ll	lm	ll	lm	ll	ll	lm	lm	lm	lm	ll	ll
1	23.91	20.47	23.55	11.nn_np_22112	<nnxnp>	nn	nn	np	np	nn	np	np	np	nn	nn	nn	nn	np	nn	nn	nn	np	np	np	np	np	np	np	np	np	nn	np	np	np	nn	nn	np	nn	np	nn	np	np	np	nn	nn	nn	nn	np	nn
1	23.91	20.47	23.55	10.lm_ll_13021	<lmxll>	lm	lm	lm	lm	ll	ll	lm	ll	lm	lm	ll	lm	lm	ll	lm	lm	lm	lm	lm	lm	lm	lm	ll	lm	ll	lm	lm	ll	lm	ll	ll	ll	lm	ll	lm	ll	--	lm	ll	ll	ll	ll	lm	lm
1	23.91	20.47	23.55	11.hk_hk_8942	<hkxhk>	kk	kk	hk	hk	hk	hh	hk	hh	kk	kk	hk	kk	hk	hk	kk	kk	hk	hk	hk	hh	hk	hk	hh	hk	hh	kk	hk	hh	hk	hk	hk	hh	--	hh	kk	hh	hk	hk	hk	hk	hk	hk	hk	kk
1	23.91	20.47	23.55	10.lm_ll_9567	<lmxll>	lm	lm	lm	lm	ll	ll	lm	ll	lm	lm	ll	lm	lm	ll	lm	lm	lm	lm	lm	lm	lm	lm	ll	lm	ll	lm	lm	ll	lm	ll	ll	ll	lm	ll	lm	ll	lm	lm	ll	ll	ll	ll	lm	lm
1	23.91	20.47	23.55	10.lm_ll_12961	<lmxll>	lm	lm	lm	lm	ll	ll	lm	ll	lm	lm	ll	lm	lm	ll	lm	lm	lm	lm	lm	lm	lm	lm	ll	lm	ll	lm	lm	ll	lm	ll	ll	ll	lm	ll	lm	ll	lm	lm	ll	ll	--	ll	lm	lm
1	23.91	20.47	23.55	11.lm_ll_4219	<lmxll>	ll	ll	ll	ll	lm	lm	ll	lm	ll	ll	lm	ll	ll	lm	ll	ll	ll	ll	ll	ll	ll	ll	lm	ll	lm	ll	ll	lm	ll	lm	lm	lm	ll	lm	ll	lm	--	ll	lm	lm	lm	lm	ll	ll
1	23.91	20.47	23.55	11.hk_hk_1517	<hkxhk>	kk	kk	hk	hk	hk	hh	hk	hh	kk	kk	hk	--	hk	hk	kk	kk	hk	hk	hk	hk	hk	hk	hh	hk	hk	kk	hk	hh	hk	hk	hk	hh	kk	hh	kk	hh	hk	hk	hk	hk	hk	hk	hk	kk
1	24.93	20.47	23.55	11.lm_ll_9987	<lmxll>	ll	ll	ll	ll	lm	lm	ll	lm	ll	ll	lm	ll	ll	lm	ll	ll	ll	ll	ll	ll	ll	ll	lm	ll	lm	ll	ll	ll	ll	lm	lm	lm	ll	lm	ll	lm	ll	ll	lm	lm	lm	lm	ll	ll
1	25.96	20.47	23.55	11.nn_np_31700	<nnxnp>	nn	nn	np	np	nn	np	np	np	--	nn	--	nn	np	nn	nn	nn	np	--	np	np	np	np	np	np	np	nn	np	np	np	nn	nn	np	nn	np	nn	np	np	np	nn	nn	nn	nn	np	nn
1	25.96	20.47	24.57	11.lm_ll_7290	<lmxll>	ll	ll	ll	ll	lm	lm	ll	lm	ll	ll	lm	ll	ll	lm	ll	ll	ll	ll	ll	ll	ll	ll	lm	ll	lm	ll	ll	lm	ll	lm	lm	lm	lm	lm	ll	lm	ll	ll	lm	lm	lm	lm	ll	ll
1	25.96	20.47	24.57	11.nn_np_30207	<nnxnp>	nn	nn	np	np	nn	np	np	np	nn	nn	nn	nn	np	nn	nn	nn	np	np	np	np	np	np	np	np	--	nn	np	np	np	--	nn	np	nn	np	nn	np	np	np	nn	nn	nn	nn	np	nn
1	25.96	20.47	25.59	118.lm_ll_22484	<lmxll>	lm	lm	lm	lm	ll	--	lm	ll	lm	lm	ll	lm	lm	ll	lm	lm	lm	lm	lm	--	lm	lm	ll	lm	ll	lm	lm	ll	lm	ll	ll	ll	ll	ll	lm	ll	lm	lm	ll	ll	ll	ll	lm	lm
1	25.96	20.47	26.1	11.nn_np_9729	<nnxnp>	nn	nn	np	np	nn	np	np	np	nn	nn	nn	nn	np	nn	nn	nn	np	np	np	np	np	np	np	np	np	nn	np	np	np	nn	nn	np	nn	np	nn	np	np	np	nn	nn	nn	--	np	--
1	25.96	20.47	26.1	118.lm_ll_11684	<lmxll>	lm	lm	lm	lm	ll	ll	--	ll	lm	lm	ll	lm	lm	ll	lm	lm	lm	lm	lm	lm	lm	lm	ll	lm	ll	lm	lm	ll	lm	ll	ll	ll	ll	ll	lm	ll	lm	lm	ll	ll	ll	ll	lm	lm
1	25.96	20.47	26.1	118.nn_np_14486	<nnxnp>	np	np	nn	nn	np	nn	nn	nn	np	np	np	np	nn	np	np	np	nn	nn	nn	nn	nn	nn	nn	nn	nn	np	nn	nn	nn	np	np	nn	np	nn	np	nn	nn	nn	np	np	np	np	nn	np
1	25.96	22.54	26.1	10.lm_ll_6968	<lmxll>	lm	lm	lm	lm	ll	ll	--	ll	lm	lm	ll	lm	lm	ll	lm	lm	lm	lm	lm	lm	lm	lm	ll	lm	lm	lm	lm	ll	lm	ll	--	ll	ll	ll	lm	ll	lm	lm	ll	ll	ll	ll	lm	lm
1	25.96	22.54	26.1	118.lm_ll_19953	<lmxll>	lm	lm	lm	lm	ll	ll	lm	ll	lm	lm	ll	lm	lm	ll	lm	lm	lm	ll	lm	lm	lm	lm	ll	lm	ll	lm	lm	ll	lm	ll	ll	ll	ll	ll	lm	--	lm	lm	ll	ll	ll	ll	lm	lm
1	25.96	22.54	26.1	118.lm_ll_23819	<lmxll>	lm	lm	lm	lm	ll	ll	lm	ll	lm	lm	ll	lm	lm	ll	lm	--	lm	lm	lm	lm	lm	lm	ll	lm	ll	lm	lm	ll	lm	ll	ll	ll	ll	ll	lm	ll	lm	lm	ll	ll	ll	ll	lm	lm
1	25.96	22.54	26.1	118.lm_ll_2798	<lmxll>	lm	lm	lm	lm	ll	ll	lm	ll	lm	lm	ll	lm	lm	ll	lm	lm	lm	lm	lm	ll	--	lm	ll	lm	ll	lm	lm	ll	lm	ll	ll	--	lm	ll	lm	ll	lm	lm	ll	ll	ll	ll	lm	lm
1	25.96	22.54	26.61	118.lm_ll_13560	<lmxll>	lm	lm	lm	lm	--	ll	lm	ll	lm	lm	ll	lm	lm	ll	lm	lm	lm	lm	--	lm	lm	lm	ll	lm	ll	lm	lm	ll	lm	ll	ll	ll	ll	ll	lm	ll	lm	lm	ll	ll	ll	ll	lm	lm
1	25.96	22.54	26.61	118.lm_ll_13238	<lmxll>	lm	lm	lm	lm	ll	ll	lm	ll	lm	lm	ll	lm	lm	ll	lm	lm	lm	lm	lm	lm	lm	lm	ll	lm	ll	lm	lm	ll	lm	--	ll	ll	ll	ll	lm	ll	lm	lm	ll	ll	ll	ll	lm	lm
1	25.96	22.54	26.61	118.lm_ll_9306	<lmxll>	lm	lm	lm	lm	ll	ll	lm	ll	lm	lm	ll	lm	lm	ll	lm	lm	lm	lm	lm	lm	lm	lm	ll	lm	ll	lm	lm	ll	lm	ll	ll	ll	ll	ll	lm	ll	lm	lm	ll	ll	ll	ll	lm	lm
1	25.96	22.54	26.61	11.lm_ll_16946	<lmxll>	lm	lm	lm	lm	ll	ll	lm	ll	lm	lm	lm	lm	lm	ll	lm	lm	lm	lm	lm	lm	lm	--	ll	lm	ll	lm	lm	ll	lm	ll	ll	ll	ll	ll	lm	ll	lm	lm	ll	ll	ll	ll	lm	lm
1	25.96	22.54	26.61	11.lm_ll_22093	<lmxll>	ll	ll	ll	ll	lm	lm	ll	lm	ll	ll	lm	ll	ll	lm	ll	ll	ll	ll	ll	ll	ll	ll	lm	ll	lm	ll	ll	lm	ll	lm	lm	lm	lm	lm	ll	lm	ll	ll	lm	lm	lm	lm	ll	ll
1	25.96	22.54	26.61	11.lm_ll_7783	<lmxll>	ll	ll	ll	ll	lm	lm	ll	lm	ll	ll	lm	ll	ll	lm	ll	ll	ll	ll	ll	ll	ll	ll	lm	ll	lm	ll	ll	lm	ll	lm	lm	lm	--	lm	ll	lm	ll	ll	lm	lm	lm	lm	ll	ll
1	25.96	22.54	26.61	10.nn_np_33157	<nnxnp>	nn	nn	np	np	nn	np	np	np	nn	nn	np	nn	np	nn	nn	nn	np	np	np	np	np	np	np	np	np	nn	np	np	np	nn	nn	np	nn	np	nn	np	np	np	nn	nn	nn	nn	np	nn
1	25.96	22.54	26.61	11.nn_np_9960	<nnxnp>	np	--	nn	nn	np	nn	nn	nn	np	np	nn	np	nn	np	np	np	nn	nn	nn	nn	nn	nn	nn	nn	nn	np	nn	nn	nn	np	np	nn	np	nn	np	nn	nn	nn	np	np	np	np	nn	np
1	25.96	22.54	26.61	118.lm_ll_21654	<lmxll>	lm	lm	lm	lm	ll	ll	lm	ll	lm	lm	ll	lm	lm	ll	lm	lm	lm	lm	lm	lm	lm	lm	ll	lm	ll	lm	lm	--	lm	ll	ll	--	ll	ll	lm	ll	lm	lm	ll	ll	ll	--	lm	lm
1	25.96	22.54	26.61	11.nn_np_10085	<nnxnp>	np	np	nn	nn	np	nn	nn	nn	np	np	nn	np	nn	np	np	np	nn	nn	nn	nn	nn	nn	nn	nn	nn	np	nn	nn	nn	np	np	nn	--	nn	np	nn	nn	nn	np	np	np	np	nn	np
1	25.96	22.54	26.61	11.lm_ll_17043	<lmxll>	ll	ll	ll	ll	lm	lm	ll	ll	ll	ll	lm	ll	ll	lm	ll	ll	ll	ll	ll	ll	ll	ll	lm	ll	lm	ll	ll	lm	ll	lm	lm	lm	lm	lm	ll	lm	ll	ll	lm	lm	lm	lm	ll	ll
1	26.98	22.54	27.12	118.lm_ll_7596	<lmxll>	--	lm	lm	lm	ll	ll	lm	ll	lm	lm	ll	lm	lm	ll	lm	lm	lm	lm	lm	lm	lm	--	ll	lm	ll	lm	lm	ll	lm	ll	ll	ll	ll	ll	lm	ll	lm	lm	ll	ll	ll	ll	lm	lm
1	26.98	22.54	27.12	11.nn_np_7498	<nnxnp>	np	np	nn	nn	np	nn	nn	nn	np	np	nn	np	nn	np	np	np	nn	nn	nn	--	nn	nn	nn	nn	nn	np	nn	nn	nn	np	np	nn	--	nn	np	nn	nn	nn	np	np	np	np	nn	np
1	26.98	22.54	27.12	10.nn_np_19500	<nnxnp>	nn	nn	np	np	nn	np	np	np	nn	nn	np	--	np	nn	nn	nn	np	np	np	np	np	np	np	np	np	nn	np	np	np	nn	nn	np	nn	--	nn	np	np	np	nn	nn	--	nn	np	nn
1	26.98	22.54	27.12	105.nn_np_31712	<nnxnp>	nn	nn	np	np	nn	np	np	np	nn	nn	np	nn	np	nn	nn	nn	np	np	np	np	np	np	np	np	np	nn	np	np	np	nn	nn	np	nn	np	nn	np	np	np	nn	nn	nn	nn	np	nn
1	26.98	23.56	27.12	11.nn_np_13673	<nnxnp>	np	np	nn	nn	np	nn	nn	nn	np	np	--	np	nn	np	np	np	nn	nn	nn	nn	nn	nn	nn	nn	nn	np	nn	nn	nn	np	np	--	np	nn	np	nn	nn	nn	np	np	np	np	nn	np
1	26.98	23.56	27.12	11.lm_ll_3783	<lmxll>	ll	ll	ll	ll	lm	lm	ll	lm	ll	ll	lm	ll	ll	lm	ll	ll	ll	ll	ll	ll	ll	ll	lm	ll	lm	ll	ll	lm	ll	lm	lm	lm	lm	lm	ll	lm	ll	ll	lm	lm	lm	lm	ll	ll
1	26.98	23.56	27.12	10.nn_np_33593	<nnxnp>	nn	nn	np	np	nn	np	np	np	nn	nn	np	nn	np	nn	nn	nn	np	np	np	np	np	np	np	np	np	nn	np	np	np	nn	nn	np	nn	np	nn	np	np	np	nn	nn	nn	nn	np	nn
1	26.98	23.56	27.63	10.nn_np_10275	<nnxnp>	nn	nn	np	np	nn	np	np	np	nn	nn	np	nn	np	nn	nn	nn	np	np	np	np	--	np	np	np	np	nn	np	np	np	nn	nn	np	nn	np	nn	np	np	np	nn	nn	nn	nn	np	nn
1	26.98	23.56	27.63	10.nn_np_11052	<nnxnp>	nn	nn	np	np	nn	np	np	np	--	nn	np	nn	np	nn	nn	nn	np	np	np	np	--	np	np	np	np	nn	np	np	np	nn	nn	np	--	np	nn	np	np	np	nn	nn	nn	nn	np	nn
1	26.98	23.56	28.13	11.hk_hk_5433	<hkxhk>	hk	hk	hh	hh	kk	hk	hh	hk	hk	hk	hk	hk	hh	kk	hk	hk	hh	hh	hh	hh	hh	hh	hk	hh	hk	hk	hh	hk	hh	kk	kk	hk	kk	hk	hk	hk	hh	hh	kk	kk	kk	--	hh	hk
1	26.98	23.56	28.13	11.nn_np_15788	<nnxnp>	np	np	nn	nn	np	nn	nn	nn	np	np	nn	np	nn	np	np	np	nn	nn	nn	nn	nn	nn	nn	nn	nn	np	nn	nn	nn	np	np	nn	--	nn	np	nn	nn	nn	np	np	np	np	nn	np
1	26.98	23.56	28.13	10.nn_np_29611	<nnxnp>	nn	nn	np	np	nn	np	np	np	nn	nn	np	nn	np	nn	nn	nn	np	np	np	np	np	np	np	np	np	nn	np	np	np	nn	nn	np	nn	np	nn	np	np	np	nn	nn	nn	nn	np	nn
1	26.98	23.56	28.13	11.hk_hk_3665	<hkxhk>	hk	hk	kk	kk	hh	hk	kk	hk	hk	hh	hk	hk	kk	hh	hk	hk	kk	kk	kk	kk	kk	kk	hk	kk	hk	hk	kk	hk	kk	hh	hh	hk	hh	hk	hk	--	kk	kk	hh	hh	hh	hh	kk	--
1	26.98	24.58	28.13	118.lm_ll_13104	<lmxll>	lm	lm	lm	lm	ll	--	lm	ll	lm	lm	ll	lm	lm	ll	lm	lm	lm	lm	lm	lm	lm	lm	ll	lm	ll	lm	lm	ll	lm	ll	ll	ll	ll	ll	lm	ll	lm	lm	ll	ll	ll	ll	lm	lm
1	26.98	24.58	28.13	118.lm_ll_18363	<lmxll>	lm	lm	lm	lm	ll	ll	lm	ll	lm	lm	ll	lm	lm	ll	lm	lm	lm	lm	lm	lm	lm	lm	ll	lm	ll	lm	lm	ll	lm	ll	ll	ll	ll	ll	lm	ll	lm	lm	ll	ll	ll	ll	lm	lm
1	26.98	24.58	28.13	118.lm_ll_3119	<lmxll>	lm	lm	lm	lm	ll	ll	lm	ll	lm	lm	ll	lm	lm	ll	lm	lm	lm	lm	lm	lm	lm	--	ll	lm	ll	lm	lm	ll	lm	ll	ll	ll	--	ll	lm	ll	lm	lm	ll	--	ll	ll	lm	lm
1	26.98	24.58	28.13	118.lm_ll_12106	<lmxll>	lm	lm	lm	lm	ll	ll	lm	ll	lm	lm	ll	lm	--	ll	lm	lm	lm	lm	lm	lm	lm	lm	ll	lm	ll	lm	lm	ll	lm	--	ll	ll	--	ll	lm	ll	lm	lm	ll	ll	ll	ll	lm	lm
1	26.98	24.58	28.13	118.lm_ll_7732	<lmxll>	lm	lm	lm	lm	ll	ll	lm	ll	lm	lm	ll	lm	lm	ll	lm	lm	lm	lm	lm	lm	lm	lm	ll	lm	ll	lm	lm	ll	lm	ll	ll	ll	ll	ll	lm	ll	lm	lm	ll	ll	ll	ll	lm	lm
1	26.98	24.58	28.13	11.nn_np_25446	<nnxnp>	np	np	nn	nn	np	nn	nn	nn	np	np	nn	np	nn	np	np	nn	nn	nn	nn	nn	nn	nn	nn	nn	nn	np	nn	nn	nn	np	np	nn	nn	nn	np	nn	nn	nn	np	np	np	np	nn	np
1	26.98	24.58	28.13	118.lm_ll_19592	<lmxll>	lm	lm	lm	lm	ll	ll	lm	ll	lm	lm	ll	lm	lm	ll	lm	lm	--	lm	lm	lm	lm	lm	ll	lm	ll	lm	lm	ll	lm	ll	ll	ll	ll	ll	lm	ll	lm	lm	ll	ll	ll	ll	lm	lm
1	26.98	24.58	28.13	118.lm_ll_23865	<lmxll>	lm	lm	lm	lm	ll	ll	lm	ll	lm	lm	ll	lm	lm	ll	lm	lm	lm	lm	lm	lm	lm	lm	ll	lm	ll	lm	lm	ll	lm	ll	ll	ll	ll	ll	lm	ll	lm	lm	ll	ll	ll	ll	lm	lm
1	26.98	24.58	28.13	118.lm_ll_17389	<lmxll>	lm	lm	lm	lm	ll	ll	lm	ll	lm	lm	ll	lm	lm	ll	lm	lm	lm	lm	lm	lm	lm	lm	ll	lm	ll	lm	lm	ll	lm	ll	ll	ll	ll	ll	lm	ll	lm	lm	ll	ll	ll	ll	lm	lm
1	28	24.58	28.13	11.hk_hk_7043	<hkxhk>	hk	hk	kk	kk	hh	hk	kk	hk	hk	hk	hk	hk	kk	hh	hk	hk	kk	kk	kk	kk	kk	kk	hk	kk	hk	hk	kk	hk	kk	hh	hh	hk	kk	hk	hk	hk	kk	kk	hh	hh	hh	hh	kk	hk
1	28	24.58	28.64	118.lm_ll_20562	<lmxll>	lm	lm	lm	lm	ll	ll	lm	ll	lm	lm	ll	lm	lm	ll	lm	lm	lm	lm	lm	lm	lm	lm	ll	lm	ll	lm	lm	ll	lm	ll	ll	ll	lm	ll	lm	ll	lm	lm	ll	ll	ll	ll	--	lm
1	28	24.58	28.64	11.lm_ll_7863	<lmxll>	ll	ll	ll	ll	lm	lm	ll	--	ll	ll	lm	ll	ll	lm	ll	ll	ll	ll	ll	ll	--	ll	lm	ll	lm	ll	ll	lm	ll	lm	lm	lm	ll	lm	ll	lm	ll	ll	lm	lm	lm	lm	ll	ll
1	28	24.58	28.64	11.lm_ll_16449	<lmxll>	ll	ll	ll	ll	lm	lm	ll	lm	ll	ll	lm	ll	ll	lm	ll	ll	ll	ll	ll	ll	ll	ll	lm	ll	lm	ll	ll	lm	ll	lm	lm	lm	ll	lm	ll	lm	ll	ll	lm	lm	lm	lm	ll	ll
1	29.02	24.58	28.64	11.nn_np_3756	<nnxnp>	np	nn	nn	nn	np	nn	nn	--	np	np	nn	np	nn	np	np	np	--	nn	nn	--	nn	nn	nn	nn	nn	np	nn	nn	nn	np	np	nn	nn	nn	np	nn	nn	nn	np	np	np	np	nn	np
1	29.02	24.58	28.64	10.nn_np_22536	<nnxnp>	nn	nn	np	np	nn	np	np	np	nn	nn	np	nn	np	nn	nn	nn	np	np	np	np	np	np	np	np	np	nn	np	np	np	nn	nn	np	np	np	nn	np	np	np	nn	nn	nn	nn	np	nn
1	29.02	25.6	28.64	10.nn_np_19946	<nnxnp>	nn	nn	np	np	nn	np	np	np	nn	nn	np	nn	np	nn	nn	nn	np	np	np	np	np	np	np	np	np	nn	np	np	np	nn	nn	np	--	np	nn	np	np	np	nn	nn	nn	nn	np	nn
1	29.02	25.6	29.15	11.lm_ll_25666	<lmxll>	ll	ll	ll	ll	lm	lm	ll	lm	ll	ll	lm	ll	ll	lm	ll	ll	ll	ll	ll	ll	ll	ll	lm	ll	lm	ll	ll	lm	ll	lm	lm	lm	--	lm	ll	lm	ll	ll	lm	lm	lm	lm	ll	ll
1	29.02	25.6	29.15	11.lm_ll_13185	<lmxll>	ll	ll	ll	ll	lm	lm	ll	lm	ll	ll	lm	ll	ll	lm	ll	ll	ll	ll	ll	ll	ll	ll	lm	ll	lm	ll	ll	lm	ll	lm	lm	lm	--	lm	ll	lm	ll	ll	lm	lm	lm	lm	ll	ll
1	29.02	25.6	29.15	10.nn_np_32399	<nnxnp>	nn	nn	np	np	nn	np	np	np	nn	nn	np	nn	np	nn	nn	nn	np	np	np	np	np	np	np	np	np	nn	np	np	np	nn	nn	np	nn	np	nn	np	np	np	nn	nn	nn	nn	np	nn
1	29.02	25.6	29.15	11.lm_ll_12092	<lmxll>	ll	ll	ll	ll	lm	lm	ll	lm	ll	ll	lm	ll	ll	lm	ll	ll	ll	ll	ll	ll	ll	--	lm	ll	lm	ll	ll	lm	ll	lm	lm	lm	--	lm	ll	lm	ll	ll	--	lm	--	lm	ll	ll
1	29.02	25.6	29.15	103.lm_ll_7166	<lmxll>	lm	lm	lm	lm	ll	ll	lm	--	lm	lm	ll	lm	lm	ll	lm	lm	lm	lm	lm	lm	lm	lm	ll	lm	ll	lm	lm	ll	lm	ll	ll	ll	lm	ll	lm	ll	lm	lm	ll	ll	ll	ll	lm	lm
1	29.02	25.6	29.15	11.lm_ll_13781	<lmxll>	ll	ll	ll	ll	lm	lm	ll	lm	ll	ll	lm	ll	ll	lm	ll	ll	ll	ll	ll	ll	ll	ll	lm	ll	lm	ll	ll	lm	ll	lm	lm	lm	ll	lm	ll	lm	ll	ll	lm	lm	lm	lm	ll	ll
1	29.02	25.6	29.15	118.lm_ll_16696	<lmxll>	lm	lm	lm	lm	ll	ll	lm	ll	lm	lm	ll	lm	lm	ll	lm	lm	lm	lm	lm	lm	lm	lm	ll	lm	ll	lm	lm	ll	lm	ll	ll	ll	lm	ll	lm	ll	lm	lm	ll	ll	ll	ll	lm	lm
1	29.02	25.6	29.15	10.nn_np_7075	<nnxnp>	nn	nn	np	np	nn	np	np	np	nn	--	np	nn	np	nn	nn	nn	np	np	np	nn	np	np	np	np	np	nn	np	np	np	nn	nn	np	--	np	nn	np	np	np	nn	nn	nn	nn	np	nn
1	29.02	25.6	29.15	118.lm_ll_9254	<lmxll>	lm	lm	lm	lm	ll	ll	lm	ll	lm	lm	ll	lm	lm	ll	ll	lm	lm	lm	lm	lm	lm	lm	ll	lm	ll	lm	lm	ll	lm	ll	ll	ll	--	ll	lm	ll	lm	lm	ll	ll	ll	ll	lm	lm
1	29.02	25.6	29.66	118.lm_ll_18166	<lmxll>	lm	lm	lm	lm	ll	ll	lm	ll	lm	lm	ll	lm	lm	ll	lm	lm	lm	lm	lm	lm	lm	lm	ll	lm	ll	lm	lm	ll	lm	ll	ll	ll	--	ll	lm	ll	lm	lm	ll	--	ll	--	lm	lm
1	29.02	25.6	29.66	11.nn_np_27921	<nnxnp>	np	np	nn	nn	np	nn	nn	nn	np	np	nn	np	nn	np	np	np	nn	nn	nn	nn	nn	nn	nn	nn	nn	np	nn	nn	nn	np	np	nn	nn	nn	np	nn	nn	nn	np	np	np	np	nn	np
1	29.02	25.6	29.66	11.hk_hk_3794	<hkxhk>	hk	hk	kk	kk	hh	hk	kk	hk	hk	hk	hk	hk	kk	hh	hk	hk	kk	kk	kk	kk	kk	kk	hk	kk	hk	hk	kk	hk	kk	hh	hh	hk	kk	hk	hk	hk	--	kk	hh	hh	hh	hh	--	hk
1	29.02	25.6	29.66	11.nn_np_24809	<nnxnp>	np	np	nn	nn	np	nn	nn	nn	np	np	nn	np	nn	np	np	np	--	nn	nn	nn	nn	nn	nn	--	nn	np	nn	nn	nn	np	np	nn	--	nn	np	nn	--	nn	np	np	np	np	nn	np
1	29.02	25.6	29.66	10.nn_np_14686	<nnxnp>	nn	nn	np	np	nn	np	np	np	nn	nn	np	nn	np	nn	nn	nn	np	np	np	np	np	np	np	np	np	nn	np	np	np	nn	nn	np	np	np	nn	np	np	np	nn	nn	nn	nn	np	nn
1	29.02	25.6	29.66	11.nn_np_11145	<nnxnp>	np	np	nn	nn	np	nn	nn	nn	np	np	nn	np	nn	np	np	np	nn	nn	nn	nn	--	nn	nn	nn	nn	np	nn	nn	nn	np	np	nn	nn	nn	np	nn	nn	nn	np	np	np	np	nn	np
1	29.02	26.62	30.16	11.nn_np_32705	<nnxnp>	np	np	nn	nn	np	nn	nn	nn	np	np	nn	np	nn	np	np	np	nn	nn	nn	nn	nn	nn	nn	nn	nn	np	nn	nn	nn	np	np	nn	nn	nn	np	nn	nn	nn	np	np	np	np	nn	np
1	29.02	26.62	30.16	11.nn_np_16774	<nnxnp>	np	np	nn	nn	np	nn	nn	nn	np	np	nn	np	nn	np	np	np	--	nn	nn	nn	nn	nn	nn	nn	nn	np	nn	nn	nn	np	np	nn	nn	nn	np	nn	nn	nn	np	np	np	np	nn	np
1	29.02	26.62	30.16	11.nn_np_11714	<nnxnp>	np	np	nn	nn	np	nn	nn	nn	np	np	nn	np	nn	np	np	np	nn	nn	nn	nn	nn	nn	nn	nn	nn	np	nn	nn	nn	np	nn	nn	--	nn	--	nn	nn	nn	np	np	np	np	nn	np
1	29.02	26.62	30.16	11.hk_hk_4592	<hkxhk>	hk	hk	kk	kk	hh	hk	kk	hk	hk	--	hk	hk	kk	hh	hk	hk	kk	kk	kk	kk	kk	kk	hk	kk	hk	hk	kk	hk	kk	hh	hh	hk	kk	hk	hk	hk	kk	kk	hh	hh	hh	hh	kk	hk
1	30.04	26.62	30.67	11.nn_np_17615	<nnxnp>	np	np	nn	nn	np	nn	nn	nn	np	np	nn	np	nn	np	np	np	nn	nn	nn	nn	nn	nn	nn	nn	nn	np	nn	nn	nn	np	np	nn	nn	nn	np	nn	nn	nn	np	np	np	np	nn	np
1	30.04	26.62	31.18	11.nn_np_14990	<nnxnp>	np	np	nn	nn	np	nn	nn	nn	np	np	nn	np	nn	np	np	np	nn	nn	nn	nn	nn	nn	nn	nn	--	np	nn	nn	nn	np	np	nn	nn	nn	np	nn	nn	nn	np	np	np	np	nn	np
1	30.04	26.62	31.18	11.nn_np_17904	<nnxnp>	np	np	nn	nn	np	nn	nn	nn	np	np	nn	np	nn	np	np	np	nn	--	nn	nn	nn	nn	nn	nn	nn	np	nn	nn	nn	np	np	nn	--	nn	np	nn	nn	nn	np	np	np	np	nn	np
1	30.04	26.62	31.18	11.nn_np_26016	<nnxnp>	np	np	nn	nn	np	nn	nn	nn	np	np	nn	np	nn	np	np	np	nn	nn	nn	nn	nn	nn	nn	nn	nn	np	nn	nn	nn	np	np	nn	nn	nn	np	nn	nn	nn	np	np	np	np	nn	np
1	30.04	26.62	31.18	11.nn_np_31577	<nnxnp>	np	np	nn	nn	np	nn	nn	nn	np	np	nn	np	nn	np	np	np	nn	nn	nn	nn	nn	nn	nn	nn	nn	np	nn	nn	nn	np	np	nn	--	nn	np	nn	nn	nn	np	np	np	np	nn	np
1	30.04	26.62	31.18	118.lm_ll_23878	<lmxll>	lm	lm	lm	lm	ll	ll	lm	ll	lm	lm	ll	lm	lm	ll	lm	lm	lm	lm	lm	lm	lm	lm	ll	lm	ll	lm	lm	ll	lm	ll	ll	ll	ll	ll	lm	ll	lm	lm	ll	ll	ll	ll	lm	lm
1	31.06	26.62	31.18	10.nn_np_24983	<nnxnp>	nn	nn	np	np	nn	np	np	np	nn	nn	np	nn	np	nn	nn	nn	np	np	np	np	np	np	np	np	np	nn	np	np	np	nn	nn	np	--	np	--	--	np	np	nn	nn	nn	nn	np	nn
1	31.06	26.62	31.18	11.nn_np_18938	<nnxnp>	np	np	nn	nn	np	nn	nn	nn	np	np	--	np	nn	np	np	np	nn	nn	nn	nn	nn	nn	nn	nn	nn	np	nn	nn	nn	np	np	nn	nn	nn	np	nn	nn	nn	np	np	np	np	nn	np
1	31.06	26.62	31.18	11.nn_np_33334	<nnxnp>	np	np	nn	nn	np	nn	nn	nn	np	np	nn	np	nn	np	np	np	nn	nn	nn	nn	nn	nn	nn	nn	nn	np	nn	nn	nn	np	np	nn	nn	nn	np	nn	nn	nn	np	np	np	np	nn	np
1	31.06	26.62	31.18	11.hk_hk_8404	<hkxhk>	hk	hk	hh	hh	kk	hk	hh	hk	hk	--	hk	hk	hh	kk	hk	hk	hh	hh	hh	hh	hh	hh	hk	hh	hk	hk	hh	hk	hh	kk	kk	hk	hk	hk	hk	hk	hh	hh	kk	kk	kk	kk	hh	hk
1	32.08	26.62	31.18	11.nn_np_11870	<nnxnp>	np	np	nn	nn	np	nn	nn	nn	np	np	nn	np	nn	np	np	np	nn	nn	nn	nn	nn	nn	nn	nn	nn	np	nn	nn	nn	np	np	nn	nn	nn	np	nn	nn	nn	np	np	np	np	nn	np
1	32.08	26.62	31.18	11.nn_np_20287	<nnxnp>	np	np	--	nn	np	nn	nn	nn	np	np	nn	np	nn	np	np	np	nn	nn	nn	nn	nn	nn	nn	nn	nn	np	nn	nn	nn	np	np	nn	nn	nn	np	nn	nn	nn	np	np	np	np	nn	np
1	32.08	26.62	31.18	11.nn_np_15533	<nnxnp>	np	np	nn	nn	np	nn	nn	nn	np	np	nn	np	nn	np	np	np	nn	nn	nn	nn	nn	nn	nn	nn	nn	np	nn	nn	nn	np	np	nn	nn	nn	np	nn	nn	nn	np	np	np	np	nn	np
1	32.08	27.64	31.18	11.nn_np_23219	<nnxnp>	np	np	nn	nn	np	nn	nn	nn	np	np	nn	np	nn	np	np	np	nn	nn	nn	nn	nn	nn	nn	nn	nn	np	nn	nn	nn	np	np	nn	nn	nn	np	nn	nn	nn	np	np	np	np	nn	np
1	32.08	27.64	31.18	10.nn_np_27602	<nnxnp>	nn	nn	np	np	nn	np	np	np	nn	nn	np	nn	np	nn	nn	nn	np	np	np	np	np	np	np	np	np	nn	np	np	np	nn	nn	np	nn	np	nn	np	np	np	nn	nn	nn	nn	np	nn
1	32.08	28.66	31.18	118.nn_np_14103	<nnxnp>	np	np	nn	nn	np	nn	nn	nn	np	np	nn	np	nn	np	np	np	nn	nn	nn	nn	--	nn	nn	nn	nn	np	nn	nn	nn	np	np	nn	nn	nn	np	nn	nn	nn	np	np	np	np	nn	np
1	32.08	28.66	31.18	10.nn_np_25307	<nnxnp>	nn	nn	np	np	nn	np	np	--	nn	nn	np	--	np	nn	nn	nn	np	np	np	np	np	np	np	np	np	nn	np	np	np	nn	nn	np	nn	np	nn	np	np	np	nn	nn	nn	nn	np	nn
1	32.08	28.66	32.2	10.nn_np_11200	<nnxnp>	nn	nn	np	np	nn	np	np	np	nn	nn	np	nn	np	nn	nn	nn	np	np	np	np	np	np	np	np	np	nn	np	np	np	nn	nn	np	nn	np	nn	np	np	np	nn	nn	np	--	np	nn
1	32.08	28.66	32.2	118.lm_ll_17936	<lmxll>	lm	lm	lm	lm	ll	ll	lm	ll	lm	lm	ll	lm	lm	ll	lm	lm	lm	lm	lm	lm	lm	lm	ll	lm	ll	lm	lm	ll	lm	--	ll	ll	lm	ll	lm	ll	lm	lm	ll	ll	ll	ll	lm	lm
1	33.1	28.66	32.2	118.lm_ll_11447	<lmxll>	lm	lm	lm	lm	ll	ll	lm	ll	lm	lm	ll	lm	lm	ll	lm	lm	lm	lm	lm	lm	lm	--	ll	lm	ll	lm	lm	ll	lm	ll	ll	ll	ll	ll	lm	ll	lm	lm	ll	ll	ll	ll	lm	lm
1	33.1	28.66	32.2	105.nn_np_8135	<nnxnp>	nn	nn	np	np	nn	np	np	np	nn	nn	np	--	np	nn	nn	nn	np	np	np	np	np	np	np	np	np	nn	np	np	np	nn	nn	np	--	np	nn	np	np	np	nn	nn	nn	nn	np	nn
1	33.1	28.66	32.2	10.nn_np_12837	<nnxnp>	nn	nn	np	np	nn	np	np	np	nn	nn	np	nn	np	nn	nn	nn	np	np	np	np	np	np	np	np	np	nn	np	np	np	nn	nn	np	nn	np	nn	np	np	np	nn	nn	nn	nn	np	nn
1	33.1	28.66	32.2	11.nn_np_18454	<nnxnp>	np	np	nn	nn	np	nn	nn	nn	np	np	nn	np	nn	np	np	np	nn	nn	nn	nn	nn	nn	nn	nn	nn	np	nn	nn	nn	np	np	nn	nn	nn	np	nn	nn	nn	np	np	np	np	nn	np
1	33.1	28.66	32.2	118.lm_ll_10562	<lmxll>	lm	lm	lm	lm	ll	--	lm	--	lm	lm	ll	lm	lm	ll	lm	lm	lm	lm	lm	lm	lm	lm	ll	lm	ll	lm	lm	ll	lm	ll	ll	ll	--	ll	lm	ll	lm	lm	ll	ll	ll	ll	lm	lm
1	33.1	28.66	32.2	118.lm_ll_3784	<lmxll>	lm	lm	lm	lm	ll	ll	lm	ll	lm	lm	ll	lm	lm	ll	lm	lm	lm	lm	lm	lm	lm	lm	ll	lm	ll	lm	lm	ll	lm	ll	ll	ll	ll	ll	lm	ll	lm	lm	ll	ll	ll	ll	lm	lm
1	33.1	28.66	32.2	118.hk_hk_8288	<hkxhk>	kk	kk	hk	hk	hk	hh	hk	hh	kk	kk	hh	kk	hk	hk	kk	kk	hk	hk	hk	hk	hk	hk	hh	hk	hh	kk	hk	hh	hk	hk	hk	hh	kk	hh	kk	hh	hk	hk	hk	hk	hk	hk	hk	kk
1	33.1	29.68	32.2	11.lm_ll_20310	<lmxll>	ll	ll	ll	ll	lm	lm	ll	lm	ll	ll	lm	--	ll	lm	ll	ll	ll	ll	ll	ll	ll	ll	lm	ll	lm	ll	ll	lm	--	lm	lm	lm	ll	lm	ll	lm	ll	ll	lm	lm	lm	lm	ll	ll
1	33.1	29.68	32.2	10.lm_ll_2161	<lmxll>	lm	lm	lm	lm	ll	ll	lm	ll	lm	lm	--	lm	lm	ll	lm	lm	lm	lm	lm	lm	--	--	ll	lm	ll	lm	lm	ll	lm	ll	ll	ll	ll	ll	lm	ll	lm	lm	ll	ll	ll	ll	lm	lm
1	33.1	29.68	32.2	118.lm_ll_8490	<lmxll>	lm	lm	lm	lm	ll	ll	lm	ll	lm	lm	ll	lm	lm	ll	ll	lm	lm	lm	lm	lm	lm	lm	ll	lm	ll	lm	lm	ll	lm	ll	ll	ll	ll	ll	lm	ll	lm	lm	ll	ll	ll	ll	lm	lm
1	33.1	29.68	32.2	118.lm_ll_17554	<lmxll>	lm	lm	lm	lm	ll	ll	lm	ll	lm	lm	ll	lm	lm	ll	lm	lm	lm	lm	lm	lm	lm	lm	ll	lm	ll	lm	lm	ll	lm	ll	ll	ll	ll	ll	lm	ll	lm	lm	ll	ll	ll	ll	lm	lm
1	33.1	29.68	32.2	118.lm_ll_14924	<lmxll>	lm	lm	lm	lm	ll	--	lm	ll	lm	lm	ll	lm	lm	ll	lm	lm	lm	lm	lm	lm	lm	lm	ll	lm	ll	lm	lm	ll	lm	ll	ll	ll	ll	ll	lm	ll	lm	lm	ll	ll	ll	ll	lm	lm
1	33.1	29.68	32.2	118.lm_ll_6876	<lmxll>	lm	lm	lm	lm	ll	ll	lm	ll	lm	lm	ll	lm	lm	ll	lm	lm	lm	lm	lm	lm	lm	lm	ll	lm	ll	lm	lm	ll	lm	ll	ll	ll	--	ll	lm	ll	lm	lm	ll	ll	ll	ll	lm	lm
1	33.1	29.68	32.71	118.lm_ll_10161	<lmxll>	lm	lm	lm	lm	ll	ll	lm	ll	lm	lm	ll	lm	lm	ll	lm	lm	lm	lm	lm	lm	lm	lm	ll	lm	ll	lm	lm	ll	lm	ll	ll	ll	--	ll	lm	ll	lm	lm	ll	ll	ll	ll	lm	lm
1	33.1	29.68	32.71	11.lm_ll_22633	<lmxll>	ll	ll	ll	ll	lm	lm	ll	lm	ll	ll	lm	ll	ll	lm	ll	ll	ll	ll	ll	ll	ll	ll	lm	ll	lm	ll	ll	lm	ll	lm	lm	lm	--	lm	ll	lm	ll	ll	lm	lm	lm	lm	--	ll
1	33.1	29.68	32.71	11.nn_np_8760	<nnxnp>	np	np	nn	--	np	nn	nn	nn	np	np	nn	np	nn	np	np	np	nn	nn	nn	np	nn	--	nn	nn	nn	np	--	nn	--	np	np	nn	nn	nn	np	nn	nn	nn	np	np	np	np	nn	np
1	33.1	29.68	32.71	11.lm_ll_16414	<lmxll>	ll	ll	ll	ll	lm	lm	ll	lm	ll	ll	lm	ll	ll	ll	ll	ll	ll	ll	ll	ll	ll	ll	lm	ll	lm	ll	ll	lm	ll	lm	lm	lm	ll	lm	ll	lm	ll	ll	lm	lm	lm	lm	ll	ll
1	33.1	29.68	32.71	118.lm_ll_15359	<lmxll>	lm	--	lm	lm	ll	ll	lm	ll	lm	lm	ll	lm	lm	ll	lm	lm	lm	lm	lm	lm	lm	lm	ll	lm	ll	lm	lm	ll	lm	ll	ll	ll	ll	ll	lm	ll	lm	lm	ll	ll	ll	ll	lm	lm
1	33.1	29.68	32.71	11.lm_ll_3012	<lmxll>	ll	ll	ll	ll	lm	lm	ll	lm	ll	ll	lm	ll	ll	lm	ll	ll	ll	ll	ll	ll	ll	ll	lm	ll	lm	ll	ll	lm	ll	lm	lm	lm	lm	lm	ll	lm	ll	ll	lm	lm	lm	lm	ll	ll
1	33.1	29.68	32.71	11.nn_np_22261	<nnxnp>	np	np	nn	nn	np	nn	nn	nn	np	np	nn	np	nn	np	np	np	nn	nn	nn	np	nn	--	nn	nn	nn	np	nn	nn	nn	np	nn	nn	--	nn	np	nn	nn	nn	np	np	np	np	nn	np
1	33.1	29.68	32.71	11.nn_np_7602	<nnxnp>	np	np	nn	nn	np	nn	nn	nn	np	np	nn	np	nn	np	np	np	nn	nn	nn	np	nn	nn	nn	nn	nn	np	nn	nn	nn	np	np	nn	nn	nn	np	nn	nn	nn	np	np	np	np	nn	np
1	33.1	29.68	32.71	10.nn_np_6118	<nnxnp>	nn	nn	np	np	nn	np	np	np	nn	nn	np	nn	np	nn	nn	nn	np	np	np	nn	np	np	np	np	np	nn	np	np	np	nn	nn	np	np	np	--	np	np	np	nn	nn	nn	nn	np	nn
1	33.1	29.68	32.71	118.lm_ll_18068	<lmxll>	lm	lm	lm	lm	ll	ll	lm	ll	lm	lm	ll	lm	lm	ll	lm	lm	lm	lm	lm	lm	lm	lm	ll	lm	ll	lm	lm	ll	lm	ll	ll	ll	ll	ll	lm	ll	lm	lm	ll	ll	ll	--	lm	lm
1	34.12	29.68	32.71	10.nn_np_24520	<nnxnp>	nn	nn	np	np	nn	np	np	np	nn	nn	np	nn	np	nn	nn	nn	np	np	np	nn	np	np	np	np	np	nn	np	np	np	nn	nn	np	np	np	nn	np	np	np	nn	nn	nn	nn	np	nn
1	34.12	29.68	32.71	11.nn_np_10487	<nnxnp>	np	np	nn	nn	np	nn	nn	nn	np	np	nn	np	nn	np	np	np	nn	nn	nn	np	nn	nn	nn	nn	nn	np	nn	nn	nn	np	np	nn	nn	nn	np	nn	nn	nn	np	np	np	np	nn	np
1	34.12	29.68	32.71	11.nn_np_15389	<nnxnp>	np	np	nn	nn	np	nn	nn	nn	np	np	nn	np	nn	np	np	np	nn	nn	nn	np	nn	nn	nn	nn	nn	np	nn	nn	nn	np	np	nn	--	nn	np	nn	nn	nn	np	np	np	np	nn	np
1	34.12	29.68	32.71	118.lm_ll_22678	<lmxll>	lm	lm	lm	lm	ll	ll	lm	ll	lm	lm	ll	lm	lm	ll	lm	lm	--	lm	lm	lm	lm	lm	ll	lm	ll	lm	lm	ll	lm	ll	ll	ll	--	ll	lm	ll	lm	lm	ll	ll	ll	ll	lm	lm
1	34.12	29.68	32.71	11.nn_np_26198	<nnxnp>	np	np	nn	nn	np	nn	nn	nn	np	np	nn	np	nn	np	np	np	nn	nn	nn	np	--	nn	nn	nn	nn	np	nn	nn	--	np	np	nn	--	nn	np	nn	nn	nn	np	np	np	np	nn	np
1	34.12	29.68	32.71	11.nn_np_26823	<nnxnp>	np	np	nn	nn	np	nn	nn	nn	np	np	nn	np	nn	np	np	np	nn	nn	nn	np	nn	nn	--	nn	nn	np	nn	nn	nn	np	np	nn	nn	nn	np	nn	nn	nn	np	np	np	np	nn	np
1	34.12	29.68	32.71	11.nn_np_16221	<nnxnp>	np	np	nn	nn	np	nn	nn	nn	np	np	nn	np	nn	np	np	np	nn	nn	nn	np	nn	nn	nn	nn	nn	np	nn	nn	nn	np	np	nn	nn	nn	np	nn	nn	nn	np	np	np	np	nn	np
1	34.12	29.68	32.71	10.nn_np_6192	<nnxnp>	nn	nn	np	np	nn	np	np	np	nn	nn	np	nn	np	nn	nn	nn	np	np	np	nn	np	np	np	np	np	nn	np	np	np	nn	nn	np	--	np	nn	np	np	np	nn	nn	nn	nn	np	nn
1	34.12	29.68	33.21	11.lm_ll_19149	<lmxll>	ll	ll	ll	ll	lm	lm	ll	lm	ll	ll	lm	ll	ll	lm	ll	ll	ll	ll	ll	ll	ll	ll	lm	ll	lm	ll	ll	lm	ll	lm	lm	lm	ll	lm	ll	lm	ll	ll	lm	lm	lm	lm	ll	ll
1	34.12	29.68	33.21	118.lm_ll_9695	<lmxll>	lm	lm	lm	lm	ll	ll	lm	ll	lm	lm	ll	lm	lm	ll	lm	lm	lm	lm	lm	lm	lm	lm	ll	lm	ll	lm	lm	ll	lm	ll	ll	ll	ll	ll	lm	ll	lm	lm	ll	ll	ll	ll	lm	lm
1	34.12	29.68	33.21	10.nn_np_32114	<nnxnp>	nn	nn	np	np	nn	np	np	np	nn	nn	np	nn	np	nn	nn	nn	np	np	np	nn	np	np	np	np	np	nn	np	np	np	nn	nn	np	nn	np	nn	np	np	np	nn	nn	nn	nn	np	nn
1	34.12	29.68	33.21	11.nn_np_33638	<nnxnp>	np	np	nn	nn	np	nn	nn	nn	np	np	nn	np	nn	np	np	np	nn	nn	nn	np	nn	nn	nn	nn	nn	np	nn	nn	nn	np	np	nn	np	nn	np	nn	nn	nn	np	np	np	np	--	np
1	34.12	30.7	33.72	11.lm_ll_24584	<lmxll>	ll	ll	ll	ll	lm	lm	ll	lm	ll	ll	lm	ll	ll	lm	ll	ll	ll	ll	ll	ll	ll	ll	lm	ll	lm	ll	ll	lm	--	lm	lm	lm	--	lm	ll	lm	ll	ll	lm	lm	lm	lm	ll	ll
1	34.12	30.7	33.72	11.lm_ll_4903	<lmxll>	ll	ll	ll	ll	lm	lm	ll	lm	ll	ll	lm	ll	ll	lm	ll	ll	--	ll	ll	ll	ll	ll	lm	ll	lm	ll	ll	lm	ll	lm	lm	lm	ll	lm	ll	lm	ll	ll	lm	lm	lm	lm	ll	ll
1	34.12	30.7	33.72	11.lm_ll_9653	<lmxll>	ll	ll	ll	ll	lm	lm	ll	lm	ll	ll	lm	ll	ll	lm	ll	ll	ll	ll	ll	ll	ll	--	lm	ll	lm	ll	ll	lm	ll	lm	lm	lm	--	lm	ll	lm	ll	ll	lm	--	lm	lm	ll	ll
1	34.12	30.7	33.72	11.lm_ll_5153	<lmxll>	ll	ll	--	ll	lm	lm	ll	lm	ll	ll	lm	ll	ll	lm	ll	ll	ll	ll	ll	ll	ll	ll	lm	ll	lm	ll	ll	lm	ll	lm	lm	lm	ll	lm	ll	lm	ll	ll	lm	lm	lm	lm	ll	ll
1	34.12	30.7	33.72	11.lm_ll_21264	<lmxll>	ll	ll	ll	ll	lm	lm	ll	lm	ll	ll	lm	ll	ll	lm	--	ll	ll	ll	ll	ll	ll	ll	lm	lm	lm	ll	ll	lm	ll	lm	lm	lm	ll	lm	ll	lm	ll	ll	lm	lm	lm	lm	ll	ll
1	35.14	30.7	33.72	11.lm_ll_19367	<lmxll>	ll	ll	ll	ll	lm	lm	ll	lm	ll	ll	lm	ll	ll	lm	ll	ll	ll	ll	ll	ll	--	--	lm	ll	lm	ll	ll	lm	ll	lm	lm	lm	lm	lm	--	lm	ll	ll	lm	lm	lm	lm	ll	ll
1	35.14	30.7	34.23	11.nn_np_22318	<nnxnp>	np	np	nn	nn	np	nn	nn	nn	np	np	nn	np	nn	np	np	np	nn	nn	nn	np	nn	nn	nn	nn	nn	np	nn	nn	nn	np	np	nn	nn	nn	np	nn	nn	nn	np	np	np	np	nn	--
1	35.14	30.7	34.23	11.lm_ll_7382	<lmxll>	ll	ll	ll	ll	--	lm	ll	lm	ll	ll	lm	ll	ll	lm	ll	ll	ll	ll	ll	ll	--	ll	lm	ll	lm	ll	ll	lm	ll	lm	lm	lm	--	lm	ll	lm	ll	ll	lm	lm	lm	lm	ll	ll
1	35.14	30.7	34.23	118.lm_ll_23793	<lmxll>	lm	lm	lm	lm	ll	ll	lm	ll	lm	lm	ll	lm	lm	--	lm	lm	lm	lm	lm	lm	lm	lm	ll	lm	ll	lm	lm	ll	lm	ll	ll	ll	ll	ll	lm	ll	lm	lm	ll	--	--	ll	lm	lm
1	35.14	30.7	34.23	11.lm_ll_5770	<lmxll>	ll	ll	ll	ll	lm	lm	ll	lm	ll	ll	lm	ll	ll	lm	ll	ll	ll	ll	ll	ll	ll	--	lm	lm	lm	ll	ll	lm	ll	lm	lm	lm	--	lm	ll	lm	ll	ll	lm	lm	lm	lm	ll	ll
1	35.14	30.7	34.23	11.lm_ll_16257	<lmxll>	--	ll	ll	ll	lm	lm	ll	lm	ll	ll	lm	ll	ll	lm	ll	--	ll	ll	ll	ll	ll	ll	lm	ll	lm	ll	ll	lm	ll	lm	lm	lm	--	lm	ll	lm	ll	ll	lm	lm	lm	lm	ll	ll
1	35.14	30.7	34.23	11.lm_ll_7133	<lmxll>	ll	ll	ll	ll	lm	lm	ll	lm	ll	ll	lm	ll	ll	lm	ll	ll	ll	ll	ll	ll	ll	ll	lm	ll	lm	ll	ll	lm	--	lm	lm	lm	--	lm	ll	lm	ll	ll	lm	lm	lm	lm	ll	ll
1	35.14	30.7	34.23	11.lm_ll_4955	<lmxll>	ll	ll	ll	ll	lm	lm	ll	lm	ll	ll	lm	ll	ll	lm	ll	ll	ll	ll	ll	ll	ll	ll	lm	ll	lm	ll	ll	lm	ll	lm	lm	lm	--	lm	ll	lm	ll	lm	lm	lm	lm	lm	ll	ll
1	35.14	30.7	34.23	11.lm_ll_1761	<lmxll>	ll	ll	ll	ll	lm	lm	ll	lm	ll	ll	lm	ll	ll	lm	ll	ll	ll	ll	ll	ll	ll	ll	lm	ll	lm	ll	ll	lm	ll	lm	lm	lm	--	lm	ll	lm	ll	ll	lm	lm	lm	lm	ll	ll
1	35.14	30.7	34.23	11.lm_ll_16666	<lmxll>	ll	ll	ll	ll	lm	lm	ll	lm	ll	ll	lm	ll	ll	lm	ll	ll	ll	ll	ll	ll	ll	ll	lm	ll	lm	ll	ll	lm	ll	lm	lm	lm	--	lm	ll	lm	ll	ll	lm	lm	lm	lm	ll	ll
1	35.14	30.7	34.23	11.lm_ll_32	<lmxll>	ll	ll	--	ll	lm	lm	ll	lm	ll	ll	lm	ll	ll	lm	ll	ll	ll	ll	ll	ll	ll	ll	lm	ll	lm	ll	ll	lm	ll	lm	lm	lm	--	lm	ll	lm	ll	ll	lm	lm	lm	lm	ll	ll
1	35.14	30.7	34.23	11.lm_ll_11936	<lmxll>	ll	ll	ll	ll	lm	lm	ll	lm	ll	ll	lm	ll	ll	lm	ll	ll	ll	ll	ll	ll	ll	ll	lm	ll	lm	ll	ll	lm	ll	lm	lm	lm	--	lm	ll	lm	ll	ll	lm	lm	lm	--	ll	ll
1	35.14	30.7	34.23	11.nn_np_15993	<nnxnp>	np	np	nn	nn	np	nn	nn	nn	np	np	nn	np	nn	np	np	np	nn	nn	nn	np	nn	nn	nn	nn	nn	np	nn	nn	nn	np	np	nn	--	nn	np	nn	nn	nn	np	np	np	np	nn	np
1	35.14	30.7	34.23	11.nn_np_21362	<nnxnp>	np	--	nn	nn	np	nn	nn	nn	np	np	nn	np	nn	np	np	np	nn	nn	nn	np	nn	nn	nn	nn	nn	np	nn	nn	nn	np	np	nn	nn	nn	np	nn	nn	nn	np	np	np	np	nn	np
1	35.14	30.7	34.23	11.nn_np_8883	<nnxnp>	np	np	--	nn	np	nn	nn	nn	np	np	nn	np	nn	np	np	np	nn	nn	nn	np	nn	nn	--	nn	--	np	nn	nn	nn	np	np	nn	nn	nn	np	nn	nn	nn	np	np	np	np	nn	np
1	35.14	30.7	34.23	11.nn_np_8245	<nnxnp>	np	np	nn	nn	np	nn	nn	nn	np	np	nn	np	nn	np	--	np	nn	nn	nn	np	nn	nn	nn	nn	nn	np	nn	nn	nn	np	np	nn	nn	nn	np	nn	nn	nn	np	np	np	np	nn	np
1	35.14	30.7	34.23	11.nn_np_22204	<nnxnp>	np	np	nn	nn	np	nn	nn	nn	np	np	nn	np	nn	np	np	np	nn	nn	nn	np	nn	nn	nn	nn	nn	np	nn	nn	nn	np	np	nn	nn	nn	np	nn	nn	nn	np	np	np	np	nn	np
1	35.14	30.7	34.74	11.nn_np_10432	<nnxnp>	np	np	nn	nn	np	nn	nn	nn	np	np	nn	np	nn	np	np	np	nn	nn	nn	np	nn	nn	nn	nn	nn	np	nn	nn	nn	np	np	nn	nn	nn	np	nn	nn	nn	np	np	np	np	nn	np
1	35.14	30.7	34.74	11.nn_np_11782	<nnxnp>	np	np	nn	nn	np	nn	nn	nn	np	np	nn	np	nn	np	np	np	nn	nn	nn	np	nn	nn	nn	nn	nn	np	nn	nn	nn	np	np	nn	nn	nn	np	nn	nn	nn	np	np	np	np	nn	np
1	35.14	30.7	34.74	11.nn_np_26797	<nnxnp>	np	np	nn	nn	np	nn	nn	nn	np	np	nn	np	nn	np	np	np	nn	nn	nn	np	nn	nn	nn	nn	nn	np	nn	nn	nn	np	np	nn	nn	nn	np	nn	nn	nn	np	np	np	np	nn	np
1	35.14	30.7	34.74	11.nn_np_21453	<nnxnp>	np	np	nn	nn	np	nn	nn	nn	np	np	nn	np	nn	np	np	np	nn	nn	nn	np	nn	nn	nn	nn	nn	np	nn	nn	nn	np	np	nn	--	nn	--	nn	nn	nn	np	np	np	np	nn	np
1	35.14	30.7	34.74	11.nn_np_17352	<nnxnp>	np	np	nn	nn	np	nn	nn	nn	np	np	--	np	nn	--	np	np	nn	nn	nn	np	--	nn	nn	nn	nn	np	nn	nn	nn	np	np	nn	nn	nn	np	nn	nn	--	--	np	np	np	nn	np
1	35.14	30.7	34.74	11.hk_hk_5979	<hkxhk>	hk	hk	hh	hh	kk	hk	hh	hk	hk	hk	hk	hk	hh	kk	hk	hk	hh	hh	hh	hk	hh	hh	hk	hh	hk	hk	hh	hk	hh	kk	kk	hk	--	hk	hk	hk	hh	hh	kk	kk	kk	kk	hh	hk
1	35.14	30.7	34.74	11.nn_np_30282	<nnxnp>	np	np	nn	nn	np	nn	nn	nn	np	np	nn	np	nn	np	np	np	nn	nn	nn	np	nn	nn	nn	nn	nn	np	nn	nn	nn	np	np	nn	nn	nn	np	nn	nn	nn	np	np	np	np	--	np
1	35.14	30.7	34.74	10.nn_np_32454	<nnxnp>	nn	nn	np	np	nn	--	np	np	nn	nn	np	nn	np	nn	nn	nn	np	np	np	nn	np	np	np	np	np	nn	np	np	np	nn	nn	np	np	np	nn	np	np	np	nn	nn	nn	nn	np	nn
1	35.14	30.7	34.74	11.nn_np_14198	<nnxnp>	np	np	nn	nn	np	nn	nn	nn	np	np	nn	np	nn	np	np	np	nn	nn	nn	np	nn	nn	nn	nn	nn	np	nn	nn	nn	np	np	nn	nn	nn	np	nn	nn	nn	np	np	np	np	nn	np
1	35.14	30.7	34.74	11.nn_np_29363	<nnxnp>	np	np	nn	nn	np	nn	nn	nn	np	np	nn	np	nn	np	np	np	nn	nn	nn	np	nn	nn	nn	nn	nn	np	nn	nn	nn	np	np	nn	--	nn	np	nn	nn	nn	np	np	np	np	nn	np
1	35.14	30.7	34.74	11.nn_np_28626	<nnxnp>	np	np	nn	nn	np	nn	nn	nn	np	np	nn	np	nn	np	np	np	nn	nn	nn	np	nn	nn	nn	nn	nn	np	nn	nn	nn	np	np	nn	nn	nn	np	nn	nn	nn	np	np	np	np	nn	np
1	35.14	30.7	34.74	11.nn_np_23668	<nnxnp>	np	np	nn	nn	np	nn	nn	nn	np	np	nn	np	nn	np	np	np	nn	nn	nn	np	nn	nn	nn	nn	nn	np	nn	nn	nn	np	np	nn	nn	nn	np	nn	nn	nn	np	np	np	np	nn	np
1	35.14	30.7	35.24	11.nn_np_13972	<nnxnp>	np	np	nn	nn	np	nn	nn	nn	np	np	nn	np	nn	np	np	np	nn	nn	nn	np	nn	nn	nn	nn	nn	np	nn	nn	nn	np	np	nn	nn	nn	np	nn	nn	nn	np	np	np	np	nn	np
1	35.14	30.7	35.24	118.nn_np_23452	<nnxnp>	np	np	nn	nn	np	nn	nn	nn	np	np	np	np	nn	np	np	np	nn	nn	nn	np	nn	nn	nn	nn	nn	np	nn	nn	nn	np	np	nn	nn	nn	np	nn	nn	nn	np	np	np	np	nn	np
1	35.14	30.7	35.24	11.nn_np_31585	<nnxnp>	np	np	nn	nn	np	nn	nn	nn	np	np	nn	np	nn	np	np	np	nn	nn	nn	np	nn	nn	nn	nn	nn	np	nn	nn	nn	np	np	nn	nn	nn	np	nn	nn	nn	np	np	np	np	nn	np
1	35.14	30.7	35.24	11.nn_np_6553	<nnxnp>	np	np	nn	nn	np	nn	nn	nn	np	--	nn	nn	nn	np	np	np	nn	nn	nn	np	nn	nn	nn	nn	nn	np	nn	nn	nn	np	np	nn	nn	nn	np	nn	nn	nn	np	np	np	np	nn	np
1	35.14	30.7	35.24	11.nn_np_9658	<nnxnp>	np	nn	nn	nn	np	nn	nn	nn	np	nn	nn	np	nn	np	np	np	nn	nn	nn	np	nn	nn	nn	nn	nn	np	nn	--	nn	np	np	--	nn	nn	np	nn	nn	nn	np	np	np	np	nn	np
1	35.14	30.7	35.24	118.nn_np_24080	<nnxnp>	np	np	nn	nn	np	nn	nn	nn	np	np	nn	np	nn	np	np	np	nn	nn	nn	np	nn	nn	nn	nn	nn	np	nn	nn	nn	np	np	nn	nn	nn	np	nn	nn	nn	np	np	np	np	nn	np
1	35.14	30.7	35.24	11.nn_np_23895	<nnxnp>	np	np	nn	nn	np	nn	nn	nn	np	np	--	np	nn	np	np	np	nn	nn	nn	np	nn	nn	nn	nn	nn	np	nn	nn	nn	np	np	--	nn	nn	np	nn	nn	nn	np	np	np	np	nn	np
1	35.14	30.7	35.24	11.nn_np_24767	<nnxnp>	np	np	nn	nn	np	nn	nn	nn	np	np	nn	np	nn	np	np	np	nn	nn	nn	np	nn	nn	nn	nn	nn	np	nn	nn	nn	np	np	nn	--	nn	np	nn	nn	nn	np	np	np	np	nn	np
1	35.14	30.7	35.24	10.nn_np_25714	<nnxnp>	nn	--	np	np	nn	np	np	np	nn	nn	np	nn	np	nn	nn	nn	np	np	np	--	np	np	np	np	np	nn	np	np	np	nn	nn	np	nn	np	nn	np	np	np	nn	nn	nn	nn	np	nn
1	35.14	30.7	35.24	11.nn_np_30125	<nnxnp>	np	np	nn	nn	np	nn	nn	nn	np	np	nn	np	nn	nn	np	np	nn	nn	nn	np	nn	nn	nn	nn	nn	np	nn	nn	nn	np	np	nn	nn	nn	np	nn	nn	nn	np	np	np	np	nn	np
1	35.14	30.7	35.24	11.nn_np_22939	<nnxnp>	np	np	nn	nn	np	nn	nn	nn	np	np	nn	np	nn	np	np	np	nn	nn	nn	np	nn	nn	nn	--	nn	np	nn	nn	nn	np	np	nn	nn	nn	np	nn	nn	nn	np	np	np	np	nn	np
1	35.14	30.7	35.24	11.nn_np_23570	<nnxnp>	np	np	nn	nn	np	nn	nn	nn	np	np	nn	np	nn	np	np	--	nn	nn	nn	np	nn	nn	nn	nn	nn	np	nn	nn	nn	np	np	nn	nn	nn	np	nn	nn	nn	np	np	np	np	nn	np
1	35.14	30.7	35.24	118.nn_np_25433	<nnxnp>	np	np	nn	nn	np	nn	nn	nn	np	np	nn	np	nn	np	np	np	nn	nn	nn	np	nn	nn	nn	nn	nn	np	nn	nn	nn	np	np	nn	--	--	np	nn	nn	nn	np	np	np	np	nn	np
1	35.14	30.7	35.75	11.nn_np_31316	<nnxnp>	np	np	nn	nn	np	nn	nn	nn	np	np	nn	np	nn	np	np	np	nn	nn	nn	np	nn	nn	nn	nn	nn	np	nn	nn	nn	np	np	nn	--	nn	np	nn	nn	nn	np	np	np	np	nn	np
1	35.14	30.7	35.75	11.nn_np_24683	<nnxnp>	np	np	nn	nn	np	nn	nn	nn	np	np	nn	np	nn	np	np	np	nn	nn	nn	np	nn	nn	nn	nn	nn	np	nn	--	nn	np	np	nn	--	nn	np	nn	nn	nn	np	np	np	np	nn	np
1	35.14	30.7	35.75	11.nn_np_12714	<nnxnp>	np	np	nn	nn	np	nn	nn	nn	np	np	nn	np	nn	np	np	np	nn	nn	nn	np	nn	nn	nn	nn	nn	np	nn	nn	nn	np	np	nn	--	nn	np	nn	nn	nn	np	np	np	np	nn	np
1	35.14	30.7	35.75	11.nn_np_29608	<nnxnp>	np	np	nn	nn	np	nn	nn	nn	np	np	nn	np	nn	np	np	np	nn	nn	nn	np	nn	nn	nn	nn	nn	np	nn	nn	nn	np	np	nn	nn	nn	np	nn	nn	nn	np	np	np	np	nn	np
1	35.14	30.7	36.26	11.nn_np_16952	<nnxnp>	np	np	nn	nn	np	nn	nn	nn	np	np	nn	np	nn	np	np	np	nn	nn	nn	np	nn	nn	nn	nn	nn	np	nn	nn	nn	np	np	nn	nn	nn	np	nn	nn	nn	np	np	np	np	nn	np
1	35.14	30.7	36.26	11.nn_np_7092	<nnxnp>	np	np	nn	nn	np	nn	nn	nn	np	np	nn	np	nn	np	np	--	nn	nn	nn	np	nn	nn	nn	nn	nn	np	nn	nn	nn	np	np	nn	nn	nn	np	nn	nn	nn	np	np	np	--	nn	np
1	35.14	30.7	36.26	11.nn_np_27217	<nnxnp>	np	np	nn	nn	np	nn	nn	nn	np	np	nn	np	nn	np	np	np	nn	nn	nn	np	nn	nn	nn	nn	nn	np	nn	nn	nn	np	np	nn	nn	nn	np	nn	nn	nn	np	np	np	np	nn	np
1	35.14	30.7	36.26	10.nn_np_26371	<nnxnp>	nn	nn	np	np	nn	np	np	np	nn	nn	np	nn	np	nn	nn	nn	np	np	np	nn	np	np	np	np	np	nn	np	np	np	nn	nn	np	nn	np	nn	np	np	np	nn	nn	nn	nn	np	nn
1	35.14	30.7	36.26	11.nn_np_29177	<nnxnp>	np	np	nn	nn	np	nn	nn	nn	np	np	nn	np	nn	np	np	np	nn	nn	nn	np	nn	nn	nn	nn	nn	np	nn	nn	nn	np	np	nn	--	nn	np	nn	nn	nn	np	np	np	np	nn	np
1	35.14	30.7	36.26	11.nn_np_13570	<nnxnp>	np	np	nn	nn	np	nn	nn	nn	np	np	--	np	nn	np	np	np	nn	nn	nn	np	nn	nn	nn	nn	nn	np	nn	nn	nn	np	np	nn	np	nn	np	nn	nn	nn	np	np	np	np	nn	np
1	35.14	31.72	36.26	11.nn_np_11649	<nnxnp>	np	np	nn	nn	np	nn	nn	nn	np	np	nn	np	nn	np	np	np	nn	nn	nn	np	nn	nn	nn	nn	nn	--	nn	nn	nn	np	np	--	nn	nn	np	nn	nn	nn	np	np	np	np	nn	np
1	35.14	31.72	36.26	10.nn_np_24630	<nnxnp>	nn	nn	np	np	nn	np	np	np	nn	nn	np	nn	np	nn	nn	nn	np	np	np	nn	np	np	np	np	np	nn	np	np	np	nn	nn	np	np	np	nn	np	np	np	nn	nn	nn	nn	np	nn
1	35.14	31.72	36.26	11.nn_np_16940	<nnxnp>	np	np	nn	nn	np	nn	nn	nn	np	np	--	np	nn	np	np	np	nn	nn	nn	np	nn	nn	--	nn	nn	np	nn	nn	--	np	np	nn	nn	nn	np	nn	nn	nn	np	np	np	np	nn	np
1	35.14	31.72	36.26	11.nn_np_26097	<nnxnp>	np	np	nn	nn	np	nn	nn	nn	np	np	nn	np	nn	np	np	np	nn	nn	nn	np	nn	nn	nn	nn	nn	np	nn	nn	nn	np	np	nn	nn	nn	np	nn	nn	nn	np	np	np	np	nn	np
1	35.14	31.72	36.26	11.hk_hk_1839	<hkxhk>	hk	hk	hh	hh	kk	--	hh	hk	hk	hk	hk	hk	hh	kk	hk	hk	hh	hh	--	hk	hh	hh	hk	hh	hk	hk	hh	hk	hh	kk	kk	hk	hk	hk	hk	hk	hh	hh	kk	kk	--	kk	hh	hk
1	35.14	32.74	36.26	10.nn_np_21712	<nnxnp>	nn	nn	np	np	nn	np	np	np	nn	nn	np	nn	np	nn	nn	nn	np	np	np	nn	np	np	np	np	np	nn	np	np	np	nn	nn	np	nn	np	nn	np	np	np	nn	nn	nn	nn	np	nn
1	35.14	32.74	36.26	11.nn_np_27548	<nnxnp>	np	np	nn	nn	np	nn	nn	nn	--	np	nn	np	nn	np	np	np	nn	nn	nn	np	nn	nn	nn	nn	nn	np	nn	nn	nn	np	np	nn	--	nn	np	nn	nn	nn	np	np	np	np	nn	np
1	35.14	32.74	36.26	11.hk_hk_11088	<hkxhk>	hk	hk	hh	hh	kk	hk	hh	hk	hk	hk	hk	hk	hh	kk	hk	hk	hh	hh	hh	hk	hh	hh	hk	hh	hk	hk	hh	hk	hh	kk	kk	hk	kk	hk	hk	hk	hh	hh	kk	kk	kk	kk	hh	hk
1	36.16	32.74	36.26	10.nn_np_21983	<nnxnp>	nn	nn	np	np	nn	np	np	np	nn	nn	np	nn	np	nn	nn	nn	np	np	np	nn	np	np	np	np	np	nn	np	np	np	nn	nn	np	nn	np	nn	np	np	np	--	nn	nn	nn	np	nn
1	36.16	32.74	36.26	11.nn_np_15988	<nnxnp>	np	np	nn	nn	np	nn	nn	nn	np	np	nn	np	nn	np	np	np	nn	nn	nn	np	nn	nn	nn	nn	nn	np	nn	nn	nn	np	np	nn	np	nn	np	nn	nn	nn	np	np	np	np	nn	np
1	36.16	32.74	36.26	10.nn_np_8490	<nnxnp>	nn	nn	np	np	nn	np	np	np	nn	nn	np	nn	np	--	nn	nn	np	np	np	nn	--	np	np	np	np	nn	np	np	np	nn	nn	np	nn	np	nn	np	np	np	nn	nn	nn	nn	np	nn
1	36.16	32.74	36.26	10.nn_np_15050	<nnxnp>	--	nn	np	np	nn	np	np	np	nn	nn	np	--	np	nn	nn	nn	np	np	np	nn	np	np	np	np	np	nn	np	np	np	nn	nn	np	nn	np	nn	np	np	np	nn	nn	nn	nn	np	nn
1	36.16	32.74	36.26	11.nn_np_25647	<nnxnp>	np	np	nn	nn	np	nn	nn	nn	np	np	nn	np	nn	np	np	np	nn	nn	nn	np	nn	nn	nn	nn	nn	np	nn	nn	nn	np	np	nn	np	nn	--	nn	nn	nn	np	np	np	np	nn	np
1	36.16	32.74	36.26	10.nn_np_30928	<nnxnp>	nn	nn	np	np	nn	np	np	np	nn	nn	np	nn	np	np	nn	nn	np	np	np	nn	np	np	np	np	np	nn	np	np	np	nn	nn	np	nn	np	nn	np	np	np	nn	nn	nn	nn	np	nn
1	36.16	32.74	36.26	118.lm_ll_7656	<lmxll>	lm	lm	lm	lm	ll	ll	lm	ll	lm	lm	ll	lm	lm	ll	lm	lm	lm	lm	lm	lm	lm	lm	ll	lm	ll	lm	lm	ll	lm	ll	ll	ll	ll	ll	lm	ll	lm	lm	ll	ll	ll	ll	lm	lm
1	36.16	32.74	36.26	10.nn_np_28630	<nnxnp>	nn	nn	np	np	nn	np	np	np	nn	nn	np	nn	np	nn	nn	nn	np	np	np	nn	np	np	np	np	np	nn	np	np	np	nn	nn	np	nn	np	nn	np	np	np	nn	nn	nn	nn	np	nn
1	36.16	32.74	36.77	10.nn_np_21061	<nnxnp>	nn	nn	np	np	nn	np	np	np	nn	nn	np	nn	np	nn	nn	nn	np	np	np	nn	np	np	np	np	np	nn	np	np	np	nn	nn	--	nn	np	nn	np	np	np	nn	nn	nn	nn	np	nn
1	36.16	32.74	36.77	10.nn_np_30439	<nnxnp>	nn	nn	np	np	nn	np	np	np	nn	nn	np	nn	np	nn	nn	nn	np	np	np	nn	np	np	np	np	np	nn	np	np	np	nn	nn	np	nn	np	nn	np	np	np	nn	nn	nn	nn	--	nn
1	36.16	32.74	36.77	10.nn_np_25721	<nnxnp>	nn	nn	np	np	nn	np	np	np	nn	nn	np	nn	np	nn	nn	nn	np	np	np	nn	np	np	np	np	np	nn	np	np	np	nn	nn	np	nn	np	nn	np	np	np	nn	nn	nn	nn	np	nn
1	36.16	32.74	36.77	10.nn_np_15998	<nnxnp>	nn	nn	np	np	nn	np	np	np	nn	nn	np	nn	np	nn	nn	nn	np	np	np	nn	np	np	np	np	np	nn	np	np	np	nn	nn	np	nn	np	nn	np	np	np	nn	nn	nn	nn	np	nn
1	36.16	32.74	37.28	11.nn_np_26772	<nnxnp>	np	np	nn	nn	np	nn	nn	nn	np	np	nn	np	nn	np	np	np	nn	nn	nn	np	nn	nn	nn	nn	nn	np	nn	nn	nn	np	np	nn	np	nn	np	nn	nn	nn	np	np	np	np	nn	--
1	36.16	32.74	37.28	10.nn_np_24120	<nnxnp>	nn	nn	np	np	nn	np	np	np	nn	nn	np	nn	np	nn	nn	nn	np	np	np	nn	np	np	np	np	np	nn	np	np	np	nn	nn	np	nn	np	nn	np	np	np	nn	nn	nn	nn	np	nn
1	36.16	32.74	37.28	11.nn_np_29910	<nnxnp>	np	np	nn	nn	np	nn	nn	nn	np	np	nn	np	nn	--	np	np	nn	nn	nn	np	nn	nn	nn	nn	nn	np	nn	nn	nn	np	np	nn	np	nn	np	nn	nn	nn	np	np	np	np	nn	np
1	36.16	32.74	37.28	10.nn_np_12336	<nnxnp>	nn	nn	np	np	nn	np	np	np	nn	nn	np	nn	np	nn	nn	nn	np	np	np	nn	np	np	--	--	np	nn	np	np	np	nn	nn	np	nn	np	--	np	np	np	nn	nn	nn	nn	np	nn
1	36.16	32.74	37.28	11.nn_np_8856	<nnxnp>	np	np	nn	nn	np	nn	nn	nn	np	np	nn	np	nn	np	np	np	nn	nn	nn	np	nn	nn	nn	nn	nn	np	nn	nn	nn	np	np	--	np	nn	np	nn	nn	nn	--	--	np	np	nn	np
1	36.16	32.74	37.28	10.nn_np_15482	<nnxnp>	nn	nn	np	np	nn	np	np	np	nn	nn	np	nn	np	nn	nn	nn	np	np	np	nn	np	np	np	np	np	nn	np	np	np	nn	nn	np	nn	np	nn	np	np	np	nn	nn	nn	nn	np	nn
1	36.16	32.74	37.78	10.nn_np_17962	<nnxnp>	nn	nn	np	np	nn	np	np	np	nn	nn	np	nn	np	nn	nn	nn	np	np	np	nn	np	np	np	np	np	nn	np	np	np	nn	nn	np	nn	np	nn	np	np	np	nn	nn	nn	nn	np	nn
1	36.16	32.74	37.78	10.nn_np_18703	<nnxnp>	nn	nn	np	np	nn	np	np	np	nn	nn	np	nn	np	nn	nn	nn	np	np	np	nn	np	np	np	np	np	nn	np	np	np	nn	nn	np	nn	np	nn	np	np	np	nn	nn	nn	nn	np	nn
1	36.16	32.74	37.78	10.nn_np_19888	<nnxnp>	nn	nn	np	np	nn	np	np	np	nn	nn	np	nn	np	nn	nn	nn	np	np	np	nn	np	np	np	np	np	nn	np	np	np	nn	nn	np	nn	np	nn	np	--	np	nn	nn	nn	--	np	nn
1	36.16	32.74	37.78	118.lm_ll_19654	<lmxll>	lm	lm	lm	lm	ll	ll	lm	--	lm	lm	ll	lm	lm	ll	lm	lm	lm	lm	lm	lm	lm	lm	ll	lm	ll	lm	lm	ll	lm	ll	ll	ll	ll	ll	lm	ll	lm	lm	ll	ll	ll	ll	lm	lm
1	36.16	32.74	37.78	11.nn_np_10657	<nnxnp>	np	np	nn	nn	np	nn	nn	nn	np	np	nn	np	nn	np	np	np	nn	nn	nn	np	--	nn	nn	nn	nn	np	nn	nn	nn	np	np	nn	np	nn	np	nn	nn	nn	np	np	np	np	--	np
1	36.16	32.74	37.78	118.lm_ll_15675	<lmxll>	lm	lm	lm	lm	ll	ll	lm	ll	lm	lm	ll	lm	lm	ll	lm	lm	lm	lm	lm	lm	lm	lm	ll	lm	ll	lm	lm	ll	lm	ll	ll	ll	ll	ll	lm	ll	lm	lm	ll	ll	ll	ll	lm	lm
1	36.16	32.74	37.78	118.lm_ll_22847	<lmxll>	lm	lm	lm	lm	ll	ll	lm	ll	lm	lm	ll	lm	lm	ll	lm	lm	lm	lm	lm	lm	lm	lm	ll	lm	ll	lm	lm	ll	lm	ll	ll	ll	--	ll	lm	ll	lm	lm	ll	ll	ll	ll	lm	lm
1	36.16	32.74	37.78	118.lm_ll_8777	<lmxll>	lm	lm	lm	lm	ll	ll	lm	ll	lm	lm	ll	lm	lm	ll	lm	lm	lm	lm	--	lm	lm	lm	ll	lm	ll	lm	lm	ll	lm	ll	ll	ll	ll	ll	lm	ll	lm	lm	ll	ll	ll	ll	lm	lm
1	36.16	32.74	37.78	11.hk_hk_7978	<hkxhk>	hk	hk	hh	hh	kk	hk	hh	hk	hk	hk	hk	hk	hh	kk	hk	hk	hh	hh	hh	hk	hh	hh	hk	hh	hk	hk	hh	hk	hh	kk	kk	hk	kk	hk	hk	hk	hh	hh	kk	kk	kk	kk	hh	hk
1	36.16	33.76	37.78	11.lm_ll_22747	<lmxll>	ll	ll	ll	ll	lm	lm	ll	lm	ll	ll	lm	ll	ll	lm	ll	ll	--	ll	ll	ll	--	ll	lm	ll	lm	ll	ll	lm	ll	lm	lm	lm	--	lm	ll	lm	ll	ll	lm	lm	lm	lm	ll	ll
1	36.16	33.76	37.78	118.lm_ll_18892	<lmxll>	lm	lm	lm	lm	ll	ll	lm	ll	lm	lm	ll	lm	--	ll	lm	lm	lm	lm	lm	lm	lm	lm	ll	lm	ll	lm	lm	ll	lm	ll	ll	ll	ll	ll	lm	ll	lm	lm	ll	ll	ll	ll	lm	lm
1	36.16	33.76	37.78	118.lm_ll_14619	<lmxll>	lm	lm	lm	lm	ll	ll	lm	ll	lm	lm	ll	lm	lm	ll	lm	lm	lm	lm	lm	lm	lm	lm	ll	lm	ll	lm	lm	ll	lm	ll	ll	ll	ll	--	lm	ll	lm	lm	ll	ll	ll	ll	lm	lm
1	36.16	33.76	37.78	118.lm_ll_20788	<lmxll>	lm	lm	lm	lm	ll	--	lm	ll	lm	lm	ll	lm	lm	--	lm	lm	lm	lm	lm	lm	lm	lm	ll	lm	ll	lm	lm	ll	lm	ll	ll	ll	ll	ll	lm	ll	lm	lm	ll	ll	ll	ll	lm	lm
1	37.18	33.76	37.78	11.lm_ll_19237	<lmxll>	ll	ll	ll	ll	lm	lm	ll	lm	ll	ll	lm	ll	ll	lm	ll	ll	ll	ll	ll	ll	ll	ll	lm	ll	lm	ll	ll	lm	ll	lm	lm	lm	ll	lm	ll	lm	ll	ll	lm	lm	lm	lm	ll	ll
1	37.18	33.76	37.78	118.lm_ll_13911	<lmxll>	lm	lm	lm	lm	ll	ll	lm	ll	lm	lm	ll	lm	lm	ll	lm	lm	lm	lm	lm	lm	lm	lm	ll	lm	ll	lm	lm	ll	lm	ll	ll	ll	lm	ll	lm	ll	lm	lm	ll	ll	ll	ll	lm	lm
1	37.18	33.76	37.78	11.lm_ll_18839	<lmxll>	ll	ll	ll	ll	lm	lm	--	lm	ll	ll	lm	ll	ll	lm	ll	ll	ll	ll	ll	ll	ll	ll	lm	ll	lm	ll	ll	lm	ll	lm	lm	lm	ll	lm	--	lm	ll	ll	lm	lm	lm	lm	ll	ll
1	37.18	33.76	37.78	118.lm_ll_4504	<lmxll>	lm	lm	lm	lm	ll	ll	lm	ll	lm	lm	ll	lm	lm	ll	lm	lm	lm	lm	lm	ll	lm	lm	ll	lm	ll	lm	lm	ll	lm	ll	ll	ll	lm	ll	lm	ll	lm	lm	ll	ll	ll	ll	lm	lm
1	38.2	33.76	37.78	10.lm_ll_2425	<lmxll>	lm	lm	lm	lm	ll	ll	lm	ll	--	lm	ll	lm	lm	ll	--	lm	lm	--	lm	lm	lm	lm	ll	lm	ll	lm	--	ll	lm	ll	ll	ll	lm	ll	lm	--	lm	lm	ll	ll	ll	ll	lm	lm
1	38.2	33.76	37.78	11.lm_ll_22022	<lmxll>	ll	ll	ll	ll	lm	lm	ll	lm	ll	ll	lm	ll	ll	lm	ll	ll	ll	ll	ll	ll	ll	ll	lm	ll	lm	ll	ll	lm	ll	lm	lm	lm	ll	lm	ll	lm	ll	--	lm	lm	lm	lm	ll	ll
1	38.2	33.76	37.78	11.lm_ll_10290	<lmxll>	ll	ll	ll	ll	lm	lm	ll	lm	ll	ll	lm	ll	ll	lm	ll	ll	ll	ll	ll	ll	ll	ll	lm	ll	lm	ll	ll	lm	ll	lm	lm	lm	ll	lm	ll	lm	ll	ll	lm	lm	lm	lm	ll	ll
1	38.2	33.76	37.78	11.lm_ll_21242	<lmxll>	ll	ll	ll	ll	lm	lm	ll	lm	ll	ll	lm	ll	ll	lm	ll	ll	ll	ll	ll	ll	ll	ll	lm	ll	lm	ll	ll	lm	ll	lm	lm	lm	ll	lm	ll	lm	ll	ll	lm	lm	lm	--	ll	ll
1	38.2	33.76	37.78	11.lm_ll_6424	<lmxll>	ll	ll	ll	ll	lm	lm	ll	lm	ll	ll	lm	ll	ll	lm	ll	ll	ll	ll	ll	ll	ll	ll	lm	ll	lm	ll	ll	lm	ll	lm	lm	lm	ll	lm	ll	lm	ll	ll	lm	lm	lm	lm	ll	ll
1	38.2	33.76	38.8	11.lm_ll_15446	<lmxll>	ll	ll	ll	ll	lm	lm	ll	lm	ll	ll	lm	ll	ll	lm	ll	ll	ll	ll	ll	ll	ll	ll	lm	ll	lm	ll	ll	lm	ll	lm	lm	lm	ll	lm	ll	lm	ll	ll	lm	lm	lm	lm	ll	ll
1	38.2	33.76	39.31	11.lm_ll_10682	<lmxll>	ll	ll	ll	ll	lm	lm	ll	lm	ll	ll	lm	ll	ll	lm	ll	ll	ll	ll	ll	ll	ll	ll	lm	ll	lm	ll	ll	lm	ll	lm	lm	lm	ll	lm	ll	lm	ll	ll	lm	lm	lm	lm	ll	ll
1	38.2	33.76	39.31	11.lm_ll_25038	<lmxll>	ll	ll	ll	ll	lm	lm	ll	lm	ll	ll	lm	ll	ll	lm	ll	ll	ll	ll	ll	ll	ll	ll	lm	ll	lm	ll	ll	lm	ll	lm	lm	lm	ll	lm	ll	lm	ll	ll	lm	lm	lm	lm	ll	ll
1	38.2	33.76	39.82	11.lm_ll_4243	<lmxll>	ll	ll	ll	ll	lm	lm	ll	lm	ll	ll	lm	ll	ll	lm	ll	ll	ll	--	ll	ll	ll	ll	lm	ll	lm	ll	ll	lm	ll	lm	lm	lm	ll	--	ll	lm	ll	ll	lm	lm	lm	lm	ll	ll
1	38.2	33.76	39.82	11.lm_ll_14600	<lmxll>	ll	ll	ll	ll	lm	lm	ll	lm	ll	ll	lm	ll	ll	--	ll	ll	ll	ll	ll	ll	ll	ll	lm	ll	lm	ll	ll	lm	ll	lm	lm	lm	ll	lm	ll	lm	ll	ll	lm	lm	lm	lm	ll	ll
1	39.22	33.76	39.82	11.hk_hk_11164	<hkxhk>	hk	hk	kk	kk	hh	hk	kk	hk	hk	hk	hk	hk	kk	hh	hk	hk	kk	kk	kk	hk	kk	--	hk	kk	hk	hk	kk	hk	kk	hh	hh	hk	kk	hk	hk	hk	kk	kk	hh	hh	hh	hh	kk	hk
1	39.22	33.76	39.82	11.lm_ll_21567	<lmxll>	ll	ll	ll	ll	lm	lm	ll	lm	ll	ll	lm	ll	ll	lm	ll	ll	ll	ll	ll	ll	ll	ll	lm	ll	lm	ll	ll	lm	ll	lm	lm	lm	ll	lm	ll	lm	ll	ll	lm	lm	lm	lm	ll	ll
1	40.24	33.76	40.33	11.hk_hk_6910	<hkxhk>	hk	hk	hh	hh	kk	hk	hh	hk	hk	hk	hk	hk	hh	kk	hk	hk	hh	hh	hh	hk	hh	hh	hk	hh	hk	hk	hh	hk	hh	kk	kk	hk	hh	hk	hk	hk	hh	hh	kk	kk	kk	kk	hh	hk
1	40.24	33.76	40.33	11.lm_ll_21066	<lmxll>	ll	ll	ll	ll	lm	lm	ll	lm	ll	ll	lm	ll	ll	lm	ll	--	ll	ll	--	ll	ll	ll	lm	ll	lm	ll	ll	lm	ll	lm	lm	lm	ll	lm	ll	lm	ll	ll	lm	ll	lm	lm	ll	ll
1	40.24	33.76	40.33	118.lm_ll_12857	<lmxll>	lm	lm	lm	lm	ll	ll	lm	ll	lm	lm	ll	lm	lm	ll	lm	lm	lm	lm	lm	lm	lm	lm	--	lm	ll	lm	lm	ll	lm	ll	ll	ll	--	ll	lm	ll	lm	lm	ll	ll	ll	ll	lm	lm
1	40.24	33.76	40.33	11.lm_ll_21619	<lmxll>	ll	ll	ll	ll	lm	lm	ll	lm	ll	ll	lm	ll	ll	lm	ll	ll	ll	ll	ll	ll	ll	ll	lm	ll	lm	ll	ll	lm	ll	lm	lm	lm	ll	lm	ll	lm	ll	ll	lm	lm	lm	lm	ll	ll
1	40.24	33.76	41.86	11.lm_ll_24613	<lmxll>	ll	ll	ll	ll	lm	lm	ll	lm	ll	ll	lm	ll	ll	lm	ll	ll	ll	ll	ll	ll	ll	ll	lm	ll	lm	ll	ll	lm	ll	lm	lm	lm	ll	lm	ll	lm	ll	--	lm	lm	lm	lm	ll	ll
1	40.24	33.76	41.86	11.lm_ll_10389	<lmxll>	ll	ll	ll	ll	lm	lm	ll	lm	ll	ll	lm	ll	ll	lm	ll	ll	ll	--	ll	ll	ll	ll	lm	ll	lm	ll	ll	lm	ll	lm	lm	lm	ll	lm	ll	lm	ll	ll	lm	lm	lm	lm	ll	ll
1	40.24	33.76	41.86	11.lm_ll_6943	<lmxll>	ll	ll	ll	ll	lm	lm	ll	lm	ll	ll	lm	ll	ll	lm	ll	ll	ll	ll	ll	ll	ll	ll	lm	ll	lm	ll	ll	lm	ll	lm	lm	lm	ll	lm	ll	lm	ll	ll	lm	ll	lm	lm	ll	ll
1	41.26	33.76	41.86	118.lm_ll_4818	<lmxll>	lm	lm	lm	lm	ll	ll	lm	ll	lm	lm	ll	lm	lm	ll	lm	lm	lm	lm	lm	lm	lm	lm	ll	lm	ll	lm	lm	ll	lm	ll	ll	ll	lm	ll	lm	ll	lm	lm	--	ll	ll	ll	lm	lm
1	41.26	33.76	41.86	118.lm_ll_19497	<lmxll>	lm	lm	--	lm	ll	ll	lm	ll	lm	lm	ll	lm	lm	ll	lm	lm	lm	lm	lm	lm	lm	lm	ll	lm	ll	lm	lm	ll	lm	ll	ll	ll	lm	ll	lm	ll	lm	lm	ll	ll	ll	ll	lm	lm
1	41.26	33.76	41.86	118.lm_ll_23410	<lmxll>	lm	lm	lm	lm	ll	ll	lm	ll	lm	lm	ll	lm	lm	ll	lm	lm	lm	lm	lm	lm	lm	lm	ll	lm	ll	lm	lm	ll	lm	ll	ll	ll	lm	ll	lm	ll	lm	lm	ll	ll	ll	ll	lm	lm
1	41.26	33.76	41.86	118.lm_ll_16510	<lmxll>	lm	lm	lm	lm	ll	ll	lm	ll	lm	lm	ll	lm	lm	ll	lm	lm	lm	lm	lm	lm	lm	lm	ll	lm	ll	lm	lm	ll	lm	ll	ll	ll	lm	ll	lm	ll	lm	lm	ll	ll	ll	ll	lm	lm
1	41.26	33.76	41.86	118.lm_ll_7470	<lmxll>	lm	lm	lm	lm	ll	ll	lm	ll	lm	lm	ll	lm	lm	ll	lm	lm	lm	lm	lm	lm	lm	--	ll	lm	ll	lm	lm	ll	lm	ll	ll	ll	lm	lm	lm	ll	lm	lm	ll	ll	ll	ll	lm	lm
1	41.26	33.76	41.86	118.lm_ll_22786	<lmxll>	lm	lm	lm	lm	ll	ll	lm	ll	lm	lm	ll	lm	lm	ll	lm	lm	lm	lm	lm	lm	lm	lm	ll	lm	ll	lm	lm	ll	lm	ll	ll	ll	lm	ll	lm	ll	lm	lm	ll	ll	ll	ll	lm	lm
1	41.26	33.76	41.86	11.hk_hk_8941	<hkxhk>	hk	hk	hh	hh	kk	hk	hh	hk	hk	hk	hk	hk	hh	kk	hk	hk	hh	hh	hh	hk	hh	hh	hk	hh	hk	hk	hh	hk	hh	kk	kk	hk	kk	hk	hk	hk	hh	hh	--	kk	kk	kk	hh	hk
1	41.26	33.76	42.37	118.lm_ll_3081	<lmxll>	lm	lm	lm	lm	ll	ll	lm	ll	lm	lm	ll	lm	lm	ll	lm	lm	lm	--	lm	lm	lm	lm	ll	lm	ll	lm	lm	ll	lm	ll	ll	ll	lm	ll	lm	ll	lm	lm	ll	ll	ll	ll	lm	lm
1	42.28	33.76	42.88	11.hk_hk_2113	<hkxhk>	hk	hk	hh	hh	kk	hk	hh	hk	hk	hk	hk	hk	hh	kk	hk	hk	hh	hh	hh	hk	hh	hk	hk	hh	hk	hk	hh	hk	hh	kk	kk	hk	kk	hk	hk	hk	hh	--	kk	kk	kk	kk	hh	hk
1	42.28	33.76	42.88	11.lm_ll_19244	<lmxll>	ll	ll	ll	ll	lm	lm	ll	lm	ll	ll	lm	ll	ll	lm	ll	ll	ll	ll	ll	ll	ll	lm	lm	ll	lm	ll	ll	lm	--	lm	lm	lm	--	lm	ll	lm	ll	ll	lm	lm	lm	lm	ll	ll
1	42.28	33.76	42.88	10.lm_ll_1183	<lmxll>	lm	lm	lm	lm	ll	ll	lm	ll	lm	lm	--	lm	lm	ll	lm	lm	lm	lm	lm	lm	lm	ll	ll	lm	ll	lm	lm	ll	--	ll	ll	ll	lm	ll	lm	ll	lm	lm	ll	ll	--	--	lm	lm
1	43.3	33.76	42.88	11.lm_ll_8178	<lmxll>	ll	ll	ll	ll	lm	lm	ll	lm	ll	ll	lm	ll	ll	lm	ll	ll	ll	ll	ll	ll	ll	lm	lm	ll	lm	ll	ll	lm	ll	lm	lm	lm	ll	lm	ll	lm	ll	ll	lm	lm	lm	lm	ll	ll
1	43.3	33.76	42.88	11.lm_ll_2199	<lmxll>	ll	ll	ll	ll	lm	lm	ll	lm	ll	ll	lm	ll	--	lm	ll	ll	ll	ll	ll	ll	ll	lm	lm	ll	lm	ll	ll	lm	ll	lm	lm	lm	ll	lm	ll	lm	ll	ll	lm	lm	lm	lm	ll	ll
1	43.3	33.76	43.39	11.hk_hk_10490	<hkxhk>	hk	hk	hh	hh	kk	hk	hh	hk	hk	hk	hk	hk	hh	kk	hk	hk	hh	hh	hh	hk	hh	hk	hk	hh	hk	--	hh	hk	hh	kk	kk	hk	hk	hk	hk	hk	hh	hh	--	kk	--	kk	hh	hk
1	43.3	34.78	43.9	11.lm_ll_24458	<lmxll>	ll	ll	ll	ll	lm	lm	ll	lm	ll	ll	lm	ll	ll	lm	ll	ll	ll	ll	ll	ll	ll	lm	lm	ll	lm	ll	ll	lm	ll	lm	lm	lm	ll	lm	ll	lm	ll	ll	lm	lm	--	lm	ll	ll
1	45.36	34.78	43.9	11.lm_ll_4218	<lmxll>	ll	ll	ll	ll	lm	lm	ll	lm	ll	--	lm	ll	ll	lm	ll	ll	ll	ll	--	ll	ll	lm	lm	ll	lm	ll	ll	lm	ll	lm	lm	lm	ll	lm	ll	lm	ll	ll	lm	lm	lm	lm	ll	ll
1	45.36	34.78	43.9	118.lm_ll_3840	<lmxll>	lm	lm	lm	lm	ll	ll	lm	ll	lm	lm	ll	lm	lm	ll	lm	lm	ll	lm	lm	lm	lm	ll	ll	lm	ll	lm	lm	ll	lm	ll	ll	ll	ll	ll	lm	ll	lm	lm	ll	ll	ll	ll	lm	lm
1	45.36	34.78	43.9	11.lm_ll_11277	<lmxll>	ll	ll	ll	ll	lm	lm	ll	lm	ll	ll	lm	ll	ll	lm	ll	ll	ll	ll	ll	ll	ll	lm	lm	ll	lm	ll	ll	lm	ll	lm	lm	lm	--	lm	ll	lm	ll	ll	lm	lm	lm	lm	ll	ll
1	45.36	34.78	43.9	118.lm_ll_17551	<lmxll>	lm	lm	lm	lm	ll	ll	lm	ll	lm	lm	ll	lm	lm	ll	lm	lm	lm	lm	lm	lm	lm	ll	ll	lm	ll	lm	lm	ll	lm	ll	ll	ll	--	ll	lm	ll	lm	lm	ll	ll	ll	ll	lm	lm
1	45.36	34.78	43.9	118.lm_ll_16360	<lmxll>	lm	lm	lm	lm	ll	ll	lm	ll	lm	lm	ll	lm	lm	ll	lm	lm	lm	lm	lm	lm	ll	ll	ll	lm	ll	lm	lm	ll	lm	ll	ll	ll	lm	ll	lm	ll	lm	lm	ll	ll	ll	ll	lm	lm
1	45.36	34.78	43.9	11.lm_ll_14449	<lmxll>	ll	ll	ll	ll	lm	lm	ll	lm	ll	ll	lm	ll	ll	lm	ll	ll	ll	ll	ll	ll	ll	lm	lm	ll	lm	ll	ll	lm	ll	lm	lm	lm	--	lm	ll	lm	ll	ll	lm	lm	lm	lm	ll	ll
1	45.36	34.78	43.9	11.hk_hk_11190	<hkxhk>	hk	hk	hh	hh	kk	hk	hh	hk	hk	hk	hk	hk	hh	kk	hk	hk	hh	hh	hh	hk	hh	hk	hk	hh	hk	hk	hh	hk	hh	--	kk	hk	hh	hk	hk	hk	hh	hh	kk	kk	kk	kk	hh	hk
1	45.36	36.84	44.4	11.lm_ll_17025	<lmxll>	ll	ll	ll	ll	lm	lm	ll	lm	ll	ll	lm	ll	ll	lm	ll	ll	ll	ll	ll	ll	ll	lm	lm	ll	lm	ll	ll	lm	ll	lm	lm	lm	ll	lm	ll	lm	ll	ll	lm	lm	lm	lm	ll	ll
1	45.36	36.84	45.42	11.lm_ll_10967	<lmxll>	ll	ll	--	ll	lm	lm	ll	lm	ll	ll	lm	ll	ll	lm	ll	--	ll	ll	ll	ll	ll	lm	lm	ll	lm	ll	ll	lm	ll	lm	lm	lm	ll	lm	ll	lm	ll	--	lm	lm	lm	lm	ll	ll
1	45.36	36.84	45.42	118.lm_ll_15229	<lmxll>	lm	lm	lm	lm	ll	ll	lm	ll	lm	lm	ll	lm	lm	ll	lm	lm	lm	lm	lm	lm	lm	ll	ll	lm	ll	lm	lm	ll	lm	ll	ll	ll	lm	ll	lm	ll	lm	lm	ll	ll	ll	ll	lm	lm
1	45.36	36.84	45.42	11.nn_np_21482	<nnxnp>	np	np	nn	nn	np	nn	nn	nn	np	np	nn	np	nn	np	np	np	nn	np	nn	np	nn	nn	nn	nn	nn	np	nn	nn	nn	np	np	nn	--	nn	np	nn	nn	nn	np	np	np	np	nn	np
1	45.36	37.86	45.42	10.lm_ll_15375	<lmxll>	lm	lm	lm	lm	ll	ll	lm	ll	lm	lm	ll	lm	lm	ll	lm	lm	lm	lm	lm	--	lm	ll	ll	lm	ll	--	lm	ll	lm	ll	ll	ll	ll	ll	lm	ll	lm	lm	ll	ll	ll	ll	lm	lm
1	45.36	37.86	45.42	10.nn_np_23216	<nnxnp>	nn	nn	np	np	nn	np	np	np	nn	nn	np	nn	np	nn	nn	nn	np	nn	np	nn	np	np	np	np	np	nn	np	np	np	nn	nn	np	np	np	nn	np	np	np	nn	nn	nn	nn	np	np
1	45.36	37.86	45.42	11.lm_ll_12720	<lmxll>	ll	ll	ll	ll	lm	lm	ll	lm	ll	ll	lm	ll	ll	lm	ll	ll	--	ll	ll	ll	ll	lm	lm	ll	lm	ll	ll	lm	ll	lm	lm	lm	ll	lm	ll	lm	ll	ll	lm	lm	lm	lm	ll	--
1	45.36	37.86	45.42	118.lm_ll_11940	<lmxll>	lm	lm	lm	lm	ll	ll	lm	ll	lm	lm	ll	lm	lm	ll	lm	lm	lm	lm	lm	lm	lm	ll	ll	lm	ll	lm	lm	ll	lm	ll	ll	ll	ll	ll	lm	ll	lm	lm	ll	ll	ll	ll	lm	lm
1	45.36	37.86	45.42	11.lm_ll_22709	<lmxll>	ll	ll	ll	ll	lm	lm	ll	lm	ll	ll	lm	ll	ll	lm	ll	ll	ll	ll	ll	ll	ll	lm	lm	ll	lm	ll	ll	lm	ll	lm	lm	lm	ll	lm	ll	lm	ll	ll	lm	lm	lm	lm	ll	ll
1	46.39	37.86	48.01	11.nn_np_26045	<nnxnp>	np	np	nn	nn	np	nn	nn	nn	np	np	nn	np	nn	np	np	np	nn	np	nn	np	nn	nn	nn	nn	nn	np	nn	nn	nn	np	np	nn	nn	nn	np	nn	nn	nn	np	np	np	np	nn	nn
1	46.39	37.86	48.01	11.lm_ll_20462	<lmxll>	ll	ll	ll	ll	lm	lm	ll	lm	ll	ll	lm	ll	ll	lm	ll	ll	ll	ll	ll	--	ll	lm	lm	--	lm	ll	ll	lm	ll	lm	lm	lm	ll	lm	ll	lm	ll	ll	lm	lm	lm	lm	ll	ll
1	46.39	37.86	48.01	10.nn_np_18300	<nnxnp>	nn	nn	np	np	nn	np	np	np	nn	nn	np	nn	np	nn	nn	nn	np	nn	np	nn	np	np	np	np	np	nn	np	np	np	nn	nn	np	np	np	nn	np	np	np	nn	nn	nn	nn	np	np
1	46.39	37.86	48.01	11.nn_np_32342	<nnxnp>	np	np	nn	nn	np	nn	nn	nn	np	np	nn	np	nn	np	np	np	nn	np	nn	np	nn	nn	nn	nn	nn	np	nn	nn	nn	np	np	nn	nn	nn	np	nn	nn	nn	np	np	np	np	nn	nn
1	46.39	37.86	48.01	118.lm_ll_20439	<lmxll>	lm	lm	lm	lm	ll	ll	lm	ll	lm	lm	ll	lm	lm	ll	lm	lm	--	lm	lm	lm	lm	ll	ll	lm	ll	lm	lm	ll	lm	ll	ll	ll	lm	ll	lm	ll	lm	lm	ll	ll	ll	ll	lm	lm
1	46.39	37.86	48.01	118.lm_ll_12307	<lmxll>	lm	lm	lm	lm	ll	ll	lm	ll	lm	lm	ll	lm	lm	ll	lm	lm	lm	lm	lm	lm	lm	ll	ll	lm	ll	lm	lm	ll	lm	ll	ll	ll	--	ll	lm	ll	lm	lm	ll	ll	ll	ll	lm	lm
1	46.39	37.86	48.52	118.lm_ll_15524	<lmxll>	lm	lm	lm	lm	ll	ll	lm	ll	lm	lm	ll	lm	lm	ll	lm	lm	lm	lm	lm	lm	lm	ll	ll	lm	ll	lm	lm	ll	lm	ll	ll	ll	lm	ll	lm	ll	lm	lm	ll	ll	ll	ll	lm	lm
1	46.39	37.86	48.52	10.nn_np_34000	<nnxnp>	nn	nn	np	np	nn	np	np	np	nn	nn	np	nn	np	nn	nn	nn	np	nn	np	nn	np	np	np	np	np	--	np	np	np	nn	--	np	np	np	nn	np	np	np	nn	nn	nn	nn	np	np
1	46.39	40.99	48.52	118.lm_ll_18356	<lmxll>	lm	lm	lm	lm	ll	ll	lm	ll	lm	lm	ll	lm	lm	ll	lm	lm	lm	lm	lm	lm	lm	ll	ll	lm	ll	lm	lm	ll	lm	ll	ll	ll	--	ll	lm	ll	lm	lm	ll	ll	ll	ll	lm	lm
1	46.39	40.99	48.52	118.lm_ll_12610	<lmxll>	lm	lm	lm	lm	ll	ll	lm	ll	lm	lm	ll	lm	lm	ll	lm	lm	lm	lm	lm	lm	lm	ll	ll	lm	ll	lm	lm	ll	lm	ll	ll	ll	lm	--	lm	ll	lm	lm	ll	ll	ll	--	lm	lm
1	46.39	40.99	48.52	11.lm_ll_25530	<lmxll>	--	ll	ll	ll	lm	lm	ll	lm	ll	ll	lm	ll	ll	lm	ll	ll	ll	ll	ll	ll	ll	lm	lm	ll	lm	ll	ll	lm	ll	lm	lm	lm	--	lm	ll	lm	ll	ll	lm	lm	lm	lm	ll	ll
1	46.39	40.99	48.52	105.lm_ll_4309	<lmxll>	ll	ll	ll	ll	lm	lm	ll	lm	ll	ll	lm	ll	ll	lm	ll	ll	ll	ll	ll	ll	ll	lm	lm	ll	lm	ll	ll	lm	--	lm	ll	lm	ll	lm	ll	lm	ll	ll	lm	lm	lm	lm	ll	ll
1	46.39	40.99	48.52	118.lm_ll_8019	<lmxll>	lm	lm	lm	lm	ll	ll	lm	ll	lm	lm	ll	lm	lm	ll	lm	lm	lm	lm	lm	lm	lm	ll	ll	lm	ll	lm	lm	ll	lm	ll	ll	ll	lm	ll	lm	ll	lm	lm	ll	ll	ll	ll	lm	lm
1	46.39	40.99	48.52	11.lm_ll_26678	<lmxll>	--	ll	ll	ll	lm	lm	ll	lm	ll	ll	lm	ll	ll	lm	ll	--	ll	ll	ll	ll	ll	lm	lm	ll	lm	ll	ll	lm	ll	lm	lm	lm	ll	lm	ll	lm	ll	ll	lm	lm	--	lm	ll	ll
1	46.39	40.99	48.52	11.lm_ll_2908	<lmxll>	ll	ll	ll	ll	lm	lm	ll	lm	ll	ll	lm	ll	ll	lm	ll	ll	ll	ll	ll	ll	ll	lm	lm	ll	lm	ll	ll	lm	ll	lm	lm	lm	--	lm	ll	lm	ll	ll	lm	lm	lm	lm	ll	ll
1	46.39	40.99	48.52	11.lm_ll_13179	<lmxll>	ll	ll	ll	ll	lm	lm	ll	lm	ll	ll	lm	ll	ll	lm	ll	ll	ll	ll	ll	ll	ll	lm	lm	ll	lm	ll	ll	lm	ll	lm	lm	lm	ll	lm	ll	lm	ll	ll	lm	lm	lm	lm	ll	ll
1	46.39	40.99	48.52	11.lm_ll_17740	<lmxll>	--	ll	ll	ll	lm	lm	ll	lm	ll	ll	lm	ll	ll	lm	ll	ll	ll	ll	ll	ll	ll	lm	lm	ll	lm	ll	ll	lm	--	lm	lm	lm	--	lm	ll	lm	ll	ll	lm	lm	lm	lm	ll	ll
1	46.39	40.99	48.52	118.lm_ll_15027	<lmxll>	--	lm	lm	lm	--	ll	lm	--	lm	lm	ll	lm	lm	ll	lm	lm	lm	lm	lm	lm	lm	ll	ll	lm	ll	lm	lm	ll	lm	ll	ll	ll	lm	ll	lm	ll	lm	lm	ll	ll	--	ll	lm	lm
1	46.39	40.99	48.52	11.lm_ll_26084	<lmxll>	ll	ll	ll	ll	lm	lm	ll	lm	ll	ll	lm	ll	ll	lm	ll	ll	ll	ll	ll	ll	ll	lm	lm	ll	lm	ll	ll	lm	ll	lm	lm	lm	lm	lm	ll	lm	ll	ll	lm	lm	lm	lm	ll	ll
1	46.39	40.99	48.52	11.lm_ll_17440	<lmxll>	ll	ll	ll	ll	lm	lm	ll	lm	ll	ll	lm	ll	ll	lm	ll	ll	ll	ll	ll	ll	ll	lm	lm	ll	lm	ll	ll	lm	ll	lm	lm	lm	ll	lm	ll	lm	ll	ll	lm	lm	lm	lm	ll	ll
1	46.39	40.99	48.52	11.lm_ll_1733	<lmxll>	ll	ll	ll	ll	lm	lm	ll	lm	ll	ll	lm	ll	ll	lm	ll	ll	ll	ll	ll	ll	ll	lm	lm	ll	lm	ll	ll	lm	ll	lm	lm	lm	ll	lm	ll	lm	ll	ll	lm	lm	lm	lm	ll	ll
1	46.39	40.99	48.52	11.lm_ll_24622	<lmxll>	ll	ll	ll	ll	lm	lm	ll	lm	ll	ll	lm	ll	ll	lm	ll	ll	ll	ll	ll	ll	ll	lm	lm	ll	lm	ll	ll	lm	ll	lm	lm	lm	ll	lm	ll	lm	ll	ll	lm	lm	lm	lm	ll	ll
1	46.39	40.99	48.52	118.lm_ll_18047	<lmxll>	lm	lm	lm	lm	ll	ll	lm	ll	lm	lm	ll	lm	lm	ll	lm	lm	lm	lm	lm	lm	lm	ll	ll	lm	ll	lm	lm	ll	lm	ll	ll	ll	lm	ll	lm	ll	lm	lm	ll	ll	ll	ll	lm	lm
1	46.39	40.99	48.52	105.lm_ll_19846	<lmxll>	ll	ll	ll	ll	lm	lm	ll	lm	ll	ll	lm	ll	--	lm	--	ll	ll	ll	ll	ll	ll	lm	lm	ll	lm	ll	ll	lm	ll	lm	lm	lm	--	lm	ll	lm	ll	ll	lm	lm	lm	lm	ll	ll
1	46.39	40.99	48.52	11.lm_ll_24816	<lmxll>	ll	ll	ll	ll	lm	lm	ll	lm	ll	ll	lm	ll	ll	lm	ll	ll	ll	ll	ll	ll	ll	lm	lm	ll	lm	ll	ll	lm	ll	lm	lm	lm	lm	lm	ll	lm	ll	ll	lm	lm	lm	lm	ll	ll
1	46.39	40.99	48.52	118.lm_ll_8893	<lmxll>	lm	lm	lm	lm	ll	ll	lm	ll	lm	lm	ll	lm	lm	ll	lm	lm	lm	lm	lm	lm	lm	ll	ll	lm	ll	lm	lm	ll	lm	ll	ll	ll	ll	ll	lm	ll	lm	lm	ll	ll	ll	ll	lm	lm
1	46.39	40.99	48.52	118.lm_ll_19949	<lmxll>	lm	lm	lm	lm	ll	ll	lm	ll	lm	lm	ll	lm	lm	ll	lm	lm	lm	lm	lm	lm	lm	ll	ll	lm	ll	lm	lm	ll	lm	ll	ll	ll	ll	ll	lm	ll	lm	lm	ll	ll	ll	ll	lm	lm
1	46.39	40.99	48.52	118.lm_ll_17824	<lmxll>	lm	lm	lm	lm	ll	ll	lm	ll	lm	lm	ll	lm	lm	ll	lm	lm	lm	lm	lm	lm	lm	ll	ll	lm	ll	lm	lm	ll	lm	--	ll	ll	lm	ll	lm	ll	lm	lm	ll	ll	ll	ll	lm	lm
1	46.39	40.99	48.52	11.lm_ll_1253	<lmxll>	ll	ll	ll	ll	lm	lm	ll	lm	ll	ll	lm	ll	ll	--	ll	ll	ll	ll	ll	ll	ll	lm	lm	ll	lm	ll	ll	lm	ll	lm	lm	lm	ll	lm	ll	lm	ll	ll	lm	lm	lm	lm	ll	ll
1	46.39	40.99	48.52	118.lm_ll_5256	<lmxll>	lm	lm	lm	lm	ll	ll	lm	--	lm	lm	--	lm	lm	ll	lm	lm	lm	lm	lm	lm	lm	ll	ll	lm	--	lm	lm	ll	lm	ll	ll	ll	lm	ll	lm	ll	lm	lm	ll	--	ll	ll	lm	lm
1	46.39	40.99	48.52	11.lm_ll_6395	<lmxll>	ll	ll	ll	ll	lm	lm	ll	lm	ll	ll	lm	ll	ll	lm	ll	ll	ll	ll	ll	ll	ll	lm	lm	ll	lm	ll	ll	lm	ll	lm	lm	lm	ll	lm	ll	lm	ll	ll	lm	lm	lm	lm	ll	ll
1	46.39	40.99	49.03	11.lm_ll_7721	<lmxll>	ll	ll	ll	ll	lm	lm	ll	lm	ll	ll	lm	ll	ll	lm	ll	ll	ll	ll	ll	ll	ll	lm	lm	ll	lm	ll	ll	lm	ll	lm	lm	lm	ll	lm	ll	lm	ll	ll	lm	lm	lm	lm	ll	ll
1	46.39	40.99	49.03	11.nn_np_18708	<nnxnp>	np	np	nn	nn	np	nn	nn	nn	np	np	nn	np	nn	np	np	np	nn	np	nn	np	nn	nn	nn	nn	nn	np	nn	nn	nn	np	np	nn	nn	nn	np	nn	nn	nn	np	np	np	nn	nn	nn
1	46.39	42.01	49.03	118.lm_ll_15691	<lmxll>	lm	lm	lm	lm	ll	ll	lm	ll	lm	lm	ll	lm	lm	--	lm	lm	lm	lm	lm	lm	lm	ll	ll	lm	ll	lm	lm	ll	lm	ll	ll	ll	ll	ll	lm	ll	lm	lm	ll	ll	ll	ll	lm	lm
1	47.41	42.01	49.03	11.nn_np_28553	<nnxnp>	np	np	nn	nn	np	nn	nn	nn	np	np	nn	np	nn	np	np	np	nn	--	nn	np	nn	nn	nn	nn	nn	np	nn	nn	nn	np	np	nn	nn	nn	np	nn	nn	nn	np	np	np	nn	nn	nn
1	47.41	42.01	49.03	11.nn_np_20013	<nnxnp>	np	np	nn	nn	np	nn	nn	nn	np	np	nn	np	nn	np	--	np	nn	--	nn	np	nn	nn	nn	nn	nn	np	nn	nn	nn	np	np	np	nn	nn	np	nn	nn	nn	np	np	np	nn	nn	--
1	47.41	42.01	49.03	11.nn_np_10535	<nnxnp>	np	np	nn	nn	np	nn	nn	nn	np	np	nn	np	nn	np	np	np	--	np	nn	np	nn	nn	nn	nn	nn	np	nn	nn	nn	np	np	nn	nn	nn	np	nn	nn	nn	np	np	np	nn	nn	nn
1	47.41	42.01	49.03	11.nn_np_31656	<nnxnp>	np	np	nn	nn	np	nn	nn	nn	np	np	nn	np	nn	np	np	np	nn	np	nn	np	nn	nn	--	nn	nn	np	nn	nn	nn	np	np	nn	nn	nn	np	nn	--	nn	np	np	np	nn	nn	nn
1	47.41	42.01	49.03	11.nn_np_27570	<nnxnp>	np	np	nn	nn	np	nn	nn	nn	np	np	nn	np	nn	np	np	np	nn	np	nn	np	nn	nn	nn	nn	nn	np	nn	nn	nn	np	np	nn	nn	nn	np	nn	nn	nn	np	np	np	nn	nn	nn
1	47.41	42.01	49.03	11.nn_np_28110	<nnxnp>	np	np	nn	nn	np	nn	nn	nn	np	np	nn	np	nn	np	np	np	nn	np	nn	np	nn	nn	nn	nn	nn	np	nn	nn	nn	np	np	nn	nn	nn	np	nn	nn	nn	np	np	np	nn	nn	nn
1	47.41	42.01	49.03	11.nn_np_13092	<nnxnp>	np	np	nn	nn	np	nn	nn	nn	np	np	nn	np	nn	np	np	np	nn	np	nn	np	nn	nn	nn	nn	nn	np	nn	nn	nn	np	np	nn	nn	nn	np	nn	nn	--	np	np	np	nn	nn	nn
1	47.41	42.01	49.03	11.nn_np_4788	<nnxnp>	np	np	nn	nn	np	nn	nn	nn	np	np	nn	np	nn	np	np	np	nn	np	nn	np	nn	nn	nn	nn	nn	np	nn	nn	--	np	np	np	nn	nn	np	nn	nn	nn	--	--	np	nn	nn	nn
1	47.41	42.01	49.03	11.nn_np_27814	<nnxnp>	np	np	nn	nn	np	nn	nn	nn	np	np	nn	np	nn	np	np	np	nn	np	nn	np	nn	nn	nn	nn	nn	np	nn	nn	nn	np	np	nn	nn	nn	np	nn	nn	nn	np	np	np	nn	nn	nn
1	47.41	42.01	49.03	11.lm_ll_13105	<lmxll>	ll	ll	ll	ll	lm	lm	ll	lm	ll	ll	lm	--	ll	lm	--	ll	ll	ll	ll	ll	ll	lm	ll	ll	lm	ll	ll	lm	ll	lm	lm	lm	ll	lm	ll	lm	ll	ll	--	lm	lm	lm	ll	ll
1	47.41	42.01	49.03	11.lm_ll_12564	<lmxll>	ll	ll	ll	ll	lm	lm	ll	lm	ll	ll	lm	ll	ll	lm	ll	ll	ll	ll	ll	ll	ll	lm	ll	ll	lm	ll	ll	lm	ll	lm	lm	lm	--	lm	ll	lm	ll	ll	lm	lm	lm	lm	ll	ll
1	47.41	42.01	49.03	11.lm_ll_10420	<lmxll>	ll	ll	--	ll	lm	lm	ll	lm	ll	ll	lm	ll	ll	lm	ll	ll	ll	ll	ll	ll	ll	lm	ll	ll	lm	ll	ll	lm	ll	lm	lm	lm	ll	lm	ll	--	ll	ll	lm	lm	lm	lm	ll	ll
1	47.41	42.01	49.03	11.nn_np_21185	<nnxnp>	np	np	nn	nn	np	nn	nn	nn	np	np	nn	np	nn	np	np	np	nn	np	nn	np	nn	nn	--	nn	nn	np	nn	nn	nn	np	np	nn	nn	nn	np	nn	nn	nn	np	np	np	nn	nn	nn
1	47.41	43.03	49.03	11.nn_np_24793	<nnxnp>	np	np	nn	nn	np	nn	nn	nn	np	np	nn	np	nn	np	np	np	nn	np	nn	np	nn	nn	nn	nn	nn	np	nn	nn	nn	np	np	nn	--	nn	np	nn	nn	nn	np	np	np	nn	nn	nn
1	47.41	43.03	49.03	11.lm_ll_25159	<lmxll>	ll	ll	ll	ll	lm	lm	ll	lm	ll	ll	lm	--	ll	lm	ll	ll	ll	ll	ll	ll	ll	lm	ll	ll	lm	ll	ll	lm	ll	lm	lm	lm	ll	lm	--	lm	ll	ll	lm	lm	lm	lm	ll	ll
1	47.41	43.03	49.03	11.lm_ll_18836	<lmxll>	ll	ll	ll	ll	lm	lm	ll	lm	ll	ll	lm	ll	ll	lm	ll	ll	ll	ll	ll	ll	ll	lm	ll	ll	lm	ll	ll	lm	ll	lm	lm	lm	ll	lm	ll	lm	ll	ll	lm	lm	lm	ll	ll	ll
1	47.41	43.03	49.03	118.lm_ll_8208	<lmxll>	lm	lm	lm	lm	ll	ll	lm	ll	lm	lm	ll	lm	lm	ll	lm	lm	lm	lm	lm	lm	lm	ll	lm	lm	ll	lm	lm	ll	lm	ll	ll	ll	lm	ll	lm	ll	lm	lm	ll	ll	ll	ll	lm	lm
1	47.41	43.03	49.03	118.lm_ll_19484	<lmxll>	lm	lm	lm	lm	ll	ll	lm	ll	lm	lm	ll	--	lm	ll	lm	lm	lm	lm	lm	lm	lm	ll	lm	lm	ll	lm	lm	ll	lm	ll	ll	ll	--	ll	lm	ll	lm	lm	ll	ll	ll	ll	lm	lm
1	47.41	43.03	49.03	11.lm_ll_24446	<lmxll>	ll	ll	ll	lm	lm	lm	ll	lm	ll	ll	lm	ll	ll	lm	ll	ll	ll	ll	ll	ll	ll	lm	ll	ll	lm	ll	ll	lm	--	lm	lm	lm	ll	lm	ll	lm	ll	ll	lm	lm	lm	lm	ll	ll
1	47.41	43.03	49.03	11.lm_ll_13183	<lmxll>	ll	ll	ll	ll	lm	lm	ll	lm	ll	ll	lm	ll	ll	lm	ll	ll	ll	ll	ll	ll	ll	lm	ll	ll	lm	ll	ll	lm	ll	lm	lm	lm	ll	lm	ll	lm	ll	ll	lm	lm	lm	lm	ll	ll
1	47.41	43.03	49.03	118.lm_ll_17131	<lmxll>	lm	lm	lm	lm	ll	ll	lm	ll	lm	lm	ll	lm	lm	ll	lm	lm	lm	lm	lm	lm	lm	ll	lm	lm	ll	lm	lm	ll	lm	ll	ll	ll	lm	ll	lm	ll	lm	lm	ll	ll	ll	ll	lm	lm
1	47.41	43.03	49.03	11.lm_ll_3820	<lmxll>	ll	ll	ll	ll	lm	lm	ll	lm	ll	ll	lm	ll	ll	lm	ll	ll	ll	ll	ll	ll	ll	lm	ll	ll	lm	ll	ll	lm	ll	lm	lm	lm	ll	lm	ll	lm	ll	ll	lm	lm	lm	lm	ll	ll
1	47.41	43.03	49.03	11.lm_ll_7494	<lmxll>	ll	ll	ll	ll	lm	lm	ll	lm	ll	ll	lm	ll	ll	lm	ll	ll	ll	ll	ll	ll	ll	lm	ll	ll	lm	ll	ll	lm	ll	lm	lm	lm	--	lm	ll	lm	ll	ll	lm	lm	lm	lm	ll	ll
1	47.41	43.03	49.03	11.lm_ll_6653	<lmxll>	ll	ll	ll	ll	lm	lm	ll	lm	--	--	lm	ll	ll	--	ll	--	ll	ll	ll	ll	ll	lm	ll	ll	lm	ll	ll	lm	ll	lm	lm	lm	--	lm	--	lm	ll	ll	lm	lm	lm	lm	ll	ll
1	47.41	43.03	49.03	11.lm_ll_16870	<lmxll>	ll	ll	ll	ll	lm	lm	ll	lm	ll	ll	lm	ll	ll	lm	ll	ll	ll	ll	ll	ll	ll	lm	ll	ll	lm	ll	ll	lm	ll	lm	lm	lm	ll	lm	ll	lm	ll	ll	lm	lm	lm	lm	ll	ll
1	47.41	43.03	49.03	11.lm_ll_715	<lmxll>	ll	ll	ll	ll	lm	lm	ll	ll	ll	ll	lm	ll	--	lm	ll	ll	ll	ll	ll	ll	ll	lm	ll	ll	lm	ll	ll	lm	ll	lm	lm	lm	--	lm	ll	lm	ll	ll	lm	lm	--	lm	ll	ll
1	47.41	43.03	49.03	11.lm_ll_7246	<lmxll>	ll	ll	ll	ll	lm	lm	ll	lm	ll	ll	lm	ll	ll	lm	ll	ll	ll	ll	ll	ll	ll	lm	ll	ll	lm	ll	ll	lm	ll	lm	lm	lm	ll	lm	ll	lm	ll	ll	lm	lm	lm	lm	ll	ll
1	47.41	43.03	49.03	11.lm_ll_26390	<lmxll>	ll	ll	ll	ll	lm	lm	ll	lm	ll	ll	lm	ll	ll	lm	ll	ll	ll	ll	ll	ll	ll	lm	ll	ll	lm	ll	ll	lm	ll	lm	lm	lm	--	lm	ll	lm	ll	ll	lm	lm	lm	lm	ll	ll
1	47.41	43.03	49.54	105.lm_ll_21043	<lmxll>	ll	ll	ll	ll	lm	lm	ll	lm	ll	ll	lm	ll	ll	lm	ll	ll	ll	ll	ll	ll	ll	lm	ll	ll	lm	ll	ll	lm	ll	lm	lm	lm	ll	lm	ll	lm	ll	ll	lm	lm	lm	lm	ll	ll
1	47.41	43.03	49.54	11.lm_ll_12300	<lmxll>	ll	ll	ll	ll	lm	lm	ll	lm	ll	ll	lm	ll	ll	lm	ll	ll	ll	ll	ll	ll	ll	lm	ll	--	lm	ll	ll	lm	ll	lm	lm	lm	ll	lm	ll	lm	ll	ll	lm	lm	lm	lm	ll	ll
1	47.41	43.03	49.54	11.lm_ll_2025	<lmxll>	ll	ll	ll	ll	lm	lm	--	lm	ll	ll	lm	ll	--	lm	--	ll	ll	ll	ll	ll	ll	lm	ll	ll	lm	ll	ll	lm	ll	lm	lm	lm	ll	lm	ll	lm	ll	ll	lm	lm	lm	lm	--	ll
1	47.41	43.03	49.54	11.lm_ll_14574	<lmxll>	ll	ll	ll	ll	lm	--	ll	lm	--	ll	lm	ll	ll	lm	ll	ll	ll	ll	ll	ll	ll	lm	ll	ll	lm	ll	ll	lm	ll	lm	lm	lm	ll	lm	ll	lm	ll	ll	lm	lm	lm	lm	ll	ll
1	47.41	43.03	49.54	105.lm_ll_21747	<lmxll>	ll	ll	ll	ll	lm	lm	ll	lm	ll	ll	lm	ll	ll	lm	ll	ll	ll	ll	ll	ll	ll	lm	ll	ll	lm	ll	--	lm	ll	lm	lm	lm	ll	lm	ll	lm	ll	ll	lm	lm	lm	lm	ll	ll
1	47.41	43.03	49.54	118.lm_ll_16845	<lmxll>	lm	lm	lm	lm	ll	ll	lm	ll	lm	lm	ll	lm	lm	ll	lm	lm	lm	lm	lm	lm	lm	ll	lm	lm	ll	lm	lm	ll	lm	ll	ll	ll	lm	ll	lm	ll	lm	lm	ll	ll	ll	ll	lm	lm
1	47.41	43.03	49.54	11.lm_ll_3188	<lmxll>	ll	ll	ll	ll	lm	lm	ll	lm	ll	ll	lm	ll	ll	lm	ll	ll	ll	ll	ll	ll	ll	lm	ll	lm	lm	ll	ll	lm	ll	lm	lm	lm	ll	lm	ll	lm	ll	ll	lm	lm	lm	lm	ll	ll
1	47.41	43.03	49.54	11.lm_ll_17590	<lmxll>	ll	ll	ll	ll	lm	lm	ll	lm	ll	ll	lm	ll	ll	lm	ll	ll	ll	ll	ll	ll	ll	lm	ll	--	lm	ll	ll	lm	ll	lm	lm	lm	ll	lm	--	lm	ll	ll	lm	lm	lm	lm	ll	ll
1	47.41	43.03	49.54	11.hk_hk_2990	<hkxhk>	kk	kk	hk	hk	hk	hh	hk	hh	kk	kk	hk	kk	hk	hk	--	kk	hk	kk	hk	kk	hk	hh	hk	hk	hh	kk	hk	hh	hk	hk	hk	hh	kk	hh	kk	hh	hk	hk	hk	hk	hk	hh	hk	hk
1	47.41	43.03	49.54	11.lm_ll_6183	<lmxll>	ll	ll	ll	ll	lm	lm	ll	lm	ll	ll	lm	ll	ll	lm	ll	ll	ll	ll	ll	ll	ll	lm	ll	ll	lm	ll	ll	lm	ll	lm	lm	lm	--	lm	ll	lm	ll	ll	lm	lm	lm	lm	ll	ll
1	47.41	43.03	49.54	11.lm_ll_9379	<lmxll>	ll	ll	ll	ll	lm	lm	ll	lm	ll	ll	lm	ll	ll	lm	ll	ll	ll	ll	ll	ll	ll	lm	ll	ll	lm	ll	ll	lm	ll	lm	lm	lm	ll	lm	ll	lm	ll	ll	lm	lm	lm	lm	ll	ll
1	47.41	43.03	49.54	11.lm_ll_12240	<lmxll>	ll	ll	ll	ll	lm	lm	ll	lm	ll	ll	lm	ll	ll	ll	ll	ll	ll	ll	ll	ll	ll	lm	ll	ll	lm	ll	ll	lm	ll	lm	lm	lm	ll	lm	ll	lm	ll	ll	lm	lm	lm	lm	ll	ll
1	47.41	43.03	50.04	11.hk_hk_11480	<hkxhk>	hk	hk	kk	kk	hh	hk	kk	hk	hk	hk	hk	hk	kk	hh	hk	hk	kk	hk	kk	hk	kk	hk	kk	kk	hk	hk	kk	hk	kk	hh	hh	hk	--	hk	hk	hk	kk	kk	hh	hh	hh	hk	kk	--
1	47.41	43.03	50.04	11.hk_hk_2710	<hkxhk>	hh	hk	hh	hh	kk	hk	hh	hk	hk	hk	hk	hk	hh	--	hk	hk	hh	hk	hh	hk	hh	hk	hh	hh	hk	hk	hh	hk	hh	kk	--	hk	hk	hk	hk	hk	hh	--	kk	kk	kk	hk	hh	hh
1	47.41	45.09	50.04	118.lm_ll_15834	<lmxll>	lm	lm	lm	lm	ll	ll	lm	ll	lm	lm	ll	lm	lm	ll	lm	lm	lm	lm	lm	lm	lm	ll	lm	lm	ll	lm	lm	ll	lm	ll	ll	ll	--	ll	lm	ll	lm	lm	ll	ll	ll	ll	lm	lm
1	47.41	45.09	50.04	11.lm_ll_8874	<lmxll>	ll	ll	ll	ll	ll	lm	ll	lm	ll	ll	lm	ll	ll	--	ll	ll	ll	ll	ll	ll	ll	lm	ll	ll	lm	ll	ll	lm	ll	lm	lm	lm	--	lm	ll	lm	ll	ll	lm	lm	lm	lm	ll	ll
1	47.41	45.09	50.04	11.lm_ll_11758	<lmxll>	ll	ll	ll	ll	lm	lm	--	lm	ll	ll	lm	ll	ll	lm	ll	ll	ll	ll	ll	ll	ll	lm	ll	ll	lm	ll	ll	lm	ll	lm	lm	lm	ll	lm	ll	lm	ll	ll	--	lm	lm	lm	ll	ll
1	47.41	45.09	50.04	10.nn_np_21697	<nnxnp>	nn	nn	np	np	nn	np	np	np	nn	nn	np	nn	np	nn	nn	nn	np	nn	np	nn	np	np	np	np	np	nn	np	np	np	nn	nn	np	nn	np	nn	np	np	np	nn	nn	nn	np	np	np
1	47.41	45.09	50.04	11.lm_ll_23069	<lmxll>	ll	ll	ll	ll	lm	lm	ll	lm	ll	ll	lm	ll	ll	lm	ll	ll	ll	ll	ll	ll	ll	lm	ll	ll	lm	ll	ll	lm	ll	lm	lm	lm	ll	lm	ll	lm	ll	ll	lm	lm	lm	lm	ll	ll
1	47.41	45.09	50.04	11.lm_ll_19113	<lmxll>	ll	ll	ll	ll	--	lm	ll	lm	ll	ll	lm	ll	ll	lm	ll	ll	ll	ll	ll	ll	ll	lm	ll	ll	lm	ll	ll	lm	ll	lm	lm	lm	ll	lm	ll	lm	ll	--	lm	lm	lm	lm	ll	--
1	47.41	45.09	50.04	11.lm_ll_19682	<lmxll>	ll	ll	ll	ll	lm	lm	ll	lm	ll	ll	lm	ll	ll	lm	ll	ll	ll	ll	ll	ll	ll	lm	ll	ll	lm	ll	ll	lm	ll	lm	lm	lm	ll	lm	ll	lm	ll	ll	lm	lm	lm	lm	ll	ll
1	47.41	45.09	50.04	118.lm_ll_22251	<lmxll>	lm	lm	lm	lm	ll	ll	lm	ll	lm	lm	ll	lm	lm	ll	lm	lm	lm	lm	lm	lm	lm	ll	lm	lm	ll	lm	lm	ll	lm	ll	ll	ll	--	ll	lm	ll	lm	lm	ll	ll	ll	ll	lm	lm
1	47.41	45.09	50.04	10.nn_np_17313	<nnxnp>	nn	nn	np	np	nn	np	np	np	nn	nn	np	nn	np	nn	nn	nn	np	nn	np	nn	np	np	np	np	np	--	np	np	np	nn	nn	np	--	np	--	np	np	np	nn	--	nn	np	np	np
1	47.41	45.09	50.04	11.hk_hk_4300	<hkxhk>	hk	hk	kk	kk	hh	hk	--	hk	hk	hk	hk	hk	kk	hh	hk	hk	hk	hk	kk	hk	kk	hk	--	--	hk	hk	kk	hk	kk	hh	hh	hk	hk	hk	hk	hk	kk	kk	hh	hh	hh	hk	kk	kk
1	49.47	45.09	50.04	11.lm_ll_14493	<lmxll>	ll	ll	ll	ll	lm	lm	ll	lm	ll	ll	lm	ll	ll	lm	ll	ll	ll	lm	ll	ll	ll	lm	ll	ll	lm	ll	ll	lm	ll	lm	lm	lm	--	lm	ll	lm	ll	lm	lm	lm	lm	lm	ll	ll
1	49.47	45.09	50.04	11.lm_ll_10680	<lmxll>	ll	ll	ll	ll	lm	lm	ll	lm	ll	ll	lm	ll	ll	lm	ll	ll	ll	--	ll	ll	ll	lm	ll	ll	lm	--	ll	lm	ll	lm	lm	lm	--	lm	ll	lm	ll	lm	lm	lm	lm	lm	ll	ll
1	49.47	45.09	50.04	118.lm_ll_21315	<lmxll>	lm	lm	lm	lm	ll	ll	lm	ll	lm	lm	ll	lm	lm	ll	lm	lm	lm	ll	lm	lm	lm	ll	lm	lm	ll	lm	lm	ll	lm	ll	ll	ll	lm	--	lm	ll	lm	ll	ll	ll	ll	ll	lm	lm
1	49.47	45.09	50.04	10.nn_np_25869	<nnxnp>	nn	nn	np	np	nn	np	nn	np	nn	nn	np	nn	np	nn	nn	nn	np	nn	np	nn	np	np	np	np	np	nn	np	np	np	nn	nn	np	nn	np	nn	np	np	np	nn	nn	nn	np	--	np
1	49.47	45.09	50.04	118.lm_ll_24177	<lmxll>	lm	lm	lm	lm	ll	ll	lm	ll	lm	lm	ll	lm	--	ll	lm	lm	lm	ll	lm	lm	lm	ll	lm	lm	ll	lm	lm	ll	lm	ll	ll	--	lm	ll	lm	ll	lm	ll	ll	ll	ll	ll	lm	lm
1	49.47	45.09	50.04	10.nn_np_32790	<nnxnp>	nn	nn	np	np	nn	np	np	np	nn	nn	np	nn	np	nn	nn	nn	np	nn	np	nn	np	np	np	np	np	nn	np	np	np	nn	nn	np	nn	np	nn	np	np	np	nn	nn	nn	np	np	np
1	49.47	49.31	50.04	11.lm_ll_27032	<lmxll>	ll	ll	ll	ll	lm	lm	ll	lm	ll	ll	lm	ll	ll	lm	ll	ll	ll	lm	ll	ll	ll	lm	ll	ll	lm	ll	ll	lm	ll	lm	lm	lm	ll	lm	ll	ll	ll	lm	lm	lm	lm	lm	ll	ll
1	49.47	49.31	50.04	11.lm_ll_8124	<lmxll>	ll	ll	--	ll	lm	lm	ll	lm	ll	ll	lm	ll	ll	lm	ll	ll	ll	lm	ll	ll	ll	lm	ll	ll	lm	ll	ll	lm	ll	lm	lm	lm	ll	lm	ll	lm	ll	lm	lm	lm	lm	lm	ll	ll
1	49.47	49.31	50.04	11.lm_ll_16882	<lmxll>	ll	ll	ll	ll	lm	lm	ll	lm	ll	ll	lm	ll	ll	lm	ll	ll	ll	lm	ll	lm	ll	lm	ll	ll	lm	ll	ll	lm	ll	lm	lm	lm	--	lm	ll	lm	ll	lm	lm	lm	lm	lm	ll	ll
1	49.47	49.31	50.04	105.lm_ll_8027	<lmxll>	ll	ll	ll	ll	lm	lm	ll	lm	ll	ll	lm	ll	ll	lm	ll	ll	ll	lm	ll	ll	ll	lm	ll	ll	lm	ll	ll	lm	ll	lm	lm	lm	--	lm	ll	ll	ll	--	lm	lm	lm	lm	ll	ll
1	49.47	49.31	50.04	11.lm_ll_16682	<lmxll>	ll	ll	ll	ll	lm	lm	ll	lm	ll	ll	lm	ll	ll	lm	ll	ll	ll	lm	ll	ll	ll	lm	ll	ll	lm	ll	ll	ll	ll	lm	lm	lm	--	lm	ll	lm	ll	lm	lm	lm	lm	lm	ll	ll
1	49.47	49.31	50.04	11.lm_ll_20697	<lmxll>	ll	ll	ll	ll	lm	lm	ll	lm	ll	ll	lm	ll	ll	lm	ll	ll	ll	lm	ll	ll	ll	lm	ll	ll	lm	ll	ll	lm	ll	lm	lm	lm	ll	lm	ll	lm	ll	lm	lm	lm	lm	lm	--	ll
1	49.47	49.31	50.04	118.lm_ll_13885	<lmxll>	lm	lm	lm	lm	ll	ll	lm	ll	lm	lm	ll	lm	lm	ll	lm	lm	lm	ll	lm	lm	lm	ll	lm	lm	ll	lm	lm	ll	lm	ll	ll	ll	--	ll	lm	ll	lm	ll	ll	ll	ll	--	lm	lm
1	49.47	49.31	50.04	11.lm_ll_20123	<lmxll>	ll	ll	ll	ll	lm	lm	ll	lm	ll	ll	lm	ll	ll	lm	ll	ll	ll	lm	ll	ll	ll	lm	ll	ll	lm	ll	ll	ll	ll	lm	lm	lm	ll	lm	ll	lm	ll	lm	lm	lm	lm	lm	ll	ll
1	49.47	49.31	50.04	118.lm_ll_22562	<lmxll>	lm	lm	lm	lm	ll	ll	lm	ll	lm	lm	ll	lm	lm	--	lm	lm	lm	ll	lm	--	lm	ll	lm	lm	ll	lm	lm	ll	lm	ll	ll	ll	lm	ll	lm	ll	lm	ll	lm	ll	ll	ll	lm	lm
1	49.47	49.31	50.04	11.lm_ll_24691	<lmxll>	ll	ll	ll	ll	lm	lm	ll	lm	ll	ll	lm	ll	ll	lm	ll	--	ll	lm	ll	ll	ll	lm	ll	ll	lm	ll	ll	lm	ll	lm	lm	lm	ll	lm	--	lm	ll	lm	lm	lm	lm	lm	ll	ll
1	49.47	49.31	50.04	11.lm_ll_20892	<lmxll>	ll	ll	ll	ll	lm	lm	ll	lm	ll	ll	lm	ll	ll	lm	ll	ll	ll	lm	ll	ll	ll	lm	ll	ll	lm	ll	ll	lm	ll	lm	lm	lm	ll	lm	ll	lm	ll	lm	lm	lm	lm	lm	ll	ll
1	49.47	49.31	50.04	11.lm_ll_12358	<lmxll>	ll	ll	ll	ll	lm	lm	ll	lm	ll	ll	lm	ll	ll	lm	ll	ll	ll	lm	ll	ll	ll	lm	ll	ll	lm	ll	ll	lm	ll	lm	lm	lm	ll	lm	ll	lm	ll	lm	lm	lm	lm	lm	ll	ll
1	49.47	49.31	50.04	11.lm_ll_15609	<lmxll>	ll	ll	ll	ll	lm	lm	ll	lm	ll	ll	lm	ll	ll	lm	ll	ll	ll	lm	ll	ll	--	lm	ll	ll	lm	ll	ll	lm	ll	lm	lm	lm	ll	lm	ll	ll	ll	lm	lm	lm	lm	lm	ll	ll
1	49.47	49.31	50.04	118.lm_ll_12451	<lmxll>	lm	lm	lm	lm	ll	ll	lm	ll	lm	lm	ll	lm	lm	ll	lm	lm	lm	ll	lm	lm	lm	ll	lm	lm	ll	lm	lm	ll	lm	ll	ll	ll	lm	ll	lm	ll	lm	ll	ll	ll	ll	ll	lm	lm
1	49.47	49.31	50.04	11.lm_ll_13199	<lmxll>	ll	ll	ll	ll	lm	lm	ll	lm	ll	ll	lm	ll	ll	lm	ll	ll	ll	lm	ll	ll	ll	lm	ll	ll	lm	ll	ll	lm	ll	lm	lm	lm	ll	lm	ll	lm	ll	lm	lm	lm	lm	lm	ll	ll
1	49.47	49.31	50.04	11.lm_ll_761	<lmxll>	ll	ll	ll	ll	lm	lm	ll	lm	ll	--	lm	ll	ll	--	ll	ll	ll	lm	ll	ll	ll	lm	ll	ll	lm	ll	ll	lm	ll	lm	lm	lm	ll	lm	ll	lm	ll	lm	lm	lm	lm	lm	ll	ll
1	49.47	49.31	50.55	11.lm_ll_9467	<lmxll>	ll	ll	ll	ll	lm	lm	ll	lm	ll	ll	lm	ll	ll	lm	ll	ll	ll	lm	ll	ll	ll	lm	ll	ll	lm	ll	ll	lm	ll	lm	lm	lm	ll	lm	ll	lm	ll	lm	lm	lm	lm	lm	ll	ll
1	49.47	49.31	50.55	33.lm_ll_23845	<lmxll>	lm	lm	lm	lm	ll	ll	lm	ll	lm	lm	ll	lm	lm	ll	lm	lm	lm	ll	lm	lm	lm	ll	lm	lm	ll	lm	lm	ll	lm	ll	ll	ll	--	ll	lm	ll	lm	ll	ll	ll	ll	ll	lm	lm
1	49.47	49.31	50.55	11.lm_ll_4110	<lmxll>	ll	ll	ll	ll	lm	lm	ll	lm	ll	ll	lm	ll	ll	lm	ll	ll	ll	lm	ll	ll	ll	--	ll	ll	lm	ll	ll	lm	ll	lm	lm	lm	ll	lm	ll	lm	ll	lm	lm	lm	lm	lm	ll	ll
1	49.47	49.31	50.55	11.lm_ll_12158	<lmxll>	ll	ll	ll	ll	lm	lm	ll	lm	ll	ll	lm	ll	ll	lm	ll	ll	ll	lm	ll	ll	ll	lm	ll	ll	lm	ll	ll	lm	ll	lm	lm	lm	ll	lm	ll	lm	ll	lm	lm	lm	lm	lm	ll	ll
1	49.47	49.31	50.55	118.lm_ll_11857	<lmxll>	lm	lm	lm	lm	ll	ll	lm	--	lm	lm	ll	lm	lm	ll	lm	lm	lm	ll	lm	lm	lm	ll	lm	lm	ll	lm	lm	ll	lm	ll	ll	ll	lm	ll	lm	ll	lm	ll	--	ll	ll	ll	lm	lm
1	49.47	49.31	50.55	118.lm_ll_23146	<lmxll>	lm	lm	lm	lm	ll	ll	lm	ll	lm	lm	ll	lm	lm	ll	lm	lm	lm	ll	lm	lm	lm	ll	lm	lm	ll	lm	lm	ll	lm	ll	ll	ll	lm	ll	lm	ll	lm	ll	ll	ll	ll	ll	lm	lm
1	49.47	49.31	50.55	11.lm_ll_20379	<lmxll>	ll	ll	ll	ll	lm	lm	ll	lm	ll	ll	lm	ll	ll	lm	ll	ll	ll	lm	ll	ll	ll	lm	ll	ll	lm	ll	ll	lm	ll	lm	lm	lm	ll	lm	ll	lm	ll	lm	lm	lm	lm	lm	ll	ll
1	49.47	49.31	50.55	118.lm_ll_4774	<lmxll>	lm	lm	lm	lm	ll	ll	lm	--	lm	lm	ll	lm	lm	ll	lm	lm	lm	ll	lm	lm	lm	ll	lm	lm	ll	lm	lm	ll	--	ll	ll	ll	--	ll	lm	ll	lm	ll	ll	ll	ll	ll	lm	lm
1	49.47	49.31	51.57	11.lm_ll_23974	<lmxll>	ll	ll	ll	ll	lm	lm	ll	lm	ll	ll	lm	ll	ll	lm	ll	ll	ll	lm	ll	ll	ll	lm	ll	ll	lm	ll	ll	lm	ll	lm	lm	lm	ll	lm	ll	lm	ll	lm	lm	lm	lm	lm	ll	ll
1	49.47	49.31	52.08	11.lm_ll_13033	<lmxll>	ll	ll	ll	ll	lm	lm	ll	lm	ll	ll	lm	ll	ll	lm	ll	ll	ll	lm	lm	ll	ll	lm	ll	ll	lm	ll	ll	lm	ll	lm	lm	lm	ll	lm	ll	lm	ll	lm	lm	lm	lm	lm	ll	ll
1	49.47	49.31	53.1	118.lm_ll_21421	<lmxll>	lm	lm	lm	lm	ll	ll	lm	ll	lm	lm	ll	lm	lm	ll	lm	lm	lm	ll	lm	lm	lm	ll	lm	lm	ll	lm	lm	ll	lm	ll	ll	ll	--	ll	lm	ll	lm	ll	ll	ll	ll	ll	lm	lm
1	49.47	49.31	53.1	11.lm_ll_25521	<lmxll>	ll	ll	ll	ll	lm	lm	ll	lm	ll	ll	lm	--	ll	lm	ll	ll	ll	lm	ll	ll	ll	lm	ll	ll	lm	ll	ll	lm	ll	lm	lm	lm	ll	lm	ll	lm	ll	lm	lm	lm	lm	lm	ll	ll
1	49.47	49.31	53.1	11.lm_ll_7473	<lmxll>	ll	ll	ll	ll	lm	lm	ll	lm	ll	ll	lm	ll	ll	ll	ll	ll	ll	lm	ll	ll	ll	lm	ll	ll	lm	ll	ll	lm	ll	lm	lm	lm	--	lm	ll	lm	lm	lm	lm	lm	lm	lm	ll	ll
1	49.47	49.31	53.1	11.lm_ll_12521	<lmxll>	ll	ll	ll	ll	lm	lm	ll	lm	ll	ll	lm	ll	ll	lm	ll	ll	ll	lm	ll	ll	ll	lm	ll	ll	lm	ll	ll	lm	ll	lm	lm	lm	ll	lm	ll	lm	ll	lm	lm	lm	lm	lm	ll	ll
1	49.47	49.31	53.1	11.lm_ll_22567	<lmxll>	ll	ll	ll	ll	lm	lm	ll	lm	ll	ll	lm	ll	ll	ll	ll	ll	ll	lm	ll	ll	ll	lm	ll	ll	lm	ll	ll	lm	ll	lm	lm	lm	ll	lm	ll	lm	ll	lm	lm	lm	lm	lm	ll	ll
1	49.47	49.31	53.1	118.lm_ll_17501	<lmxll>	lm	lm	lm	lm	ll	ll	lm	ll	lm	lm	ll	lm	lm	ll	lm	lm	lm	ll	lm	lm	lm	ll	lm	lm	ll	lm	lm	ll	lm	ll	ll	ll	--	ll	lm	ll	lm	ll	ll	ll	ll	ll	lm	lm
1	49.47	49.31	53.1	11.lm_ll_17699	<lmxll>	ll	ll	ll	ll	lm	lm	ll	lm	ll	ll	lm	ll	ll	lm	ll	ll	ll	lm	ll	ll	--	lm	ll	ll	lm	ll	ll	lm	ll	lm	lm	lm	ll	lm	ll	lm	ll	lm	lm	lm	lm	lm	--	ll
1	49.47	49.31	53.1	11.lm_ll_9692	<lmxll>	ll	ll	ll	ll	lm	lm	ll	lm	ll	ll	lm	ll	ll	lm	ll	ll	ll	lm	ll	--	ll	lm	ll	ll	lm	ll	ll	lm	ll	lm	lm	lm	ll	lm	ll	lm	ll	lm	lm	lm	lm	lm	ll	ll
1	49.47	49.31	53.1	11.lm_ll_13988	<lmxll>	ll	ll	ll	ll	lm	lm	ll	lm	ll	ll	lm	ll	ll	lm	ll	ll	ll	lm	ll	ll	ll	lm	ll	ll	lm	ll	ll	lm	ll	lm	lm	lm	ll	lm	ll	lm	ll	lm	lm	lm	lm	lm	ll	lm
1	49.47	49.31	53.1	11.lm_ll_23762	<lmxll>	ll	ll	ll	ll	lm	lm	ll	lm	ll	ll	lm	ll	ll	lm	ll	ll	ll	lm	ll	ll	ll	lm	ll	ll	lm	ll	ll	lm	ll	lm	lm	lm	ll	lm	ll	lm	ll	lm	lm	lm	lm	lm	ll	ll
1	49.47	49.31	53.1	11.lm_ll_20986	<lmxll>	ll	ll	ll	ll	lm	lm	ll	lm	ll	ll	lm	ll	ll	lm	ll	--	ll	lm	ll	ll	ll	lm	ll	ll	lm	ll	ll	lm	ll	lm	lm	lm	ll	lm	ll	lm	ll	lm	lm	lm	lm	lm	ll	ll
1	49.47	49.31	53.1	11.lm_ll_9080	<lmxll>	ll	ll	ll	ll	lm	lm	ll	lm	ll	ll	lm	ll	ll	lm	ll	ll	ll	lm	ll	ll	ll	lm	ll	ll	lm	ll	ll	lm	ll	lm	lm	lm	ll	lm	ll	lm	ll	lm	lm	lm	lm	lm	ll	ll
1	49.47	49.31	53.1	11.lm_ll_5608	<lmxll>	ll	ll	ll	ll	lm	lm	ll	lm	ll	ll	lm	ll	ll	lm	ll	ll	ll	ll	ll	ll	ll	lm	ll	ll	lm	ll	ll	lm	ll	lm	lm	lm	--	lm	ll	lm	ll	lm	lm	lm	lm	lm	ll	ll
1	49.47	49.31	53.1	11.lm_ll_23474	<lmxll>	ll	ll	ll	ll	lm	lm	ll	lm	ll	ll	lm	ll	ll	lm	ll	ll	ll	lm	ll	ll	ll	lm	ll	ll	lm	ll	ll	lm	ll	lm	lm	lm	ll	lm	ll	lm	ll	lm	lm	lm	lm	lm	ll	ll
1	49.47	49.31	53.1	11.lm_ll_11420	<lmxll>	ll	ll	ll	ll	lm	lm	ll	lm	ll	ll	lm	lm	ll	lm	ll	ll	ll	lm	ll	ll	ll	lm	ll	ll	lm	ll	ll	lm	ll	lm	lm	lm	ll	lm	ll	lm	ll	lm	lm	lm	lm	lm	ll	ll
1	49.47	49.31	53.1	11.lm_ll_13059	<lmxll>	ll	ll	ll	ll	lm	lm	ll	lm	ll	ll	lm	ll	ll	lm	ll	ll	ll	lm	ll	ll	ll	lm	ll	ll	lm	ll	ll	lm	ll	lm	lm	lm	--	lm	ll	lm	ll	lm	lm	lm	lm	lm	ll	ll
1	49.47	49.31	53.1	118.lm_ll_363	<lmxll>	lm	lm	lm	lm	ll	ll	lm	ll	lm	lm	ll	lm	lm	ll	lm	lm	lm	ll	lm	lm	lm	ll	lm	lm	ll	lm	lm	ll	lm	ll	ll	ll	lm	--	lm	ll	lm	ll	ll	ll	ll	ll	lm	lm
1	49.47	49.31	53.1	118.lm_ll_20980	<lmxll>	lm	lm	lm	lm	ll	ll	lm	ll	lm	lm	ll	lm	lm	ll	lm	ll	lm	ll	lm	lm	lm	ll	lm	lm	ll	lm	lm	ll	lm	ll	ll	ll	lm	ll	lm	ll	lm	ll	ll	ll	--	ll	lm	lm
1	49.47	49.31	53.1	11.lm_ll_25034	<lmxll>	ll	ll	ll	ll	lm	lm	ll	lm	ll	ll	lm	ll	ll	lm	ll	ll	ll	lm	ll	ll	ll	lm	--	ll	lm	ll	ll	lm	ll	lm	lm	lm	ll	lm	ll	lm	ll	lm	lm	lm	lm	lm	ll	ll
1	49.47	49.31	53.1	11.nn_np_25985	<nnxnp>	np	np	nn	nn	np	nn	nn	nn	np	np	nn	np	nn	np	np	--	nn	np	nn	np	nn	np	nn	nn	nn	np	nn	nn	nn	np	np	nn	--	nn	np	nn	nn	nn	np	np	np	nn	nn	nn
1	49.47	49.31	53.1	11.lm_ll_2991	<lmxll>	ll	ll	ll	ll	lm	lm	ll	lm	ll	ll	lm	--	ll	lm	ll	ll	ll	lm	ll	ll	ll	lm	ll	ll	lm	ll	ll	lm	ll	lm	lm	lm	ll	lm	ll	lm	ll	lm	lm	lm	lm	lm	ll	ll
1	49.47	49.31	53.1	11.lm_ll_19927	<lmxll>	ll	ll	ll	ll	lm	lm	ll	lm	ll	ll	lm	ll	ll	lm	ll	ll	ll	lm	ll	ll	ll	lm	ll	lm	lm	ll	ll	lm	ll	lm	--	lm	ll	lm	ll	lm	ll	lm	lm	lm	lm	lm	ll	ll
1	49.47	49.31	53.1	11.nn_np_10502	<nnxnp>	np	np	nn	nn	np	nn	nn	nn	np	np	nn	np	nn	np	np	np	--	np	nn	np	nn	np	nn	nn	nn	np	nn	nn	nn	np	np	nn	--	nn	np	nn	nn	nn	np	np	np	nn	nn	nn
1	49.47	49.31	53.1	11.nn_np_14918	<nnxnp>	np	np	nn	nn	np	nn	nn	nn	np	np	nn	np	nn	np	np	np	nn	np	nn	np	nn	np	nn	nn	nn	np	nn	nn	nn	np	np	nn	--	nn	np	nn	nn	nn	np	np	np	nn	nn	nn
1	49.47	49.31	53.1	11.lm_ll_3768	<lmxll>	ll	ll	ll	ll	lm	lm	ll	lm	ll	ll	lm	ll	ll	lm	--	ll	ll	lm	ll	ll	ll	lm	ll	ll	lm	ll	ll	lm	ll	lm	lm	lm	ll	lm	ll	lm	ll	lm	lm	lm	lm	lm	ll	ll
1	49.47	49.31	53.1	11.lm_ll_6771	<lmxll>	ll	ll	ll	ll	lm	lm	ll	lm	ll	ll	lm	ll	ll	lm	ll	ll	ll	lm	ll	ll	ll	lm	ll	ll	lm	ll	ll	lm	ll	lm	lm	lm	ll	lm	ll	lm	ll	lm	lm	lm	lm	lm	ll	ll
1	49.47	49.31	53.1	11.nn_np_17865	<nnxnp>	np	np	nn	nn	np	nn	nn	nn	np	np	nn	np	nn	np	np	np	nn	np	nn	np	nn	np	nn	nn	nn	np	nn	nn	nn	np	np	nn	--	nn	np	nn	nn	nn	np	np	np	nn	nn	nn
1	49.47	49.31	53.1	11.nn_np_26418	<nnxnp>	np	np	nn	nn	np	nn	nn	nn	np	np	nn	np	nn	np	np	np	nn	np	nn	np	nn	np	nn	nn	nn	np	nn	nn	nn	np	np	nn	--	nn	np	nn	nn	nn	np	--	np	nn	nn	nn
1	49.47	49.31	53.1	11.nn_np_14194	<nnxnp>	np	np	nn	nn	np	nn	nn	nn	np	np	nn	np	nn	nn	np	np	nn	np	nn	--	nn	np	nn	nn	nn	np	nn	nn	nn	np	np	nn	--	nn	np	nn	nn	nn	np	np	np	nn	nn	nn
1	49.47	49.31	53.1	11.nn_np_32291	<nnxnp>	np	np	nn	nn	--	nn	nn	nn	np	np	nn	np	nn	np	np	np	nn	np	nn	np	nn	np	nn	nn	nn	np	nn	nn	nn	np	np	nn	--	nn	np	nn	nn	nn	np	np	np	nn	nn	nn
1	49.47	49.31	53.1	11.nn_np_28587	<nnxnp>	np	np	nn	nn	np	nn	nn	nn	np	np	nn	np	nn	np	np	np	nn	np	nn	np	nn	np	nn	nn	nn	np	nn	nn	nn	np	np	nn	nn	nn	np	nn	nn	nn	np	np	np	nn	nn	nn
1	49.47	49.31	53.1	11.nn_np_28104	<nnxnp>	np	np	nn	nn	np	nn	nn	nn	np	np	nn	np	nn	np	np	np	nn	np	nn	np	nn	np	nn	nn	nn	np	nn	nn	nn	np	np	nn	np	nn	np	nn	nn	nn	np	np	np	nn	nn	nn
1	49.47	49.31	53.1	11.nn_np_15753	<nnxnp>	np	np	nn	nn	np	nn	nn	nn	np	np	nn	np	nn	np	np	np	nn	np	nn	--	nn	np	nn	nn	nn	np	nn	nn	nn	np	np	nn	np	nn	np	nn	nn	nn	np	np	np	nn	--	nn
1	49.47	49.31	53.1	11.nn_np_10196	<nnxnp>	np	np	nn	nn	np	nn	nn	nn	np	np	nn	np	nn	np	np	np	nn	np	nn	np	nn	np	nn	nn	nn	np	nn	nn	nn	np	np	nn	--	nn	np	nn	nn	nn	np	np	np	nn	nn	nn
1	49.47	49.31	53.1	11.nn_np_25411	<nnxnp>	np	np	nn	nn	np	nn	nn	nn	np	np	nn	np	nn	np	np	np	nn	np	nn	np	nn	np	nn	nn	nn	np	nn	nn	nn	np	np	nn	np	nn	np	nn	nn	nn	np	np	np	nn	nn	nn
1	49.47	49.31	53.1	11.nn_np_26632	<nnxnp>	np	np	nn	nn	np	nn	nn	nn	np	np	nn	np	nn	np	np	np	nn	np	nn	np	nn	np	nn	nn	nn	np	nn	nn	nn	np	np	nn	np	--	np	nn	nn	nn	np	np	np	nn	nn	nn
1	49.47	49.31	53.1	10.nn_np_31055	<nnxnp>	nn	nn	np	np	nn	np	np	np	nn	nn	np	nn	np	nn	nn	nn	np	nn	np	nn	--	nn	np	np	np	nn	np	np	np	nn	nn	np	nn	np	nn	np	np	np	nn	nn	nn	np	np	np
1	49.47	49.31	53.1	11.nn_np_11774	<nnxnp>	np	np	nn	nn	np	nn	nn	nn	np	np	nn	np	nn	np	np	np	nn	np	nn	np	nn	np	nn	nn	nn	np	nn	nn	nn	np	np	nn	np	nn	--	nn	nn	nn	np	--	np	nn	nn	nn
1	49.47	49.31	53.1	10.nn_np_21046	<nnxnp>	nn	nn	np	np	nn	np	np	np	nn	nn	np	nn	np	nn	nn	nn	np	nn	np	nn	np	nn	np	np	np	nn	np	np	np	nn	nn	np	nn	np	--	np	np	np	nn	nn	nn	np	np	np
1	49.47	49.31	53.1	11.nn_np_14175	<nnxnp>	np	np	nn	nn	np	nn	nn	nn	np	np	nn	np	nn	np	np	np	nn	np	nn	np	nn	np	nn	nn	nn	np	nn	nn	nn	np	np	nn	np	nn	np	nn	nn	nn	np	np	np	nn	nn	nn
1	49.47	49.31	53.1	11.nn_np_19173	<nnxnp>	np	np	nn	nn	np	nn	nn	nn	np	np	nn	np	nn	np	np	np	nn	np	nn	np	nn	np	nn	nn	nn	np	nn	nn	nn	np	np	nn	np	nn	np	nn	nn	nn	np	np	np	nn	nn	nn
1	49.47	49.31	53.1	10.nn_np_22414	<nnxnp>	nn	nn	np	np	nn	np	np	np	nn	nn	np	nn	np	nn	nn	nn	np	nn	np	nn	np	nn	np	np	np	nn	np	--	np	nn	nn	np	nn	np	nn	np	np	np	nn	nn	nn	np	np	np
1	49.47	49.31	53.1	10.nn_np_22564	<nnxnp>	nn	nn	np	np	nn	np	np	np	nn	nn	np	nn	np	nn	nn	nn	np	nn	np	nn	np	nn	np	np	np	--	np	np	np	nn	nn	np	nn	np	nn	np	np	np	nn	nn	nn	np	np	np
1	49.47	49.31	53.1	11.nn_np_29580	<nnxnp>	np	np	nn	nn	np	nn	nn	nn	np	np	nn	np	nn	np	np	np	nn	np	nn	np	nn	np	nn	nn	nn	np	nn	nn	nn	np	np	nn	np	nn	np	nn	nn	nn	np	np	np	nn	nn	nn
1	49.47	49.31	53.1	11.nn_np_19748	<nnxnp>	np	np	nn	nn	np	nn	nn	nn	np	np	nn	np	nn	np	np	np	nn	np	nn	np	nn	np	nn	nn	nn	np	nn	nn	nn	np	np	nn	np	nn	np	nn	nn	nn	np	np	np	nn	nn	nn
1	49.47	49.31	53.1	10.nn_np_15542	<nnxnp>	nn	nn	np	np	nn	np	np	np	nn	nn	np	nn	np	nn	nn	nn	np	nn	np	nn	np	nn	np	np	np	nn	np	np	np	nn	nn	np	nn	np	nn	np	np	np	nn	nn	nn	np	np	np
1	49.47	49.31	53.1	11.nn_np_29003	<nnxnp>	np	np	nn	nn	np	nn	nn	nn	np	np	nn	np	nn	np	np	np	nn	np	nn	np	nn	np	nn	nn	nn	np	nn	nn	nn	np	np	nn	np	nn	np	nn	nn	nn	np	np	np	nn	nn	nn
1	49.47	49.31	53.1	11.nn_np_32657	<nnxnp>	np	np	nn	nn	np	nn	nn	nn	np	np	nn	np	nn	np	np	np	nn	np	nn	np	nn	np	nn	nn	nn	np	nn	nn	nn	np	np	nn	np	nn	np	nn	nn	nn	np	np	np	nn	nn	nn
1	49.47	49.31	53.1	11.nn_np_27187	<nnxnp>	np	np	nn	nn	np	nn	nn	nn	np	np	--	np	nn	np	np	np	nn	np	nn	np	nn	np	nn	nn	nn	np	nn	nn	nn	np	np	--	np	nn	np	nn	nn	nn	np	np	np	nn	nn	nn
1	49.47	49.31	53.1	11.nn_np_29134	<nnxnp>	np	np	nn	nn	np	nn	nn	nn	np	np	nn	np	nn	np	np	np	nn	np	nn	np	nn	np	nn	nn	nn	np	nn	nn	nn	np	np	nn	np	nn	np	nn	nn	nn	np	np	np	nn	nn	nn
1	49.47	49.31	53.1	11.hk_hk_10768	<hkxhk>	kk	kk	hk	hk	hk	hh	hk	hh	kk	kk	hk	kk	hk	hk	kk	kk	hk	hk	hk	kk	hk	hk	hk	hk	hh	kk	hk	hh	hk	hk	hk	hh	kk	hh	kk	hh	hk	hh	hk	hk	hk	hh	hk	hk
1	49.47	49.31	53.1	11.hk_hk_10560	<hkxhk>	hk	hk	kk	kk	hh	hk	kk	hk	hk	hk	hk	hk	kk	hh	hh	hk	kk	hh	kk	hk	kk	hh	kk	kk	hk	hk	kk	hk	kk	hh	hh	hk	hk	hk	hk	hk	kk	hk	hh	hh	hh	hk	kk	kk
1	49.47	49.31	53.61	11.hk_hk_6604	<hkxhk>	hk	hk	hh	hh	kk	hk	hh	hk	hk	hk	hk	hk	hh	kk	hk	hk	hh	kk	hh	hk	hh	kk	hh	hh	hk	hk	hh	hk	hh	kk	kk	hk	--	hk	hk	hk	hh	hk	kk	kk	kk	hk	--	hh
1	50.49	49.31	53.61	11.nn_np_20335	<nnxnp>	np	np	nn	nn	np	nn	nn	nn	np	np	nn	np	nn	np	np	np	nn	np	nn	np	nn	np	nn	nn	nn	np	nn	nn	nn	np	np	nn	np	nn	np	nn	nn	nn	np	np	np	nn	nn	nn
1	50.49	49.31	53.61	10.nn_np_19170	<nnxnp>	nn	nn	np	np	nn	np	np	np	nn	nn	np	nn	np	nn	nn	nn	np	nn	np	nn	np	nn	np	np	np	nn	np	np	np	nn	nn	np	nn	np	nn	np	np	np	nn	nn	nn	np	np	np
1	50.49	49.31	53.61	11.lm_ll_14369	<lmxll>	ll	ll	ll	ll	lm	lm	ll	lm	ll	ll	lm	ll	ll	lm	ll	ll	ll	lm	ll	ll	ll	lm	ll	ll	lm	ll	ll	lm	ll	lm	lm	lm	ll	lm	ll	lm	ll	lm	lm	lm	lm	lm	ll	ll
1	50.49	49.31	53.61	11.lm_ll_4088	<lmxll>	ll	ll	ll	ll	lm	lm	ll	lm	ll	ll	lm	ll	ll	lm	ll	ll	ll	lm	--	ll	ll	lm	ll	ll	lm	--	ll	lm	ll	lm	lm	lm	ll	lm	ll	lm	ll	lm	lm	lm	lm	lm	ll	ll
1	50.49	49.31	53.61	11.lm_ll_4329	<lmxll>	ll	ll	ll	ll	lm	lm	ll	lm	ll	ll	lm	ll	ll	lm	ll	ll	ll	lm	ll	ll	ll	lm	ll	ll	lm	ll	ll	lm	ll	lm	lm	lm	ll	lm	ll	lm	ll	lm	lm	lm	lm	lm	ll	ll
1	50.49	49.31	53.61	11.lm_ll_4700	<lmxll>	ll	ll	ll	ll	lm	lm	ll	lm	ll	--	lm	ll	ll	lm	ll	ll	ll	lm	ll	ll	ll	lm	ll	ll	lm	ll	ll	lm	ll	lm	lm	lm	ll	lm	ll	lm	ll	lm	lm	lm	lm	lm	ll	ll
1	50.49	49.31	53.61	11.lm_ll_3926	<lmxll>	ll	ll	ll	ll	lm	lm	ll	lm	ll	ll	lm	ll	ll	lm	ll	ll	ll	lm	ll	ll	ll	lm	ll	ll	lm	ll	ll	lm	ll	lm	lm	lm	ll	lm	ll	lm	ll	lm	lm	lm	lm	lm	ll	ll
1	50.49	49.31	53.61	11.lm_ll_4510	<lmxll>	ll	ll	ll	ll	lm	lm	ll	lm	ll	ll	lm	ll	ll	lm	ll	ll	ll	lm	ll	ll	ll	lm	ll	ll	lm	ll	ll	lm	ll	lm	lm	lm	ll	lm	ll	lm	ll	lm	lm	lm	lm	lm	ll	ll
1	50.49	49.31	53.61	11.lm_ll_7144	<lmxll>	ll	ll	ll	ll	lm	lm	ll	lm	ll	--	lm	ll	ll	lm	ll	ll	ll	lm	ll	ll	ll	lm	ll	ll	lm	ll	ll	lm	ll	lm	lm	lm	ll	lm	ll	lm	ll	lm	lm	lm	lm	lm	ll	ll
1	50.49	49.31	53.61	11.lm_ll_17104	<lmxll>	ll	ll	ll	ll	lm	lm	ll	lm	ll	ll	lm	ll	ll	lm	ll	ll	ll	lm	ll	ll	ll	lm	ll	ll	lm	ll	ll	lm	ll	lm	lm	lm	ll	lm	ll	lm	ll	lm	lm	lm	lm	lm	ll	ll
1	50.49	49.31	53.61	11.lm_ll_6743	<lmxll>	ll	ll	ll	ll	lm	lm	ll	lm	ll	ll	lm	ll	ll	lm	ll	ll	ll	lm	ll	ll	ll	lm	ll	ll	lm	ll	ll	lm	ll	lm	lm	lm	ll	lm	ll	lm	ll	lm	lm	lm	lm	lm	ll	ll
1	50.49	49.31	53.61	118.lm_ll_9515	<lmxll>	lm	lm	lm	lm	ll	ll	lm	ll	lm	lm	ll	lm	lm	ll	lm	lm	lm	ll	lm	lm	lm	ll	lm	lm	ll	lm	lm	ll	lm	ll	ll	ll	--	ll	lm	ll	lm	ll	ll	ll	ll	ll	lm	lm
1	50.49	49.31	53.61	11.lm_ll_8775	<lmxll>	ll	--	ll	ll	lm	lm	ll	lm	ll	ll	lm	ll	ll	lm	ll	ll	--	lm	ll	ll	--	lm	ll	ll	lm	ll	ll	lm	ll	lm	lm	lm	ll	lm	--	lm	ll	lm	lm	lm	lm	lm	ll	ll
1	50.49	49.31	53.61	11.lm_ll_26656	<lmxll>	ll	ll	ll	ll	lm	lm	ll	lm	ll	ll	lm	ll	ll	lm	ll	ll	ll	lm	ll	ll	ll	lm	ll	ll	lm	ll	ll	lm	ll	lm	lm	lm	ll	lm	ll	lm	ll	lm	lm	lm	lm	lm	ll	ll
1	51.51	49.31	54.12	118.lm_ll_14874	<lmxll>	lm	lm	lm	lm	ll	ll	lm	ll	lm	lm	ll	lm	lm	ll	lm	lm	lm	ll	lm	lm	lm	ll	lm	lm	ll	lm	lm	ll	lm	ll	ll	ll	--	ll	lm	ll	lm	ll	--	ll	ll	ll	lm	lm
1	51.51	49.31	54.62	118.lm_ll_16185	<lmxll>	lm	lm	lm	lm	ll	ll	lm	ll	lm	lm	ll	lm	lm	ll	lm	lm	lm	ll	lm	lm	lm	ll	lm	lm	ll	lm	lm	ll	lm	ll	ll	ll	ll	ll	lm	ll	lm	ll	ll	ll	ll	ll	lm	lm
1	51.51	49.31	54.62	118.lm_ll_23684	<lmxll>	lm	lm	lm	lm	ll	ll	lm	ll	lm	lm	ll	lm	lm	ll	lm	lm	lm	ll	lm	lm	lm	ll	lm	lm	ll	lm	lm	ll	lm	ll	ll	ll	ll	ll	lm	ll	lm	ll	ll	ll	ll	ll	lm	lm
1	52.53	49.31	55.13	11.lm_ll_14980	<lmxll>	ll	ll	ll	ll	lm	lm	ll	lm	ll	ll	lm	ll	ll	lm	ll	ll	ll	lm	ll	ll	ll	lm	ll	ll	lm	ll	ll	lm	ll	lm	lm	lm	lm	lm	ll	lm	ll	lm	lm	lm	lm	lm	ll	ll
1	52.53	49.31	55.13	11.lm_ll_18726	<lmxll>	ll	ll	ll	ll	lm	lm	ll	lm	ll	ll	lm	ll	ll	lm	ll	ll	ll	lm	ll	ll	ll	lm	ll	ll	lm	ll	ll	lm	ll	lm	lm	lm	lm	lm	ll	lm	ll	lm	lm	lm	lm	lm	ll	ll
1	52.53	49.31	55.13	118.lm_ll_11765	<lmxll>	lm	lm	lm	lm	ll	ll	lm	ll	lm	lm	ll	lm	lm	ll	lm	lm	lm	ll	lm	lm	lm	ll	lm	lm	ll	lm	lm	ll	lm	ll	ll	ll	ll	ll	lm	ll	lm	ll	ll	ll	ll	ll	lm	lm
1	52.53	49.31	55.13	118.lm_ll_16866	<lmxll>	lm	lm	lm	lm	ll	--	lm	ll	lm	lm	ll	lm	lm	ll	lm	lm	lm	ll	lm	lm	lm	ll	lm	lm	ll	lm	lm	ll	lm	ll	ll	ll	ll	ll	lm	ll	lm	ll	ll	ll	ll	ll	lm	lm
1	52.53	49.31	55.13	105.lm_ll_6265	<lmxll>	ll	ll	ll	ll	lm	lm	ll	lm	ll	ll	--	ll	ll	lm	ll	ll	ll	lm	ll	ll	ll	lm	ll	ll	lm	ll	ll	lm	ll	lm	lm	lm	lm	lm	ll	lm	ll	lm	lm	lm	lm	lm	ll	ll
1	52.53	49.31	55.13	11.lm_ll_14904	<lmxll>	ll	ll	ll	ll	lm	lm	ll	lm	ll	ll	lm	ll	ll	lm	ll	ll	ll	lm	ll	ll	ll	lm	ll	ll	lm	ll	ll	lm	ll	lm	lm	lm	lm	--	ll	lm	ll	lm	lm	lm	lm	lm	ll	ll
1	52.53	49.31	55.13	118.lm_ll_5390	<lmxll>	lm	lm	lm	lm	ll	ll	lm	ll	lm	lm	ll	lm	lm	ll	lm	lm	lm	ll	lm	lm	lm	ll	lm	lm	ll	lm	lm	ll	lm	ll	ll	ll	ll	ll	lm	ll	lm	ll	ll	ll	ll	ll	lm	lm
1	52.53	49.31	55.13	11.lm_ll_1357	<lmxll>	ll	ll	ll	ll	lm	lm	ll	lm	ll	ll	lm	ll	ll	lm	ll	ll	ll	lm	ll	ll	ll	lm	ll	ll	lm	ll	ll	lm	ll	lm	ll	lm	lm	lm	ll	lm	ll	lm	lm	lm	lm	lm	ll	ll
1	52.53	49.31	55.64	11.hk_hk_6636	<hkxhk>	hk	hk	kk	kk	hh	hk	kk	hk	hk	hk	hk	hk	kk	hh	hk	hk	kk	hh	kk	hk	kk	hh	kk	kk	hk	hk	kk	hk	kk	hh	hh	hk	hh	hk	hk	hk	kk	hk	hh	hh	hh	hk	kk	kk
1	52.53	49.31	56.66	30.lm_ll_3028	<lmxll>	lm	lm	lm	lm	ll	ll	lm	ll	lm	ll	ll	lm	lm	ll	lm	lm	lm	ll	lm	lm	lm	ll	lm	lm	ll	lm	lm	ll	lm	ll	ll	ll	ll	ll	lm	ll	lm	ll	ll	ll	ll	ll	lm	lm
1	52.53	49.31	56.66	118.lm_ll_19185	<lmxll>	lm	lm	lm	lm	ll	ll	lm	ll	lm	lm	ll	lm	lm	ll	lm	--	--	ll	lm	lm	lm	ll	lm	lm	ll	lm	lm	ll	lm	ll	ll	ll	ll	ll	lm	ll	lm	ll	ll	ll	ll	ll	lm	lm
1	52.53	49.31	56.66	11.lm_ll_24362	<lmxll>	ll	ll	ll	ll	lm	lm	ll	lm	ll	ll	lm	ll	ll	lm	ll	ll	ll	lm	ll	ll	ll	lm	ll	ll	lm	ll	ll	lm	ll	lm	lm	lm	lm	lm	ll	lm	ll	lm	lm	lm	lm	lm	ll	ll
1	52.53	49.31	56.66	118.lm_ll_17959	<lmxll>	lm	lm	lm	lm	ll	ll	lm	ll	lm	lm	ll	lm	lm	ll	lm	lm	lm	ll	lm	lm	lm	ll	lm	lm	ll	lm	lm	ll	lm	ll	ll	ll	ll	ll	lm	ll	lm	ll	ll	ll	ll	ll	lm	lm
1	52.53	49.31	56.66	11.hk_hk_101	<hkxhk>	hk	hk	kk	kk	hh	hk	--	hk	hk	hk	hk	hk	kk	hh	--	hk	kk	hh	kk	hk	kk	hh	kk	kk	hk	hk	kk	hk	kk	hh	hh	hk	hh	hk	hk	hk	kk	hk	hh	hh	hh	hk	kk	kk
1	52.53	49.31	56.66	11.lm_ll_16295	<lmxll>	ll	ll	ll	ll	lm	lm	ll	lm	ll	ll	lm	ll	ll	lm	ll	ll	ll	lm	ll	ll	ll	lm	ll	ll	lm	ll	ll	lm	ll	lm	lm	lm	lm	lm	ll	lm	ll	lm	lm	lm	lm	lm	ll	ll
1	52.53	49.31	56.66	118.lm_ll_21758	<lmxll>	lm	lm	lm	lm	ll	ll	lm	ll	lm	lm	ll	lm	lm	ll	lm	lm	lm	ll	lm	lm	lm	ll	lm	lm	--	lm	lm	ll	lm	ll	ll	ll	ll	ll	lm	ll	lm	ll	ll	ll	ll	ll	lm	lm
1	52.53	49.31	56.66	118.lm_ll_14437	<lmxll>	lm	lm	lm	lm	ll	ll	lm	ll	lm	lm	ll	lm	lm	ll	lm	lm	lm	ll	lm	lm	lm	ll	lm	lm	ll	lm	lm	ll	lm	ll	ll	ll	ll	ll	lm	ll	lm	ll	ll	ll	ll	ll	lm	lm
1	52.53	49.31	56.66	11.lm_ll_7252	<lmxll>	ll	ll	ll	ll	lm	lm	ll	lm	ll	ll	lm	ll	ll	lm	ll	ll	ll	lm	ll	ll	ll	lm	ll	ll	lm	ll	ll	lm	ll	lm	--	lm	lm	lm	ll	lm	ll	lm	lm	lm	lm	lm	ll	ll
1	52.53	49.31	57.17	11.hk_hk_10977	<hkxhk>	hk	hk	hh	hh	kk	hk	hh	hk	hk	hk	hk	hk	hh	kk	hk	hk	hh	--	hh	hk	hh	kk	hh	hh	hk	hk	hh	hk	hh	kk	kk	hk	kk	hk	hk	--	hh	hk	kk	kk	kk	hk	hh	hh
1	53.55	49.31	57.67	118.lm_ll_4710	<lmxll>	lm	lm	lm	--	--	ll	lm	ll	lm	lm	ll	lm	lm	ll	lm	lm	lm	--	lm	lm	lm	--	lm	lm	ll	lm	--	ll	lm	ll	ll	ll	ll	ll	lm	ll	lm	ll	ll	ll	ll	ll	lm	lm
1	53.55	49.31	57.67	118.lm_ll_6815	<lmxll>	lm	lm	lm	lm	ll	ll	lm	ll	lm	lm	ll	lm	lm	ll	lm	lm	lm	ll	lm	lm	--	ll	lm	lm	ll	lm	lm	ll	lm	ll	ll	ll	ll	ll	--	ll	lm	ll	ll	ll	ll	ll	lm	lm
1	53.55	49.31	57.67	118.lm_ll_10559	<lmxll>	lm	lm	lm	lm	ll	ll	lm	ll	lm	lm	ll	lm	lm	ll	lm	lm	lm	ll	lm	lm	lm	ll	ll	lm	ll	lm	lm	ll	lm	ll	ll	ll	ll	ll	lm	ll	lm	ll	ll	ll	ll	ll	lm	lm
1	53.55	49.31	57.67	118.lm_ll_15297	<lmxll>	lm	lm	lm	lm	ll	ll	lm	ll	lm	lm	ll	lm	lm	ll	lm	lm	--	ll	lm	lm	lm	ll	lm	lm	ll	lm	lm	ll	lm	ll	ll	ll	ll	ll	lm	ll	lm	ll	ll	ll	ll	ll	lm	lm
1	53.55	49.31	57.67	118.lm_ll_21580	<lmxll>	lm	lm	lm	lm	ll	ll	lm	ll	lm	lm	ll	lm	lm	ll	lm	lm	lm	ll	lm	lm	lm	ll	lm	lm	ll	lm	lm	ll	lm	ll	ll	ll	ll	ll	lm	ll	lm	ll	ll	ll	ll	ll	--	lm
1	53.55	49.31	57.67	118.lm_ll_19918	<lmxll>	lm	lm	lm	lm	ll	ll	lm	ll	lm	lm	ll	lm	lm	ll	lm	lm	lm	ll	lm	lm	lm	ll	lm	lm	ll	lm	lm	ll	lm	ll	ll	ll	ll	ll	lm	ll	lm	ll	ll	ll	ll	ll	lm	lm
1	53.55	49.31	57.67	118.lm_ll_18029	<lmxll>	lm	lm	lm	lm	ll	ll	lm	ll	lm	lm	ll	lm	lm	ll	lm	lm	ll	ll	lm	lm	lm	ll	lm	lm	ll	lm	lm	ll	lm	ll	ll	--	ll	ll	lm	ll	lm	ll	ll	ll	ll	ll	lm	lm
1	53.55	49.31	57.67	118.lm_ll_5747	<lmxll>	lm	lm	lm	lm	ll	ll	lm	ll	--	lm	ll	lm	lm	ll	lm	lm	lm	ll	lm	lm	lm	ll	lm	lm	ll	lm	lm	ll	lm	ll	ll	ll	ll	ll	lm	ll	lm	ll	ll	ll	ll	ll	lm	lm
1	53.55	49.31	57.67	118.lm_ll_23183	<lmxll>	lm	lm	lm	lm	ll	ll	lm	ll	lm	lm	ll	lm	lm	ll	lm	lm	lm	ll	lm	lm	lm	ll	lm	lm	ll	lm	lm	ll	lm	ll	ll	ll	ll	ll	lm	ll	lm	ll	ll	ll	ll	ll	lm	lm
1	53.55	49.31	57.67	118.lm_ll_23127	<lmxll>	lm	lm	lm	lm	ll	ll	lm	ll	lm	lm	--	lm	lm	ll	lm	lm	lm	ll	lm	lm	lm	ll	lm	lm	ll	lm	lm	ll	lm	ll	ll	ll	--	ll	lm	ll	lm	ll	ll	ll	ll	--	lm	lm
1	53.55	49.31	57.67	11.lm_ll_24693	<lmxll>	ll	ll	ll	ll	lm	lm	ll	lm	ll	ll	lm	ll	ll	lm	--	ll	ll	lm	ll	ll	ll	lm	ll	ll	lm	ll	ll	lm	ll	lm	lm	lm	lm	lm	ll	lm	ll	lm	lm	lm	lm	lm	ll	ll
1	53.55	49.31	57.67	10.lm_ll_3308	<lmxll>	lm	lm	lm	lm	ll	ll	lm	ll	lm	lm	ll	lm	lm	ll	lm	lm	lm	ll	lm	lm	lm	ll	lm	lm	ll	lm	lm	ll	lm	ll	ll	ll	--	ll	lm	ll	lm	ll	ll	ll	ll	ll	lm	lm
1	53.55	49.31	57.67	118.lm_ll_16758	<lmxll>	lm	lm	lm	lm	ll	ll	lm	ll	lm	lm	ll	lm	lm	ll	lm	lm	lm	ll	lm	lm	lm	ll	lm	lm	ll	lm	lm	ll	lm	ll	ll	ll	ll	ll	ll	ll	lm	ll	ll	ll	ll	ll	lm	lm
1	53.55	49.31	57.67	118.lm_ll_17441	<lmxll>	lm	lm	lm	lm	ll	ll	lm	ll	lm	lm	ll	lm	lm	ll	lm	lm	lm	ll	lm	lm	lm	ll	lm	lm	ll	lm	lm	ll	lm	ll	ll	ll	ll	ll	lm	ll	lm	ll	ll	ll	ll	ll	lm	lm
1	53.55	49.31	57.67	118.lm_ll_14000	<lmxll>	lm	lm	lm	lm	ll	ll	lm	ll	lm	lm	ll	lm	lm	ll	lm	lm	lm	ll	lm	lm	lm	ll	lm	lm	ll	lm	lm	ll	lm	ll	ll	ll	ll	ll	lm	ll	lm	ll	ll	ll	ll	ll	lm	lm
1	53.55	49.31	57.67	118.lm_ll_13354	<lmxll>	lm	lm	lm	lm	--	ll	lm	ll	lm	lm	ll	lm	lm	--	lm	lm	lm	ll	lm	lm	lm	ll	lm	lm	ll	lm	lm	ll	lm	ll	ll	ll	ll	ll	lm	ll	lm	ll	ll	ll	ll	ll	lm	lm
1	53.55	49.31	58.7	11.lm_ll_18442	<lmxll>	ll	ll	ll	ll	lm	lm	ll	lm	ll	ll	lm	ll	ll	lm	ll	ll	ll	lm	ll	ll	ll	lm	ll	ll	lm	ll	ll	lm	ll	lm	lm	lm	--	lm	ll	lm	ll	lm	lm	lm	lm	lm	ll	ll
1	53.55	49.31	59.72	118.lm_ll_21650	<lmxll>	lm	--	lm	lm	ll	ll	lm	ll	lm	lm	ll	lm	lm	ll	lm	lm	lm	ll	lm	lm	lm	ll	lm	lm	ll	lm	lm	ll	lm	ll	ll	ll	ll	ll	lm	ll	lm	ll	ll	ll	ll	ll	lm	lm
1	53.55	49.31	59.72	118.lm_ll_15251	<lmxll>	lm	lm	lm	lm	ll	ll	--	lm	lm	lm	ll	lm	lm	ll	lm	lm	lm	ll	lm	ll	lm	ll	lm	lm	ll	lm	lm	ll	lm	ll	ll	ll	ll	ll	lm	ll	--	ll	ll	ll	--	--	--	lm
1	53.55	49.31	59.72	105.lm_ll_21803	<lmxll>	ll	ll	ll	ll	lm	lm	ll	lm	ll	ll	--	lm	ll	lm	ll	ll	ll	lm	ll	ll	--	lm	ll	ll	lm	ll	ll	lm	ll	lm	lm	lm	lm	lm	ll	lm	ll	lm	lm	lm	lm	lm	--	ll
1	53.55	49.31	59.72	118.lm_ll_18255	<lmxll>	lm	lm	lm	lm	ll	ll	lm	ll	lm	lm	ll	lm	lm	ll	lm	lm	lm	ll	lm	lm	lm	ll	lm	lm	ll	lm	lm	ll	lm	ll	ll	ll	ll	ll	lm	ll	lm	ll	ll	ll	--	ll	lm	lm
1	53.55	49.31	59.72	118.lm_ll_14906	<lmxll>	lm	lm	lm	lm	ll	ll	lm	ll	lm	lm	ll	lm	lm	ll	lm	lm	lm	ll	lm	lm	lm	ll	lm	lm	ll	lm	lm	ll	lm	ll	ll	ll	ll	ll	lm	ll	lm	ll	ll	ll	ll	ll	lm	lm
1	53.55	49.31	59.72	118.lm_ll_950	<lmxll>	lm	lm	lm	lm	ll	ll	lm	ll	lm	lm	ll	lm	lm	ll	lm	lm	lm	ll	lm	lm	lm	ll	lm	lm	ll	--	lm	ll	lm	ll	ll	ll	ll	ll	lm	ll	lm	ll	ll	ll	ll	ll	lm	lm
1	53.55	49.31	59.72	11.lm_ll_7490	<lmxll>	ll	ll	ll	ll	lm	lm	ll	lm	ll	ll	lm	ll	ll	lm	ll	ll	ll	lm	ll	ll	ll	lm	ll	ll	lm	ll	ll	lm	ll	lm	lm	lm	--	lm	ll	lm	ll	lm	lm	lm	lm	lm	ll	ll
1	53.55	49.31	59.72	10.lm_ll_23084	<lmxll>	lm	lm	lm	lm	ll	ll	lm	ll	lm	lm	ll	lm	lm	ll	lm	--	lm	ll	lm	lm	lm	ll	lm	lm	ll	lm	lm	ll	lm	ll	ll	ll	ll	ll	lm	ll	lm	ll	ll	ll	ll	ll	lm	lm
1	53.55	49.31	59.72	118.lm_ll_16448	<lmxll>	lm	lm	lm	lm	ll	ll	lm	ll	lm	lm	ll	lm	lm	ll	lm	lm	lm	ll	ll	lm	lm	ll	lm	lm	ll	lm	lm	ll	lm	ll	ll	ll	ll	ll	lm	ll	lm	ll	ll	ll	ll	ll	lm	lm
1	53.55	49.31	59.72	118.lm_ll_14676	<lmxll>	lm	lm	lm	lm	ll	ll	lm	ll	lm	lm	ll	lm	lm	ll	lm	lm	lm	ll	lm	lm	lm	--	lm	lm	ll	lm	lm	ll	lm	ll	ll	ll	ll	ll	lm	ll	lm	ll	ll	ll	ll	ll	lm	lm
1	53.55	49.31	59.72	118.lm_ll_1413	<lmxll>	lm	lm	lm	lm	ll	ll	lm	ll	lm	lm	--	lm	lm	ll	lm	lm	lm	ll	lm	lm	lm	ll	lm	lm	ll	lm	lm	ll	lm	ll	ll	ll	--	ll	lm	ll	lm	ll	ll	ll	ll	--	lm	lm
1	53.55	49.31	59.72	118.lm_ll_14754	<lmxll>	lm	lm	lm	lm	ll	ll	lm	ll	lm	lm	ll	lm	lm	ll	lm	lm	lm	ll	lm	lm	lm	ll	lm	lm	ll	lm	lm	ll	lm	ll	ll	ll	ll	ll	lm	ll	lm	ll	ll	ll	ll	ll	lm	lm
1	53.55	49.31	59.72	118.lm_ll_24232	<lmxll>	lm	lm	ll	lm	ll	ll	lm	ll	lm	lm	ll	lm	lm	ll	lm	lm	lm	ll	lm	lm	lm	ll	lm	lm	ll	lm	lm	ll	lm	ll	ll	ll	ll	ll	lm	ll	lm	ll	ll	ll	ll	ll	lm	lm
1	53.55	49.31	59.72	118.lm_ll_1492	<lmxll>	lm	--	lm	lm	ll	ll	lm	ll	lm	lm	ll	lm	lm	ll	lm	lm	lm	ll	lm	lm	lm	ll	lm	lm	ll	lm	lm	ll	lm	--	ll	ll	ll	ll	lm	ll	lm	ll	ll	ll	ll	ll	lm	--
1	53.55	49.31	59.72	118.lm_ll_4375	<lmxll>	lm	lm	lm	lm	ll	ll	lm	ll	lm	lm	ll	lm	lm	ll	lm	lm	lm	ll	lm	lm	lm	ll	lm	lm	ll	lm	lm	ll	lm	ll	ll	ll	ll	ll	lm	ll	lm	ll	ll	ll	ll	ll	lm	lm
1	53.55	49.31	59.72	105.lm_ll_17262	<lmxll>	ll	ll	ll	ll	lm	lm	ll	lm	ll	ll	--	ll	ll	lm	ll	ll	ll	lm	ll	ll	ll	lm	ll	ll	lm	--	ll	lm	ll	lm	lm	lm	--	lm	ll	lm	ll	lm	lm	lm	lm	lm	ll	ll
1	53.55	49.31	59.72	118.lm_ll_16215	<lmxll>	lm	lm	lm	lm	ll	ll	lm	ll	lm	lm	ll	lm	lm	ll	lm	lm	lm	ll	lm	lm	lm	ll	lm	lm	ll	lm	lm	ll	lm	ll	ll	ll	ll	ll	ll	ll	lm	ll	ll	ll	ll	ll	lm	lm
1	53.55	49.31	59.72	118.lm_ll_22120	<lmxll>	lm	lm	lm	lm	ll	ll	lm	ll	lm	lm	ll	lm	lm	ll	lm	lm	lm	ll	lm	lm	lm	ll	lm	lm	ll	lm	lm	ll	lm	ll	ll	ll	ll	ll	lm	ll	lm	ll	ll	ll	ll	ll	lm	lm
1	53.55	49.31	59.72	11.lm_ll_21375	<lmxll>	ll	ll	ll	ll	lm	lm	ll	lm	ll	ll	lm	ll	ll	lm	ll	ll	ll	lm	ll	ll	ll	lm	ll	ll	lm	ll	ll	lm	ll	lm	lm	--	--	lm	ll	lm	ll	lm	lm	lm	lm	lm	ll	ll
1	53.55	49.31	59.72	118.lm_ll_24417	<lmxll>	--	lm	lm	lm	ll	ll	lm	ll	lm	lm	ll	lm	lm	ll	lm	lm	lm	ll	lm	lm	lm	ll	lm	lm	ll	lm	lm	ll	lm	ll	ll	ll	ll	ll	lm	ll	lm	ll	ll	ll	ll	ll	lm	lm
1	53.55	49.31	59.72	118.lm_ll_24479	<lmxll>	lm	lm	lm	--	ll	ll	lm	ll	lm	lm	--	lm	lm	ll	lm	lm	lm	ll	lm	lm	lm	ll	lm	lm	ll	lm	lm	ll	lm	ll	ll	ll	ll	ll	lm	ll	lm	ll	ll	ll	ll	ll	lm	lm
1	53.55	49.31	59.72	118.lm_ll_13036	<lmxll>	lm	lm	lm	lm	ll	ll	lm	ll	lm	lm	ll	lm	lm	ll	lm	lm	lm	ll	lm	lm	lm	ll	lm	lm	ll	lm	lm	ll	lm	ll	ll	ll	ll	ll	lm	ll	lm	ll	ll	ll	ll	ll	lm	lm
1	53.55	49.31	59.72	118.lm_ll_23412	<lmxll>	lm	lm	lm	lm	ll	ll	lm	ll	lm	lm	ll	lm	lm	ll	lm	lm	lm	ll	lm	lm	lm	ll	lm	lm	ll	lm	lm	ll	lm	ll	ll	ll	ll	ll	lm	ll	lm	ll	ll	ll	ll	ll	lm	lm
1	53.55	49.31	59.72	118.lm_ll_24267	<lmxll>	lm	lm	lm	lm	ll	ll	lm	ll	lm	lm	ll	lm	lm	ll	lm	lm	lm	ll	lm	lm	lm	ll	lm	lm	ll	lm	lm	ll	lm	lm	ll	ll	ll	ll	lm	ll	lm	ll	ll	ll	ll	ll	lm	lm
1	53.55	49.31	59.72	118.lm_ll_18431	<lmxll>	lm	lm	lm	lm	ll	ll	lm	ll	lm	lm	ll	lm	lm	ll	lm	lm	lm	ll	lm	lm	lm	ll	lm	lm	ll	lm	lm	ll	lm	ll	ll	--	ll	ll	lm	ll	lm	ll	ll	ll	ll	ll	lm	lm
1	53.55	49.31	59.72	118.lm_ll_24481	<lmxll>	lm	lm	lm	lm	ll	ll	lm	ll	lm	lm	ll	lm	lm	ll	lm	lm	lm	ll	lm	lm	lm	ll	lm	lm	ll	lm	lm	ll	lm	ll	ll	ll	ll	ll	lm	ll	lm	ll	ll	ll	ll	ll	lm	lm
1	53.55	49.31	59.72	118.lm_ll_15410	<lmxll>	lm	lm	lm	lm	ll	ll	lm	ll	lm	lm	ll	lm	lm	ll	lm	lm	lm	ll	lm	lm	lm	ll	lm	lm	ll	lm	lm	ll	lm	ll	ll	ll	ll	ll	lm	ll	lm	ll	ll	ll	ll	ll	lm	lm
1	53.55	49.31	59.72	11.lm_ll_8269	<lmxll>	ll	--	ll	ll	lm	lm	ll	lm	ll	ll	lm	ll	ll	lm	ll	ll	ll	lm	ll	ll	ll	lm	ll	ll	lm	ll	ll	lm	ll	lm	lm	lm	lm	lm	ll	lm	ll	lm	lm	lm	lm	lm	ll	ll
1	53.55	49.31	59.72	118.hk_hk_3909	<hkxhk>	kk	kk	hk	hk	hk	hh	hk	hh	--	kk	hh	kk	hk	hk	--	kk	hk	hk	hk	kk	hk	hk	hk	hk	hh	kk	hk	hh	hk	hk	hk	hh	hk	hh	kk	hh	hk	hh	hk	hk	hk	hh	hk	hk
1	53.55	49.31	59.72	118.lm_ll_13424	<lmxll>	lm	lm	lm	lm	ll	ll	lm	ll	lm	lm	ll	lm	lm	ll	lm	lm	lm	ll	lm	lm	lm	ll	lm	lm	ll	lm	lm	ll	lm	ll	ll	ll	ll	ll	lm	--	lm	ll	ll	ll	ll	ll	lm	lm
1	53.55	49.31	59.72	11.hk_hk_2974	<hkxhk>	hk	hk	hh	hh	kk	hk	hh	hk	hk	hk	hk	hk	hh	kk	hk	hk	hh	kk	hh	--	hh	--	hh	hh	hk	--	hh	hk	hh	kk	kk	hk	--	hk	hk	hk	hh	hk	kk	kk	--	hk	hh	hh
1	53.55	50.33	59.72	11.hk_hk_9264	<hkxhk>	hk	hk	hh	hh	kk	hk	hh	hk	hk	hk	hk	hk	hh	kk	hk	hk	hh	kk	hh	hk	hh	kk	hh	hh	hk	hk	hh	hk	hh	kk	kk	hk	kk	hk	hk	hk	hh	hk	kk	kk	kk	hk	hh	hh
1	53.55	50.33	59.72	118.lm_ll_13855	<lmxll>	lm	lm	lm	lm	ll	ll	lm	ll	lm	lm	ll	lm	lm	ll	lm	lm	lm	ll	lm	lm	lm	ll	lm	lm	ll	lm	lm	ll	lm	ll	ll	ll	ll	ll	lm	ll	lm	ll	ll	ll	ll	ll	lm	lm
1	53.55	50.33	60.22	118.lm_ll_22941	<lmxll>	lm	lm	lm	lm	ll	ll	lm	ll	lm	lm	ll	lm	lm	ll	lm	lm	lm	ll	lm	lm	lm	ll	lm	lm	ll	lm	lm	ll	lm	ll	ll	ll	ll	--	lm	ll	lm	ll	ll	ll	ll	ll	lm	lm
1	53.55	50.33	60.22	11.hk_hk_8625	<hkxhk>	hk	hk	kk	kk	hh	hk	kk	hk	hk	hk	hk	hk	kk	hh	hk	hk	kk	hh	kk	hk	kk	hh	kk	kk	hk	hk	kk	hk	kk	hh	hh	hk	hh	hk	hk	hk	kk	hk	hh	hh	hh	hk	kk	kk
1	54.57	50.33	60.22	11.lm_ll_10430	<lmxll>	ll	ll	ll	ll	lm	lm	ll	ll	ll	ll	lm	ll	ll	lm	ll	ll	ll	lm	ll	ll	ll	lm	ll	ll	lm	ll	ll	lm	ll	lm	lm	lm	ll	lm	ll	lm	ll	lm	lm	lm	lm	lm	ll	ll
1	54.57	50.33	60.22	118.lm_ll_3710	<lmxll>	lm	lm	lm	lm	ll	ll	lm	ll	lm	lm	ll	lm	lm	ll	lm	lm	lm	ll	lm	lm	lm	ll	lm	lm	ll	lm	lm	ll	lm	ll	ll	ll	lm	ll	lm	ll	lm	ll	ll	ll	ll	ll	lm	lm
1	54.57	50.33	60.22	118.lm_ll_23399	<lmxll>	lm	lm	lm	lm	ll	ll	lm	ll	lm	lm	ll	lm	lm	ll	lm	lm	lm	ll	lm	lm	lm	ll	lm	lm	ll	lm	lm	ll	lm	ll	ll	ll	ll	ll	lm	ll	lm	ll	ll	ll	ll	ll	lm	lm
1	54.57	50.33	60.22	118.lm_ll_16423	<lmxll>	--	lm	lm	lm	ll	ll	lm	ll	lm	lm	ll	lm	lm	ll	lm	lm	lm	ll	lm	lm	lm	ll	lm	lm	ll	lm	lm	ll	lm	ll	ll	ll	lm	ll	lm	ll	lm	ll	ll	ll	ll	ll	lm	lm
1	54.57	50.33	60.22	118.lm_ll_17689	<lmxll>	lm	lm	lm	lm	ll	ll	lm	ll	lm	lm	ll	lm	lm	ll	lm	lm	lm	ll	lm	lm	lm	ll	lm	lm	ll	lm	lm	ll	lm	ll	ll	ll	ll	ll	lm	ll	lm	ll	ll	ll	ll	ll	lm	lm
1	54.57	50.33	60.73	118.lm_ll_12713	<lmxll>	lm	lm	lm	lm	ll	ll	lm	ll	lm	--	ll	lm	lm	ll	lm	lm	lm	ll	lm	lm	lm	ll	lm	lm	ll	lm	lm	ll	lm	ll	ll	ll	ll	ll	lm	ll	lm	ll	ll	ll	ll	ll	lm	lm
1	54.57	50.33	60.73	11.lm_ll_19363	<lmxll>	ll	ll	ll	ll	lm	lm	ll	lm	ll	ll	lm	ll	ll	lm	ll	ll	ll	lm	ll	ll	ll	lm	ll	ll	lm	ll	ll	lm	ll	lm	lm	lm	ll	lm	ll	lm	ll	lm	lm	lm	lm	lm	ll	ll
1	54.57	50.33	60.73	118.lm_ll_22215	<lmxll>	lm	lm	lm	lm	ll	ll	lm	ll	lm	lm	ll	lm	lm	ll	lm	lm	lm	ll	lm	lm	lm	ll	lm	lm	ll	lm	lm	ll	lm	ll	ll	ll	ll	ll	lm	ll	lm	ll	ll	ll	ll	ll	lm	lm
1	55.59	50.33	60.73	11.lm_ll_23146	<lmxll>	ll	ll	ll	ll	lm	lm	ll	lm	ll	ll	lm	ll	ll	lm	ll	ll	ll	lm	ll	ll	ll	lm	--	ll	lm	ll	ll	lm	ll	lm	lm	lm	--	lm	ll	lm	ll	ll	lm	lm	lm	lm	ll	ll
1	57.65	50.33	60.73	118.lm_ll_20731	<lmxll>	lm	lm	lm	lm	ll	ll	lm	ll	lm	lm	ll	lm	lm	ll	lm	lm	lm	lm	lm	lm	lm	ll	lm	lm	ll	lm	lm	ll	lm	ll	ll	ll	ll	ll	lm	ll	lm	lm	ll	ll	ll	ll	lm	lm
1	57.65	50.33	60.73	118.lm_ll_16470	<lmxll>	lm	lm	lm	lm	ll	ll	lm	ll	lm	lm	ll	lm	lm	ll	lm	lm	--	lm	lm	lm	lm	ll	lm	lm	ll	lm	lm	ll	lm	ll	ll	ll	ll	ll	lm	ll	lm	lm	ll	ll	ll	ll	lm	lm
1	57.65	50.33	60.73	118.lm_ll_7193	<lmxll>	lm	lm	lm	lm	ll	ll	lm	ll	lm	lm	ll	lm	lm	ll	lm	lm	lm	lm	lm	lm	lm	ll	lm	lm	ll	lm	lm	ll	lm	ll	ll	ll	ll	ll	lm	ll	lm	lm	ll	ll	ll	ll	lm	lm
1	57.65	50.33	60.73	118.lm_ll_18091	<lmxll>	lm	lm	lm	lm	ll	ll	lm	ll	lm	lm	ll	lm	lm	ll	lm	lm	lm	lm	lm	lm	lm	ll	lm	lm	ll	lm	lm	ll	lm	ll	ll	ll	ll	ll	lm	ll	lm	lm	ll	ll	ll	ll	lm	lm
1	57.65	50.33	60.73	11.lm_ll_14234	<lmxll>	ll	ll	ll	ll	lm	lm	ll	lm	ll	ll	lm	ll	ll	lm	ll	ll	ll	ll	ll	ll	ll	lm	ll	ll	lm	ll	ll	lm	ll	lm	lm	lm	lm	lm	ll	lm	ll	ll	lm	lm	lm	lm	ll	ll
1	57.65	50.33	60.73	118.lm_ll_14705	<lmxll>	lm	lm	lm	lm	ll	ll	lm	ll	lm	lm	ll	lm	lm	ll	lm	lm	lm	lm	lm	lm	lm	ll	lm	lm	ll	lm	lm	ll	lm	ll	ll	ll	ll	ll	lm	ll	lm	lm	ll	ll	ll	ll	lm	lm
1	57.65	50.33	60.73	10.lm_ll_8590	<lmxll>	lm	lm	lm	lm	ll	--	lm	ll	lm	lm	ll	lm	lm	ll	lm	lm	lm	lm	lm	lm	lm	ll	lm	lm	ll	lm	lm	ll	lm	ll	ll	ll	ll	ll	lm	ll	lm	lm	ll	ll	ll	ll	lm	lm
1	57.65	50.33	60.73	118.lm_ll_6925	<lmxll>	lm	lm	lm	lm	ll	ll	lm	ll	lm	lm	ll	lm	lm	lm	lm	lm	lm	lm	lm	lm	lm	ll	lm	lm	ll	lm	lm	ll	lm	ll	ll	ll	ll	ll	lm	ll	lm	lm	ll	ll	ll	ll	lm	lm
1	57.65	50.33	60.73	105.lm_ll_10951	<lmxll>	ll	ll	ll	ll	lm	--	ll	lm	ll	ll	lm	ll	ll	lm	ll	ll	ll	ll	ll	ll	ll	lm	ll	ll	lm	ll	ll	lm	ll	lm	lm	lm	--	lm	ll	lm	ll	ll	lm	lm	lm	lm	ll	ll
1	57.65	50.33	60.73	118.lm_ll_21691	<lmxll>	lm	lm	lm	lm	ll	ll	lm	ll	lm	lm	ll	lm	lm	ll	lm	lm	lm	lm	lm	lm	lm	ll	lm	lm	ll	lm	lm	ll	lm	ll	ll	ll	ll	ll	lm	ll	lm	lm	ll	ll	ll	ll	lm	lm
1	57.65	50.33	60.73	118.lm_ll_4689	<lmxll>	lm	lm	ll	lm	ll	ll	lm	ll	lm	lm	ll	lm	lm	ll	lm	lm	lm	lm	lm	lm	lm	ll	lm	lm	ll	lm	lm	ll	lm	ll	ll	ll	ll	ll	lm	ll	lm	lm	ll	ll	ll	ll	lm	lm
1	57.65	50.33	60.73	118.lm_ll_4420	<lmxll>	lm	lm	lm	lm	ll	ll	lm	ll	lm	lm	ll	lm	lm	ll	lm	lm	lm	lm	lm	lm	lm	ll	lm	lm	ll	lm	lm	ll	lm	ll	ll	ll	ll	ll	lm	ll	lm	lm	ll	ll	ll	ll	lm	lm
1	57.65	50.33	60.73	118.lm_ll_20366	<lmxll>	lm	lm	lm	lm	ll	ll	lm	ll	lm	lm	ll	lm	lm	ll	lm	lm	lm	lm	lm	lm	lm	ll	lm	lm	ll	lm	lm	ll	lm	ll	ll	ll	--	ll	lm	ll	lm	lm	ll	ll	ll	ll	lm	lm
1	57.65	50.33	60.73	118.lm_ll_9003	<lmxll>	lm	lm	lm	lm	ll	ll	lm	ll	lm	lm	ll	lm	lm	ll	lm	lm	lm	lm	lm	lm	lm	ll	lm	lm	ll	lm	lm	ll	lm	ll	ll	ll	ll	ll	lm	ll	lm	lm	ll	ll	ll	ll	lm	lm
1	57.65	50.33	60.73	118.lm_ll_7755	<lmxll>	lm	lm	lm	lm	ll	ll	lm	ll	lm	lm	ll	lm	lm	ll	lm	lm	lm	lm	lm	lm	lm	ll	lm	lm	ll	lm	lm	ll	lm	ll	ll	ll	ll	ll	lm	ll	lm	lm	ll	ll	ll	ll	lm	lm
1	57.65	50.33	60.73	118.lm_ll_1072	<lmxll>	lm	lm	lm	lm	ll	ll	lm	ll	lm	lm	ll	lm	lm	ll	lm	lm	lm	lm	lm	lm	lm	ll	lm	lm	ll	ll	lm	ll	lm	ll	ll	ll	ll	ll	lm	ll	lm	lm	ll	ll	ll	ll	lm	--
1	57.65	50.33	60.73	118.lm_ll_2011	<lmxll>	--	lm	lm	lm	ll	ll	lm	ll	lm	lm	ll	lm	lm	ll	lm	lm	lm	lm	lm	lm	lm	ll	lm	lm	ll	lm	lm	ll	lm	ll	ll	ll	--	ll	lm	ll	lm	lm	ll	--	ll	ll	lm	lm
1	57.65	50.33	60.73	11.lm_ll_4755	<lmxll>	ll	ll	ll	ll	lm	lm	ll	lm	ll	ll	lm	ll	ll	lm	ll	ll	ll	ll	ll	ll	ll	lm	ll	ll	lm	ll	ll	lm	ll	lm	lm	lm	lm	lm	ll	lm	ll	ll	lm	lm	lm	lm	ll	ll
1	57.65	50.33	60.73	103.lm_ll_18975	<lmxll>	lm	lm	lm	lm	ll	ll	lm	ll	lm	--	ll	lm	lm	ll	lm	lm	lm	lm	lm	lm	lm	ll	lm	lm	ll	lm	lm	ll	lm	--	ll	ll	ll	ll	lm	ll	lm	lm	ll	ll	--	ll	lm	lm
1	57.65	50.33	60.73	118.lm_ll_23131	<lmxll>	lm	lm	lm	lm	ll	ll	lm	ll	lm	lm	ll	lm	lm	ll	lm	lm	lm	lm	lm	lm	lm	ll	lm	lm	ll	lm	lm	ll	lm	ll	ll	ll	ll	ll	lm	ll	lm	lm	ll	ll	ll	ll	lm	lm
1	57.65	50.33	60.73	118.lm_ll_20186	<lmxll>	lm	lm	lm	lm	ll	ll	lm	ll	lm	lm	ll	lm	lm	ll	lm	lm	lm	lm	lm	lm	lm	ll	lm	lm	ll	lm	lm	ll	lm	--	ll	ll	ll	ll	lm	ll	lm	lm	ll	ll	ll	ll	lm	lm
1	57.65	50.33	60.73	11.lm_ll_12758	<lmxll>	ll	ll	ll	ll	ll	lm	ll	lm	ll	ll	lm	ll	ll	lm	ll	ll	ll	ll	ll	ll	ll	lm	ll	ll	lm	ll	ll	lm	ll	lm	lm	lm	lm	lm	ll	lm	ll	ll	lm	lm	lm	lm	ll	ll
1	57.65	50.33	60.73	118.lm_ll_11795	<lmxll>	lm	lm	lm	lm	ll	ll	lm	ll	lm	lm	ll	lm	lm	ll	lm	lm	lm	lm	lm	lm	lm	ll	lm	lm	ll	lm	lm	ll	lm	ll	ll	ll	--	ll	lm	ll	lm	lm	ll	ll	ll	ll	lm	lm
1	57.65	50.33	60.73	118.lm_ll_11210	<lmxll>	lm	lm	lm	lm	ll	ll	lm	ll	lm	lm	ll	lm	lm	ll	lm	lm	lm	lm	lm	lm	lm	ll	lm	lm	ll	lm	lm	ll	lm	ll	ll	ll	ll	ll	lm	ll	lm	lm	ll	ll	ll	ll	lm	lm
1	57.65	50.33	60.73	118.lm_ll_5064	<lmxll>	lm	lm	lm	lm	ll	ll	lm	ll	--	lm	ll	lm	lm	ll	lm	lm	lm	lm	lm	lm	--	ll	lm	lm	ll	lm	lm	ll	lm	ll	ll	ll	ll	ll	lm	ll	lm	lm	--	ll	ll	ll	lm	lm
1	57.65	50.33	60.73	118.lm_ll_19933	<lmxll>	lm	lm	lm	lm	ll	ll	lm	ll	lm	lm	ll	lm	lm	ll	lm	lm	lm	lm	lm	lm	lm	ll	lm	lm	ll	--	lm	ll	lm	ll	ll	ll	ll	ll	lm	ll	lm	lm	--	ll	ll	ll	lm	lm
1	57.65	50.33	60.73	118.lm_ll_11225	<lmxll>	lm	lm	lm	lm	ll	ll	lm	ll	lm	lm	ll	lm	lm	ll	lm	lm	lm	lm	lm	lm	lm	ll	lm	lm	ll	lm	lm	ll	lm	ll	ll	ll	--	ll	lm	ll	lm	lm	ll	ll	ll	ll	lm	lm
1	57.65	50.33	60.73	118.lm_ll_13327	<lmxll>	lm	lm	lm	lm	ll	ll	lm	ll	lm	lm	ll	lm	lm	ll	lm	ll	lm	lm	lm	lm	lm	ll	lm	lm	ll	lm	lm	ll	lm	ll	ll	ll	ll	ll	lm	ll	lm	lm	ll	--	ll	--	lm	lm
1	57.65	50.33	60.73	118.lm_ll_18250	<lmxll>	lm	lm	lm	lm	ll	--	lm	ll	lm	lm	ll	lm	lm	--	lm	lm	lm	lm	lm	lm	lm	ll	lm	lm	ll	lm	lm	ll	lm	lm	ll	--	ll	ll	lm	ll	lm	lm	ll	ll	ll	ll	lm	lm
1	57.65	50.33	60.73	118.lm_ll_23351	<lmxll>	lm	lm	lm	lm	ll	ll	lm	ll	lm	lm	ll	lm	lm	ll	lm	lm	lm	lm	lm	lm	lm	ll	lm	lm	ll	lm	lm	ll	lm	ll	ll	ll	ll	ll	lm	ll	lm	lm	ll	ll	ll	ll	lm	lm
1	57.65	50.33	61.24	118.lm_ll_21832	<lmxll>	lm	lm	lm	lm	ll	ll	lm	ll	lm	lm	ll	lm	lm	ll	lm	lm	lm	lm	lm	lm	lm	ll	lm	lm	ll	lm	lm	ll	lm	ll	ll	ll	ll	ll	lm	ll	lm	lm	ll	ll	ll	ll	lm	lm
1	57.65	50.33	61.24	118.lm_ll_4030	<lmxll>	lm	lm	lm	lm	ll	ll	lm	ll	lm	lm	ll	lm	lm	ll	lm	lm	lm	lm	lm	lm	lm	ll	lm	lm	ll	lm	lm	ll	lm	ll	--	ll	ll	ll	lm	ll	lm	lm	ll	ll	ll	ll	lm	lm
1	57.65	50.33	61.24	11.hk_hk_5752	<hkxhk>	hk	hk	hh	hh	kk	hk	hh	hk	hk	hk	hk	hk	hh	kk	hk	hk	hh	hk	hh	hk	hh	kk	hk	hh	hk	hk	hh	hk	hh	--	kk	hk	kk	hk	hk	hk	hh	hh	kk	kk	kk	hk	--	hh
1	57.65	50.33	61.24	118.lm_ll_13163	<lmxll>	lm	lm	lm	lm	ll	ll	lm	--	lm	lm	ll	lm	--	ll	lm	lm	lm	ll	lm	lm	lm	--	lm	lm	ll	lm	lm	ll	lm	ll	ll	ll	ll	ll	lm	ll	lm	lm	ll	ll	ll	ll	lm	lm
1	57.65	50.33	61.24	118.lm_ll_21575	<lmxll>	lm	lm	lm	lm	ll	ll	lm	--	lm	lm	ll	lm	lm	ll	lm	lm	lm	lm	lm	--	lm	--	lm	lm	ll	lm	--	--	lm	ll	ll	ll	ll	ll	lm	ll	lm	lm	ll	ll	ll	ll	lm	lm
1	57.65	50.33	61.24	118.lm_ll_8419	<lmxll>	lm	lm	lm	lm	ll	ll	lm	ll	lm	lm	ll	lm	lm	ll	lm	lm	lm	lm	lm	lm	lm	ll	--	lm	ll	lm	lm	ll	lm	ll	ll	ll	ll	ll	lm	ll	lm	lm	ll	ll	ll	ll	lm	lm
1	57.65	50.33	61.24	118.lm_ll_18465	<lmxll>	lm	lm	lm	lm	ll	ll	lm	ll	lm	lm	ll	lm	lm	ll	lm	lm	lm	lm	lm	lm	lm	ll	lm	lm	ll	lm	lm	ll	lm	ll	ll	ll	ll	ll	lm	ll	lm	lm	ll	ll	ll	ll	lm	lm
1	57.65	50.33	61.24	10.lm_ll_615	<lmxll>	--	lm	lm	lm	ll	ll	lm	ll	lm	lm	--	--	ll	ll	lm	lm	lm	lm	--	lm	lm	ll	lm	lm	ll	lm	lm	ll	lm	ll	ll	ll	ll	ll	lm	ll	lm	lm	ll	ll	ll	ll	lm	lm
1	58.67	50.33	61.24	118.lm_ll_23555	<lmxll>	lm	lm	lm	lm	ll	ll	lm	--	lm	lm	ll	lm	lm	ll	lm	lm	lm	lm	lm	lm	lm	ll	lm	lm	ll	lm	lm	ll	lm	--	ll	ll	lm	ll	lm	ll	lm	lm	ll	ll	ll	ll	lm	lm
1	58.67	50.33	61.24	11.lm_ll_4449	<lmxll>	ll	ll	ll	ll	lm	lm	ll	lm	ll	ll	lm	ll	ll	lm	ll	ll	ll	ll	ll	ll	ll	lm	ll	ll	lm	ll	ll	lm	ll	lm	lm	lm	ll	lm	ll	lm	ll	ll	lm	lm	lm	lm	ll	ll
1	58.67	50.33	61.24	11.hk_hk_8298	<hkxhk>	hk	hk	kk	kk	hh	hk	kk	hk	hk	hk	hk	hk	kk	--	hk	hk	kk	hk	--	hk	kk	hh	kk	kk	hk	hk	kk	hk	kk	hh	hh	hk	hk	hk	hk	hk	kk	kk	hh	hh	hh	hk	kk	kk
1	58.67	50.33	61.24	118.lm_ll_20414	<lmxll>	lm	lm	lm	lm	ll	ll	lm	ll	lm	lm	ll	lm	lm	ll	lm	lm	lm	lm	lm	lm	lm	ll	lm	lm	ll	lm	lm	ll	lm	ll	ll	ll	lm	ll	lm	ll	lm	lm	ll	ll	ll	ll	lm	lm
1	58.67	50.33	61.24	11.hk_hk_6973	<hkxhk>	hk	hk	hh	hh	kk	hk	hh	hk	hk	hk	hk	hk	hh	kk	hk	hk	hh	hk	hh	hk	hh	kk	hh	hh	hk	hk	hh	hk	hh	kk	kk	hk	hk	hk	--	hk	hh	hh	kk	kk	kk	hk	hh	hh
1	58.67	51.35	61.24	105.lm_ll_15241	<lmxll>	ll	ll	ll	ll	lm	lm	ll	lm	ll	ll	lm	ll	ll	lm	ll	ll	ll	ll	ll	ll	ll	lm	ll	--	lm	ll	ll	lm	ll	lm	lm	lm	ll	lm	ll	lm	ll	ll	lm	lm	lm	lm	ll	ll
1	58.67	51.35	61.24	11.hk_hk_10152	<hkxhk>	hk	hk	hh	hh	kk	hk	hh	hk	hk	hk	hk	hk	hh	kk	hk	hk	hh	hk	hh	hk	hh	kk	hh	hh	hk	hk	hh	hk	hh	kk	kk	hk	hh	hk	hk	hk	hh	hh	kk	kk	kk	hk	hh	hh
1	58.67	52.37	61.24	105.lm_ll_9248	<lmxll>	ll	ll	ll	ll	lm	lm	ll	lm	ll	ll	--	ll	ll	lm	ll	ll	ll	ll	ll	ll	ll	lm	ll	ll	lm	ll	ll	lm	ll	lm	lm	lm	ll	lm	ll	lm	ll	ll	lm	lm	lm	lm	ll	ll
1	58.67	52.37	61.24	118.lm_ll_15260	<lmxll>	lm	lm	lm	lm	ll	ll	lm	ll	lm	--	ll	lm	lm	ll	lm	lm	lm	lm	lm	lm	lm	ll	lm	lm	ll	lm	lm	ll	lm	ll	ll	ll	lm	ll	lm	ll	lm	lm	ll	ll	ll	ll	lm	lm
1	59.69	52.37	61.24	11.hk_hk_7520	<hkxhk>	hk	hk	hh	hh	kk	hk	hh	hk	hk	hk	hk	hk	hh	kk	hk	hk	hh	hk	hh	hk	hh	hk	hh	hh	hk	hk	hh	hk	hh	kk	kk	hk	hh	hk	hk	hk	hh	hh	kk	kk	kk	hk	hh	hh
1	59.69	52.37	61.24	118.nn_np_11018	<nnxnp>	np	--	nn	nn	np	nn	nn	nn	np	np	nn	np	nn	np	np	np	nn	np	nn	np	nn	np	nn	nn	nn	np	nn	nn	nn	np	np	nn	nn	nn	np	nn	nn	nn	np	np	np	nn	nn	nn
1	59.69	52.37	61.24	11.hk_hk_361	<hkxhk>	hk	hk	kk	kk	hh	hk	kk	hk	hk	hk	hk	hk	--	hh	hk	hk	kk	hk	kk	hk	kk	hk	kk	--	hk	hk	kk	hk	kk	hh	hh	hk	kk	hk	hk	hk	kk	kk	hh	hh	hh	hk	--	kk
1	60.71	52.37	61.24	118.lm_ll_12027	<lmxll>	lm	lm	lm	lm	ll	ll	lm	ll	lm	lm	ll	lm	lm	--	lm	lm	lm	lm	lm	lm	lm	ll	lm	lm	ll	lm	lm	ll	lm	ll	ll	ll	ll	ll	lm	ll	lm	lm	ll	ll	ll	ll	lm	lm
1	60.71	52.37	61.24	11.lm_ll_12692	<lmxll>	ll	ll	ll	ll	lm	lm	ll	lm	ll	ll	lm	ll	ll	lm	ll	ll	ll	ll	ll	ll	ll	lm	ll	ll	lm	ll	ll	lm	ll	lm	lm	lm	lm	lm	ll	lm	ll	ll	lm	lm	lm	lm	ll	ll
1	60.71	52.37	61.75	118.lm_ll_10759	<lmxll>	lm	lm	lm	lm	ll	ll	lm	ll	lm	lm	ll	lm	lm	ll	lm	lm	lm	lm	lm	lm	lm	ll	lm	lm	ll	--	lm	ll	lm	ll	ll	ll	ll	ll	lm	ll	lm	lm	ll	ll	ll	ll	lm	lm
1	60.71	52.37	61.75	118.lm_ll_8196	<lmxll>	lm	lm	lm	lm	ll	ll	lm	ll	lm	lm	ll	lm	lm	ll	lm	lm	lm	lm	lm	lm	lm	--	lm	lm	ll	lm	lm	ll	lm	ll	ll	ll	ll	ll	lm	ll	lm	lm	ll	ll	ll	ll	lm	lm
1	60.71	52.37	62.25	118.lm_ll_7507	<lmxll>	lm	lm	lm	lm	ll	ll	lm	ll	lm	lm	ll	lm	lm	ll	lm	lm	lm	lm	lm	lm	lm	ll	lm	lm	ll	lm	lm	ll	lm	ll	ll	ll	ll	ll	lm	ll	lm	lm	ll	ll	ll	ll	lm	lm
1	60.71	52.37	62.25	11.hk_hk_4385	<hkxhk>	hk	hk	hh	hh	kk	hk	hh	hk	hk	hk	hk	hk	hh	kk	hk	hk	hh	hk	hh	hk	hh	--	hh	--	hh	hk	hh	hk	hh	kk	kk	hk	--	hk	kk	hk	hh	hh	kk	kk	kk	hk	hh	hh
1	60.71	52.37	62.25	118.hk_hk_6396	<hkxhk>	kk	kk	hk	hk	hk	hh	hk	hh	kk	kk	hh	kk	hk	hk	kk	kk	hk	kk	hk	kk	hk	hk	hk	hk	hh	kk	hk	hh	hk	hk	hk	hh	hk	hh	kk	hh	hk	hk	hk	hk	hk	hh	hk	hk
1	60.71	52.37	62.76	11.lm_ll_16853	<lmxll>	ll	ll	ll	ll	lm	lm	ll	lm	ll	ll	lm	ll	ll	lm	ll	ll	ll	ll	ll	ll	ll	lm	ll	ll	lm	ll	ll	lm	ll	lm	lm	lm	lm	lm	ll	lm	ll	ll	lm	lm	lm	lm	ll	ll
1	60.71	52.37	63.27	11.lm_ll_26204	<lmxll>	ll	ll	ll	ll	lm	lm	ll	lm	ll	ll	lm	ll	ll	lm	ll	ll	ll	ll	ll	ll	ll	lm	ll	ll	lm	ll	ll	lm	ll	lm	lm	lm	lm	lm	ll	lm	ll	ll	lm	lm	lm	lm	ll	ll
1	60.71	52.37	63.27	11.nn_np_19851	<nnxnp>	np	np	nn	nn	np	nn	--	nn	np	--	nn	np	nn	np	np	np	nn	np	nn	np	nn	np	nn	nn	nn	np	nn	nn	--	--	np	nn	nn	nn	np	nn	nn	nn	np	np	np	nn	nn	nn
1	60.71	52.37	63.27	118.lm_ll_7427	<lmxll>	lm	lm	lm	lm	ll	ll	lm	--	lm	lm	ll	lm	lm	ll	lm	lm	lm	lm	lm	lm	lm	ll	lm	lm	ll	lm	lm	ll	lm	ll	ll	ll	ll	ll	lm	ll	lm	lm	ll	ll	ll	ll	lm	lm
1	60.71	52.37	63.27	11.nn_np_16042	<nnxnp>	np	np	nn	nn	np	nn	nn	nn	np	np	nn	np	nn	np	np	--	nn	np	nn	np	nn	np	nn	nn	nn	np	nn	nn	nn	np	np	nn	nn	nn	np	nn	nn	nn	np	np	np	nn	nn	nn
1	60.71	52.37	63.27	11.hk_hk_3383	<hkxhk>	hk	hk	hh	hh	--	hk	hh	hk	hk	hk	hk	hk	hh	kk	hk	hk	hh	hk	hh	hk	hh	kk	hh	hh	hk	hk	hh	hk	hh	kk	kk	hk	hk	hk	hk	hk	hh	hh	kk	kk	kk	hk	hh	hh
1	61.73	52.37	63.27	11.nn_np_19825	<nnxnp>	np	np	nn	nn	np	nn	nn	nn	np	np	nn	np	nn	np	np	np	nn	np	nn	np	nn	np	nn	nn	nn	np	nn	nn	nn	np	np	nn	nn	nn	np	nn	nn	nn	np	np	np	nn	nn	nn
1	61.73	52.37	63.27	11.nn_np_15196	<nnxnp>	np	np	nn	nn	np	nn	nn	nn	np	np	nn	np	nn	np	np	np	--	np	nn	np	nn	np	nn	nn	nn	np	nn	nn	nn	np	np	nn	nn	nn	np	nn	nn	nn	np	np	np	--	nn	nn
1	61.73	52.37	63.27	11.nn_np_15594	<nnxnp>	np	np	nn	nn	np	nn	nn	nn	np	np	nn	np	nn	np	np	np	nn	np	nn	np	--	np	--	nn	nn	np	nn	nn	nn	np	np	nn	nn	nn	np	nn	nn	nn	np	--	np	nn	nn	nn
1	61.73	52.37	63.27	11.nn_np_11719	<nnxnp>	np	np	nn	nn	np	nn	nn	nn	np	np	nn	np	nn	np	np	np	nn	np	nn	np	nn	np	nn	nn	nn	--	nn	nn	nn	np	np	nn	nn	nn	np	nn	nn	nn	np	np	np	nn	nn	nn
1	61.73	52.37	63.27	11.nn_np_24485	<nnxnp>	np	np	nn	nn	np	nn	nn	nn	np	np	nn	np	nn	np	np	np	nn	np	nn	np	nn	np	nn	nn	nn	np	nn	nn	nn	np	np	nn	nn	nn	np	nn	nn	nn	np	np	np	nn	nn	nn
1	61.73	52.37	63.27	11.nn_np_27616	<nnxnp>	np	np	nn	nn	np	nn	nn	nn	np	np	nn	np	nn	np	np	np	nn	np	nn	np	nn	np	nn	nn	--	np	nn	nn	nn	np	np	nn	nn	nn	np	nn	nn	nn	np	np	np	nn	nn	nn
1	61.73	52.37	63.27	11.nn_np_27837	<nnxnp>	np	np	nn	nn	np	nn	nn	nn	np	np	nn	np	nn	np	np	np	nn	np	nn	np	nn	np	nn	nn	nn	np	nn	nn	nn	np	np	nn	nn	nn	np	nn	nn	nn	np	np	np	nn	nn	nn
1	61.73	52.37	63.27	10.nn_np_19456	<nnxnp>	nn	nn	np	np	nn	np	np	np	nn	nn	np	nn	np	nn	nn	nn	np	nn	np	nn	np	nn	np	np	np	nn	np	np	np	nn	nn	np	np	np	nn	np	np	np	nn	nn	nn	np	np	np
1	61.73	52.37	63.27	11.nn_np_10332	<nnxnp>	np	np	nn	--	np	nn	nn	nn	np	np	nn	np	nn	np	np	np	nn	np	nn	np	nn	np	nn	nn	nn	np	nn	nn	nn	np	np	nn	nn	nn	np	nn	--	nn	np	np	np	nn	nn	nn
1	61.73	52.37	63.27	11.nn_np_21834	<nnxnp>	np	np	nn	nn	np	nn	nn	nn	np	np	nn	np	nn	np	np	np	nn	np	nn	np	nn	np	nn	nn	nn	np	nn	nn	nn	np	np	nn	nn	nn	np	nn	nn	nn	np	np	np	nn	nn	nn
1	61.73	52.37	63.27	11.nn_np_12670	<nnxnp>	np	np	nn	nn	np	nn	nn	nn	np	np	nn	np	nn	np	np	np	nn	np	nn	np	nn	np	nn	nn	nn	np	nn	nn	nn	np	np	nn	nn	nn	np	nn	nn	nn	np	np	np	nn	nn	nn
1	61.73	52.37	63.27	11.nn_np_29710	<nnxnp>	np	np	nn	nn	np	nn	nn	nn	np	np	nn	np	nn	np	np	np	nn	np	nn	np	nn	np	nn	nn	nn	np	nn	nn	--	np	np	nn	nn	nn	np	nn	nn	nn	np	np	np	nn	nn	nn
1	61.73	52.37	63.27	11.nn_np_31241	<nnxnp>	np	np	nn	nn	np	nn	nn	nn	np	np	nn	np	nn	np	np	np	nn	np	nn	np	nn	np	nn	nn	nn	np	nn	nn	nn	np	np	nn	nn	nn	np	nn	nn	nn	np	np	np	nn	nn	nn
1	61.73	52.37	63.27	11.nn_np_28916	<nnxnp>	np	np	nn	nn	np	nn	nn	nn	np	np	nn	np	nn	np	np	np	nn	np	nn	np	nn	np	nn	nn	nn	np	nn	--	nn	np	np	nn	nn	nn	np	--	nn	nn	np	np	np	nn	nn	nn
1	61.73	52.37	63.27	11.nn_np_18524	<nnxnp>	np	np	nn	nn	np	nn	nn	nn	np	np	nn	np	nn	np	np	np	nn	np	nn	np	nn	np	nn	nn	nn	np	nn	nn	nn	np	np	nn	nn	nn	np	nn	nn	nn	np	np	np	nn	nn	--
1	61.73	52.37	63.27	11.nn_np_6811	<nnxnp>	np	np	nn	nn	np	nn	nn	nn	np	np	nn	np	nn	np	np	np	nn	np	nn	np	nn	np	nn	nn	nn	np	nn	nn	nn	np	np	--	nn	nn	np	nn	nn	--	np	np	np	nn	nn	nn
1	61.73	52.37	63.27	11.nn_np_14565	<nnxnp>	np	np	nn	nn	np	nn	nn	nn	np	np	nn	np	nn	np	np	np	nn	np	nn	np	nn	np	nn	nn	nn	np	nn	nn	nn	np	np	nn	nn	nn	np	nn	nn	nn	np	np	np	nn	nn	nn
1	61.73	52.37	63.27	11.nn_np_20372	<nnxnp>	np	np	nn	nn	np	nn	nn	nn	np	np	nn	np	nn	np	np	np	--	np	nn	np	nn	np	nn	nn	nn	np	nn	nn	nn	np	np	nn	nn	nn	np	nn	nn	nn	np	np	np	nn	nn	nn
1	61.73	52.37	63.27	11.nn_np_22262	<nnxnp>	np	np	nn	nn	np	nn	nn	nn	np	np	nn	np	nn	np	np	np	nn	np	nn	np	nn	--	nn	nn	nn	np	nn	nn	nn	np	np	nn	nn	nn	np	nn	nn	nn	np	np	np	nn	nn	nn
1	61.73	52.37	63.27	11.hk_hk_4109	<hkxhk>	hk	hk	hh	hh	kk	hk	hh	hk	hk	hk	hk	hk	hh	kk	hk	hk	hh	kk	hh	hk	hh	kk	hh	hh	hk	hk	hh	hk	hh	kk	kk	hk	--	hk	hk	hk	hh	hh	kk	kk	kk	hk	hh	--
1	61.73	52.37	63.27	11.nn_np_20062	<nnxnp>	--	np	nn	nn	np	nn	nn	nn	np	np	nn	np	nn	np	np	np	nn	np	nn	np	nn	np	nn	nn	nn	np	nn	nn	nn	np	np	nn	nn	nn	np	nn	nn	nn	np	np	np	nn	nn	nn
1	61.73	52.37	63.27	118.lm_ll_20833	<lmxll>	lm	lm	lm	lm	ll	ll	lm	ll	lm	lm	ll	lm	lm	ll	lm	lm	lm	ll	lm	lm	lm	ll	ll	lm	ll	lm	lm	ll	lm	ll	ll	ll	ll	ll	lm	--	lm	lm	ll	ll	ll	ll	lm	lm
1	64.86	52.37	63.27	11.lm_ll_18634	<lmxll>	ll	ll	ll	ll	lm	lm	ll	lm	ll	ll	lm	ll	ll	lm	ll	ll	ll	lm	ll	ll	ll	lm	ll	ll	lm	ll	ll	lm	--	lm	lm	lm	ll	lm	ll	lm	ll	lm	lm	lm	lm	lm	ll	ll
1	64.86	52.37	63.27	11.nn_np_19654	<nnxnp>	np	np	nn	nn	np	nn	nn	nn	np	np	nn	np	nn	np	np	np	--	np	nn	np	nn	np	nn	nn	nn	np	nn	nn	nn	np	np	nn	nn	nn	np	nn	nn	--	np	np	np	nn	nn	nn
1	64.86	52.37	63.27	11.lm_ll_20489	<lmxll>	ll	ll	ll	ll	lm	lm	ll	lm	ll	ll	lm	ll	ll	lm	ll	ll	ll	lm	ll	--	ll	lm	ll	ll	lm	ll	ll	lm	ll	lm	lm	lm	ll	lm	ll	lm	ll	lm	lm	lm	lm	lm	ll	ll
1	64.86	52.37	63.27	118.lm_ll_16997	<lmxll>	lm	lm	lm	lm	ll	ll	lm	ll	lm	lm	ll	lm	lm	ll	lm	lm	lm	ll	lm	lm	lm	ll	lm	lm	ll	lm	lm	ll	lm	ll	ll	ll	lm	ll	lm	ll	lm	ll	ll	ll	ll	ll	lm	lm
1	64.86	52.37	63.27	118.lm_ll_16233	<lmxll>	lm	lm	lm	lm	ll	ll	lm	ll	lm	lm	ll	lm	lm	ll	lm	lm	lm	ll	lm	lm	lm	ll	lm	lm	ll	lm	lm	ll	lm	ll	--	ll	lm	ll	lm	ll	lm	ll	ll	ll	ll	ll	lm	lm
1	64.86	52.37	63.27	118.lm_ll_19428	<lmxll>	lm	lm	lm	lm	ll	ll	lm	ll	lm	lm	ll	lm	lm	ll	lm	--	lm	ll	lm	lm	lm	ll	lm	lm	--	lm	lm	ll	lm	ll	ll	ll	lm	ll	lm	ll	lm	ll	ll	ll	ll	ll	lm	lm
1	64.86	52.37	63.27	11.lm_ll_14603	<lmxll>	ll	ll	ll	--	lm	lm	--	lm	ll	ll	lm	ll	ll	lm	ll	ll	ll	lm	ll	ll	ll	lm	ll	ll	lm	ll	--	lm	ll	lm	lm	lm	ll	lm	ll	lm	ll	lm	lm	lm	lm	lm	ll	ll
1	64.86	52.37	63.27	11.hk_hk_8900	<hkxhk>	hk	hk	hh	hh	kk	hk	hh	hk	hk	--	hk	hk	hh	kk	hk	hk	hh	kk	hh	hk	hh	kk	hh	hh	hk	hk	hh	hk	hh	kk	kk	hk	hk	hk	hk	hk	hh	hk	kk	kk	kk	hk	hh	hh
1	65.88	52.37	63.27	11.hk_hk_11135	<hkxhk>	hk	hk	kk	kk	hh	hk	kk	hk	hk	hk	hk	hk	kk	hh	hk	hk	kk	hh	kk	hk	kk	hh	kk	kk	hk	hk	kk	hk	kk	hh	hh	hk	hh	hk	hk	hk	kk	hk	hh	hh	hh	hk	kk	kk
1	65.88	53.39	63.27	11.nn_np_11047	<nnxnp>	np	np	nn	nn	np	nn	nn	nn	np	np	nn	np	nn	np	np	np	nn	np	nn	np	np	np	nn	nn	nn	np	nn	nn	nn	np	np	nn	nn	nn	np	nn	--	nn	np	np	np	nn	--	nn
1	65.88	53.39	63.27	11.nn_np_14489	<nnxnp>	np	np	nn	nn	np	nn	nn	nn	np	np	nn	np	nn	np	np	np	nn	np	nn	np	np	np	nn	nn	nn	np	nn	nn	nn	np	np	nn	nn	nn	np	nn	nn	nn	--	np	np	nn	nn	nn
1	65.88	53.39	63.27	11.hk_hk_4765	<hkxhk>	hk	hk	kk	kk	hh	hk	kk	hk	hk	hk	hk	hk	kk	hh	hk	--	kk	hh	kk	hk	hk	hh	kk	kk	hk	hk	kk	hk	kk	hh	hh	hk	hk	hk	hk	hk	kk	hk	hh	hh	hh	hk	kk	kk
1	65.88	53.39	63.27	105.lm_ll_22390	<lmxll>	ll	ll	ll	ll	lm	lm	ll	lm	ll	ll	lm	ll	ll	lm	ll	ll	--	lm	--	ll	ll	lm	ll	--	lm	ll	ll	lm	ll	lm	lm	lm	ll	lm	ll	lm	ll	lm	lm	lm	lm	lm	ll	ll
1	65.88	53.39	63.27	11.lm_ll_12196	<lmxll>	ll	ll	ll	ll	lm	lm	ll	lm	ll	ll	lm	ll	ll	lm	ll	ll	ll	lm	ll	ll	ll	lm	ll	ll	lm	ll	ll	--	ll	lm	lm	lm	ll	lm	ll	lm	ll	lm	lm	lm	lm	lm	ll	ll
1	65.88	53.39	63.27	11.nn_np_29156	<nnxnp>	np	np	nn	nn	np	nn	nn	nn	np	np	nn	np	nn	np	np	np	nn	np	nn	np	np	np	nn	nn	nn	np	nn	nn	nn	np	np	nn	--	nn	np	nn	nn	nn	np	np	np	nn	nn	nn
1	65.88	53.39	63.27	11.nn_np_17718	<nnxnp>	np	np	nn	nn	np	nn	nn	nn	np	np	nn	np	nn	np	np	np	nn	np	nn	np	np	np	nn	nn	nn	np	nn	nn	nn	np	np	--	np	nn	np	nn	nn	nn	np	np	np	nn	nn	nn
1	65.88	53.39	63.27	118.hk_hk_5634	<hkxhk>	kk	kk	hk	hk	hk	hh	hk	hh	kk	kk	hh	kk	hk	hk	kk	kk	hk	hk	hk	kk	kk	hk	hk	hk	hh	kk	hk	hh	hk	hk	hk	hh	--	hh	kk	hh	hk	hh	kk	hk	hk	hh	hk	hk
1	67.94	53.39	63.27	11.nn_np_22632	<nnxnp>	np	np	nn	nn	np	nn	nn	nn	np	np	nn	np	nn	nn	np	np	nn	np	nn	np	np	np	nn	nn	nn	np	nn	nn	nn	np	np	nn	nn	nn	np	nn	nn	nn	np	np	np	nn	nn	nn
1	67.94	53.39	63.27	11.nn_np_11731	<nnxnp>	np	np	nn	nn	np	nn	nn	nn	np	np	nn	np	nn	np	np	np	nn	np	nn	np	np	np	nn	nn	nn	np	nn	nn	nn	np	np	nn	--	nn	np	nn	nn	nn	np	np	--	nn	nn	nn
1	67.94	53.39	63.27	11.nn_np_20887	<nnxnp>	np	np	nn	nn	np	nn	nn	nn	np	np	nn	np	nn	np	np	np	nn	np	nn	np	np	np	nn	nn	nn	np	nn	nn	nn	np	np	nn	nn	nn	np	nn	nn	nn	np	np	np	nn	nn	nn
1	67.94	53.39	63.27	118.nn_np_28385	<nnxnp>	np	np	nn	nn	np	nn	nn	nn	np	np	np	np	nn	np	np	np	nn	np	nn	np	np	np	np	nn	nn	np	nn	nn	nn	np	np	nn	nn	nn	np	nn	nn	--	np	np	np	nn	nn	nn
1	67.94	53.39	63.27	11.nn_np_25891	<nnxnp>	np	np	nn	nn	np	nn	nn	nn	np	np	nn	np	nn	np	np	np	nn	np	nn	np	np	np	nn	nn	nn	np	nn	nn	nn	np	np	nn	nn	nn	np	nn	nn	nn	np	np	np	nn	nn	nn
1	67.94	53.39	63.78	11.nn_np_13009	<nnxnp>	np	np	nn	nn	np	nn	nn	nn	np	np	nn	np	nn	np	np	np	nn	np	nn	np	np	np	nn	nn	nn	np	nn	nn	nn	np	np	nn	nn	nn	np	nn	nn	nn	np	np	np	nn	nn	nn
1	67.94	53.39	63.78	11.nn_np_34029	<nnxnp>	np	np	nn	nn	np	nn	nn	nn	np	np	nn	np	nn	np	np	np	nn	np	nn	np	np	np	nn	nn	nn	np	nn	nn	nn	np	np	nn	--	nn	nn	nn	nn	nn	np	np	np	nn	nn	nn
1	67.94	53.39	64.28	11.lm_ll_23886	<lmxll>	ll	ll	ll	ll	lm	lm	ll	lm	ll	ll	lm	ll	ll	lm	ll	ll	ll	lm	ll	ll	ll	lm	ll	ll	lm	ll	ll	lm	ll	lm	lm	lm	ll	lm	ll	lm	ll	lm	lm	lm	lm	lm	ll	ll
1	67.94	53.39	64.28	118.lm_ll_10723	<lmxll>	lm	lm	lm	lm	ll	ll	lm	ll	lm	lm	ll	lm	lm	ll	lm	lm	lm	ll	lm	lm	lm	ll	lm	lm	ll	lm	lm	ll	lm	ll	ll	ll	lm	ll	lm	ll	lm	ll	--	ll	ll	ll	lm	lm
1	67.94	53.39	64.28	11.nn_np_14463	<nnxnp>	np	--	nn	nn	np	nn	nn	nn	np	np	nn	np	nn	np	np	np	nn	np	nn	--	np	np	nn	nn	nn	np	nn	nn	nn	np	np	nn	--	nn	np	nn	nn	nn	np	np	np	nn	nn	nn
1	67.94	53.39	64.79	11.nn_np_22476	<nnxnp>	np	np	nn	nn	np	nn	nn	nn	np	np	nn	np	nn	np	np	np	nn	np	nn	np	np	np	nn	--	nn	np	nn	nn	--	np	np	nn	nn	nn	np	nn	nn	nn	np	np	np	nn	nn	nn
1	67.94	54.41	64.79	11.hk_hk_10333	<hkxhk>	hk	hk	kk	kk	hh	hk	kk	hk	hk	hk	hk	hk	kk	hh	hk	hk	kk	hh	kk	hk	hk	hh	kk	kk	hk	hk	kk	hk	kk	hh	hh	hk	hh	hk	hk	hk	--	hh	hh	hh	hh	hk	kk	kk
1	67.94	54.41	65.3	11.lm_ll_13476	<lmxll>	ll	ll	ll	ll	lm	lm	ll	lm	ll	ll	lm	ll	ll	lm	ll	ll	ll	lm	ll	ll	--	lm	ll	ll	lm	ll	ll	lm	ll	lm	lm	lm	ll	lm	ll	lm	ll	lm	lm	lm	lm	lm	ll	ll
1	67.94	54.41	65.3	11.lm_ll_24514	<lmxll>	ll	ll	ll	ll	lm	lm	ll	lm	ll	ll	lm	ll	ll	lm	ll	ll	ll	lm	ll	ll	ll	lm	ll	ll	lm	ll	ll	lm	ll	lm	lm	lm	ll	lm	ll	lm	ll	lm	lm	lm	lm	lm	ll	ll
1	67.94	54.41	65.81	105.lm_ll_4331	<lmxll>	ll	ll	ll	ll	lm	lm	ll	lm	ll	--	lm	ll	ll	lm	ll	ll	ll	lm	ll	ll	ll	lm	ll	ll	lm	ll	ll	lm	ll	lm	lm	lm	ll	lm	ll	lm	ll	lm	lm	lm	lm	lm	ll	ll
1	67.94	54.41	65.81	11.lm_ll_19441	<lmxll>	ll	ll	ll	ll	lm	lm	ll	lm	ll	ll	lm	ll	ll	lm	ll	ll	ll	lm	ll	ll	ll	lm	ll	ll	lm	ll	ll	lm	ll	lm	lm	lm	ll	lm	ll	lm	ll	lm	lm	lm	lm	lm	ll	ll
1	67.94	54.41	65.81	11.lm_ll_12052	<lmxll>	ll	ll	ll	ll	lm	lm	ll	lm	ll	ll	lm	ll	ll	lm	ll	ll	ll	lm	ll	ll	ll	lm	ll	ll	lm	ll	ll	lm	ll	lm	lm	lm	ll	lm	ll	lm	ll	lm	lm	lm	lm	lm	ll	ll
1	67.94	54.41	65.81	11.lm_ll_19543	<lmxll>	ll	ll	ll	ll	lm	lm	ll	lm	ll	ll	lm	ll	ll	lm	ll	ll	ll	lm	ll	ll	ll	lm	ll	ll	lm	ll	ll	lm	ll	lm	lm	lm	ll	lm	ll	lm	ll	lm	lm	lm	lm	lm	ll	ll
1	67.94	54.41	65.81	11.lm_ll_8049	<lmxll>	ll	ll	ll	ll	lm	lm	ll	lm	ll	ll	lm	ll	ll	--	--	ll	ll	lm	--	ll	ll	lm	ll	ll	lm	ll	ll	lm	ll	lm	lm	lm	ll	lm	ll	lm	ll	lm	lm	lm	lm	lm	ll	ll
1	67.94	54.41	65.81	11.lm_ll_20997	<lmxll>	ll	ll	ll	ll	lm	lm	ll	lm	ll	ll	lm	ll	ll	lm	ll	ll	ll	lm	ll	ll	ll	lm	ll	ll	lm	ll	ll	lm	ll	lm	lm	lm	ll	lm	ll	lm	ll	lm	lm	lm	lm	lm	ll	ll
1	67.94	54.41	65.81	11.lm_ll_17468	<lmxll>	ll	ll	ll	ll	lm	lm	ll	lm	ll	--	lm	ll	ll	lm	ll	ll	ll	lm	ll	ll	ll	lm	ll	ll	lm	ll	ll	lm	ll	lm	lm	lm	ll	lm	--	lm	ll	lm	lm	lm	lm	lm	ll	ll
1	67.94	54.41	65.81	11.nn_np_21613	<nnxnp>	np	np	nn	nn	np	nn	nn	nn	np	np	nn	np	nn	np	np	np	nn	np	nn	np	np	np	nn	nn	nn	np	nn	nn	nn	np	np	nn	np	nn	np	nn	nn	np	np	np	np	nn	nn	nn
1	67.94	54.41	65.81	11.nn_np_6045	<nnxnp>	--	np	nn	nn	np	nn	nn	nn	--	np	nn	np	nn	np	np	np	nn	np	nn	np	np	np	nn	nn	nn	np	nn	nn	nn	np	np	nn	--	nn	np	nn	nn	np	np	np	np	nn	nn	nn
1	67.94	54.41	65.81	11.lm_ll_7813	<lmxll>	ll	ll	ll	ll	lm	lm	ll	lm	ll	ll	lm	ll	ll	lm	ll	ll	ll	lm	ll	ll	ll	lm	ll	ll	lm	ll	ll	lm	ll	lm	--	lm	ll	lm	ll	lm	ll	lm	lm	lm	lm	lm	ll	ll
1	67.94	54.41	66.31	11.nn_np_27516	<nnxnp>	np	np	nn	nn	np	nn	nn	nn	np	np	nn	np	nn	np	np	np	nn	np	nn	np	np	np	nn	nn	nn	np	nn	nn	nn	np	np	nn	--	nn	np	nn	nn	np	np	np	np	nn	nn	nn
1	67.94	54.41	66.31	11.nn_np_15047	<nnxnp>	np	np	nn	nn	np	nn	nn	nn	np	np	nn	np	nn	np	np	np	nn	np	nn	np	np	--	nn	nn	nn	np	nn	nn	nn	np	np	nn	nn	nn	np	nn	nn	np	np	np	np	nn	nn	nn
1	67.94	54.41	66.31	11.nn_np_7553	<nnxnp>	np	np	nn	nn	np	nn	nn	nn	np	np	nn	np	nn	np	np	np	nn	np	nn	np	np	np	nn	nn	nn	np	nn	--	nn	np	np	nn	np	nn	--	nn	nn	np	np	np	np	nn	nn	nn
1	67.94	54.41	66.31	11.lm_ll_13352	<lmxll>	ll	ll	ll	ll	lm	lm	ll	lm	ll	ll	lm	ll	ll	lm	ll	ll	ll	lm	ll	ll	ll	lm	ll	ll	lm	ll	ll	lm	ll	lm	lm	lm	--	lm	ll	lm	ll	lm	lm	lm	lm	lm	ll	ll
1	67.94	54.41	66.31	11.nn_np_12602	<nnxnp>	np	np	nn	nn	np	nn	nn	nn	np	np	nn	np	nn	--	np	np	nn	np	nn	np	np	np	nn	nn	nn	np	nn	nn	nn	np	np	--	nn	nn	np	nn	nn	np	np	np	np	nn	nn	nn
1	67.94	54.41	66.31	11.hk_hk_7225	<hkxhk>	hk	hk	hh	hh	kk	hk	hh	hk	hk	hk	hk	hk	hh	--	hk	hk	hh	kk	hh	hk	hk	kk	hh	hh	hk	hk	hh	hk	hh	kk	kk	hk	hh	hk	hk	hk	hh	kk	kk	kk	kk	hk	hh	hh
1	68.96	56.47	66.82	11.hk_hk_11022	<hkxhk>	hk	hk	hh	hh	kk	hk	hh	hk	hk	hk	hk	hk	hh	kk	hk	hk	hh	kk	hh	hk	hk	kk	hh	hh	hk	hk	hh	hk	hh	kk	kk	hk	hk	hk	hk	hk	hh	kk	kk	hk	kk	hk	hh	hh
1	68.96	56.47	66.82	11.lm_ll_8652	<lmxll>	ll	ll	ll	ll	lm	lm	ll	lm	ll	ll	lm	ll	ll	lm	ll	ll	ll	lm	ll	ll	ll	lm	ll	ll	lm	ll	ll	lm	ll	lm	lm	lm	--	lm	ll	lm	ll	lm	lm	lm	lm	ll	ll	ll
1	68.96	56.47	66.82	11.nn_np_15208	<nnxnp>	np	np	nn	nn	np	nn	nn	nn	np	np	--	np	nn	np	np	np	nn	np	nn	np	np	np	nn	nn	nn	np	nn	nn	nn	np	np	nn	nn	nn	np	nn	--	np	np	nn	np	nn	nn	nn
1	68.96	56.47	66.82	11.nn_np_29985	<nnxnp>	np	np	nn	nn	np	nn	nn	nn	np	np	nn	np	--	np	np	np	nn	np	nn	np	--	np	nn	nn	nn	np	nn	nn	nn	np	np	nn	nn	nn	np	nn	nn	np	np	nn	np	nn	nn	nn
1	68.96	56.47	67.33	11.nn_np_26609	<nnxnp>	np	np	nn	nn	np	nn	nn	nn	np	np	nn	np	nn	np	np	np	nn	np	nn	np	np	np	nn	nn	nn	np	nn	nn	nn	np	np	nn	nn	nn	np	nn	nn	np	np	nn	np	nn	nn	nn
1	68.96	56.47	67.33	118.nn_np_19680	<nnxnp>	np	np	nn	nn	np	nn	nn	nn	np	np	nn	np	nn	np	np	np	nn	np	nn	np	np	np	np	nn	nn	np	nn	nn	nn	np	np	nn	nn	nn	np	nn	nn	np	np	nn	np	nn	nn	nn
1	68.96	57.49	67.33	11.lm_ll_25741	<lmxll>	ll	ll	ll	ll	lm	lm	ll	lm	ll	ll	lm	ll	ll	lm	--	ll	ll	lm	ll	ll	ll	lm	ll	ll	lm	ll	ll	lm	ll	lm	lm	lm	--	lm	ll	lm	--	lm	lm	lm	lm	lm	--	ll
1	68.96	57.49	67.33	118.lm_ll_7822	<lmxll>	lm	lm	lm	lm	ll	ll	lm	ll	lm	lm	ll	lm	lm	ll	lm	lm	lm	ll	lm	lm	lm	ll	lm	lm	ll	lm	lm	ll	lm	ll	ll	ll	--	ll	lm	ll	lm	--	ll	ll	ll	ll	lm	lm
1	68.96	57.49	67.33	11.lm_ll_14161	<lmxll>	ll	ll	ll	ll	lm	lm	ll	lm	ll	ll	lm	ll	ll	lm	ll	ll	ll	lm	ll	ll	ll	lm	ll	ll	lm	ll	ll	lm	ll	lm	lm	lm	--	lm	ll	lm	ll	lm	lm	lm	lm	lm	ll	ll
1	68.96	57.49	67.33	11.lm_ll_17749	<lmxll>	ll	ll	ll	ll	lm	lm	ll	lm	ll	ll	lm	ll	ll	lm	ll	ll	ll	lm	ll	ll	ll	lm	ll	ll	lm	ll	ll	lm	ll	lm	lm	lm	--	lm	ll	lm	ll	lm	lm	lm	lm	lm	ll	ll
1	68.96	57.49	67.33	11.lm_ll_16557	<lmxll>	ll	ll	ll	ll	lm	lm	ll	lm	ll	ll	lm	ll	ll	lm	ll	ll	ll	lm	ll	ll	ll	lm	ll	ll	lm	ll	ll	lm	ll	lm	lm	lm	--	lm	ll	lm	ll	lm	lm	lm	lm	lm	ll	ll
1	68.96	57.49	67.84	11.lm_ll_23569	<lmxll>	ll	ll	ll	ll	lm	--	ll	lm	ll	ll	lm	ll	--	lm	ll	ll	ll	lm	--	ll	ll	lm	ll	ll	lm	ll	ll	lm	ll	lm	lm	lm	--	lm	ll	lm	ll	lm	lm	lm	lm	lm	ll	ll
1	68.96	57.49	67.84	11.lm_ll_16281	<lmxll>	ll	--	ll	ll	lm	lm	ll	lm	ll	ll	lm	ll	ll	lm	--	ll	ll	lm	ll	ll	ll	lm	ll	ll	lm	ll	ll	lm	ll	lm	lm	lm	--	lm	ll	lm	--	lm	lm	lm	lm	lm	ll	ll
1	68.96	57.49	67.84	11.lm_ll_22515	<lmxll>	ll	ll	ll	ll	lm	lm	ll	lm	ll	ll	lm	ll	ll	lm	ll	ll	ll	lm	ll	ll	ll	lm	ll	ll	lm	ll	ll	lm	ll	lm	lm	lm	--	lm	ll	lm	ll	lm	lm	lm	lm	lm	ll	ll
1	68.96	57.49	67.84	11.lm_ll_13992	<lmxll>	ll	ll	ll	ll	lm	lm	ll	lm	ll	ll	lm	ll	ll	lm	ll	ll	ll	lm	ll	ll	ll	lm	ll	ll	lm	ll	ll	lm	ll	lm	lm	lm	--	lm	ll	lm	ll	lm	lm	lm	lm	lm	ll	ll
1	68.96	57.49	67.84	11.lm_ll_21331	<lmxll>	ll	ll	ll	ll	lm	lm	ll	lm	ll	ll	lm	ll	ll	lm	ll	ll	ll	lm	ll	ll	ll	lm	ll	ll	lm	ll	ll	lm	ll	lm	lm	lm	--	lm	ll	lm	ll	lm	lm	lm	lm	lm	ll	ll
1	68.96	57.49	68.35	118.lm_ll_16472	<lmxll>	lm	lm	lm	lm	ll	ll	lm	ll	lm	lm	ll	lm	lm	ll	lm	lm	lm	ll	lm	lm	lm	ll	lm	lm	ll	lm	lm	ll	lm	ll	ll	ll	--	ll	lm	ll	lm	ll	ll	ll	ll	ll	lm	lm
1	68.96	57.49	68.85	118.lm_ll_11218	<lmxll>	lm	lm	lm	lm	ll	ll	lm	ll	lm	lm	ll	lm	lm	--	lm	lm	lm	ll	lm	lm	lm	ll	lm	lm	ll	lm	lm	ll	lm	ll	ll	ll	--	ll	lm	ll	lm	ll	ll	ll	ll	ll	lm	lm
1	68.96	57.49	68.85	118.lm_ll_11791	<lmxll>	lm	lm	lm	lm	ll	ll	lm	ll	lm	lm	ll	lm	lm	--	lm	lm	lm	ll	lm	lm	--	ll	lm	lm	ll	lm	lm	ll	ll	ll	ll	ll	--	ll	lm	ll	lm	ll	ll	ll	ll	ll	lm	lm
1	68.96	57.49	68.85	11.lm_ll_20927	<lmxll>	ll	ll	ll	ll	lm	lm	ll	lm	ll	ll	lm	ll	ll	lm	--	ll	ll	lm	ll	ll	--	lm	--	ll	lm	ll	ll	lm	ll	lm	lm	lm	lm	lm	ll	lm	ll	lm	lm	lm	lm	lm	ll	ll
1	68.96	57.49	69.36	118.lm_ll_3424	<lmxll>	lm	lm	lm	lm	ll	ll	lm	ll	lm	lm	ll	lm	lm	ll	lm	lm	lm	ll	lm	lm	lm	ll	lm	lm	ll	lm	lm	ll	lm	ll	ll	ll	--	ll	lm	ll	lm	ll	ll	ll	ll	ll	lm	lm
1	68.96	57.49	69.36	118.lm_ll_18368	<lmxll>	lm	lm	lm	lm	ll	ll	lm	ll	lm	lm	ll	lm	lm	ll	lm	lm	lm	ll	lm	lm	lm	ll	lm	lm	ll	lm	lm	ll	lm	ll	ll	ll	--	ll	lm	ll	lm	ll	ll	ll	ll	ll	lm	lm
1	68.96	57.49	69.36	118.lm_ll_3978	<lmxll>	--	lm	--	lm	ll	ll	lm	ll	lm	lm	ll	lm	lm	ll	lm	lm	lm	ll	lm	lm	lm	ll	lm	lm	ll	lm	lm	ll	lm	ll	ll	ll	--	ll	lm	ll	lm	ll	ll	ll	ll	ll	lm	lm
1	68.96	57.49	69.36	118.lm_ll_6879	<lmxll>	lm	lm	lm	lm	ll	ll	lm	ll	lm	lm	ll	lm	lm	ll	lm	lm	lm	ll	lm	lm	lm	ll	lm	lm	ll	lm	lm	ll	lm	ll	ll	ll	--	ll	lm	ll	lm	ll	ll	ll	ll	ll	lm	lm
1	68.96	57.49	69.36	11.lm_ll_11445	<lmxll>	ll	ll	ll	ll	lm	lm	ll	lm	ll	ll	lm	ll	ll	lm	ll	ll	ll	lm	ll	ll	ll	--	ll	lm	lm	ll	ll	lm	ll	lm	lm	lm	--	lm	ll	lm	ll	lm	lm	lm	lm	--	ll	ll
1	68.96	57.49	69.36	11.lm_ll_19343	<lmxll>	ll	ll	ll	ll	lm	lm	ll	lm	ll	ll	lm	ll	ll	lm	ll	ll	ll	lm	ll	ll	ll	lm	ll	ll	lm	ll	ll	lm	ll	lm	lm	lm	--	lm	ll	lm	ll	--	lm	lm	lm	lm	ll	ll
1	68.96	57.49	69.36	11.hk_hk_5959	<hkxhk>	hk	hk	kk	kk	hh	hk	kk	hk	hk	hk	hk	hk	kk	hh	hk	hk	kk	hh	kk	hk	hk	hh	kk	kk	hk	hk	kk	hh	kk	hh	hh	hk	--	hk	hk	hk	--	hh	hh	hk	hh	hk	kk	kk
1	68.96	57.49	69.36	118.lm_ll_3206	<lmxll>	lm	lm	lm	lm	ll	ll	lm	ll	lm	lm	ll	lm	lm	ll	lm	lm	lm	ll	lm	lm	lm	ll	lm	lm	ll	lm	lm	ll	lm	ll	ll	ll	ll	ll	lm	ll	lm	ll	ll	ll	ll	ll	lm	lm
1	68.96	57.49	69.36	11.lm_ll_15891	<lmxll>	ll	ll	ll	ll	lm	lm	ll	lm	ll	ll	lm	ll	ll	lm	--	ll	ll	--	--	ll	ll	lm	ll	ll	lm	ll	ll	lm	ll	lm	lm	lm	--	lm	ll	lm	ll	lm	lm	lm	lm	lm	--	ll
1	68.96	57.49	69.36	118.lm_ll_24421	<lmxll>	lm	lm	lm	lm	ll	--	lm	ll	lm	lm	ll	lm	lm	ll	lm	lm	lm	ll	lm	lm	lm	ll	lm	lm	--	lm	lm	ll	lm	ll	ll	ll	ll	ll	lm	ll	lm	ll	ll	ll	ll	ll	lm	lm
1	68.96	57.49	69.36	118.lm_ll_20394	<lmxll>	lm	lm	lm	lm	ll	ll	lm	ll	lm	lm	--	lm	lm	ll	lm	lm	lm	ll	lm	lm	lm	--	lm	lm	lm	lm	lm	ll	lm	ll	ll	ll	ll	ll	lm	ll	lm	ll	ll	ll	ll	ll	lm	lm
1	68.96	57.49	69.36	11.lm_ll_11440	<lmxll>	--	ll	ll	ll	lm	lm	ll	lm	ll	ll	lm	ll	ll	lm	ll	ll	ll	lm	--	ll	ll	lm	ll	ll	lm	ll	ll	lm	ll	lm	lm	lm	lm	lm	ll	lm	ll	lm	lm	lm	lm	lm	ll	ll
1	68.96	57.49	69.36	118.lm_ll_1309	<lmxll>	lm	lm	lm	lm	ll	ll	lm	ll	lm	lm	ll	lm	lm	ll	lm	lm	lm	ll	lm	lm	lm	ll	lm	lm	ll	lm	lm	ll	lm	ll	ll	ll	ll	ll	lm	ll	lm	ll	ll	ll	ll	ll	lm	lm
1	68.96	57.49	69.87	11.lm_ll_13151	<lmxll>	ll	ll	ll	ll	lm	lm	ll	lm	ll	ll	lm	lm	ll	lm	ll	ll	ll	lm	ll	ll	ll	lm	--	ll	lm	ll	ll	lm	ll	lm	lm	lm	--	lm	ll	lm	--	lm	lm	lm	lm	lm	ll	--
1	68.96	57.49	69.87	11.lm_ll_25032	<lmxll>	ll	ll	ll	ll	lm	lm	ll	lm	ll	ll	lm	ll	ll	lm	ll	ll	ll	lm	ll	ll	ll	lm	ll	ll	lm	ll	ll	lm	ll	lm	lm	lm	lm	lm	ll	lm	ll	lm	lm	lm	lm	lm	ll	--
1	68.96	57.49	69.87	11.lm_ll_12116	<lmxll>	ll	ll	ll	ll	lm	lm	ll	lm	ll	ll	lm	ll	ll	lm	ll	ll	ll	lm	ll	ll	ll	lm	ll	ll	lm	ll	ll	lm	ll	lm	lm	lm	--	lm	ll	lm	ll	lm	lm	lm	lm	lm	ll	ll
1	68.96	57.49	69.87	118.lm_ll_2296	<lmxll>	ll	lm	lm	lm	ll	ll	lm	ll	lm	lm	ll	--	lm	ll	--	lm	lm	ll	lm	lm	lm	ll	lm	lm	ll	--	lm	ll	lm	ll	ll	ll	ll	ll	lm	ll	lm	--	ll	ll	--	ll	lm	lm
1	68.96	57.49	69.87	118.lm_ll_13402	<lmxll>	lm	lm	lm	lm	ll	ll	lm	ll	lm	lm	ll	lm	lm	ll	lm	lm	lm	ll	lm	lm	lm	ll	lm	lm	ll	lm	lm	ll	lm	ll	ll	ll	ll	ll	lm	ll	lm	ll	ll	ll	ll	ll	lm	lm
1	68.96	57.49	69.87	118.lm_ll_2164	<lmxll>	--	lm	lm	lm	ll	ll	--	ll	lm	lm	ll	lm	lm	ll	lm	lm	lm	ll	lm	lm	lm	ll	lm	lm	ll	lm	lm	ll	lm	ll	ll	ll	--	ll	lm	ll	lm	ll	ll	ll	ll	ll	lm	lm
1	68.96	57.49	69.87	118.lm_ll_22557	<lmxll>	lm	lm	lm	lm	ll	ll	lm	ll	lm	--	ll	lm	lm	ll	lm	lm	lm	ll	lm	--	lm	ll	lm	lm	ll	lm	lm	ll	lm	ll	ll	ll	ll	ll	lm	ll	lm	ll	ll	ll	ll	ll	lm	lm
1	68.96	57.49	69.87	118.lm_ll_22242	<lmxll>	lm	lm	lm	lm	ll	ll	lm	ll	lm	lm	ll	ll	lm	ll	lm	lm	lm	ll	lm	lm	lm	ll	lm	lm	lm	lm	lm	ll	lm	ll	ll	ll	ll	ll	lm	ll	lm	ll	ll	ll	ll	ll	lm	lm
1	68.96	57.49	69.87	11.lm_ll_21130	<lmxll>	ll	ll	ll	ll	lm	lm	ll	lm	ll	ll	lm	ll	ll	lm	ll	ll	ll	lm	ll	ll	ll	lm	ll	ll	lm	--	ll	lm	ll	lm	lm	lm	lm	lm	ll	lm	ll	lm	ll	lm	lm	lm	ll	ll
1	68.96	57.49	70.38	11.hk_hk_11591	<hkxhk>	hk	hk	--	kk	hh	hk	kk	hk	hk	hk	hk	hk	kk	hh	hk	hk	kk	hh	kk	hk	hk	hh	kk	kk	hk	hk	kk	hk	kk	hh	hh	hk	hh	hh	hk	hk	kk	hh	hh	hk	hh	hk	kk	kk
1	68.96	58.51	70.38	11.nn_np_16150	<nnxnp>	np	np	nn	nn	np	nn	nn	nn	np	np	nn	np	nn	np	--	np	--	np	nn	np	np	np	nn	--	--	np	nn	nn	nn	np	np	nn	np	--	np	nn	np	np	np	nn	np	nn	nn	nn
1	68.96	58.51	70.38	118.lm_ll_5870	<lmxll>	lm	lm	lm	lm	ll	ll	lm	ll	lm	lm	ll	lm	lm	ll	lm	lm	lm	--	lm	lm	lm	ll	lm	lm	ll	lm	lm	ll	lm	--	ll	ll	ll	ll	lm	ll	lm	ll	ll	ll	ll	--	lm	lm
1	68.96	58.51	70.88	11.hk_hk_9730	<hkxhk>	hk	hk	kk	kk	hh	hk	kk	hk	hk	hk	hk	hk	kk	hh	hk	hk	kk	hh	kk	hk	hk	hh	kk	kk	hk	hk	kk	hk	kk	hh	hh	hk	hh	hk	hk	hk	kk	hh	hh	hk	hh	hk	kk	kk
1	69.98	58.51	70.88	118.nn_np_15387	<nnxnp>	--	np	--	nn	np	nn	nn	nn	np	np	np	np	nn	np	np	np	nn	np	nn	np	np	--	nn	nn	nn	np	nn	nn	nn	np	np	nn	np	nn	np	nn	nn	np	np	nn	np	nn	nn	nn
1	69.98	58.51	71.9	11.nn_np_17213	<nnxnp>	np	np	nn	nn	np	nn	nn	nn	np	np	nn	np	nn	np	np	np	nn	np	nn	np	np	np	nn	nn	nn	np	nn	nn	nn	np	np	nn	np	--	np	nn	nn	np	np	nn	np	nn	nn	nn
1	69.98	58.51	71.9	118.lm_ll_14977	<lmxll>	lm	lm	lm	lm	ll	ll	lm	ll	lm	lm	ll	lm	lm	ll	lm	lm	lm	ll	lm	lm	lm	ll	lm	lm	ll	lm	lm	ll	lm	ll	ll	ll	ll	ll	lm	ll	lm	ll	ll	ll	ll	ll	lm	lm
1	69.98	58.51	71.9	118.lm_ll_21601	<lmxll>	lm	lm	lm	lm	ll	ll	lm	ll	lm	lm	ll	lm	lm	ll	lm	lm	lm	ll	lm	lm	lm	ll	lm	lm	ll	lm	lm	ll	lm	ll	ll	--	ll	ll	lm	ll	lm	ll	ll	ll	ll	ll	lm	lm
1	69.98	58.51	72.41	10.nn_np_23373	<nnxnp>	nn	nn	np	np	nn	np	np	np	nn	nn	np	nn	np	nn	nn	nn	np	nn	np	nn	nn	nn	np	np	np	nn	np	np	np	nn	nn	np	nn	np	nn	np	np	nn	nn	np	nn	np	np	np
1	69.98	58.51	72.41	11.nn_np_29949	<nnxnp>	np	np	nn	nn	np	nn	nn	nn	np	np	nn	np	nn	np	np	np	nn	np	nn	np	np	np	nn	nn	nn	np	nn	nn	nn	np	np	--	np	nn	np	nn	nn	np	np	nn	np	nn	nn	nn
1	69.98	58.51	72.41	118.lm_ll_17829	<lmxll>	lm	lm	lm	lm	ll	ll	lm	ll	lm	lm	ll	lm	lm	ll	lm	lm	lm	ll	lm	lm	lm	ll	lm	lm	ll	lm	lm	ll	lm	ll	ll	ll	ll	ll	lm	ll	lm	ll	ll	ll	ll	ll	lm	lm
1	69.98	58.51	72.41	118.lm_ll_20972	<lmxll>	lm	lm	lm	lm	ll	ll	lm	ll	lm	lm	ll	lm	lm	ll	lm	lm	lm	ll	lm	lm	lm	ll	lm	lm	ll	lm	lm	ll	lm	ll	ll	ll	ll	ll	lm	ll	lm	ll	ll	ll	ll	ll	lm	lm
1	69.98	58.51	72.41	11.lm_ll_14673	<lmxll>	ll	ll	ll	ll	lm	lm	ll	lm	ll	ll	lm	--	ll	--	ll	ll	ll	lm	ll	ll	ll	lm	ll	ll	lm	ll	ll	lm	ll	lm	lm	lm	lm	lm	ll	lm	--	lm	lm	lm	lm	lm	ll	ll
1	69.98	58.51	72.92	118.lm_ll_6542	<lmxll>	lm	lm	lm	ll	ll	ll	lm	ll	lm	lm	ll	lm	lm	ll	lm	lm	lm	ll	lm	lm	--	lm	lm	lm	ll	lm	lm	ll	lm	ll	ll	ll	ll	ll	lm	ll	lm	ll	ll	ll	ll	ll	lm	--
1	69.98	58.51	73.43	118.lm_ll_7671	<lmxll>	lm	lm	lm	lm	ll	ll	lm	ll	lm	lm	ll	lm	lm	ll	lm	lm	lm	ll	lm	lm	lm	ll	lm	lm	ll	lm	lm	ll	lm	ll	ll	ll	ll	ll	lm	ll	lm	ll	ll	ll	ll	ll	lm	lm
1	69.98	58.51	73.43	118.lm_ll_155	<lmxll>	lm	lm	lm	lm	ll	ll	lm	ll	lm	lm	ll	lm	lm	ll	lm	lm	lm	ll	lm	lm	lm	ll	lm	lm	ll	lm	lm	ll	lm	ll	ll	ll	ll	ll	lm	ll	lm	ll	ll	ll	ll	ll	lm	lm
1	69.98	58.51	73.43	118.lm_ll_8495	<lmxll>	lm	lm	lm	lm	ll	ll	lm	ll	lm	--	ll	lm	lm	ll	lm	lm	lm	ll	lm	lm	lm	ll	lm	lm	ll	lm	lm	ll	lm	ll	ll	ll	ll	ll	lm	ll	lm	ll	ll	ll	ll	ll	lm	lm
1	69.98	58.51	73.43	118.lm_ll_17945	<lmxll>	lm	lm	lm	lm	ll	ll	lm	ll	lm	lm	ll	lm	lm	ll	lm	lm	lm	ll	lm	lm	lm	ll	lm	lm	ll	lm	lm	ll	lm	ll	ll	ll	ll	ll	lm	ll	lm	ll	ll	ll	ll	ll	lm	--
1	69.98	58.51	73.43	118.lm_ll_4592	<lmxll>	lm	lm	lm	lm	ll	ll	lm	ll	lm	lm	ll	lm	lm	ll	lm	lm	lm	ll	lm	lm	lm	ll	lm	lm	ll	lm	lm	ll	lm	ll	ll	ll	ll	ll	lm	ll	lm	ll	ll	ll	ll	ll	lm	lm
1	69.98	58.51	73.43	118.lm_ll_14646	<lmxll>	lm	lm	lm	lm	ll	ll	lm	ll	lm	lm	ll	lm	lm	ll	lm	lm	lm	ll	lm	lm	lm	ll	lm	lm	ll	lm	lm	ll	lm	ll	ll	ll	ll	ll	lm	ll	lm	ll	ll	ll	ll	ll	lm	lm
1	69.98	58.51	73.43	118.lm_ll_23614	<lmxll>	lm	lm	lm	lm	ll	ll	lm	ll	lm	lm	ll	lm	lm	ll	lm	lm	lm	ll	lm	lm	--	ll	lm	lm	ll	lm	lm	ll	lm	ll	ll	ll	ll	ll	lm	ll	lm	ll	ll	--	ll	ll	lm	lm
1	69.98	58.51	73.43	118.lm_ll_462	<lmxll>	lm	lm	--	lm	ll	ll	lm	ll	lm	lm	ll	lm	lm	ll	lm	lm	--	ll	lm	lm	lm	ll	lm	lm	ll	lm	lm	ll	lm	ll	ll	ll	ll	ll	lm	ll	lm	--	ll	ll	ll	ll	lm	lm
1	69.98	58.51	73.43	118.lm_ll_17988	<lmxll>	lm	lm	lm	lm	ll	ll	lm	ll	lm	lm	ll	lm	lm	--	lm	lm	lm	ll	lm	lm	lm	ll	lm	lm	--	lm	lm	ll	lm	ll	ll	ll	ll	ll	lm	ll	lm	ll	--	ll	ll	ll	lm	lm
1	69.98	58.51	73.43	118.lm_ll_15042	<lmxll>	lm	lm	lm	lm	ll	ll	lm	ll	lm	lm	ll	--	lm	ll	lm	lm	lm	ll	lm	lm	lm	ll	lm	lm	ll	lm	lm	ll	lm	ll	ll	ll	ll	ll	lm	ll	lm	ll	ll	ll	ll	ll	lm	lm
1	69.98	58.51	73.43	10.lm_ll_14457	<lmxll>	lm	lm	lm	lm	ll	ll	lm	ll	lm	lm	ll	lm	lm	ll	lm	lm	lm	ll	lm	lm	lm	ll	lm	lm	ll	lm	lm	ll	lm	ll	ll	ll	ll	ll	lm	ll	lm	ll	ll	ll	ll	ll	lm	lm
1	69.98	58.51	73.43	118.lm_ll_17340	<lmxll>	lm	lm	lm	lm	ll	ll	lm	ll	lm	lm	ll	lm	lm	--	lm	lm	lm	ll	lm	lm	lm	ll	lm	lm	ll	lm	lm	--	lm	ll	ll	ll	ll	ll	lm	ll	lm	ll	ll	ll	ll	ll	lm	lm
1	69.98	58.51	73.43	118.lm_ll_4159	<lmxll>	lm	lm	lm	lm	ll	ll	lm	ll	lm	lm	ll	lm	lm	ll	lm	lm	lm	ll	lm	lm	lm	ll	lm	lm	ll	lm	lm	ll	lm	ll	ll	ll	--	ll	lm	ll	lm	ll	ll	ll	ll	ll	lm	lm
1	69.98	58.51	73.43	118.lm_ll_2878	<lmxll>	lm	--	lm	lm	ll	ll	lm	ll	lm	lm	ll	lm	lm	ll	lm	lm	lm	ll	lm	lm	lm	ll	lm	lm	ll	lm	lm	ll	lm	ll	ll	ll	ll	ll	lm	ll	lm	ll	ll	ll	ll	ll	lm	lm
1	69.98	58.51	73.43	118.lm_ll_1132	<lmxll>	lm	lm	lm	lm	ll	ll	lm	ll	lm	lm	ll	lm	lm	ll	--	lm	lm	ll	lm	lm	lm	ll	lm	lm	ll	lm	lm	ll	lm	ll	ll	ll	--	ll	lm	ll	lm	ll	ll	ll	ll	ll	lm	lm
1	69.98	58.51	73.43	118.lm_ll_13470	<lmxll>	lm	lm	lm	lm	ll	ll	lm	ll	lm	lm	ll	lm	lm	ll	lm	lm	lm	ll	lm	lm	lm	ll	lm	lm	--	lm	lm	ll	lm	ll	ll	ll	--	ll	lm	ll	lm	ll	ll	ll	ll	ll	lm	lm
1	69.98	58.51	73.43	118.lm_ll_3232	<lmxll>	lm	lm	lm	lm	ll	ll	lm	ll	lm	lm	ll	lm	lm	ll	lm	lm	lm	ll	lm	lm	lm	ll	lm	lm	ll	lm	lm	ll	lm	ll	ll	ll	ll	ll	lm	ll	lm	ll	ll	ll	ll	ll	lm	lm
1	69.98	58.51	73.43	10.lm_ll_24355	<lmxll>	lm	lm	lm	lm	ll	ll	lm	--	lm	lm	ll	lm	lm	ll	lm	lm	lm	ll	lm	lm	lm	ll	lm	lm	ll	lm	lm	ll	lm	ll	ll	ll	ll	ll	lm	ll	lm	ll	ll	ll	ll	ll	lm	lm
1	69.98	58.51	73.43	118.lm_ll_12014	<lmxll>	lm	lm	lm	lm	ll	ll	lm	ll	lm	lm	ll	lm	lm	--	lm	lm	lm	ll	lm	lm	lm	ll	lm	lm	ll	lm	lm	ll	lm	ll	ll	ll	ll	ll	lm	ll	lm	ll	ll	ll	ll	ll	lm	lm
1	69.98	58.51	73.43	118.lm_ll_9683	<lmxll>	lm	lm	lm	lm	ll	ll	lm	ll	lm	lm	ll	lm	lm	ll	lm	lm	lm	ll	lm	lm	lm	ll	lm	lm	ll	--	lm	ll	lm	ll	ll	ll	ll	ll	lm	ll	lm	ll	ll	ll	ll	ll	lm	lm
1	69.98	58.51	73.43	11.lm_ll_4796	<lmxll>	ll	ll	ll	ll	lm	lm	ll	lm	ll	ll	lm	ll	ll	lm	ll	ll	ll	lm	ll	ll	ll	lm	ll	ll	lm	ll	ll	lm	ll	lm	lm	lm	--	lm	ll	lm	ll	lm	lm	lm	lm	lm	ll	ll
1	69.98	58.51	73.43	11.lm_ll_14324	<lmxll>	ll	ll	ll	ll	lm	lm	ll	lm	ll	ll	lm	ll	ll	lm	ll	ll	ll	lm	ll	ll	ll	lm	ll	ll	lm	ll	ll	lm	ll	lm	lm	lm	lm	lm	ll	lm	ll	lm	lm	lm	lm	lm	ll	ll
1	69.98	58.51	73.43	118.lm_ll_1908	<lmxll>	lm	lm	lm	lm	ll	ll	lm	ll	lm	lm	ll	lm	lm	ll	lm	lm	lm	ll	lm	lm	lm	ll	lm	lm	ll	lm	lm	ll	lm	ll	ll	ll	ll	ll	lm	ll	lm	ll	ll	ll	ll	ll	lm	lm
1	69.98	58.51	73.43	118.lm_ll_15254	<lmxll>	lm	lm	lm	lm	ll	ll	lm	ll	lm	lm	ll	lm	lm	ll	lm	lm	lm	ll	lm	lm	lm	ll	lm	lm	ll	lm	lm	ll	lm	ll	ll	ll	--	ll	lm	ll	lm	ll	ll	ll	ll	ll	lm	lm
1	69.98	58.51	73.43	118.lm_ll_3080	<lmxll>	lm	lm	lm	lm	ll	ll	lm	ll	lm	lm	ll	lm	lm	--	lm	lm	lm	ll	lm	lm	lm	ll	lm	lm	ll	lm	lm	ll	lm	ll	lm	ll	ll	ll	lm	ll	lm	ll	ll	ll	ll	ll	lm	lm
1	69.98	58.51	73.43	118.lm_ll_1986	<lmxll>	lm	lm	lm	lm	ll	ll	lm	ll	lm	lm	ll	lm	lm	ll	lm	lm	lm	ll	lm	lm	lm	ll	lm	lm	ll	lm	lm	ll	lm	ll	ll	ll	ll	ll	lm	ll	lm	ll	ll	ll	ll	ll	lm	lm
1	69.98	58.51	73.43	118.lm_ll_19770	<lmxll>	lm	lm	lm	--	ll	ll	lm	ll	lm	lm	ll	lm	lm	ll	lm	lm	lm	ll	lm	lm	--	ll	lm	--	ll	lm	lm	ll	lm	ll	ll	ll	ll	ll	lm	ll	lm	ll	ll	ll	ll	ll	lm	lm
1	69.98	58.51	73.43	11.lm_ll_562	<lmxll>	ll	ll	ll	ll	lm	lm	ll	lm	ll	ll	lm	ll	ll	lm	ll	--	ll	lm	ll	ll	--	lm	ll	ll	lm	ll	ll	lm	ll	lm	lm	lm	--	lm	ll	lm	ll	lm	lm	lm	lm	lm	ll	ll
1	69.98	58.51	73.43	118.lm_ll_1077	<lmxll>	lm	lm	lm	lm	ll	ll	lm	ll	lm	lm	ll	lm	lm	ll	lm	lm	lm	ll	lm	lm	lm	ll	lm	lm	ll	lm	lm	ll	lm	ll	ll	ll	ll	ll	lm	ll	lm	ll	ll	ll	ll	ll	lm	lm
1	69.98	58.51	73.43	11.lm_ll_7987	<lmxll>	ll	ll	ll	ll	lm	lm	ll	lm	ll	ll	lm	ll	ll	lm	ll	ll	ll	lm	--	--	ll	lm	ll	ll	lm	ll	--	lm	ll	lm	lm	lm	lm	lm	ll	lm	ll	lm	lm	lm	lm	lm	ll	ll
1	69.98	58.51	73.43	118.lm_ll_11178	<lmxll>	lm	lm	lm	lm	ll	ll	lm	ll	lm	lm	ll	lm	lm	ll	lm	lm	lm	ll	lm	lm	lm	ll	lm	lm	ll	lm	lm	ll	lm	ll	ll	ll	ll	ll	lm	ll	lm	ll	ll	ll	ll	ll	lm	lm
1	69.98	58.51	73.43	118.lm_ll_9554	<lmxll>	lm	lm	lm	lm	ll	ll	lm	ll	lm	lm	ll	lm	lm	ll	lm	lm	lm	ll	lm	lm	lm	ll	lm	lm	ll	lm	lm	ll	lm	ll	ll	ll	ll	ll	lm	ll	lm	--	ll	ll	ll	ll	ll	lm
1	69.98	58.51	73.43	118.lm_ll_8342	<lmxll>	lm	lm	lm	lm	ll	ll	lm	ll	lm	lm	ll	lm	lm	ll	lm	lm	lm	ll	lm	lm	--	ll	lm	lm	ll	lm	lm	ll	lm	ll	ll	ll	ll	ll	lm	ll	lm	ll	ll	ll	ll	ll	lm	lm
1	69.98	58.51	73.43	118.lm_ll_20836	<lmxll>	lm	lm	lm	lm	ll	ll	lm	ll	lm	lm	ll	lm	lm	ll	lm	lm	lm	ll	lm	lm	lm	ll	lm	lm	ll	lm	lm	ll	lm	ll	ll	ll	--	ll	lm	ll	lm	ll	ll	ll	ll	ll	lm	lm
1	69.98	58.51	73.43	118.lm_ll_17606	<lmxll>	lm	lm	lm	lm	ll	ll	lm	ll	lm	lm	ll	lm	lm	ll	lm	lm	lm	ll	lm	lm	lm	ll	lm	lm	ll	lm	lm	ll	lm	ll	ll	ll	ll	ll	lm	ll	lm	ll	ll	ll	ll	ll	lm	lm
1	69.98	58.51	73.43	11.hk_hk_2983	<hkxhk>	hk	hk	hh	hh	kk	hk	hh	hk	hk	hk	hk	--	hh	kk	hk	hk	hk	kk	hh	hk	hk	kk	hh	hk	hk	hk	hh	hk	hh	kk	kk	kk	kk	hk	hk	hk	hh	kk	kk	hk	kk	hk	hk	hh
1	69.98	59.53	73.43	11.lm_ll_24519	<lmxll>	ll	ll	ll	ll	lm	lm	ll	lm	ll	ll	lm	ll	ll	lm	ll	ll	ll	lm	ll	ll	ll	lm	ll	ll	lm	ll	ll	lm	ll	lm	lm	lm	lm	lm	ll	lm	ll	lm	lm	lm	lm	lm	ll	ll
1	69.98	59.53	73.43	118.lm_ll_13588	<lmxll>	lm	lm	lm	lm	ll	ll	lm	ll	lm	lm	ll	lm	lm	ll	lm	lm	lm	ll	lm	lm	lm	ll	lm	lm	ll	lm	lm	ll	lm	ll	ll	ll	--	lm	lm	ll	lm	ll	ll	ll	ll	ll	lm	lm
1	69.98	59.53	73.43	118.lm_ll_559	<lmxll>	lm	lm	lm	lm	ll	ll	lm	ll	lm	lm	ll	lm	lm	ll	lm	lm	lm	ll	lm	lm	lm	ll	lm	lm	ll	lm	lm	ll	lm	ll	ll	ll	ll	ll	lm	ll	lm	ll	ll	ll	ll	ll	lm	lm
1	69.98	59.53	73.43	11.lm_ll_5014	<lmxll>	ll	ll	ll	ll	lm	lm	ll	lm	ll	ll	lm	ll	ll	lm	ll	ll	ll	lm	ll	ll	ll	lm	ll	ll	lm	ll	ll	lm	ll	lm	lm	lm	--	lm	ll	lm	ll	--	lm	lm	lm	lm	ll	ll
1	69.98	59.53	73.43	11.lm_ll_810	<lmxll>	ll	ll	ll	ll	lm	lm	ll	--	ll	ll	lm	ll	ll	lm	ll	ll	ll	lm	ll	ll	ll	lm	ll	ll	lm	ll	ll	lm	ll	lm	lm	lm	--	lm	ll	lm	ll	lm	lm	lm	lm	lm	ll	ll
1	69.98	59.53	73.43	11.hk_hk_3476	<hkxhk>	hk	hk	kk	kk	hh	hk	kk	hk	hk	hk	hk	hk	kk	hh	hk	hk	kk	hh	kk	hk	hk	hh	kk	kk	hk	hk	kk	hk	kk	hh	hh	hk	hk	hk	hk	hk	kk	hh	hh	hk	hh	hk	kk	kk
1	69.98	60.55	73.43	118.lm_ll_7538	<lmxll>	lm	lm	lm	lm	ll	ll	lm	ll	lm	lm	ll	lm	lm	ll	lm	lm	lm	ll	lm	lm	lm	ll	lm	lm	ll	lm	lm	ll	lm	ll	ll	ll	ll	ll	lm	ll	lm	ll	ll	ll	ll	ll	lm	lm
1	71	60.55	73.43	11.lm_ll_13538	<lmxll>	ll	ll	ll	ll	lm	lm	ll	lm	ll	ll	lm	ll	ll	lm	ll	ll	ll	lm	ll	ll	ll	lm	ll	ll	lm	ll	ll	lm	ll	lm	lm	lm	ll	lm	ll	lm	ll	lm	lm	ll	lm	lm	ll	ll
1	71	60.55	73.43	10.nn_np_30688	<nnxnp>	nn	nn	np	np	nn	np	np	np	nn	nn	np	nn	np	nn	nn	nn	np	nn	np	nn	nn	nn	np	np	np	nn	np	np	np	nn	nn	np	np	np	nn	np	np	nn	nn	np	nn	np	np	np
1	71	60.55	73.43	118.lm_ll_20727	<lmxll>	lm	lm	lm	lm	ll	ll	lm	ll	lm	lm	ll	lm	lm	ll	lm	lm	lm	ll	lm	lm	lm	ll	lm	lm	ll	lm	lm	ll	lm	ll	ll	ll	--	ll	lm	ll	lm	ll	ll	ll	ll	ll	lm	lm
1	71	60.55	73.93	11.hk_hk_2061	<hkxhk>	hk	hk	kk	kk	hk	hk	--	hk	hk	hk	hk	hk	kk	hk	hk	hk	kk	hh	kk	hk	hk	hh	kk	kk	hk	hk	--	hk	kk	hk	hh	hk	--	hk	hk	hk	kk	hh	hh	hk	hh	hk	kk	kk
1	71	60.55	73.93	118.lm_ll_12587	<lmxll>	lm	lm	lm	lm	ll	ll	lm	ll	lm	lm	ll	lm	lm	ll	lm	lm	lm	ll	lm	lm	lm	ll	lm	lm	ll	lm	lm	ll	lm	ll	ll	ll	lm	ll	lm	ll	lm	ll	ll	ll	ll	ll	lm	lm
1	71	60.55	74.44	10.nn_np_25045	<nnxnp>	nn	nn	np	np	nn	np	np	np	nn	nn	np	--	np	nn	nn	nn	np	nn	np	nn	nn	nn	np	np	np	nn	np	np	np	--	nn	np	np	np	nn	np	np	nn	nn	np	nn	np	np	--
1	71	60.55	74.44	10.nn_np_27931	<nnxnp>	nn	nn	np	np	nn	np	np	np	nn	nn	np	nn	np	nn	nn	nn	np	nn	np	nn	nn	nn	np	np	np	nn	np	np	np	nn	nn	np	np	np	nn	np	np	nn	nn	np	nn	np	np	np
1	71	60.55	74.44	10.nn_np_26574	<nnxnp>	nn	nn	np	np	nn	np	np	np	nn	nn	np	nn	np	nn	nn	nn	np	nn	np	nn	nn	nn	np	np	np	nn	np	np	np	nn	nn	np	np	np	nn	np	np	nn	nn	np	nn	np	np	np
1	71	61.57	74.44	118.lm_ll_21354	<lmxll>	lm	lm	lm	lm	ll	ll	lm	ll	lm	lm	ll	lm	lm	ll	lm	lm	lm	ll	lm	lm	lm	ll	lm	lm	ll	lm	lm	ll	lm	ll	ll	ll	lm	ll	lm	ll	lm	ll	ll	ll	ll	ll	lm	lm
1	71	61.57	74.44	11.lm_ll_21741	<lmxll>	ll	ll	ll	ll	lm	lm	ll	lm	ll	ll	lm	ll	ll	lm	ll	ll	ll	lm	ll	ll	ll	lm	ll	ll	lm	ll	ll	lm	ll	lm	lm	lm	ll	lm	ll	lm	ll	lm	lm	lm	lm	lm	ll	ll
1	71	61.57	74.44	118.lm_ll_18487	<lmxll>	lm	lm	lm	lm	ll	ll	lm	ll	lm	lm	ll	lm	lm	ll	lm	lm	lm	ll	lm	lm	lm	ll	lm	lm	ll	lm	lm	ll	lm	ll	ll	ll	lm	ll	lm	ll	lm	ll	ll	--	ll	ll	lm	lm
1	71	61.57	74.44	11.lm_ll_5196	<lmxll>	ll	ll	ll	ll	lm	lm	ll	lm	ll	ll	lm	--	ll	lm	ll	ll	--	lm	ll	ll	ll	lm	ll	ll	lm	ll	ll	lm	ll	lm	lm	lm	ll	lm	ll	lm	ll	lm	lm	lm	lm	lm	ll	ll
1	71	61.57	74.44	10.lm_ll_9233	<lmxll>	lm	lm	lm	lm	ll	ll	lm	ll	lm	lm	ll	lm	lm	ll	lm	lm	lm	ll	lm	lm	lm	ll	lm	lm	ll	lm	lm	ll	lm	ll	ll	ll	lm	ll	lm	ll	lm	ll	ll	ll	ll	ll	lm	--
1	71	61.57	74.44	11.lm_ll_15835	<lmxll>	ll	ll	ll	ll	lm	lm	ll	lm	ll	ll	lm	ll	ll	lm	ll	ll	ll	lm	ll	ll	ll	lm	ll	ll	lm	ll	ll	lm	ll	lm	lm	lm	ll	lm	ll	lm	ll	lm	lm	lm	lm	lm	ll	ll
1	71	61.57	74.44	11.lm_ll_19648	<lmxll>	ll	ll	ll	ll	lm	lm	ll	lm	ll	ll	lm	ll	ll	lm	ll	ll	ll	lm	ll	ll	ll	lm	ll	ll	lm	ll	ll	lm	ll	lm	lm	lm	ll	lm	ll	lm	ll	lm	lm	lm	lm	lm	ll	ll
1	71	61.57	74.44	118.lm_ll_17584	<lmxll>	lm	lm	lm	lm	ll	ll	lm	ll	lm	lm	ll	lm	lm	ll	lm	lm	lm	ll	lm	lm	lm	ll	lm	lm	ll	lm	lm	ll	lm	ll	ll	ll	lm	ll	lm	ll	lm	ll	ll	ll	ll	ll	lm	lm
1	71	61.57	74.44	118.lm_ll_10606	<lmxll>	lm	lm	lm	lm	ll	ll	lm	ll	lm	lm	ll	lm	lm	ll	lm	lm	lm	ll	lm	lm	lm	ll	lm	lm	ll	lm	lm	ll	lm	ll	ll	ll	lm	ll	lm	ll	lm	ll	ll	ll	ll	ll	lm	lm
1	71	61.57	74.44	11.lm_ll_7707	<lmxll>	ll	ll	ll	ll	lm	lm	ll	lm	ll	ll	lm	ll	ll	lm	ll	ll	ll	lm	ll	ll	ll	lm	ll	ll	lm	ll	ll	lm	ll	lm	lm	lm	ll	lm	ll	lm	ll	lm	lm	lm	lm	lm	ll	ll
1	71	61.57	74.44	118.lm_ll_2682	<lmxll>	lm	lm	lm	lm	ll	ll	ll	ll	lm	lm	ll	lm	lm	ll	lm	lm	lm	ll	lm	lm	lm	ll	lm	lm	ll	lm	lm	ll	lm	ll	ll	ll	lm	ll	lm	ll	lm	ll	ll	ll	ll	ll	lm	lm
1	71	61.57	74.95	105.lm_ll_2098	<lmxll>	ll	ll	ll	ll	lm	lm	ll	lm	ll	ll	lm	ll	ll	lm	ll	--	ll	lm	ll	ll	ll	lm	ll	ll	lm	ll	ll	lm	ll	lm	lm	lm	ll	lm	ll	lm	ll	--	lm	lm	lm	--	ll	ll
1	71	61.57	74.95	11.hk_hk_5919	<hkxhk>	--	hk	hh	hh	kk	hk	hh	hk	--	hk	hk	hk	hh	kk	hk	hk	hh	kk	hh	hk	hk	kk	hh	hh	hk	hk	hh	hk	hh	kk	kk	hk	hh	hk	hk	hk	hh	kk	kk	hk	kk	hk	--	hh
1	71	61.57	74.95	118.lm_ll_11994	<lmxll>	lm	lm	lm	lm	ll	ll	lm	ll	lm	lm	ll	lm	lm	ll	lm	lm	lm	ll	lm	lm	lm	ll	lm	lm	ll	lm	lm	ll	lm	ll	ll	ll	lm	ll	lm	ll	lm	ll	ll	ll	ll	ll	lm	lm
1	71	61.57	74.95	118.lm_ll_16273	<lmxll>	lm	lm	lm	lm	ll	ll	lm	ll	lm	lm	ll	lm	lm	ll	lm	lm	lm	ll	lm	lm	lm	ll	lm	lm	--	lm	lm	ll	lm	ll	ll	ll	lm	ll	lm	ll	lm	ll	ll	ll	ll	ll	lm	lm
1	71	61.57	74.95	11.lm_ll_24592	<lmxll>	ll	ll	ll	ll	lm	lm	ll	lm	ll	ll	lm	ll	ll	lm	ll	ll	ll	lm	--	ll	ll	lm	ll	ll	lm	ll	ll	lm	ll	lm	lm	lm	ll	lm	ll	lm	ll	lm	lm	lm	lm	lm	ll	ll
1	71	61.57	74.95	118.lm_ll_6169	<lmxll>	lm	lm	lm	lm	ll	ll	lm	--	lm	lm	ll	lm	lm	ll	lm	lm	lm	ll	lm	lm	lm	ll	lm	lm	ll	lm	lm	ll	--	ll	ll	ll	lm	ll	lm	ll	lm	ll	ll	ll	ll	ll	lm	lm
1	71	61.57	75.46	105.lm_ll_9804	<lmxll>	ll	ll	ll	ll	lm	lm	ll	lm	ll	ll	lm	ll	--	lm	ll	ll	ll	lm	ll	ll	--	lm	ll	ll	lm	ll	ll	lm	ll	lm	lm	lm	ll	lm	ll	lm	ll	lm	lm	lm	lm	lm	ll	ll
1	72.02	61.57	75.46	11.lm_ll_17410	<lmxll>	ll	ll	ll	ll	lm	lm	ll	lm	ll	ll	lm	ll	ll	lm	ll	ll	ll	lm	ll	ll	ll	lm	ll	ll	lm	ll	ll	lm	ll	lm	lm	lm	ll	lm	ll	lm	ll	lm	ll	lm	lm	lm	ll	ll
1	77.35	61.57	75.96	118.lm_ll_22864	<lmxll>	lm	lm	lm	lm	ll	ll	lm	ll	lm	ll	ll	lm	lm	ll	lm	lm	ll	ll	lm	lm	lm	ll	lm	lm	ll	lm	lm	ll	lm	ll	ll	ll	lm	ll	lm	ll	lm	ll	lm	ll	ll	ll	lm	lm
1	77.35	61.57	75.96	118.lm_ll_20765	<lmxll>	lm	lm	lm	lm	ll	ll	lm	ll	lm	ll	ll	lm	lm	ll	lm	lm	ll	ll	ll	lm	lm	ll	lm	lm	ll	lm	lm	ll	lm	ll	ll	ll	lm	ll	lm	ll	lm	ll	lm	ll	ll	ll	lm	lm
1	77.35	61.57	75.96	118.lm_ll_9996	<lmxll>	lm	lm	--	lm	ll	ll	lm	ll	lm	ll	ll	lm	lm	ll	lm	lm	ll	ll	lm	lm	lm	ll	lm	lm	ll	lm	lm	ll	lm	ll	ll	--	lm	ll	lm	ll	lm	ll	lm	ll	ll	ll	lm	lm
1	77.35	61.57	75.96	11.lm_ll_13966	<lmxll>	ll	ll	ll	ll	lm	lm	ll	lm	ll	lm	lm	ll	ll	lm	ll	ll	lm	lm	ll	ll	ll	lm	ll	ll	lm	ll	ll	ll	ll	lm	lm	lm	ll	lm	ll	lm	ll	lm	ll	lm	lm	lm	ll	ll
1	77.35	61.57	75.96	11.nn_np_19123	<nnxnp>	nn	nn	np	np	nn	np	np	np	nn	nn	nn	nn	np	nn	nn	nn	np	nn	np	--	nn	nn	np	np	np	nn	np	np	np	nn	nn	np	--	np	nn	np	np	nn	nn	np	nn	np	np	np
1	77.35	61.57	75.96	11.lm_ll_22969	<lmxll>	ll	ll	ll	ll	lm	lm	ll	lm	ll	lm	lm	ll	ll	lm	ll	ll	lm	lm	ll	ll	ll	lm	ll	ll	lm	--	ll	lm	ll	lm	lm	lm	ll	lm	ll	lm	ll	lm	ll	lm	lm	lm	ll	--
1	77.35	61.57	75.96	11.nn_np_15630	<nnxnp>	np	np	nn	nn	np	nn	nn	nn	np	np	nn	np	nn	np	np	np	nn	np	--	np	np	np	nn	nn	nn	np	nn	nn	nn	np	np	nn	nn	nn	np	nn	nn	np	np	nn	np	nn	nn	nn
1	77.35	61.57	75.96	11.hk_hk_1792	<hkxhk>	hk	hk	hh	hh	kk	hk	hh	hk	hk	kk	hk	hk	hh	kk	hk	hk	hk	kk	hh	hk	hk	kk	hh	hh	hk	hk	hh	hk	hh	--	kk	hk	hh	hk	--	hk	hk	kk	hk	hk	kk	--	hh	hh
1	77.35	61.57	75.96	11.lm_ll_10778	<lmxll>	ll	ll	ll	ll	lm	lm	ll	lm	ll	lm	lm	ll	ll	lm	ll	ll	lm	lm	ll	ll	ll	lm	ll	ll	lm	ll	ll	--	ll	lm	lm	lm	ll	lm	ll	lm	ll	lm	ll	lm	lm	lm	ll	ll
1	78.37	61.57	75.96	11.nn_np_7909	<nnxnp>	np	np	nn	nn	np	nn	nn	nn	np	np	nn	np	nn	np	np	np	nn	np	nn	np	np	np	nn	nn	nn	np	nn	nn	nn	np	np	nn	--	nn	np	nn	nn	np	np	nn	nn	nn	nn	nn
1	78.37	61.57	75.96	118.lm_ll_7534	<lmxll>	lm	lm	lm	lm	ll	ll	lm	ll	lm	ll	ll	lm	lm	--	lm	lm	ll	ll	lm	lm	lm	--	lm	lm	ll	lm	lm	ll	lm	ll	ll	ll	lm	ll	lm	ll	lm	ll	lm	ll	ll	ll	lm	lm
1	78.37	61.57	75.96	11.nn_np_12613	<nnxnp>	np	np	nn	nn	np	nn	nn	nn	np	np	nn	np	--	np	np	np	nn	np	nn	np	np	np	nn	nn	nn	np	nn	nn	nn	np	np	nn	--	nn	nn	nn	nn	np	np	nn	np	nn	nn	nn
1	78.37	61.57	75.96	118.nn_np_23977	<nnxnp>	np	np	nn	nn	np	nn	nn	nn	np	np	nn	np	nn	np	np	np	nn	np	nn	np	np	np	nn	nn	nn	np	nn	nn	nn	np	np	nn	--	nn	np	nn	nn	np	np	nn	np	nn	nn	nn
1	78.37	61.57	76.47	10.nn_np_17851	<nnxnp>	nn	nn	--	np	nn	np	np	np	nn	nn	np	nn	np	nn	nn	nn	np	nn	np	nn	nn	nn	np	np	np	nn	np	np	np	nn	nn	np	--	np	nn	np	np	nn	nn	np	nn	np	np	np
1	78.37	61.57	76.47	118.lm_ll_9307	<lmxll>	lm	lm	lm	lm	ll	ll	lm	ll	lm	ll	ll	lm	lm	ll	lm	lm	ll	ll	lm	lm	lm	ll	lm	lm	ll	lm	lm	ll	lm	ll	ll	ll	lm	ll	lm	ll	ll	ll	lm	ll	ll	ll	lm	lm
1	78.37	61.57	76.47	11.nn_np_23619	<nnxnp>	np	np	nn	nn	np	nn	nn	nn	np	np	nn	np	nn	np	np	np	nn	np	nn	np	np	--	nn	nn	nn	np	nn	nn	nn	np	np	nn	nn	nn	np	nn	nn	np	np	nn	np	nn	nn	nn
1	78.37	61.57	76.47	11.nn_np_5330	<nnxnp>	np	np	nn	nn	np	nn	np	nn	np	np	nn	np	nn	np	np	np	--	np	nn	np	np	np	nn	nn	nn	np	nn	nn	nn	np	np	nn	nn	nn	np	nn	nn	np	np	--	np	nn	nn	nn
1	78.37	61.57	76.47	10.nn_np_21057	<nnxnp>	nn	nn	np	np	nn	np	np	np	nn	nn	np	nn	np	nn	nn	nn	np	nn	np	nn	nn	nn	np	np	np	nn	np	np	np	nn	nn	np	np	np	nn	np	np	nn	nn	np	--	np	np	np
1	78.37	61.57	76.47	11.nn_np_15985	<nnxnp>	np	np	nn	nn	np	nn	nn	nn	np	np	nn	np	nn	nn	np	np	nn	np	nn	np	np	np	nn	nn	nn	np	nn	nn	nn	np	np	nn	nn	nn	np	nn	nn	np	np	nn	np	nn	nn	nn
1	78.37	61.57	76.47	11.nn_np_25091	<nnxnp>	np	np	nn	nn	np	nn	nn	nn	np	np	nn	--	nn	np	np	np	nn	np	nn	np	np	--	nn	nn	nn	np	nn	nn	nn	np	np	nn	nn	nn	np	nn	nn	np	np	nn	np	nn	nn	nn
1	78.37	61.57	76.47	118.lm_ll_9903	<lmxll>	lm	lm	lm	lm	ll	ll	lm	ll	lm	ll	ll	lm	lm	ll	lm	lm	ll	ll	lm	lm	lm	ll	lm	lm	ll	lm	lm	ll	lm	ll	ll	ll	lm	ll	lm	ll	lm	ll	lm	ll	ll	ll	lm	lm
1	78.37	61.57	76.47	11.nn_np_22610	<nnxnp>	np	np	nn	nn	np	nn	nn	nn	--	np	nn	np	nn	np	np	np	nn	np	nn	np	np	np	nn	nn	nn	np	nn	nn	nn	np	np	nn	nn	nn	np	nn	nn	np	np	nn	np	nn	nn	nn
1	78.37	61.57	76.47	11.lm_ll_9109	<lmxll>	ll	ll	ll	ll	lm	lm	ll	lm	ll	lm	lm	ll	ll	lm	ll	ll	lm	lm	ll	ll	ll	lm	ll	ll	lm	ll	ll	lm	ll	lm	lm	lm	ll	lm	ll	lm	ll	lm	ll	lm	lm	lm	ll	ll
1	78.37	61.57	76.47	11.nn_np_27857	<nnxnp>	np	np	nn	nn	np	nn	nn	nn	np	np	nn	np	nn	np	np	np	nn	np	--	np	np	np	nn	--	nn	np	nn	nn	nn	np	np	nn	nn	nn	np	nn	nn	np	np	nn	np	nn	nn	nn
1	78.37	61.57	76.47	118.nn_np_13401	<nnxnp>	nn	nn	np	np	nn	np	np	np	--	nn	np	nn	np	nn	nn	nn	np	nn	np	nn	nn	nn	np	np	np	nn	np	np	np	nn	nn	np	np	np	nn	np	np	nn	nn	np	nn	np	np	np
1	78.37	63.63	76.47	11.lm_ll_2668	<lmxll>	ll	ll	ll	ll	lm	lm	ll	lm	ll	lm	lm	ll	ll	lm	--	ll	lm	lm	ll	ll	ll	lm	ll	ll	lm	ll	ll	lm	ll	lm	lm	lm	ll	lm	ll	lm	ll	lm	ll	lm	lm	lm	ll	ll
1	78.37	63.63	76.47	11.hk_hk_1643	<hkxhk>	hk	hk	--	hh	kk	hk	hh	hk	hk	kk	hk	hk	hh	kk	hk	hk	hk	kk	hh	hk	hk	kk	hh	hh	hk	hk	hh	hk	hh	kk	hk	hk	hh	hk	hk	hk	hh	--	hk	hk	kk	hk	hh	hh
1	78.37	63.63	76.47	11.lm_ll_5227	<lmxll>	ll	ll	ll	ll	lm	lm	ll	lm	ll	lm	lm	ll	ll	lm	ll	ll	lm	lm	ll	ll	ll	lm	ll	ll	lm	ll	ll	lm	ll	lm	lm	lm	ll	lm	ll	lm	ll	lm	ll	lm	lm	lm	ll	ll
1	78.37	63.63	76.98	11.nn_np_32937	<nnxnp>	np	np	nn	nn	np	nn	nn	nn	np	np	nn	np	nn	np	np	np	nn	np	nn	np	np	np	nn	nn	nn	np	nn	nn	nn	np	np	nn	nn	nn	np	nn	nn	np	np	nn	np	nn	nn	nn
1	78.37	63.63	76.98	11.lm_ll_18632	<lmxll>	ll	ll	ll	ll	lm	lm	ll	lm	ll	lm	lm	ll	ll	lm	ll	ll	--	lm	ll	ll	--	lm	ll	ll	lm	ll	ll	lm	ll	lm	lm	lm	ll	lm	ll	lm	ll	lm	ll	lm	lm	lm	ll	ll
1	78.37	63.63	76.98	11.hk_hk_8681	<hkxhk>	hk	hk	kk	kk	hh	hk	kk	hk	hk	hh	hk	hk	kk	hh	hk	hk	hk	hh	kk	hk	hk	hh	kk	kk	hk	hk	kk	hk	kk	hh	hh	hk	kk	hk	hk	hk	kk	hh	--	hk	hh	hk	kk	kk
1	79.39	63.63	76.98	118.lm_ll_18809	<lmxll>	lm	lm	lm	lm	ll	ll	lm	ll	lm	ll	ll	lm	lm	ll	lm	lm	ll	ll	lm	lm	lm	ll	lm	lm	ll	lm	lm	ll	lm	ll	ll	ll	ll	ll	lm	ll	lm	ll	lm	ll	ll	ll	lm	lm
1	79.39	63.63	76.98	118.lm_ll_12478	<lmxll>	lm	lm	lm	lm	ll	ll	lm	ll	lm	ll	ll	lm	lm	ll	lm	lm	ll	ll	lm	lm	lm	ll	lm	lm	ll	lm	lm	ll	lm	ll	ll	ll	ll	ll	lm	ll	lm	ll	lm	ll	ll	ll	lm	lm
1	79.39	63.63	76.98	11.hk_hk_5142	<hkxhk>	hh	hk	kk	kk	hh	hk	kk	hk	hk	hh	hk	hk	kk	--	hk	hk	hk	hh	--	hk	hk	hh	kk	kk	hk	hk	kk	hk	--	hh	hh	hk	--	hk	hk	hk	kk	hh	hk	hk	hh	hk	kk	kk
1	79.39	63.63	76.98	118.lm_ll_23960	<lmxll>	lm	lm	lm	lm	ll	ll	lm	ll	lm	ll	ll	lm	lm	ll	lm	lm	ll	ll	lm	lm	lm	ll	lm	lm	ll	lm	lm	ll	lm	ll	ll	ll	--	ll	lm	ll	lm	ll	lm	ll	ll	ll	lm	lm
1	79.39	63.63	76.98	11.lm_ll_2078	<lmxll>	ll	ll	ll	ll	lm	lm	ll	lm	ll	lm	lm	ll	ll	lm	ll	ll	--	lm	ll	ll	ll	lm	ll	ll	lm	ll	ll	lm	ll	lm	--	lm	--	lm	ll	lm	ll	lm	ll	lm	lm	lm	ll	ll
1	79.39	63.63	76.98	11.lm_ll_8223	<lmxll>	ll	ll	ll	ll	lm	lm	ll	lm	ll	lm	lm	ll	ll	lm	ll	ll	lm	lm	ll	ll	ll	lm	ll	ll	lm	ll	ll	lm	--	lm	lm	lm	lm	lm	--	lm	ll	lm	ll	lm	lm	lm	ll	--
1	80.41	63.63	76.98	11.hk_hk_4766	<hkxhk>	hk	hk	hh	hh	kk	hk	hh	hk	hk	kk	hk	hk	hh	hk	hk	hk	hk	kk	hk	hk	hk	kk	hh	hh	hk	hk	hh	hk	hh	hk	kk	hk	hk	hk	hk	hk	hh	kk	hk	hk	kk	hk	hh	hh
1	80.41	66.76	76.98	11.nn_np_19976	<nnxnp>	np	np	nn	nn	np	nn	nn	nn	np	np	--	np	nn	np	np	np	nn	np	nn	np	np	np	nn	nn	nn	np	nn	nn	nn	np	np	nn	nn	np	np	nn	nn	np	np	nn	np	nn	nn	nn
1	80.41	66.76	76.98	118.lm_ll_4014	<lmxll>	lm	lm	lm	lm	ll	ll	lm	ll	lm	ll	ll	lm	lm	ll	lm	--	ll	ll	lm	lm	lm	ll	lm	lm	ll	lm	lm	ll	lm	ll	ll	ll	--	ll	lm	ll	lm	ll	lm	ll	ll	ll	lm	lm
1	80.41	66.76	76.98	11.lm_ll_3608	<lmxll>	ll	ll	ll	ll	lm	lm	ll	lm	ll	lm	lm	ll	ll	lm	ll	ll	lm	lm	ll	ll	ll	lm	ll	ll	lm	ll	ll	lm	ll	lm	lm	lm	--	lm	ll	lm	ll	lm	ll	lm	lm	lm	ll	ll
1	80.41	66.76	76.98	11.nn_np_24112	<nnxnp>	np	np	nn	nn	np	nn	nn	nn	np	np	nn	np	nn	np	np	np	nn	np	nn	np	np	np	nn	nn	nn	np	nn	nn	nn	np	np	nn	nn	np	np	nn	nn	np	np	nn	np	nn	nn	nn
1	80.41	66.76	76.98	11.lm_ll_23300	<lmxll>	ll	ll	ll	ll	lm	lm	ll	lm	ll	lm	lm	ll	ll	lm	ll	ll	lm	lm	ll	ll	ll	lm	ll	ll	lm	ll	ll	lm	ll	lm	lm	lm	--	lm	ll	lm	ll	lm	ll	lm	lm	lm	ll	ll
1	80.41	66.76	76.98	118.nn_np_16710	<nnxnp>	np	np	nn	nn	np	nn	nn	nn	np	np	nn	np	nn	np	np	np	nn	np	nn	np	--	nn	nn	nn	nn	np	nn	nn	nn	np	np	nn	nn	np	np	nn	nn	np	np	nn	np	nn	nn	nn
1	80.41	66.76	76.98	11.nn_np_12100	<nnxnp>	np	np	nn	nn	np	nn	nn	nn	np	np	nn	np	nn	np	np	np	nn	np	nn	np	np	np	nn	nn	nn	np	nn	nn	nn	np	np	nn	nn	np	np	nn	nn	np	np	nn	np	nn	nn	nn
1	80.41	66.76	76.98	11.nn_np_31431	<nnxnp>	np	--	np	nn	np	nn	nn	nn	np	np	nn	np	nn	np	np	np	nn	np	nn	np	np	np	nn	nn	nn	np	nn	nn	nn	np	np	nn	nn	np	np	nn	nn	np	np	nn	np	nn	nn	nn
1	80.41	66.76	76.98	11.nn_np_24936	<nnxnp>	np	np	nn	nn	np	nn	nn	nn	np	np	nn	np	nn	np	np	np	nn	np	nn	np	np	np	nn	nn	nn	np	nn	nn	nn	np	np	nn	nn	np	np	nn	nn	np	np	nn	np	nn	nn	nn
1	80.41	70.97	76.98	11.hk_hk_7307	<hkxhk>	hk	hk	kk	kk	hh	hk	kk	hk	hk	hh	hk	hk	kk	hh	hk	hk	hk	hh	kk	hk	hk	hh	kk	kk	hk	hk	kk	hk	kk	hh	hh	hk	--	hk	hk	hk	kk	hh	hk	hk	hh	hk	kk	kk
1	80.41	70.97	76.98	118.lm_ll_20404	<lmxll>	lm	lm	lm	lm	--	ll	lm	ll	lm	ll	ll	lm	lm	ll	lm	lm	ll	ll	lm	lm	lm	ll	lm	lm	ll	lm	lm	ll	lm	ll	ll	ll	--	ll	lm	ll	lm	ll	lm	ll	ll	ll	lm	lm
1	80.41	70.97	76.98	118.lm_ll_22113	<lmxll>	lm	lm	lm	lm	ll	ll	lm	ll	lm	ll	ll	lm	lm	ll	lm	lm	ll	ll	lm	lm	lm	ll	lm	lm	ll	lm	lm	ll	lm	ll	ll	ll	ll	ll	lm	ll	--	ll	lm	ll	ll	ll	lm	lm
1	80.41	70.97	76.98	105.lm_ll_5904	<lmxll>	ll	ll	ll	ll	lm	lm	ll	lm	ll	--	lm	ll	ll	lm	ll	ll	lm	lm	ll	ll	ll	lm	ll	ll	lm	ll	ll	lm	ll	lm	lm	lm	--	lm	ll	lm	ll	lm	ll	ll	lm	lm	ll	ll
1	80.41	70.97	76.98	11.nn_np_17404	<nnxnp>	np	np	nn	nn	np	nn	nn	nn	np	np	nn	np	nn	np	np	np	nn	np	nn	np	np	np	nn	nn	nn	np	nn	nn	nn	np	np	nn	np	nn	np	nn	nn	np	np	nn	np	nn	nn	nn
1	80.41	71.99	76.98	118.lm_ll_15007	<lmxll>	lm	lm	lm	lm	ll	ll	lm	ll	lm	ll	ll	lm	lm	ll	lm	lm	ll	ll	lm	lm	lm	ll	lm	lm	ll	lm	lm	ll	lm	ll	ll	ll	--	ll	lm	ll	lm	ll	lm	ll	ll	ll	lm	lm
1	80.41	71.99	76.98	118.lm_ll_990	<lmxll>	lm	lm	lm	lm	ll	ll	lm	ll	lm	ll	ll	lm	lm	ll	lm	lm	ll	ll	lm	lm	lm	ll	lm	lm	ll	lm	lm	ll	lm	ll	ll	ll	ll	ll	lm	ll	lm	ll	lm	ll	ll	ll	lm	lm
1	80.41	71.99	76.98	11.nn_np_6206	<nnxnp>	np	np	nn	nn	np	nn	nn	nn	np	np	nn	np	nn	np	np	np	nn	np	nn	np	np	np	nn	nn	nn	np	nn	nn	nn	np	np	nn	np	nn	np	nn	nn	np	np	nn	np	nn	nn	nn
1	80.41	71.99	76.98	11.lm_ll_19112	<lmxll>	ll	ll	ll	ll	lm	lm	ll	lm	ll	lm	lm	ll	ll	lm	ll	ll	lm	lm	ll	ll	ll	lm	ll	ll	lm	ll	ll	lm	ll	lm	lm	lm	lm	lm	ll	lm	ll	lm	ll	lm	lm	lm	ll	ll
1	80.41	71.99	76.98	118.lm_ll_6319	<lmxll>	ll	lm	lm	lm	ll	ll	lm	ll	lm	ll	ll	lm	lm	lm	lm	lm	ll	ll	lm	lm	lm	ll	lm	lm	ll	lm	lm	ll	lm	ll	ll	ll	ll	ll	lm	ll	lm	ll	lm	ll	ll	ll	lm	lm
1	80.41	71.99	76.98	118.lm_ll_21704	<lmxll>	lm	lm	lm	lm	ll	ll	lm	ll	lm	ll	ll	lm	lm	ll	lm	lm	ll	--	lm	lm	lm	ll	lm	lm	ll	lm	lm	ll	ll	ll	ll	ll	ll	ll	lm	ll	lm	ll	lm	ll	ll	ll	lm	lm
1	80.41	71.99	76.98	11.nn_np_24777	<nnxnp>	nn	nn	np	np	nn	np	np	np	nn	nn	nn	nn	np	nn	nn	nn	np	nn	np	nn	--	nn	np	np	np	nn	np	np	np	nn	nn	np	nn	np	nn	np	np	nn	nn	np	nn	np	np	np
1	80.41	73.01	76.98	11.nn_np_14486	<nnxnp>	np	np	nn	nn	np	nn	nn	nn	np	np	nn	np	nn	np	np	np	--	np	nn	np	np	np	nn	nn	nn	np	nn	nn	nn	np	np	nn	--	nn	np	nn	nn	np	np	nn	np	nn	nn	nn
1	80.41	74.03	76.98	11.nn_np_11115	<nnxnp>	np	np	nn	nn	np	nn	nn	nn	np	np	nn	np	nn	np	np	np	nn	np	nn	np	np	np	nn	nn	nn	np	nn	nn	nn	np	np	nn	np	nn	np	nn	--	np	np	nn	np	nn	nn	nn
1	80.41	74.03	76.98	10.nn_np_28669	<nnxnp>	nn	nn	np	np	nn	np	np	np	nn	nn	np	nn	np	nn	nn	nn	np	nn	np	nn	nn	nn	np	np	np	nn	np	np	np	nn	nn	np	--	np	nn	np	np	nn	nn	np	nn	np	np	np
1	80.41	74.03	76.98	10.nn_np_26071	<nnxnp>	nn	nn	np	np	nn	np	np	np	nn	nn	np	nn	np	nn	nn	nn	np	nn	np	nn	nn	nn	np	np	np	nn	np	np	np	nn	nn	np	--	np	nn	np	np	nn	nn	np	nn	np	np	np
1	80.41	74.03	76.98	11.nn_np_8431	<nnxnp>	np	np	nn	nn	np	nn	nn	nn	np	np	nn	np	nn	np	np	np	nn	np	nn	np	np	np	nn	nn	nn	np	nn	nn	nn	np	np	nn	--	nn	np	nn	--	np	np	nn	np	nn	nn	nn
1	80.41	74.03	76.98	11.nn_np_28773	<nnxnp>	np	np	nn	nn	np	nn	nn	nn	np	np	nn	np	nn	np	np	np	nn	np	nn	np	np	np	nn	nn	nn	np	nn	nn	nn	np	np	nn	--	nn	np	nn	nn	np	np	nn	np	nn	nn	nn
1	80.41	74.03	76.98	105.nn_np_14621	<nnxnp>	nn	nn	np	np	nn	np	np	np	nn	nn	np	nn	np	nn	nn	nn	np	nn	np	nn	nn	nn	np	np	np	nn	np	np	np	nn	nn	np	nn	np	nn	np	np	nn	nn	np	nn	np	np	np
1	80.41	74.03	76.98	11.nn_np_32231	<nnxnp>	--	np	nn	nn	np	nn	nn	nn	np	np	nn	np	nn	np	np	np	nn	np	nn	np	np	np	nn	nn	nn	np	nn	nn	nn	np	np	nn	--	nn	np	nn	nn	np	np	nn	np	nn	--	nn
1	80.41	75.06	76.98	10.nn_np_5854	<nnxnp>	nn	nn	np	np	nn	np	np	np	nn	nn	np	nn	np	nn	nn	nn	np	nn	np	nn	nn	nn	np	np	np	nn	np	np	np	nn	nn	np	--	np	nn	np	np	nn	nn	np	nn	np	np	np
1	80.41	75.06	76.98	10.nn_np_17699	<nnxnp>	nn	nn	np	np	nn	np	np	np	nn	nn	np	nn	np	nn	nn	nn	np	nn	np	nn	nn	nn	np	np	np	nn	np	np	np	nn	nn	np	--	np	nn	np	np	nn	nn	np	nn	np	np	np
1	80.41	75.06	76.98	118.nn_np_13980	<nnxnp>	nn	nn	np	np	nn	np	np	np	nn	nn	np	nn	np	nn	nn	nn	np	nn	np	nn	nn	nn	np	np	np	nn	np	np	np	nn	nn	np	nn	np	nn	np	np	nn	nn	np	nn	np	np	np
1	80.41	75.06	76.98	10.nn_np_26064	<nnxnp>	nn	nn	np	np	nn	np	np	np	nn	nn	np	nn	np	nn	nn	nn	np	nn	np	nn	nn	nn	np	np	np	nn	np	np	np	nn	nn	np	nn	np	nn	np	np	nn	nn	np	nn	np	np	np
1	80.41	75.06	76.98	10.nn_np_10138	<nnxnp>	nn	--	np	np	nn	--	np	np	nn	nn	np	nn	np	nn	nn	nn	np	--	np	nn	nn	nn	np	np	np	nn	np	np	np	nn	nn	np	--	np	nn	np	np	nn	nn	np	nn	np	np	np
1	80.41	77.12	76.98	11.nn_np_7756	<nnxnp>	np	np	nn	nn	--	nn	nn	--	np	np	nn	np	nn	np	np	np	nn	np	nn	np	np	np	nn	nn	nn	--	nn	nn	nn	np	np	nn	np	nn	np	nn	nn	--	np	np	np	nn	nn	nn
1	80.41	77.12	76.98	11.nn_np_14670	<nnxnp>	np	np	nn	nn	np	nn	nn	nn	np	np	nn	np	nn	np	np	np	nn	np	nn	np	np	np	nn	nn	nn	np	nn	nn	nn	np	np	nn	nn	nn	np	nn	np	np	np	np	np	nn	nn	nn
1	80.41	77.12	76.98	10.nn_np_18114	<nnxnp>	nn	nn	np	np	nn	np	np	np	nn	nn	np	nn	np	nn	nn	nn	np	nn	np	nn	nn	nn	np	np	np	nn	np	np	np	nn	nn	np	nn	np	nn	np	np	--	nn	nn	nn	np	np	np
1	80.41	77.12	77.49	10.nn_np_23589	<nnxnp>	nn	nn	np	np	nn	np	np	np	nn	nn	np	nn	np	nn	nn	nn	np	nn	np	nn	nn	nn	np	np	np	nn	np	np	np	nn	nn	np	--	np	nn	np	np	nn	nn	nn	nn	np	np	np
1	80.41	77.12	77.49	10.nn_np_23847	<nnxnp>	nn	nn	np	np	nn	np	np	np	nn	nn	np	nn	np	nn	nn	nn	np	nn	np	nn	nn	nn	np	np	np	nn	np	np	np	nn	nn	np	nn	np	nn	np	np	nn	nn	nn	nn	np	np	np
1	80.41	77.12	77.49	10.nn_np_17357	<nnxnp>	nn	nn	np	np	nn	np	np	np	nn	nn	np	nn	np	nn	nn	nn	np	nn	np	nn	nn	nn	np	np	np	nn	np	np	np	nn	nn	np	np	np	nn	np	np	nn	nn	nn	nn	np	np	np
1	80.41	77.12	77.49	11.nn_np_29301	<nnxnp>	np	np	nn	nn	np	nn	nn	nn	np	np	--	np	nn	--	np	np	nn	np	nn	np	np	np	nn	nn	nn	np	nn	nn	nn	np	np	nn	nn	nn	np	nn	nn	np	np	np	np	nn	nn	nn
1	80.41	78.14	77.49	10.nn_np_28840	<nnxnp>	nn	nn	np	np	nn	np	np	np	nn	nn	np	nn	np	--	nn	nn	np	nn	np	nn	nn	nn	np	np	np	nn	np	np	np	nn	nn	np	nn	np	nn	np	np	np	nn	nn	nn	np	np	np
1	80.41	78.14	77.49	10.nn_np_28446	<nnxnp>	nn	nn	np	np	nn	np	np	np	nn	nn	np	nn	np	nn	nn	nn	np	nn	np	nn	nn	nn	np	np	np	nn	np	np	np	nn	nn	np	nn	np	nn	np	np	np	nn	nn	nn	np	np	np
1	80.41	78.14	77.49	10.nn_np_18428	<nnxnp>	nn	nn	np	np	nn	np	np	np	nn	nn	np	nn	np	nn	nn	nn	np	nn	np	nn	nn	nn	np	np	np	nn	np	np	np	nn	--	np	nn	np	nn	np	np	np	nn	nn	nn	np	np	np
1	80.41	78.14	77.49	10.nn_np_31556	<nnxnp>	nn	nn	np	np	nn	np	np	np	nn	nn	np	nn	np	nn	nn	nn	np	nn	np	nn	nn	nn	np	np	np	nn	np	np	np	nn	nn	np	nn	np	nn	np	np	np	nn	nn	nn	np	np	np
1	80.41	78.14	78	10.nn_np_31440	<nnxnp>	nn	nn	np	np	nn	np	np	nn	nn	nn	np	nn	np	nn	nn	nn	np	nn	np	nn	nn	nn	np	np	np	nn	np	np	np	nn	nn	np	--	np	nn	np	np	np	nn	nn	nn	np	np	np
1	80.41	78.14	78	10.nn_np_32271	<nnxnp>	nn	nn	--	np	nn	np	np	np	nn	nn	np	nn	np	nn	nn	nn	np	nn	np	nn	nn	nn	np	np	np	nn	np	np	np	nn	nn	np	--	np	nn	np	np	np	nn	nn	nn	np	np	np
1	80.41	79.16	78	10.nn_np_13970	<nnxnp>	nn	nn	np	np	nn	np	np	np	nn	nn	np	nn	np	nn	nn	nn	np	nn	np	nn	np	nn	np	np	np	nn	np	np	np	nn	nn	np	nn	np	--	np	np	np	nn	nn	nn	np	np	np
1	80.41	79.16	78	10.nn_np_29341	<nnxnp>	nn	nn	np	np	nn	np	np	np	nn	nn	np	nn	np	nn	nn	nn	np	nn	np	nn	np	nn	np	np	np	nn	np	np	np	nn	nn	np	nn	np	nn	np	np	np	nn	nn	nn	np	np	np
1	80.41	79.16	78	10.nn_np_12185	<nnxnp>	nn	nn	np	np	nn	np	np	np	nn	nn	np	nn	np	nn	nn	nn	np	nn	np	nn	np	nn	np	np	np	nn	np	np	np	nn	nn	np	--	np	nn	np	np	np	nn	nn	nn	np	np	np
1	80.41	79.16	78	118.nn_np_29806	<nnxnp>	np	np	nn	nn	np	nn	nn	nn	np	np	--	np	nn	np	np	np	--	np	nn	--	nn	np	nn	nn	nn	np	nn	nn	nn	np	np	nn	--	nn	np	nn	nn	nn	np	np	np	nn	nn	nn
1	80.41	79.16	78	11.nn_np_27462	<nnxnp>	np	np	nn	nn	np	nn	nn	nn	np	np	nn	np	nn	np	np	np	nn	np	nn	np	nn	np	nn	nn	nn	np	nn	nn	nn	np	np	nn	--	nn	np	nn	nn	nn	np	np	np	nn	nn	nn
1	80.41	79.16	78	11.nn_np_16267	<nnxnp>	np	np	nn	nn	np	nn	nn	nn	np	np	nn	np	nn	np	np	np	nn	np	nn	np	nn	np	nn	nn	nn	np	nn	nn	nn	np	np	nn	--	nn	np	nn	nn	nn	np	np	np	nn	nn	nn
1	80.41	79.16	78	11.nn_np_7592	<nnxnp>	np	np	nn	nn	np	nn	nn	nn	np	np	nn	np	nn	np	np	np	nn	np	nn	np	nn	np	nn	nn	nn	np	nn	nn	nn	np	np	nn	np	nn	np	nn	nn	nn	np	np	np	nn	nn	nn
1	80.41	79.16	78	11.nn_np_20305	<nnxnp>	np	np	nn	nn	np	nn	nn	nn	np	np	nn	np	nn	np	np	np	nn	np	nn	np	nn	np	nn	nn	nn	np	nn	nn	nn	np	np	nn	np	nn	np	nn	nn	nn	np	np	np	nn	nn	nn
1	80.41	79.16	78	10.nn_np_21105	<nnxnp>	nn	nn	np	np	nn	np	np	np	nn	nn	np	nn	np	nn	nn	nn	np	nn	np	nn	np	nn	np	np	np	nn	np	np	np	nn	nn	np	nn	np	nn	np	np	np	nn	nn	nn	np	np	np
1	80.41	79.16	78	10.nn_np_33141	<nnxnp>	nn	nn	np	np	nn	np	np	np	nn	nn	np	nn	np	nn	nn	nn	np	nn	np	nn	np	nn	np	np	np	nn	np	np	np	nn	nn	np	nn	np	nn	np	np	np	nn	nn	nn	np	np	np
1	80.41	79.16	78	11.nn_np_33134	<nnxnp>	np	np	nn	nn	np	nn	nn	nn	np	np	nn	np	nn	np	np	np	nn	np	nn	np	nn	np	nn	nn	nn	np	nn	nn	nn	np	np	nn	--	nn	np	nn	nn	nn	np	np	np	nn	nn	nn
1	80.41	79.16	78.5	10.nn_np_10710	<nnxnp>	nn	--	np	np	nn	np	np	np	nn	nn	np	nn	np	nn	nn	--	np	nn	np	nn	np	nn	np	np	np	nn	np	np	np	nn	nn	np	nn	np	nn	np	np	np	nn	nn	nn	np	np	--
1	80.41	79.16	78.5	10.nn_np_18165	<nnxnp>	--	nn	np	np	nn	np	np	np	nn	nn	np	nn	np	nn	nn	nn	np	nn	np	nn	np	--	np	np	np	nn	np	np	np	nn	nn	np	nn	np	nn	np	np	np	nn	nn	nn	np	np	np
1	80.41	79.16	79.01	10.nn_np_31508	<nnxnp>	nn	nn	np	np	nn	np	np	np	nn	nn	np	nn	np	nn	nn	nn	np	nn	np	nn	np	nn	np	np	np	nn	np	np	np	nn	nn	np	nn	np	nn	np	np	np	nn	nn	nn	np	np	np
1	80.41	79.16	81.07	11.nn_np_21372	<nnxnp>	np	np	nn	nn	np	nn	nn	nn	np	np	nn	np	nn	np	np	np	nn	np	nn	np	nn	np	nn	nn	nn	np	nn	nn	nn	np	np	nn	--	nn	np	nn	nn	nn	np	np	np	nn	nn	nn
1	80.41	79.16	81.07	10.nn_np_20028	<nnxnp>	nn	nn	np	np	nn	np	np	np	nn	nn	np	nn	np	nn	nn	nn	np	nn	np	nn	np	nn	np	np	np	nn	np	np	np	nn	nn	np	nn	np	nn	np	np	np	nn	nn	nn	np	np	np
1	80.41	79.16	81.07	10.nn_np_31604	<nnxnp>	nn	nn	np	np	nn	np	np	np	nn	nn	np	nn	np	nn	nn	nn	np	nn	np	nn	np	nn	np	np	np	nn	np	np	np	nn	nn	np	nn	np	nn	np	np	np	nn	nn	nn	np	np	np
1	80.41	79.16	81.07	10.nn_np_8491	<nnxnp>	nn	nn	np	np	nn	np	np	np	nn	nn	np	nn	np	nn	nn	nn	np	nn	np	nn	np	nn	np	np	np	nn	np	np	--	nn	nn	np	nn	np	nn	np	np	np	nn	nn	nn	np	np	np
1	80.41	79.16	81.07	10.nn_np_15190	<nnxnp>	nn	nn	np	np	nn	np	np	np	nn	nn	np	nn	np	nn	nn	nn	np	nn	np	nn	np	nn	np	np	np	nn	np	np	np	nn	nn	np	nn	np	nn	np	np	np	nn	nn	nn	np	np	np
1	80.41	79.16	81.58	10.nn_np_22744	<nnxnp>	nn	nn	np	np	nn	np	np	np	nn	nn	np	nn	np	nn	nn	nn	np	nn	np	nn	np	nn	np	np	np	nn	np	np	np	nn	nn	np	nn	np	nn	np	np	np	nn	nn	nn	np	np	np
1	80.41	79.16	81.58	10.nn_np_13072	<nnxnp>	nn	nn	np	--	nn	np	np	np	nn	nn	np	nn	np	nn	nn	nn	np	nn	np	nn	np	nn	np	np	np	nn	np	np	np	nn	nn	np	nn	np	nn	np	np	np	nn	nn	--	np	np	np
1	80.41	79.16	81.58	10.nn_np_15270	<nnxnp>	nn	nn	np	np	nn	np	np	np	nn	nn	np	nn	np	nn	nn	nn	np	nn	np	nn	np	nn	np	np	np	nn	np	np	np	nn	nn	np	nn	np	nn	np	np	np	nn	nn	nn	np	np	np
1	80.41	79.16	81.58	10.nn_np_26017	<nnxnp>	nn	nn	np	np	nn	np	np	np	nn	nn	np	--	np	nn	nn	nn	np	nn	np	nn	np	nn	np	np	np	nn	np	np	np	nn	nn	np	nn	np	nn	--	np	np	nn	nn	nn	np	np	np
1	80.41	79.16	81.58	10.nn_np_28166	<nnxnp>	nn	nn	np	np	nn	np	np	np	nn	nn	np	nn	np	nn	nn	nn	np	nn	np	nn	np	nn	np	np	np	--	np	np	np	--	nn	np	nn	np	nn	np	np	np	nn	nn	nn	np	np	np
1	80.41	79.16	81.58	10.nn_np_17542	<nnxnp>	nn	nn	np	np	nn	np	np	np	nn	nn	np	--	np	nn	nn	nn	np	nn	np	nn	np	nn	np	np	np	nn	np	np	np	nn	nn	np	nn	np	nn	np	np	np	nn	nn	nn	np	np	np
1	80.41	79.16	82.09	10.nn_np_23033	<nnxnp>	nn	nn	np	np	nn	np	np	np	nn	nn	np	nn	np	nn	nn	nn	np	nn	np	nn	np	nn	np	np	np	nn	np	np	np	nn	nn	np	nn	np	nn	np	np	np	nn	nn	nn	np	np	np
1	80.41	79.16	82.6	11.nn_np_14008	<nnxnp>	np	np	nn	nn	np	nn	nn	nn	np	np	nn	np	nn	np	np	np	nn	np	nn	np	nn	np	nn	nn	nn	np	nn	nn	nn	np	np	nn	--	nn	np	nn	nn	nn	np	np	np	nn	nn	nn
1	80.41	79.16	82.6	10.nn_np_6369	<nnxnp>	nn	nn	np	np	nn	np	np	np	nn	--	np	nn	np	nn	nn	nn	np	nn	np	nn	np	nn	np	np	np	nn	np	np	np	nn	nn	np	nn	np	nn	np	np	np	nn	--	nn	np	np	np
1	80.41	79.16	82.6	10.nn_np_20083	<nnxnp>	nn	nn	np	np	nn	np	np	np	nn	nn	np	nn	np	nn	nn	nn	np	nn	np	nn	np	nn	np	np	np	nn	np	np	np	nn	nn	np	nn	np	nn	np	np	np	nn	nn	nn	np	np	np
1	80.41	79.16	82.6	10.nn_np_21575	<nnxnp>	nn	nn	np	np	nn	np	np	np	--	nn	np	nn	np	nn	nn	nn	np	nn	np	nn	np	nn	np	np	np	nn	np	np	np	nn	nn	np	nn	np	nn	np	np	np	nn	nn	nn	np	np	np
1	80.41	80.18	82.6	10.nn_np_25065	<nnxnp>	nn	nn	np	np	nn	np	np	np	nn	nn	np	nn	np	nn	nn	nn	np	nn	np	nn	nn	nn	np	np	np	nn	np	np	np	nn	nn	np	np	np	nn	np	np	np	--	nn	nn	np	np	np
1	80.41	80.18	82.6	11.nn_np_4771	<nnxnp>	np	np	nn	nn	np	nn	nn	nn	np	np	nn	np	nn	np	np	np	nn	np	nn	np	nn	np	nn	nn	--	np	nn	--	nn	np	np	nn	--	nn	--	nn	nn	nn	np	np	np	nn	nn	np
1	80.41	80.18	82.6	11.nn_np_24027	<nnxnp>	np	np	nn	nn	np	nn	nn	nn	np	np	nn	np	nn	np	np	nn	nn	np	nn	np	nn	np	nn	nn	nn	np	nn	nn	nn	np	np	nn	nn	nn	nn	nn	nn	nn	np	np	np	nn	nn	nn
1	80.41	80.18	82.6	11.nn_np_15682	<nnxnp>	np	np	nn	nn	np	nn	nn	nn	np	np	nn	np	nn	np	np	np	nn	np	nn	np	nn	np	nn	nn	nn	np	nn	nn	nn	--	np	nn	nn	nn	np	nn	nn	nn	np	np	np	nn	nn	nn
1	80.41	80.18	82.6	10.nn_np_23645	<nnxnp>	nn	nn	np	np	nn	np	np	np	nn	nn	np	nn	np	nn	nn	nn	np	nn	np	nn	np	nn	np	np	np	nn	np	np	np	nn	nn	np	np	np	nn	np	np	np	nn	nn	nn	np	np	np
1	80.41	80.18	82.6	11.nn_np_8352	<nnxnp>	np	np	nn	nn	np	nn	nn	nn	np	np	nn	np	nn	np	np	np	nn	np	nn	np	nn	np	nn	nn	nn	--	nn	nn	nn	np	np	nn	nn	nn	np	nn	nn	nn	np	np	--	nn	nn	nn
1	80.41	80.18	82.6	10.nn_np_4996	<nnxnp>	nn	--	--	np	--	np	np	np	nn	nn	np	nn	np	nn	nn	nn	np	nn	np	nn	np	nn	np	np	np	nn	np	np	np	nn	nn	np	np	np	nn	np	np	np	nn	nn	nn	np	np	--
1	80.41	81.2	83.1	11.nn_np_28221	<nnxnp>	np	np	nn	nn	np	nn	nn	nn	np	np	nn	np	nn	np	np	np	nn	np	nn	np	nn	--	nn	nn	nn	np	nn	nn	nn	np	np	nn	nn	--	np	nn	nn	nn	np	np	np	nn	nn	nn
1	80.41	81.2	83.1	11.nn_np_22499	<nnxnp>	np	np	nn	nn	np	nn	nn	nn	np	np	nn	np	nn	np	np	np	nn	np	nn	np	np	nn	nn	nn	nn	np	nn	nn	nn	np	np	nn	nn	nn	np	nn	nn	--	np	np	np	nn	nn	nn
1	80.41	81.2	83.1	10.nn_np_34619	<nnxnp>	nn	nn	np	np	nn	np	np	np	nn	nn	np	nn	nn	np	nn	nn	np	nn	np	nn	nn	np	nn	np	np	nn	nn	np	nn	np	np	np	nn	np	nn	np	np	np	np	nn	np	np	np	np
1	80.41	82.22	83.1	11.nn_np_28552	<nnxnp>	np	np	nn	nn	np	nn	nn	nn	np	np	nn	np	nn	np	np	np	nn	np	nn	np	nn	nn	nn	nn	nn	np	nn	nn	nn	np	np	nn	nn	nn	np	nn	nn	nn	np	np	np	nn	nn	nn
1	80.41	82.22	83.61	118.nn_np_17723	<nnxnp>	nn	nn	np	np	nn	np	np	np	nn	nn	np	nn	np	--	nn	nn	np	nn	np	nn	np	np	np	np	np	nn	np	np	np	nn	nn	np	--	np	nn	np	np	np	nn	nn	nn	np	np	np
1	80.41	82.22	83.61	11.nn_np_17517	<nnxnp>	np	np	nn	nn	np	nn	nn	nn	np	np	nn	np	nn	np	np	np	nn	np	nn	np	nn	nn	nn	nn	nn	np	nn	nn	nn	np	np	nn	nn	nn	np	nn	nn	nn	np	np	np	nn	nn	nn
1	80.41	83.24	83.61	10.nn_np_32906	<nnxnp>	nn	nn	np	np	nn	np	np	np	nn	nn	np	nn	np	nn	nn	nn	np	nn	np	nn	np	np	np	np	np	nn	np	np	np	nn	--	np	nn	np	nn	np	np	np	nn	nn	nn	np	np	np
1	80.41	83.24	83.61	10.nn_np_26381	<nnxnp>	nn	nn	np	np	nn	np	np	np	nn	nn	np	nn	np	nn	nn	nn	np	nn	np	nn	np	np	np	np	np	nn	np	np	np	nn	nn	np	nn	np	nn	np	np	np	nn	nn	nn	nn	np	np
1	80.41	83.24	83.61	10.nn_np_9520	<nnxnp>	nn	nn	np	np	nn	np	np	np	nn	nn	np	nn	np	nn	nn	nn	np	nn	np	nn	np	np	np	np	np	nn	np	np	np	nn	nn	np	--	np	nn	np	np	np	nn	nn	nn	np	np	np
1	80.41	83.24	83.61	11.nn_np_25364	<nnxnp>	np	np	nn	nn	np	nn	nn	nn	np	np	nn	np	nn	np	np	--	nn	np	nn	np	nn	nn	--	nn	nn	np	nn	nn	nn	np	np	nn	np	nn	np	nn	nn	nn	np	np	np	nn	nn	nn
1	80.41	83.24	83.61	10.nn_np_10965	<nnxnp>	nn	nn	np	np	nn	np	np	np	nn	nn	np	nn	np	nn	nn	nn	np	nn	np	nn	np	np	np	np	np	nn	np	np	np	nn	nn	np	nn	np	nn	np	np	np	nn	nn	nn	np	np	np
1	80.41	83.24	83.61	11.nn_np_15938	<nnxnp>	np	np	nn	nn	np	nn	nn	nn	np	np	nn	np	nn	np	np	np	nn	np	nn	np	nn	nn	nn	nn	nn	np	nn	nn	nn	np	np	nn	np	nn	np	nn	nn	nn	np	np	np	nn	nn	nn
1	80.41	83.24	83.61	10.nn_np_13558	<nnxnp>	nn	nn	np	np	nn	np	np	np	nn	nn	np	nn	np	nn	--	nn	np	nn	np	nn	np	np	np	np	np	nn	np	np	np	--	nn	np	nn	np	nn	np	np	np	nn	nn	nn	nn	np	np
1	80.41	83.24	83.61	10.nn_np_26085	<nnxnp>	nn	nn	np	np	nn	np	np	np	nn	nn	np	nn	np	nn	nn	nn	np	nn	np	nn	np	np	np	np	np	nn	np	np	np	nn	nn	np	nn	np	nn	np	np	np	nn	nn	nn	np	np	np
1	80.41	83.24	83.61	11.nn_np_25150	<nnxnp>	np	np	nn	nn	np	nn	nn	nn	np	np	nn	np	nn	np	np	--	nn	np	nn	np	nn	nn	nn	nn	nn	np	nn	nn	nn	np	np	nn	np	nn	np	nn	nn	nn	np	np	np	nn	nn	nn
1	80.41	83.24	83.61	10.nn_np_17544	<nnxnp>	nn	nn	np	np	nn	np	np	np	nn	nn	np	nn	np	nn	nn	nn	np	nn	np	nn	np	np	np	np	np	nn	np	np	np	nn	nn	np	nn	np	nn	np	np	np	nn	nn	nn	np	np	np
1	80.41	84.26	84.12	10.nn_np_19866	<nnxnp>	nn	nn	np	np	nn	np	np	np	nn	nn	np	nn	np	nn	nn	nn	np	--	np	nn	np	nn	np	np	np	nn	np	np	np	nn	nn	np	nn	np	nn	np	np	np	nn	nn	nn	np	np	np
1	80.41	90.72	84.63	11.nn_np_21994	<nnxnp>	np	np	nn	nn	np	nn	nn	nn	np	np	nn	np	nn	--	np	np	nn	np	nn	np	np	np	nn	nn	nn	np	nn	nn	nn	np	np	nn	--	nn	np	nn	nn	np	np	nn	np	nn	nn	--
1	80.41	90.72	84.63	10.nn_np_25926	<nnxnp>	nn	nn	np	np	nn	np	np	np	nn	nn	np	nn	np	nn	nn	nn	np	nn	np	nn	nn	nn	np	np	np	nn	np	np	np	nn	nn	np	nn	np	nn	np	np	nn	nn	np	nn	np	np	np
1	80.41	90.72	84.63	11.hk_hk_10493	<hkxhk>	hk	hk	hh	hh	kk	hk	hh	hk	hk	kk	hk	hk	hh	kk	hk	hk	hk	kk	hh	hk	hk	kk	hh	hh	hk	hk	hh	hk	hh	kk	kk	hk	kk	hk	hk	hk	hh	kk	hk	hk	kk	hk	hh	hh
1	80.41	90.72	84.63	10.nn_np_19534	<nnxnp>	nn	nn	np	np	nn	np	np	np	nn	nn	np	nn	np	nn	nn	nn	np	nn	np	nn	nn	nn	np	np	np	nn	np	np	np	nn	nn	np	nn	np	nn	np	np	nn	nn	np	nn	np	np	np
1	80.41	90.72	84.63	11.nn_np_8781	<nnxnp>	np	np	nn	nn	np	nn	nn	nn	np	np	nn	np	nn	np	--	np	nn	np	nn	np	np	np	nn	nn	nn	np	nn	nn	nn	np	np	nn	np	nn	np	nn	nn	--	np	nn	np	nn	nn	nn
1	80.41	90.72	84.63	11.nn_np_7309	<nnxnp>	np	np	nn	nn	np	nn	nn	nn	np	--	nn	np	nn	np	np	--	nn	np	nn	np	np	np	--	nn	--	np	nn	nn	nn	np	np	nn	np	nn	np	nn	nn	np	np	--	np	nn	nn	nn
1	80.41	90.72	84.63	11.hk_hk_8327	<hkxhk>	hk	hk	kk	kk	hh	hk	kk	hk	hk	hh	hk	hk	kk	hh	hk	hk	hk	hh	kk	hk	hk	hh	kk	kk	hk	hk	kk	hk	kk	hh	hh	hk	hk	hk	hk	hk	kk	hh	hk	hk	hh	hk	kk	kk
1	80.41	90.72	84.63	11.hk_hk_8776	<hkxhk>	hk	hk	kk	kk	hh	hk	kk	hk	hk	hh	hk	hk	kk	hh	hk	hk	hk	hh	kk	hk	hk	hh	kk	kk	hk	hk	kk	hk	kk	hh	hh	hk	hk	hk	hk	hk	kk	hh	hk	hk	hh	hk	kk	kk
1	80.41	90.72	84.63	10.nn_np_28344	<nnxnp>	nn	nn	np	np	nn	np	np	np	nn	nn	np	nn	np	nn	nn	nn	np	nn	np	nn	nn	nn	np	np	np	nn	np	np	np	nn	nn	np	--	np	nn	np	np	nn	nn	np	nn	np	np	np
1	80.41	90.72	84.63	11.hk_hk_9951	<hkxhk>	hk	hk	hh	hh	kk	hk	hh	hk	hk	kk	hk	hk	hh	kk	hk	hk	hk	kk	hh	hk	hk	kk	hh	hh	hk	hk	--	hk	hh	kk	kk	hk	kk	hk	--	hk	hh	kk	hk	hk	--	hk	hh	hh
1	80.41	90.72	84.63	11.hk_hk_11951	<hkxhk>	hk	hk	hh	hh	kk	hk	hh	hk	hk	kk	hk	hk	hh	hk	hk	hk	hk	kk	hh	hk	hk	kk	hh	hh	hk	hk	hh	hk	hh	kk	kk	hk	--	hk	hk	hk	hh	kk	hk	hk	kk	hk	hh	hh
1	80.41	90.72	84.63	11.hk_hk_10056	<hkxhk>	hk	hk	hh	hh	kk	hk	hh	hk	hk	kk	hk	--	hh	kk	hk	hk	hk	kk	hh	hk	hk	kk	hh	hh	hk	hk	hh	hk	hh	kk	kk	hk	hk	hk	hk	hk	hh	kk	hk	hk	kk	hk	--	hh
1	80.41	90.72	84.63	11.nn_np_31575	<nnxnp>	np	np	nn	nn	np	nn	nn	nn	np	np	nn	np	nn	np	np	np	nn	np	nn	np	np	np	nn	nn	nn	np	nn	nn	nn	np	np	nn	--	nn	np	nn	nn	np	np	nn	np	nn	nn	nn
1	80.41	90.72	84.63	10.nn_np_13297	<nnxnp>	nn	nn	np	np	nn	np	np	np	nn	nn	np	nn	np	nn	nn	nn	np	nn	np	nn	nn	nn	np	np	np	nn	np	np	np	nn	nn	np	--	np	nn	np	np	nn	nn	np	nn	np	np	np
1	80.41	90.72	84.63	105.nn_np_24833	<nnxnp>	nn	nn	np	np	nn	np	np	np	nn	nn	np	nn	np	nn	nn	nn	np	nn	np	nn	nn	nn	np	np	np	nn	np	np	np	nn	nn	np	--	np	nn	np	np	nn	nn	np	nn	np	np	np
1	80.41	90.72	84.63	10.nn_np_22539	<nnxnp>	nn	nn	np	np	nn	np	np	np	nn	nn	np	nn	np	nn	nn	nn	np	nn	np	nn	nn	nn	np	np	np	nn	np	np	--	nn	nn	np	nn	np	nn	np	nn	nn	nn	np	nn	np	np	np
1	80.41	90.72	84.63	10.nn_np_18756	<nnxnp>	nn	nn	np	np	nn	np	np	np	nn	nn	np	nn	np	nn	nn	nn	np	nn	np	nn	nn	nn	np	np	np	nn	np	np	np	--	nn	np	nn	np	nn	np	np	nn	nn	np	nn	np	np	np
1	80.41	90.72	85.13	105.nn_np_22154	<nnxnp>	nn	nn	np	np	nn	np	np	np	nn	nn	np	nn	np	nn	nn	nn	np	nn	np	nn	nn	nn	np	np	np	nn	np	np	np	nn	nn	np	nn	np	nn	np	np	np	nn	np	nn	np	np	np
1	80.41	90.72	85.13	10.nn_np_18724	<nnxnp>	nn	nn	np	np	nn	np	np	--	nn	nn	np	nn	np	nn	nn	nn	nn	nn	np	nn	nn	nn	np	np	np	nn	np	np	np	nn	nn	np	nn	np	nn	np	np	nn	nn	np	nn	np	np	np
1	80.41	90.72	86.67	10.nn_np_29583	<nnxnp>	nn	nn	np	np	nn	np	np	np	nn	nn	np	nn	np	nn	nn	nn	np	nn	np	nn	nn	nn	np	np	np	nn	np	np	np	nn	nn	np	nn	np	nn	np	np	nn	nn	np	nn	np	np	np
1	80.41	91.74	87.18	10.nn_np_15483	<nnxnp>	nn	nn	np	np	nn	np	np	np	nn	nn	np	nn	np	nn	nn	nn	np	nn	np	nn	nn	nn	np	np	np	nn	np	np	np	nn	nn	np	nn	np	--	np	np	nn	nn	np	nn	np	np	np
1	80.41	91.74	87.18	10.nn_np_30211	<nnxnp>	nn	nn	np	np	nn	np	np	np	nn	nn	np	nn	np	nn	nn	nn	np	nn	np	nn	nn	nn	np	np	np	nn	np	np	np	nn	nn	np	nn	np	nn	np	np	nn	nn	np	nn	np	np	np
1	80.41	91.74	87.18	11.nn_np_15201	<nnxnp>	np	np	nn	nn	np	nn	nn	nn	np	np	nn	np	nn	np	np	np	nn	np	nn	np	np	np	nn	nn	nn	np	nn	nn	nn	np	np	nn	np	nn	np	nn	nn	np	np	nn	np	nn	nn	nn
1	80.41	92.76	90.31	11.hk_hk_4953	<hkxhk>	hk	hk	kk	--	hh	hk	kk	hk	hk	hh	hk	hk	kk	hh	hk	hk	hk	hh	kk	hk	hk	hh	kk	kk	hk	hk	kk	hk	kk	hh	hh	hk	--	hk	hk	hk	kk	hh	hk	hk	hh	hk	kk	kk
1	80.41	92.76	90.31	10.nn_np_30104	<nnxnp>	nn	nn	np	np	nn	np	np	np	nn	nn	np	nn	np	nn	nn	nn	np	nn	np	nn	nn	nn	np	np	np	nn	np	np	np	nn	nn	np	nn	np	nn	np	np	nn	nn	np	nn	np	np	np
1	80.41	92.76	90.31	11.hk_hk_7464	<hkxhk>	hk	hk	kk	kk	hh	--	kk	hk	hk	hh	hk	hk	kk	hh	hk	hk	hk	hh	kk	hk	hh	hh	kk	kk	hk	hk	kk	hk	kk	hh	hh	hk	hh	hk	hk	hk	kk	hh	hk	hk	hh	hk	kk	kk
1	81.43	95.89	90.81	118.lm_ll_6299	<lmxll>	lm	lm	lm	lm	ll	ll	lm	ll	lm	ll	ll	lm	lm	ll	lm	--	--	ll	lm	lm	lm	ll	lm	lm	ll	--	lm	ll	lm	lm	ll	ll	--	ll	lm	ll	lm	ll	lm	ll	ll	ll	lm	lm
1	89.05	95.89	90.81	118.nn_np_28498	<nnxnp>	nn	nn	np	np	nn	np	np	np	nn	nn	np	nn	np	nn	nn	nn	nn	nn	np	nn	nn	nn	np	np	np	nn	np	np	np	nn	nn	np	nn	nn	nn	np	np	nn	nn	np	nn	np	np	np
1	89.05	95.89	90.81	11.hk_hk_4702	<hkxhk>	hk	hk	hh	hh	kk	hk	hh	hk	hk	kk	hk	hk	hk	kk	hk	hk	hk	kk	hh	hk	hk	kk	hk	hk	hk	hk	hh	hk	hh	hk	--	hk	hk	hk	kk	hh	hk	kk	hk	hk	kk	hk	hh	hh
1	90.07	96.91	90.81	118.lm_ll_12131	<lmxll>	lm	lm	lm	lm	ll	ll	lm	ll	lm	ll	ll	lm	lm	ll	lm	lm	ll	--	lm	lm	lm	ll	lm	lm	ll	lm	lm	ll	lm	lm	ll	ll	ll	lm	lm	lm	lm	--	lm	ll	ll	ll	lm	lm
1	90.07	96.91	91.83	103.lm_ll_8746	<lmxll>	lm	lm	lm	lm	ll	ll	lm	ll	lm	ll	ll	lm	lm	ll	lm	lm	ll	ll	lm	lm	lm	ll	--	lm	ll	lm	lm	ll	lm	lm	ll	ll	ll	lm	lm	lm	lm	ll	lm	ll	ll	ll	lm	lm
1	90.07	96.91	91.83	10.nn_np_25004	<nnxnp>	nn	nn	np	np	nn	np	np	np	nn	nn	np	nn	np	nn	nn	nn	np	nn	np	nn	nn	nn	np	np	np	nn	np	np	np	nn	nn	np	nn	nn	nn	np	np	nn	nn	np	nn	np	np	np
1	90.07	96.91	91.83	11.nn_np_22764	<nnxnp>	np	np	nn	nn	np	nn	nn	nn	--	np	nn	np	nn	np	np	np	nn	np	nn	np	np	np	nn	nn	nn	np	nn	nn	nn	np	np	nn	--	np	np	nn	nn	np	np	nn	np	nn	nn	nn
1	90.07	96.91	91.83	11.lm_ll_2071	<lmxll>	ll	ll	ll	ll	lm	lm	ll	lm	ll	lm	lm	ll	ll	lm	ll	ll	lm	lm	ll	ll	ll	lm	ll	ll	lm	ll	ll	lm	--	ll	lm	lm	lm	ll	ll	ll	ll	lm	ll	lm	lm	lm	ll	ll
1	90.07	96.91	91.83	118.lm_ll_19275	<lmxll>	lm	lm	lm	lm	ll	ll	lm	ll	lm	ll	ll	lm	lm	ll	lm	lm	ll	ll	lm	lm	lm	ll	lm	lm	--	lm	lm	ll	lm	lm	ll	--	ll	lm	lm	lm	lm	ll	lm	ll	ll	ll	lm	lm
1	90.07	96.91	91.83	118.lm_ll_14592	<lmxll>	lm	lm	lm	lm	ll	ll	lm	ll	lm	ll	ll	lm	lm	ll	lm	lm	ll	ll	lm	lm	lm	ll	lm	lm	ll	lm	lm	ll	lm	lm	ll	ll	ll	lm	lm	lm	lm	ll	lm	ll	ll	ll	lm	lm
1	90.07	96.91	91.83	10.lm_ll_1762	<lmxll>	ll	ll	ll	ll	lm	ll	ll	lm	ll	lm	--	ll	ll	lm	ll	ll	lm	lm	ll	ll	ll	lm	ll	ll	lm	ll	ll	lm	ll	ll	lm	lm	lm	ll	--	ll	ll	lm	ll	lm	lm	lm	--	ll
1	91.09	96.91	91.83	10.nn_np_19428	<nnxnp>	nn	nn	np	np	nn	np	np	np	nn	nn	np	nn	np	nn	nn	nn	np	nn	np	nn	nn	nn	np	np	np	nn	np	np	np	nn	nn	np	nn	nn	nn	np	np	nn	nn	np	nn	np	np	np
1	91.09	97.93	91.83	10.nn_np_28942	<nnxnp>	nn	nn	np	np	nn	np	np	np	nn	nn	np	nn	np	nn	nn	--	np	nn	np	nn	nn	nn	np	np	np	nn	np	np	np	nn	nn	np	nn	nn	nn	np	np	nn	nn	np	nn	np	np	np
1	91.09	97.93	91.83	10.nn_np_27436	<nnxnp>	nn	nn	np	np	nn	np	np	np	nn	nn	np	nn	np	nn	nn	nn	np	nn	np	nn	nn	nn	np	np	np	nn	np	np	np	nn	nn	np	nn	nn	nn	np	np	nn	nn	np	nn	np	np	np
1	91.09	97.93	92.34	11.nn_np_7231	<nnxnp>	np	np	nn	nn	np	nn	nn	nn	np	np	nn	np	nn	np	np	np	nn	np	nn	np	np	np	nn	nn	nn	np	nn	nn	nn	np	np	nn	--	np	np	nn	--	np	np	nn	np	nn	nn	nn
1	91.09	99.99	92.34	118.lm_ll_1777	<lmxll>	lm	lm	lm	lm	ll	ll	lm	ll	lm	ll	ll	lm	lm	ll	lm	lm	ll	ll	lm	lm	lm	ll	lm	lm	ll	lm	lm	ll	lm	lm	ll	ll	--	lm	lm	lm	lm	ll	lm	ll	ll	ll	lm	lm
1	91.09	99.99	92.34	10.nn_np_12522	<nnxnp>	nn	nn	np	np	nn	np	np	np	nn	nn	np	np	np	nn	nn	nn	--	nn	np	nn	nn	--	np	np	np	nn	np	np	nn	nn	nn	np	nn	nn	nn	np	np	nn	nn	np	np	np	np	np
1	91.09	99.99	92.34	11.lm_ll_13326	<lmxll>	ll	ll	--	ll	lm	lm	lm	lm	ll	lm	lm	ll	ll	lm	ll	ll	lm	lm	ll	ll	ll	lm	ll	ll	lm	ll	ll	lm	ll	ll	lm	lm	ll	ll	ll	ll	ll	lm	ll	lm	lm	lm	ll	ll
1	91.09	99.99	93.36	10.nn_np_12578	<nnxnp>	nn	nn	np	np	nn	np	np	np	nn	nn	np	nn	np	nn	nn	nn	np	nn	np	nn	nn	nn	np	np	np	nn	np	np	nn	nn	nn	np	nn	nn	nn	np	np	nn	nn	np	nn	np	np	np
1	91.09	99.99	93.36	11.nn_np_21053	<nnxnp>	np	np	nn	nn	np	nn	nn	nn	np	np	nn	np	nn	np	np	np	nn	np	nn	np	np	np	nn	nn	nn	np	nn	nn	np	np	np	nn	np	np	np	nn	nn	np	np	nn	np	nn	nn	nn
1	91.09	102.05	93.36	10.lm_ll_7728	<lmxll>	ll	ll	ll	ll	lm	ll	ll	lm	ll	lm	lm	lm	ll	lm	ll	ll	lm	lm	ll	--	ll	lm	ll	ll	lm	ll	ll	lm	ll	ll	lm	lm	--	ll	ll	ll	ll	lm	ll	lm	lm	lm	ll	ll
1	91.09	102.05	94.38	118.lm_ll_3312	<lmxll>	--	lm	lm	lm	ll	ll	lm	ll	lm	ll	ll	lm	lm	ll	lm	lm	ll	ll	lm	lm	lm	ll	lm	lm	ll	lm	lm	ll	lm	lm	ll	ll	--	lm	lm	lm	lm	lm	lm	ll	ll	ll	lm	lm
1	91.09	102.05	94.38	11.lm_ll_24445	<lmxll>	ll	ll	ll	ll	lm	lm	ll	lm	ll	lm	lm	ll	ll	lm	ll	ll	lm	lm	ll	ll	ll	lm	ll	ll	lm	ll	ll	lm	ll	ll	lm	lm	--	ll	ll	ll	ll	lm	ll	lm	lm	lm	ll	ll
1	91.09	102.05	94.89	118.lm_ll_1589	<lmxll>	lm	lm	lm	lm	ll	ll	lm	ll	lm	ll	ll	lm	lm	ll	lm	lm	ll	ll	lm	lm	lm	ll	lm	lm	ll	lm	lm	ll	lm	lm	ll	ll	--	lm	lm	lm	lm	ll	lm	ll	ll	ll	lm	lm
1	91.09	102.05	94.89	11.lm_ll_19633	<lmxll>	ll	ll	ll	ll	lm	lm	ll	lm	ll	lm	lm	ll	ll	lm	ll	ll	--	lm	ll	ll	ll	lm	ll	ll	lm	ll	ll	lm	ll	ll	lm	lm	ll	ll	ll	ll	ll	lm	ll	lm	lm	lm	--	ll
1	91.09	102.05	94.89	118.lm_ll_7812	<lmxll>	lm	lm	lm	lm	ll	ll	lm	ll	lm	ll	ll	lm	lm	ll	lm	lm	ll	ll	lm	lm	lm	ll	lm	lm	ll	lm	lm	ll	lm	lm	ll	ll	lm	lm	lm	lm	lm	ll	lm	ll	ll	ll	lm	lm
1	91.09	102.05	94.89	11.lm_ll_12460	<lmxll>	ll	ll	ll	ll	lm	lm	lm	lm	ll	lm	lm	ll	ll	lm	ll	ll	lm	lm	ll	ll	ll	lm	ll	ll	lm	ll	ll	lm	ll	ll	lm	lm	--	ll	ll	ll	ll	lm	ll	lm	lm	lm	ll	ll
1	91.09	102.05	94.89	11.lm_ll_21458	<lmxll>	ll	ll	ll	ll	lm	lm	ll	lm	ll	lm	lm	ll	--	lm	ll	ll	lm	lm	ll	ll	ll	lm	ll	ll	lm	--	ll	lm	ll	ll	lm	lm	ll	ll	ll	ll	ll	lm	ll	lm	lm	lm	ll	ll
1	91.09	102.05	94.89	11.lm_ll_20498	<lmxll>	ll	ll	ll	ll	lm	lm	ll	lm	ll	lm	lm	ll	ll	lm	ll	--	lm	lm	ll	ll	ll	lm	ll	ll	lm	ll	ll	lm	--	ll	lm	lm	--	ll	ll	ll	ll	lm	ll	lm	lm	lm	ll	ll
1	91.09	102.05	94.89	11.lm_ll_12027	<lmxll>	ll	ll	ll	ll	lm	lm	ll	lm	ll	lm	lm	ll	ll	lm	ll	ll	lm	lm	ll	ll	ll	lm	ll	ll	lm	ll	ll	lm	ll	ll	lm	lm	ll	ll	ll	ll	ll	lm	ll	lm	lm	lm	ll	ll
1	91.09	102.05	94.89	11.lm_ll_22422	<lmxll>	ll	ll	ll	ll	lm	lm	ll	lm	ll	lm	lm	ll	ll	lm	ll	ll	lm	lm	ll	ll	ll	lm	ll	ll	lm	ll	ll	lm	ll	ll	lm	lm	ll	ll	ll	ll	ll	lm	ll	lm	lm	lm	ll	ll
1	91.09	102.05	94.89	118.lm_ll_19974	<lmxll>	lm	lm	lm	lm	ll	ll	lm	ll	lm	ll	ll	lm	lm	ll	lm	lm	--	ll	lm	lm	lm	ll	lm	lm	ll	lm	lm	ll	lm	lm	ll	ll	lm	lm	lm	lm	lm	ll	lm	ll	ll	ll	lm	lm
1	91.09	102.05	94.89	11.lm_ll_14034	<lmxll>	ll	ll	ll	ll	lm	lm	ll	lm	ll	lm	lm	ll	ll	lm	ll	ll	lm	lm	ll	ll	ll	lm	ll	ll	lm	ll	ll	lm	ll	ll	lm	lm	ll	ll	ll	ll	ll	lm	ll	lm	lm	lm	ll	ll
1	91.09	102.05	94.89	105.lm_ll_11295	<lmxll>	ll	ll	ll	ll	lm	lm	ll	lm	ll	lm	lm	ll	ll	lm	ll	--	lm	lm	ll	ll	ll	lm	ll	ll	lm	ll	ll	lm	ll	ll	lm	lm	ll	ll	ll	ll	ll	lm	ll	lm	lm	lm	ll	ll
1	91.09	102.05	95.4	11.lm_ll_9670	<lmxll>	ll	ll	ll	ll	lm	lm	ll	lm	ll	lm	lm	ll	ll	lm	ll	ll	lm	lm	ll	ll	ll	lm	ll	ll	lm	ll	ll	lm	ll	ll	lm	lm	ll	ll	ll	ll	ll	lm	ll	lm	lm	lm	ll	ll
1	91.09	102.05	95.4	11.lm_ll_19528	<lmxll>	ll	ll	ll	ll	lm	lm	ll	lm	ll	lm	lm	ll	ll	lm	ll	ll	lm	lm	ll	ll	ll	lm	ll	ll	lm	ll	ll	lm	ll	ll	lm	lm	ll	ll	ll	ll	ll	lm	ll	lm	lm	lm	ll	ll
1	91.09	102.05	95.91	11.lm_ll_21649	<lmxll>	ll	ll	ll	ll	lm	lm	ll	lm	ll	lm	ll	ll	ll	lm	ll	ll	ll	lm	ll	ll	ll	lm	ll	ll	lm	ll	ll	lm	ll	ll	lm	lm	ll	ll	ll	ll	ll	lm	ll	lm	lm	lm	ll	ll
1	91.09	102.05	95.91	11.lm_ll_2729	<lmxll>	ll	ll	--	ll	lm	lm	ll	lm	ll	ll	lm	ll	--	lm	ll	--	lm	lm	ll	ll	ll	lm	ll	ll	lm	ll	ll	lm	--	ll	lm	lm	ll	ll	ll	ll	ll	lm	ll	lm	lm	lm	ll	ll
1	91.09	102.05	95.91	103.lm_ll_16340	<lmxll>	lm	lm	lm	lm	ll	ll	lm	ll	lm	ll	ll	lm	lm	ll	lm	lm	ll	ll	lm	lm	--	ll	lm	lm	ll	lm	lm	ll	lm	lm	ll	ll	lm	lm	lm	lm	lm	ll	lm	ll	ll	ll	lm	lm
1	91.09	102.05	95.91	118.lm_ll_10104	<lmxll>	--	lm	lm	lm	ll	ll	lm	ll	lm	ll	ll	lm	lm	ll	--	lm	ll	ll	lm	lm	lm	ll	lm	lm	ll	lm	lm	ll	lm	lm	ll	ll	lm	lm	lm	lm	lm	ll	lm	ll	--	ll	lm	lm
1	91.09	102.05	95.91	11.lm_ll_25810	<lmxll>	ll	ll	ll	ll	lm	lm	ll	lm	ll	lm	lm	ll	ll	lm	ll	ll	lm	lm	ll	ll	--	lm	ll	ll	lm	ll	ll	lm	ll	ll	lm	lm	ll	ll	--	ll	ll	lm	ll	lm	lm	lm	ll	ll
1	91.09	102.05	95.91	11.lm_ll_1582	<lmxll>	ll	ll	ll	ll	lm	lm	--	lm	ll	lm	lm	ll	ll	lm	ll	ll	lm	lm	ll	ll	ll	lm	--	ll	lm	ll	ll	lm	ll	ll	lm	lm	ll	ll	ll	ll	ll	lm	ll	lm	lm	lm	ll	ll
1	91.09	102.05	96.41	11.nn_np_22983	<nnxnp>	np	np	nn	nn	np	nn	nn	nn	np	np	nn	np	nn	np	np	np	nn	np	nn	np	np	np	nn	nn	nn	np	nn	nn	np	np	np	nn	nn	np	np	nn	nn	np	np	nn	np	nn	nn	nn
1	91.09	102.05	96.41	11.lm_ll_7560	<lmxll>	ll	ll	ll	ll	lm	lm	ll	--	ll	lm	lm	ll	ll	lm	ll	ll	lm	--	ll	ll	ll	lm	ll	ll	lm	ll	ll	lm	ll	ll	lm	lm	ll	ll	ll	ll	ll	lm	ll	lm	lm	lm	ll	ll
1	91.09	102.05	96.41	11.hk_hk_5464	<hkxhk>	hk	hk	hh	hh	kk	hk	hh	hk	hk	kk	hk	hk	hh	kk	hk	hk	hk	kk	hh	hk	hk	kk	hh	hh	hk	hk	hh	hk	hk	hk	kk	hk	hh	hk	hk	hh	hh	kk	hk	hk	kk	hk	hh	hh
1	91.09	102.05	96.41	11.lm_ll_3973	<lmxll>	ll	ll	ll	ll	lm	lm	ll	lm	ll	lm	lm	ll	ll	lm	ll	ll	lm	lm	ll	ll	ll	lm	ll	ll	lm	ll	ll	lm	ll	--	lm	lm	ll	ll	ll	ll	ll	lm	ll	lm	lm	lm	ll	ll
1	91.09	102.05	96.41	11.lm_ll_25974	<lmxll>	ll	ll	ll	ll	lm	lm	ll	lm	ll	lm	lm	ll	ll	lm	--	ll	lm	lm	ll	ll	ll	lm	ll	ll	lm	ll	ll	lm	ll	ll	lm	lm	ll	ll	ll	ll	ll	lm	ll	lm	lm	lm	ll	ll
1	91.09	102.05	96.41	11.lm_ll_13868	<lmxll>	ll	ll	ll	ll	lm	lm	ll	lm	ll	lm	lm	ll	ll	lm	ll	ll	lm	lm	ll	ll	ll	lm	ll	ll	lm	ll	ll	lm	ll	ll	lm	lm	ll	ll	ll	ll	ll	lm	ll	lm	lm	lm	ll	ll
1	91.09	102.05	96.41	11.lm_ll_22292	<lmxll>	ll	ll	ll	ll	lm	lm	ll	lm	ll	lm	lm	ll	ll	lm	ll	ll	lm	lm	ll	ll	ll	lm	ll	ll	lm	ll	ll	lm	ll	ll	lm	lm	ll	ll	ll	--	ll	lm	ll	lm	lm	lm	--	ll
1	91.09	102.05	96.41	11.lm_ll_14740	<lmxll>	ll	ll	ll	ll	lm	lm	ll	lm	ll	lm	lm	ll	ll	lm	ll	ll	lm	lm	--	ll	ll	lm	ll	ll	lm	ll	ll	lm	ll	ll	lm	lm	ll	ll	ll	ll	ll	lm	ll	lm	lm	lm	ll	ll
1	92.12	102.05	96.41	11.nn_np_33356	<nnxnp>	np	np	nn	nn	np	nn	nn	nn	np	np	nn	np	nn	np	np	np	nn	np	nn	np	np	np	nn	nn	nn	np	nn	nn	np	np	np	nn	nn	np	np	nn	nn	np	np	nn	np	nn	nn	nn
1	92.12	102.05	96.41	11.nn_np_16836	<nnxnp>	np	np	nn	nn	np	nn	nn	nn	np	np	nn	--	nn	np	np	np	nn	np	nn	np	np	np	nn	nn	nn	np	--	nn	np	np	np	nn	nn	np	np	nn	nn	np	np	nn	np	nn	nn	nn
1	92.12	102.05	96.41	11.nn_np_14089	<nnxnp>	np	np	nn	nn	np	nn	nn	nn	np	np	nn	np	nn	np	np	np	nn	np	nn	np	np	np	nn	nn	nn	np	nn	nn	np	np	np	nn	--	np	np	nn	nn	np	np	nn	np	nn	nn	nn
1	92.12	102.05	96.41	11.nn_np_22580	<nnxnp>	np	np	nn	nn	np	nn	nn	nn	np	np	nn	np	nn	np	np	np	nn	np	nn	np	np	np	nn	nn	nn	np	nn	nn	np	np	np	nn	nn	np	np	nn	nn	np	np	nn	np	nn	nn	nn
1	92.12	102.05	96.92	11.nn_np_20271	<nnxnp>	np	np	nn	nn	np	nn	nn	nn	np	np	nn	np	nn	np	np	np	nn	np	nn	np	np	np	nn	nn	nn	np	nn	nn	np	np	np	nn	nn	np	np	nn	nn	np	np	nn	np	nn	nn	nn
1	92.12	103.07	97.43	118.lm_ll_6474	<lmxll>	lm	lm	lm	lm	ll	ll	lm	ll	lm	ll	ll	lm	lm	ll	lm	lm	ll	ll	lm	lm	lm	ll	lm	lm	ll	lm	lm	ll	lm	lm	ll	ll	lm	lm	lm	lm	lm	ll	lm	ll	ll	ll	lm	lm
1	92.12	103.07	97.43	11.hk_hk_3260	<hkxhk>	hk	hk	hh	hh	kk	hk	hh	hk	hk	kk	hk	hk	hh	kk	hk	hk	hk	kk	hh	hk	hk	kk	hh	hh	hk	hk	hh	hk	hk	hk	kk	hk	hh	hk	hk	hh	hh	kk	hk	hk	kk	hk	hh	hh
1	92.12	104.09	97.43	11.lm_ll_17250	<lmxll>	ll	ll	ll	ll	lm	lm	ll	lm	ll	lm	lm	ll	ll	lm	ll	ll	lm	lm	ll	ll	ll	lm	ll	--	lm	ll	ll	lm	ll	ll	lm	lm	ll	ll	ll	ll	ll	lm	ll	lm	lm	lm	ll	ll
1	92.12	104.09	97.43	118.lm_ll_3168	<lmxll>	lm	lm	lm	lm	ll	ll	lm	ll	lm	ll	ll	lm	lm	ll	lm	lm	ll	ll	lm	lm	lm	ll	lm	lm	ll	lm	lm	ll	lm	lm	ll	ll	lm	lm	lm	lm	lm	ll	lm	ll	ll	ll	lm	lm
1	92.12	104.09	97.43	11.nn_np_12782	<nnxnp>	np	np	nn	nn	np	nn	nn	nn	np	np	nn	np	nn	np	np	np	np	np	nn	np	np	np	nn	nn	nn	np	nn	nn	np	np	np	nn	--	np	np	nn	nn	np	np	nn	np	nn	nn	nn
1	92.12	105.11	97.43	118.lm_ll_7176	<lmxll>	lm	lm	--	lm	ll	ll	lm	ll	lm	ll	ll	lm	lm	ll	lm	lm	ll	ll	lm	lm	lm	ll	lm	lm	ll	lm	lm	ll	lm	lm	ll	ll	lm	lm	--	lm	lm	ll	lm	ll	ll	ll	lm	lm
1	92.12	105.11	97.43	118.lm_ll_9289	<lmxll>	lm	lm	lm	lm	ll	--	lm	ll	lm	ll	ll	lm	lm	ll	lm	lm	ll	ll	lm	lm	lm	ll	lm	lm	ll	lm	lm	ll	--	lm	ll	ll	lm	lm	lm	lm	lm	ll	lm	--	ll	ll	lm	lm
1	92.12	105.11	97.43	11.nn_np_13602	<nnxnp>	np	np	nn	nn	np	nn	nn	nn	np	np	nn	np	nn	np	np	np	np	np	nn	np	--	np	nn	nn	nn	np	nn	nn	np	np	np	nn	nn	np	np	nn	nn	np	np	nn	nn	nn	nn	nn
1	92.12	105.11	97.43	11.lm_ll_4920	<lmxll>	ll	ll	ll	ll	lm	lm	ll	lm	ll	lm	lm	ll	ll	lm	ll	ll	lm	lm	ll	ll	ll	lm	ll	ll	lm	ll	ll	lm	ll	ll	lm	lm	ll	ll	ll	ll	ll	lm	ll	lm	lm	lm	ll	ll
1	92.12	105.11	97.43	118.lm_ll_21579	<lmxll>	lm	lm	lm	lm	ll	ll	lm	ll	lm	ll	ll	lm	lm	ll	lm	lm	ll	ll	lm	lm	lm	ll	lm	lm	ll	lm	lm	ll	lm	lm	ll	ll	lm	lm	lm	lm	lm	ll	lm	ll	ll	ll	lm	lm
1	92.12	105.11	97.43	118.lm_ll_20294	<lmxll>	lm	lm	lm	lm	ll	ll	lm	ll	lm	ll	ll	lm	lm	--	lm	lm	--	ll	lm	lm	lm	ll	lm	lm	ll	lm	lm	ll	lm	lm	--	ll	lm	lm	lm	lm	lm	ll	lm	ll	ll	ll	lm	lm
1	93.14	105.11	97.43	11.nn_np_13127	<nnxnp>	np	np	nn	nn	np	nn	nn	nn	np	np	nn	np	nn	np	np	np	np	np	nn	np	np	np	nn	nn	nn	np	nn	nn	np	np	np	nn	--	np	np	nn	nn	np	np	nn	nn	nn	nn	nn
1	93.14	105.11	97.94	104.lm_ll_16973	<lmxll>	lm	lm	lm	lm	ll	ll	lm	ll	lm	ll	--	lm	lm	ll	lm	lm	ll	ll	lm	lm	lm	ll	lm	lm	ll	lm	lm	ll	--	lm	ll	ll	ll	lm	lm	lm	lm	ll	--	ll	ll	ll	lm	lm
1	93.14	105.11	97.94	11.lm_ll_1754	<lmxll>	ll	ll	ll	ll	lm	lm	ll	lm	ll	--	lm	ll	ll	lm	--	ll	lm	lm	ll	ll	ll	lm	ll	ll	lm	ll	ll	lm	ll	ll	lm	lm	lm	ll	ll	ll	ll	lm	ll	lm	lm	lm	--	ll
1	93.14	105.11	98.96	118.lm_ll_5319	<lmxll>	lm	lm	lm	lm	ll	ll	lm	ll	lm	ll	ll	lm	lm	ll	lm	--	--	ll	lm	lm	lm	ll	lm	lm	ll	lm	lm	ll	lm	lm	ll	ll	--	lm	lm	lm	lm	ll	lm	ll	ll	ll	lm	lm
1	93.14	105.11	98.96	118.lm_ll_15709	<lmxll>	lm	lm	lm	lm	ll	ll	lm	ll	lm	ll	ll	lm	lm	ll	lm	lm	ll	ll	lm	lm	lm	ll	lm	lm	ll	lm	lm	ll	lm	lm	ll	ll	ll	lm	lm	lm	lm	ll	lm	ll	ll	ll	lm	lm
1	93.14	105.11	98.96	118.lm_ll_10019	<lmxll>	lm	lm	lm	lm	ll	ll	lm	ll	lm	ll	ll	lm	lm	ll	lm	lm	ll	ll	lm	lm	lm	ll	lm	lm	ll	lm	lm	ll	lm	lm	ll	ll	--	lm	lm	lm	ll	ll	lm	ll	ll	ll	lm	lm
1	93.14	105.11	98.96	11.nn_np_14683	<nnxnp>	np	np	nn	nn	np	nn	nn	nn	np	np	nn	np	nn	np	np	np	np	np	nn	np	np	np	nn	nn	nn	np	nn	nn	np	np	np	nn	--	np	np	nn	nn	np	np	nn	nn	nn	nn	nn
1	93.14	105.11	98.96	10.nn_np_28119	<nnxnp>	nn	nn	np	np	nn	np	np	np	nn	nn	np	nn	np	nn	nn	nn	nn	nn	np	nn	--	np	np	np	np	nn	np	np	nn	nn	nn	np	np	nn	nn	np	np	nn	nn	np	np	np	np	np
1	93.14	105.11	99.46	118.lm_ll_20078	<lmxll>	lm	lm	lm	lm	ll	ll	lm	ll	lm	ll	ll	lm	lm	ll	lm	lm	ll	ll	lm	lm	lm	ll	lm	lm	ll	lm	lm	ll	lm	lm	ll	ll	ll	lm	lm	lm	lm	ll	lm	ll	ll	ll	lm	lm
1	93.14	105.11	99.46	11.nn_np_8560	<nnxnp>	--	np	nn	nn	np	nn	nn	nn	np	np	nn	np	nn	np	np	np	np	np	nn	np	np	np	nn	nn	nn	np	nn	nn	np	np	np	nn	nn	np	np	nn	nn	np	np	nn	nn	nn	nn	nn
1	93.14	105.11	99.46	118.lm_ll_23495	<lmxll>	lm	lm	lm	lm	ll	ll	lm	ll	lm	ll	ll	lm	lm	ll	lm	lm	ll	ll	lm	lm	lm	ll	lm	lm	ll	lm	lm	ll	lm	lm	ll	ll	ll	lm	lm	lm	lm	ll	lm	ll	ll	ll	lm	lm
1	93.14	105.11	99.46	11.nn_np_11408	<nnxnp>	np	np	nn	nn	np	nn	nn	nn	np	np	nn	np	nn	np	np	np	np	np	nn	np	np	np	nn	--	nn	np	nn	nn	np	np	np	nn	nn	np	nn	nn	nn	np	np	nn	nn	--	nn	nn
1	93.14	105.11	99.46	11.nn_np_26360	<nnxnp>	np	np	nn	nn	np	nn	nn	nn	np	--	nn	np	nn	np	np	np	np	np	nn	np	np	np	nn	nn	nn	np	nn	nn	np	np	np	nn	--	np	np	nn	nn	np	np	nn	nn	nn	nn	nn
1	93.14	105.11	99.46	11.nn_np_9859	<nnxnp>	np	np	nn	nn	np	nn	nn	nn	np	np	nn	np	nn	np	np	np	np	np	nn	np	np	np	nn	nn	nn	np	nn	nn	np	np	np	nn	nn	np	np	nn	nn	np	np	nn	nn	--	nn	nn
1	93.14	105.11	99.46	118.lm_ll_9235	<lmxll>	lm	lm	lm	lm	ll	ll	lm	ll	lm	ll	--	lm	lm	ll	lm	lm	ll	ll	lm	lm	lm	ll	lm	lm	ll	lm	lm	ll	lm	lm	ll	ll	ll	--	lm	lm	lm	ll	lm	ll	ll	ll	lm	lm
1	93.14	105.11	99.46	11.nn_np_23351	<nnxnp>	np	np	nn	nn	np	nn	nn	nn	np	np	--	np	nn	np	np	np	np	np	nn	np	np	np	nn	nn	nn	np	nn	nn	np	np	np	nn	nn	np	np	nn	nn	np	np	nn	nn	nn	nn	nn
1	93.14	105.11	99.46	118.lm_ll_15367	<lmxll>	lm	lm	lm	lm	ll	ll	lm	ll	lm	ll	ll	lm	lm	ll	lm	lm	ll	ll	lm	lm	lm	ll	lm	lm	ll	lm	lm	ll	lm	lm	ll	ll	ll	lm	lm	lm	lm	ll	lm	ll	ll	ll	lm	--
1	93.14	105.11	99.46	118.lm_ll_17188	<lmxll>	lm	lm	lm	lm	ll	ll	lm	--	lm	ll	ll	--	lm	ll	lm	lm	ll	ll	lm	lm	lm	ll	lm	lm	ll	lm	lm	ll	lm	lm	ll	ll	ll	lm	lm	lm	lm	ll	lm	ll	ll	ll	lm	lm
1	93.14	105.11	100.48	118.lm_ll_15259	<lmxll>	lm	lm	lm	lm	ll	ll	lm	ll	lm	ll	ll	lm	lm	ll	lm	lm	ll	ll	lm	lm	lm	ll	lm	lm	ll	lm	lm	ll	lm	lm	ll	ll	ll	lm	lm	lm	lm	ll	lm	ll	ll	--	lm	lm
1	93.14	105.11	100.48	118.lm_ll_16043	<lmxll>	lm	lm	lm	lm	ll	--	lm	ll	lm	--	ll	lm	lm	ll	lm	lm	ll	ll	lm	lm	lm	ll	lm	lm	ll	lm	lm	ll	lm	lm	ll	ll	--	lm	lm	lm	lm	ll	lm	ll	ll	ll	lm	lm
1	93.14	105.11	100.48	11.hk_hk_12132	<hkxhk>	hk	hk	hh	hh	kk	hk	hh	hk	hk	kk	hk	hk	hh	kk	hk	hk	kk	kk	hh	hk	hk	kk	hh	hh	hk	hk	hh	hk	hk	hk	kk	hk	hk	hk	hk	hh	hh	kk	hk	hk	hk	hk	hh	hh
1	93.14	105.11	100.48	118.lm_ll_12830	<lmxll>	lm	lm	lm	lm	ll	ll	lm	ll	lm	ll	ll	lm	lm	ll	lm	lm	ll	ll	lm	lm	lm	ll	lm	lm	ll	lm	lm	ll	lm	lm	ll	ll	ll	lm	lm	lm	lm	ll	lm	ll	ll	ll	lm	lm
1	93.14	105.11	100.48	118.lm_ll_9495	<lmxll>	lm	lm	lm	lm	--	ll	lm	ll	lm	ll	ll	--	lm	ll	lm	lm	ll	ll	lm	lm	lm	ll	lm	lm	ll	lm	lm	ll	lm	lm	ll	ll	--	lm	lm	lm	lm	ll	lm	--	ll	ll	lm	lm
1	93.14	105.11	100.48	11.lm_ll_13974	<lmxll>	ll	ll	ll	ll	lm	lm	ll	lm	ll	lm	lm	ll	ll	lm	ll	ll	lm	lm	ll	ll	ll	lm	ll	ll	lm	ll	ll	lm	ll	ll	lm	lm	--	ll	ll	ll	ll	lm	ll	lm	lm	lm	ll	ll
1	93.14	105.11	100.48	11.hk_hk_11387	<hkxhk>	hk	hk	kk	kk	hh	hk	kk	hk	hk	hh	hk	kk	kk	hh	hk	hk	hh	hh	kk	hk	hk	hh	kk	kk	hk	hk	--	hk	hk	hk	hh	hk	hk	hk	hk	kk	kk	hh	hk	hk	hk	hk	kk	kk
1	93.14	107.18	100.48	11.nn_np_12325	<nnxnp>	np	np	nn	nn	np	nn	nn	nn	np	np	nn	np	nn	np	np	np	--	np	nn	np	np	np	nn	--	nn	np	nn	nn	--	np	np	nn	nn	np	np	nn	nn	np	np	nn	nn	nn	np	nn
1	93.14	107.18	100.48	118.lm_ll_3515	<lmxll>	lm	lm	lm	lm	ll	ll	lm	ll	lm	ll	ll	lm	lm	ll	lm	lm	ll	ll	lm	lm	lm	ll	lm	lm	ll	lm	lm	ll	lm	lm	ll	ll	ll	lm	lm	lm	lm	ll	lm	ll	ll	ll	lm	lm
1	93.14	107.18	100.48	118.lm_ll_23451	<lmxll>	lm	lm	lm	lm	ll	ll	lm	ll	lm	ll	ll	lm	lm	ll	lm	lm	ll	ll	lm	lm	lm	ll	lm	lm	ll	lm	lm	ll	lm	lm	ll	ll	--	lm	lm	lm	lm	ll	lm	--	ll	ll	lm	lm
1	93.14	107.18	100.48	10.nn_np_32508	<nnxnp>	nn	nn	np	np	nn	np	np	np	nn	nn	np	nn	np	nn	nn	nn	nn	nn	np	nn	nn	nn	np	np	np	nn	np	np	nn	nn	nn	np	np	nn	nn	np	np	nn	nn	np	np	np	--	np
1	93.14	107.18	100.48	118.lm_ll_19819	<lmxll>	lm	lm	lm	lm	ll	ll	lm	--	lm	ll	ll	lm	lm	ll	lm	lm	ll	ll	lm	lm	lm	ll	lm	lm	ll	lm	lm	ll	lm	lm	ll	ll	ll	lm	lm	lm	lm	ll	lm	ll	ll	ll	lm	lm
1	93.14	107.18	100.48	11.nn_np_22453	<nnxnp>	np	np	nn	nn	np	nn	nn	nn	np	np	nn	np	nn	np	np	np	np	nn	nn	np	np	np	nn	nn	nn	np	nn	nn	np	np	np	nn	nn	np	np	nn	nn	np	np	nn	nn	nn	np	nn
1	93.14	107.18	100.48	11.lm_ll_7997	<lmxll>	ll	ll	ll	ll	lm	lm	ll	lm	ll	lm	lm	ll	ll	lm	--	--	lm	lm	ll	ll	ll	lm	ll	ll	lm	ll	ll	lm	ll	ll	lm	lm	--	--	ll	ll	ll	lm	ll	lm	lm	lm	ll	ll
1	93.14	107.18	100.48	118.lm_ll_24280	<lmxll>	lm	lm	lm	lm	ll	ll	lm	ll	lm	ll	ll	lm	--	ll	lm	lm	ll	ll	lm	lm	lm	ll	lm	lm	ll	lm	lm	ll	lm	lm	ll	ll	ll	lm	lm	lm	lm	ll	lm	ll	ll	ll	lm	lm
1	93.14	107.18	100.48	11.nn_np_23496	<nnxnp>	np	np	nn	nn	np	nn	nn	nn	np	np	nn	np	nn	np	np	np	np	np	nn	--	np	np	nn	nn	nn	np	nn	nn	np	np	np	nn	nn	np	np	nn	nn	np	np	nn	nn	nn	np	nn
1	93.14	107.18	100.48	10.nn_np_13529	<nnxnp>	nn	nn	np	np	nn	np	np	np	nn	nn	np	nn	np	nn	nn	nn	nn	nn	np	nn	nn	nn	np	--	np	nn	np	np	nn	nn	nn	--	nn	nn	nn	np	np	nn	--	np	np	np	nn	np
1	93.14	107.18	100.48	11.nn_np_19670	<nnxnp>	np	np	--	nn	np	nn	nn	nn	np	np	nn	np	nn	np	np	np	np	np	nn	np	np	np	--	nn	nn	np	nn	nn	np	np	np	--	--	np	np	nn	nn	np	np	nn	nn	nn	np	nn
1	93.14	109.24	100.48	11.hk_hk_3239	<hkxhk>	hk	hk	hh	hh	kk	hk	hh	hk	hk	kk	hk	hk	hh	kk	--	hk	kk	kk	hh	hk	hk	kk	hh	hh	hk	hk	hh	hk	hk	hk	kk	hk	--	hk	hk	hh	hh	kk	hk	hk	hk	hk	hk	hh
1	93.14	109.24	100.48	11.hk_hk_6542	<hkxhk>	hk	hk	hh	hh	kk	hk	hh	hk	hk	kk	hk	hk	hh	kk	hk	hk	kk	kk	hh	hk	hk	kk	hh	hh	hk	hk	hh	hk	hk	hk	kk	hk	hk	hk	hk	hh	hh	kk	hk	hk	hk	hk	hk	hh
1	94.16	109.24	100.48	11.nn_np_20014	<nnxnp>	np	np	nn	nn	np	nn	nn	nn	np	np	nn	np	nn	np	np	np	np	--	nn	np	--	np	nn	nn	nn	np	nn	nn	np	np	np	nn	nn	np	np	nn	nn	np	np	nn	nn	nn	np	nn
1	94.16	109.24	100.48	11.nn_np_17971	<nnxnp>	np	np	nn	nn	nn	nn	np	nn	np	np	nn	np	--	np	np	np	np	np	nn	np	np	np	np	nn	np	np	nn	nn	np	np	np	--	nn	np	np	--	nn	np	np	nn	nn	nn	np	nn
1	94.16	109.24	100.48	11.nn_np_12340	<nnxnp>	np	np	nn	nn	np	--	nn	nn	np	np	nn	np	nn	np	np	np	np	np	nn	np	np	np	--	nn	nn	np	nn	nn	np	np	np	nn	nn	np	np	nn	nn	np	np	nn	nn	nn	np	nn
1	94.16	109.24	100.48	104.lm_ll_19201	<lmxll>	lm	lm	lm	lm	ll	ll	lm	ll	lm	ll	ll	lm	lm	ll	lm	lm	ll	ll	lm	lm	lm	ll	lm	lm	ll	lm	lm	ll	lm	lm	ll	ll	--	lm	lm	lm	lm	ll	lm	ll	ll	ll	lm	lm
1	94.16	109.24	100.48	11.nn_np_8503	<nnxnp>	np	np	nn	nn	np	nn	nn	nn	np	np	nn	np	nn	np	np	np	np	np	nn	np	np	np	nn	nn	nn	np	nn	nn	np	np	np	nn	nn	np	np	nn	nn	np	np	nn	nn	nn	np	nn
1	94.16	109.24	101.5	11.hk_hk_7544	<hkxhk>	hk	hk	hh	hh	hk	hk	kk	hk	hk	kk	hk	hk	hh	kk	hk	hk	kk	kk	hh	hk	hk	kk	hk	hh	kk	hk	hh	hk	hk	hk	--	hk	hk	hk	hk	hh	hh	kk	hk	hk	hk	hk	hk	hh
1	94.16	109.24	101.5	11.nn_np_27802	<nnxnp>	np	np	nn	nn	np	nn	nn	nn	np	np	nn	np	nn	np	np	np	np	np	nn	np	np	np	nn	nn	nn	np	nn	nn	np	np	np	nn	nn	np	np	nn	nn	np	np	nn	nn	nn	np	nn
1	94.16	110.26	102.52	118.lm_ll_2406	<lmxll>	lm	lm	lm	lm	ll	ll	lm	ll	lm	--	ll	lm	lm	ll	lm	lm	ll	--	lm	lm	lm	ll	lm	lm	ll	lm	lm	ll	lm	lm	ll	ll	ll	lm	lm	lm	lm	ll	lm	ll	ll	ll	lm	lm
1	94.16	110.26	102.52	11.nn_np_26406	<nnxnp>	np	np	nn	nn	np	nn	nn	nn	np	np	nn	np	nn	np	np	np	np	np	nn	np	np	np	nn	nn	nn	np	nn	nn	np	np	np	nn	nn	np	np	nn	nn	np	np	nn	nn	nn	np	nn
1	94.16	111.28	102.52	10.nn_np_31702	<nnxnp>	nn	nn	np	np	nn	np	np	np	nn	nn	np	--	np	--	nn	nn	nn	nn	np	nn	nn	nn	np	np	np	nn	np	np	nn	nn	nn	np	nn	nn	nn	np	np	nn	nn	np	np	np	nn	np
1	94.16	111.28	103.03	10.nn_np_29585	<nnxnp>	nn	nn	np	np	nn	np	np	np	nn	nn	np	nn	np	nn	nn	nn	nn	nn	np	nn	nn	nn	np	np	np	nn	np	np	nn	nn	nn	np	--	nn	nn	np	np	nn	nn	np	np	np	nn	np
1	94.16	111.28	104.57	10.nn_np_12342	<nnxnp>	nn	nn	np	np	nn	np	np	np	nn	nn	np	nn	np	nn	nn	nn	nn	nn	np	nn	nn	nn	np	np	np	nn	np	np	nn	nn	nn	np	nn	nn	nn	np	np	nn	nn	np	np	np	nn	np
1	94.16	111.28	104.57	11.nn_np_17936	<nnxnp>	np	np	nn	nn	np	nn	nn	nn	np	np	nn	np	nn	np	np	np	np	np	nn	np	np	np	nn	nn	nn	np	--	nn	np	np	np	nn	np	np	np	nn	nn	np	np	nn	nn	nn	np	nn
1	94.16	111.28	104.57	10.nn_np_7885	<nnxnp>	nn	nn	np	np	nn	np	np	np	--	nn	np	nn	np	nn	nn	nn	nn	nn	np	nn	nn	nn	np	np	np	nn	np	np	nn	nn	nn	np	nn	nn	nn	np	np	--	nn	np	np	--	nn	np
1	94.16	111.28	104.57	10.nn_np_26137	<nnxnp>	nn	nn	np	np	nn	np	np	np	nn	nn	np	nn	np	nn	--	nn	nn	nn	np	nn	nn	nn	np	np	np	nn	np	np	nn	nn	nn	np	nn	nn	nn	np	np	nn	nn	np	np	np	nn	np
2	0	0	0	10.lm_ll_13624	<lmxll>	lm	ll	ll	lm	lm	ll	lm	ll	ll	lm	ll	lm	ll	lm	ll	ll	ll	ll	ll	ll	ll	lm	lm	ll	lm	lm	ll	ll	ll	lm	ll	ll	ll	lm	ll	ll	ll	ll	lm	lm	ll	lm	ll	lm
2	0	0	0	11.nn_np_30506	<nnxnp>	np	np	nn	nn	np	np	np	nn	nn	nn	nn	np	np	np	np	np	nn	nn	nn	np	nn	nn	np	np	np	np	np	np	np	nn	np	nn	nn	nn	np	np	np	np	nn	np	np	nn	nn	nn
2	0	0	0	10.lm_ll_6114	<lmxll>	lm	ll	ll	lm	lm	ll	lm	ll	ll	lm	ll	lm	ll	lm	ll	ll	ll	ll	ll	ll	ll	lm	lm	ll	lm	lm	ll	ll	ll	lm	ll	ll	ll	lm	ll	ll	ll	ll	lm	lm	ll	lm	ll	lm
2	0	0	0	105.lm_ll_21279	<lmxll>	lm	ll	ll	lm	lm	ll	lm	ll	ll	ll	ll	lm	ll	lm	ll	ll	ll	ll	ll	ll	ll	lm	lm	ll	lm	lm	ll	ll	ll	lm	ll	ll	ll	lm	ll	ll	ll	ll	lm	lm	ll	lm	ll	lm
2	0	0	0	11.nn_np_18416	<nnxnp>	np	np	nn	nn	np	np	np	nn	nn	nn	--	np	np	np	np	--	nn	nn	nn	np	--	--	np	np	np	np	np	np	np	nn	np	nn	nn	nn	np	np	np	np	nn	np	np	nn	nn	nn
2	0	0	0	10.lm_ll_21972	<lmxll>	lm	ll	ll	lm	lm	ll	lm	ll	ll	lm	ll	lm	ll	lm	ll	ll	ll	ll	ll	ll	ll	lm	lm	ll	lm	lm	ll	ll	ll	lm	ll	ll	ll	lm	ll	ll	ll	ll	lm	lm	ll	lm	ll	lm
2	0	0	0	10.lm_ll_23761	<lmxll>	lm	ll	ll	lm	lm	ll	lm	ll	ll	lm	ll	lm	ll	lm	ll	ll	ll	ll	ll	ll	ll	lm	lm	ll	lm	lm	ll	ll	ll	lm	ll	ll	ll	lm	ll	ll	ll	ll	--	lm	ll	lm	ll	lm
2	0	0	0.51	11.nn_np_16278	<nnxnp>	np	np	nn	nn	np	np	np	nn	nn	nn	nn	np	np	np	np	np	np	nn	nn	np	nn	nn	nn	np	np	np	np	np	np	nn	nn	nn	nn	nn	np	np	np	nn	nn	--	np	nn	nn	nn
2	0	0	0.51	10.lm_ll_20429	<lmxll>	lm	ll	ll	lm	lm	ll	lm	ll	ll	lm	ll	lm	ll	lm	ll	ll	ll	ll	ll	ll	ll	lm	lm	ll	lm	lm	ll	ll	ll	lm	ll	ll	ll	lm	ll	ll	ll	ll	lm	lm	ll	lm	ll	lm
2	0	0	0.51	10.lm_ll_8903	<lmxll>	lm	ll	ll	lm	lm	ll	lm	ll	ll	lm	ll	lm	ll	lm	ll	ll	ll	ll	ll	ll	ll	lm	lm	ll	lm	lm	ll	ll	ll	lm	ll	ll	ll	lm	ll	ll	ll	ll	lm	lm	ll	lm	ll	lm
2	0	0	0.51	10.lm_ll_10330	<lmxll>	lm	ll	ll	lm	lm	ll	lm	ll	ll	lm	ll	lm	ll	lm	ll	ll	ll	ll	ll	ll	ll	lm	lm	ll	lm	lm	ll	ll	ll	lm	ll	ll	--	lm	ll	ll	ll	ll	lm	lm	ll	lm	ll	lm
2	1.02	0	0.51	11.lm_ll_23683	<lmxll>	ll	lm	lm	ll	ll	lm	ll	lm	lm	ll	lm	ll	lm	--	lm	lm	lm	lm	lm	lm	lm	ll	ll	lm	ll	ll	lm	lm	lm	ll	lm	lm	ll	ll	lm	lm	lm	lm	ll	ll	lm	ll	lm	ll
2	1.02	0	0.51	10.lm_ll_9722	<lmxll>	lm	ll	ll	lm	lm	ll	lm	ll	ll	lm	ll	lm	ll	lm	ll	ll	ll	ll	ll	ll	ll	lm	lm	ll	lm	lm	ll	ll	ll	lm	ll	ll	--	lm	ll	ll	ll	ll	ll	lm	ll	lm	ll	lm
2	1.02	0	0.51	11.lm_ll_20777	<lmxll>	ll	lm	lm	ll	ll	lm	ll	lm	lm	ll	lm	ll	lm	ll	lm	lm	lm	lm	lm	lm	lm	ll	ll	lm	ll	ll	lm	lm	lm	ll	lm	lm	--	ll	lm	lm	lm	lm	ll	ll	lm	ll	lm	ll
2	1.02	0	0.51	10.lm_ll_20315	<lmxll>	lm	ll	ll	lm	lm	ll	lm	ll	ll	lm	ll	lm	ll	lm	ll	ll	ll	ll	ll	ll	ll	lm	lm	ll	lm	lm	ll	--	ll	lm	ll	ll	ll	lm	ll	ll	ll	ll	lm	lm	ll	lm	ll	lm
2	1.02	0	0.51	10.lm_ll_1378	<lmxll>	lm	ll	ll	lm	lm	--	lm	ll	ll	lm	--	lm	ll	lm	ll	ll	ll	ll	ll	ll	ll	lm	lm	ll	lm	lm	ll	ll	ll	lm	ll	--	ll	lm	ll	ll	ll	ll	lm	lm	--	lm	ll	ll
2	6.34	0	0.51	11.nn_np_20144	<nnxnp>	np	np	nn	nn	np	np	np	nn	nn	nn	nn	np	np	np	np	np	np	nn	nn	np	nn	nn	nn	np	np	np	np	np	np	nn	nn	nn	nn	nn	--	np	np	np	nn	np	np	nn	nn	nn
2	6.34	0	0.51	11.lm_ll_18691	<lmxll>	ll	lm	lm	ll	ll	lm	ll	lm	lm	ll	lm	ll	lm	ll	ll	lm	lm	lm	lm	lm	ll	ll	ll	lm	ll	ll	lm	lm	lm	ll	lm	lm	--	ll	lm	lm	lm	lm	ll	ll	lm	ll	lm	ll
2	6.34	0	1.02	10.lm_ll_9610	<lmxll>	lm	ll	ll	--	lm	ll	lm	ll	ll	lm	ll	lm	ll	lm	lm	ll	ll	ll	ll	ll	lm	lm	lm	ll	lm	lm	ll	ll	ll	lm	ll	ll	--	lm	ll	ll	ll	ll	lm	lm	ll	lm	ll	lm
2	8.41	0	1.02	11.lm_ll_24492	<lmxll>	ll	lm	lm	ll	ll	lm	ll	lm	lm	ll	lm	ll	lm	ll	ll	lm	lm	lm	lm	ll	ll	ll	ll	lm	ll	ll	lm	lm	lm	ll	lm	lm	lm	ll	lm	ll	lm	lm	ll	ll	lm	ll	lm	ll
2	8.41	0	1.52	11.lm_ll_21042	<lmxll>	ll	lm	lm	ll	ll	lm	ll	lm	lm	ll	lm	ll	lm	ll	ll	lm	lm	lm	lm	ll	ll	ll	ll	lm	--	ll	lm	lm	lm	ll	lm	lm	ll	ll	lm	ll	lm	lm	ll	ll	lm	ll	lm	--
2	9.43	0	1.52	11.lm_ll_23154	<lmxll>	ll	lm	lm	ll	--	lm	ll	--	lm	ll	lm	ll	lm	ll	ll	lm	lm	lm	lm	ll	ll	ll	ll	lm	ll	ll	lm	lm	lm	ll	lm	lm	ll	ll	lm	ll	lm	lm	ll	ll	lm	ll	lm	ll
2	9.43	0	1.52	10.lm_ll_16803	<lmxll>	lm	ll	ll	lm	lm	ll	lm	ll	ll	lm	ll	lm	ll	lm	lm	ll	ll	ll	ll	lm	lm	lm	lm	ll	lm	lm	ll	ll	ll	lm	ll	ll	ll	lm	ll	--	ll	ll	lm	lm	ll	lm	ll	lm
2	10.45	0	4.11	10.lm_ll_16095	<lmxll>	lm	ll	ll	lm	lm	ll	lm	ll	ll	lm	ll	lm	ll	lm	lm	ll	ll	ll	ll	lm	lm	lm	lm	ll	lm	lm	ll	ll	ll	lm	ll	ll	ll	lm	ll	lm	ll	ll	lm	lm	ll	lm	ll	lm
2	11.47	0	4.11	11.hk_hk_4464	<hkxhk>	hk	hh	hk	kk	hk	hh	hk	hk	hk	hk	hk	hk	hh	hk	hk	hh	hh	hk	hk	hk	kk	kk	kk	hh	hk	hk	hh	hh	hh	--	hk	hk	hk	kk	hh	hk	hh	hk	kk	hk	hh	kk	hk	kk
2	11.47	0	4.62	11.lm_ll_12000	<lmxll>	ll	lm	lm	ll	ll	lm	ll	lm	lm	lm	lm	ll	lm	ll	ll	lm	lm	lm	lm	ll	ll	--	ll	lm	ll	ll	lm	lm	lm	ll	lm	lm	lm	ll	lm	ll	lm	lm	lm	ll	lm	ll	lm	ll
2	11.47	0	5.64	11.lm_ll_7804	<lmxll>	ll	lm	lm	ll	ll	--	ll	lm	lm	lm	lm	ll	lm	ll	--	lm	lm	lm	lm	ll	ll	ll	ll	lm	ll	ll	lm	lm	lm	ll	lm	lm	lm	--	lm	ll	lm	lm	ll	ll	lm	ll	lm	--
2	11.47	0	5.64	105.lm_ll_8852	<lmxll>	lm	ll	ll	lm	lm	ll	lm	ll	ll	ll	ll	lm	ll	lm	lm	ll	ll	ll	ll	lm	lm	lm	lm	ll	lm	lm	ll	ll	ll	lm	ll	ll	ll	lm	ll	lm	ll	ll	lm	lm	ll	lm	ll	lm
2	11.47	0	5.64	105.lm_ll_11603	<lmxll>	lm	ll	ll	lm	lm	ll	lm	ll	ll	ll	ll	lm	ll	lm	lm	ll	ll	ll	ll	lm	lm	lm	lm	ll	lm	lm	ll	ll	ll	lm	ll	ll	ll	lm	ll	lm	ll	ll	lm	lm	ll	lm	ll	lm
2	12.49	0	6.15	105.lm_ll_4455	<lmxll>	lm	ll	ll	lm	lm	ll	lm	ll	ll	ll	ll	lm	ll	lm	lm	--	ll	ll	ll	lm	lm	--	lm	ll	lm	lm	ll	ll	ll	lm	ll	ll	lm	lm	ll	lm	ll	ll	lm	lm	ll	lm	ll	lm
2	12.49	0	6.15	105.lm_ll_9254	<lmxll>	lm	ll	ll	lm	lm	ll	lm	ll	ll	ll	ll	lm	ll	lm	lm	ll	ll	ll	ll	lm	lm	lm	lm	ll	lm	lm	ll	ll	ll	lm	ll	ll	lm	lm	ll	lm	ll	ll	lm	lm	ll	lm	ll	lm
2	12.49	0	6.66	11.nn_np_33477	<nnxnp>	np	np	nn	nn	np	np	np	nn	nn	nn	nn	np	np	np	np	np	np	nn	nn	np	nn	nn	nn	np	np	np	np	np	np	nn	--	nn	nn	nn	np	np	np	np	nn	np	np	nn	nn	nn
2	12.49	0	7.17	103.lm_ll_18075	<lmxll>	lm	ll	ll	lm	lm	ll	lm	ll	ll	ll	ll	lm	ll	lm	lm	ll	ll	ll	ll	lm	lm	lm	lm	ll	lm	lm	ll	ll	ll	lm	ll	ll	lm	lm	ll	lm	ll	ll	lm	lm	ll	lm	ll	--
2	13.51	0	7.17	11.lm_ll_12171	<lmxll>	ll	lm	lm	ll	ll	lm	ll	lm	lm	lm	lm	ll	lm	ll	ll	lm	lm	lm	--	ll	ll	ll	ll	lm	ll	ll	lm	lm	lm	ll	lm	lm	ll	ll	lm	ll	lm	lm	ll	ll	lm	ll	lm	ll
2	13.51	0	7.17	11.lm_ll_14307	<lmxll>	ll	lm	lm	ll	ll	lm	ll	lm	lm	lm	lm	ll	ll	ll	ll	lm	lm	lm	lm	ll	ll	ll	ll	lm	ll	ll	lm	lm	lm	ll	lm	lm	lm	ll	lm	ll	lm	lm	--	ll	lm	ll	lm	ll
2	13.51	0	7.17	105.lm_ll_6263	<lmxll>	lm	ll	ll	lm	lm	ll	lm	ll	ll	ll	ll	lm	ll	lm	lm	ll	ll	ll	--	lm	lm	lm	lm	ll	lm	lm	--	ll	ll	lm	--	--	--	lm	ll	lm	ll	ll	lm	lm	ll	lm	ll	lm
2	13.51	0	7.17	118.lm_ll_9119	<lmxll>	ll	lm	lm	lm	--	lm	ll	lm	lm	lm	lm	ll	lm	--	ll	lm	lm	lm	lm	ll	ll	ll	ll	lm	ll	ll	lm	lm	lm	ll	lm	lm	--	ll	lm	ll	lm	lm	ll	ll	lm	ll	lm	ll
2	13.51	0	7.67	11.lm_ll_25818	<lmxll>	ll	lm	lm	ll	ll	lm	ll	lm	lm	--	lm	ll	lm	lm	ll	lm	lm	lm	lm	ll	ll	ll	ll	lm	ll	ll	lm	lm	lm	ll	lm	lm	--	ll	lm	ll	lm	lm	ll	ll	lm	ll	lm	ll
2	13.51	0	7.67	118.hk_hk_2739	<hkxhk>	hk	hh	hk	kk	hk	hh	hk	hk	hk	hk	hk	hk	hh	hk	hk	hh	hh	hk	hk	hk	kk	kk	kk	hh	hk	hk	hh	hh	hh	kk	hk	hk	--	kk	hh	hk	hh	hk	kk	hk	hh	kk	hk	kk
2	13.51	0	7.67	105.lm_ll_11929	<lmxll>	lm	ll	ll	lm	lm	ll	lm	ll	ll	ll	ll	lm	ll	lm	lm	ll	ll	ll	ll	lm	lm	lm	lm	ll	lm	lm	ll	ll	ll	lm	ll	ll	lm	lm	ll	lm	ll	ll	lm	lm	ll	lm	ll	lm
2	13.51	0	7.67	105.lm_ll_18485	<lmxll>	lm	ll	ll	lm	lm	ll	lm	ll	ll	ll	ll	lm	ll	lm	lm	ll	ll	ll	ll	lm	lm	lm	lm	ll	lm	lm	ll	ll	ll	lm	ll	ll	lm	lm	ll	lm	ll	ll	lm	lm	ll	lm	ll	lm
2	13.51	0	7.67	11.hk_hk_11321	<hkxhk>	hk	hh	hk	kk	hk	hh	hk	hk	hk	hk	hk	hk	hh	hk	hk	hh	hh	hk	hk	hk	kk	kk	kk	hh	hk	hk	hh	hh	hh	kk	hk	hk	kk	kk	hh	hk	hh	hh	kk	hk	hh	kk	hk	kk
2	13.51	0	7.67	11.nn_np_7493	<nnxnp>	np	np	nn	nn	np	np	np	nn	nn	nn	nn	np	np	np	np	np	np	nn	nn	np	nn	nn	nn	np	np	np	np	np	np	nn	nn	nn	nn	nn	np	np	np	np	nn	np	np	nn	nn	nn
2	13.51	0	7.67	11.lm_ll_20963	<lmxll>	ll	lm	lm	ll	ll	lm	ll	lm	lm	lm	lm	ll	--	ll	ll	lm	lm	lm	lm	ll	ll	ll	ll	lm	ll	--	lm	lm	lm	ll	lm	lm	ll	ll	lm	ll	lm	lm	ll	ll	lm	ll	lm	ll
2	13.51	0	7.67	11.lm_ll_16018	<lmxll>	ll	lm	lm	ll	ll	lm	ll	lm	lm	lm	lm	ll	lm	ll	ll	lm	lm	lm	lm	ll	ll	ll	ll	lm	ll	ll	lm	lm	--	ll	lm	lm	ll	ll	lm	ll	lm	lm	--	ll	lm	ll	lm	ll
2	14.53	0	9.21	105.lm_ll_8052	<lmxll>	lm	ll	ll	lm	lm	ll	lm	ll	ll	ll	ll	lm	ll	lm	lm	ll	ll	ll	ll	lm	lm	lm	lm	--	lm	lm	lm	ll	ll	lm	ll	--	lm	lm	ll	lm	ll	ll	lm	lm	ll	lm	ll	lm
2	15.55	0	9.72	11.lm_ll_15600	<lmxll>	ll	lm	lm	ll	ll	lm	ll	lm	lm	lm	lm	ll	lm	ll	ll	lm	lm	lm	lm	ll	ll	ll	ll	lm	ll	--	ll	lm	lm	ll	lm	lm	ll	ll	lm	ll	--	lm	ll	ll	lm	ll	lm	ll
2	15.55	0	9.72	11.nn_np_32459	<nnxnp>	np	np	nn	nn	np	np	np	nn	nn	nn	nn	np	np	np	np	np	np	nn	nn	np	nn	nn	nn	np	np	np	np	np	np	nn	nn	nn	nn	nn	np	np	np	np	nn	np	np	nn	nn	nn
2	15.55	0	9.72	11.nn_np_33374	<nnxnp>	np	np	nn	nn	np	np	np	nn	nn	nn	nn	np	np	np	np	np	np	nn	nn	np	nn	nn	nn	np	np	np	np	np	np	nn	nn	nn	nn	nn	np	np	np	np	nn	np	np	nn	nn	nn
2	15.55	1.02	9.72	105.lm_ll_2225	<lmxll>	lm	ll	ll	lm	lm	ll	lm	ll	ll	ll	ll	lm	ll	lm	lm	ll	ll	ll	ll	lm	lm	lm	lm	ll	lm	lm	lm	ll	ll	lm	ll	ll	--	lm	ll	lm	ll	ll	lm	lm	ll	--	ll	lm
2	15.55	1.02	9.72	11.lm_ll_11784	<lmxll>	ll	lm	lm	ll	ll	lm	ll	lm	lm	lm	lm	ll	lm	ll	ll	lm	lm	lm	lm	ll	ll	ll	ll	lm	ll	ll	ll	lm	lm	ll	lm	--	--	ll	lm	ll	lm	lm	ll	ll	lm	ll	lm	ll
2	15.55	1.02	9.72	103.lm_ll_14166	<lmxll>	lm	ll	ll	lm	lm	ll	lm	ll	ll	ll	ll	lm	ll	lm	lm	ll	ll	ll	--	lm	lm	lm	lm	ll	lm	lm	lm	ll	ll	lm	ll	ll	lm	lm	ll	lm	ll	ll	lm	lm	ll	lm	ll	lm
2	15.55	1.02	9.72	105.lm_ll_8406	<lmxll>	lm	ll	ll	lm	lm	--	lm	--	ll	ll	ll	lm	ll	lm	lm	ll	ll	--	--	lm	lm	lm	lm	ll	lm	lm	lm	ll	ll	lm	ll	ll	--	lm	ll	lm	--	ll	lm	lm	ll	lm	ll	lm
2	15.55	1.02	9.72	11.lm_ll_13766	<lmxll>	ll	lm	lm	ll	ll	lm	ll	lm	lm	lm	lm	--	lm	ll	ll	lm	lm	lm	lm	ll	ll	ll	ll	lm	--	ll	ll	lm	--	ll	lm	lm	ll	ll	lm	ll	lm	lm	ll	--	lm	ll	lm	ll
2	15.55	1.02	9.72	11.lm_ll_25478	<lmxll>	--	lm	lm	ll	ll	lm	ll	lm	lm	lm	lm	ll	lm	ll	ll	lm	lm	lm	lm	ll	ll	ll	--	lm	ll	ll	ll	lm	lm	ll	lm	lm	ll	ll	lm	ll	lm	lm	ll	ll	lm	--	lm	ll
2	16.57	1.02	9.72	105.lm_ll_6260	<lmxll>	lm	ll	--	lm	lm	ll	lm	ll	ll	ll	ll	lm	ll	lm	lm	ll	ll	ll	ll	lm	lm	lm	lm	ll	lm	lm	lm	ll	ll	lm	ll	ll	ll	lm	ll	lm	ll	ll	lm	lm	ll	lm	ll	lm
2	16.57	1.02	9.72	105.lm_ll_10936	<lmxll>	lm	ll	ll	lm	lm	ll	lm	--	ll	ll	ll	lm	ll	lm	lm	ll	ll	ll	ll	lm	lm	lm	lm	ll	lm	lm	lm	ll	ll	lm	ll	ll	--	lm	ll	lm	--	ll	lm	lm	ll	lm	ll	lm
2	16.57	1.02	10.23	105.lm_ll_12717	<lmxll>	lm	ll	ll	lm	lm	ll	lm	ll	ll	ll	ll	lm	ll	lm	lm	ll	ll	ll	ll	lm	lm	lm	lm	ll	lm	lm	lm	ll	ll	lm	ll	ll	ll	lm	ll	lm	ll	lm	lm	lm	ll	lm	ll	lm
2	17.59	1.02	11.25	105.lm_ll_4754	<lmxll>	lm	ll	ll	lm	lm	ll	lm	ll	ll	ll	ll	lm	ll	lm	lm	ll	ll	ll	ll	lm	lm	lm	lm	ll	lm	lm	lm	ll	ll	lm	ll	ll	ll	lm	ll	lm	ll	ll	lm	lm	ll	lm	ll	lm
2	17.59	1.02	11.75	105.lm_ll_5697	<lmxll>	lm	ll	--	lm	lm	ll	lm	ll	ll	ll	ll	lm	ll	lm	lm	ll	ll	ll	ll	lm	lm	lm	lm	ll	lm	lm	lm	ll	ll	lm	ll	ll	--	lm	--	lm	ll	ll	lm	lm	ll	lm	ll	lm
2	17.59	1.02	11.75	105.lm_ll_15575	<lmxll>	lm	ll	ll	lm	lm	ll	lm	ll	ll	ll	ll	lm	ll	lm	lm	ll	ll	ll	ll	lm	lm	lm	lm	ll	lm	lm	lm	ll	ll	lm	ll	ll	ll	lm	ll	lm	ll	ll	lm	lm	ll	lm	ll	lm
2	17.59	1.02	11.75	105.lm_ll_13585	<lmxll>	lm	ll	ll	lm	lm	ll	lm	ll	ll	ll	ll	lm	ll	lm	lm	ll	ll	ll	ll	lm	lm	lm	lm	ll	lm	lm	lm	ll	ll	lm	ll	ll	ll	lm	ll	lm	ll	ll	lm	lm	ll	lm	ll	lm
2	17.59	1.02	11.75	11.nn_np_21877	<nnxnp>	np	np	nn	nn	np	np	np	nn	nn	nn	nn	np	np	np	np	np	np	nn	nn	np	nn	nn	nn	np	np	np	np	np	np	nn	np	nn	--	nn	np	np	np	np	nn	np	np	nn	nn	nn
2	17.59	1.02	11.75	105.lm_ll_771	<lmxll>	lm	ll	ll	lm	lm	ll	lm	ll	ll	ll	ll	lm	ll	lm	lm	ll	ll	ll	ll	lm	lm	lm	lm	ll	--	lm	lm	ll	ll	lm	ll	ll	--	lm	ll	lm	ll	ll	lm	lm	ll	lm	ll	lm
2	17.59	1.02	12.26	105.lm_ll_6130	<lmxll>	lm	ll	ll	lm	lm	ll	lm	ll	ll	ll	ll	lm	ll	lm	lm	ll	ll	ll	ll	lm	lm	lm	lm	ll	lm	lm	lm	ll	ll	lm	ll	ll	ll	lm	ll	lm	ll	ll	lm	lm	ll	lm	ll	lm
2	18.61	1.02	12.26	118.lm_ll_6005	<lmxll>	ll	lm	lm	ll	ll	lm	ll	lm	lm	lm	lm	ll	lm	ll	ll	lm	lm	lm	lm	--	ll	ll	ll	lm	ll	ll	ll	lm	lm	ll	lm	lm	--	ll	lm	ll	lm	lm	ll	--	lm	ll	lm	ll
2	18.61	1.02	12.26	11.lm_ll_10242	<lmxll>	ll	lm	lm	ll	ll	lm	ll	lm	lm	lm	lm	ll	lm	ll	ll	lm	lm	lm	lm	ll	ll	ll	ll	lm	ll	ll	ll	lm	lm	ll	lm	lm	lm	ll	lm	ll	lm	lm	ll	ll	lm	ll	lm	ll
2	18.61	1.02	12.26	103.lm_ll_3868	<lmxll>	lm	ll	ll	ll	lm	ll	lm	ll	ll	ll	ll	lm	ll	lm	lm	ll	ll	ll	ll	lm	lm	lm	lm	ll	lm	lm	lm	ll	ll	lm	ll	ll	ll	lm	--	lm	ll	ll	lm	lm	ll	lm	ll	lm
2	18.61	1.02	12.77	11.nn_np_27299	<nnxnp>	np	np	nn	nn	np	np	np	nn	nn	nn	nn	np	np	np	np	np	np	nn	nn	np	nn	nn	nn	np	np	np	np	np	np	nn	np	nn	nn	nn	np	np	np	np	nn	np	np	nn	nn	nn
2	18.61	1.02	12.77	11.lm_ll_20430	<lmxll>	ll	lm	lm	ll	ll	lm	ll	lm	lm	lm	lm	ll	lm	--	ll	lm	lm	lm	lm	ll	ll	ll	ll	lm	ll	ll	ll	lm	lm	ll	lm	lm	--	ll	lm	ll	lm	lm	ll	ll	lm	ll	lm	ll
2	18.61	1.02	12.77	11.nn_np_28416	<nnxnp>	np	nn	nn	nn	np	np	np	nn	nn	nn	nn	np	np	np	np	np	np	nn	nn	np	nn	nn	nn	np	np	np	np	np	np	nn	np	nn	nn	nn	np	np	np	np	nn	np	np	nn	nn	nn
2	18.61	2.04	12.77	118.lm_ll_550	<lmxll>	ll	lm	lm	ll	ll	lm	ll	lm	lm	lm	lm	ll	lm	ll	ll	lm	lm	lm	lm	ll	ll	ll	ll	lm	ll	ll	ll	lm	lm	ll	lm	lm	--	ll	lm	ll	lm	lm	ll	ll	lm	ll	lm	ll
2	18.61	2.04	12.77	105.lm_ll_6901	<lmxll>	lm	ll	ll	lm	lm	ll	lm	ll	ll	ll	ll	lm	ll	lm	lm	ll	ll	ll	ll	--	lm	lm	lm	ll	lm	lm	lm	ll	ll	lm	ll	ll	ll	lm	ll	lm	ll	ll	lm	lm	ll	lm	ll	lm
2	18.61	2.04	12.77	105.lm_ll_20227	<lmxll>	lm	ll	ll	lm	lm	ll	lm	ll	ll	ll	ll	lm	ll	lm	lm	ll	ll	ll	ll	lm	lm	lm	lm	ll	lm	--	lm	ll	ll	lm	ll	ll	ll	lm	ll	lm	ll	ll	lm	lm	ll	lm	ll	lm
2	18.61	2.04	12.77	11.nn_np_20714	<nnxnp>	np	np	nn	nn	np	np	np	nn	nn	nn	nn	np	np	np	np	np	np	nn	nn	np	nn	nn	np	np	np	np	np	np	np	nn	np	nn	nn	nn	np	np	np	np	nn	np	np	nn	nn	nn
2	18.61	2.04	13.28	105.lm_ll_4806	<lmxll>	lm	ll	ll	lm	lm	ll	lm	ll	ll	ll	ll	lm	ll	lm	lm	ll	ll	ll	ll	lm	lm	lm	lm	ll	lm	lm	lm	ll	ll	lm	ll	ll	--	lm	ll	lm	ll	ll	lm	lm	ll	lm	ll	lm
2	18.61	2.04	13.28	105.lm_ll_15372	<lmxll>	lm	ll	ll	lm	lm	ll	lm	ll	ll	ll	ll	lm	ll	lm	lm	lm	ll	ll	ll	lm	lm	lm	lm	ll	lm	lm	lm	ll	ll	lm	ll	ll	ll	lm	ll	lm	ll	ll	lm	lm	ll	lm	ll	lm
2	18.61	2.04	14.3	11.nn_np_17374	<nnxnp>	np	np	nn	nn	np	np	np	nn	nn	nn	nn	np	np	np	np	np	np	nn	nn	np	nn	nn	np	np	np	np	np	np	np	nn	--	nn	nn	nn	np	np	np	np	nn	np	np	nn	nn	nn
2	18.61	2.04	14.3	11.hk_hk_1119	<hkxhk>	hk	hh	hk	kk	hk	hh	hk	hk	hk	hk	hk	hk	hh	hk	hk	hh	hh	hk	hk	hk	kk	kk	hk	hh	hk	hk	hk	hh	hh	kk	hh	hk	hh	kk	hh	hk	hh	hh	kk	hk	hh	kk	hk	kk
2	18.61	2.04	14.3	11.lm_ll_8700	<lmxll>	ll	lm	lm	--	ll	lm	ll	lm	lm	lm	lm	--	lm	ll	ll	lm	lm	lm	lm	ll	--	ll	ll	lm	ll	ll	ll	lm	lm	ll	lm	lm	--	ll	lm	ll	lm	lm	--	ll	lm	ll	lm	--
2	18.61	2.04	14.3	105.lm_ll_8557	<lmxll>	lm	ll	ll	lm	ll	ll	lm	ll	ll	ll	ll	lm	ll	lm	lm	ll	ll	ll	--	lm	lm	lm	lm	ll	lm	lm	lm	ll	ll	--	ll	ll	--	lm	ll	lm	ll	ll	lm	lm	ll	lm	ll	lm
2	18.61	2.04	14.3	11.nn_np_16389	<nnxnp>	np	np	nn	nn	np	np	np	nn	nn	nn	nn	np	np	--	np	np	np	nn	nn	np	nn	nn	np	np	np	np	np	np	--	nn	np	nn	nn	nn	np	np	np	np	nn	np	np	nn	nn	nn
2	18.61	2.04	14.81	105.lm_ll_18160	<lmxll>	lm	ll	ll	lm	lm	ll	lm	ll	ll	ll	ll	lm	ll	lm	lm	ll	ll	ll	ll	lm	lm	lm	lm	ll	lm	lm	lm	ll	ll	lm	ll	ll	ll	lm	ll	lm	ll	ll	lm	lm	ll	lm	ll	lm
2	19.63	2.04	14.81	11.nn_np_25167	<nnxnp>	np	np	nn	nn	np	np	np	nn	nn	nn	nn	--	np	np	np	np	np	nn	nn	np	nn	nn	np	np	np	np	np	np	np	nn	np	nn	--	nn	np	np	np	np	nn	np	np	nn	nn	nn
2	19.63	2.04	15.83	11.nn_np_13928	<nnxnp>	np	np	nn	nn	np	np	np	nn	--	nn	nn	np	--	np	np	np	np	nn	nn	np	nn	nn	np	np	np	np	np	np	np	nn	np	nn	--	nn	np	np	np	np	nn	np	np	nn	nn	nn
2	19.63	2.04	15.83	105.nn_np_14432	<nnxnp>	nn	nn	np	np	nn	nn	nn	np	--	np	np	nn	nn	nn	nn	nn	nn	np	np	nn	np	np	nn	nn	nn	nn	nn	nn	nn	np	nn	np	--	np	nn	nn	nn	nn	np	nn	nn	np	np	np
2	19.63	2.04	15.83	11.nn_np_24904	<nnxnp>	np	np	nn	nn	np	np	np	nn	nn	nn	nn	np	np	np	np	np	np	nn	nn	np	nn	nn	np	np	np	np	np	np	np	nn	np	nn	nn	nn	np	np	np	np	nn	np	np	nn	nn	nn
2	19.63	2.04	15.83	11.hk_hk_7718	<hkxhk>	hk	kk	hk	hh	hk	kk	hk	hk	hk	hk	hk	hk	kk	hk	hk	kk	kk	hk	hk	hk	hh	hh	hk	kk	hk	hk	hk	kk	kk	hh	kk	hk	kk	hh	kk	hk	kk	kk	hh	hk	kk	hh	hk	hh
2	19.63	2.04	15.83	118.nn_np_20966	<nnxnp>	np	np	nn	nn	np	np	np	nn	nn	nn	nn	np	np	np	np	np	np	nn	nn	np	nn	nn	np	np	np	np	--	np	np	nn	np	nn	--	nn	np	np	np	np	nn	np	np	nn	nn	nn
2	19.63	2.04	15.83	11.nn_np_31886	<nnxnp>	np	np	nn	nn	np	np	np	nn	nn	nn	nn	np	np	np	np	np	np	nn	nn	np	nn	nn	np	np	np	np	np	np	np	nn	np	nn	--	nn	np	np	np	np	nn	np	np	nn	nn	nn
2	19.63	2.04	15.83	11.hk_hk_1344	<hkxhk>	hk	kk	hk	hh	hk	kk	hk	hk	hk	hk	hk	hk	kk	hk	hk	kk	kk	hk	hk	hk	hh	hh	hk	kk	hk	hk	hk	kk	kk	hh	kk	hk	--	hh	kk	hk	kk	kk	hh	hk	kk	hh	hk	hh
2	19.63	2.04	15.83	11.nn_np_29222	<nnxnp>	np	np	nn	nn	np	np	np	nn	nn	nn	nn	np	np	np	np	np	np	nn	nn	np	nn	nn	np	np	np	np	np	np	np	nn	np	nn	nn	nn	np	np	np	np	nn	np	np	nn	nn	nn
2	19.63	2.04	15.83	11.hk_hk_1679	<hkxhk>	hk	hh	hk	kk	hk	hh	hk	hk	hk	hk	hk	hk	hh	hk	hk	hh	hh	hk	hk	hk	kk	kk	hk	hh	hk	hk	hk	hh	hh	--	hh	kk	--	kk	hh	hk	hh	hh	kk	hk	hh	kk	hk	kk
2	19.63	2.04	15.83	11.nn_np_6900	<nnxnp>	np	np	nn	nn	np	--	np	nn	nn	nn	nn	np	np	np	np	np	np	nn	nn	np	nn	nn	np	np	np	np	np	np	np	nn	np	nn	nn	nn	np	np	np	np	nn	np	np	nn	--	nn
2	19.63	2.04	15.83	11.nn_np_33923	<nnxnp>	np	np	nn	nn	np	np	np	nn	nn	nn	nn	np	np	np	np	np	np	nn	nn	np	nn	nn	np	nn	np	np	np	np	np	nn	np	nn	nn	nn	np	np	np	np	nn	np	np	nn	nn	nn
2	19.63	2.04	15.83	11.nn_np_21993	<nnxnp>	np	np	nn	nn	np	np	np	nn	nn	nn	nn	np	np	np	np	np	np	nn	nn	np	nn	nn	np	np	np	np	np	np	np	nn	np	nn	--	nn	np	np	np	np	nn	np	np	nn	nn	nn
2	19.63	2.04	15.83	11.nn_np_33599	<nnxnp>	np	np	nn	nn	np	np	np	nn	nn	nn	nn	np	np	np	np	np	np	nn	nn	np	nn	nn	np	np	np	np	np	np	np	nn	np	nn	nn	nn	np	np	np	np	nn	np	np	nn	nn	nn
2	19.63	2.04	15.83	105.nn_np_32673	<nnxnp>	nn	nn	np	np	nn	nn	nn	np	np	np	np	nn	nn	nn	nn	nn	nn	np	np	nn	np	np	nn	nn	nn	nn	nn	nn	nn	np	nn	np	np	np	nn	nn	nn	nn	np	nn	nn	np	np	np
2	19.63	2.04	16.33	11.nn_np_17797	<nnxnp>	np	np	nn	nn	np	np	np	nn	nn	nn	nn	np	np	np	np	np	np	nn	nn	np	nn	nn	np	np	np	np	np	np	np	nn	np	nn	nn	nn	np	np	np	np	nn	np	np	nn	nn	nn
2	19.63	2.04	16.33	11.nn_np_8202	<nnxnp>	np	np	nn	nn	np	np	np	nn	nn	nn	nn	np	np	np	np	np	--	nn	nn	np	nn	nn	np	np	np	np	np	np	np	nn	np	nn	nn	nn	np	np	np	np	nn	np	np	nn	nn	nn
2	19.63	2.04	16.33	11.nn_np_33976	<nnxnp>	np	np	nn	nn	np	np	np	nn	nn	nn	nn	np	np	np	np	np	np	nn	nn	np	nn	nn	np	np	np	np	np	np	np	nn	np	nn	nn	nn	np	np	np	np	nn	np	np	nn	nn	nn
2	19.63	2.04	16.33	11.nn_np_19593	<nnxnp>	np	np	nn	nn	np	np	np	nn	nn	nn	nn	np	np	np	np	np	np	nn	nn	np	nn	nn	np	np	np	np	np	np	np	nn	np	nn	nn	nn	np	np	np	np	nn	np	np	nn	nn	nn
2	19.63	2.04	16.33	11.hk_hk_11782	<hkxhk>	hk	hh	hk	kk	hk	hh	hk	hk	hk	hk	hk	hk	hh	hk	hk	hh	hh	hk	hk	hk	kk	kk	hk	hh	hk	hk	hk	hh	hh	kk	hh	hk	hh	kk	hh	hk	hh	hh	kk	hk	hh	kk	hk	kk
2	19.63	2.04	16.33	11.nn_np_32970	<nnxnp>	np	np	nn	nn	np	np	np	nn	nn	nn	nn	np	np	np	np	np	np	nn	nn	np	nn	nn	np	np	np	np	np	np	np	nn	np	nn	nn	nn	np	np	np	np	nn	np	np	nn	nn	nn
2	19.63	2.04	16.33	11.hk_hk_6445	<hkxhk>	hk	kk	hk	hh	hk	kk	hk	hk	hk	hk	hk	hk	kk	hk	hk	kk	kk	--	hk	hk	hh	hh	hk	kk	hk	hk	hk	kk	kk	hh	kk	hk	hh	hh	--	--	kk	kk	hh	hk	kk	hh	hk	hh
2	19.63	2.04	16.84	11.lm_ll_24638	<lmxll>	ll	lm	lm	ll	ll	lm	ll	lm	lm	lm	lm	ll	lm	ll	ll	lm	lm	lm	lm	ll	ll	ll	ll	lm	ll	ll	ll	lm	lm	ll	lm	lm	ll	ll	lm	ll	lm	lm	ll	ll	lm	ll	lm	ll
2	20.65	2.04	16.84	11.lm_ll_17696	<lmxll>	ll	lm	lm	ll	ll	lm	ll	lm	lm	lm	lm	ll	lm	ll	ll	lm	lm	lm	lm	ll	ll	ll	ll	lm	ll	ll	ll	lm	lm	ll	lm	lm	ll	ll	lm	ll	lm	lm	ll	ll	lm	ll	lm	ll
2	20.65	2.04	18.38	11.lm_ll_12981	<lmxll>	ll	lm	lm	ll	ll	lm	ll	lm	lm	lm	lm	ll	lm	ll	ll	lm	lm	lm	lm	ll	ll	ll	ll	lm	ll	ll	ll	lm	lm	ll	lm	lm	ll	ll	lm	ll	lm	lm	ll	ll	lm	ll	lm	ll
2	20.65	2.04	18.89	11.lm_ll_19795	<lmxll>	ll	lm	lm	ll	ll	lm	ll	lm	lm	lm	lm	ll	lm	lm	ll	lm	lm	lm	lm	ll	ll	ll	ll	lm	ll	ll	ll	lm	lm	ll	lm	lm	ll	ll	lm	ll	lm	lm	ll	ll	lm	ll	lm	ll
2	20.65	2.04	18.89	11.lm_ll_3177	<lmxll>	ll	lm	lm	ll	ll	lm	ll	lm	lm	lm	lm	ll	lm	ll	ll	lm	lm	lm	lm	ll	ll	ll	ll	lm	ll	ll	ll	lm	lm	ll	lm	lm	ll	ll	lm	ll	lm	lm	ll	ll	lm	ll	lm	ll
2	20.65	2.04	18.89	11.lm_ll_15687	<lmxll>	ll	lm	lm	ll	--	lm	ll	lm	lm	lm	lm	ll	lm	ll	ll	lm	lm	lm	lm	ll	ll	ll	ll	lm	ll	--	ll	lm	lm	ll	lm	lm	ll	ll	lm	ll	lm	lm	ll	ll	lm	ll	lm	ll
2	20.65	2.04	18.89	11.lm_ll_18590	<lmxll>	ll	lm	lm	ll	ll	lm	ll	lm	lm	lm	lm	ll	lm	ll	ll	lm	lm	lm	lm	ll	ll	ll	ll	lm	ll	ll	--	lm	lm	ll	lm	lm	ll	ll	lm	ll	lm	lm	ll	ll	lm	ll	lm	ll
2	20.65	2.04	19.39	11.hk_hk_11605	<hkxhk>	hk	kk	hk	hh	hk	kk	hk	hk	hk	hk	hk	hk	--	hk	hk	kk	kk	hk	hk	hk	hh	hh	hk	kk	hk	hk	hk	--	kk	hh	kk	hk	--	hh	kk	--	--	kk	hh	hk	kk	hh	hk	hh
2	20.65	2.04	19.39	11.lm_ll_25233	<lmxll>	ll	lm	lm	ll	ll	lm	ll	lm	lm	lm	lm	ll	lm	ll	ll	lm	lm	lm	lm	ll	ll	ll	ll	lm	ll	ll	ll	lm	lm	ll	lm	lm	ll	ll	lm	--	lm	lm	ll	ll	lm	ll	lm	ll
2	20.65	2.04	19.39	11.lm_ll_18314	<lmxll>	ll	--	lm	ll	ll	lm	ll	lm	lm	lm	lm	ll	lm	ll	ll	lm	lm	lm	lm	ll	ll	ll	ll	lm	ll	ll	ll	lm	--	ll	lm	lm	ll	ll	lm	ll	lm	lm	ll	ll	lm	ll	lm	ll
2	20.65	2.04	19.39	11.lm_ll_13181	<lmxll>	ll	lm	lm	ll	ll	lm	ll	lm	lm	lm	lm	ll	lm	ll	ll	lm	lm	lm	lm	ll	ll	ll	ll	lm	ll	ll	ll	lm	lm	ll	lm	lm	ll	ll	lm	ll	lm	lm	ll	ll	lm	ll	lm	ll
2	20.65	2.04	19.39	11.lm_ll_24615	<lmxll>	ll	lm	lm	ll	ll	lm	ll	lm	lm	lm	lm	ll	lm	ll	ll	lm	lm	lm	lm	ll	ll	ll	ll	lm	ll	ll	ll	lm	lm	ll	lm	lm	ll	ll	lm	ll	lm	lm	ll	ll	lm	ll	lm	ll
2	20.65	2.04	19.39	118.hk_hk_5912	<hkxhk>	hk	kk	hk	hh	hk	kk	hk	hk	hk	hk	hk	hk	kk	hk	hk	kk	kk	hk	hk	hk	hh	hh	hk	kk	hk	hk	hk	kk	kk	hh	kk	hk	hh	hh	--	hk	kk	kk	hh	hk	kk	hh	hk	--
2	20.65	2.04	19.39	11.lm_ll_3624	<lmxll>	ll	lm	lm	ll	ll	lm	ll	lm	lm	lm	lm	ll	lm	ll	ll	lm	lm	lm	lm	ll	ll	ll	ll	lm	ll	ll	ll	lm	lm	ll	lm	lm	ll	ll	lm	ll	lm	lm	ll	ll	lm	ll	lm	ll
2	21.67	2.04	19.9	11.lm_ll_12040	<lmxll>	ll	lm	lm	ll	ll	lm	ll	lm	lm	lm	lm	ll	lm	ll	ll	lm	lm	lm	lm	ll	ll	ll	ll	lm	ll	ll	ll	lm	lm	ll	lm	lm	--	ll	lm	ll	lm	lm	ll	ll	lm	ll	lm	ll
2	21.67	2.04	19.9	11.lm_ll_12469	<lmxll>	ll	lm	lm	ll	ll	lm	ll	lm	lm	lm	lm	ll	lm	lm	ll	lm	lm	lm	lm	ll	ll	ll	ll	lm	ll	ll	ll	lm	lm	ll	lm	lm	lm	ll	lm	ll	lm	lm	ll	ll	lm	ll	lm	ll
2	21.67	2.04	20.41	11.hk_hk_5674	<hkxhk>	hk	--	hk	hh	hk	kk	hk	hk	hk	hk	hk	hk	kk	hk	hk	kk	kk	hk	hk	hk	hh	hh	hk	kk	hk	hk	hk	kk	kk	hh	kk	hk	hk	hh	kk	hk	kk	kk	hh	hk	kk	hh	hk	hh
2	21.67	2.04	20.41	11.lm_ll_26660	<lmxll>	ll	lm	lm	ll	ll	lm	ll	lm	lm	lm	lm	ll	lm	ll	ll	lm	lm	lm	lm	ll	ll	ll	ll	lm	ll	ll	ll	lm	lm	ll	lm	lm	lm	ll	lm	ll	lm	lm	ll	ll	lm	ll	lm	ll
2	21.67	2.04	20.41	11.hk_hk_376	<hkxhk>	hk	kk	hk	hh	hk	kk	hk	hk	hk	hk	hk	--	kk	hk	hk	kk	kk	hk	hk	hk	--	hh	hk	kk	hk	hk	hk	kk	kk	hh	kk	hk	hk	hh	kk	hk	kk	kk	hh	hk	kk	hh	hk	hh
2	21.67	2.04	20.41	11.lm_ll_22798	<lmxll>	ll	lm	lm	ll	ll	lm	ll	lm	lm	lm	lm	ll	lm	ll	ll	lm	lm	lm	lm	ll	ll	ll	ll	lm	ll	ll	ll	lm	lm	ll	lm	lm	--	ll	lm	ll	lm	lm	ll	ll	lm	ll	lm	ll
2	21.67	2.04	20.41	118.lm_ll_22518	<lmxll>	ll	lm	lm	ll	ll	lm	ll	lm	lm	lm	lm	ll	lm	ll	ll	lm	lm	lm	lm	ll	ll	ll	ll	lm	ll	ll	ll	lm	lm	ll	lm	lm	lm	ll	lm	ll	lm	lm	ll	ll	lm	ll	--	ll
2	21.67	2.04	20.41	11.hk_hk_5372	<hkxhk>	hk	kk	hk	hh	--	kk	hk	hk	hk	hk	hk	hk	kk	hk	hk	kk	kk	hk	hk	hk	hh	hh	hk	kk	hk	hk	hk	kk	kk	hh	kk	hk	hk	hh	kk	hk	kk	kk	hh	hk	kk	hh	hk	hh
2	21.67	3.06	20.41	11.lm_ll_10123	<lmxll>	ll	lm	lm	ll	ll	lm	ll	lm	lm	lm	lm	ll	lm	ll	ll	lm	--	lm	lm	ll	ll	ll	ll	lm	ll	ll	ll	lm	lm	ll	lm	lm	lm	ll	lm	ll	lm	lm	ll	ll	lm	ll	lm	ll
2	21.67	3.06	20.41	11.nn_np_16176	<nnxnp>	np	np	nn	nn	np	np	np	nn	nn	nn	nn	np	np	np	np	np	np	nn	nn	np	nn	nn	np	np	np	np	np	np	np	nn	np	nn	nn	nn	np	np	np	np	nn	np	np	nn	nn	nn
2	21.67	3.06	20.41	11.nn_np_16862	<nnxnp>	np	np	nn	nn	np	np	np	nn	nn	nn	nn	np	np	np	np	np	np	nn	nn	np	nn	nn	np	np	np	np	np	np	np	nn	np	nn	nn	nn	np	np	np	np	nn	np	np	nn	nn	nn
2	21.67	3.06	20.41	103.nn_np_8617	<nnxnp>	nn	nn	np	np	nn	nn	nn	np	np	np	np	nn	nn	nn	nn	nn	nn	np	np	nn	np	np	nn	nn	nn	nn	nn	nn	nn	np	nn	np	np	np	nn	nn	nn	nn	np	nn	nn	np	--	np
2	21.67	3.06	20.92	105.lm_ll_11239	<lmxll>	lm	ll	ll	lm	lm	ll	lm	ll	ll	ll	ll	lm	--	lm	lm	ll	ll	ll	ll	lm	lm	lm	lm	ll	lm	lm	lm	ll	ll	lm	ll	ll	ll	lm	ll	lm	ll	ll	lm	lm	ll	lm	ll	lm
2	24.8	3.06	20.92	11.nn_np_30916	<nnxnp>	np	np	nn	nn	np	np	np	nn	nn	nn	nn	np	np	np	np	np	np	nn	nn	np	nn	nn	np	np	np	np	np	np	np	nn	np	nn	nn	nn	np	np	np	np	nn	np	np	nn	nn	nn
2	24.8	3.06	20.92	11.nn_np_27846	<nnxnp>	np	np	nn	nn	np	np	np	nn	nn	nn	nn	np	np	np	np	np	np	nn	nn	--	nn	nn	np	np	np	np	np	np	np	nn	np	nn	nn	nn	np	np	np	np	nn	np	np	nn	nn	nn
2	24.8	3.06	20.92	105.nn_np_27258	<nnxnp>	nn	nn	np	np	nn	nn	nn	np	np	np	np	nn	nn	nn	nn	nn	nn	np	np	nn	np	np	nn	nn	nn	nn	nn	nn	nn	np	nn	np	--	np	nn	nn	nn	nn	np	nn	nn	np	np	np
2	24.8	3.06	20.92	11.nn_np_27388	<nnxnp>	np	np	nn	nn	np	np	np	nn	nn	nn	nn	np	np	np	np	np	np	nn	nn	np	nn	nn	np	np	np	np	np	np	np	nn	np	nn	nn	nn	np	np	np	np	nn	np	np	nn	nn	nn
2	24.8	3.06	20.92	11.nn_np_28137	<nnxnp>	np	np	nn	nn	np	np	np	nn	nn	nn	nn	np	np	np	np	np	np	nn	nn	np	nn	nn	np	np	np	np	np	np	np	nn	np	nn	nn	nn	np	np	np	np	nn	np	np	nn	nn	nn
2	24.8	5.12	20.92	11.nn_np_14455	<nnxnp>	--	np	nn	nn	np	np	np	nn	nn	nn	nn	np	np	np	np	np	np	nn	nn	np	--	nn	np	np	np	np	np	np	np	nn	np	nn	nn	np	np	np	np	np	nn	np	np	nn	nn	nn
2	24.8	5.12	20.92	105.nn_np_27778	<nnxnp>	nn	nn	np	np	nn	nn	nn	np	np	np	np	nn	nn	nn	nn	nn	nn	np	np	nn	np	np	--	nn	nn	nn	nn	nn	nn	np	nn	np	np	nn	nn	nn	nn	nn	np	nn	nn	--	np	np
2	24.8	5.12	20.92	11.nn_np_11284	<nnxnp>	np	np	nn	nn	np	np	np	nn	nn	nn	nn	np	np	np	np	np	np	nn	nn	np	--	nn	np	np	np	np	np	np	np	nn	np	nn	nn	np	nn	np	np	np	nn	np	np	nn	nn	nn
2	24.8	5.12	20.92	11.nn_np_10303	<nnxnp>	np	np	nn	nn	np	np	np	--	nn	nn	nn	np	np	np	np	np	np	nn	nn	np	nn	nn	np	np	np	np	np	np	np	nn	np	nn	nn	np	nn	np	np	np	nn	np	np	nn	nn	nn
2	24.8	5.12	20.92	11.nn_np_12548	<nnxnp>	np	np	nn	nn	np	np	np	nn	nn	nn	nn	np	np	np	np	np	np	nn	nn	np	nn	nn	np	np	np	np	np	np	np	nn	np	nn	nn	np	np	np	np	np	nn	np	np	nn	nn	nn
2	24.8	5.12	20.92	11.nn_np_22799	<nnxnp>	np	np	nn	nn	np	np	np	nn	nn	nn	nn	np	np	np	np	np	np	nn	nn	nn	nn	nn	np	np	np	np	np	--	np	nn	np	nn	nn	np	np	np	np	np	nn	--	np	nn	nn	nn
2	24.8	5.12	20.92	11.nn_np_10124	<nnxnp>	np	np	nn	nn	np	np	np	nn	nn	nn	nn	np	np	np	np	np	np	nn	nn	np	nn	--	np	np	np	np	np	np	np	nn	nn	nn	nn	np	np	np	np	np	nn	np	np	nn	nn	nn
2	24.8	5.12	20.92	11.nn_np_14410	<nnxnp>	np	np	nn	nn	np	np	np	nn	nn	nn	nn	nn	np	np	np	np	np	nn	nn	np	nn	--	np	np	nn	np	np	np	np	nn	np	nn	nn	np	np	--	np	np	nn	np	np	nn	nn	nn
2	24.8	5.12	20.92	11.nn_np_29661	<nnxnp>	np	np	nn	nn	np	np	np	nn	nn	nn	--	np	np	np	np	np	np	--	nn	np	nn	nn	np	np	np	np	np	np	np	nn	np	nn	nn	np	np	np	--	np	nn	np	np	nn	nn	nn
2	24.8	5.12	20.92	11.nn_np_16606	<nnxnp>	np	np	nn	nn	np	np	np	nn	nn	nn	nn	np	np	np	np	np	np	nn	nn	np	--	nn	np	np	np	np	np	np	np	nn	np	nn	--	np	nn	np	np	np	nn	np	np	nn	nn	--
2	24.8	5.12	21.43	11.nn_np_28367	<nnxnp>	np	np	--	nn	np	np	np	nn	nn	nn	nn	np	np	np	np	np	np	nn	nn	np	nn	nn	np	np	np	np	np	np	np	nn	np	nn	nn	np	--	np	np	np	nn	np	np	nn	nn	nn
2	24.8	5.12	21.43	11.nn_np_21246	<nnxnp>	np	np	nn	nn	np	np	np	--	nn	nn	nn	np	np	np	np	np	np	nn	nn	np	nn	nn	np	np	np	np	np	np	np	nn	np	nn	nn	np	np	np	np	np	nn	np	np	nn	nn	nn
2	24.8	5.12	21.43	11.nn_np_25185	<nnxnp>	np	np	nn	nn	np	np	np	nn	nn	nn	nn	np	np	np	np	np	np	nn	nn	np	nn	nn	np	np	np	np	np	np	np	nn	np	nn	nn	np	np	np	np	np	nn	np	np	nn	nn	nn
2	24.8	5.12	21.43	11.nn_np_17354	<nnxnp>	np	np	nn	nn	np	np	np	nn	nn	nn	nn	np	np	np	np	np	np	nn	nn	np	nn	nn	np	np	np	np	np	np	np	nn	np	nn	--	np	np	np	np	np	nn	np	nn	nn	nn	nn
2	24.8	5.12	21.43	11.nn_np_23107	<nnxnp>	np	np	nn	nn	np	np	np	nn	nn	nn	nn	np	np	np	np	np	np	nn	nn	np	nn	nn	np	np	np	np	np	np	np	nn	np	nn	nn	np	np	np	np	np	nn	np	np	nn	nn	nn
2	24.8	5.12	21.43	11.nn_np_26132	<nnxnp>	np	np	nn	--	np	np	np	nn	nn	nn	nn	np	np	np	np	np	np	nn	nn	np	nn	nn	np	np	np	np	np	np	np	nn	np	nn	nn	np	np	np	np	np	nn	np	np	nn	nn	nn
2	24.8	5.12	21.43	11.nn_np_15151	<nnxnp>	np	np	nn	nn	np	--	np	nn	nn	nn	nn	np	np	np	np	np	np	nn	nn	np	nn	nn	np	np	np	np	np	np	np	nn	np	nn	nn	np	nn	np	np	np	nn	np	np	nn	nn	nn
2	24.8	5.12	21.43	11.nn_np_31040	<nnxnp>	np	np	nn	nn	np	np	np	nn	nn	nn	nn	np	np	np	np	np	np	nn	nn	np	nn	nn	np	np	np	np	np	np	np	nn	np	nn	nn	np	np	np	np	np	nn	np	np	nn	nn	--
2	24.8	5.12	21.43	11.nn_np_9643	<nnxnp>	np	np	nn	nn	np	np	np	nn	nn	nn	nn	np	np	np	np	np	np	--	nn	np	nn	nn	np	np	np	np	np	np	np	nn	np	nn	--	np	np	np	np	nn	nn	np	np	nn	nn	nn
2	24.8	5.12	21.43	11.nn_np_19150	<nnxnp>	np	np	nn	nn	np	np	np	nn	nn	nn	nn	np	np	np	np	np	np	nn	nn	np	nn	nn	np	np	np	np	np	np	np	nn	np	nn	nn	np	np	np	np	np	nn	np	np	nn	nn	nn
2	24.8	5.12	21.43	11.nn_np_15997	<nnxnp>	np	np	nn	nn	np	np	np	nn	nn	nn	nn	np	np	np	np	np	np	nn	nn	np	nn	nn	np	np	np	np	np	np	np	nn	np	nn	nn	np	np	np	np	np	nn	np	np	nn	nn	nn
2	24.8	5.12	21.43	11.nn_np_15171	<nnxnp>	np	np	nn	nn	np	np	np	nn	nn	nn	nn	np	np	np	np	np	np	nn	nn	np	nn	nn	np	np	np	np	np	np	np	nn	np	nn	nn	np	nn	np	np	np	nn	np	np	nn	--	nn
2	24.8	5.12	21.43	105.nn_np_15414	<nnxnp>	nn	nn	np	np	nn	nn	nn	np	np	np	np	nn	nn	nn	nn	nn	nn	np	np	nn	np	np	nn	nn	nn	nn	nn	nn	nn	np	nn	np	np	nn	nn	nn	nn	nn	np	nn	nn	np	np	np
2	24.8	5.12	21.43	118.nn_np_14838	<nnxnp>	np	np	nn	nn	np	np	np	nn	nn	--	nn	np	np	np	np	np	np	nn	nn	np	nn	nn	np	np	np	np	np	np	np	nn	np	nn	nn	np	np	np	np	np	nn	np	np	nn	nn	nn
2	24.8	5.12	21.43	11.lm_ll_3002	<lmxll>	ll	lm	lm	ll	ll	lm	ll	lm	lm	lm	lm	ll	lm	ll	ll	lm	lm	lm	lm	ll	ll	ll	lm	lm	ll	ll	ll	lm	lm	ll	lm	lm	--	ll	lm	ll	lm	lm	ll	ll	lm	ll	lm	ll
2	24.8	5.12	21.43	11.nn_np_28694	<nnxnp>	np	np	nn	nn	np	np	np	nn	nn	nn	nn	np	np	np	np	np	np	nn	nn	np	nn	nn	np	np	np	np	np	np	np	nn	np	nn	nn	np	np	np	np	np	nn	np	np	nn	nn	nn
2	24.8	6.14	21.43	11.hk_hk_8179	<hkxhk>	hk	hh	hk	kk	hk	hh	hk	hk	hk	hk	hk	hk	hh	hk	hk	hh	hh	hk	hk	hk	kk	kk	hh	hh	hk	hk	hk	hh	hh	kk	hh	hk	kk	hk	hh	hk	hh	hh	kk	hk	hh	kk	hk	kk
2	24.8	6.14	21.43	11.lm_ll_7668	<lmxll>	ll	lm	lm	ll	ll	lm	ll	lm	lm	lm	lm	ll	lm	ll	ll	lm	lm	lm	lm	ll	ll	ll	lm	lm	ll	ll	ll	lm	lm	ll	lm	lm	ll	ll	lm	ll	ll	lm	ll	ll	lm	ll	lm	ll
2	24.8	6.14	21.43	11.lm_ll_11375	<lmxll>	ll	lm	lm	ll	ll	lm	ll	lm	lm	lm	lm	ll	lm	ll	ll	lm	lm	lm	lm	ll	ll	ll	lm	lm	ll	ll	ll	lm	lm	ll	lm	lm	ll	ll	lm	ll	lm	lm	ll	ll	lm	ll	lm	ll
2	24.8	6.14	21.43	11.lm_ll_18667	<lmxll>	ll	lm	lm	ll	ll	lm	ll	lm	lm	lm	lm	ll	lm	ll	ll	lm	lm	lm	lm	ll	ll	ll	lm	lm	ll	ll	ll	lm	lm	ll	lm	lm	ll	ll	lm	ll	lm	lm	ll	ll	lm	ll	lm	ll
2	24.8	6.14	21.43	11.lm_ll_21270	<lmxll>	ll	lm	lm	ll	ll	lm	ll	lm	lm	lm	lm	ll	lm	ll	ll	lm	lm	lm	lm	ll	ll	ll	lm	lm	ll	ll	ll	lm	lm	ll	lm	lm	ll	ll	lm	ll	lm	lm	ll	ll	lm	ll	lm	ll
2	24.8	6.14	21.43	118.lm_ll_5145	<lmxll>	ll	lm	lm	ll	ll	lm	ll	lm	lm	lm	ll	ll	lm	ll	ll	lm	lm	lm	lm	ll	ll	ll	lm	lm	ll	ll	ll	lm	lm	ll	lm	lm	--	ll	lm	ll	lm	lm	ll	ll	lm	ll	lm	ll
2	24.8	6.14	21.43	11.lm_ll_18608	<lmxll>	ll	lm	lm	ll	ll	lm	ll	lm	lm	lm	lm	ll	lm	ll	ll	lm	lm	lm	lm	ll	ll	ll	lm	lm	ll	ll	ll	lm	lm	ll	lm	lm	--	ll	lm	ll	lm	lm	ll	ll	lm	ll	lm	ll
2	24.8	6.14	21.43	11.lm_ll_20571	<lmxll>	ll	lm	lm	ll	ll	lm	ll	lm	lm	lm	lm	ll	lm	ll	ll	lm	lm	lm	lm	ll	ll	ll	lm	lm	ll	ll	ll	lm	lm	ll	lm	lm	ll	ll	lm	ll	lm	lm	ll	ll	lm	ll	lm	ll
2	24.8	6.14	21.43	11.lm_ll_12876	<lmxll>	ll	lm	lm	ll	ll	lm	ll	lm	lm	lm	lm	ll	lm	ll	ll	lm	lm	lm	--	ll	ll	ll	lm	lm	--	ll	ll	lm	lm	--	lm	lm	--	ll	lm	ll	lm	lm	ll	--	lm	ll	lm	ll
2	24.8	6.14	21.43	11.lm_ll_3085	<lmxll>	ll	lm	lm	ll	ll	lm	ll	lm	lm	lm	lm	ll	lm	ll	ll	lm	lm	lm	lm	ll	ll	ll	lm	lm	ll	ll	ll	lm	lm	ll	lm	lm	ll	ll	lm	ll	lm	lm	ll	ll	--	ll	lm	ll
2	24.8	6.14	21.43	11.lm_ll_25173	<lmxll>	ll	lm	lm	ll	ll	lm	ll	lm	lm	lm	lm	ll	lm	ll	ll	lm	lm	lm	--	ll	ll	ll	lm	lm	ll	ll	ll	lm	lm	ll	lm	lm	lm	ll	lm	ll	lm	lm	ll	ll	lm	ll	lm	ll
2	24.8	6.14	21.43	11.lm_ll_23129	<lmxll>	ll	lm	lm	ll	ll	lm	ll	lm	lm	lm	lm	ll	lm	ll	ll	lm	lm	lm	lm	ll	ll	ll	lm	lm	ll	ll	ll	lm	lm	ll	lm	lm	ll	ll	lm	ll	lm	lm	ll	ll	lm	ll	lm	ll
2	24.8	6.14	21.43	11.lm_ll_3731	<lmxll>	ll	lm	lm	ll	ll	lm	ll	lm	lm	lm	lm	ll	lm	ll	ll	lm	lm	lm	lm	ll	ll	ll	lm	lm	ll	ll	ll	lm	lm	ll	lm	lm	ll	ll	lm	ll	lm	lm	ll	ll	lm	ll	lm	ll
2	24.8	6.14	21.43	105.nn_np_17582	<nnxnp>	nn	nn	np	np	nn	nn	nn	np	np	np	np	nn	nn	nn	nn	--	nn	np	np	nn	--	np	nn	nn	nn	nn	nn	nn	nn	np	nn	np	--	nn	nn	nn	nn	nn	np	nn	nn	np	np	np
2	24.8	6.14	21.43	11.lm_ll_9602	<lmxll>	ll	lm	lm	ll	ll	lm	ll	lm	lm	lm	lm	ll	--	ll	ll	lm	lm	lm	lm	ll	ll	ll	lm	lm	ll	ll	ll	lm	lm	ll	lm	lm	ll	ll	lm	ll	lm	lm	ll	ll	lm	ll	lm	ll
2	24.8	6.14	21.43	11.lm_ll_5475	<lmxll>	ll	lm	lm	ll	ll	lm	ll	lm	lm	lm	lm	ll	lm	ll	ll	lm	lm	lm	lm	ll	ll	ll	lm	lm	ll	ll	ll	lm	lm	ll	lm	lm	--	ll	lm	ll	lm	lm	ll	ll	lm	ll	lm	ll
2	24.8	6.14	21.43	118.lm_ll_17896	<lmxll>	ll	lm	lm	ll	ll	lm	ll	lm	lm	lm	lm	ll	lm	ll	ll	lm	lm	lm	--	ll	ll	ll	lm	lm	ll	ll	ll	lm	lm	ll	lm	lm	--	ll	lm	ll	lm	lm	ll	ll	lm	ll	lm	ll
2	24.8	6.14	21.93	105.lm_ll_14119	<lmxll>	lm	ll	ll	lm	lm	ll	lm	ll	ll	ll	ll	lm	ll	lm	lm	ll	ll	ll	ll	lm	lm	lm	ll	ll	lm	lm	lm	ll	ll	lm	ll	ll	lm	lm	ll	lm	ll	ll	lm	lm	ll	lm	ll	lm
2	25.82	6.14	21.93	11.lm_ll_10555	<lmxll>	ll	lm	lm	ll	ll	lm	ll	lm	lm	lm	lm	ll	lm	ll	ll	lm	lm	lm	lm	ll	ll	ll	lm	lm	ll	ll	ll	lm	lm	ll	lm	lm	ll	ll	lm	ll	lm	lm	ll	ll	lm	ll	lm	ll
2	26.84	6.14	21.93	105.lm_ll_18845	<lmxll>	lm	ll	ll	lm	lm	ll	lm	ll	ll	ll	ll	lm	ll	lm	lm	ll	ll	ll	ll	lm	lm	lm	ll	ll	lm	lm	lm	ll	ll	lm	ll	ll	ll	lm	--	lm	ll	ll	lm	lm	ll	lm	ll	lm
2	26.84	6.14	22.95	105.lm_ll_4153	<lmxll>	lm	ll	ll	lm	lm	ll	lm	ll	ll	ll	ll	lm	ll	lm	lm	ll	ll	ll	ll	lm	lm	lm	ll	ll	lm	lm	lm	ll	ll	lm	ll	ll	ll	lm	ll	lm	ll	ll	lm	lm	ll	lm	ll	lm
2	26.84	6.14	22.95	11.nn_np_26858	<nnxnp>	np	np	nn	nn	np	np	np	nn	nn	nn	nn	np	np	np	np	np	np	nn	nn	np	nn	nn	np	np	np	np	np	np	np	nn	np	nn	nn	np	np	np	np	np	nn	np	np	nn	nn	nn
2	26.84	6.14	22.95	105.nn_np_34050	<nnxnp>	nn	nn	np	np	nn	nn	nn	np	np	np	np	nn	nn	nn	nn	nn	nn	np	np	nn	np	np	nn	nn	nn	nn	nn	nn	nn	np	nn	np	np	nn	nn	nn	nn	nn	np	nn	nn	np	np	np
2	26.84	6.14	22.95	11.nn_np_15745	<nnxnp>	np	np	nn	nn	np	np	np	nn	nn	nn	nn	np	np	np	np	np	np	nn	nn	np	nn	nn	np	np	np	np	np	np	np	nn	np	nn	--	np	np	np	np	np	nn	np	np	nn	nn	nn
2	26.84	6.14	22.95	11.nn_np_18206	<nnxnp>	np	np	nn	nn	np	np	np	nn	nn	nn	nn	np	np	np	np	np	np	nn	nn	np	nn	nn	np	np	np	np	np	np	np	nn	np	nn	nn	np	np	np	np	np	nn	np	np	nn	nn	nn
2	26.84	6.14	38.88	105.nn_np_24308	<nnxnp>	nn	nn	np	np	nn	nn	nn	np	np	np	np	nn	nn	nn	nn	nn	nn	np	np	nn	np	np	nn	nn	nn	nn	nn	nn	nn	np	nn	np	np	nn	nn	nn	nn	nn	np	nn	nn	np	np	np
2	26.84	6.14	38.88	10.nn_np_11988	<nnxnp>	nn	nn	np	np	nn	nn	nn	np	np	np	np	nn	nn	nn	nn	nn	nn	np	np	nn	np	np	nn	nn	nn	nn	nn	nn	nn	np	nn	np	np	nn	nn	nn	nn	nn	np	nn	nn	np	np	np
2	26.84	6.14	54.8	10.nn_np_27485	<nnxnp>	nn	nn	np	np	nn	nn	nn	np	np	--	np	nn	nn	nn	nn	nn	nn	np	np	nn	np	np	nn	nn	nn	nn	nn	nn	nn	np	nn	np	--	nn	nn	nn	nn	nn	np	nn	nn	np	np	np
2	26.84	6.14	54.8	105.nn_np_7807	<nnxnp>	nn	nn	np	np	nn	nn	nn	np	np	np	np	nn	nn	nn	nn	nn	nn	np	np	nn	np	--	nn	nn	nn	nn	nn	nn	nn	np	nn	np	np	nn	nn	nn	nn	nn	np	--	nn	np	np	np
2	26.84	6.14	54.8	105.lm_ll_22219	<lmxll>	lm	ll	ll	lm	lm	ll	lm	ll	ll	ll	ll	lm	ll	lm	lm	ll	ll	ll	ll	lm	lm	lm	ll	ll	lm	lm	lm	ll	ll	lm	ll	ll	ll	lm	ll	lm	ll	ll	lm	lm	ll	lm	ll	lm
2	26.84	6.14	54.8	11.hk_hk_3646	<hkxhk>	hk	hh	hk	kk	hk	hh	hk	hk	hk	hk	hk	hk	hh	hk	hk	hh	hh	hk	hk	hk	kk	kk	hh	hh	hk	hk	hk	hh	hh	kk	hh	hk	hk	hk	hh	hk	hh	hh	kk	hk	hh	kk	hk	kk
2	26.84	6.14	54.8	11.nn_np_14908	<nnxnp>	np	np	nn	nn	np	np	np	nn	nn	nn	nn	np	np	np	np	np	np	nn	nn	np	--	--	np	np	np	np	np	np	np	nn	np	nn	nn	np	np	np	np	np	nn	np	np	nn	nn	nn
2	26.84	7.16	54.8	11.nn_np_19558	<nnxnp>	np	np	nn	nn	np	np	np	nn	nn	--	nn	np	np	np	np	np	np	nn	nn	np	nn	nn	np	np	np	np	np	np	np	nn	np	nn	np	np	np	np	np	np	nn	np	np	nn	nn	nn
2	26.84	7.16	54.8	105.lm_ll_18782	<lmxll>	lm	ll	ll	lm	lm	ll	lm	ll	ll	ll	ll	lm	ll	lm	lm	ll	ll	ll	ll	lm	lm	lm	ll	ll	lm	lm	lm	ll	ll	lm	ll	ll	ll	lm	ll	lm	ll	ll	lm	lm	ll	lm	ll	lm
2	26.84	7.16	54.8	105.lm_ll_19444	<lmxll>	lm	ll	ll	lm	lm	ll	lm	ll	ll	ll	ll	lm	ll	lm	lm	ll	ll	ll	ll	lm	lm	lm	ll	ll	lm	lm	lm	ll	ll	lm	ll	ll	ll	lm	ll	lm	ll	ll	lm	lm	ll	lm	ll	lm
2	26.84	7.16	54.8	105.lm_ll_17230	<lmxll>	lm	ll	ll	lm	lm	ll	lm	ll	ll	ll	ll	lm	ll	lm	lm	ll	ll	ll	ll	lm	lm	lm	ll	ll	lm	lm	lm	ll	ll	lm	ll	--	ll	lm	ll	--	ll	--	lm	lm	ll	lm	ll	lm
2	26.84	7.16	55.31	105.lm_ll_19956	<lmxll>	lm	ll	ll	lm	lm	ll	lm	ll	ll	ll	ll	lm	ll	lm	lm	ll	ll	ll	ll	lm	lm	lm	ll	ll	lm	lm	lm	ll	ll	lm	ll	ll	ll	lm	ll	--	ll	ll	lm	lm	ll	lm	ll	lm
2	26.84	7.16	55.31	105.nn_np_15491	<nnxnp>	nn	nn	--	np	nn	nn	nn	np	np	np	np	nn	nn	nn	nn	nn	nn	np	np	nn	np	np	nn	nn	nn	nn	nn	nn	nn	np	nn	np	nn	nn	nn	nn	nn	nn	np	--	nn	np	np	np
2	26.84	7.16	55.81	11.hk_hk_9479	<hkxhk>	hk	kk	hk	hh	hk	kk	hk	hk	hk	hk	hk	hk	kk	hk	hk	kk	kk	hk	hk	hk	hh	hh	kk	kk	hk	hk	hk	kk	kk	hh	kk	hk	kk	hh	kk	hk	kk	kk	hh	hk	kk	hh	hk	hh
2	26.84	7.16	55.81	105.nn_np_15825	<nnxnp>	nn	nn	np	np	nn	nn	nn	np	np	np	np	nn	nn	nn	nn	nn	nn	np	np	nn	np	np	nn	nn	nn	nn	nn	nn	nn	np	nn	np	nn	nn	nn	nn	nn	nn	np	nn	nn	np	np	np
2	26.84	7.16	55.81	105.lm_ll_19689	<lmxll>	lm	ll	ll	lm	lm	ll	lm	ll	ll	ll	ll	lm	ll	lm	lm	ll	ll	ll	ll	lm	lm	lm	ll	ll	lm	lm	lm	ll	ll	lm	ll	ll	ll	lm	ll	lm	ll	ll	lm	lm	ll	lm	ll	lm
2	26.84	7.16	55.81	105.lm_ll_21061	<lmxll>	lm	ll	ll	lm	lm	ll	lm	ll	ll	ll	ll	lm	ll	lm	lm	ll	ll	ll	ll	lm	lm	lm	ll	ll	lm	lm	lm	ll	ll	lm	ll	ll	ll	lm	ll	lm	ll	ll	lm	lm	ll	lm	ll	lm
2	26.84	7.16	55.81	11.hk_hk_3575	<hkxhk>	hk	kk	hk	hh	hk	kk	hk	hk	hk	hk	hk	hk	kk	hk	hk	kk	kk	hk	hk	hk	hh	hh	kk	kk	hk	hk	hk	kk	kk	hh	kk	hk	kk	hk	kk	hk	kk	kk	hh	hk	kk	hh	hk	hh
2	29.97	7.16	56.32	105.nn_np_10547	<nnxnp>	nn	nn	np	np	nn	nn	nn	np	np	np	np	nn	nn	nn	nn	nn	nn	np	--	nn	np	np	nn	nn	nn	--	nn	nn	nn	np	nn	np	nn	--	nn	nn	nn	nn	np	nn	nn	np	--	np
2	29.97	7.16	56.32	11.hk_hk_3428	<hkxhk>	hk	hh	hk	kk	hh	hh	hk	hk	hk	hk	hk	hk	hh	hk	hk	hh	hh	hk	kk	hk	kk	kk	hh	hh	hk	hk	hk	hh	hh	kk	hh	hk	hk	hk	hh	hk	hh	hh	kk	hk	hh	kk	hk	--
2	30.99	7.16	56.32	11.nn_np_6495	<nnxnp>	np	np	nn	nn	np	np	np	nn	nn	nn	nn	np	np	--	np	np	np	nn	nn	np	nn	nn	np	np	np	np	np	np	np	nn	np	nn	np	np	np	np	np	np	nn	np	np	nn	nn	nn
2	30.99	7.16	56.32	118.nn_np_7305	<nnxnp>	nn	nn	np	np	nn	nn	nn	np	np	np	np	nn	nn	nn	nn	nn	np	np	np	nn	np	np	nn	nn	nn	nn	nn	nn	nn	np	nn	np	nn	nn	nn	nn	nn	nn	np	nn	nn	np	np	np
2	30.99	7.16	56.32	11.hk_hk_4911	<hkxhk>	hk	--	hk	hh	kk	kk	hk	hk	hk	hk	hk	hk	kk	hk	hk	kk	--	hk	hh	hk	hh	hh	kk	kk	hk	hk	hk	kk	kk	hh	kk	hk	hh	hk	kk	hk	kk	kk	hh	kk	kk	hh	hk	hh
2	30.99	7.16	56.32	105.nn_np_22347	<nnxnp>	nn	nn	np	np	nn	nn	nn	np	np	np	np	nn	nn	nn	nn	nn	nn	np	np	nn	np	np	nn	nn	nn	nn	nn	nn	nn	np	nn	np	nn	nn	nn	nn	nn	nn	np	nn	nn	np	np	np
2	30.99	7.16	56.32	105.nn_np_17352	<nnxnp>	nn	nn	np	np	nn	nn	nn	np	np	np	np	nn	nn	nn	nn	nn	nn	np	np	nn	np	np	nn	nn	nn	nn	nn	nn	nn	np	nn	np	nn	nn	nn	nn	nn	nn	np	nn	nn	np	np	np
2	30.99	7.16	57.34	11.lm_ll_8840	<lmxll>	ll	ll	lm	ll	lm	lm	ll	lm	lm	lm	lm	ll	lm	ll	ll	lm	lm	lm	ll	ll	ll	ll	lm	lm	ll	ll	ll	lm	lm	ll	lm	lm	lm	ll	lm	ll	lm	lm	ll	ll	lm	ll	lm	ll
2	30.99	7.16	62.67	105.nn_np_23646	<nnxnp>	nn	nn	np	np	nn	nn	nn	np	np	np	np	nn	nn	nn	nn	nn	nn	np	np	nn	np	np	nn	nn	nn	nn	nn	nn	nn	np	nn	np	nn	nn	nn	nn	nn	--	np	nn	nn	np	np	np
2	30.99	7.16	63.17	105.lm_ll_13085	<lmxll>	lm	lm	ll	lm	ll	ll	lm	ll	ll	ll	ll	lm	ll	lm	lm	ll	ll	ll	lm	lm	lm	lm	ll	ll	lm	lm	lm	ll	ll	lm	ll	ll	ll	lm	ll	lm	ll	ll	lm	lm	ll	lm	ll	lm
2	30.99	7.16	63.17	105.nn_np_27523	<nnxnp>	nn	nn	np	np	nn	nn	nn	--	np	np	np	np	nn	nn	nn	nn	nn	np	np	nn	np	np	nn	nn	nn	nn	nn	nn	nn	np	nn	np	nn	nn	--	nn	nn	nn	np	nn	nn	np	np	np
2	30.99	7.16	63.17	118.lm_ll_23912	<lmxll>	ll	ll	lm	ll	lm	lm	ll	lm	lm	lm	lm	ll	lm	ll	ll	lm	lm	lm	ll	ll	ll	ll	lm	lm	ll	ll	ll	lm	lm	ll	lm	lm	lm	ll	lm	ll	lm	lm	ll	ll	lm	ll	lm	ll
2	30.99	7.16	63.17	103.lm_ll_14250	<lmxll>	lm	lm	ll	lm	ll	ll	lm	ll	ll	--	ll	lm	ll	lm	--	ll	ll	ll	lm	lm	lm	lm	ll	ll	lm	--	lm	ll	ll	lm	ll	ll	ll	lm	ll	lm	ll	ll	lm	lm	ll	lm	ll	lm
2	30.99	7.16	63.17	105.lm_ll_18580	<lmxll>	lm	lm	ll	lm	ll	ll	lm	ll	ll	ll	ll	lm	ll	lm	lm	ll	ll	ll	lm	lm	lm	lm	ll	ll	lm	lm	lm	ll	ll	lm	ll	ll	--	lm	ll	lm	ll	ll	lm	lm	ll	lm	ll	lm
2	30.99	7.16	63.17	105.lm_ll_3669	<lmxll>	lm	lm	ll	lm	ll	ll	lm	ll	ll	ll	ll	lm	ll	lm	lm	ll	ll	ll	lm	lm	lm	lm	ll	ll	lm	lm	lm	ll	ll	lm	ll	ll	ll	lm	ll	lm	ll	ll	lm	lm	ll	lm	ll	lm
2	30.99	7.16	63.17	105.lm_ll_18299	<lmxll>	lm	lm	ll	lm	ll	ll	lm	ll	ll	ll	ll	lm	ll	lm	lm	ll	ll	ll	lm	lm	lm	lm	ll	ll	lm	lm	lm	ll	ll	lm	ll	ll	ll	lm	ll	lm	ll	ll	lm	lm	ll	lm	ll	lm
2	30.99	7.16	64.19	105.lm_ll_13647	<lmxll>	lm	lm	ll	lm	ll	ll	lm	ll	ll	ll	ll	lm	ll	lm	lm	ll	ll	ll	lm	lm	lm	lm	ll	ll	lm	lm	lm	ll	ll	lm	ll	ll	ll	lm	ll	lm	ll	ll	lm	lm	ll	lm	ll	lm
2	30.99	7.16	64.19	105.lm_ll_15346	<lmxll>	lm	lm	ll	lm	ll	ll	lm	ll	ll	ll	ll	lm	ll	lm	lm	ll	ll	ll	lm	lm	lm	lm	ll	ll	lm	lm	lm	ll	ll	lm	ll	ll	ll	lm	ll	lm	ll	ll	lm	lm	ll	lm	ll	lm
2	30.99	7.16	64.19	105.lm_ll_13293	<lmxll>	lm	lm	ll	lm	ll	ll	lm	ll	ll	ll	ll	lm	ll	lm	lm	ll	ll	ll	lm	lm	lm	lm	ll	ll	lm	lm	lm	ll	ll	lm	ll	ll	ll	lm	ll	lm	ll	ll	lm	lm	ll	lm	ll	lm
2	30.99	7.16	64.7	105.lm_ll_15136	<lmxll>	lm	lm	ll	lm	ll	ll	lm	ll	--	ll	ll	lm	ll	lm	lm	ll	ll	ll	lm	lm	lm	lm	--	ll	lm	lm	lm	ll	ll	lm	ll	ll	--	lm	ll	lm	ll	ll	lm	lm	ll	lm	ll	lm
2	30.99	7.16	65.21	11.lm_ll_21081	<lmxll>	ll	ll	lm	ll	lm	lm	ll	lm	lm	lm	lm	ll	lm	ll	ll	lm	lm	lm	ll	ll	ll	ll	lm	lm	ll	ll	ll	lm	lm	ll	lm	lm	lm	ll	lm	ll	lm	lm	ll	ll	lm	ll	lm	ll
2	30.99	7.16	65.72	105.lm_ll_18713	<lmxll>	lm	lm	ll	lm	ll	ll	lm	ll	ll	ll	ll	lm	ll	lm	lm	ll	ll	ll	lm	lm	lm	lm	ll	ll	lm	lm	lm	ll	ll	lm	ll	ll	ll	lm	ll	lm	ll	ll	lm	lm	ll	lm	ll	lm
2	30.99	7.16	66.22	11.hk_hk_9366	<hkxhk>	hk	hk	hk	kk	hh	hh	hk	hk	hk	hk	hk	hk	hh	hk	hk	hh	hh	hk	kk	hk	kk	kk	hh	hh	hk	hk	hk	hh	hh	kk	hh	hk	kk	hk	hh	hk	hh	hh	kk	hk	hh	kk	hk	kk
2	30.99	7.16	66.22	105.lm_ll_6069	<lmxll>	lm	lm	ll	lm	ll	ll	lm	ll	ll	ll	ll	lm	ll	lm	lm	ll	ll	ll	lm	lm	lm	ll	ll	ll	lm	lm	lm	ll	ll	lm	ll	ll	--	lm	ll	lm	ll	ll	lm	lm	ll	lm	ll	lm
2	30.99	7.16	66.73	105.lm_ll_4920	<lmxll>	lm	lm	ll	lm	ll	ll	lm	ll	ll	ll	ll	lm	ll	lm	lm	ll	ll	ll	lm	lm	lm	lm	ll	ll	lm	lm	lm	ll	ll	lm	ll	ll	ll	lm	ll	lm	ll	ll	lm	lm	ll	lm	ll	lm
2	30.99	7.16	66.73	105.lm_ll_18382	<lmxll>	lm	lm	ll	lm	ll	ll	lm	ll	ll	--	ll	lm	ll	lm	lm	ll	--	ll	lm	lm	lm	lm	ll	ll	lm	lm	lm	ll	ll	lm	lm	ll	ll	lm	--	lm	ll	ll	lm	lm	--	lm	ll	lm
2	30.99	7.16	67.24	105.lm_ll_18251	<lmxll>	lm	lm	ll	lm	ll	ll	lm	ll	ll	ll	ll	lm	ll	lm	lm	ll	ll	ll	lm	lm	lm	lm	ll	ll	lm	lm	lm	ll	ll	lm	lm	ll	ll	lm	ll	lm	ll	ll	lm	lm	ll	lm	ll	lm
2	30.99	7.16	68.26	105.lm_ll_4250	<lmxll>	lm	lm	ll	lm	ll	ll	lm	ll	ll	ll	ll	lm	ll	lm	lm	ll	ll	ll	lm	lm	lm	lm	ll	ll	lm	lm	lm	ll	ll	lm	ll	ll	ll	lm	ll	lm	ll	ll	lm	lm	ll	lm	ll	lm
2	30.99	7.16	68.26	105.lm_ll_10416	<lmxll>	lm	lm	ll	lm	ll	ll	lm	--	ll	ll	ll	lm	ll	lm	lm	ll	ll	ll	lm	lm	lm	lm	ll	ll	lm	lm	lm	ll	ll	lm	ll	ll	ll	lm	ll	lm	--	ll	lm	lm	ll	lm	--	lm
2	32.01	7.16	68.26	11.lm_ll_11427	<lmxll>	ll	ll	lm	ll	lm	lm	ll	lm	lm	lm	lm	ll	lm	ll	ll	lm	lm	lm	ll	ll	ll	ll	lm	lm	ll	ll	ll	lm	lm	ll	lm	lm	lm	ll	lm	ll	lm	lm	ll	ll	lm	ll	lm	ll
2	32.01	7.16	68.26	105.lm_ll_20235	<lmxll>	lm	lm	ll	lm	ll	ll	lm	ll	ll	ll	ll	lm	ll	lm	lm	ll	ll	ll	lm	lm	lm	lm	ll	ll	lm	lm	lm	ll	ll	lm	ll	ll	ll	lm	ll	lm	ll	ll	lm	lm	ll	lm	ll	lm
2	33.03	7.16	68.77	11.hk_hk_4777	<hkxhk>	hk	hk	hk	hh	kk	kk	hk	hk	hk	hk	hk	hk	kk	hk	hk	kk	kk	hk	hh	hk	hh	hh	kk	kk	hk	hk	hk	kk	kk	hh	kk	hk	hk	hk	kk	hk	kk	kk	hh	--	kk	hh	hk	hh
2	33.03	7.16	68.77	11.hk_hk_11841	<hkxhk>	hk	hk	hk	hh	kk	kk	hk	hk	hk	hk	hk	hk	kk	hk	hk	kk	kk	hk	hh	hk	hh	hh	kk	kk	hk	hk	hk	kk	kk	hh	kk	hk	hk	hk	kk	hk	kk	kk	hh	hk	kk	hh	hk	hh
2	33.03	7.16	68.77	11.lm_ll_18105	<lmxll>	ll	ll	lm	ll	lm	lm	ll	lm	lm	lm	lm	ll	lm	ll	ll	lm	lm	lm	ll	ll	ll	ll	lm	lm	ll	ll	ll	lm	lm	ll	lm	lm	ll	ll	lm	ll	lm	lm	ll	ll	lm	ll	lm	ll
2	33.03	7.16	68.77	11.lm_ll_7814	<lmxll>	ll	ll	lm	ll	lm	lm	ll	lm	lm	lm	lm	ll	lm	ll	ll	ll	lm	lm	ll	ll	ll	--	lm	lm	ll	ll	ll	lm	lm	ll	lm	lm	ll	ll	lm	ll	lm	lm	ll	ll	lm	ll	lm	ll
2	33.03	7.16	68.77	11.lm_ll_3707	<lmxll>	ll	ll	lm	ll	lm	--	ll	lm	lm	lm	lm	ll	lm	ll	ll	lm	lm	lm	ll	ll	ll	ll	lm	lm	ll	ll	ll	lm	lm	ll	lm	lm	--	ll	lm	ll	lm	lm	ll	ll	lm	ll	lm	--
2	33.03	7.16	68.77	11.lm_ll_16676	<lmxll>	ll	ll	lm	ll	lm	lm	ll	lm	lm	lm	lm	--	lm	ll	ll	lm	lm	lm	ll	ll	ll	ll	lm	lm	ll	ll	ll	lm	lm	ll	lm	lm	ll	ll	lm	ll	lm	lm	ll	ll	lm	ll	lm	ll
2	33.03	7.16	68.77	11.lm_ll_3429	<lmxll>	ll	ll	lm	ll	lm	lm	ll	lm	lm	lm	lm	ll	lm	ll	ll	lm	lm	lm	ll	ll	ll	ll	lm	lm	ll	ll	ll	lm	lm	ll	lm	lm	ll	ll	lm	ll	lm	lm	ll	ll	lm	ll	lm	ll
2	33.03	7.16	68.77	11.lm_ll_17583	<lmxll>	ll	ll	lm	ll	lm	lm	ll	lm	lm	lm	lm	ll	lm	--	ll	lm	lm	lm	--	ll	--	--	lm	lm	ll	ll	ll	lm	lm	ll	lm	lm	ll	ll	lm	ll	lm	lm	ll	ll	lm	ll	lm	ll
2	34.05	7.16	68.77	105.lm_ll_20094	<lmxll>	lm	lm	ll	lm	ll	ll	lm	ll	ll	ll	ll	lm	ll	lm	lm	ll	ll	ll	lm	lm	lm	lm	ll	ll	lm	lm	lm	ll	ll	lm	ll	ll	lm	lm	ll	lm	ll	ll	lm	lm	ll	lm	ll	lm
2	34.05	7.16	68.77	105.lm_ll_14902	<lmxll>	lm	lm	ll	lm	ll	ll	lm	ll	ll	ll	ll	lm	ll	lm	lm	ll	ll	ll	lm	lm	lm	lm	ll	ll	lm	lm	lm	ll	ll	lm	ll	ll	lm	lm	ll	lm	ll	ll	lm	lm	ll	lm	ll	lm
2	34.05	7.16	68.77	105.lm_ll_16455	<lmxll>	lm	lm	ll	lm	ll	ll	lm	ll	ll	ll	ll	lm	ll	lm	lm	ll	ll	ll	lm	lm	lm	lm	ll	ll	lm	lm	lm	ll	ll	lm	ll	--	lm	lm	ll	lm	ll	ll	lm	lm	ll	lm	ll	lm
2	34.05	7.16	68.77	105.lm_ll_12656	<lmxll>	lm	lm	ll	lm	ll	ll	lm	ll	ll	ll	ll	lm	ll	lm	lm	ll	ll	ll	lm	lm	lm	lm	ll	ll	lm	lm	lm	ll	--	lm	ll	ll	lm	lm	ll	lm	ll	ll	lm	lm	ll	lm	ll	lm
2	34.05	7.16	68.77	11.lm_ll_12683	<lmxll>	ll	ll	lm	ll	lm	lm	ll	lm	lm	lm	lm	ll	lm	ll	ll	lm	lm	lm	ll	ll	ll	ll	lm	lm	ll	ll	ll	lm	lm	ll	lm	lm	ll	ll	lm	ll	lm	lm	ll	ll	lm	ll	lm	ll
2	34.05	7.16	68.77	11.hk_hk_10672	<hkxhk>	hk	hk	hk	kk	hh	hh	hk	hk	hk	hk	hk	hk	--	hk	hk	hh	hh	hk	kk	hk	--	--	hh	hh	hk	hk	hk	hh	hh	kk	hh	hk	hk	hk	hh	hk	hh	hh	kk	hk	hh	kk	hk	--
2	35.07	7.16	68.77	11.lm_ll_4295	<lmxll>	ll	ll	lm	ll	lm	lm	ll	lm	lm	lm	lm	ll	lm	--	ll	lm	--	lm	ll	ll	ll	ll	lm	lm	ll	ll	ll	lm	lm	ll	lm	lm	ll	ll	lm	ll	lm	--	ll	ll	lm	ll	lm	ll
2	35.07	7.16	69.79	105.lm_ll_3101	<lmxll>	lm	lm	ll	lm	ll	ll	lm	ll	ll	ll	ll	lm	ll	lm	lm	ll	ll	ll	lm	lm	lm	lm	ll	ll	lm	lm	lm	ll	ll	lm	ll	ll	lm	lm	ll	lm	ll	ll	lm	lm	ll	lm	ll	lm
2	35.07	7.16	70.3	11.hk_hk_8222	<hkxhk>	hk	hk	hk	kk	hh	hh	hk	hk	hk	hk	hk	hk	hh	hk	hk	hh	hh	hk	kk	hk	kk	kk	hh	hh	hk	hk	hk	hh	hh	kk	hh	hk	hk	hk	hh	hk	hh	hh	kk	hk	hh	kk	hk	kk
2	35.07	8.18	70.3	11.lm_ll_20195	<lmxll>	ll	ll	lm	ll	lm	lm	ll	--	lm	lm	lm	ll	lm	ll	ll	lm	lm	lm	ll	ll	ll	ll	lm	lm	ll	ll	ll	lm	lm	ll	lm	lm	ll	ll	lm	ll	lm	lm	ll	ll	lm	ll	lm	ll
2	35.07	8.18	70.3	105.lm_ll_17912	<lmxll>	lm	lm	ll	lm	ll	ll	lm	ll	ll	ll	ll	lm	ll	lm	lm	ll	ll	ll	lm	lm	lm	lm	ll	ll	lm	lm	lm	ll	ll	lm	ll	ll	lm	lm	ll	lm	ll	ll	lm	lm	ll	lm	ll	lm
2	35.07	8.18	70.3	11.lm_ll_14840	<lmxll>	ll	--	lm	ll	lm	lm	--	lm	lm	lm	lm	--	lm	ll	ll	lm	lm	lm	ll	ll	ll	ll	lm	lm	--	ll	ll	lm	lm	ll	lm	lm	--	ll	lm	ll	lm	lm	--	--	lm	ll	lm	ll
2	35.07	8.18	70.3	105.nn_np_6618	<nnxnp>	nn	nn	np	np	nn	nn	nn	np	np	np	np	nn	nn	nn	nn	nn	nn	np	np	nn	np	np	nn	nn	nn	nn	nn	nn	nn	np	nn	np	nn	nn	nn	nn	nn	nn	np	nn	nn	nn	np	np
2	35.07	9.21	70.3	105.nn_np_33757	<nnxnp>	nn	nn	np	np	nn	nn	nn	np	np	np	np	nn	nn	nn	nn	nn	nn	np	np	nn	np	np	nn	nn	nn	nn	nn	nn	nn	np	nn	np	nn	nn	nn	nn	np	nn	np	nn	nn	np	np	np
2	35.07	9.21	70.3	11.nn_np_27331	<nnxnp>	np	np	nn	nn	np	np	np	nn	nn	nn	nn	--	np	np	np	np	np	nn	nn	np	nn	nn	np	np	np	np	np	np	np	nn	np	nn	--	np	np	np	nn	np	nn	np	np	nn	nn	nn
2	35.07	9.21	70.3	11.lm_ll_10623	<lmxll>	ll	ll	lm	ll	lm	lm	ll	lm	--	lm	lm	ll	lm	ll	ll	lm	lm	lm	ll	ll	ll	ll	lm	ll	ll	ll	ll	lm	lm	ll	lm	lm	ll	ll	lm	ll	lm	lm	ll	ll	lm	ll	lm	ll
2	36.09	9.21	70.3	105.nn_np_29493	<nnxnp>	nn	nn	np	np	nn	nn	nn	np	np	np	np	nn	nn	nn	nn	nn	nn	np	np	nn	np	np	nn	nn	nn	nn	nn	nn	nn	np	nn	np	--	nn	nn	nn	np	nn	np	nn	nn	np	np	np
2	36.09	9.21	70.3	105.lm_ll_10906	<lmxll>	lm	lm	ll	lm	ll	ll	lm	ll	ll	ll	ll	lm	ll	lm	lm	ll	ll	ll	lm	lm	lm	--	ll	ll	lm	lm	lm	ll	ll	lm	ll	ll	--	lm	ll	lm	ll	ll	lm	lm	ll	lm	ll	lm
2	37.11	9.21	70.3	105.lm_ll_10601	<lmxll>	lm	lm	ll	lm	ll	ll	lm	ll	ll	ll	ll	lm	ll	lm	lm	ll	ll	ll	lm	lm	lm	lm	ll	ll	lm	lm	lm	ll	ll	lm	ll	ll	--	lm	ll	lm	lm	ll	lm	lm	ll	lm	ll	lm
2	37.11	9.21	70.3	11.lm_ll_8102	<lmxll>	ll	ll	lm	ll	lm	lm	ll	lm	lm	lm	lm	ll	lm	ll	ll	lm	lm	lm	ll	ll	ll	ll	lm	lm	ll	ll	ll	lm	lm	ll	lm	lm	ll	ll	lm	ll	ll	lm	ll	ll	lm	ll	lm	ll
2	37.11	9.21	70.3	11.lm_ll_5577	<lmxll>	ll	ll	lm	ll	lm	lm	ll	lm	lm	lm	lm	ll	lm	ll	ll	lm	lm	lm	ll	ll	ll	ll	lm	lm	ll	ll	ll	lm	lm	ll	lm	lm	ll	ll	lm	ll	ll	lm	ll	ll	lm	ll	lm	ll
2	37.11	9.21	70.3	11.lm_ll_5928	<lmxll>	ll	ll	lm	ll	lm	lm	ll	lm	lm	lm	lm	ll	lm	ll	ll	lm	lm	lm	ll	ll	ll	ll	lm	lm	ll	ll	ll	lm	lm	ll	lm	lm	ll	ll	lm	ll	ll	lm	ll	ll	lm	ll	lm	ll
2	37.11	9.21	70.3	11.lm_ll_21271	<lmxll>	ll	ll	lm	ll	lm	lm	ll	lm	lm	lm	lm	ll	lm	ll	ll	lm	lm	lm	ll	ll	ll	ll	lm	lm	ll	ll	ll	lm	lm	ll	lm	lm	--	ll	lm	ll	ll	lm	ll	ll	lm	ll	lm	ll
2	37.11	9.21	70.3	11.lm_ll_16384	<lmxll>	ll	ll	lm	ll	lm	lm	ll	lm	--	lm	lm	ll	lm	ll	ll	lm	lm	lm	ll	ll	ll	ll	lm	lm	ll	ll	ll	lm	lm	ll	lm	lm	ll	ll	lm	ll	ll	lm	ll	ll	lm	ll	lm	ll
2	37.11	9.21	70.3	11.lm_ll_24177	<lmxll>	ll	ll	lm	ll	lm	lm	ll	lm	lm	lm	lm	ll	lm	ll	ll	lm	lm	lm	ll	ll	ll	ll	lm	lm	ll	ll	ll	lm	lm	ll	lm	lm	--	ll	lm	ll	ll	lm	ll	ll	lm	ll	lm	ll
2	37.11	9.21	70.3	105.lm_ll_17057	<lmxll>	lm	lm	ll	lm	ll	ll	lm	ll	ll	ll	ll	lm	ll	lm	lm	ll	ll	ll	lm	lm	lm	lm	ll	ll	lm	lm	lm	ll	ll	lm	ll	ll	--	lm	ll	lm	lm	ll	lm	lm	ll	lm	ll	lm
2	37.11	9.21	70.3	11.lm_ll_14578	<lmxll>	ll	ll	lm	ll	lm	lm	ll	lm	lm	lm	lm	ll	lm	ll	ll	lm	lm	lm	ll	ll	ll	--	lm	lm	--	ll	ll	ll	lm	ll	lm	lm	ll	ll	lm	ll	ll	lm	ll	ll	lm	ll	lm	ll
2	37.11	9.21	70.3	11.lm_ll_14824	<lmxll>	ll	ll	lm	ll	lm	lm	ll	lm	lm	lm	lm	ll	lm	ll	ll	lm	lm	lm	ll	ll	ll	ll	lm	lm	ll	ll	ll	lm	lm	ll	lm	lm	ll	ll	lm	ll	ll	lm	ll	ll	lm	ll	lm	ll
2	37.11	9.21	70.3	11.lm_ll_26685	<lmxll>	ll	ll	lm	ll	lm	lm	ll	lm	lm	lm	lm	ll	lm	ll	ll	lm	lm	lm	ll	ll	ll	ll	lm	lm	ll	ll	ll	lm	lm	ll	lm	lm	ll	ll	lm	ll	ll	lm	ll	ll	lm	ll	lm	ll
2	37.11	9.21	70.3	11.lm_ll_795	<lmxll>	ll	ll	lm	ll	lm	lm	ll	lm	lm	lm	lm	ll	lm	ll	ll	lm	lm	lm	ll	ll	ll	ll	lm	lm	ll	ll	ll	lm	lm	ll	lm	lm	--	ll	lm	ll	ll	lm	ll	ll	lm	ll	--	ll
2	37.11	9.21	70.3	11.lm_ll_11601	<lmxll>	ll	ll	lm	ll	lm	lm	ll	lm	lm	lm	lm	lm	lm	ll	ll	lm	lm	lm	ll	ll	ll	ll	lm	lm	ll	--	ll	lm	lm	ll	lm	lm	ll	ll	lm	ll	ll	lm	ll	ll	lm	ll	lm	ll
2	37.11	9.21	70.3	105.lm_ll_17882	<lmxll>	lm	lm	ll	lm	ll	ll	lm	ll	ll	ll	ll	lm	ll	lm	lm	ll	ll	ll	lm	lm	--	--	ll	ll	lm	lm	lm	ll	ll	lm	ll	ll	--	lm	ll	lm	lm	ll	lm	lm	ll	lm	ll	lm
2	37.11	9.21	70.3	118.lm_ll_16733	<lmxll>	ll	ll	lm	ll	lm	lm	ll	lm	--	lm	lm	ll	lm	ll	ll	lm	lm	lm	ll	ll	ll	ll	lm	lm	ll	ll	ll	lm	lm	ll	lm	lm	--	ll	lm	ll	ll	lm	ll	ll	lm	ll	lm	ll
2	37.11	9.21	70.3	11.hk_hk_3643	<hkxhk>	hk	hk	hk	hh	hk	--	hk	hk	hk	hk	hk	hk	kk	hk	hk	hk	kk	hk	hh	hk	hh	hh	--	kk	hk	hk	hk	kk	kk	hh	kk	hk	hh	hk	kk	hk	hh	kk	hh	hk	kk	hh	hk	hh
2	38.13	9.21	70.3	11.hk_hk_12034	<hkxhk>	hk	hk	hk	kk	hh	hh	hk	hk	hk	hk	hk	hk	hh	hk	hk	hh	hh	hk	kk	hk	kk	kk	hh	hh	hk	hk	hk	hh	hh	kk	hh	hk	--	hk	hh	hk	kk	hh	kk	hk	hh	kk	hk	kk
2	38.13	9.21	70.3	105.lm_ll_2923	<lmxll>	lm	lm	ll	lm	ll	ll	lm	lm	ll	ll	ll	lm	ll	lm	lm	ll	ll	ll	lm	lm	lm	lm	ll	ll	lm	lm	lm	ll	ll	lm	ll	ll	--	lm	ll	lm	lm	ll	lm	lm	ll	lm	ll	lm
2	38.13	9.21	70.3	10.lm_ll_23069	<lmxll>	lm	lm	ll	lm	ll	ll	lm	ll	ll	ll	ll	lm	ll	lm	lm	ll	ll	ll	lm	lm	lm	lm	ll	ll	lm	lm	lm	ll	ll	lm	ll	ll	--	lm	ll	lm	lm	ll	lm	lm	ll	lm	ll	lm
2	38.13	9.21	70.3	11.lm_ll_19793	<lmxll>	ll	ll	lm	ll	lm	lm	ll	lm	lm	lm	lm	ll	lm	ll	ll	lm	lm	lm	ll	ll	ll	ll	lm	lm	ll	ll	ll	lm	lm	ll	lm	lm	ll	ll	lm	ll	ll	lm	ll	ll	lm	ll	lm	ll
2	38.13	9.21	70.3	11.hk_hk_1269	<hkxhk>	hk	hk	hk	hh	kk	kk	hk	hk	hk	hk	hk	hk	kk	hk	hk	kk	kk	hk	hh	hk	hh	hh	kk	kk	hk	hk	hk	kk	kk	hh	--	hk	hk	hk	kk	hk	hh	kk	hh	hk	kk	hh	hk	hh
2	38.13	9.21	70.3	105.lm_ll_2052	<lmxll>	lm	lm	ll	lm	ll	ll	lm	ll	ll	ll	ll	lm	ll	lm	lm	ll	ll	ll	lm	lm	lm	lm	ll	ll	lm	lm	lm	ll	--	lm	ll	ll	--	lm	ll	lm	lm	ll	lm	lm	ll	lm	ll	lm
2	38.13	9.21	70.8	105.lm_ll_12638	<lmxll>	lm	lm	ll	lm	ll	ll	lm	ll	ll	ll	ll	lm	ll	lm	lm	ll	ll	ll	lm	lm	lm	lm	ll	ll	lm	lm	lm	ll	ll	lm	ll	ll	lm	lm	ll	lm	lm	ll	lm	lm	--	lm	ll	lm
2	38.13	9.21	70.8	103.lm_ll_3573	<lmxll>	lm	lm	ll	lm	ll	ll	lm	ll	ll	ll	ll	lm	ll	lm	lm	ll	ll	ll	lm	lm	lm	lm	ll	ll	lm	lm	lm	ll	ll	lm	ll	ll	lm	lm	ll	lm	lm	ll	lm	lm	ll	lm	ll	lm
2	38.13	9.21	70.8	11.lm_ll_15068	<lmxll>	ll	ll	lm	ll	lm	lm	ll	lm	lm	lm	lm	ll	lm	ll	ll	lm	lm	lm	ll	ll	ll	ll	lm	lm	ll	ll	ll	lm	lm	ll	lm	lm	ll	ll	lm	ll	ll	lm	ll	ll	lm	ll	lm	ll
2	39.15	9.21	73.4	103.lm_ll_9815	<lmxll>	lm	lm	ll	lm	ll	ll	lm	ll	ll	ll	ll	lm	ll	lm	lm	ll	ll	ll	lm	--	lm	lm	ll	ll	lm	lm	lm	--	ll	lm	ll	ll	ll	lm	ll	lm	lm	ll	lm	lm	ll	lm	ll	lm
2	39.15	9.21	73.4	105.lm_ll_3431	<lmxll>	lm	lm	--	lm	ll	ll	lm	ll	ll	ll	ll	lm	ll	lm	lm	ll	ll	ll	lm	lm	lm	lm	ll	ll	lm	lm	lm	ll	ll	lm	ll	--	ll	lm	ll	lm	lm	ll	lm	lm	ll	lm	ll	lm
2	39.15	9.21	73.4	11.hk_hk_11039	<hkxhk>	hk	hk	hk	hh	kk	kk	hk	hk	hk	hk	hk	hk	kk	hk	hk	kk	kk	hk	hh	hk	hh	--	kk	kk	hk	hk	hk	kk	kk	hh	kk	hk	kk	hk	kk	hk	hh	kk	hh	--	kk	hh	hk	hh
2	39.15	9.21	73.4	11.hk_hk_11065	<hkxhk>	hk	hk	hk	hh	kk	--	hk	hk	hk	hk	hk	hk	kk	hk	hk	kk	kk	hk	hh	hk	hh	hh	kk	kk	hk	hk	hk	kk	kk	hh	kk	hk	kk	hk	kk	hk	hh	kk	hh	hk	kk	hh	hk	hh
2	39.15	9.21	73.4	11.hk_hk_11656	<hkxhk>	hk	hk	hk	kk	hh	hh	hk	hk	hk	hk	hk	hk	hh	hk	hk	hh	hh	hk	kk	hk	kk	kk	hh	hh	hk	hk	hk	hh	hh	kk	hh	hk	hh	hk	hh	hk	kk	hh	kk	hk	hh	kk	hk	kk
2	39.15	9.21	73.4	105.lm_ll_20079	<lmxll>	lm	lm	ll	lm	ll	ll	lm	ll	ll	ll	ll	lm	ll	lm	lm	ll	ll	ll	lm	lm	lm	lm	ll	ll	lm	lm	lm	ll	ll	lm	ll	ll	ll	lm	ll	lm	lm	ll	lm	lm	ll	lm	ll	lm
2	39.15	9.21	73.4	105.lm_ll_21928	<lmxll>	lm	lm	ll	lm	ll	ll	lm	ll	--	ll	ll	lm	ll	lm	lm	ll	ll	ll	lm	lm	lm	lm	ll	ll	lm	lm	--	ll	ll	lm	ll	ll	ll	lm	ll	lm	lm	ll	lm	lm	ll	lm	ll	lm
2	39.15	9.21	73.4	105.lm_ll_13590	<lmxll>	lm	lm	ll	lm	ll	ll	lm	ll	ll	ll	ll	lm	ll	lm	lm	ll	ll	ll	lm	lm	lm	lm	ll	ll	lm	lm	lm	ll	ll	lm	ll	ll	ll	lm	ll	lm	lm	ll	lm	lm	ll	lm	ll	lm
2	39.15	9.21	73.4	31.lm_ll_386	<lmxll>	lm	lm	ll	lm	ll	ll	lm	ll	ll	ll	ll	ll	ll	--	lm	ll	ll	ll	lm	lm	lm	lm	ll	ll	lm	lm	lm	ll	ll	lm	ll	ll	ll	lm	ll	lm	lm	ll	lm	lm	ll	lm	ll	lm
2	40.17	9.21	73.4	105.lm_ll_13377	<lmxll>	lm	lm	ll	lm	ll	ll	lm	ll	ll	ll	ll	lm	ll	lm	lm	ll	ll	ll	lm	lm	lm	lm	ll	ll	lm	lm	lm	ll	ll	lm	ll	--	ll	lm	ll	lm	lm	ll	lm	lm	ll	lm	ll	lm
2	40.17	9.21	73.4	11.hk_hk_4662	<hkxhk>	hk	hk	hk	kk	hh	hh	hk	hk	hk	hk	hk	hk	hh	hk	hk	hh	hh	hk	kk	hk	kk	kk	hh	hh	hk	hk	hk	hh	hh	kk	hh	hk	hh	hk	hh	hk	kk	hh	kk	hk	hh	kk	hk	kk
2	40.17	9.21	73.4	11.hk_hk_3035	<hkxhk>	hk	hk	hk	kk	hh	hh	hk	hk	hk	hk	hk	hk	hh	hk	hk	hh	hh	hk	--	hk	kk	kk	hh	hh	hk	hk	hk	hh	hh	kk	hh	hk	hh	hk	hh	hk	kk	hh	kk	hk	hh	kk	hk	kk
2	40.17	11.27	73.4	11.lm_ll_24090	<lmxll>	ll	ll	lm	ll	lm	lm	ll	lm	lm	lm	lm	ll	lm	ll	ll	lm	lm	lm	ll	ll	ll	ll	lm	lm	ll	ll	ll	lm	lm	ll	lm	lm	lm	ll	lm	ll	ll	lm	ll	ll	lm	ll	lm	ll
2	40.17	11.27	73.4	11.lm_ll_14519	<lmxll>	ll	ll	lm	ll	lm	lm	ll	lm	lm	lm	lm	ll	lm	--	ll	lm	lm	lm	ll	ll	ll	ll	lm	lm	ll	ll	ll	lm	lm	ll	lm	lm	lm	ll	lm	ll	ll	lm	ll	ll	lm	ll	lm	ll
2	40.17	11.27	73.4	105.nn_np_25940	<nnxnp>	--	nn	np	np	nn	nn	nn	np	np	np	np	nn	nn	nn	nn	nn	nn	np	np	nn	np	np	nn	nn	nn	nn	nn	nn	nn	np	nn	np	nn	nn	nn	nn	np	nn	np	nn	nn	np	np	np
2	40.17	11.27	73.9	11.lm_ll_10500	<lmxll>	ll	ll	lm	ll	lm	lm	ll	lm	lm	lm	lm	ll	lm	ll	ll	lm	lm	lm	ll	ll	ll	ll	lm	lm	ll	ll	ll	lm	lm	ll	lm	lm	lm	ll	--	ll	ll	lm	ll	ll	lm	ll	lm	ll
2	40.17	11.27	73.9	11.hk_hk_12205	<hkxhk>	hk	hk	hk	kk	hh	hh	hk	hk	hk	hk	hk	hk	hh	hk	hk	hh	hh	hk	kk	hk	kk	kk	hh	hh	hk	hk	hk	hh	hh	kk	hh	hk	hh	hk	hh	hk	kk	hh	kk	hk	hh	kk	hk	kk
2	40.17	11.27	73.9	11.lm_ll_15205	<lmxll>	ll	ll	lm	ll	lm	lm	ll	lm	lm	lm	lm	ll	lm	ll	ll	lm	lm	lm	ll	ll	ll	ll	lm	lm	ll	ll	ll	lm	lm	lm	lm	lm	lm	ll	lm	--	ll	lm	ll	ll	lm	ll	lm	ll
2	41.19	11.27	73.9	11.nn_np_17046	<nnxnp>	np	np	nn	nn	np	--	np	nn	nn	nn	nn	np	np	np	np	np	np	nn	nn	np	nn	nn	np	np	np	np	np	np	np	nn	np	nn	np	np	np	np	nn	np	nn	np	np	nn	nn	nn
2	41.19	11.27	73.9	105.nn_np_22367	<nnxnp>	nn	nn	np	np	nn	nn	nn	np	np	np	np	nn	nn	nn	nn	nn	nn	np	np	nn	np	np	nn	nn	nn	nn	nn	nn	nn	np	nn	np	nn	nn	nn	nn	np	nn	np	nn	nn	np	np	np
2	41.19	11.27	73.9	105.nn_np_25719	<nnxnp>	nn	nn	np	np	nn	nn	nn	np	np	np	np	nn	nn	nn	nn	nn	nn	np	np	nn	np	np	nn	nn	nn	nn	nn	nn	nn	np	nn	np	nn	nn	nn	nn	np	nn	np	nn	nn	np	np	np
2	41.19	11.27	73.9	105.nn_np_10313	<nnxnp>	nn	nn	np	np	nn	nn	nn	np	np	np	np	nn	nn	nn	nn	nn	nn	np	np	--	np	np	nn	nn	nn	nn	nn	nn	nn	np	--	np	nn	nn	nn	nn	np	nn	np	nn	nn	np	np	np
2	41.19	11.27	74.41	11.hk_hk_10285	<hkxhk>	hk	hk	hk	kk	hh	hh	hk	hk	hk	hk	hk	hk	hh	hk	hk	hh	hh	hk	kk	hk	kk	kk	hh	hh	hk	hk	hk	hh	hh	kk	hh	hk	hk	hk	hh	hk	kk	hh	kk	hk	hh	kk	hk	kk
2	41.19	11.27	74.41	105.nn_np_16518	<nnxnp>	nn	nn	np	np	nn	nn	nn	np	np	np	np	nn	nn	nn	nn	nn	nn	np	--	nn	np	np	nn	nn	nn	nn	np	nn	nn	np	nn	np	nn	nn	nn	nn	np	nn	np	nn	nn	np	np	np
2	41.19	11.27	74.41	11.hk_hk_9760	<hkxhk>	hk	hk	hk	kk	hh	hh	hk	hk	hk	hk	hk	hk	hh	hk	hk	hh	hh	hk	kk	hk	kk	kk	hh	hh	hk	hk	--	hh	hh	kk	hh	hk	hk	hk	hh	hk	kk	hh	kk	hk	hh	kk	hk	kk
2	45.4	11.27	74.41	10.nn_np_12333	<nnxnp>	nn	nn	--	np	nn	nn	nn	np	np	--	np	nn	nn	nn	--	nn	--	--	np	nn	np	np	nn	nn	nn	nn	nn	nn	nn	np	nn	np	nn	nn	nn	nn	np	nn	np	nn	nn	np	np	np
2	45.4	11.27	74.41	105.lm_ll_18777	<lmxll>	lm	lm	ll	lm	ll	ll	lm	ll	ll	ll	ll	lm	ll	lm	lm	ll	ll	ll	lm	lm	lm	lm	ll	ll	lm	lm	ll	ll	ll	lm	ll	ll	lm	lm	ll	lm	lm	ll	lm	lm	ll	lm	ll	lm
2	45.4	11.27	74.41	11.lm_ll_25151	<lmxll>	ll	ll	lm	ll	lm	lm	ll	lm	lm	lm	lm	ll	lm	ll	ll	lm	lm	lm	ll	ll	ll	ll	lm	lm	ll	ll	ll	lm	lm	ll	lm	lm	ll	ll	lm	ll	ll	lm	ll	ll	lm	ll	lm	ll
2	45.4	11.27	74.41	105.nn_np_17424	<nnxnp>	nn	nn	np	np	nn	nn	nn	np	np	np	np	nn	nn	nn	nn	nn	nn	np	np	nn	np	np	nn	nn	nn	--	nn	nn	nn	np	nn	np	np	nn	nn	nn	np	nn	np	nn	nn	np	np	np
2	45.4	11.27	74.41	11.lm_ll_9594	<lmxll>	ll	ll	lm	ll	lm	lm	ll	lm	lm	lm	lm	ll	lm	--	ll	lm	lm	lm	ll	ll	ll	ll	lm	lm	ll	ll	ll	lm	lm	ll	lm	lm	ll	ll	lm	ll	ll	lm	ll	ll	lm	ll	lm	ll
2	45.4	11.27	74.41	11.lm_ll_23863	<lmxll>	ll	ll	lm	ll	lm	lm	ll	lm	lm	lm	lm	ll	lm	ll	ll	lm	lm	lm	ll	ll	ll	ll	lm	lm	ll	ll	ll	lm	lm	ll	ll	lm	ll	ll	lm	ll	ll	lm	ll	ll	lm	ll	lm	ll
2	45.4	11.27	74.41	11.lm_ll_18573	<lmxll>	ll	ll	lm	ll	lm	lm	ll	lm	lm	lm	lm	ll	lm	ll	ll	lm	lm	lm	ll	ll	ll	ll	lm	lm	ll	ll	ll	--	lm	ll	lm	lm	ll	ll	--	ll	ll	lm	ll	ll	lm	ll	lm	ll
2	45.4	11.27	74.41	11.lm_ll_9301	<lmxll>	ll	ll	lm	ll	lm	lm	ll	--	lm	lm	lm	ll	lm	ll	--	lm	lm	lm	ll	ll	ll	ll	lm	lm	ll	ll	ll	lm	lm	ll	lm	lm	ll	ll	--	ll	ll	lm	ll	ll	lm	ll	lm	ll
2	45.4	11.27	74.41	11.lm_ll_13009	<lmxll>	ll	ll	lm	ll	lm	lm	ll	lm	lm	lm	lm	ll	lm	ll	ll	lm	lm	lm	ll	ll	ll	ll	lm	lm	ll	ll	ll	lm	lm	ll	lm	lm	ll	ll	lm	ll	ll	lm	ll	ll	lm	ll	lm	ll
2	45.4	11.27	74.41	11.lm_ll_4703	<lmxll>	ll	ll	lm	ll	lm	lm	ll	lm	lm	lm	lm	ll	lm	ll	ll	lm	lm	lm	ll	ll	ll	ll	lm	lm	ll	ll	ll	lm	lm	ll	lm	lm	ll	ll	lm	ll	ll	lm	ll	ll	lm	ll	lm	ll
2	45.4	11.27	74.41	11.hk_hk_7589	<hkxhk>	hk	hk	hk	hh	kk	kk	hk	--	hk	hk	hk	hk	kk	hk	hk	kk	kk	hk	hh	hk	hh	hh	kk	kk	hk	hk	hk	kk	kk	hh	kk	hk	kk	hk	kk	hk	hh	kk	hh	hk	kk	hh	hk	hh
2	45.4	12.29	74.41	105.lm_ll_15304	<lmxll>	lm	lm	ll	lm	ll	ll	lm	ll	ll	--	ll	lm	ll	lm	lm	ll	ll	ll	lm	lm	--	lm	ll	ll	lm	lm	lm	ll	ll	lm	ll	ll	--	lm	ll	lm	lm	--	lm	lm	ll	lm	ll	lm
2	45.4	12.29	74.41	11.lm_ll_10136	<lmxll>	ll	ll	lm	ll	lm	lm	ll	lm	lm	lm	lm	ll	lm	ll	ll	lm	lm	lm	ll	ll	ll	ll	lm	lm	ll	ll	ll	lm	lm	ll	lm	lm	--	ll	lm	ll	ll	lm	ll	--	lm	ll	lm	ll
2	45.4	12.29	74.41	105.lm_ll_12300	<lmxll>	lm	lm	ll	lm	ll	ll	lm	--	ll	ll	ll	lm	ll	lm	lm	ll	ll	ll	lm	lm	lm	lm	--	ll	lm	lm	lm	ll	ll	lm	ll	ll	--	lm	ll	lm	lm	ll	lm	lm	ll	lm	ll	lm
2	45.4	12.29	74.41	11.lm_ll_11582	<lmxll>	ll	ll	lm	--	lm	lm	ll	lm	lm	lm	lm	ll	--	ll	ll	lm	lm	lm	ll	ll	ll	ll	lm	lm	ll	ll	ll	lm	lm	ll	lm	lm	ll	ll	lm	ll	ll	lm	ll	ll	lm	ll	lm	ll
2	45.4	12.29	74.41	11.lm_ll_2887	<lmxll>	ll	ll	lm	ll	lm	lm	ll	lm	lm	lm	lm	--	lm	ll	ll	lm	lm	lm	ll	ll	ll	ll	lm	lm	ll	ll	ll	lm	lm	ll	lm	lm	ll	ll	lm	ll	ll	lm	ll	ll	lm	ll	lm	ll
2	45.4	12.29	74.41	105.lm_ll_7971	<lmxll>	lm	lm	ll	lm	ll	ll	lm	ll	ll	ll	ll	lm	ll	lm	lm	--	ll	ll	lm	lm	lm	lm	ll	ll	lm	lm	lm	ll	ll	lm	ll	ll	lm	lm	ll	lm	lm	ll	lm	lm	ll	lm	ll	lm
2	45.4	12.29	74.41	11.lm_ll_21201	<lmxll>	ll	ll	lm	ll	lm	lm	ll	lm	lm	lm	lm	ll	lm	ll	ll	lm	lm	lm	ll	ll	ll	ll	lm	lm	ll	ll	ll	lm	lm	ll	lm	lm	ll	ll	lm	ll	ll	lm	ll	ll	lm	ll	lm	ll
2	45.4	12.29	74.41	105.lm_ll_21783	<lmxll>	--	lm	ll	lm	ll	ll	lm	ll	ll	ll	ll	lm	ll	lm	lm	ll	--	--	lm	lm	lm	--	ll	ll	lm	lm	lm	ll	ll	lm	ll	ll	lm	lm	ll	lm	lm	ll	lm	lm	ll	lm	ll	lm
2	46.42	12.29	74.41	11.lm_ll_18735	<lmxll>	ll	ll	lm	ll	lm	lm	ll	lm	lm	lm	lm	ll	lm	ll	ll	lm	lm	lm	ll	ll	ll	ll	lm	lm	ll	ll	ll	lm	lm	ll	--	lm	ll	ll	lm	ll	ll	lm	ll	ll	lm	ll	lm	ll
2	46.42	12.29	74.41	11.lm_ll_9056	<lmxll>	ll	ll	lm	ll	lm	lm	ll	lm	lm	lm	lm	ll	lm	ll	ll	lm	lm	lm	ll	ll	ll	ll	lm	lm	--	ll	ll	lm	lm	ll	lm	lm	ll	ll	lm	ll	ll	lm	ll	ll	lm	ll	lm	ll
2	46.42	12.29	74.41	103.lm_ll_10317	<lmxll>	lm	lm	ll	lm	ll	ll	lm	ll	ll	ll	ll	lm	ll	lm	lm	ll	ll	ll	lm	lm	--	lm	ll	ll	lm	lm	lm	ll	ll	lm	ll	ll	lm	lm	ll	lm	lm	ll	lm	lm	ll	lm	ll	lm
2	46.42	12.29	74.41	11.lm_ll_12347	<lmxll>	ll	ll	lm	ll	lm	lm	ll	lm	lm	lm	lm	ll	lm	ll	ll	lm	lm	lm	ll	ll	ll	ll	lm	lm	ll	ll	ll	lm	lm	ll	lm	lm	--	ll	lm	ll	ll	lm	ll	ll	lm	ll	lm	ll
2	47.44	12.29	74.41	11.lm_ll_14144	<lmxll>	ll	ll	lm	ll	lm	lm	ll	ll	lm	lm	lm	ll	lm	ll	ll	lm	lm	lm	ll	ll	ll	ll	lm	lm	ll	ll	ll	lm	lm	ll	lm	lm	ll	ll	lm	ll	ll	lm	ll	lm	lm	ll	lm	ll
2	47.44	12.29	74.41	11.lm_ll_17697	<lmxll>	ll	ll	lm	ll	lm	lm	ll	ll	lm	lm	lm	ll	lm	ll	ll	lm	lm	lm	ll	ll	ll	ll	lm	lm	ll	ll	ll	lm	lm	ll	lm	lm	--	ll	lm	ll	ll	lm	ll	ll	lm	ll	lm	ll
2	47.44	12.29	74.41	103.lm_ll_23360	<lmxll>	lm	lm	ll	lm	ll	ll	lm	lm	ll	ll	ll	lm	ll	lm	lm	ll	ll	ll	lm	lm	lm	lm	ll	ll	lm	lm	lm	ll	ll	lm	ll	ll	lm	lm	ll	lm	lm	ll	lm	lm	ll	lm	--	lm
2	47.44	12.29	74.41	103.lm_ll_18569	<lmxll>	lm	lm	ll	lm	ll	ll	lm	lm	ll	ll	ll	lm	ll	lm	lm	ll	ll	ll	lm	lm	lm	lm	ll	ll	lm	lm	lm	ll	ll	lm	ll	ll	--	lm	ll	lm	lm	ll	lm	lm	ll	lm	ll	lm
2	47.44	12.29	75.43	11.lm_ll_18374	<lmxll>	ll	ll	lm	ll	lm	lm	ll	ll	lm	lm	lm	ll	lm	ll	ll	lm	lm	lm	ll	ll	ll	ll	lm	lm	ll	ll	ll	lm	lm	ll	lm	lm	--	ll	lm	ll	ll	lm	ll	ll	lm	ll	ll	ll
2	47.44	12.29	77.49	11.lm_ll_2539	<lmxll>	ll	ll	lm	ll	lm	lm	ll	ll	lm	lm	lm	ll	lm	ll	ll	lm	lm	lm	ll	ll	ll	ll	lm	lm	ll	lm	ll	lm	lm	ll	lm	lm	ll	ll	lm	ll	ll	lm	ll	lm	lm	ll	lm	ll
2	47.44	12.29	77.49	11.lm_ll_25014	<lmxll>	ll	ll	lm	ll	lm	lm	ll	ll	lm	lm	lm	ll	lm	ll	ll	lm	lm	lm	ll	ll	ll	ll	lm	lm	ll	ll	ll	lm	lm	ll	lm	lm	ll	ll	lm	ll	ll	lm	ll	ll	lm	ll	lm	ll
2	47.44	12.29	78	11.lm_ll_18387	<lmxll>	ll	ll	lm	ll	lm	lm	ll	ll	lm	lm	lm	ll	lm	ll	ll	lm	lm	lm	ll	ll	ll	ll	lm	ll	ll	ll	ll	lm	lm	ll	lm	lm	ll	ll	--	ll	ll	lm	ll	ll	lm	ll	lm	ll
2	47.44	12.29	78	11.nn_np_23699	<nnxnp>	np	np	nn	nn	np	np	np	nn	nn	nn	nn	np	np	np	np	--	np	nn	nn	np	nn	nn	np	np	np	np	np	np	np	nn	np	nn	--	np	np	np	nn	np	nn	np	np	nn	nn	nn
2	47.44	12.29	78	11.lm_ll_5765	<lmxll>	ll	ll	lm	ll	lm	lm	ll	ll	lm	lm	lm	ll	lm	ll	ll	lm	lm	lm	ll	ll	ll	ll	lm	lm	ll	ll	ll	lm	lm	ll	lm	lm	ll	ll	lm	ll	ll	lm	ll	ll	--	ll	lm	ll
2	47.44	12.29	78	11.lm_ll_14180	<lmxll>	ll	ll	lm	ll	lm	lm	ll	ll	lm	lm	lm	ll	lm	ll	ll	lm	lm	lm	--	ll	ll	ll	lm	lm	ll	ll	ll	lm	lm	ll	lm	lm	--	ll	lm	--	--	lm	ll	ll	lm	ll	lm	ll
2	47.44	12.29	78	103.lm_ll_24842	<lmxll>	lm	lm	ll	lm	ll	--	lm	lm	ll	ll	--	lm	ll	lm	lm	ll	ll	ll	lm	lm	lm	lm	ll	ll	lm	lm	lm	ll	ll	lm	ll	ll	--	lm	ll	lm	lm	ll	lm	lm	ll	lm	ll	lm
2	47.44	12.29	78	11.lm_ll_4266	<lmxll>	ll	ll	lm	ll	lm	lm	ll	ll	lm	lm	lm	ll	lm	ll	ll	lm	lm	lm	ll	ll	ll	ll	lm	lm	ll	ll	ll	lm	lm	ll	lm	lm	ll	ll	--	--	--	lm	ll	ll	lm	ll	lm	ll
2	47.44	12.29	78	11.lm_ll_4661	<lmxll>	ll	ll	lm	ll	lm	lm	ll	ll	lm	lm	lm	ll	lm	ll	ll	lm	lm	lm	ll	ll	ll	--	lm	lm	ll	--	ll	lm	lm	ll	lm	lm	ll	ll	lm	ll	ll	lm	ll	ll	lm	ll	lm	ll
2	47.44	12.29	78	11.hk_hk_9314	<hkxhk>	hk	hk	hk	hh	kk	kk	hk	hh	hk	hk	hh	hk	kk	hk	hk	kk	kk	hk	hh	hk	hh	--	--	kk	hk	hk	hk	kk	kk	hh	kk	hk	hk	hk	hk	hh	hh	--	hh	hk	kk	hh	hk	hh
2	48.46	12.29	78	11.hk_hk_984	<hkxhk>	hk	hk	hk	kk	hh	hh	hk	hk	hk	hk	hk	hk	hh	hk	hk	hh	hh	hk	kk	hk	kk	kk	hh	hh	hk	hk	hk	hh	hh	kk	hh	hk	hk	hk	hh	hk	--	hh	kk	hk	hh	kk	hk	kk
2	48.46	12.29	78	105.nn_np_21496	<nnxnp>	nn	nn	np	np	nn	nn	nn	np	np	np	np	nn	nn	nn	nn	nn	nn	np	np	nn	np	np	nn	nn	nn	nn	nn	nn	nn	np	nn	np	nn	nn	nn	nn	np	nn	np	nn	nn	np	np	--
2	48.46	12.29	78	11.hk_hk_9986	<hkxhk>	hk	hk	hk	kk	hh	hh	hk	hk	hk	hk	hk	hk	hh	hk	hk	hh	hh	hk	kk	--	kk	kk	hh	hh	hk	hk	hk	hh	hh	kk	hh	hk	hk	hk	hh	hk	--	hh	--	hk	hh	--	hk	kk
2	48.46	12.29	78	105.nn_np_23370	<nnxnp>	nn	nn	np	np	nn	nn	nn	np	np	np	np	nn	nn	nn	nn	nn	nn	np	np	nn	np	np	nn	nn	nn	nn	nn	nn	nn	np	nn	np	--	nn	nn	nn	np	nn	np	nn	nn	np	np	np
2	48.46	12.29	78	11.nn_np_26001	<nnxnp>	np	np	nn	nn	np	np	np	nn	nn	nn	nn	np	np	np	np	np	np	nn	nn	np	nn	nn	np	np	np	np	np	np	--	nn	np	nn	--	np	np	np	nn	np	nn	np	np	nn	nn	nn
2	48.46	12.29	78.51	105.nn_np_9564	<nnxnp>	nn	nn	np	np	nn	nn	nn	np	np	np	np	nn	nn	nn	nn	nn	nn	np	np	nn	np	np	nn	nn	nn	nn	nn	nn	nn	np	nn	np	nn	nn	nn	nn	np	nn	np	--	nn	np	np	np
2	48.46	12.29	78.51	105.nn_np_28049	<nnxnp>	nn	nn	np	np	nn	nn	nn	np	np	np	np	nn	nn	nn	nn	nn	nn	np	np	np	np	np	nn	nn	nn	nn	nn	nn	nn	np	nn	np	nn	nn	nn	nn	np	nn	np	nn	nn	np	np	np
2	48.46	12.29	78.51	105.nn_np_22849	<nnxnp>	nn	nn	np	np	nn	nn	nn	np	np	np	np	nn	np	nn	nn	nn	nn	np	np	nn	np	np	nn	nn	nn	nn	nn	nn	nn	np	nn	np	nn	nn	nn	nn	np	nn	np	nn	nn	np	np	np
2	48.46	12.29	78.51	105.nn_np_14751	<nnxnp>	nn	nn	np	np	nn	nn	nn	np	np	np	np	nn	nn	nn	nn	nn	nn	np	np	nn	np	np	nn	nn	nn	nn	nn	nn	nn	np	nn	np	--	nn	nn	nn	np	nn	np	nn	nn	np	np	np
2	48.46	12.29	78.51	105.nn_np_17013	<nnxnp>	nn	nn	np	np	nn	nn	nn	np	np	np	np	nn	nn	nn	nn	nn	nn	np	np	nn	np	np	nn	nn	nn	nn	np	nn	nn	np	nn	np	nn	nn	nn	nn	np	nn	np	nn	nn	np	np	np
2	48.46	12.29	78.51	105.nn_np_6030	<nnxnp>	nn	nn	np	np	nn	nn	nn	np	np	np	np	nn	nn	nn	nn	nn	nn	np	np	nn	np	np	nn	nn	nn	nn	nn	nn	nn	np	nn	np	--	nn	nn	nn	np	nn	np	--	nn	np	np	np
2	48.46	12.29	78.51	11.nn_np_30129	<nnxnp>	np	np	nn	nn	np	np	np	nn	nn	nn	nn	np	np	np	np	np	np	nn	nn	np	nn	nn	np	np	np	np	np	np	np	nn	np	nn	np	np	np	np	nn	np	nn	np	np	nn	nn	nn
2	48.46	12.29	79.02	105.nn_np_23656	<nnxnp>	nn	nn	np	np	nn	nn	nn	np	np	np	np	nn	nn	nn	nn	nn	nn	np	np	nn	np	np	nn	nn	nn	nn	nn	nn	nn	np	nn	np	--	nn	nn	nn	np	nn	np	nn	nn	np	np	np
2	48.46	12.29	79.02	105.nn_np_9287	<nnxnp>	nn	nn	np	np	nn	nn	nn	np	np	np	np	nn	nn	nn	nn	nn	nn	nn	np	nn	np	np	nn	nn	nn	nn	--	nn	nn	np	nn	np	nn	nn	nn	nn	np	nn	np	nn	nn	np	np	np
2	48.46	12.29	79.52	11.hk_hk_5403	<hkxhk>	hk	hk	hk	hh	kk	kk	hk	hk	hk	hk	hk	hk	kk	hk	hk	kk	kk	hk	hh	hk	hh	hh	kk	kk	hk	hk	hk	kk	kk	hh	kk	hk	hk	hk	kk	hk	hh	kk	hh	hk	kk	hh	hk	hh
2	48.46	13.31	79.52	11.hk_hk_8640	<hkxhk>	hk	hk	hk	hh	kk	kk	hk	hh	--	hk	hk	hk	kk	hk	hk	kk	kk	hk	hh	hk	hh	hh	kk	kk	hk	hk	hk	kk	kk	hh	kk	hk	hh	hk	kk	hh	hh	kk	hh	hk	kk	hh	hk	hh
2	48.46	13.31	79.52	11.hk_hk_11215	<hkxhk>	hk	hk	hk	hh	kk	kk	hk	hh	hk	hk	hk	hk	kk	hk	hk	kk	kk	hk	hh	hh	hh	hh	kk	kk	hk	hk	hk	kk	kk	hh	kk	hk	hh	hk	kk	hk	hh	--	hh	hk	kk	hh	hk	hh
2	48.46	13.31	79.52	11.nn_np_11720	<nnxnp>	np	np	nn	nn	np	np	np	--	nn	nn	nn	np	np	np	np	np	np	nn	nn	np	nn	nn	np	np	np	np	np	np	np	nn	np	nn	nn	np	np	np	nn	np	nn	np	np	nn	nn	nn
2	48.46	13.31	79.52	11.hk_hk_12108	<hkxhk>	hk	hk	hk	hh	kk	kk	hk	hk	hk	hk	hk	hk	kk	hk	hk	kk	kk	hk	hh	hk	hh	hh	kk	kk	hk	hk	hk	kk	kk	hh	kk	hk	hh	hk	kk	hk	hh	kk	hh	hk	kk	hh	hk	hh
2	49.49	13.31	79.52	11.nn_np_30891	<nnxnp>	np	np	--	nn	np	np	np	nn	nn	nn	nn	np	np	np	np	np	np	nn	nn	np	nn	nn	np	np	np	np	np	np	np	nn	np	nn	nn	np	np	np	nn	np	nn	np	np	nn	nn	--
2	49.49	13.31	79.52	105.nn_np_31092	<nnxnp>	nn	nn	np	np	nn	nn	nn	np	np	np	np	nn	nn	nn	nn	nn	nn	np	np	nn	np	np	nn	nn	nn	nn	nn	nn	nn	np	nn	np	np	nn	nn	nn	np	nn	np	nn	nn	np	np	np
2	49.49	13.31	79.52	11.nn_np_15661	<nnxnp>	np	np	nn	nn	np	np	np	--	nn	nn	nn	np	np	np	--	np	np	nn	nn	np	nn	nn	np	np	np	np	np	np	np	nn	np	nn	nn	np	np	np	nn	np	nn	np	np	nn	nn	nn
2	49.49	13.31	80.03	11.hk_hk_9322	<hkxhk>	hk	hk	hk	hh	kk	kk	hk	hk	hk	hk	hk	hk	kk	hk	hk	kk	kk	hk	hh	hk	hh	hh	kk	kk	hk	hk	hk	kk	kk	hh	kk	hk	hh	hk	kk	hk	hh	kk	hh	hk	kk	hh	hk	hh
2	49.49	13.31	80.03	11.nn_np_9897	<nnxnp>	np	np	nn	nn	np	np	np	nn	nn	nn	nn	np	np	np	--	nn	np	nn	nn	np	nn	nn	np	np	np	np	np	np	np	nn	np	nn	nn	np	np	np	nn	np	nn	np	np	nn	nn	--
2	49.49	13.31	80.03	105.nn_np_6207	<nnxnp>	nn	nn	np	np	nn	nn	nn	np	np	np	np	nn	nn	nn	nn	np	nn	np	np	nn	np	np	nn	nn	nn	nn	nn	nn	nn	np	nn	np	np	nn	nn	nn	np	nn	np	nn	nn	np	np	np
2	49.49	14.33	80.03	11.nn_np_29736	<nnxnp>	np	np	nn	nn	np	np	np	nn	nn	nn	nn	np	np	np	np	np	np	nn	nn	np	nn	nn	np	np	np	np	np	np	np	nn	np	nn	nn	np	np	np	nn	np	nn	np	np	nn	nn	nn
2	49.49	14.33	80.03	11.nn_np_27534	<nnxnp>	np	np	nn	nn	np	np	np	nn	nn	nn	nn	nn	np	np	np	np	np	nn	nn	np	nn	nn	np	np	nn	np	np	np	np	nn	np	nn	nn	np	np	np	nn	np	nn	np	np	nn	nn	nn
2	49.49	14.33	80.03	11.nn_np_31400	<nnxnp>	np	np	nn	nn	np	np	np	nn	nn	nn	nn	np	np	np	np	np	np	nn	nn	np	nn	nn	np	np	np	np	np	np	np	nn	np	nn	nn	np	np	np	nn	np	nn	np	np	nn	nn	nn
2	49.49	14.33	80.54	11.hk_hk_1730	<hkxhk>	hk	hk	hk	kk	hh	hh	hk	hk	hk	hk	hk	hk	hh	hk	hk	hh	hh	hk	kk	hk	kk	kk	hh	hh	hk	hk	hk	hh	hh	kk	hh	hk	kk	hk	hh	hk	--	hh	kk	hk	hh	kk	hk	kk
2	49.49	14.33	80.54	11.hk_hk_10394	<hkxhk>	hk	hk	hk	hh	kk	--	hk	hk	hk	hk	hk	hk	kk	hk	hk	kk	kk	hk	hh	hk	hh	hh	kk	kk	hk	hk	hk	kk	kk	hh	kk	hk	hh	hk	kk	hk	hh	kk	hh	hk	kk	hh	hk	hh
2	50.51	14.33	81.05	11.nn_np_28670	<nnxnp>	np	np	nn	nn	--	np	np	nn	nn	nn	nn	np	np	nn	np	np	np	nn	nn	np	nn	nn	np	np	np	--	np	np	np	nn	np	nn	nn	np	np	np	nn	np	nn	np	np	nn	nn	nn
2	50.51	14.33	81.55	11.nn_np_4455	<nnxnp>	np	np	nn	nn	np	np	np	nn	nn	nn	nn	np	np	np	np	np	np	nn	nn	np	nn	--	np	np	nn	--	np	np	np	nn	np	nn	nn	np	np	np	nn	np	nn	np	np	nn	nn	nn
2	50.51	14.33	83.09	105.nn_np_33173	<nnxnp>	nn	nn	np	np	nn	nn	nn	np	np	np	np	nn	nn	nn	nn	nn	nn	np	np	nn	np	np	nn	nn	nn	nn	nn	nn	nn	np	nn	np	np	nn	nn	nn	np	nn	np	nn	nn	np	np	np
2	50.51	14.33	83.09	11.nn_np_9097	<nnxnp>	np	np	nn	nn	np	np	np	nn	nn	nn	nn	np	np	np	np	np	np	nn	nn	np	nn	nn	np	np	np	np	np	np	np	--	np	nn	nn	np	np	np	nn	np	nn	np	np	nn	nn	nn
2	50.51	14.33	83.09	11.nn_np_31327	<nnxnp>	np	np	nn	nn	np	np	np	nn	nn	nn	nn	np	np	np	np	np	np	nn	nn	np	nn	nn	np	np	np	np	np	np	np	nn	np	nn	nn	np	np	np	--	np	nn	np	np	nn	nn	nn
2	50.51	14.33	83.09	11.nn_np_19838	<nnxnp>	np	np	nn	nn	np	np	np	nn	nn	nn	nn	np	np	np	np	np	np	nn	nn	np	nn	nn	np	np	np	np	np	np	np	nn	np	nn	nn	np	np	np	nn	np	nn	np	np	nn	nn	nn
2	50.51	14.33	83.09	105.nn_np_30094	<nnxnp>	nn	nn	np	np	nn	nn	nn	np	nn	np	np	nn	nn	nn	nn	nn	nn	np	np	nn	np	np	nn	nn	nn	nn	nn	nn	nn	np	nn	np	np	nn	nn	nn	np	nn	np	nn	nn	np	np	np
2	50.51	14.33	83.09	105.nn_np_29882	<nnxnp>	nn	nn	np	np	nn	nn	nn	np	np	np	np	nn	nn	nn	nn	nn	nn	np	np	nn	np	np	nn	nn	nn	nn	np	nn	nn	np	nn	np	np	nn	nn	nn	np	nn	np	nn	nn	np	np	np
2	50.51	14.33	83.09	11.nn_np_19815	<nnxnp>	np	np	nn	nn	np	np	np	nn	nn	nn	nn	np	np	np	np	np	np	nn	nn	np	nn	nn	np	np	np	np	np	np	np	nn	np	nn	nn	np	np	np	nn	np	nn	np	np	nn	nn	nn
2	50.51	14.33	83.09	11.hk_hk_813	<hkxhk>	hk	hk	hk	--	hh	hh	hk	hh	hk	hk	hk	hk	hh	hk	hk	hh	hh	hk	kk	hk	kk	kk	hh	hh	hk	hk	hk	hh	hh	kk	hh	hh	hh	hk	hh	hk	kk	hh	kk	hk	hh	kk	hk	kk
2	50.51	14.33	83.09	11.nn_np_28169	<nnxnp>	np	np	nn	nn	np	np	np	nn	nn	nn	nn	np	np	np	np	np	np	nn	nn	np	nn	nn	np	np	np	np	np	np	np	nn	np	--	nn	np	np	np	nn	np	nn	np	np	nn	nn	nn
2	50.51	14.33	83.09	105.nn_np_13982	<nnxnp>	nn	nn	np	np	nn	nn	nn	np	np	np	np	nn	--	nn	nn	nn	nn	np	np	nn	np	np	nn	nn	nn	nn	nn	nn	nn	np	nn	np	np	--	nn	nn	np	nn	np	nn	nn	np	np	np
2	50.51	14.33	83.09	11.nn_np_16895	<nnxnp>	np	np	nn	nn	np	np	np	nn	nn	nn	--	np	np	np	np	np	np	nn	nn	np	nn	nn	np	np	np	np	np	np	np	nn	np	nn	nn	np	np	np	nn	np	nn	np	np	nn	nn	nn
2	50.51	14.33	83.09	11.nn_np_9792	<nnxnp>	np	np	nn	nn	np	np	np	nn	nn	nn	nn	np	np	np	np	np	np	nn	nn	np	nn	nn	np	np	np	np	np	np	np	nn	np	nn	nn	np	np	np	nn	np	--	np	np	nn	nn	nn
2	50.51	14.33	83.09	11.nn_np_33355	<nnxnp>	np	np	nn	nn	np	np	np	nn	nn	nn	nn	np	np	np	np	np	np	nn	nn	np	nn	nn	np	np	np	np	np	np	np	nn	np	nn	nn	np	np	np	nn	np	nn	np	np	nn	nn	nn
2	50.51	14.33	83.09	105.lm_ll_871	<lmxll>	lm	lm	ll	lm	ll	ll	lm	ll	ll	ll	ll	lm	ll	lm	lm	ll	ll	ll	lm	lm	lm	lm	ll	ll	lm	lm	lm	ll	ll	lm	ll	ll	ll	lm	ll	lm	lm	ll	lm	lm	ll	lm	ll	lm
2	50.51	14.33	83.09	105.lm_ll_16374	<lmxll>	--	--	ll	lm	ll	ll	lm	ll	ll	ll	ll	lm	ll	lm	lm	ll	ll	ll	lm	lm	lm	lm	ll	ll	lm	lm	lm	--	ll	lm	ll	ll	ll	lm	ll	lm	lm	ll	lm	lm	ll	lm	ll	lm
2	50.51	14.33	83.09	11.lm_ll_7249	<lmxll>	ll	ll	lm	ll	lm	lm	ll	lm	lm	lm	lm	ll	lm	ll	ll	lm	lm	lm	ll	ll	ll	ll	lm	lm	ll	ll	ll	lm	lm	ll	lm	lm	lm	ll	lm	ll	ll	lm	ll	ll	lm	ll	lm	ll
2	50.51	14.33	83.09	105.lm_ll_4465	<lmxll>	lm	lm	ll	lm	ll	ll	lm	--	ll	ll	ll	lm	ll	lm	lm	ll	ll	ll	lm	lm	lm	lm	ll	ll	lm	lm	lm	ll	ll	lm	ll	ll	ll	lm	ll	lm	lm	ll	lm	lm	ll	lm	ll	lm
2	50.51	14.33	83.6	11.nn_np_9633	<nnxnp>	np	np	nn	nn	np	np	np	nn	nn	nn	nn	np	np	np	np	np	np	nn	nn	--	nn	nn	np	np	np	np	np	np	np	nn	np	nn	nn	np	np	np	nn	np	nn	np	np	--	nn	nn
2	50.51	15.35	84.11	105.lm_ll_20987	<lmxll>	lm	lm	ll	lm	ll	ll	lm	ll	ll	ll	ll	lm	ll	lm	lm	ll	--	ll	lm	lm	lm	lm	ll	ll	lm	lm	lm	ll	ll	lm	ll	ll	ll	lm	ll	lm	lm	ll	lm	lm	ll	lm	ll	lm
2	50.51	15.35	84.11	105.lm_ll_18085	<lmxll>	lm	lm	ll	lm	ll	ll	lm	ll	ll	ll	ll	lm	ll	lm	lm	ll	ll	ll	lm	lm	lm	lm	ll	ll	lm	lm	lm	ll	ll	lm	ll	ll	ll	lm	ll	lm	lm	ll	lm	lm	ll	lm	ll	lm
2	50.51	15.35	84.11	105.lm_ll_18260	<lmxll>	lm	lm	ll	lm	ll	ll	lm	ll	ll	ll	ll	lm	ll	lm	lm	ll	ll	ll	--	lm	lm	lm	ll	ll	lm	lm	lm	ll	ll	lm	ll	ll	ll	lm	ll	lm	lm	ll	lm	lm	ll	lm	ll	lm
2	51.53	15.35	84.11	103.lm_ll_21182	<lmxll>	lm	lm	ll	lm	ll	ll	lm	ll	ll	ll	ll	lm	ll	lm	lm	ll	ll	ll	lm	lm	lm	lm	ll	ll	lm	lm	lm	ll	ll	lm	ll	ll	ll	lm	ll	lm	lm	ll	lm	lm	ll	lm	ll	lm
2	51.53	15.35	84.11	11.lm_ll_18737	<lmxll>	ll	ll	lm	ll	lm	lm	ll	lm	lm	lm	lm	ll	lm	ll	ll	lm	lm	lm	ll	ll	ll	ll	lm	lm	ll	ll	ll	lm	lm	ll	lm	lm	--	ll	lm	ll	ll	lm	ll	ll	lm	ll	lm	ll
2	51.53	15.35	84.11	11.lm_ll_25103	<lmxll>	ll	ll	lm	ll	lm	lm	ll	lm	lm	lm	lm	ll	lm	ll	ll	lm	lm	lm	ll	ll	ll	ll	lm	lm	ll	ll	ll	lm	lm	ll	lm	lm	lm	ll	lm	ll	ll	lm	ll	ll	lm	ll	lm	ll
2	51.53	15.35	84.11	105.lm_ll_8325	<lmxll>	lm	--	ll	lm	ll	ll	lm	ll	ll	ll	ll	lm	ll	lm	lm	ll	ll	ll	lm	--	lm	lm	ll	ll	lm	lm	lm	ll	ll	lm	ll	ll	--	lm	ll	lm	lm	ll	lm	lm	ll	lm	ll	lm
2	51.53	15.35	84.11	105.lm_ll_10589	<lmxll>	lm	lm	ll	lm	ll	ll	lm	ll	ll	ll	ll	lm	ll	lm	lm	ll	ll	ll	lm	lm	lm	lm	ll	ll	lm	lm	lm	ll	ll	lm	ll	ll	ll	lm	ll	lm	lm	ll	lm	lm	ll	lm	ll	lm
2	51.53	15.35	84.11	105.lm_ll_19205	<lmxll>	lm	lm	ll	lm	ll	ll	lm	ll	ll	ll	--	lm	ll	--	lm	ll	ll	ll	lm	lm	lm	lm	--	ll	lm	lm	lm	ll	ll	lm	ll	ll	ll	lm	ll	lm	lm	ll	lm	lm	ll	lm	ll	lm
2	51.53	15.35	84.11	105.lm_ll_18609	<lmxll>	lm	lm	ll	lm	ll	ll	lm	ll	ll	ll	ll	lm	ll	lm	lm	ll	ll	ll	lm	lm	lm	lm	ll	ll	lm	lm	lm	ll	ll	lm	ll	ll	lm	lm	ll	lm	lm	ll	lm	lm	ll	lm	ll	lm
2	51.53	15.35	84.11	105.lm_ll_11083	<lmxll>	lm	lm	ll	lm	ll	ll	lm	ll	ll	ll	ll	lm	ll	lm	lm	--	ll	ll	lm	lm	lm	lm	ll	ll	lm	lm	lm	ll	--	lm	ll	ll	ll	lm	ll	lm	lm	ll	lm	lm	ll	lm	--	lm
2	51.53	15.35	84.11	105.lm_ll_19805	<lmxll>	lm	lm	ll	lm	ll	ll	lm	ll	ll	ll	ll	lm	ll	lm	lm	ll	ll	ll	lm	lm	lm	lm	ll	ll	lm	lm	lm	ll	ll	lm	ll	ll	ll	lm	ll	lm	lm	ll	lm	lm	ll	lm	ll	lm
2	51.53	15.35	84.62	11.lm_ll_4153	<lmxll>	ll	ll	lm	ll	lm	lm	ll	lm	lm	lm	lm	ll	lm	ll	ll	lm	lm	lm	ll	ll	ll	ll	lm	lm	ll	ll	ll	lm	lm	ll	lm	lm	lm	ll	lm	ll	ll	lm	ll	ll	lm	ll	lm	ll
2	51.53	15.35	86.68	11.lm_ll_17866	<lmxll>	ll	ll	lm	ll	lm	lm	ll	lm	lm	lm	lm	ll	lm	ll	ll	lm	lm	lm	ll	ll	ll	ll	lm	lm	ll	ll	ll	lm	lm	ll	lm	lm	--	ll	lm	ll	ll	ll	ll	ll	lm	ll	lm	ll
2	51.53	15.35	87.19	105.lm_ll_865	<lmxll>	lm	lm	ll	lm	ll	ll	lm	ll	ll	ll	ll	lm	--	lm	lm	ll	ll	ll	lm	lm	lm	lm	ll	--	lm	lm	lm	ll	ll	lm	ll	ll	ll	lm	ll	lm	lm	ll	lm	lm	ll	lm	ll	lm
2	51.53	15.35	87.19	105.lm_ll_10136	<lmxll>	lm	lm	ll	lm	ll	ll	lm	ll	ll	ll	ll	lm	ll	lm	lm	ll	ll	ll	lm	lm	lm	lm	ll	ll	lm	lm	lm	ll	ll	--	ll	ll	ll	lm	ll	lm	lm	ll	lm	lm	ll	lm	ll	lm
2	51.53	15.35	87.19	105.lm_ll_19603	<lmxll>	--	lm	ll	lm	ll	ll	lm	ll	ll	ll	ll	lm	ll	lm	lm	ll	ll	ll	lm	lm	lm	lm	ll	ll	lm	lm	lm	ll	ll	lm	ll	ll	ll	lm	ll	lm	lm	ll	lm	lm	ll	lm	ll	lm
2	52.55	15.35	87.19	103.lm_ll_6446	<lmxll>	lm	lm	ll	lm	ll	ll	lm	ll	ll	ll	--	lm	ll	lm	lm	ll	ll	ll	lm	lm	lm	lm	ll	ll	lm	lm	lm	ll	ll	lm	ll	ll	ll	lm	ll	lm	lm	ll	lm	lm	ll	lm	ll	lm
2	52.55	15.35	87.19	103.lm_ll_8368	<lmxll>	lm	lm	ll	lm	ll	ll	lm	ll	ll	ll	ll	lm	ll	lm	lm	ll	ll	ll	lm	lm	lm	lm	ll	ll	lm	lm	lm	ll	ll	lm	ll	ll	ll	lm	ll	ll	lm	ll	lm	ll	ll	lm	ll	lm
2	52.55	15.35	87.19	103.lm_ll_5608	<lmxll>	lm	lm	ll	lm	ll	ll	lm	ll	ll	ll	ll	lm	ll	lm	lm	ll	ll	ll	lm	lm	--	lm	ll	ll	lm	lm	lm	ll	ll	lm	ll	ll	--	lm	ll	lm	lm	ll	lm	lm	ll	lm	ll	lm
2	52.55	15.35	87.19	103.lm_ll_8661	<lmxll>	lm	lm	ll	lm	ll	ll	lm	ll	ll	ll	ll	lm	ll	lm	lm	ll	ll	ll	lm	lm	lm	lm	ll	ll	lm	lm	lm	ll	ll	lm	ll	ll	ll	lm	ll	lm	lm	ll	lm	lm	ll	lm	ll	lm
2	52.55	15.35	87.19	11.lm_ll_12682	<lmxll>	ll	ll	lm	ll	lm	lm	ll	lm	lm	lm	lm	ll	lm	ll	ll	lm	lm	lm	ll	ll	ll	ll	lm	lm	ll	ll	ll	lm	lm	ll	lm	lm	lm	ll	lm	ll	ll	lm	ll	ll	lm	ll	lm	ll
2	52.55	15.35	87.19	103.lm_ll_22867	<lmxll>	lm	lm	ll	lm	ll	ll	lm	ll	ll	ll	ll	lm	ll	lm	lm	ll	ll	ll	lm	lm	lm	lm	ll	ll	lm	lm	lm	ll	ll	lm	ll	ll	ll	lm	ll	lm	lm	ll	lm	lm	ll	lm	ll	lm
2	52.55	15.35	87.19	11.lm_ll_21106	<lmxll>	--	ll	lm	ll	lm	lm	ll	lm	lm	lm	lm	ll	lm	ll	--	lm	lm	lm	ll	ll	ll	ll	lm	lm	ll	ll	--	lm	lm	ll	lm	lm	lm	ll	lm	ll	ll	lm	ll	ll	lm	ll	lm	ll
2	53.57	15.35	87.19	103.lm_ll_8730	<lmxll>	lm	lm	ll	lm	ll	ll	lm	lm	ll	ll	ll	lm	ll	lm	lm	ll	ll	ll	lm	lm	lm	lm	ll	ll	lm	lm	lm	ll	ll	lm	ll	ll	--	lm	ll	lm	lm	ll	lm	lm	ll	lm	ll	lm
2	53.57	15.35	87.19	103.lm_ll_17008	<lmxll>	lm	lm	ll	lm	ll	ll	lm	lm	ll	ll	ll	lm	ll	lm	lm	ll	ll	ll	lm	lm	lm	lm	ll	ll	lm	lm	lm	ll	ll	lm	ll	ll	ll	lm	ll	lm	lm	ll	lm	lm	ll	lm	ll	lm
2	53.57	15.35	87.19	31.lm_ll_16643	<lmxll>	lm	lm	ll	lm	ll	ll	lm	lm	ll	ll	ll	lm	ll	lm	lm	ll	ll	ll	lm	lm	lm	lm	ll	ll	lm	lm	lm	ll	ll	lm	ll	ll	ll	lm	ll	lm	lm	ll	lm	lm	ll	lm	ll	lm
2	53.57	15.35	87.19	103.lm_ll_23417	<lmxll>	lm	lm	ll	lm	ll	ll	lm	lm	ll	ll	ll	lm	ll	lm	lm	ll	ll	ll	lm	lm	lm	lm	ll	ll	lm	lm	lm	ll	ll	lm	ll	ll	--	lm	ll	lm	lm	ll	lm	lm	ll	lm	ll	lm
2	53.57	15.35	87.19	11.nn_np_23245	<nnxnp>	np	np	nn	nn	np	np	np	nn	nn	nn	nn	np	np	np	np	np	np	nn	nn	np	nn	nn	np	np	np	np	np	np	np	nn	np	nn	nn	np	np	np	nn	np	nn	np	np	nn	nn	nn
2	53.57	15.35	87.19	11.nn_np_26085	<nnxnp>	np	np	nn	nn	np	np	np	nn	nn	--	nn	np	np	np	np	np	np	nn	nn	np	nn	nn	np	np	np	np	np	np	np	nn	np	nn	nn	np	np	np	nn	np	nn	np	np	nn	nn	nn
2	53.57	15.35	87.19	105.nn_np_31227	<nnxnp>	nn	nn	np	np	nn	nn	nn	np	np	np	np	nn	nn	nn	nn	nn	nn	np	np	nn	np	np	nn	nn	nn	nn	nn	nn	nn	np	nn	np	np	nn	nn	nn	np	nn	np	nn	nn	np	np	np
2	53.57	15.35	87.19	11.lm_ll_23964	<lmxll>	ll	ll	lm	ll	lm	lm	ll	ll	lm	lm	lm	ll	lm	ll	ll	lm	lm	lm	ll	ll	ll	ll	lm	lm	ll	ll	ll	lm	lm	ll	lm	lm	lm	ll	lm	ll	ll	lm	ll	ll	lm	ll	lm	ll
2	53.57	15.35	87.69	11.nn_np_27551	<nnxnp>	np	np	nn	nn	np	np	np	nn	nn	nn	nn	np	np	np	np	np	np	nn	nn	np	nn	nn	np	np	np	np	np	np	np	nn	np	nn	nn	np	np	np	nn	np	nn	np	np	nn	nn	nn
2	53.57	15.35	87.69	11.lm_ll_19945	<lmxll>	ll	ll	lm	ll	lm	lm	ll	ll	lm	lm	lm	ll	lm	ll	ll	lm	lm	lm	ll	ll	ll	ll	lm	lm	ll	ll	ll	lm	lm	ll	lm	lm	lm	ll	lm	ll	ll	lm	ll	ll	lm	ll	lm	ll
2	54.59	15.35	87.69	11.nn_np_15452	<nnxnp>	np	np	nn	nn	np	np	np	nn	nn	nn	nn	np	np	--	np	np	np	nn	nn	np	nn	nn	np	--	np	np	np	np	np	nn	np	nn	nn	np	np	np	nn	np	nn	np	np	nn	nn	nn
2	54.59	17.41	87.69	11.nn_np_22054	<nnxnp>	np	np	nn	nn	np	np	np	nn	nn	nn	nn	np	np	np	np	np	np	nn	nn	np	nn	nn	np	np	np	np	np	np	np	nn	np	nn	nn	np	np	np	nn	np	nn	np	np	nn	nn	nn
2	54.59	17.41	88.71	11.nn_np_18845	<nnxnp>	np	np	nn	nn	np	np	np	nn	nn	nn	nn	np	np	np	np	np	np	nn	nn	np	nn	nn	np	np	np	np	np	np	np	nn	np	nn	--	np	np	np	nn	np	nn	np	np	nn	nn	nn
2	54.59	17.41	88.71	11.nn_np_9279	<nnxnp>	np	np	nn	nn	np	np	np	nn	nn	nn	nn	np	np	np	np	np	np	nn	nn	np	nn	nn	np	np	np	np	np	np	np	nn	np	nn	nn	np	np	np	nn	np	nn	np	np	nn	nn	nn
2	54.59	17.41	88.71	11.nn_np_28298	<nnxnp>	np	np	nn	nn	np	np	np	nn	nn	nn	nn	np	np	np	np	np	np	nn	nn	np	nn	nn	np	np	np	np	np	np	np	nn	np	nn	nn	np	np	np	nn	np	nn	np	np	nn	nn	nn
2	54.59	17.41	88.71	11.nn_np_21068	<nnxnp>	np	np	nn	nn	np	np	np	nn	nn	nn	nn	np	np	np	np	np	np	nn	nn	np	nn	nn	np	np	np	np	np	np	np	nn	np	nn	nn	np	np	np	nn	np	nn	np	np	nn	nn	nn
2	54.59	17.41	88.71	11.nn_np_33403	<nnxnp>	np	np	nn	nn	np	np	np	nn	nn	nn	nn	np	np	np	np	np	np	nn	nn	np	nn	nn	np	np	np	np	np	np	np	nn	np	nn	nn	np	np	np	nn	np	nn	np	np	nn	nn	nn
2	54.59	17.41	89.22	11.nn_np_26004	<nnxnp>	np	np	nn	nn	np	np	np	nn	nn	nn	nn	np	np	np	np	np	np	nn	nn	np	nn	nn	np	np	np	np	np	np	np	nn	np	nn	--	np	np	np	nn	np	nn	np	np	nn	nn	nn
2	54.59	17.41	89.22	11.lm_ll_4245	<lmxll>	ll	ll	lm	ll	lm	lm	ll	ll	lm	lm	lm	ll	lm	ll	ll	lm	lm	lm	ll	ll	ll	ll	lm	lm	ll	ll	ll	--	lm	ll	lm	lm	lm	ll	lm	ll	ll	lm	ll	lm	lm	ll	lm	ll
2	54.59	17.41	89.22	11.nn_np_30958	<nnxnp>	np	np	nn	nn	np	np	np	nn	nn	nn	--	np	np	np	np	np	np	nn	nn	np	nn	nn	np	np	np	np	np	np	np	nn	np	nn	nn	np	np	np	nn	np	nn	np	np	nn	nn	nn
2	54.59	18.43	89.22	105.nn_np_19527	<nnxnp>	nn	np	np	np	nn	nn	nn	np	np	np	np	nn	nn	nn	nn	nn	nn	np	np	nn	np	np	nn	nn	nn	nn	nn	nn	nn	np	nn	np	np	nn	--	nn	np	nn	np	nn	nn	np	np	np
2	54.59	18.43	89.22	11.nn_np_10304	<nnxnp>	np	np	nn	nn	np	np	np	nn	nn	nn	nn	np	np	np	np	np	np	nn	nn	np	nn	nn	np	np	np	np	np	np	np	nn	np	nn	nn	np	np	np	nn	np	nn	np	np	nn	nn	nn
2	54.59	18.43	89.22	11.nn_np_29998	<nnxnp>	np	np	nn	nn	np	np	np	nn	nn	nn	nn	np	np	np	np	np	np	nn	nn	np	nn	nn	np	np	np	np	np	np	np	nn	np	nn	nn	np	np	np	nn	np	nn	np	np	nn	nn	nn
2	54.59	18.43	89.22	11.nn_np_14264	<nnxnp>	np	np	nn	nn	np	np	np	nn	nn	nn	--	np	np	np	np	np	np	nn	nn	np	nn	--	np	np	np	np	np	np	np	np	np	nn	nn	np	np	np	nn	np	nn	np	np	nn	nn	nn
2	54.59	18.43	89.22	11.nn_np_24051	<nnxnp>	np	np	nn	nn	np	np	np	nn	nn	nn	nn	np	np	np	np	np	np	nn	nn	np	nn	nn	np	np	np	np	np	np	np	nn	np	nn	nn	np	np	np	nn	np	nn	np	np	nn	nn	nn
2	54.59	18.43	89.22	11.nn_np_27415	<nnxnp>	np	np	nn	nn	np	np	np	nn	nn	nn	nn	np	np	np	np	np	np	nn	nn	np	nn	nn	np	np	np	np	np	np	np	nn	np	nn	nn	np	np	np	nn	np	nn	np	np	nn	nn	nn
2	54.59	20.49	89.22	11.nn_np_32289	<nnxnp>	np	np	nn	nn	np	np	--	nn	nn	nn	nn	np	np	np	np	np	np	--	nn	np	nn	nn	np	np	np	np	np	np	--	nn	np	nn	np	np	np	np	nn	np	nn	np	np	nn	nn	nn
2	54.59	20.49	89.22	11.nn_np_31929	<nnxnp>	np	np	--	nn	np	np	np	nn	nn	nn	nn	np	np	np	np	np	np	nn	nn	np	nn	nn	--	np	--	np	np	np	np	nn	np	nn	np	np	np	np	nn	np	nn	np	np	nn	nn	nn
2	54.59	20.49	89.22	11.nn_np_17516	<nnxnp>	np	np	nn	nn	np	np	np	nn	nn	nn	nn	np	np	np	np	np	np	nn	nn	np	nn	nn	np	np	np	np	np	np	np	nn	np	nn	np	np	np	np	nn	np	nn	np	np	nn	nn	nn
2	54.59	21.51	89.22	11.nn_np_12314	<nnxnp>	np	np	nn	nn	np	np	np	nn	nn	nn	nn	np	--	np	np	np	np	nn	nn	np	nn	nn	np	np	np	np	np	np	np	nn	np	nn	--	np	np	np	np	np	nn	np	np	nn	nn	nn
2	54.59	21.51	89.22	11.nn_np_33084	<nnxnp>	np	np	nn	nn	np	np	np	nn	nn	nn	nn	np	np	np	np	np	np	nn	nn	np	nn	nn	np	np	np	np	np	np	np	nn	np	nn	np	np	np	np	np	np	nn	np	np	nn	nn	nn
2	54.59	21.51	89.22	103.lm_ll_21556	<lmxll>	lm	lm	ll	lm	ll	ll	lm	lm	ll	ll	ll	lm	ll	lm	lm	ll	ll	ll	lm	lm	lm	lm	ll	ll	lm	lm	lm	ll	ll	lm	ll	ll	ll	lm	ll	lm	lm	ll	lm	ll	ll	lm	ll	lm
2	54.59	21.51	89.22	103.lm_ll_7894	<lmxll>	lm	lm	ll	lm	ll	ll	lm	lm	--	ll	ll	--	ll	lm	lm	ll	ll	ll	lm	lm	lm	lm	ll	ll	lm	lm	lm	ll	ll	lm	ll	ll	ll	lm	ll	lm	lm	ll	lm	ll	ll	lm	ll	lm
2	54.59	21.51	89.22	11.nn_np_17591	<nnxnp>	np	np	nn	nn	np	np	np	nn	nn	nn	nn	np	np	np	np	np	np	nn	nn	np	nn	nn	np	np	np	np	np	np	np	nn	np	nn	--	np	np	np	np	np	nn	np	np	nn	nn	nn
2	54.59	22.53	89.73	11.nn_np_30465	<nnxnp>	np	np	nn	nn	np	np	np	nn	nn	nn	nn	np	np	np	np	np	np	nn	nn	np	nn	nn	np	np	np	np	np	np	np	nn	np	nn	np	np	np	--	np	np	nn	np	np	nn	nn	nn
2	54.59	22.53	90.24	103.lm_ll_20080	<lmxll>	lm	lm	ll	lm	ll	ll	lm	lm	ll	ll	--	lm	ll	lm	lm	ll	ll	ll	lm	lm	lm	lm	ll	ll	lm	lm	lm	ll	ll	lm	ll	ll	ll	lm	ll	lm	lm	ll	lm	ll	ll	lm	ll	ll
2	54.59	22.53	90.24	103.lm_ll_21715	<lmxll>	lm	lm	ll	lm	ll	ll	lm	lm	ll	ll	ll	lm	ll	lm	lm	ll	ll	ll	lm	lm	lm	lm	lm	ll	lm	lm	lm	ll	ll	lm	ll	ll	ll	lm	ll	lm	lm	ll	lm	ll	ll	lm	ll	lm
2	54.59	22.53	90.24	118.lm_ll_7324	<lmxll>	ll	ll	lm	ll	lm	lm	ll	ll	lm	lm	--	ll	lm	--	ll	lm	lm	lm	ll	ll	ll	ll	lm	lm	ll	ll	ll	lm	lm	ll	lm	lm	lm	ll	lm	ll	ll	lm	ll	lm	lm	ll	lm	ll
2	54.59	22.53	90.24	105.nn_np_7740	<nnxnp>	nn	nn	np	np	nn	nn	nn	np	np	np	np	nn	nn	nn	nn	nn	nn	np	np	nn	np	np	nn	nn	nn	nn	nn	nn	nn	np	nn	np	nn	nn	nn	nn	nn	nn	np	nn	nn	np	np	np
2	54.59	23.56	90.24	103.lm_ll_11806	<lmxll>	lm	lm	ll	lm	ll	ll	lm	--	ll	ll	ll	--	ll	--	lm	ll	ll	ll	lm	lm	--	lm	ll	ll	lm	lm	lm	ll	ll	lm	ll	ll	ll	lm	ll	--	--	ll	lm	ll	ll	lm	ll	lm
2	54.59	23.56	90.24	11.nn_np_14023	<nnxnp>	np	np	nn	nn	np	np	np	nn	nn	nn	nn	np	np	np	np	np	np	nn	nn	np	nn	nn	np	np	np	np	np	np	np	nn	np	nn	np	nn	np	--	np	np	nn	np	np	nn	nn	nn
2	54.59	23.56	90.24	103.lm_ll_15928	<lmxll>	lm	lm	ll	lm	ll	ll	lm	lm	ll	ll	ll	lm	ll	lm	lm	ll	ll	ll	lm	lm	lm	lm	ll	ll	lm	lm	lm	ll	ll	lm	ll	ll	--	lm	ll	lm	lm	ll	lm	ll	ll	lm	ll	lm
2	57.71	23.56	90.24	105.nn_np_29694	<nnxnp>	nn	nn	np	np	nn	nn	nn	np	np	np	np	nn	nn	nn	nn	nn	nn	np	np	nn	np	np	np	nn	nn	nn	nn	nn	nn	np	np	np	nn	np	nn	nn	nn	nn	np	nn	nn	np	np	np
2	57.71	24.58	90.24	105.nn_np_29629	<nnxnp>	nn	nn	np	np	nn	nn	--	np	np	np	np	nn	nn	nn	nn	nn	nn	np	np	nn	np	np	np	nn	nn	nn	nn	nn	nn	np	np	np	nn	np	nn	nn	nn	nn	np	nn	nn	np	np	np
2	57.71	24.58	90.24	118.nn_np_13381	<nnxnp>	nn	nn	np	np	nn	nn	nn	np	np	np	np	nn	nn	nn	nn	nn	nn	np	np	nn	np	np	nn	nn	nn	nn	nn	nn	nn	np	nn	np	nn	np	nn	nn	nn	nn	np	nn	nn	np	np	np
2	57.71	24.58	90.24	105.nn_np_29212	<nnxnp>	nn	nn	np	np	nn	nn	nn	np	np	np	np	nn	nn	nn	nn	nn	nn	np	np	nn	np	np	nn	nn	nn	nn	nn	nn	nn	np	nn	np	nn	np	nn	nn	nn	nn	np	nn	nn	np	np	np
2	57.71	24.58	90.24	10.nn_np_22948	<nnxnp>	nn	nn	np	np	nn	nn	--	np	np	nn	np	nn	nn	nn	nn	nn	nn	np	np	nn	np	np	nn	nn	nn	nn	nn	nn	nn	np	nn	np	nn	np	nn	nn	nn	nn	np	nn	nn	np	np	np
2	57.71	24.58	90.24	105.nn_np_21561	<nnxnp>	nn	nn	np	np	nn	nn	nn	np	np	np	np	nn	nn	nn	nn	nn	nn	np	np	nn	np	np	nn	nn	nn	nn	nn	--	nn	np	nn	np	nn	np	nn	nn	nn	nn	np	nn	nn	np	np	np
2	57.71	26.64	90.24	105.nn_np_9818	<nnxnp>	nn	nn	np	np	nn	nn	nn	--	np	np	np	nn	nn	nn	nn	nn	--	np	np	nn	np	np	--	nn	nn	nn	nn	nn	nn	np	np	np	nn	nn	nn	nn	nn	nn	np	nn	nn	--	np	np
2	57.71	26.64	90.74	103.nn_np_31948	<nnxnp>	nn	nn	--	np	nn	nn	nn	np	np	np	np	nn	nn	nn	nn	nn	nn	np	np	--	np	np	np	nn	nn	nn	nn	nn	nn	np	np	np	nn	np	nn	nn	nn	nn	np	nn	nn	np	np	np
2	57.71	28.7	91.25	105.nn_np_15612	<nnxnp>	nn	nn	np	np	nn	nn	nn	np	np	np	np	nn	nn	nn	nn	nn	nn	np	np	nn	np	nn	np	nn	nn	nn	nn	nn	nn	np	np	np	nn	np	nn	nn	nn	np	np	nn	nn	np	np	np
2	57.71	28.7	91.25	105.nn_np_22655	<nnxnp>	nn	nn	np	np	nn	nn	nn	np	np	np	np	--	nn	nn	nn	nn	nn	np	np	nn	np	np	np	nn	nn	nn	nn	nn	nn	np	np	np	--	np	nn	nn	nn	np	np	nn	nn	np	np	np
2	57.71	28.7	91.25	105.nn_np_22517	<nnxnp>	nn	nn	np	np	nn	nn	nn	np	np	np	np	nn	nn	nn	nn	nn	nn	np	np	nn	np	np	np	nn	nn	nn	nn	nn	nn	np	np	np	nn	np	nn	nn	nn	np	np	nn	nn	np	np	np
2	57.71	29.72	91.25	105.nn_np_28635	<nnxnp>	--	nn	np	np	nn	--	nn	np	np	np	np	nn	nn	nn	nn	nn	nn	np	np	nn	np	np	np	nn	nn	nn	nn	nn	nn	np	np	np	np	np	nn	nn	nn	np	np	nn	nn	np	np	np
2	57.71	29.72	91.25	11.nn_np_31090	<nnxnp>	np	np	nn	nn	np	np	np	nn	nn	nn	nn	np	np	np	np	np	np	nn	nn	np	nn	nn	nn	np	np	np	np	np	np	nn	nn	nn	--	nn	np	np	np	nn	nn	np	np	nn	nn	nn
2	57.71	29.72	91.25	105.nn_np_15898	<nnxnp>	nn	nn	np	np	nn	--	nn	np	np	np	np	nn	nn	nn	nn	nn	nn	np	np	nn	np	np	np	nn	nn	nn	nn	nn	nn	np	np	np	nn	np	nn	nn	nn	np	np	nn	nn	np	np	np
2	57.71	30.74	91.25	105.nn_np_3461	<nnxnp>	nn	--	np	np	nn	nn	nn	np	np	np	np	nn	nn	nn	nn	nn	nn	np	np	nn	np	np	np	nn	nn	nn	nn	nn	nn	np	np	np	nn	np	nn	nn	nn	np	np	nn	nn	np	np	np
2	57.71	31.76	91.76	103.lm_ll_1526	<lmxll>	lm	lm	ll	lm	ll	ll	lm	lm	ll	ll	ll	lm	ll	lm	lm	ll	ll	ll	lm	lm	lm	lm	ll	ll	lm	lm	lm	ll	ll	lm	ll	ll	ll	lm	ll	lm	lm	ll	lm	ll	ll	lm	ll	lm
2	57.71	31.76	91.76	11.nn_np_22201	<nnxnp>	np	np	nn	nn	np	np	np	nn	nn	nn	nn	np	np	np	np	np	--	nn	nn	np	nn	nn	nn	np	np	np	np	np	np	nn	nn	nn	--	nn	np	np	np	--	nn	np	np	nn	nn	nn
2	57.71	32.78	91.76	11.nn_np_16809	<nnxnp>	np	np	nn	nn	np	np	np	nn	nn	nn	nn	np	np	np	np	np	np	nn	nn	np	nn	nn	nn	np	np	np	np	np	np	nn	nn	nn	np	nn	np	np	np	nn	nn	np	np	nn	nn	nn
2	57.71	33.8	91.76	10.nn_np_26092	<nnxnp>	np	np	nn	nn	np	np	np	--	nn	nn	nn	np	np	np	np	np	np	nn	nn	np	nn	--	nn	np	np	np	np	np	np	nn	nn	nn	--	nn	np	np	np	nn	nn	np	np	nn	nn	nn
2	57.71	35.86	91.76	11.nn_np_31321	<nnxnp>	np	np	nn	nn	np	np	np	nn	nn	nn	nn	np	np	np	nn	np	np	nn	nn	nn	nn	nn	nn	np	np	np	np	np	np	nn	nn	nn	nn	nn	np	np	np	nn	nn	np	np	nn	nn	nn
2	57.71	35.86	91.76	118.nn_np_19466	<nnxnp>	nn	nn	np	np	nn	nn	nn	np	np	np	np	nn	nn	nn	np	--	nn	np	np	np	np	np	np	nn	nn	nn	nn	nn	nn	np	np	np	--	np	nn	nn	nn	np	np	nn	nn	np	np	np
2	57.71	35.86	91.76	118.nn_np_21218	<nnxnp>	nn	nn	np	np	nn	nn	nn	np	np	np	np	nn	nn	nn	np	nn	nn	np	np	np	np	np	np	nn	nn	nn	nn	nn	nn	np	np	np	np	np	nn	nn	nn	np	np	nn	nn	np	np	np
2	57.71	71.03	91.76	118.nn_np_22892	<nnxnp>	--	np	np	np	nn	nn	nn	np	nn	nn	np	nn	nn	np	np	nn	np	nn	np	np	nn	np	nn	nn	np	np	np	np	nn	np	nn	np	nn	np	nn	np	np	np	np	nn	nn	nn	nn	nn
2	57.71	72.05	91.76	11.nn_np_27463	<nnxnp>	np	nn	nn	nn	np	np	np	nn	np	np	nn	np	np	nn	nn	np	nn	np	nn	nn	np	nn	np	np	nn	nn	nn	nn	np	nn	np	nn	np	nn	np	nn	nn	nn	nn	np	np	np	--	np
2	57.71	96.26	91.76	11.nn_np_12765	<nnxnp>	nn	np	nn	nn	nn	np	np	np	nn	np	nn	nn	np	np	np	np	nn	nn	nn	np	--	np	np	np	nn	nn	nn	np	np	np	np	np	--	np	np	nn	nn	nn	np	nn	np	nn	np	nn
2	57.71	97.28	91.76	10.nn_np_28545	<nnxnp>	np	nn	np	np	np	nn	nn	nn	np	nn	np	np	nn	nn	nn	nn	nn	np	np	nn	nn	nn	nn	nn	np	np	np	nn	nn	nn	nn	nn	np	nn	nn	--	np	np	nn	np	nn	np	nn	np
2	57.71	97.28	91.76	11.nn_np_10474	<nnxnp>	nn	np	nn	--	nn	np	np	np	nn	np	nn	nn	np	np	np	np	np	nn	nn	np	np	np	np	np	nn	nn	nn	np	np	np	np	np	nn	np	nn	--	nn	nn	np	nn	np	nn	np	nn
2	57.71	97.28	92.27	10.nn_np_26850	<nnxnp>	np	nn	np	np	np	nn	nn	nn	np	nn	np	np	nn	nn	nn	nn	nn	np	np	nn	nn	nn	nn	nn	np	np	np	nn	nn	nn	nn	nn	np	nn	nn	np	np	np	nn	np	nn	np	nn	np
2	57.71	99.34	92.27	11.nn_np_14183	<nnxnp>	np	nn	np	np	np	nn	nn	nn	np	nn	np	np	nn	nn	nn	nn	nn	np	np	nn	nn	nn	nn	nn	np	np	np	nn	nn	nn	nn	nn	np	nn	nn	np	np	np	nn	np	nn	np	nn	np
2	57.71	103.56	92.27	103.lm_ll_16101	<lmxll>	lm	lm	ll	lm	ll	ll	lm	lm	ll	ll	ll	lm	ll	lm	lm	ll	ll	ll	lm	lm	lm	lm	ll	ll	lm	lm	lm	ll	ll	lm	ll	ll	ll	lm	ll	lm	lm	--	lm	ll	ll	lm	ll	lm
2	57.71	103.56	92.27	10.nn_np_16560	<nnxnp>	np	nn	np	np	np	nn	nn	nn	np	--	np	np	nn	nn	nn	nn	nn	np	np	nn	nn	nn	nn	nn	np	np	np	nn	nn	nn	nn	nn	np	nn	nn	np	np	np	nn	np	nn	np	nn	np
2	57.71	132.95	92.27	11.nn_np_20362	<nnxnp>	np	np	nn	nn	--	np	np	nn	nn	nn	nn	nn	np	np	np	np	np	nn	nn	np	nn	np	np	np	nn	np	np	np	np	nn	np	nn	nn	np	np	nn	nn	np	nn	np	np	nn	nn	nn
2	57.71	135.01	93.29	11.lm_ll_13895	<lmxll>	ll	ll	lm	ll	lm	lm	ll	ll	lm	lm	lm	ll	lm	ll	ll	lm	lm	lm	ll	ll	ll	ll	lm	lm	ll	ll	ll	lm	lm	ll	lm	lm	--	ll	lm	ll	ll	lm	ll	lm	lm	ll	lm	ll
2	57.71	135.01	93.29	103.lm_ll_8565	<lmxll>	lm	lm	ll	lm	ll	ll	lm	lm	ll	ll	ll	lm	ll	lm	lm	ll	ll	ll	lm	lm	lm	lm	ll	ll	lm	lm	lm	ll	ll	lm	ll	ll	--	lm	ll	lm	lm	ll	lm	ll	ll	lm	ll	lm
2	57.71	135.01	93.29	103.lm_ll_18287	<lmxll>	lm	lm	ll	lm	ll	ll	lm	lm	ll	ll	ll	lm	ll	lm	lm	ll	ll	ll	lm	lm	--	lm	ll	ll	lm	lm	lm	ll	ll	lm	ll	ll	ll	lm	ll	lm	lm	ll	lm	ll	ll	lm	ll	lm
2	57.71	135.01	93.29	11.lm_ll_10713	<lmxll>	ll	ll	lm	ll	lm	lm	ll	ll	lm	lm	lm	ll	lm	ll	ll	lm	lm	lm	ll	ll	ll	ll	lm	lm	ll	ll	ll	lm	lm	ll	lm	lm	--	ll	lm	ll	ll	lm	ll	lm	lm	ll	lm	ll
2	57.71	135.01	93.79	11.lm_ll_5026	<lmxll>	ll	ll	lm	ll	lm	lm	ll	ll	lm	lm	lm	ll	lm	ll	ll	lm	lm	lm	ll	ll	ll	ll	lm	lm	ll	ll	ll	lm	lm	ll	--	lm	--	ll	--	ll	ll	lm	ll	lm	lm	ll	lm	ll
2	57.71	135.01	93.79	103.lm_ll_6332	<lmxll>	lm	lm	ll	lm	ll	ll	lm	lm	ll	ll	ll	lm	ll	lm	lm	ll	ll	ll	lm	lm	lm	lm	ll	ll	lm	lm	lm	ll	ll	lm	ll	ll	ll	lm	ll	--	lm	ll	lm	--	ll	lm	ll	lm
2	57.71	135.01	93.79	103.lm_ll_21807	<lmxll>	lm	lm	ll	lm	ll	ll	lm	lm	ll	ll	ll	lm	ll	lm	lm	ll	ll	ll	lm	--	lm	lm	ll	ll	lm	lm	lm	ll	ll	lm	ll	ll	ll	lm	ll	lm	lm	ll	lm	ll	ll	lm	ll	lm
2	57.71	135.01	93.79	103.lm_ll_6004	<lmxll>	lm	lm	ll	lm	ll	ll	lm	lm	ll	ll	ll	lm	ll	lm	lm	ll	ll	ll	lm	lm	lm	lm	ll	ll	lm	lm	lm	ll	ll	lm	ll	ll	ll	lm	ll	lm	lm	ll	lm	ll	ll	lm	ll	lm
2	57.71	135.01	93.79	103.lm_ll_19641	<lmxll>	lm	ll	ll	lm	ll	ll	lm	lm	ll	ll	ll	lm	ll	lm	lm	ll	ll	ll	lm	lm	lm	lm	ll	ll	lm	lm	lm	ll	ll	lm	ll	ll	ll	lm	ll	ll	lm	ll	lm	ll	ll	lm	ll	lm
2	57.71	135.01	94.3	103.lm_ll_15476	<lmxll>	lm	lm	ll	lm	ll	ll	lm	lm	ll	ll	ll	lm	ll	lm	lm	ll	ll	ll	lm	lm	lm	lm	ll	ll	lm	lm	lm	ll	ll	lm	ll	ll	ll	lm	ll	lm	lm	ll	lm	ll	--	lm	ll	lm
2	57.71	135.01	94.3	118.lm_ll_20712	<lmxll>	ll	ll	lm	ll	lm	lm	ll	ll	lm	lm	lm	ll	lm	ll	ll	lm	lm	lm	ll	ll	ll	ll	lm	lm	ll	ll	ll	lm	lm	ll	lm	lm	--	ll	lm	ll	ll	lm	ll	lm	lm	ll	lm	ll
2	57.71	135.01	94.3	31.lm_ll_13138	<lmxll>	lm	lm	ll	lm	ll	ll	lm	lm	ll	ll	ll	lm	lm	lm	lm	--	ll	--	lm	lm	lm	lm	ll	ll	lm	--	lm	ll	ll	lm	--	ll	ll	lm	--	lm	lm	ll	lm	ll	ll	lm	ll	lm
2	57.71	135.01	94.81	103.lm_ll_24359	<lmxll>	lm	lm	ll	lm	ll	ll	lm	lm	ll	ll	ll	lm	ll	lm	lm	ll	ll	ll	lm	lm	lm	lm	--	ll	lm	lm	lm	ll	ll	lm	ll	ll	ll	lm	ll	lm	lm	--	lm	ll	ll	lm	ll	lm
2	57.71	135.01	94.81	103.lm_ll_7262	<lmxll>	lm	lm	ll	lm	ll	ll	lm	lm	ll	ll	--	lm	ll	lm	lm	ll	ll	ll	ll	lm	lm	lm	ll	ll	lm	lm	lm	ll	ll	lm	ll	ll	ll	lm	ll	lm	lm	ll	lm	ll	ll	lm	ll	lm
2	57.71	135.01	94.81	103.lm_ll_893	<lmxll>	lm	lm	ll	lm	ll	ll	lm	lm	ll	ll	ll	lm	ll	lm	lm	ll	ll	ll	lm	lm	lm	lm	ll	ll	lm	lm	lm	ll	ll	lm	ll	ll	ll	lm	ll	lm	lm	ll	lm	ll	ll	lm	ll	lm
2	58.73	135.01	96.87	11.lm_ll_14118	<lmxll>	ll	ll	lm	ll	lm	lm	ll	ll	lm	lm	lm	ll	lm	ll	ll	lm	lm	lm	ll	ll	ll	ll	lm	lm	ll	ll	ll	lm	lm	ll	lm	lm	--	ll	lm	ll	ll	lm	--	lm	lm	ll	lm	ll
2	58.73	135.01	96.87	11.lm_ll_13539	<lmxll>	ll	ll	lm	ll	lm	lm	ll	ll	lm	lm	lm	ll	lm	ll	ll	lm	lm	lm	ll	ll	ll	ll	lm	lm	ll	ll	ll	lm	lm	ll	lm	lm	lm	ll	lm	ll	ll	lm	ll	ll	lm	ll	lm	ll
2	58.73	135.01	96.87	11.lm_ll_12198	<lmxll>	ll	ll	lm	ll	lm	lm	ll	ll	lm	lm	lm	ll	lm	ll	ll	lm	lm	lm	ll	ll	ll	ll	lm	lm	ll	ll	ll	lm	lm	ll	lm	lm	--	ll	lm	ll	ll	lm	ll	lm	lm	ll	lm	ll
2	58.73	135.01	96.87	11.lm_ll_25426	<lmxll>	ll	ll	lm	ll	lm	lm	ll	ll	lm	lm	lm	ll	lm	ll	ll	lm	lm	lm	ll	ll	ll	ll	lm	lm	ll	ll	--	lm	lm	--	lm	lm	lm	ll	lm	ll	--	lm	ll	lm	lm	ll	lm	ll
2	58.73	135.01	96.87	11.lm_ll_20563	<lmxll>	ll	ll	lm	ll	lm	lm	ll	ll	lm	lm	lm	ll	lm	ll	ll	lm	lm	lm	ll	ll	ll	ll	lm	lm	ll	ll	ll	lm	lm	ll	lm	lm	lm	--	lm	ll	ll	lm	ll	lm	lm	ll	lm	ll
2	59.75	135.01	96.87	11.lm_ll_23801	<lmxll>	ll	ll	lm	ll	lm	lm	ll	ll	lm	lm	lm	ll	lm	ll	ll	lm	lm	lm	ll	ll	ll	ll	lm	lm	ll	ll	ll	lm	lm	ll	lm	lm	--	ll	lm	ll	ll	lm	ll	lm	lm	ll	lm	ll
2	59.75	135.01	96.87	11.lm_ll_6516	<lmxll>	ll	ll	lm	ll	lm	lm	ll	ll	lm	lm	lm	ll	lm	ll	ll	lm	lm	lm	ll	ll	ll	ll	lm	lm	ll	ll	ll	lm	lm	ll	lm	lm	ll	ll	lm	ll	ll	lm	ll	lm	lm	ll	lm	ll
2	59.75	135.01	96.87	11.lm_ll_2361	<lmxll>	ll	ll	lm	ll	--	--	ll	--	lm	lm	lm	ll	lm	ll	ll	lm	lm	lm	ll	ll	ll	ll	lm	lm	ll	ll	ll	lm	lm	ll	lm	lm	--	ll	lm	ll	ll	lm	ll	lm	lm	ll	lm	ll
2	59.75	135.01	96.87	11.lm_ll_12606	<lmxll>	ll	ll	lm	ll	lm	lm	ll	ll	lm	lm	lm	ll	lm	ll	ll	lm	lm	lm	ll	ll	--	ll	lm	lm	ll	ll	ll	lm	lm	ll	lm	lm	ll	ll	lm	ll	ll	lm	ll	lm	lm	ll	lm	ll
2	59.75	135.01	96.87	11.lm_ll_13079	<lmxll>	ll	ll	lm	ll	lm	lm	ll	ll	lm	lm	lm	ll	lm	ll	ll	lm	lm	lm	ll	ll	ll	ll	lm	lm	ll	ll	ll	lm	lm	ll	lm	lm	ll	ll	lm	ll	ll	lm	ll	lm	lm	ll	lm	ll
2	59.75	135.01	96.87	11.lm_ll_3812	<lmxll>	ll	ll	lm	ll	lm	lm	ll	ll	lm	lm	lm	ll	lm	ll	ll	lm	lm	lm	ll	ll	ll	ll	lm	lm	ll	ll	ll	lm	lm	ll	lm	lm	ll	ll	lm	ll	ll	lm	ll	lm	lm	ll	lm	ll
2	59.75	135.01	96.87	11.lm_ll_3516	<lmxll>	--	--	lm	ll	lm	lm	ll	ll	lm	lm	lm	--	lm	ll	ll	lm	lm	lm	ll	ll	ll	ll	lm	lm	ll	ll	ll	lm	lm	ll	lm	lm	ll	ll	lm	ll	ll	lm	ll	lm	lm	ll	lm	ll
2	59.75	135.01	97.38	105.nn_np_25235	<nnxnp>	nn	nn	np	np	nn	nn	nn	np	np	np	np	nn	nn	nn	nn	nn	nn	np	np	nn	np	nn	nn	nn	nn	nn	nn	nn	nn	np	nn	np	np	nn	nn	np	np	nn	np	nn	nn	np	np	np
2	59.75	135.01	97.38	11.lm_ll_21082	<lmxll>	ll	ll	lm	ll	lm	lm	ll	ll	lm	lm	lm	ll	lm	lm	ll	lm	--	lm	ll	ll	ll	ll	lm	lm	ll	ll	ll	lm	--	ll	lm	lm	ll	ll	lm	ll	ll	lm	ll	lm	lm	ll	lm	ll
2	59.75	135.01	97.38	11.lm_ll_22736	<lmxll>	ll	ll	lm	ll	lm	lm	ll	ll	lm	lm	lm	ll	lm	ll	ll	lm	lm	lm	ll	ll	ll	ll	lm	lm	ll	ll	ll	lm	lm	ll	lm	lm	ll	ll	lm	ll	ll	lm	ll	lm	lm	ll	lm	ll
2	59.75	135.01	97.38	11.lm_ll_21254	<lmxll>	ll	ll	lm	ll	lm	lm	ll	ll	lm	lm	lm	ll	lm	ll	ll	lm	lm	lm	ll	ll	ll	ll	lm	lm	ll	ll	ll	lm	lm	ll	ll	lm	ll	ll	lm	ll	ll	lm	ll	lm	lm	ll	lm	ll
2	59.75	135.01	97.89	105.nn_np_22283	<nnxnp>	nn	nn	np	np	nn	nn	nn	np	np	np	np	nn	nn	nn	nn	nn	nn	np	np	nn	np	nn	nn	nn	nn	nn	nn	nn	nn	np	nn	np	np	nn	nn	np	np	nn	np	nn	nn	np	np	np
2	59.75	135.01	97.89	11.lm_ll_4087	<lmxll>	ll	ll	lm	ll	lm	lm	ll	ll	lm	lm	lm	ll	lm	ll	ll	lm	lm	lm	ll	ll	ll	ll	lm	lm	ll	ll	ll	lm	lm	ll	ll	lm	ll	ll	lm	ll	ll	lm	ll	lm	lm	ll	lm	ll
2	59.75	135.01	97.89	11.nn_np_16637	<nnxnp>	np	np	nn	nn	np	np	np	nn	nn	nn	nn	np	--	np	np	np	np	nn	nn	np	nn	np	np	np	np	np	np	np	np	nn	np	nn	nn	np	np	nn	nn	np	nn	np	np	nn	nn	nn
2	59.75	135.01	97.89	11.nn_np_23874	<nnxnp>	np	np	nn	nn	np	np	np	nn	nn	nn	nn	np	np	np	np	np	np	nn	nn	np	nn	np	np	np	np	np	np	np	np	nn	np	nn	nn	np	np	nn	nn	np	nn	np	np	nn	nn	nn
2	59.75	135.01	97.89	11.lm_ll_6858	<lmxll>	ll	ll	lm	ll	lm	lm	ll	ll	lm	lm	lm	ll	lm	ll	ll	lm	lm	lm	ll	ll	ll	ll	lm	lm	ll	ll	ll	lm	lm	ll	lm	lm	ll	ll	lm	ll	ll	lm	ll	lm	lm	ll	lm	ll
2	60.77	135.01	97.89	105.nn_np_26631	<nnxnp>	nn	nn	np	np	nn	nn	nn	np	np	np	np	nn	nn	nn	nn	nn	nn	np	np	nn	np	nn	nn	nn	nn	nn	--	nn	nn	np	nn	np	np	nn	nn	np	np	nn	np	nn	nn	np	np	np
2	60.77	136.03	97.89	11.nn_np_23233	<nnxnp>	np	np	nn	nn	np	np	np	nn	nn	nn	nn	np	np	np	np	np	np	nn	nn	np	nn	np	np	np	np	np	np	np	np	nn	np	nn	nn	np	np	nn	nn	np	nn	np	np	nn	nn	nn
2	60.77	136.03	97.89	105.nn_np_27959	<nnxnp>	nn	nn	np	np	nn	nn	nn	np	np	np	np	nn	nn	nn	nn	nn	nn	np	np	nn	np	nn	nn	nn	nn	nn	nn	nn	nn	np	nn	np	np	nn	nn	np	np	nn	np	nn	nn	np	np	np
2	60.77	136.03	97.89	105.nn_np_7362	<nnxnp>	nn	nn	np	np	nn	nn	nn	np	np	np	np	nn	nn	nn	nn	nn	nn	np	np	--	np	nn	nn	nn	nn	nn	nn	nn	nn	np	nn	np	np	nn	nn	np	np	nn	np	nn	nn	np	np	np
2	60.77	138.09	97.89	11.nn_np_17872	<nnxnp>	np	np	nn	nn	np	np	np	nn	nn	--	nn	np	np	np	np	np	np	nn	nn	np	nn	np	np	np	np	np	np	np	np	nn	np	nn	nn	np	np	nn	nn	np	nn	nn	np	nn	nn	nn
2	60.77	138.09	97.89	11.nn_np_17240	<nnxnp>	np	np	nn	nn	np	np	np	nn	nn	np	nn	np	np	np	np	np	np	nn	nn	np	nn	np	np	np	np	np	np	np	np	nn	np	nn	nn	np	np	nn	nn	np	nn	np	np	nn	nn	nn
2	60.77	138.09	97.89	11.lm_ll_8402	<lmxll>	ll	ll	lm	ll	lm	lm	ll	ll	lm	lm	lm	ll	lm	ll	ll	lm	lm	--	ll	ll	ll	ll	lm	lm	ll	ll	ll	lm	lm	ll	lm	lm	ll	ll	lm	ll	--	lm	ll	lm	lm	lm	lm	ll
2	60.77	138.09	97.89	11.hk_hk_8778	<hkxhk>	hk	hk	hk	kk	hh	hh	hk	kk	hk	hh	hk	hk	hh	hk	hk	hh	hh	hk	--	hk	kk	hk	hh	hh	hk	hk	hk	hh	hh	--	hh	hk	kk	hk	hh	kk	kk	hh	kk	hh	hh	hk	hk	kk
2	60.77	138.09	97.89	11.nn_np_31515	<nnxnp>	np	np	nn	nn	np	np	np	nn	nn	np	nn	np	np	np	np	np	np	nn	nn	np	nn	np	np	np	np	nn	np	np	np	nn	np	nn	nn	np	np	nn	nn	np	nn	np	np	nn	nn	nn
2	60.77	139.11	97.89	11.hk_hk_413	<hkxhk>	hk	hk	hk	--	hh	hh	hk	--	hk	--	hk	kk	hh	hk	hk	hh	hh	hk	kk	hk	kk	hk	hh	hh	hk	hk	hk	hh	hh	kk	hh	hk	kk	hk	hh	kk	kk	hh	kk	hh	hh	hk	hk	kk
2	60.77	139.11	97.89	10.nn_np_10293	<nnxnp>	nn	nn	np	np	nn	nn	nn	np	np	nn	np	np	nn	nn	nn	nn	nn	np	np	nn	np	nn	nn	nn	nn	nn	nn	nn	nn	np	nn	np	np	nn	nn	np	np	nn	np	--	nn	np	np	np
2	60.77	139.11	98.39	11.lm_ll_16005	<lmxll>	ll	ll	lm	ll	lm	lm	ll	ll	lm	lm	lm	ll	lm	ll	ll	lm	lm	lm	ll	ll	ll	ll	lm	lm	ll	ll	ll	lm	lm	ll	lm	lm	ll	ll	lm	ll	ll	lm	ll	lm	lm	lm	lm	ll
2	60.77	139.11	98.39	11.lm_ll_18918	<lmxll>	ll	--	lm	--	lm	lm	ll	ll	lm	lm	lm	ll	lm	ll	ll	lm	lm	lm	ll	ll	ll	ll	lm	lm	ll	ll	ll	lm	lm	ll	lm	lm	ll	ll	lm	ll	ll	lm	ll	lm	lm	lm	lm	ll
2	60.77	139.11	98.39	10.nn_np_20911	<nnxnp>	nn	nn	np	np	nn	nn	nn	np	np	nn	np	np	nn	nn	nn	nn	nn	np	np	nn	np	nn	nn	nn	nn	np	nn	nn	nn	np	nn	np	np	nn	nn	np	np	nn	np	nn	nn	np	np	np
2	60.77	141.17	98.9	11.lm_ll_2455	<lmxll>	ll	ll	lm	ll	lm	lm	ll	ll	lm	lm	lm	ll	lm	--	ll	lm	lm	lm	ll	ll	ll	ll	lm	lm	ll	ll	ll	lm	lm	ll	lm	lm	ll	ll	--	ll	ll	lm	ll	lm	lm	lm	lm	ll
2	60.77	141.17	98.9	11.lm_ll_21372	<lmxll>	ll	ll	lm	ll	lm	lm	ll	ll	lm	lm	lm	ll	lm	--	ll	lm	lm	lm	ll	ll	ll	ll	lm	lm	ll	--	ll	--	lm	--	lm	lm	ll	ll	lm	ll	ll	lm	ll	lm	lm	lm	lm	ll
2	60.77	141.17	98.9	11.lm_ll_19121	<lmxll>	ll	ll	lm	ll	lm	lm	ll	ll	lm	lm	lm	ll	lm	ll	ll	lm	lm	lm	ll	ll	ll	ll	lm	lm	ll	ll	ll	lm	lm	ll	lm	lm	ll	ll	lm	ll	ll	lm	ll	lm	lm	lm	lm	ll
2	60.77	141.17	98.9	11.lm_ll_22220	<lmxll>	ll	ll	lm	ll	lm	lm	ll	ll	lm	lm	lm	ll	lm	ll	ll	lm	lm	lm	ll	ll	ll	ll	lm	lm	ll	ll	ll	lm	lm	ll	lm	lm	ll	ll	lm	ll	ll	lm	ll	lm	lm	lm	lm	ll
2	60.77	141.17	98.9	118.lm_ll_13781	<lmxll>	ll	--	lm	ll	lm	lm	ll	ll	lm	lm	lm	--	lm	ll	ll	lm	lm	lm	ll	ll	--	ll	lm	lm	ll	ll	ll	lm	lm	ll	lm	lm	ll	ll	lm	ll	ll	lm	ll	lm	lm	lm	lm	ll
2	60.77	141.17	98.9	11.lm_ll_15149	<lmxll>	ll	ll	lm	ll	lm	lm	ll	ll	lm	lm	lm	ll	lm	ll	ll	lm	lm	lm	ll	ll	ll	ll	lm	lm	ll	ll	ll	lm	lm	ll	lm	lm	ll	ll	lm	ll	ll	lm	ll	lm	lm	lm	lm	ll
2	60.77	141.17	98.9	11.lm_ll_24129	<lmxll>	ll	ll	lm	ll	lm	lm	ll	ll	lm	lm	lm	ll	lm	ll	ll	ll	lm	lm	ll	ll	ll	ll	lm	lm	ll	ll	ll	lm	lm	ll	lm	lm	ll	ll	lm	ll	ll	lm	ll	lm	lm	lm	lm	ll
2	60.77	141.17	98.9	11.lm_ll_16732	<lmxll>	ll	ll	lm	ll	lm	lm	ll	ll	lm	lm	lm	ll	lm	ll	ll	lm	lm	lm	ll	ll	ll	ll	lm	lm	ll	ll	ll	lm	lm	ll	lm	lm	ll	ll	lm	ll	ll	lm	ll	lm	lm	lm	lm	ll
2	60.77	141.17	98.9	11.lm_ll_10862	<lmxll>	ll	ll	lm	ll	lm	lm	ll	ll	lm	lm	lm	ll	lm	ll	ll	lm	lm	lm	ll	ll	ll	ll	lm	lm	ll	ll	ll	lm	lm	ll	lm	lm	ll	ll	lm	ll	ll	lm	ll	lm	lm	lm	lm	ll
2	60.77	141.17	98.9	11.lm_ll_9318	<lmxll>	ll	ll	lm	ll	lm	lm	ll	ll	lm	lm	lm	ll	lm	ll	ll	lm	lm	lm	ll	ll	ll	ll	lm	--	ll	ll	ll	lm	lm	ll	lm	lm	ll	ll	lm	ll	ll	lm	ll	lm	lm	lm	lm	ll
2	60.77	141.17	98.9	11.lm_ll_21602	<lmxll>	ll	ll	lm	ll	lm	lm	ll	ll	lm	lm	lm	ll	lm	ll	ll	--	lm	lm	ll	ll	ll	ll	lm	lm	ll	ll	ll	lm	lm	ll	lm	lm	ll	ll	lm	ll	ll	lm	ll	lm	lm	lm	lm	ll
2	60.77	141.17	98.9	118.lm_ll_24837	<lmxll>	ll	ll	lm	ll	lm	lm	ll	ll	lm	lm	lm	ll	lm	ll	ll	lm	lm	lm	ll	ll	ll	ll	lm	lm	ll	ll	ll	lm	lm	ll	lm	lm	ll	ll	lm	ll	ll	lm	ll	lm	lm	lm	lm	ll
2	60.77	141.17	99.41	11.lm_ll_21253	<lmxll>	ll	ll	lm	ll	lm	lm	ll	ll	lm	lm	lm	ll	lm	ll	ll	lm	lm	lm	ll	ll	--	ll	lm	lm	ll	ll	ll	lm	lm	ll	lm	lm	ll	ll	lm	ll	ll	lm	ll	lm	lm	lm	lm	ll
2	60.77	141.17	99.41	118.lm_ll_7987	<lmxll>	ll	ll	lm	ll	lm	lm	ll	ll	lm	lm	lm	ll	lm	--	ll	lm	lm	lm	ll	ll	ll	ll	lm	lm	ll	ll	ll	lm	lm	ll	lm	lm	ll	ll	lm	ll	ll	lm	ll	lm	lm	lm	lm	ll
2	60.77	141.17	99.41	11.lm_ll_25799	<lmxll>	ll	ll	lm	ll	lm	lm	ll	ll	lm	ll	lm	ll	lm	ll	ll	lm	lm	lm	ll	ll	ll	ll	lm	lm	ll	ll	ll	lm	lm	ll	lm	lm	ll	ll	lm	ll	ll	lm	ll	ll	lm	lm	lm	ll
2	60.77	141.17	99.41	103.lm_ll_11793	<lmxll>	lm	lm	ll	lm	--	ll	lm	lm	ll	ll	ll	lm	ll	lm	lm	ll	ll	ll	lm	lm	lm	lm	ll	ll	lm	lm	lm	ll	ll	lm	ll	ll	lm	lm	ll	lm	lm	ll	lm	ll	ll	ll	ll	lm
2	60.77	141.17	99.41	11.lm_ll_13464	<lmxll>	ll	ll	lm	ll	lm	lm	ll	--	lm	lm	lm	ll	lm	ll	ll	lm	lm	lm	ll	ll	ll	ll	lm	lm	ll	ll	ll	lm	lm	ll	lm	lm	ll	ll	lm	ll	ll	lm	ll	lm	lm	lm	lm	ll
2	60.77	141.17	99.41	11.lm_ll_20728	<lmxll>	ll	ll	lm	ll	lm	lm	ll	ll	lm	lm	lm	ll	lm	ll	ll	lm	lm	lm	ll	ll	ll	ll	lm	lm	ll	ll	ll	lm	lm	ll	lm	lm	ll	ll	lm	ll	ll	lm	ll	lm	lm	lm	lm	ll
2	60.77	141.17	99.41	11.lm_ll_15387	<lmxll>	ll	ll	lm	ll	lm	lm	ll	ll	lm	lm	lm	ll	ll	ll	ll	lm	lm	lm	ll	ll	ll	ll	lm	lm	ll	ll	ll	lm	lm	ll	lm	lm	ll	ll	lm	ll	ll	lm	ll	lm	lm	lm	lm	ll
2	60.77	141.17	99.41	11.lm_ll_26380	<lmxll>	ll	ll	lm	ll	lm	lm	ll	ll	lm	lm	lm	ll	lm	ll	ll	lm	lm	lm	ll	ll	ll	ll	lm	lm	ll	ll	ll	lm	lm	ll	lm	lm	ll	ll	lm	ll	ll	lm	ll	lm	lm	lm	lm	ll
2	60.77	141.17	99.92	11.lm_ll_9303	<lmxll>	ll	ll	lm	ll	lm	lm	ll	ll	lm	lm	lm	ll	lm	ll	ll	lm	lm	lm	ll	ll	ll	ll	lm	lm	ll	ll	ll	lm	lm	ll	lm	lm	ll	ll	lm	ll	ll	lm	ll	lm	lm	lm	lm	ll
2	60.77	141.17	100.43	11.lm_ll_1099	<lmxll>	ll	ll	lm	ll	lm	lm	ll	ll	lm	lm	lm	ll	lm	ll	ll	lm	lm	lm	ll	ll	ll	--	lm	lm	ll	ll	ll	lm	lm	ll	lm	--	ll	ll	lm	ll	ll	lm	ll	lm	lm	lm	lm	ll
2	60.77	141.17	100.43	11.lm_ll_6672	<lmxll>	ll	ll	lm	ll	lm	lm	ll	ll	lm	lm	lm	ll	lm	ll	ll	lm	lm	lm	ll	ll	ll	ll	lm	lm	ll	ll	ll	lm	lm	ll	lm	lm	ll	ll	lm	ll	ll	lm	ll	lm	lm	lm	lm	ll
2	60.77	141.17	100.43	11.lm_ll_3866	<lmxll>	ll	ll	lm	ll	lm	lm	ll	ll	lm	lm	lm	ll	lm	ll	ll	lm	lm	--	ll	ll	ll	ll	lm	lm	ll	ll	ll	lm	lm	ll	lm	lm	ll	ll	lm	ll	ll	lm	ll	lm	lm	lm	lm	ll
2	60.77	141.17	100.43	11.lm_ll_7973	<lmxll>	ll	ll	lm	ll	lm	lm	ll	ll	lm	lm	lm	ll	lm	ll	ll	lm	lm	lm	ll	ll	ll	ll	lm	lm	ll	ll	ll	lm	lm	ll	lm	lm	ll	ll	lm	ll	ll	lm	ll	lm	lm	lm	lm	ll
2	60.77	141.17	100.93	11.lm_ll_11174	<lmxll>	ll	ll	lm	ll	lm	lm	ll	ll	lm	lm	lm	ll	lm	ll	ll	lm	lm	lm	ll	ll	ll	ll	lm	lm	ll	ll	ll	lm	lm	ll	lm	lm	ll	ll	lm	ll	ll	lm	ll	lm	lm	lm	lm	ll
2	60.77	141.17	100.93	118.lm_ll_11506	<lmxll>	ll	--	--	ll	lm	lm	ll	ll	lm	lm	lm	ll	lm	ll	ll	lm	lm	lm	ll	ll	ll	ll	lm	lm	ll	ll	ll	lm	lm	ll	lm	lm	ll	ll	lm	ll	ll	lm	ll	--	lm	lm	lm	ll
2	60.77	141.17	100.93	11.lm_ll_15536	<lmxll>	ll	ll	lm	ll	lm	lm	ll	ll	lm	lm	lm	ll	lm	ll	ll	lm	lm	lm	ll	ll	ll	ll	lm	lm	ll	ll	ll	lm	lm	ll	lm	lm	ll	ll	lm	ll	ll	lm	ll	lm	lm	lm	lm	ll
2	60.77	141.17	100.93	11.lm_ll_24386	<lmxll>	ll	ll	lm	ll	lm	lm	ll	ll	lm	lm	lm	ll	lm	ll	ll	lm	--	lm	ll	ll	ll	ll	lm	lm	ll	ll	ll	lm	lm	ll	lm	lm	ll	ll	lm	ll	ll	lm	ll	lm	lm	lm	lm	ll
2	60.77	141.17	100.93	11.lm_ll_6618	<lmxll>	ll	ll	lm	ll	lm	--	ll	ll	lm	lm	lm	ll	lm	ll	ll	lm	lm	lm	ll	ll	ll	ll	lm	lm	ll	ll	ll	lm	lm	ll	lm	lm	ll	ll	lm	ll	ll	lm	ll	lm	lm	lm	lm	ll
2	60.77	141.17	101.44	11.lm_ll_21294	<lmxll>	ll	ll	lm	--	lm	lm	ll	ll	lm	lm	lm	ll	lm	--	ll	lm	lm	lm	ll	ll	ll	ll	lm	lm	ll	ll	ll	lm	lm	ll	lm	lm	ll	ll	lm	ll	ll	lm	ll	lm	lm	lm	--	ll
2	60.77	141.17	101.44	11.lm_ll_6983	<lmxll>	ll	ll	lm	ll	lm	lm	ll	ll	lm	lm	lm	ll	lm	ll	ll	lm	lm	lm	ll	ll	ll	ll	lm	lm	ll	ll	ll	lm	lm	ll	lm	lm	ll	ll	lm	ll	ll	lm	ll	lm	lm	lm	lm	ll
2	60.77	141.17	101.44	11.lm_ll_13234	<lmxll>	ll	--	lm	ll	lm	lm	ll	ll	lm	lm	lm	ll	lm	ll	ll	lm	lm	lm	ll	ll	ll	ll	lm	lm	ll	ll	ll	lm	lm	ll	lm	lm	ll	ll	lm	ll	ll	--	ll	lm	lm	lm	lm	ll
2	60.77	141.17	101.44	11.lm_ll_8999	<lmxll>	ll	ll	lm	ll	lm	lm	ll	ll	lm	lm	lm	ll	lm	ll	ll	lm	lm	lm	ll	ll	ll	ll	lm	lm	ll	ll	ll	lm	lm	ll	lm	lm	ll	ll	lm	ll	ll	lm	--	lm	lm	lm	lm	ll
2	60.77	141.17	101.44	11.lm_ll_1945	<lmxll>	ll	ll	lm	ll	lm	lm	ll	ll	lm	lm	lm	ll	lm	ll	ll	lm	lm	lm	ll	ll	ll	ll	lm	lm	ll	ll	ll	lm	lm	ll	lm	lm	ll	ll	lm	ll	ll	lm	--	lm	lm	lm	lm	ll
2	60.77	141.17	101.44	11.lm_ll_26566	<lmxll>	ll	ll	lm	ll	lm	lm	ll	ll	lm	lm	lm	ll	lm	ll	ll	lm	lm	lm	ll	ll	ll	ll	lm	lm	ll	ll	ll	lm	lm	ll	lm	lm	ll	ll	lm	ll	ll	lm	ll	ll	lm	lm	lm	ll
2	60.77	141.17	101.44	11.lm_ll_17537	<lmxll>	ll	ll	lm	ll	lm	lm	ll	ll	lm	lm	lm	ll	lm	ll	ll	lm	lm	lm	ll	ll	ll	ll	lm	lm	ll	ll	ll	lm	lm	ll	lm	lm	ll	ll	lm	ll	ll	lm	ll	lm	lm	lm	lm	ll
2	60.77	141.17	101.95	11.lm_ll_17334	<lmxll>	ll	ll	lm	ll	lm	lm	ll	ll	lm	lm	lm	--	lm	ll	ll	lm	lm	lm	ll	ll	ll	ll	lm	lm	ll	ll	ll	lm	lm	ll	lm	lm	ll	ll	lm	ll	ll	lm	ll	lm	lm	lm	lm	ll
2	60.77	141.17	101.95	11.lm_ll_6755	<lmxll>	ll	ll	lm	ll	lm	lm	ll	ll	lm	lm	lm	ll	lm	ll	ll	lm	lm	lm	ll	ll	ll	ll	lm	lm	ll	ll	ll	lm	lm	ll	lm	lm	ll	ll	lm	ll	ll	lm	ll	lm	lm	lm	lm	ll
2	60.77	141.17	101.95	11.lm_ll_3402	<lmxll>	ll	ll	lm	ll	lm	lm	ll	ll	lm	lm	lm	ll	lm	ll	ll	lm	lm	lm	ll	ll	ll	--	lm	lm	ll	ll	ll	lm	lm	ll	lm	lm	ll	ll	lm	ll	ll	lm	ll	lm	lm	lm	lm	ll
2	60.77	141.17	101.95	11.lm_ll_9198	<lmxll>	ll	ll	lm	ll	lm	lm	ll	ll	lm	lm	lm	ll	lm	ll	ll	lm	lm	lm	ll	ll	ll	ll	lm	lm	ll	ll	ll	lm	lm	ll	lm	lm	ll	ll	lm	ll	ll	lm	ll	lm	lm	lm	lm	ll
2	60.77	141.17	101.95	11.lm_ll_6158	<lmxll>	ll	ll	lm	ll	lm	lm	ll	ll	lm	lm	lm	ll	lm	ll	ll	lm	lm	lm	ll	ll	ll	ll	lm	lm	ll	ll	ll	lm	lm	ll	lm	lm	ll	ll	lm	ll	ll	lm	ll	lm	lm	lm	lm	ll
2	60.77	141.17	102.46	11.lm_ll_14048	<lmxll>	ll	ll	lm	ll	lm	lm	ll	ll	lm	lm	lm	ll	lm	ll	ll	lm	lm	lm	ll	ll	ll	ll	lm	lm	ll	ll	ll	lm	lm	ll	lm	lm	ll	ll	lm	ll	ll	lm	ll	lm	lm	lm	lm	ll
2	60.77	141.17	102.46	11.lm_ll_13231	<lmxll>	ll	ll	lm	ll	lm	lm	ll	ll	lm	lm	lm	ll	lm	ll	ll	lm	lm	lm	ll	ll	ll	ll	lm	lm	ll	ll	ll	lm	lm	ll	lm	lm	ll	ll	lm	ll	ll	lm	ll	lm	lm	lm	lm	ll
2	60.77	141.17	102.46	11.lm_ll_17063	<lmxll>	ll	ll	lm	ll	lm	lm	ll	ll	lm	lm	lm	ll	lm	ll	ll	lm	lm	lm	ll	ll	ll	ll	lm	lm	ll	ll	ll	lm	lm	ll	lm	lm	ll	ll	lm	ll	ll	lm	ll	lm	lm	lm	lm	ll
2	60.77	141.17	102.46	11.lm_ll_9393	<lmxll>	ll	ll	lm	ll	lm	lm	ll	ll	lm	lm	lm	ll	lm	ll	ll	lm	lm	lm	ll	ll	ll	ll	lm	lm	ll	ll	ll	lm	lm	ll	lm	lm	ll	ll	lm	ll	ll	lm	ll	lm	lm	lm	lm	ll
2	60.77	141.17	102.46	11.nn_np_31531	<nnxnp>	np	np	nn	nn	np	np	np	nn	nn	np	nn	nn	np	np	np	np	np	nn	nn	np	nn	np	np	np	np	np	np	np	--	nn	np	nn	nn	np	np	nn	nn	np	nn	np	np	nn	nn	nn
2	60.77	143.24	103.99	103.lm_ll_18218	<lmxll>	ll	lm	ll	lm	ll	ll	lm	lm	ll	ll	ll	lm	ll	lm	lm	ll	--	ll	lm	lm	lm	lm	ll	ll	lm	lm	lm	--	ll	lm	ll	ll	lm	lm	ll	lm	lm	ll	lm	ll	ll	ll	ll	lm
2	60.77	143.24	103.99	103.lm_ll_6678	<lmxll>	lm	lm	ll	lm	ll	ll	lm	lm	--	ll	ll	lm	ll	lm	lm	ll	ll	ll	lm	lm	lm	lm	ll	ll	lm	lm	lm	ll	ll	lm	ll	ll	lm	lm	ll	lm	lm	ll	lm	ll	ll	ll	ll	lm
2	60.77	143.24	103.99	11.lm_ll_22558	<lmxll>	ll	ll	lm	ll	lm	lm	ll	ll	lm	lm	lm	--	lm	ll	ll	lm	lm	lm	ll	ll	ll	ll	lm	lm	ll	ll	ll	lm	lm	ll	lm	lm	ll	ll	lm	ll	ll	lm	ll	lm	lm	lm	lm	ll
2	60.77	143.24	103.99	11.lm_ll_15833	<lmxll>	ll	ll	lm	ll	lm	lm	ll	ll	lm	lm	lm	ll	lm	ll	ll	lm	lm	lm	ll	ll	ll	ll	lm	lm	ll	--	ll	lm	lm	ll	lm	lm	ll	ll	lm	ll	--	lm	ll	lm	lm	lm	lm	ll
2	60.77	143.24	103.99	11.lm_ll_21424	<lmxll>	ll	ll	lm	ll	lm	lm	ll	ll	lm	lm	lm	ll	lm	ll	ll	lm	lm	lm	ll	ll	--	ll	lm	lm	ll	ll	ll	lm	lm	ll	lm	lm	ll	ll	lm	ll	ll	lm	ll	lm	lm	lm	lm	ll
2	60.77	143.24	103.99	11.lm_ll_13842	<lmxll>	ll	ll	lm	ll	lm	lm	ll	ll	lm	lm	lm	ll	lm	ll	ll	lm	lm	lm	ll	ll	ll	ll	lm	lm	ll	ll	ll	lm	lm	ll	lm	lm	ll	--	lm	ll	ll	lm	ll	lm	lm	lm	lm	ll
2	60.77	143.24	104.5	11.lm_ll_14651	<lmxll>	ll	ll	lm	ll	lm	lm	ll	ll	lm	lm	lm	ll	lm	ll	ll	lm	lm	lm	ll	ll	ll	ll	lm	lm	ll	ll	ll	lm	lm	ll	lm	lm	ll	ll	lm	ll	ll	lm	ll	lm	lm	lm	lm	ll
2	60.77	143.24	104.5	11.lm_ll_26635	<lmxll>	ll	ll	lm	ll	lm	lm	ll	ll	lm	lm	lm	ll	lm	ll	ll	lm	lm	lm	ll	ll	ll	ll	lm	lm	ll	ll	ll	lm	lm	ll	lm	lm	ll	ll	lm	ll	ll	lm	ll	lm	lm	lm	lm	ll
2	60.77	143.24	104.5	11.nn_np_13883	<nnxnp>	np	np	nn	nn	np	np	np	nn	--	nn	nn	nn	np	np	np	np	np	nn	nn	np	nn	np	np	np	np	np	np	np	np	nn	--	nn	nn	np	np	nn	nn	np	nn	np	np	nn	nn	nn
2	60.77	143.24	104.5	11.nn_np_32473	<nnxnp>	np	np	nn	nn	np	np	np	nn	nn	nn	nn	nn	np	np	np	np	np	nn	nn	np	nn	np	np	np	np	np	np	np	np	nn	np	nn	nn	nn	np	nn	nn	np	nn	np	np	nn	nn	nn
2	60.77	144.26	104.5	11.lm_ll_25592	<lmxll>	ll	ll	lm	ll	lm	lm	ll	ll	lm	lm	lm	ll	lm	ll	ll	lm	lm	lm	ll	ll	ll	ll	lm	lm	ll	ll	ll	ll	lm	ll	lm	lm	ll	ll	lm	ll	ll	lm	ll	lm	lm	lm	lm	ll
2	60.77	144.26	104.5	11.lm_ll_16074	<lmxll>	ll	ll	lm	ll	lm	lm	lm	ll	lm	lm	lm	ll	lm	ll	ll	lm	lm	lm	--	ll	ll	--	lm	lm	ll	ll	ll	lm	lm	ll	lm	lm	ll	ll	lm	ll	ll	lm	--	lm	lm	lm	lm	ll
2	60.77	144.26	104.5	11.nn_np_26891	<nnxnp>	np	np	nn	nn	np	np	np	nn	nn	nn	nn	np	np	np	np	np	np	nn	nn	np	nn	np	np	np	np	np	np	np	np	nn	np	nn	nn	np	np	nn	nn	np	nn	np	np	nn	nn	nn
2	60.77	144.26	104.5	11.nn_np_24228	<nnxnp>	np	np	nn	nn	np	np	np	nn	nn	nn	nn	np	np	np	np	np	np	nn	nn	np	nn	np	np	np	np	np	np	np	np	nn	np	nn	nn	np	np	nn	nn	np	nn	np	np	nn	nn	nn
2	60.77	144.26	106.04	11.hk_hk_1201	<hkxhk>	hk	hk	hk	hh	kk	kk	hk	hh	hk	hk	hk	hk	kk	hk	hk	kk	kk	hk	hh	hk	hh	hk	kk	kk	hk	hk	hk	kk	kk	hh	kk	hk	hh	hk	kk	hh	hh	kk	hh	kk	kk	hk	hk	hh
2	60.77	144.26	106.04	11.nn_np_23804	<nnxnp>	np	np	nn	nn	np	np	np	nn	nn	nn	nn	np	np	np	np	np	np	nn	nn	np	nn	np	np	np	np	np	np	np	--	nn	np	nn	nn	np	np	nn	nn	np	nn	np	np	nn	nn	nn
2	60.77	144.26	106.04	11.nn_np_33587	<nnxnp>	nn	np	nn	nn	np	np	np	nn	nn	nn	nn	np	np	nn	np	np	np	nn	nn	np	nn	np	np	np	np	np	np	np	np	nn	np	nn	nn	nn	np	nn	nn	np	nn	np	np	nn	nn	nn
2	60.77	144.26	106.04	11.nn_np_33974	<nnxnp>	np	np	nn	nn	np	np	--	nn	nn	nn	nn	np	np	np	np	np	np	nn	nn	np	nn	np	np	np	np	np	np	np	np	nn	np	nn	nn	np	np	nn	nn	np	nn	np	np	nn	nn	nn
2	60.77	144.26	107.58	11.nn_np_28727	<nnxnp>	np	np	nn	nn	np	np	np	nn	nn	nn	nn	np	np	np	np	np	np	nn	nn	np	nn	np	np	np	np	np	np	np	np	nn	np	nn	nn	np	np	nn	nn	np	nn	np	np	nn	nn	nn
2	60.77	144.26	107.58	11.nn_np_33384	<nnxnp>	np	np	nn	nn	np	np	np	nn	nn	nn	nn	np	np	np	np	np	np	nn	nn	np	nn	np	np	np	np	np	np	np	np	nn	np	nn	nn	np	np	nn	nn	np	nn	np	np	nn	nn	nn
2	60.77	144.26	107.58	11.nn_np_29275	<nnxnp>	np	np	nn	nn	np	np	np	nn	nn	nn	nn	np	np	np	np	np	nn	nn	nn	np	nn	np	np	np	np	np	np	np	np	nn	np	nn	nn	np	np	nn	nn	np	nn	np	np	nn	nn	nn
2	60.77	144.26	107.58	11.nn_np_31350	<nnxnp>	np	np	nn	nn	np	np	np	nn	nn	nn	nn	np	np	np	np	np	np	nn	nn	np	nn	np	np	np	np	np	np	np	np	nn	np	nn	nn	np	np	nn	nn	np	nn	np	np	nn	nn	nn
2	60.77	144.26	107.58	11.nn_np_33473	<nnxnp>	np	np	nn	nn	np	np	np	nn	nn	nn	nn	np	nn	np	np	np	np	nn	nn	np	nn	np	np	np	np	np	np	np	np	nn	np	nn	nn	np	np	nn	nn	np	nn	np	np	nn	nn	nn
2	60.77	144.26	107.58	11.nn_np_27317	<nnxnp>	np	np	nn	nn	np	np	np	nn	nn	nn	nn	--	np	np	np	np	np	nn	nn	np	nn	np	np	np	np	np	np	np	np	nn	np	nn	nn	np	np	nn	--	np	nn	np	np	nn	nn	nn
2	60.77	144.26	107.58	11.nn_np_33256	<nnxnp>	np	np	nn	nn	np	np	np	nn	nn	nn	nn	np	np	np	np	np	np	nn	nn	np	nn	np	np	np	np	np	np	np	np	nn	np	nn	nn	np	np	nn	nn	np	nn	np	np	nn	nn	nn
2	60.77	144.26	107.58	11.nn_np_22281	<nnxnp>	np	np	nn	nn	np	np	np	nn	nn	nn	nn	np	np	np	np	np	np	nn	nn	np	nn	np	--	np	np	np	np	np	np	nn	np	nn	nn	np	np	nn	nn	np	nn	np	np	nn	nn	nn
2	60.77	144.26	107.58	11.nn_np_28637	<nnxnp>	np	np	nn	nn	np	np	np	nn	nn	nn	nn	np	np	np	np	np	np	nn	nn	np	nn	np	np	np	np	np	np	np	np	nn	np	nn	nn	np	np	nn	nn	np	nn	np	np	nn	nn	nn
2	60.77	144.26	107.58	11.nn_np_11706	<nnxnp>	np	np	nn	nn	np	--	--	nn	nn	nn	nn	np	np	np	np	np	np	nn	nn	--	nn	np	--	np	np	np	np	np	np	nn	--	nn	nn	np	np	nn	nn	np	nn	np	np	nn	nn	nn
2	60.77	144.26	108.09	11.nn_np_17529	<nnxnp>	np	np	nn	nn	np	np	np	nn	nn	nn	nn	np	np	np	np	np	np	nn	nn	np	nn	np	np	np	np	np	np	np	np	nn	np	nn	nn	np	np	nn	nn	np	nn	np	np	nn	nn	nn
2	60.77	144.26	108.09	11.nn_np_23068	<nnxnp>	np	np	nn	nn	np	np	nn	nn	nn	nn	nn	np	np	np	np	np	np	nn	nn	np	nn	np	np	np	np	np	np	np	np	nn	np	nn	nn	np	np	nn	nn	np	nn	np	np	nn	nn	nn
2	60.77	144.26	108.09	11.nn_np_27886	<nnxnp>	np	np	nn	nn	np	np	np	nn	nn	nn	nn	np	np	np	np	np	np	nn	nn	np	nn	np	np	np	np	np	np	np	np	nn	np	nn	nn	np	np	nn	nn	np	nn	--	np	nn	nn	nn
2	60.77	144.26	108.09	11.nn_np_20783	<nnxnp>	np	np	nn	nn	np	np	np	nn	nn	nn	nn	np	np	np	--	np	np	nn	nn	np	nn	np	np	np	np	np	np	np	np	nn	np	nn	nn	np	np	nn	nn	np	nn	np	np	nn	nn	nn
2	60.77	144.26	108.09	11.hk_hk_9926	<hkxhk>	hk	hk	hk	kk	hh	hh	hk	--	hk	hk	hk	hk	hh	hk	hk	hh	hh	hk	kk	hk	kk	hk	hh	hh	hk	hk	hk	hh	hh	kk	hh	hk	kk	hk	hh	kk	--	hh	kk	hh	hh	hk	hk	kk
2	60.77	144.26	108.09	11.hk_hk_10324	<hkxhk>	hk	hk	hk	hh	kk	kk	hk	hh	hk	hk	hk	hk	--	hk	hk	kk	kk	hk	hh	hk	hh	hk	kk	kk	hk	hk	hk	kk	kk	hh	kk	hk	hh	hk	--	hh	hh	kk	hh	kk	kk	hk	hk	hh
2	60.77	144.26	108.59	11.nn_np_20411	<nnxnp>	np	np	nn	nn	np	np	np	nn	nn	nn	nn	np	np	np	np	np	np	nn	nn	np	nn	np	np	np	np	np	np	np	np	nn	np	nn	nn	np	np	nn	nn	np	nn	np	np	nn	nn	nn
2	60.77	144.26	108.59	11.nn_np_34218	<nnxnp>	np	np	nn	nn	np	np	np	nn	nn	nn	nn	np	np	np	np	np	np	nn	nn	np	nn	np	np	np	np	np	np	np	np	nn	np	nn	nn	np	np	nn	nn	np	nn	np	np	nn	nn	nn
2	60.77	144.26	108.59	11.nn_np_32211	<nnxnp>	np	np	nn	nn	np	np	np	nn	nn	nn	nn	np	np	np	np	np	np	nn	nn	np	nn	np	np	np	np	np	np	np	np	nn	np	nn	nn	np	np	nn	--	np	nn	np	np	nn	nn	--
2	60.77	144.26	108.59	118.nn_np_14077	<nnxnp>	np	np	nn	nn	np	np	np	nn	nn	nn	nn	np	np	np	np	np	np	nn	nn	np	--	np	np	np	np	np	np	np	np	nn	np	nn	nn	np	np	nn	nn	np	nn	np	np	nn	nn	nn
2	60.77	144.26	108.59	11.nn_np_22148	<nnxnp>	np	np	nn	nn	np	np	np	nn	--	nn	nn	np	np	np	np	np	np	nn	nn	--	nn	np	np	np	--	np	np	np	np	--	np	nn	nn	np	np	nn	nn	np	nn	np	np	nn	nn	nn
2	60.77	144.26	108.59	11.nn_np_19082	<nnxnp>	np	np	nn	nn	np	np	np	nn	nn	nn	nn	np	np	np	np	np	np	nn	nn	np	nn	np	np	np	np	np	np	np	np	nn	np	nn	nn	np	np	nn	nn	np	nn	np	np	nn	nn	nn
2	60.77	144.26	108.59	11.nn_np_22236	<nnxnp>	np	np	nn	nn	np	np	np	nn	nn	nn	nn	np	np	np	np	np	np	nn	nn	np	nn	np	np	np	np	np	np	np	np	nn	np	nn	nn	np	np	nn	nn	np	nn	np	np	nn	nn	nn
2	60.77	144.26	108.59	11.hk_hk_2342	<hkxhk>	hk	hk	hk	kk	hh	hh	hk	kk	hk	hk	hk	hh	hh	hk	hk	hh	hh	hk	kk	hk	kk	hk	hh	hh	hk	hk	hk	hh	hh	kk	hh	hk	hk	hk	hh	kk	kk	hh	kk	hh	hh	hk	hk	kk
2	60.77	144.26	108.59	11.nn_np_29285	<nnxnp>	np	np	nn	nn	np	np	np	nn	nn	nn	nn	np	np	np	np	np	np	nn	nn	np	nn	np	np	np	np	np	np	np	np	nn	np	--	nn	np	np	nn	nn	np	nn	np	np	nn	nn	nn
2	60.77	144.26	108.59	11.nn_np_20441	<nnxnp>	np	np	nn	nn	np	np	np	nn	nn	nn	nn	np	np	np	np	np	np	nn	nn	np	nn	np	np	np	np	np	np	np	np	nn	np	nn	nn	np	np	nn	nn	np	nn	np	--	nn	nn	nn
2	60.77	144.26	108.59	118.lm_ll_16137	<lmxll>	ll	ll	lm	ll	lm	lm	ll	--	lm	lm	--	ll	lm	ll	ll	lm	lm	lm	ll	ll	--	ll	lm	lm	ll	ll	ll	lm	lm	ll	lm	lm	--	ll	lm	ll	ll	lm	ll	lm	lm	lm	lm	ll
2	60.77	144.26	108.59	11.hk_hk_11107	<hkxhk>	hk	hk	hk	kk	hh	hh	hk	kk	hk	hk	hk	hk	hh	hk	hk	hh	hh	hk	kk	hk	kk	hk	hh	hh	hk	hk	hk	hh	hh	kk	hh	hk	kk	hk	hh	kk	kk	hh	kk	hh	hh	hk	hk	kk
2	60.77	145.28	108.59	11.lm_ll_18682	<lmxll>	ll	--	lm	ll	lm	lm	ll	ll	lm	lm	lm	ll	lm	--	ll	lm	lm	lm	ll	ll	ll	ll	lm	lm	ll	ll	ll	lm	lm	ll	lm	lm	--	ll	lm	ll	--	lm	ll	lm	lm	lm	lm	ll
2	60.77	145.28	108.59	11.lm_ll_9469	<lmxll>	ll	ll	lm	ll	lm	lm	ll	ll	lm	lm	lm	ll	lm	ll	ll	lm	lm	lm	ll	ll	ll	ll	lm	lm	ll	ll	ll	lm	lm	ll	lm	lm	--	ll	lm	ll	ll	--	ll	lm	lm	lm	lm	ll
2	60.77	145.28	108.59	11.hk_hk_11629	<hkxhk>	hk	hk	hk	kk	hh	hh	hk	kk	hk	hk	hk	hk	hh	hk	hk	hh	hh	hk	kk	hk	--	hk	hh	hh	hk	hk	hk	hh	hh	kk	hh	hk	kk	hk	hh	kk	kk	hh	kk	hh	hh	hk	hk	kk
2	61.8	145.28	108.59	11.nn_np_12109	<nnxnp>	np	np	nn	nn	np	np	np	nn	nn	nn	nn	np	np	np	np	np	np	nn	nn	np	nn	np	np	np	np	np	np	np	np	nn	np	nn	nn	np	np	nn	nn	np	nn	np	np	nn	--	nn
2	61.8	145.28	108.59	11.lm_ll_9269	<lmxll>	ll	ll	lm	ll	lm	lm	ll	ll	lm	lm	lm	ll	lm	ll	ll	lm	lm	lm	ll	ll	ll	lm	lm	lm	ll	ll	ll	lm	lm	ll	lm	lm	--	ll	lm	ll	ll	lm	ll	lm	lm	lm	lm	ll
2	61.8	145.28	108.59	11.nn_np_23119	<nnxnp>	np	np	nn	nn	np	np	np	nn	nn	nn	nn	np	np	np	np	np	np	nn	nn	np	nn	np	np	np	np	np	np	np	np	nn	np	nn	nn	np	np	nn	nn	np	nn	np	np	nn	nn	nn
2	61.8	145.28	108.59	11.lm_ll_7408	<lmxll>	ll	ll	lm	ll	lm	lm	ll	ll	lm	lm	lm	ll	lm	ll	ll	lm	lm	lm	ll	ll	ll	ll	lm	lm	ll	ll	ll	lm	lm	ll	lm	lm	--	ll	lm	ll	ll	lm	ll	lm	lm	lm	lm	ll
2	61.8	145.28	108.59	11.lm_ll_11727	<lmxll>	ll	ll	lm	ll	lm	lm	ll	ll	lm	lm	lm	ll	lm	ll	ll	lm	lm	lm	ll	ll	ll	ll	--	lm	ll	ll	ll	lm	lm	ll	lm	lm	--	ll	lm	ll	ll	lm	ll	lm	lm	lm	lm	ll
2	61.8	145.28	108.59	11.lm_ll_7591	<lmxll>	ll	ll	lm	ll	lm	lm	ll	ll	lm	lm	lm	ll	lm	ll	ll	lm	lm	lm	ll	ll	ll	ll	lm	lm	ll	ll	ll	lm	lm	ll	lm	lm	--	ll	lm	ll	ll	lm	ll	lm	lm	lm	lm	ll
2	61.8	145.28	109.1	103.lm_ll_16248	<lmxll>	lm	lm	ll	lm	ll	ll	lm	lm	ll	ll	ll	lm	ll	lm	lm	--	ll	ll	lm	lm	lm	lm	ll	ll	lm	lm	lm	ll	ll	lm	ll	ll	ll	lm	ll	lm	lm	ll	lm	ll	ll	ll	ll	lm
2	61.8	145.28	109.1	103.lm_ll_19187	<lmxll>	lm	lm	ll	lm	ll	ll	lm	lm	ll	ll	ll	lm	ll	lm	lm	ll	ll	ll	lm	--	lm	lm	ll	ll	lm	lm	lm	ll	ll	lm	ll	ll	ll	lm	ll	lm	lm	ll	lm	ll	ll	ll	ll	lm
2	61.8	145.28	109.1	11.lm_ll_20587	<lmxll>	ll	ll	lm	ll	lm	lm	ll	ll	lm	lm	lm	ll	lm	ll	ll	lm	lm	lm	ll	ll	--	ll	lm	lm	ll	ll	ll	lm	lm	ll	lm	lm	lm	ll	lm	ll	ll	lm	ll	lm	ll	lm	lm	ll
2	61.8	145.28	109.61	11.lm_ll_10841	<lmxll>	ll	ll	lm	ll	lm	lm	ll	ll	lm	lm	lm	ll	lm	ll	ll	lm	lm	ll	ll	ll	--	ll	lm	--	ll	ll	ll	lm	lm	ll	lm	lm	lm	ll	lm	ll	ll	lm	ll	lm	lm	lm	lm	ll
2	61.8	145.28	109.61	11.lm_ll_21525	<lmxll>	ll	ll	lm	ll	lm	lm	ll	ll	lm	lm	lm	ll	lm	ll	ll	lm	lm	lm	ll	ll	ll	ll	lm	lm	ll	ll	ll	lm	lm	ll	--	lm	lm	ll	lm	ll	ll	lm	ll	lm	lm	lm	lm	ll
2	61.8	145.28	109.61	105.nn_np_19319	<nnxnp>	nn	nn	np	np	nn	nn	nn	np	np	np	np	nn	nn	nn	nn	nn	nn	np	np	nn	np	nn	nn	nn	nn	nn	nn	nn	nn	np	nn	np	np	nn	nn	np	np	nn	np	nn	nn	np	np	np
2	61.8	145.28	109.61	11.nn_np_28558	<nnxnp>	np	np	nn	nn	np	np	np	nn	nn	nn	nn	np	np	np	np	np	np	nn	nn	np	nn	np	np	np	np	np	np	np	np	nn	np	nn	nn	np	np	nn	nn	np	nn	np	np	nn	nn	nn
2	61.8	145.28	109.61	103.lm_ll_14997	<lmxll>	lm	lm	ll	lm	ll	ll	lm	lm	ll	ll	ll	lm	ll	lm	lm	ll	ll	ll	lm	lm	lm	lm	ll	ll	lm	lm	lm	ll	ll	lm	ll	ll	ll	lm	ll	lm	lm	ll	lm	ll	ll	ll	ll	lm
2	61.8	145.28	110.12	11.lm_ll_19206	<lmxll>	ll	ll	lm	ll	lm	lm	ll	--	lm	lm	lm	ll	lm	ll	ll	lm	lm	lm	ll	ll	ll	ll	lm	lm	ll	ll	ll	lm	lm	ll	lm	lm	lm	ll	lm	--	ll	lm	ll	lm	lm	lm	lm	ll
2	61.8	145.28	110.12	103.lm_ll_19470	<lmxll>	lm	lm	ll	lm	ll	ll	lm	lm	ll	ll	ll	lm	ll	lm	lm	ll	ll	ll	lm	lm	lm	lm	ll	ll	lm	lm	lm	ll	ll	lm	ll	ll	ll	lm	ll	lm	lm	ll	lm	ll	ll	ll	ll	lm
2	61.8	145.28	110.62	103.lm_ll_24389	<lmxll>	lm	lm	ll	lm	ll	ll	lm	lm	ll	ll	ll	lm	ll	lm	lm	ll	ll	ll	lm	lm	lm	lm	ll	ll	lm	lm	lm	ll	--	lm	ll	ll	ll	lm	ll	lm	lm	--	lm	ll	ll	ll	ll	lm
2	61.8	145.28	110.62	11.lm_ll_23412	<lmxll>	ll	ll	lm	ll	lm	lm	ll	ll	lm	lm	lm	ll	lm	ll	ll	lm	lm	lm	ll	ll	ll	ll	lm	lm	ll	ll	ll	lm	lm	ll	lm	lm	lm	ll	lm	ll	ll	lm	ll	lm	lm	lm	lm	ll
2	61.8	145.28	110.62	11.lm_ll_7739	<lmxll>	ll	ll	lm	ll	lm	lm	ll	ll	lm	lm	lm	ll	lm	ll	ll	lm	lm	lm	ll	ll	ll	ll	lm	lm	ll	ll	ll	lm	lm	ll	lm	lm	lm	ll	lm	ll	ll	lm	ll	lm	lm	lm	lm	ll
2	61.8	145.28	110.62	103.lm_ll_11975	<lmxll>	lm	lm	ll	lm	ll	ll	lm	lm	ll	ll	ll	lm	ll	lm	lm	ll	ll	ll	lm	lm	lm	lm	ll	--	lm	lm	lm	ll	ll	lm	ll	ll	ll	lm	ll	lm	lm	ll	lm	ll	ll	ll	ll	lm
2	61.8	145.28	110.62	103.lm_ll_23617	<lmxll>	lm	lm	ll	lm	ll	ll	lm	lm	ll	ll	ll	lm	ll	lm	lm	ll	ll	ll	lm	lm	lm	lm	ll	ll	lm	lm	lm	ll	ll	lm	ll	ll	--	lm	ll	lm	lm	ll	lm	ll	ll	ll	ll	lm
2	61.8	145.28	110.62	11.lm_ll_19257	<lmxll>	ll	ll	lm	ll	lm	lm	ll	ll	lm	lm	lm	ll	lm	ll	ll	lm	lm	lm	ll	ll	ll	ll	lm	lm	ll	ll	ll	lm	lm	ll	lm	lm	lm	ll	lm	ll	ll	lm	ll	lm	lm	lm	lm	ll
2	61.8	145.28	110.62	103.lm_ll_2607	<lmxll>	lm	lm	ll	lm	ll	ll	lm	lm	ll	ll	ll	lm	ll	lm	lm	ll	ll	--	lm	lm	lm	lm	ll	--	lm	lm	ll	ll	ll	lm	ll	ll	ll	lm	ll	lm	lm	ll	lm	ll	ll	ll	ll	lm
2	61.8	145.28	110.62	11.lm_ll_4891	<lmxll>	ll	ll	lm	ll	lm	lm	ll	ll	lm	lm	lm	ll	lm	ll	ll	lm	lm	lm	ll	ll	ll	ll	lm	lm	ll	ll	ll	lm	lm	ll	lm	lm	lm	ll	lm	ll	ll	lm	ll	lm	lm	lm	lm	ll
2	61.8	145.28	110.62	11.hk_hk_2622	<hkxhk>	hk	hk	hk	hh	kk	kk	hk	hh	hk	hk	hk	hk	kk	hk	hk	kk	kk	hk	hh	hk	hh	hk	kk	kk	hk	hk	hk	kk	kk	hh	kk	hk	kk	hk	kk	hh	hh	kk	hh	kk	kk	hk	hk	hh
2	61.8	147.34	111.13	11.lm_ll_4889	<lmxll>	ll	ll	lm	ll	lm	lm	ll	ll	lm	lm	lm	ll	lm	ll	ll	lm	lm	lm	ll	ll	ll	ll	lm	lm	ll	ll	ll	lm	lm	ll	lm	lm	lm	--	lm	ll	ll	lm	ll	lm	lm	lm	lm	ll
2	61.8	147.34	111.13	103.lm_ll_10884	<lmxll>	lm	lm	ll	lm	ll	ll	lm	lm	ll	ll	ll	lm	ll	lm	lm	ll	ll	ll	lm	lm	lm	lm	ll	ll	lm	lm	lm	ll	ll	lm	ll	ll	ll	lm	ll	lm	lm	ll	lm	ll	--	ll	ll	lm
2	61.8	147.34	111.13	11.nn_np_16332	<nnxnp>	np	np	nn	nn	np	np	np	nn	nn	np	nn	np	np	np	np	np	np	nn	nn	np	nn	np	np	np	nn	np	np	np	np	nn	np	nn	nn	np	np	nn	nn	np	nn	np	np	nn	nn	nn
2	61.8	147.34	111.64	11.nn_np_28006	<nnxnp>	np	np	nn	nn	np	np	np	nn	nn	np	nn	np	np	np	np	np	np	nn	nn	np	nn	np	np	np	np	np	np	np	np	nn	np	nn	nn	np	np	nn	nn	np	nn	np	np	nn	nn	nn
2	61.8	147.34	111.64	103.lm_ll_25052	<lmxll>	lm	lm	ll	lm	ll	ll	lm	lm	ll	ll	ll	lm	ll	lm	lm	ll	ll	ll	lm	lm	lm	lm	ll	ll	lm	lm	ll	ll	ll	lm	ll	ll	--	lm	ll	lm	lm	ll	lm	ll	ll	ll	ll	lm
2	62.82	147.34	111.64	11.nn_np_30174	<nnxnp>	np	np	nn	nn	np	np	np	nn	nn	np	nn	np	np	np	np	np	np	nn	nn	np	nn	np	np	np	np	np	np	np	np	nn	np	nn	nn	np	np	nn	nn	np	nn	np	np	nn	nn	nn
2	62.82	147.34	111.64	11.nn_np_20055	<nnxnp>	np	np	nn	nn	np	np	np	nn	nn	np	nn	np	np	np	np	np	np	nn	nn	np	nn	np	np	np	np	np	np	np	np	nn	np	nn	nn	np	np	nn	nn	np	nn	np	np	nn	nn	nn
2	62.82	147.34	111.64	11.nn_np_12656	<nnxnp>	np	np	nn	nn	np	np	np	nn	nn	np	nn	np	np	np	np	np	--	nn	nn	np	nn	np	np	np	np	np	np	np	np	nn	np	nn	nn	np	np	nn	nn	np	nn	np	np	nn	nn	nn
2	62.82	147.34	111.64	11.nn_np_7227	<nnxnp>	np	np	nn	nn	nn	np	np	nn	nn	np	nn	np	np	np	np	np	np	nn	--	np	nn	np	np	np	np	np	np	np	np	nn	np	nn	nn	np	np	nn	nn	np	nn	np	np	nn	nn	nn
2	62.82	147.34	111.64	11.nn_np_33929	<nnxnp>	np	np	nn	nn	np	np	np	nn	nn	np	--	np	np	np	np	np	np	nn	nn	np	nn	np	np	np	np	np	np	np	np	nn	np	nn	nn	np	np	nn	nn	np	nn	np	np	nn	nn	nn
2	62.82	147.34	111.64	11.nn_np_28568	<nnxnp>	np	np	nn	nn	np	np	np	nn	nn	np	nn	np	np	np	np	np	np	nn	nn	np	nn	np	np	np	np	np	np	np	np	nn	np	nn	nn	np	np	nn	nn	np	nn	np	np	nn	nn	nn
2	62.82	147.34	111.64	11.nn_np_18215	<nnxnp>	np	np	nn	nn	np	np	np	nn	nn	np	nn	np	np	np	np	np	np	nn	nn	np	nn	np	np	np	np	np	np	np	np	nn	np	nn	nn	np	np	nn	nn	np	nn	np	np	nn	nn	nn
2	62.82	147.34	111.64	11.nn_np_28913	<nnxnp>	np	np	nn	nn	np	np	np	nn	nn	np	nn	np	np	np	np	np	np	nn	nn	np	nn	np	np	np	np	np	np	np	np	nn	np	nn	nn	np	np	nn	nn	np	nn	np	np	nn	nn	nn
2	62.82	147.34	111.64	11.nn_np_11867	<nnxnp>	np	np	nn	nn	np	np	np	nn	nn	np	nn	np	np	np	np	np	np	nn	nn	np	nn	np	np	np	np	np	np	np	np	nn	np	nn	nn	np	np	nn	nn	np	nn	np	np	nn	nn	--
2	62.82	147.34	111.64	11.nn_np_19217	<nnxnp>	np	np	nn	nn	np	np	np	nn	nn	np	nn	np	np	np	np	np	np	nn	nn	np	nn	np	np	np	np	--	np	np	np	nn	np	nn	nn	np	np	nn	nn	np	nn	np	np	nn	nn	nn
2	62.82	147.34	111.64	11.nn_np_22495	<nnxnp>	np	np	nn	nn	np	np	np	nn	nn	np	nn	np	np	np	np	np	np	nn	nn	np	nn	np	np	np	np	np	np	np	np	nn	np	nn	nn	np	np	nn	nn	np	nn	np	np	nn	nn	nn
2	62.82	147.34	111.64	11.lm_ll_5879	<lmxll>	--	--	lm	ll	lm	lm	ll	ll	lm	lm	lm	ll	lm	ll	--	lm	lm	lm	ll	ll	ll	ll	lm	lm	ll	ll	--	lm	lm	ll	lm	lm	lm	ll	lm	ll	ll	lm	ll	lm	lm	lm	lm	ll
2	62.82	147.34	111.64	103.lm_ll_20504	<lmxll>	lm	--	ll	lm	ll	ll	lm	lm	ll	ll	ll	lm	ll	lm	lm	ll	ll	ll	lm	--	ll	lm	ll	ll	lm	lm	lm	ll	ll	lm	ll	ll	ll	lm	ll	lm	lm	ll	lm	ll	ll	ll	ll	lm
2	62.82	147.34	111.64	103.lm_ll_14789	<lmxll>	lm	lm	ll	lm	ll	ll	lm	lm	ll	ll	ll	lm	ll	lm	lm	ll	ll	ll	lm	lm	lm	lm	ll	ll	lm	lm	lm	ll	ll	lm	ll	ll	ll	lm	ll	lm	lm	ll	lm	ll	ll	--	ll	lm
[truncated: 22,445 more rows]
[truncated: 55 more columns]
