# Supplementary material for: Genome survey, high-resolution genetic linkage map construction, growth-related quantitative trait locus (QTL) identification and gene location in Scylla paramamosain
Source: Sci Rep. 2019 Feb 27;9:2910. doi: 10.1038/s41598-019-39070-z (PMC6393678; doi:10.1038/s41598-019-39070-z)
Supplement: Supplementary file 4 — Dataset 4 [file 41598_2019_39070_MOESM4_ESM.xlsx]

## Sheet: sheet1
Trait	Group	Position	Locus	LOD	Exp%
1DFLS	Lg6	8.15	10.lm_ll_10112	3.07	13.7
1DFLS	Lg6	7.64	10.lm_ll_16021	3.04	13.2
1DFLS	Lg6	9.16	10.lm_ll_544	3.44	14.8
1DFLS	Lg2	142.4	11.hk_hk_4736	3.2	13.8
1DFLS	Lg6	7.13	11.lm_ll_11086	3.04	13.3
1DFLS	Lg6	6.63	11.lm_ll_13342	3.13	14.1
1DFLS	Lg6	10.18	11.lm_ll_15094	3.2	13.8
1DFLS	Lg28	29.73	11.lm_ll_1866	3.14	13.6
1DFLS	Lg6	6.63	11.lm_ll_25586	3.13	14.1
1DFLS	Lg28	29.22	11.lm_ll_25910	3.29	14.3
1DFLS	Lg6	7.64	11.lm_ll_3403	3.07	13.4
1DFLS	Lg6	4.59	11.lm_ll_6987	3.17	13.7
1DFLS	Lg6	8.15	11.lm_ll_9243	3.03	13.6
1DFLS	Lg6	2.55	11.nn_np_10604	3.16	14.2
1DFLS	Lg6	4.08	11.nn_np_10640	3.17	13.8
1DFLS	Lg6	8.66	11.nn_np_14135	3.09	13.5
1DFLS	Lg6	2.05	11.nn_np_15926	3.15	14.3
1DFLS	Lg6	9.16	11.nn_np_15930	3.36	14.5
1DFLS	Lg6	10.18	11.nn_np_17689	3.22	14
1DFLS	Lg6	6.12	11.nn_np_20961	3.05	13.3
1DFLS	Lg2	142.4	11.nn_np_23003	3.19	13.8
1DFLS	Lg6	5.1	11.nn_np_25429	3.13	13.6
1DFLS	Lg6	3.06	11.nn_np_25449	3.16	14
1DFLS	Lg6	2.55	11.nn_np_28062	3.16	14.2
1DFLS	Lg6	4.08	11.nn_np_30145	3.17	13.8
1DFLS	Lg28	29.22	11.nn_np_8199	3.28	14.2
1DFLS	Lg28	29.73	11.nn_np_9182	3.14	13.6
1DFLS	Lg6	10.69	118.lm_ll_15436	3.13	13.7
1DFLS	Lg6	5.1	118.lm_ll_15578	3.13	13.6
1DFLS	Lg6	4.59	118.lm_ll_4126	3.17	13.7
1DFLS	Lg6	9.67	118.nn_np_30927	3.62	15.5
1DFLS	Lg6	9.67	26.lm_ll_24179	3.63	15.6
1PML	Lg25	3.08	10.lm_ll_11686	4.61	19.3
1PML	Lg25	20.57	10.lm_ll_12123	3.01	13.1
1PML	Lg25	19.54	10.lm_ll_12448	3.03	13.1
1PML	Lg25	6.15	10.lm_ll_14925	4.44	18.7
1PML	Lg25	0	10.lm_ll_21546	4.14	17.7
1PML	Lg25	1.02	10.lm_ll_22440	4.21	17.8
1PML	Lg25	7.68	10.lm_ll_3588	4.27	18.5
1PML	Lg25	17.5	102.nn_np_12774	3.08	14.4
1PML	Lg25	3.59	102.nn_np_16469	4.22	17.9
1PML	Lg25	0.51	102.nn_np_16993	4.27	18.4
1PML	Lg25	18.01	102.nn_np_28653	3.07	14.1
1PML	Lg25	0.51	102.nn_np_28744	4.27	18.4
1PML	Lg25	13.93	102.nn_np_9883	4.36	20.3
1PML	Lg11	53.93	105.nn_np_34985	5.42	51.2
1PML	Lg25	7.18	11.hk_hk_10981	4.26	18
1PML	Lg14	44.92	11.hk_hk_11304	9.94	41.1
1PML	Lg25	10.81	11.hk_hk_7226	4.23	17.9
1PML	Lg16	7.13	11.hk_hk_9190	3.12	13.5
1PML	Lg25	21.07	11.lm_ll_13597	3.01	13.1
1PML	Lg25	3.59	11.lm_ll_15944	4.21	17.8
1PML	Lg25	7.68	11.lm_ll_18977	4.55	19.5
1PML	Lg25	10.81	11.lm_ll_26484	4.09	17.3
1PML	Lg25	7.18	11.nn_np_11886	4.45	18.7
1PML	Lg25	16.48	11.nn_np_21942	3.11	15.1
1PML	Lg25	17.5	11.nn_np_23463	3.08	14.4
1PML	Lg25	16.48	11.nn_np_25335	3.11	15.1
1PML	Lg25	18.01	11.nn_np_25632	3.07	14.1
1PML	Lg25	20.57	11.nn_np_26058	3.01	13.1
1PML	Lg25	21.07	11.nn_np_6913	3.01	13.1
1PML	Lg25	4.09	118.lm_ll_6656	4.59	19.3
1PML	Lg25	6.15	33.nn_np_23749	4.44	18.7
2PML	Lg13	81.77	10.lm_ll_12093	3.98	16.9
2PML	Lg2	146.97	10.nn_np_12909	3.53	15.2
2PML	Lg2	146.46	10.nn_np_22150	3.53	15.3
2PML	Lg2	145.44	10.nn_np_23471	3.29	14.2
2PML	Lg2	142.9	10.nn_np_25097	3.63	15.9
2PML	Lg2	143.41	10.nn_np_29238	3.52	15.1
2PML	Lg2	144.43	10.nn_np_30421	3.09	13.4
2PML	Lg2	142.9	10.nn_np_32015	3.63	15.9
2PML	Lg2	146.97	103.lm_ll_13704	3.53	15.2
2PML	Lg2	140.36	103.lm_ll_14448	4.25	18.3
2PML	Lg2	143.92	103.lm_ll_22778	3.15	13.7
2PML	Lg28	30.24	104.lm_ll_14614	3.03	13.2
2PML	Lg28	35.43	104.lm_ll_16272	3.23	14
2PML	Lg13	80.24	105.nn_np_13833	3.9	16.6
2PML	Lg28	35.93	105.nn_np_21607	3.23	14.2
2PML	Lg28	38.52	105.nn_np_22581	3.11	14.7
2PML	Lg13	77.17	105.nn_np_25212	3.85	16.9
2PML	Lg13	80.75	105.nn_np_25643	4	17
2PML	Lg13	79.74	105.nn_np_30823	3.99	17
2PML	Lg28	39.03	105.nn_np_32162	3.06	14.7
2PML	Lg28	35.43	105.nn_np_8768	3.24	14
2PML	Lg2	144.43	11.hk_hk_4448	3.42	14.7
2PML	Lg2	142.4	11.hk_hk_4736	3.23	14.1
2PML	Lg35	25.69	11.hk_hk_9212	4	23.3
2PML	Lg2	141.89	11.lm_ll_10414	3.59	15.4
2PML	Lg2	143.41	11.lm_ll_10828	3.51	15.1
2PML	Lg13	80.75	11.lm_ll_12464	4	17
2PML	Lg28	34.92	11.lm_ll_13442	3.07	13.3
2PML	Lg2	145.95	11.lm_ll_14203	3.34	14.7
2PML	Lg2	144.94	11.lm_ll_14479	3.08	13.4
2PML	Lg2	127.42	11.lm_ll_14618	3.09	13.8
2PML	Lg28	33.9	11.lm_ll_16406	3.18	13.9
2PML	Lg2	145.44	11.lm_ll_17539	3.3	14.2
2PML	Lg28	34.41	11.lm_ll_18081	3.24	14.1
2PML	Lg28	29.73	11.lm_ll_1866	3.07	13.3
2PML	Lg13	79.74	11.lm_ll_18833	3.99	17
2PML	Lg28	34.92	11.lm_ll_19119	3.3	14.2
2PML	Lg13	79.23	11.lm_ll_1915	3.98	17
2PML	Lg2	145.95	11.lm_ll_20823	3.33	14.7
2PML	Lg2	138.83	11.lm_ll_23050	3.83	18
2PML	Lg2	112.66	11.lm_ll_25444	3.29	17.9
2PML	Lg2	146.46	11.lm_ll_3081	3.53	15.3
2PML	Lg2	139.34	11.lm_ll_3737	4.23	19.3
2PML	Lg2	138.83	11.lm_ll_9224	3.83	18
2PML	Lg28	34.41	11.lm_ll_9329	3.29	14.2
2PML	Lg2	141.89	11.nn_np_16325	3.58	15.4
2PML	Lg2	144.94	11.nn_np_19553	3.08	13.3
2PML	Lg2	143.92	11.nn_np_20332	3.13	13.6
2PML	Lg28	30.24	11.nn_np_21575	3.03	13.1
2PML	Lg13	75.13	11.nn_np_22987	4.24	18.4
2PML	Lg2	142.4	11.nn_np_23003	3.62	15.6
2PML	Lg2	140.36	11.nn_np_26420	4.26	18.3
2PML	Lg28	29.73	11.nn_np_9182	3.07	13.3
2PML	Lg2	141.38	118.lm_ll_9385	3.7	16.2
2PML	Lg28	38.52	118.nn_np_9725	3.12	14.7
3PML	Lg5	8.63	102.lm_ll_11439	3.5	15.2
3PML	Lg5	11.17	102.lm_ll_19179	3.4	16.5
3PML	Lg12	68.83	104.lm_ll_14520	3.67	16
3PML	Lg5	17.3	105.lm_ll_10545	3.75	18
3PML	Lg5	9.14	105.lm_ll_10872	3.81	17
3PML	Lg5	12.19	105.lm_ll_11532	3.11	14
3PML	Lg5	9.14	105.lm_ll_14862	3.87	17.2
3PML	Lg12	70.86	105.lm_ll_15326	3.7	15.8
3PML	Lg5	11.17	105.lm_ll_19540	3.07	14.6
3PML	Lg5	15.76	105.lm_ll_21946	4.17	18
3PML	Lg5	15.76	105.lm_ll_2514	4.22	18
3PML	Lg5	8.63	105.lm_ll_3954	3.92	17.2
3PML	Lg12	72.38	105.nn_np_1987	3.48	15.8
3PML	Lg12	70.35	105.nn_np_26699	3.21	13.9
3PML	Lg12	72.38	105.nn_np_29748	3.51	15.9
3PML	Lg12	74.42	105.nn_np_34499	3.03	13.2
3PML	Lg12	73.4	105.nn_np_9668	3.12	13.6
3PML	Lg5	15.25	11.hk_hk_12047	3.57	15.4
3PML	Lg5	14.74	11.hk_hk_2435	3.56	15.3
3PML	Lg5	14.23	11.hk_hk_6493	3.53	15.1
3PML	Lg12	69.84	11.hk_hk_8602	3.7	15.8
3PML	Lg14	44.41	11.hk_hk_8911	3.45	17.4
3PML	Lg12	71.37	11.lm_ll_10656	3.82	16.3
3PML	Lg5	7.11	11.lm_ll_10972	3.53	15.1
3PML	Lg12	71.87	11.lm_ll_11136	3.15	13.7
3PML	Lg12	72.89	11.lm_ll_19519	3.41	14.7
3PML	Lg5	7.62	11.lm_ll_21280	3.79	16.2
3PML	Lg12	70.86	11.lm_ll_2212	3.7	15.8
3PML	Lg12	69.34	11.lm_ll_25048	3.68	15.9
3PML	Lg12	70.35	11.lm_ll_26273	3.21	13.9
3PML	Lg12	72.89	11.lm_ll_6749	3.57	15.3
3PML	Lg12	64.21	11.lm_ll_9712	3.02	13.1
3PML	Lg5	13.73	11.nn_np_17635	3.28	14.3
3PML	Lg5	7.11	11.nn_np_20835	3.53	15.1
3PML	Lg5	7.62	11.nn_np_26024	3.77	16.1
3PML	Lg12	69.84	11.nn_np_30714	3.69	15.8
3PML	Lg12	71.37	11.nn_np_8275	3.7	15.8
3PML	Lg5	13.73	11.nn_np_9137	3.45	15
3PML	Lg12	68.83	118.lm_ll_10031	3.97	17.2
3PML	Lg12	69.34	118.lm_ll_13255	3.69	15.9
3PML	Lg12	67.81	118.lm_ll_15902	3.44	15.1
3PML	Lg12	74.42	118.lm_ll_17555	3.03	13.2
3PML	Lg12	68.32	118.lm_ll_5310	3.54	15.4
3PML	Lg5	14.74	118.nn_np_13379	3.53	15.2
3PML	Lg12	64.21	118.nn_np_15530	3.02	13.1
3PML	Lg5	14.23	118.nn_np_17648	3.53	15.1
3PML	Lg12	63.7	118.nn_np_25444	3.02	13.1
3PML	Lg12	73.4	118.nn_np_8333	3.19	13.9
5PL	Lg6	49.87	10.lm_ll_15583	3.6	15.4
5PL	Lg25	64.86	10.lm_ll_15677	3.07	13.4
5PL	Lg25	52.9	10.lm_ll_18718	3.81	16.3
5PL	Lg6	49.87	10.lm_ll_22559	3.56	15.3
5PL	Lg6	50.89	10.lm_ll_3586	3.62	15.5
5PL	Lg25	52.39	102.nn_np_29567	3.15	13.7
5PL	Lg25	65.37	104.lm_ll_20209	3.07	13.5
5PL	Lg6	58.37	104.nn_np_29586	3.01	13.1
5PL	Lg14	43.91	11.hk_hk_7558	11.38	55.7
5PL	Lg6	57.35	11.hk_hk_9904	3.36	14.5
5PL	Lg25	53.41	11.lm_ll_25828	3.56	15.3
5PL	Lg25	52.39	11.lm_ll_6111	3.15	13.7
5PL	Lg25	70.7	11.lm_ll_9201	3.32	15.4
5PL	Lg6	50.89	11.nn_np_11253	3.62	15.5
5PL	Lg6	57.35	11.nn_np_16013	3.35	14.4
5PL	Lg6	49.36	11.nn_np_20561	3.47	16.7
5PL	Lg6	49.36	11.nn_np_27662	3.61	17.2
5PW	Lg25	64.86	10.lm_ll_15677	4.01	17.2
5PW	Lg25	73.78	10.lm_ll_16081	3.62	15.6
5PW	Lg25	74.29	10.lm_ll_17042	3.61	15.6
5PW	Lg25	52.9	10.lm_ll_18718	3.14	13.7
5PW	Lg25	64.36	10.lm_ll_19579	3.8	16.4
5PW	Lg25	75.81	10.lm_ll_5120	3.79	16.2
5PW	Lg25	70.7	10.lm_ll_6532	3.52	15.8
5PW	Lg25	71.72	10.lm_ll_6608	3.58	15.8
5PW	Lg25	64.86	10.lm_ll_6927	3.79	16.4
5PW	Lg25	63.85	10.lm_ll_7581	3.79	16.4
5PW	Lg25	74.29	10.lm_ll_9789	3.61	15.6
5PW	Lg25	52.39	102.nn_np_29567	3.03	13.2
5PW	Lg25	74.79	103.nn_np_17397	3.8	16.2
5PW	Lg25	65.37	104.lm_ll_20209	4	17.3
5PW	Lg25	64.36	11.hk_hk_4825	3.8	16.4
5PW	Lg14	43.91	11.hk_hk_7558	6.72	41.2
5PW	Lg25	62.83	11.lm_ll_18151	3.43	15.1
5PW	Lg25	53.41	11.lm_ll_25828	3.27	15.5
5PW	Lg25	71.72	11.lm_ll_26302	3.58	15.8
5PW	Lg25	52.39	11.lm_ll_6111	3.04	13.2
5PW	Lg25	70.7	11.lm_ll_9201	3.67	16.9
5PW	Lg25	75.3	11.nn_np_12043	3.79	16.2
5PW	Lg25	74.79	11.nn_np_20190	3.62	15.5
5PW	Lg25	75.81	11.nn_np_28097	3.79	16.2
5PW	Lg25	62.83	118.lm_ll_16740	3.59	15.8
ML	Lg14	44.41	11.hk_hk_8911	4.59	28.7
ML	Lg26	52.84	11.nn_np_19207	3.13	14.6
PL	Lg14	49.14	11.hk_hk_10468	12.66	55.7
PL	Lg14	44.92	11.hk_hk_11304	11.08	46.2
PL	Lg11	55.99	11.hk_hk_5078	3.12	13.8
PL	Lg11	52.41	11.nn_np_24679	3.04	14.9
8CW	Lg11	55.99	11.hk_hk_5078	4.64	19.4
8CW	Lg11	61.65	11.lm_ll_1900	3.35	15.5
8CW	Lg11	52.41	11.nn_np_24679	5.71	27.2
8CW	Lg11	55.99	11.nn_np_25013	3.78	16.1
8CW	Lg11	58.04	11.nn_np_26353	3.55	16.2
8CW	Lg11	57.53	11.nn_np_31657	3.78	17.2
8CW	Lg11	57.53	118.nn_np_14997	3.55	16.1
8CW	Lg11	58.04	118.nn_np_30643	3.07	14.2
2DFLS	Lg2	127.93	103.lm_ll_11856	3.63	15.7
2DFLS	Lg11	103.62	105.lm_ll_14995	3.12	13.8
2DFLS	Lg11	104.13	105.lm_ll_18399	3.04	13.2
2DFLS	Lg11	104.13	105.lm_ll_19221	3.01	13.1
2DFLS	Lg11	109.71	105.lm_ll_5318	3.09	13.4
2DFLS	Lg11	103.62	105.lm_ll_6441	3.12	13.8
2DFLS	Lg11	103.11	11.hk_hk_2295	3.01	13.2
2DFLS	Lg11	62.16	11.lm_ll_12505	3.19	14.7
2DFLS	Lg11	29.64	11.lm_ll_16336	3.34	14.4
2DFLS	Lg11	94.97	11.lm_ll_23558	3.21	14.2
2DFLS	Lg11	105.15	11.lm_ll_25150	3.67	16.1
2DFLS	Lg11	55.99	11.nn_np_25013	3.2	14.1
2DFLS	Lg11	29.64	11.nn_np_29634	3.34	14.4
2DFLS	Lg11	30.15	11.nn_np_31103	3.15	13.9
2DFLS	Lg11	57.53	11.nn_np_31657	3.85	18.5
2DFLS	Lg11	109.71	11.nn_np_34477	3.1	13.4
2DFLS	Lg11	59.06	118.nn_np_10098	3.27	14.1
DFLS	Lg13	83.81	10.lm_ll_10890	4.15	17.6
DFLS	Lg13	81.77	10.lm_ll_12093	4.65	19.5
DFLS	Lg13	85.87	10.lm_ll_17957	4.2	17.8
DFLS	Lg13	69.5	10.lm_ll_18569	3.88	16.5
DFLS	Lg13	83.3	10.lm_ll_18658	4.15	17.6
DFLS	Lg13	70.52	10.lm_ll_21308	3.64	15.6
DFLS	Lg13	76.66	10.lm_ll_6832	3.95	16.9
DFLS	Lg13	86.38	10.lm_ll_9217	3.99	16.9
DFLS	Lg13	80.24	105.nn_np_13833	3.26	14.1
DFLS	Lg13	80.24	105.nn_np_20819	3.89	16.6
DFLS	Lg13	70.52	105.nn_np_24901	3.65	15.6
DFLS	Lg13	77.17	105.nn_np_25212	4.33	18.4
DFLS	Lg13	80.75	105.nn_np_25643	4.59	19.2
DFLS	Lg13	79.74	105.nn_np_30823	3.9	16.6
DFLS	Lg13	82.79	105.nn_np_3662	4.16	17.6
DFLS	Lg13	76.15	11.hk_hk_5208	3.83	16.3
DFLS	Lg13	76.66	11.hk_hk_6660	3.86	16.5
DFLS	Lg13	80.75	11.lm_ll_12464	4.59	19.2
DFLS	Lg13	69.5	11.lm_ll_14443	3.84	16.4
DFLS	Lg13	76.15	11.lm_ll_14526	3.59	15.6
DFLS	Lg13	83.3	11.lm_ll_18535	4.16	17.6
DFLS	Lg13	79.74	11.lm_ll_18833	3.91	16.6
DFLS	Lg13	79.23	11.lm_ll_1915	4.04	17.7
DFLS	Lg13	87.92	11.lm_ll_19479	3.13	15.4
DFLS	Lg13	79.23	11.lm_ll_22820	3.95	17.3
DFLS	Lg13	87.92	11.lm_ll_22927	3.32	16.3
DFLS	Lg13	83.81	11.lm_ll_23654	4.15	17.6
DFLS	Lg13	82.79	11.lm_ll_3508	4.16	17.6
DFLS	Lg13	71.03	11.nn_np_13820	3.55	15.4
DFLS	Lg13	86.38	11.nn_np_17048	4	17
DFLS	Lg13	72.05	11.nn_np_19501	3.39	15.2
DFLS	Lg13	85.87	11.nn_np_22072	4.2	17.7
DFLS	Lg13	75.13	11.nn_np_22987	3.32	15.2
DFMS	Lg25	52.9	10.lm_ll_18718	3.08	13.4
DFMS	Lg34	27.07	102.lm_ll_19682	3.37	60.1
DFMS	Lg15	45.86	105.nn_np_10851	4.85	21.6
DFMS	Lg15	42.19	105.nn_np_7036	4.34	19.7
DFMS	Lg12	34.64	11.hk_hk_10847	3.3	14.2
DFMS	Lg12	35.15	11.hk_hk_10931	3.32	14.3
DFMS	Lg12	35.15	11.hk_hk_12161	3.3	14.2
DFMS	Lg15	48.42	11.lm_ll_11246	4.63	20
DFMS	Lg12	19.37	11.lm_ll_1195	3.54	15.2
DFMS	Lg15	48.92	11.lm_ll_14015	4.67	20.2
DFMS	Lg15	48.42	11.lm_ll_14499	4.69	20.1
DFMS	Lg15	39.65	11.lm_ll_16164	4.17	17.7
DFMS	Lg15	41.18	11.lm_ll_18730	4.48	18.9
DFMS	Lg25	53.41	11.lm_ll_25828	3.16	13.7
DFMS	Lg15	48.92	11.lm_ll_4166	4.67	20.2
DFMS	Lg15	27.4	11.lm_ll_7937	3.19	14.5
DFMS	Lg12	33.1	11.lm_ll_8111	3.1	13.4
DFMS	Lg15	41.68	11.nn_np_13881	3.92	17.8
DFMS	Lg12	20.39	11.nn_np_15146	3.53	15.4
DFMS	Lg12	20.9	11.nn_np_15425	3.42	14.9
DFMS	Lg15	46.88	11.nn_np_19314	4.63	19.7
DFMS	Lg12	20.9	11.nn_np_24659	3.43	14.9
DFMS	Lg15	5.59	11.nn_np_26147	4	17.1
DFMS	Lg12	18.35	11.nn_np_27726	3.12	13.5
DFMS	Lg12	20.39	11.nn_np_27753	3.53	15.4
DFMS	Lg12	19.37	11.nn_np_33476	3.54	15.2
DFMS	Lg15	6.1	11.nn_np_6787	4.56	19.1
DFMS	Lg12	30.05	118.hk_hk_727	3.14	13.6
DFMS	Lg12	40.25	118.lm_ll_11001	3.12	14.7
DFMS	Lg15	38.63	118.lm_ll_17019	4.48	18.8
DFMS	Lg12	40.25	118.lm_ll_23222	3.41	15.9
DFMS	Lg12	34.64	118.lm_ll_23524	3.28	14.1
DFMS	Lg15	40.67	118.nn_np_13841	4.39	18.6
DFMS	Lg15	39.65	118.nn_np_13921	4.18	17.7
DFMS	Lg15	38.63	118.nn_np_23712	4.47	18.8
DFMS	Lg15	41.18	118.nn_np_32087	4.47	18.8
DFMS	Lg12	18.35	21.lm_ll_23945	3.1	13.5
FMSH	Lg17	45.86	11.hk_hk_6915	3.77	16.1
FMSH	Lg17	46.37	11.nn_np_11164	3.39	14.6
FMSH	Lg17	43.82	11.nn_np_21481	3.72	16.8
FMSH	Lg17	44.33	11.nn_np_22156	3.4	15.2
FMSH	Lg17	44.84	11.nn_np_26876	3.41	15.1
FMSH	Lg17	45.86	11.nn_np_29922	3.79	16.1
FMSH	Lg17	43.82	118.nn_np_31548	3.98	17.9
AW	Lg11	55.99	11.hk_hk_5078	3.8	16.4
AW	Lg10	39.23	11.lm_ll_11492	3.36	14.5
AW	Lg11	52.41	11.nn_np_24679	3.02	16.1
AW	Lg11	3.06	11.nn_np_28304	3.06	13.4
SW	Lg34	0.51	102.lm_ll_3668	3.51	15.1
SW	Lg9	1.52	103.lm_ll_12112	3.13	13.8
SW	Lg9	1.02	103.lm_ll_14517	3.33	14.8
SW	Lg9	5.58	103.lm_ll_15953	3.21	14.3
SW	Lg9	1.52	103.lm_ll_17564	3.13	13.8
SW	Lg9	6.09	103.lm_ll_19909	3.22	14.6
SW	Lg9	9.67	103.lm_ll_25271	3.3	14.4
SW	Lg9	9.16	103.lm_ll_4639	3.91	17.1
SW	Lg9	8.65	103.lm_ll_6475	3.54	16.3
SW	Lg9	1.02	103.lm_ll_7475	3.7	16.3
SW	Lg9	9.67	103.lm_ll_7845	3.65	15.9
SW	Lg9	3.55	103.lm_ll_9075	3.33	14.7
SW	Lg34	0	103.nn_np_11565	3.51	15.3
SW	Lg34	0.51	103.nn_np_31804	3.51	15.1
SW	Lg40	9.16	105.nn_np_29334	3.32	14.3
SW	Lg9	11.19	11.hk_hk_5331	3.94	16.8
SW	Lg34	6.11	11.hk_hk_9285	3.01	13.1
SW	Lg9	4.06	11.lm_ll_10573	3.09	13.8
SW	Lg9	2.03	11.lm_ll_10775	3.19	13.8
SW	Lg40	3.56	11.lm_ll_10814	3.49	15
SW	Lg9	2.54	11.lm_ll_12165	3.15	13.6
SW	Lg9	9.16	11.lm_ll_1278	3.73	17.3
SW	Lg40	2.54	11.lm_ll_12918	3.31	14.6
SW	Lg9	3.55	11.lm_ll_17137	3.35	14.8
SW	Lg40	0.51	11.lm_ll_18511	3.9	16.6
SW	Lg40	1.52	11.lm_ll_19592	3.33	14.4
SW	Lg40	4.57	11.lm_ll_20359	3.59	15.4
SW	Lg34	2.03	11.lm_ll_21445	3.19	13.8
SW	Lg9	4.06	11.lm_ll_23025	3.12	13.9
SW	Lg40	2.54	11.lm_ll_23843	3.31	14.6
SW	Lg34	1.02	11.lm_ll_24509	3.44	14.8
SW	Lg9	0.51	11.lm_ll_24675	3.69	16.5
SW	Lg40	6.11	11.lm_ll_25513	3.87	16.5
SW	Lg40	3.05	11.lm_ll_3746	3.55	15.3
SW	Lg9	4.57	11.lm_ll_6638	3.13	13.6
SW	Lg40	3.56	11.lm_ll_8375	3.49	15
SW	Lg40	4.07	11.lm_ll_9072	3.58	15.5
SW	Lg9	2.54	11.nn_np_11713	3.15	13.6
SW	Lg40	0	11.nn_np_18928	3.89	16.6
SW	Lg9	3.05	11.nn_np_20915	3.3	14.3
SW	Lg9	10.17	11.nn_np_27052	3.92	16.7
SW	Lg9	3.05	11.nn_np_27073	3.3	14.3
SW	Lg40	6.11	11.nn_np_27409	3.88	16.5
SW	Lg34	1.02	11.nn_np_29897	3.44	14.8
SW	Lg40	1.02	11.nn_np_30057	3.74	16
SW	Lg40	0.51	11.nn_np_30386	3.91	16.7
SW	Lg34	1.52	11.nn_np_31817	3.29	14.2
SW	Lg9	2.03	11.nn_np_33865	3.19	13.8
SW	Lg40	4.57	118.hk_hk_8214	3.59	15.4
SW	Lg40	10.7	118.lm_ll_13098	3.32	14.3
SW	Lg40	10.7	118.lm_ll_21646	3.32	14.3
SW	Lg40	4.07	118.lm_ll_350	3.3	14.4
SW	Lg40	1.02	118.lm_ll_5296	3.76	16.1
SW	Lg40	9.16	118.lm_ll_9231	3.31	14.3
SW	Lg40	11.2	118.nn_np_11601	3.32	14.3
SW	Lg40	1.52	118.nn_np_23357	3.33	14.4
SW	Lg40	8.65	118.nn_np_32519	3.49	15.1
SW	Lg9	10.17	33.lm_ll_6514	3.92	16.7
FW	Lg25	77.84	10.lm_ll_12603	3.05	13.2
FW	Lg25	64.86	10.lm_ll_15677	3.19	14.5
FW	Lg25	45.27	10.lm_ll_17828	3.61	15.8
FW	Lg25	78.86	10.lm_ll_18380	3.05	13.3
FW	Lg25	52.9	10.lm_ll_18718	3.6	15.5
FW	Lg25	46.29	10.lm_ll_18806	3.25	14.2
FW	Lg25	46.29	10.lm_ll_1931	3.62	15.5
FW	Lg25	64.36	10.lm_ll_19579	3.5	15.6
FW	Lg25	45.78	10.lm_ll_23376	3.61	15.8
FW	Lg25	40.19	10.lm_ll_3905	3.01	13.1
FW	Lg25	45.78	10.lm_ll_4060	3.18	13.8
FW	Lg25	64.86	10.lm_ll_6927	3.52	15.9
FW	Lg25	63.85	10.lm_ll_7581	3.52	15.9
FW	Lg25	44.76	10.nn_np_29892	3.18	13.8
FW	Lg25	50.86	102.nn_np_14506	3.49	15.4
FW	Lg25	50.36	102.nn_np_14660	3.29	15
FW	Lg25	43.24	102.nn_np_15059	3.5	15.3
FW	Lg25	49.85	102.nn_np_18100	3.33	15.2
FW	Lg25	52.39	102.nn_np_29567	3.19	13.8
FW	Lg25	51.37	102.nn_np_6659	3.67	15.7
FW	Lg25	65.37	104.lm_ll_20209	3.21	14.8
FW	Lg25	43.75	11.hk_hk_1921	3.16	13.8
FW	Lg25	64.36	11.hk_hk_4825	3.5	15.6
FW	Lg25	51.37	11.hk_hk_6090	3.5	15.3
FW	Lg25	44.26	11.hk_hk_9074	3.04	13.2
FW	Lg25	41.72	11.hk_hk_9258	3.09	13.4
FW	Lg25	38.67	11.lm_ll_11759	3.16	13.7
FW	Lg25	53.41	11.lm_ll_12226	3.46	15
FW	Lg25	78.35	11.lm_ll_14738	3.04	13.2
FW	Lg25	39.17	11.lm_ll_15177	3.4	14.8
FW	Lg28	64.39	11.lm_ll_15227	3.19	14
FW	Lg25	52.9	11.lm_ll_15379	3.16	13.7
FW	Lg25	62.83	11.lm_ll_18151	3.64	16.8
FW	Lg25	40.19	11.lm_ll_22728	3.13	13.7
FW	Lg25	77.84	11.lm_ll_24186	3.04	13.2
FW	Lg25	44.76	11.lm_ll_25811	3.18	13.8
FW	Lg25	53.41	11.lm_ll_25828	3.7	15.9
FW	Lg25	52.39	11.lm_ll_6111	3.18	13.8
FW	Lg25	70.7	11.lm_ll_9201	3.43	21.6
FW	Lg25	50.86	11.nn_np_12798	3.49	15.4
FW	Lg25	49.85	11.nn_np_30690	3.32	15.2
FW	Lg25	79.37	11.nn_np_9766	3.03	13.1
FW	Lg25	79.37	118.hk_hk_1084	3.04	13.2
FW	Lg25	62.83	118.lm_ll_16740	3.59	16.7
OCS	Lg30	34.2	10.lm_ll_10209	3.25	14.1
OCS	Lg30	33.69	10.lm_ll_14168	3.42	14.7
OCS	Lg30	38.29	10.lm_ll_22091	3.46	15.2
OCS	Lg30	37.27	10.lm_ll_6133	3.24	14.1
OCS	Lg14	44.92	11.hk_hk_11304	10.43	41.4
OCS	Lg30	33.69	11.hk_hk_3949	3.31	14.3
OCS	Lg30	38.8	11.hk_hk_855	3.29	14.3
OCS	Lg29	44.43	11.lm_ll_13117	3.22	14.7
OCS	Lg30	38.8	11.lm_ll_23174	3.02	13.2
OCS	Lg30	37.78	11.lm_ll_25436	3.6	15.6
OCS	Lg30	37.78	11.lm_ll_4022	3.34	14.5
OCS	Lg30	32.16	11.lm_ll_6230	3.16	13.7
OCS	Lg30	34.7	11.nn_np_20926	3.12	13.6
OCS	Lg30	39.3	118.lm_ll_11520	3.01	13.3
OCS	Lg30	39.3	118.lm_ll_3101	3.01	13.3
sex	Lg10	14.74	10.lm_ll_7620	3.18	14.2
sex	Lg9	108.44	103.lm_ll_25022	3.16	15.5
sex	Lg10	12.2	103.nn_np_32933	3.09	13.4
sex	Lg10	13.72	11.hk_hk_3369	3.16	13.7
sex	Lg10	13.72	11.lm_ll_13634	3.04	13.2
sex	Lg12	17.84	11.lm_ll_14283	3.1	13.4
sex	Lg10	14.74	11.lm_ll_16514	3.18	14.2
sex	Lg10	14.23	11.lm_ll_22550	3.03	13.3
sex	Lg10	14.23	11.lm_ll_8877	3.03	13.3
sex	Lg9	109.45	118.lm_ll_14586	3.35	15.2
sex	Lg9	108.95	118.lm_ll_6480	3.33	14.7
sex	Lg12	17.84	118.nn_np_31652	3.1	13.4
BH	Lg2	142.4	11.hk_hk_4736	3.6	15.4
BH	Lg2	112.15	11.lm_ll_1515	3.23	16.4
BH	Lg2	112.66	11.lm_ll_16953	3.81	19.5
BH	Lg2	142.4	11.nn_np_23003	3.5	15.1
CL	Lg12	40.76	103.lm_ll_25625	3.22	19.4
CL	Lg12	17.84	11.lm_ll_14283	3.12	13.5
CL	Lg41	15.49	11.lm_ll_20438	3.15	13.6
CL	Lg41	15.49	11.nn_np_8382	3.14	13.6
CL	Lg12	17.84	118.nn_np_31652	3.12	13.5
CW	Lg29	58.69	11.nn_np_22475	3.14	14
CW	Lg29	57.15	11.nn_np_24461	3.01	13.1
DL	Lg26	40.6	10.nn_np_31201	3.07	13.5
DL	Lg22	44.99	105.nn_np_19997	3.28	14.9
DL	Lg15	56.08	118.lm_ll_21914	3.16	14.6
PD	Lg3	54.09	10.lm_ll_9273	3.19	14.1
PD	Lg26	11.19	10.nn_np_19971	3.91	17.7
PD	Lg26	10.17	10.nn_np_20801	3.88	16.6
PD	Lg26	11.19	10.nn_np_21822	3.97	18.1
PD	Lg5	1.52	11.hk_hk_2482	4	17.2
PD	Lg5	3.05	11.lm_ll_18653	3.71	16
PD	Lg5	0.51	11.lm_ll_23459	4.09	17.4
PD	Lg5	3.05	11.lm_ll_23965	3.6	15.6
PD	Lg5	2.03	11.lm_ll_24054	3.5	15
PD	Lg5	2.54	11.lm_ll_7426	3.43	14.9
PD	Lg5	1.52	11.lm_ll_8826	3.98	17.1
PD	Lg3	54.6	11.nn_np_10597	3.13	13.6
PD	Lg5	0	11.nn_np_14879	4.08	17.4
PD	Lg5	0.51	11.nn_np_22445	4.08	17.3
PD	Lg5	2.03	11.nn_np_22897	3.49	15
PD	Lg26	9.15	11.nn_np_24768	3.27	14.1
PD	Lg5	35.64	11.nn_np_33407	3.02	13.3
PD	Lg5	2.54	118.lm_ll_11126	3.65	15.7
PD	Lg3	54.6	118.lm_ll_19692	3.02	13.2
PD	Lg26	10.17	118.lm_ll_21357	3.88	16.5
PD	Lg26	9.15	118.lm_ll_23862	3.27	14.1
PD	Lg5	1.02	118.lm_ll_4238	4.11	18.3
PD	Lg5	1.02	118.lm_ll_6161	4.11	18.2
PD	Lg5	3.55	118.nn_np_32704	3.41	14.7
PW	Lg13	46.3	10.lm_ll_6267	3.04	13.3
PW	Lg14	49.14	11.hk_hk_10468	11.49	46.7
PW	Lg14	44.92	11.hk_hk_11304	11.31	46.8
PW	Lg13	46.3	11.lm_ll_14063	3.05	13.4
PW	Lg13	47.83	11.lm_ll_26120	3.07	13.5
PW	Lg13	46.81	11.nn_np_11747	3.07	13.4
