# Supplementary material for: Genome survey, high-resolution genetic linkage map construction, growth-related quantitative trait locus (QTL) identification and gene location in Scylla paramamosain
Source: Sci Rep. 2019 Feb 27;9:2910. doi: 10.1038/s41598-019-39070-z (PMC6393678; doi:10.1038/s41598-019-39070-z)
Supplement: Supplementary file 5 — Dataset 5 [file 41598_2019_39070_MOESM5_ESM.xlsx]

## Sheet: Sheet1
LG ID	MaleMap-cM	FemaleMap-cM	MergeMap-cM	Marker ID	Scaffold ID	Transcript ID	Nr	Nt	SWISSProt	KOG_descript	KO/Gene_ID	KEGG_GENE	KEGG_PATHWAY	CDS	CDS_type	Pfam
1	0	0	0	11.lm_ll_26187	C103556537	c87932_g4_i1	PREDICTED: AP-3 complex subunit mu-1-like isoform X2 [Apis mellifera]		RecName: Full=AP-3 complex subunit mu-1; AltName: Full=AP-3 adapter complex mu3A subunit; AltName: Full=Adapter-related protein complex 3 subunit mu-1; AltName: Fu	KOG0937;KOG2740	K12398	AP3M	path:ko04142	m.5021|c87932_g4_i1:462-1715(-)	complete	PF00928.16|Adap_comp_sub|Adaptor complexes medium subunit family|m.5021:165-417;PF01217.15|Clat_adaptor_s|Clathrin adaptor complex small chain|m.5021:1-128
1	0	0	1.02	10.lm_ll_9396	C103057013	c93493_g1_i1	_		_	_	_	_	_	_	_	_
1	0	0	1.02	11.lm_ll_23629	C100980960	c121167_g1_i1	_		_	_	_	_	_	_	_	_
1	0	0	1.02	11.nn_np_33185	C102971477	c162316_g1_i1	_		_	_	_	_	_	_	_	_
1	0	0	1.52	11.lm_ll_3372	C102534182	c43396_g1_i1	_		_	_	_	_	_	_	_	_
1	1.02	2.04	2.54	10.lm_ll_18301	C72352007	TR73086|c0_g1_i1
1	1.02	1.02	2.54	11.nn_np_18953		TR25886|c1_g1_i7	gi|317026309|ref|XP_001389358.2| hypothetical protein ANI_1_2896014 [Aspergillus niger CBS 513.88]			KOG0566, Inositol-1,4,5-triphosphate 5-phosphatase (synaptojanin), INP51/INP52/INP53 family [Intracellular trafficking, secretion, and vesicular transport].
1	1.02	1.02	2.54	11.nn_np_32789		TR52259|c0_g1_i3
1	0	1.02	2.54	118.nn_np_30608	C100632490	TR39328|c1_g1_i1
1	2.04	5.1	3.05	10.lm_ll_19036	C103733201	TR25849|c0_g1_i2
1	1.02	2.04	3.05	11.lm_ll_14564		TR31672|c0_g1_i1
1	1.02	2.04	3.05	11.lm_ll_2123	scaffold121529	c40570_g1_i1	_		_	_	_	_	_	_	_	_
1	1.02	4.08	3.05	11.nn_np_17758		TR59054|c0_g1_i1	gi|913315913|ref|XP_013188865.1| PREDICTED: neural-cadherin-like [Amyelois transitella]		sp|O15943|CADN_DROME Neural-cadherin OS=Drosophila melanogaster GN=CadN PE=1 SV=2	KOG1219, Uncharacterized conserved protein, contains laminin, cadherin and EGF domains [Signal transduction mechanisms].
1	1.02	4.08	3.05	118.nn_np_18289	C103719087	c84068_g1_i1	_		_	_	_	_	_	_	_	_
1	1.02	2.04	3.05	118.nn_np_24955	C103422995	TR12050|c0_g2_i19
1	1.02	4.08	3.05	118.nn_np_7444	C103745343	TR34372|c0_g1_i1
1	2.04	5.1	3.55	118.nn_np_27768	C102015900	TR36668|c0_g1_i1
1	2.04	5.1	4.06	10.lm_ll_11222	C103739851	c41441_g1_i1	PREDICTED: rab-like protein 6-like isoform X1 [Aplysia californica]		RecName: Full=Rab-like protein 6; AltName: Full=GTP-binding protein Parf; AltName: Full=Partner of ARF; AltName: Full=Rab-like protein 1; Short=RBEL1 [Homo sapien	KOG0084	_	_	_	m.79723|c41441_g1_i1:2-2197(-)	3prime_partial	PF00071.17|Ras|Ras family|m.79723:52-107;PF08477.8|Miro|Miro-like protein|m.79723:52-185
1	2.04	5.1	4.06	10.lm_ll_3696	C98898690	TR96741|c0_g1_i1
1	3.06	6.12	4.57	10.lm_ll_15707	C103359949	c90800_g1_i1	_		_	_	_	_	_	_	_	_
1	2.04	5.1	4.57	11.hk_hk_2188		TR67397|c3_g1_i6
1	3.06	6.12	4.57	11.lm_ll_497	C103749287	c123275_g1_i1	_		_	_	_	_	_	_	_	_
1	5.1	7.14	5.58	118.nn_np_17498	C69764674	TR42397|c0_g6_i1
1	5.1	7.14	6.09	11.hk_hk_4229	C103748465	TR16028|c0_g1_i1	gi|646717298|gb|KDR20207.1| WD repeat domain phosphoinositide-interacting protein 4 [Zootermopsis nevadensis]		sp|Q91VM3|WIPI4_MOUSE WD repeat domain phosphoinositide-interacting protein 4 OS=Mus musculus GN=Wdr45 PE=2 SV=1	KOG2111, Uncharacterized conserved protein, contains WD40 repeats [Function unknown].
1	5.1	7.14	6.09	11.lm_ll_4998	C102521252	TR53640|c0_g1_i2	gi|642929231|ref|XP_008195745.1| PREDICTED: insulinoma-associated protein 1a [Tribolium castaneum] gi|270009675|gb|EFA06123.1| hypothetical protein TcasGA2_TC008966 [Tribolium castaneum]		sp|Q7T3H2|INS1B_DANRE Insulinoma-associated protein 1b OS=Danio rerio GN=insm1b PE=2 SV=1	KOG3993, Transcription factor (contains Zn finger) [Transcription].
1	8.16	14.35	12.73	103.lm_ll_17277		TR51861|c0_g1_i1
1	15.53	14.35	13.23	10.lm_ll_19979	C102849087	TR81923|c0_g1_i1
1	15.53	14.35	13.74	11.lm_ll_1274	C100152180	c56960_g1_i1	_		_	_	_	_	_	m.45623|c56960_g1_i1:2-589(-)	internal	_
1	15.53	14.35	13.74	11.nn_np_9575	C100042485	TR31524|c0_g1_i1
1	15.53	14.35	16.33	11.nn_np_21620	C103634475	TR71532|c0_g1_i2	gi|646702782|gb|KDR11809.1| Glutamate synthase [NADH], amyloplastic [Zootermopsis nevadensis]	Drosophila sechellia GM24365 (Dsec\GM24365), mRNA	sp|Q03460|GLSN_MEDSA Glutamate synthase [NADH], amyloplastic OS=Medicago sativa PE=1 SV=1	KOG0399, Glutamate synthase [Amino acid transport and metabolism].
1	15.53	15.37	16.33	11.nn_np_30407	C103069929	c157432_g1_i1	_		_	_	_	_	_	_	_	_
1	15.53	14.35	16.33	11.nn_np_6022		c122097_g1_i1	_		_	_	_	_	_	_	_	_
1	21.87	16.39	16.84	118.nn_np_31255	C103497311	c46150_g1_i1	_		_	_	_	_	_	m.52761|c46150_g1_i1:96-1442(+)	3prime_partial	PF00651.26|BTB|BTB/POZ domain|m.52761:30-132
1	22.89	16.39	17.86	118.nn_np_23700	C103738209	TR112216|c0_g1_i1
1	22.89	16.39	17.86	118.nn_np_23820	C103728107	TR60104|c1_g1_i1
1	21.87	16.39	17.86	118.nn_np_32446		TR38827|c0_g1_i1
1	22.89	17.41	21.52	118.nn_np_23250	C103655971	TR60529|c0_g1_i1
1	22.89	19.45	22.54	11.nn_np_9266	C103674795	c154258_g1_i1	_		_	_	_	_	_	_	_	_
1	23.91	19.45	23.55	10.lm_ll_15291		TR21552|c0_g1_i1
1	23.91	20.47	23.55	11.hk_hk_1517	C69911426	c155368_g1_i1	_		_	_	_	_	_	_	_	_
1	23.91	19.45	23.55	118.nn_np_8906	C103642865	c81557_g3_i1	PREDICTED: beta-1,3-glucosyltransferase [Melopsittacus undulatus]		_	_	K13675	B3GALTL	path:ko00514	_	_	_
1	25.96	20.47	26.1	118.lm_ll_11684	C101542068	TR38638|c0_g1_i1
1	25.96	22.54	26.1	118.lm_ll_2798	C103597715	TR86576|c0_g1_i1
1	25.96	22.54	26.61	118.lm_ll_13560	C103691315	c96433_g1_i1	_		_	_	_	_	_	_	_	_
1	26.98	23.56	27.12	11.lm_ll_3783	C71676975	c19351_g1_i1	_		_	_	_	_	_	_	_	_
1	29.02	25.6	29.66	11.nn_np_24809	C103253831	c35651_g1_i1	_		_	_	_	_	_	_	_	_
1	29.02	26.62	30.16	11.nn_np_32705	C103354369	TR22157|c0_g2_i1
1	33.1	29.68	32.71	11.lm_ll_3012	C103696029	c104941_g1_i1	_		_	_	_	_	_	_	_	_
1	34.12	29.68	32.71	11.nn_np_10487	C103358753	c36560_g1_i1	_		RecName: Full=Uncharacterized histidine-rich protein DDB_G0274557; Flags: Precursor [Dictyostelium discoideum]	_	_	_	_	_	_	_
1	33.1	29.68	32.71	11.nn_np_22261	C101986170	c16928_g1_i1	_		_	_	_	_	_	_	_	_
1	34.12	29.68	32.71	11.nn_np_26823	C101383167	c14917_g1_i1	_		_	_	_	_	_	_	_	_
1	34.12	30.7	33.72	11.lm_ll_5153	scaffold236630	c100225_g1_i1	_		_	_	_	_	_	_	_	_
1	35.14	30.7	34.23	11.nn_np_21362		TR82101|c226_g31_i1	gi|838097683|gb|KLV34197.1| hypothetical protein AB894_15350, partial [Piscirickettsia salmonis LF-89 = ATCC VR-1361]
1	35.14	30.7	34.23	11.nn_np_8245		TR83692|c3_g2_i5
1	35.14	30.7	34.74	11.nn_np_11782	C100852658	TR542|c0_g1_i1	gi|826439887|ref|XP_012530090.1| PREDICTED: 1-phosphatidylinositol 4,5-bisphosphate phosphodiesterase gamma-1 isoform X1 [Monomorium pharaonis]		sp|P19174|PLCG1_HUMAN 1-phosphatidylinositol 4,5-bisphosphate phosphodiesterase gamma-1 OS=Homo sapiens GN=PLCG1 PE=1 SV=1	KOG1264, Phospholipase C [Lipid transport and metabolism].	K01116//ko00562//Inositol phosphate metabolism||K01116//ko01100//Metabolic pathways||K01116//ko04012//ErbB signaling pathway||K01116//ko04020//Calcium signaling pathway||K01116//ko04064//NF-kappa B signaling pathway||K01116//ko04066//HIF-1 signaling pathway||K01116//ko04070//Phosphatidylinositol signaling system||K01116//ko04370//VEGF signaling pathway||K01116//ko04650//Natural killer cell mediat…
1	35.14	30.7	34.74	11.nn_np_23668	C103421909	c82369_g1_i1	_		_	_	_	_	_	_	_	_
1	35.14	30.7	34.74	11.nn_np_26797	C70420701	TR84284|c16_g15_i1
1	35.14	30.7	35.24	11.nn_np_22939	C102698360	TR36507|c0_g1_i1
1	35.14	30.7	35.24	118.nn_np_23452		c58200_g1_i1	_		_	_	_	_	_	_	_	_
1	35.14	30.7	35.24	118.nn_np_25433	C103669575	c140465_g1_i1	_		_	_	_	_	_	_	_	_
1	36.16	32.74	36.26	10.nn_np_21983	C102966373	c18585_g1_i1	_		_	_	_	_	_	_	_	_
1	36.16	32.74	36.26	10.nn_np_8490	C103634901	c147901_g1_i1	_		_	_	_	_	_	_	_	_
1	35.14	31.72	36.26	11.hk_hk_1839	C102824164	TR114|c0_g1_i1	gi|465487174|gb|AGH27724.1| DDX6, partial [Eriocheir sinensis]	Eriocheir sinensis DDX6 mRNA, complete cds	sp|P23128|DDX6_DROME Putative ATP-dependent RNA helicase me31b OS=Drosophila melanogaster GN=me31B PE=1 SV=3	KOG0326, ATP-dependent RNA helicase [RNA processing and modification].
1	35.14	31.72	36.26	11.nn_np_11649	C71679031	TR93340|c0_g1_i1
1	36.16	32.74	36.77	10.nn_np_30439	C103742355	TR105210|c0_g1_i1
1	36.16	32.74	37.28	11.nn_np_26772	C103356947	c72241_g1_i1	PREDICTED: protein PBDC1 isoform X1 [Microplitis demolitor]		RecName: Full=Protein PBDC1; AltName: Full=Polysaccharide biosynthesis domain-containing protein 1 [Homo sapiens]	KOG4093	_	_	_	m.68718|c72241_g1_i1:120-668(+)	complete	PF04669.8|Polysacc_synt_4|Polysaccharide biosynthesis|m.68718:45-167
1	38.2	33.76	37.78	11.lm_ll_6424	C102607644	TR25451|c1_g1_i1	gi|805775896|ref|XP_012137878.1| PREDICTED: mediator of RNA polymerase II transcription subunit 23 [Megachile rotundata]		sp|Q6P423|MED23_XENLA Mediator of RNA polymerase II transcription subunit 23 OS=Xenopus laevis GN=med23 PE=2 SV=1	KOG1883, Cofactor required for Sp1 transcriptional activation, subunit 3 [Transcription].
1	36.16	33.76	37.78	118.lm_ll_18892		TR43253|c0_g1_i1
1	36.16	32.74	37.78	118.lm_ll_19654	C72419364	TR37377|c6_g2_i5
1	38.2	33.76	39.31	11.lm_ll_10682	C103468869	c83484_g2_i1	PREDICTED: mediator of RNA polymerase II transcription subunit 23-like [Nasonia vitripennis]		RecName: Full=Mediator of RNA polymerase II transcription subunit 23; AltName: Full=Mediator complex subunit 23	_	K15166	MED23	_	m.71149|c83484_g2_i1:2-4237(-)	3prime_partial	PF11573.3|Med23|Mediator complex subunit 23|m.71149:86-1368
1	38.2	33.76	39.82	11.lm_ll_14600	C103246051	TR6778|c0_g2_i1
1	39.22	33.76	39.82	11.lm_ll_21567	C73891397	c101933_g1_i1	_		_	_	_	_	_	_	_	_
1	38.2	33.76	39.82	11.lm_ll_4243		TR110169|c0_g1_i1
1	40.24	33.76	40.33	11.lm_ll_21066	C103678745	c142398_g1_i1	_		_	_	_	_	_	m.42356|c142398_g1_i1:3-356(-)	internal	PF02210.19|Laminin_G_2|Laminin G domain|m.42356:2-98;PF00054.18|Laminin_G_1|Laminin G domain|m.42356:3-57
1	41.26	33.76	41.86	11.hk_hk_8941		TR84997|c0_g1_i1
1	41.26	33.76	41.86	118.lm_ll_16510	C100926160	c99501_g1_i1	_		_	_	_	_	_	_	_	_
1	41.26	33.76	41.86	118.lm_ll_22786	C103333877	c138197_g1_i1	_		_	_	_	_	_	_	_	_
1	41.26	33.76	42.37	118.lm_ll_3081			PREDICTED: uncharacterized protein LOC108672722
1	45.36	34.78	43.9	11.hk_hk_11190		TR117499|c0_g1_i1
1	45.36	34.78	43.9	118.lm_ll_17551	C101058336	c24121_g1_i1	_		_	_	_	_	_	m.64430|c24121_g1_i1:2-382(+)	5prime_partial	_
1	45.36	37.86	45.42	11.lm_ll_12720		c42819_g1_i1	_		_	_	_	_	_	_	_	_
1	46.39	37.86	48.01	11.nn_np_26045	C101572210	TR79009|c0_g1_i1
1	46.39	37.86	48.01	118.lm_ll_12307	C71877602	TR79548|c0_g1_i2
1	46.39	40.99	48.52	11.lm_ll_1733	C101285539	c5500_g1_i1	_		_	_	_	_	_	_	_	_
1	46.39	40.99	48.52	11.lm_ll_17740	C73401748	TR96541|c0_g1_i1	gi|241673512|ref|XP_002411502.1| conserved hypothetical protein [Ixodes scapularis] gi|215504174|gb|EEC13668.1| conserved hypothetical protein [Ixodes scapularis]
1	46.39	40.99	48.52	11.lm_ll_24816			cold shock protein, partial
1	46.39	40.99	48.52	118.lm_ll_19949	C80471713	c31488_g1_i1	_		_	_	_	_	_	_	_	_
1	46.39	40.99	48.52	118.lm_ll_5256	C71133025	TR75251|c0_g2_i1
1	46.39	40.99	48.52	118.lm_ll_8893	C100146032	c32028_g1_i1	_		_	_	_	_	_	_	_	_
1	47.41	43.03	49.03	11.lm_ll_13183	C103697033	c142259_g1_i1	_		_	_	_	_	_	_	_	_
1	47.41	43.03	49.03	11.lm_ll_24446	C103741911	c162958_g1_i1	_		_	_	_	_	_	_	_	_
1	47.41	43.03	49.03	11.nn_np_24793	C103542641	TR79863|c0_g2_i1
1	47.41	42.01	49.03	11.nn_np_28110			hypothetical protein UY3_10755
1	47.41	43.03	49.03	118.lm_ll_17131	C102953703	c119848_g1_i1	_		_	_	_	_	_	_	_	_
1	47.41	43.03	49.54	11.lm_ll_14574	C103099227	c108806_g1_i1	_		_	_	_	_	_	_	_	_
1	47.41	43.03	49.54	11.lm_ll_17590	C103629561	c79036_g1_i1	prophenoloxidase activating enzyme III [Callinectes sapidus]		RecName: Full=Transmembrane protease serine 12; Flags: Precursor [Homo sapiens]	_	_	_	_	m.56580|c79036_g1_i1:1159-2436(-)	5prime_partial	PF00089.21|Trypsin|Trypsin|m.56580:165-419;PF12032.3|CLIP|Regulatory CLIP domain of proteinases|m.56580:77-133
1	47.41	43.03	49.54	11.lm_ll_2025		TR2300|c0_g1_i1	gi|34099638|gb|AAQ57129.1| endonuclease and reverse transcriptase-like protein [Bombyx mori]
1	47.41	43.03	49.54	118.lm_ll_16845	C103671493	TR9138|c0_g1_i1	gi|641654764|ref|XP_008179338.1| PREDICTED: uncharacterized protein LOC103308168 [Acyrthosiphon pisum] gi|641681689|ref|XP_008189560.1| PREDICTED: uncharacterized protein LOC103311654 [Acyrthosiphon pisum]
1	49.47	45.09	50.04	10.nn_np_25869	C102839775	TR68820|c0_g1_i1
1	49.47	45.09	50.04	11.lm_ll_10680		TR13747|c0_g2_i1	gi|332352753|gb|EGJ32318.1| hypothetical protein LYNGBM3L_26500 [Moorea producens 3L]	Scylla paramamosain gamma-interferon induced thiol reductase GILT1 gene, complete cds
1	49.47	49.31	50.04	11.lm_ll_16882	C99077396	c64959_g1_i1	_		_	_	_	_	_	_	_	_
1	47.41	45.09	50.04	11.lm_ll_23069	C103434557	c125887_g1_i1	_		_	_	_	_	_	_	_	_
1	47.41	45.09	50.04	118.lm_ll_22251	C103416453	c93745_g1_i1	_		_	_	_	_	_	_	_	_
1	49.47	49.31	50.55	11.lm_ll_12158		TR74202|c0_g2_i1
1	49.47	49.31	53.1	10.nn_np_22564	C103317663	c77573_g1_i1	PREDICTED: serine/threonine-protein phosphatase 6 regulatory ankyrin repeat subunit A isoform X2 [Gallus gallus]		RecName: Full=Putative ankyrin repeat protein PAE1861 [Pyrobaculum aerophilum str. IM2]	_	K15502	ANKRD28	_	m.42745|c77573_g1_i1:227-1276(-)	5prime_partial	PF12796.2|Ank_2|Ankyrin repeats (3 copies)|m.42745:2-81;PF12796.2|Ank_2|Ankyrin repeats (3 copies)|m.42745:108-185;PF12796.2|Ank_2|Ankyrin repeats (3 copies)|m.42745:170-237;PF12796.2|Ank_2|Ankyrin repeats (3 copies)|m.42745:245-288;PF13857.1|Ank_5|Ankyrin repeats (many copies)|m.42745:12-66;PF13857.1|Ank_5|Ankyrin repeats (many copies)|m.42745:145-199;PF13857.1|Ank_5|Ankyrin repeats (many copies…
1	49.47	49.31	53.1	11.hk_hk_10560		TR87631|c0_g1_i1
1	49.47	49.31	53.1	11.lm_ll_23474	C103733501	TR24386|c1_g1_i1
1	49.47	49.31	53.1	11.lm_ll_23762	C70419043	TR60811|c0_g1_i1
1	49.47	49.31	53.1	11.lm_ll_5608	C102659288	c134680_g1_i1	_		_	_	_	_	_	_	_	_
1	49.47	49.31	53.1	11.lm_ll_9692	C102603974	c72574_g1_i1	_		_	_	_	_	_	_	_	_
1	49.47	49.31	53.1	11.nn_np_14194	C103614303	c122101_g1_i1	_		_	_	_	_	_	_	_	_
1	49.47	49.31	53.1	11.nn_np_17865	C71213547	TR125128|c0_g1_i1
1	49.47	49.31	53.1	11.nn_np_25985	C99702253	c16948_g1_i1	_		_	_	_	_	_	_	_	_
1	49.47	49.31	53.1	11.nn_np_27187	C74566033	c107303_g1_i1	_		_	_	_	_	_	_	_	_
1	49.47	49.31	53.1	11.nn_np_32657		TR62730|c0_g1_i2	gi|110339423|gb|ABG67960.1| prophenoloxidase activating enzyme III [Callinectes sapidus]		sp|B5U2W0|VSP_BOMIG Venom serine protease Bi-VSP OS=Bombus ignitus PE=1 SV=1	KOG3627, Trypsin [Amino acid transport and metabolism].
1	49.47	49.31	53.1	118.lm_ll_363	C103562371	c123116_g1_i1	_		_	_	_	_	_	_	_	_
1	50.49	49.31	53.61	11.lm_ll_4700	C103446887	TR49578|c0_g1_i1	gi|919014865|ref|XP_013391825.1| PREDICTED: protein ELYS-like [Lingula anatina]		sp|Q8WYP5|ELYS_HUMAN Protein ELYS OS=Homo sapiens GN=AHCTF1 PE=1 SV=3
1	50.49	49.31	53.61	11.lm_ll_8775	C103044083	TR77859|c0_g1_i1
1	50.49	49.31	53.61	118.lm_ll_9515	C73319480	c8223_g1_i1	_		_	_	_	_	_	_	_	_
1	52.53	49.31	56.66	118.lm_ll_21758			PREDICTED: uncharacterized protein LOC109073430
1	53.55	49.31	57.67	118.lm_ll_10559	C72569655	TR5298|c0_g1_i1
1	53.55	49.31	57.67	118.lm_ll_18029	C99551141	TR7032|c0_g1_i2	gi|871255442|ref|XP_012942111.1| PREDICTED: BET1-like protein [Aplysia californica]		sp|Q5RBX2|BET1L_PONAB BET1-like protein OS=Pongo abelii GN=BET1L PE=3 SV=1	KOG3385, V-SNARE [Intracellular trafficking, secretion, and vesicular transport].
1	53.55	49.31	57.67	118.lm_ll_23183	C103532251	c130592_g1_i1	_		_	_	_	_	_	_	_	_
1	53.55	49.31	57.67	118.lm_ll_5747	C103631285	c82692_g1_i1	PREDICTED: uncharacterized protein LOC102803678 [Saccoglossus kowalevskii]		_	_	_	_	_	m.39241|c82692_g1_i1:176-1684(+)	complete	PF00452.14|Bcl-2|Apoptosis regulator proteins, Bcl-2 family|m.39241:379-464
1	53.55	49.31	59.72	118.lm_ll_14754	C103546769	c154816_g1_i1	_		_	_	_	_	_	_	_	_
1	53.55	49.31	59.72	118.lm_ll_14906	C103501523	c88128_g1_i1	PREDICTED: uncharacterized protein LOC101236517 [Hydra vulgaris]		_	_	_	_	_	m.34097|c88128_g1_i1:2-1042(+)	internal	_
1	53.55	49.31	59.72	118.lm_ll_15410	C102500736	c124500_g1_i1	_		_	_	_	_	_	_	_	_
1	53.55	49.31	59.72	118.lm_ll_16448		TR2786|c0_g1_i1
1	53.55	49.31	59.72	118.lm_ll_18255	C103659289	TR51388|c0_g1_i1
1	53.55	49.31	59.72	118.lm_ll_24481		c64278_g1_i1	_		_	_	_	_	_	_	_	_
1	53.55	50.33	60.22	11.hk_hk_8625	C103471401	c67924_g1_i1	_		_	_	_	_	_	_	_	_
1	53.55	50.33	60.22	118.lm_ll_22941		TR66306|c0_g1_i2	gi|290462067|gb|ADD24081.1| Apoptosis regulator BAX [Lepeophtheirus salmonis]		sp|O02703|BAX_BOVIN Apoptosis regulator BAX OS=Bos taurus GN=BAX PE=2 SV=1
1	57.65	50.33	60.73	103.lm_ll_18975	C77880012	c12825_g1_i1	_		_	_	_	_	_	_	_	_
1	57.65	50.33	60.73	11.lm_ll_12758	C103254517	TR77722|c0_g1_i1
1	57.65	50.33	60.73	118.lm_ll_11795	C70059759	c68609_g1_i1	_		_	_	_	_	_	_	_	_
1	54.57	50.33	60.73	118.lm_ll_12713	C102874535	TR114639|c0_g1_i1
1	57.65	50.33	60.73	118.lm_ll_9003		TR37621|c0_g2_i1	gi|195122434|ref|XP_002005716.1| GI18925 [Drosophila mojavensis]		sp|O60500|NPHN_HUMAN Nephrin OS=Homo sapiens GN=NPHS1 PE=1 SV=1	KOG3515, Predicted transmembrane protein of the immunoglobulin family of cell adhesion molecules [General function prediction only].
1	58.67	50.33	61.24	11.hk_hk_8298	C103127287	c41178_g1_i1	_		_	_	_	_	_	_	_	_
1	57.65	50.33	61.24	118.lm_ll_21832	C100170760	TR92499|c0_g1_i1	gi|685517761|ref|XP_009179051.1| PREDICTED: protein FAM63A isoform X1 [Papio anubis] gi|685517763|ref|XP_009179056.1| PREDICTED: protein FAM63A isoform X1 [Papio anubis]		sp|Q2KJ22|FA63A_BOVIN Protein FAM63A OS=Bos taurus GN=FAM63A PE=2 SV=1	KOG2427, Uncharacterized conserved protein [Function unknown].
1	64.86	52.37	63.27	11.hk_hk_8900		TR90535|c2_g1_i1	gi|910325655|ref|XP_013165956.1| PREDICTED: uncharacterized protein LOC106116618, partial [Papilio xuthus]
1	64.86	52.37	63.27	11.lm_ll_20489	C80415780	TR10768|c0_g1_i1
1	61.73	52.37	63.27	11.nn_np_18524	C102053772	TR60020|c2_g1_i1
1	64.86	52.37	63.27	11.nn_np_19654		TR26319|c1_g1_i1
1	67.94	53.39	63.27	11.nn_np_20887		TR82122|c5_g11_i1
1	61.73	52.37	63.27	11.nn_np_24485		TR64427|c0_g1_i2
1	67.94	54.41	65.3	11.lm_ll_24514		TR31347|c0_g1_i1
1	67.94	54.41	65.81	11.lm_ll_12052	C75197309	c115403_g1_i1	_		_	_	_	_	_	_	_	_
1	68.96	56.47	66.82	11.hk_hk_11022	C100538503	TR4410|c0_g1_i1
1	68.96	57.49	69.36	118.lm_ll_3424	C103711383	c72699_g1_i1	PREDICTED: phospholipid scramblase 2 isoform X1 [Tribolium castaneum]		RecName: Full=Phospholipid scramblase 1; Short=PL scramblase 1; AltName: Full=Ca(2+)-dependent phospholipid scramblase 1; AltName: Full=Erythrocyte phospholipid scr	KOG0621	_	_	_	m.69756|c72699_g1_i1:2-784(+)	5prime_partial	PF03803.10|Scramblase|Scramblase|m.69756:31-248
1	68.96	58.51	70.38	11.nn_np_16150	C103418093	c79789_g1_i1	PREDICTED: calpain-7-like [Oryzias latipes]		RecName: Full=Calpain-7; AltName: Full=PalB homolog; Short=PalBH [Mus musculus]	KOG0045	K08576	CAPN7	_	m.54911|c79789_g1_i1:293-2875(-)	5prime_partial	PF00648.16|Peptidase_C2|Calpain family cysteine protease|m.54911:306-581;PF01067.17|Calpain_III|Calpain large subunit, domain III|m.54911:736-855;PF04212.13|MIT|MIT (microtubule interacting and transport) domain|m.54911:123-188
1	69.98	58.51	72.41	118.lm_ll_17829	C103721617	c24312_g1_i1	_		_	_	_	_	_	_	_	_
1	69.98	58.51	72.41	118.lm_ll_20972	C103642991	c145811_g1_i1	_		_	_	_	_	_	_	_	_
1	69.98	58.51	73.43	11.lm_ll_14324	C103407661	TR109402|c0_g1_i1
1	69.98	58.51	73.43	118.lm_ll_2878	C103544497	TR67989|c0_g1_i1
1	69.98	58.51	73.43	118.lm_ll_3080		TR43732|c0_g1_i1
1	69.98	58.51	73.43	118.lm_ll_462	C103066003	TR80129|c0_g2_i1	gi|925670498|gb|KOX68407.1| hypothetical protein WN51_03893 [Melipona quadrifasciata]	Drosophila persimilis GL20177 (Dper\GL20177), mRNA	sp|Q96D21|RHES_HUMAN GTP-binding protein Rhes OS=Homo sapiens GN=RASD2 PE=1 SV=1	KOG0395, Ras-related GTPase [General function prediction only].
1	69.98	59.53	73.43	118.lm_ll_559	C103680063	c87315_g1_i1	PREDICTED: gamma-tubulin complex component 6 [Zonotrichia albicollis]		RecName: Full=Gamma-tubulin complex component 6; Short=GCP-6 [Homo sapiens]	_	K16573	TUBGCP6, GCP6	_	m.3453|c87315_g1_i1:237-5183(+)	complete	PF04130.8|Spc97_Spc98|Spc97 / Spc98 family|m.3453:412-1545
1	69.98	60.55	73.43	118.lm_ll_7538	C103228225	c90246_g1_i1	_		_	_	_	_	_	_	_	_
1	69.98	58.51	73.43	118.lm_ll_8342	C103623655	c86546_g2_i1	PREDICTED: protein ELYS [Strongylocentrotus purpuratus]		RecName: Full=Protein ELYS; AltName: Full=Embryonic large molecule derived from yolk sac; AltName: Full=Protein MEL-28; AltName: Full=Putative AT-hook-containing tr	_	_	_	_	m.13447|c86546_g2_i1:25-4623(-)	complete	PF13934.1|ELYS|Nuclear pore complex assembly|m.13447:792-1040
1	71	61.57	74.44	118.lm_ll_21354			PREDICTED: uncharacterized protein LOC108380295
1	71	61.57	74.95	105.lm_ll_2098			PREDICTED: LOW QUALITY PROTEIN: RNA-directed DNA polymerase from mobile element jockey-like
1	71	61.57	74.95	118.lm_ll_11994		TR51845|c0_g1_i1
1	78.37	61.57	76.47	10.nn_np_21057	C102909027	TR30179|c0_g1_i1
1	78.37	61.57	76.47	11.nn_np_23619	C103204829	c130738_g1_i1	_		_	_	_	_	_	_	_	_
1	80.41	74.03	76.98	10.nn_np_26071	C102794752	TR68989|c0_g1_i2
1	80.41	66.76	76.98	11.nn_np_31431	C72562433	TR42899|c0_g6_i1		Scylla paramamosain lysozyme (LZM) gene, complete cds
1	78.37	63.63	76.98	11.nn_np_32937	C70758011	TR64438|c0_g1_i2
1	80.41	77.12	77.49	10.nn_np_17357	C99915780	TR82700|c0_g1_i1
1	80.41	78.14	77.49	10.nn_np_18428	C102896885	TR64864|c0_g1_i1
1	80.41	77.12	77.49	10.nn_np_23847	C103712697	c131589_g1_i1	_		_	_	_	_	_	_	_	_
1	80.41	77.12	77.49	11.nn_np_29301		TR109478|c0_g1_i1
1	80.41	79.16	78	11.nn_np_16267	C103444647	c112504_g1_i1	_		_	_	_	_	_	_	_	_
1	80.41	79.16	78	11.nn_np_33134	C99219409	TR83542|c0_g1_i1	gi|939263025|ref|XP_014251461.1| PREDICTED: gastrulation defective protein 1 homolog [Cimex lectularius] gi|939263027|ref|XP_014251463.1| PREDICTED: gastrulation defective protein 1 homolog [Cimex lectularius]		sp|Q5EB92|WDR70_RAT WD repeat-containing protein 70 OS=Rattus norvegicus GN=Wdr70 PE=2 SV=1	KOG0772, Uncharacterized conserved protein, contains WD40 repeat [Function unknown].
1	80.41	79.16	81.58	10.nn_np_26017	C103149489	TR39327|c1_g1_i4	gi|926646639|ref|XP_013789670.1| PREDICTED: putative uncharacterized protein FLJ37770 [Limulus polyphemus]
1	80.41	79.16	81.58	10.nn_np_28166	C73715313	c163834_g1_i1	_		_	_	_	_	_	_	_	_
1	80.41	80.18	82.6	10.nn_np_4996	C103520829	c160017_g1_i1	_		_	_	_	_	_	_	_	_
1	80.41	84.26	84.12	10.nn_np_19866	C103685957	c145135_g1_i1	_		_	_	_	_	_	_	_	_
1	80.41	90.72	84.63	10.nn_np_25926	C103748731	c127927_g1_i1	_		_	_	_	_	_	m.50883|c127927_g1_i1:3-977(+)	internal	PF13017.1|Maelstrom|piRNA pathway germ-plasm component|m.50883:154-325;PF09011.5|HMG_box_2|HMG-box domain|m.50883:36-93;PF00505.14|HMG_box|HMG (high mobility group) box|m.50883:37-94
1	80.41	90.72	84.63	11.hk_hk_11951	C103508823	c90558_g1_i1	_		_	_	_	_	_	_	_	_
1	80.41	90.72	84.63	11.hk_hk_9951	C69290626	c99203_g1_i1	_		_	_	_	_	_	_	_	_
1	80.41	90.72	84.63	11.nn_np_21994	scaffold232478	c84167_g7_i1	_		_	_	_	_	_	_	_	_
1	80.41	92.76	90.31	11.hk_hk_4953	C103348211	TR32879|c0_g1_i1	gi|672106653|gb|AIJ02079.1| amylase [Litopenaeus vannamei]	Litopenaeus vannamei isolate amy_lv_d3 amylase mRNA, complete cds	sp|Q23834|AM4N_DROAN Alpha-amylase 4N OS=Drosophila ananassae GN=Amy4N PE=3 SV=2	KOG2212, Alpha-amylase [Carbohydrate transport and metabolism].	K01176//ko00500//Starch and sucrose metabolism||K01176//ko01100//Metabolic pathways||K01176//ko04973//Carbohydrate digestion and absorption
1	80.41	92.76	90.31	11.hk_hk_7464	C101910617	TR60158|c0_g1_i1
1	90.07	96.91	91.83	10.lm_ll_1762	C102245518	TR35568|c0_g1_i4	gi|749787226|ref|XP_011147172.1| PREDICTED: homeobox protein ceh-19 [Harpegnathos saltator]	PREDICTED: Ceratosolen solmsi marchali homeobox protein Nkx-6.1 (LOC105360416), mRNA	sp|Q9NY43|BARH2_HUMAN BarH-like 2 homeobox protein OS=Homo sapiens GN=BARHL2 PE=2 SV=2	KOG0485, Transcription factor NKX-5.1/HMX1, contains HOX domain [Transcription].
1	90.07	96.91	91.83	11.nn_np_22764		TR5273|c0_g1_i1
1	91.09	102.05	94.38	118.lm_ll_3312	C73559384	c23017_g1_i1	_		_	_	_	_	_	_	_	_
1	91.09	102.05	94.89	11.lm_ll_12027	C102316722	TR80327|c0_g2_i1
1	91.09	102.05	94.89	118.lm_ll_19974	C103659303	c88489_g1_i1	_		_	_	_	_	_	_	_	_
1	91.09	102.05	95.4	11.lm_ll_19528	C103075859	TR2591|c0_g2_i1	gi|828190074|ref|XP_012561934.1| PREDICTED: uncharacterized protein LOC100215935 [Hydra vulgaris]
1	91.09	102.05	95.91	11.lm_ll_21649		TR73126|c0_g1_i1
1	91.09	102.05	96.41	11.hk_hk_5464	C103557973	TR50818|c0_g1_i1
1	92.12	102.05	96.41	11.nn_np_14089	C102273734	c10553_g1_i1	_		_	_	_	_	_	_	_	_
1	92.12	102.05	96.41	11.nn_np_22580	C102000066	c77013_g1_i1	_		_	_	_	_	_	_	_	_
1	91.09	102.05	96.41	11.nn_np_22983	C100478725	c72864_g1_i1	_		_	_	_	_	_	_	_	_
1	93.14	107.18	100.48	10.nn_np_32508	C103745799	TR66160|c0_g2_i1
1	93.14	105.11	100.48	11.lm_ll_13974	C103722651	TR60082|c1_g1_i1
1	94.16	109.24	100.48	11.nn_np_8503	C99587406	TR109271|c0_g1_i1
1	93.14	105.11	100.48	118.lm_ll_12830	C103212719	TR57489|c0_g1_i2	gi|926634419|ref|XP_013783055.1| PREDICTED: 4-hydroxyphenylpyruvate dioxygenase-like protein [Limulus polyphemus] gi|926634421|ref|XP_013783056.1| PREDICTED: 4-hydroxyphenylpyruvate dioxygenase-like protein [Limulus polyphemus] gi|926634423|ref|XP_013783057.1| PREDICTED: 4-hydroxyphenylpyruvate dioxygenase-like protein [Limulus polyphemus] gi|926634425|ref|XP_013783059.1| PREDICTED: 4-hydroxyphen…		sp|Q4WPV8|HPPD2_ASPFU Probable 4-hydroxyphenylpyruvate dioxygenase 2 OS=Neosartorya fumigata (strain ATCC MYA-4609 / Af293 / CBS 101355 / FGSC A1100) GN=AFUA_4G10620 PE=3 SV=1	KOG0638, 4-hydroxyphenylpyruvate dioxygenase [Amino acid transport and metabolism].
2	0	0	0	11.nn_np_30506	C72675808	c78874_g1_i1	_		_	_	_	_	_	m.38579|c78874_g1_i1:523-831(+)	complete	_
2	1.02	0	0.51	10.lm_ll_20315	C103377701	c122519_g1_i1	_		_	_	_	_	_	_	_	_
2	0	0	0.51	10.lm_ll_20429	C99949634	TR44075|c0_g1_i1
2	11.47	0	5.64	11.lm_ll_7804	C103322609	TR56744|c0_g1_i1
2	12.49	0	6.15	105.lm_ll_9254	C102608544	TR6187|c0_g1_i1
2	12.49	0	6.66	11.nn_np_33477	C102130549	TR78143|c0_g1_i1
2	15.55	1.02	9.72	11.lm_ll_11784	C102774162	c88305_g1_i1	hypothetical protein L798_03236, partial [Zootermopsis nevadensis]		RecName: Full=Anoctamin-7; AltName: Full=New gene expressed in prostate homolog; AltName: Full=Transmembrane protein 16G [Mus musculus]	KOG2514	_	_	_	m.35038|c88305_g1_i1:223-1488(-);m.35037|c88305_g1_i1:400-3063(+)	complete;complete	PF04547.7|Anoctamin|Calcium-activated chloride channel|m.35037:120-663
2	15.55	1.02	9.72	11.lm_ll_25478	C101513122	c124309_g1_i1	_		_	_	_	_	_	_	_	_
2	15.55	0	9.72	11.nn_np_33374	C101089532	TR82169|c10_g9_i1
2	16.57	1.02	10.23	105.lm_ll_12717	C103705289	c25152_g1_i1	_		_	_	_	_	_	_	_	_
2	18.61	2.04	12.77	11.nn_np_20714	C100514893	c25842_g1_i1	GJ15513 [Drosophila virilis]		RecName: Full=Probable tubulin polyglutamylase TTLL1; AltName: Full=Tubulin polyglutamylase complex subunit 3; Short=PGs3; AltName: Full=Tubulin--tyrosine ligase-l	_	K16599	TTLL1	_	m.76639|c25842_g1_i1:58-399(-)	complete	PF03133.10|TTL|Tubulin-tyrosine ligase family|m.76639:1-36
2	18.61	2.04	12.77	118.lm_ll_550	C103476257	TR95300|c0_g1_i1
2	18.61	2.04	13.28	105.lm_ll_15372	C103549491	TR26216|c0_g1_i1
2	18.61	2.04	14.3	11.nn_np_16389	C103733453	c86414_g1_i1	Tetratricopeptide repeat protein 39B [Zootermopsis nevadensis]		RecName: Full=Tetratricopeptide repeat protein 39B; Short=TPR repeat protein 39B	_	_	_	_	m.9860|c86414_g1_i1:50-1924(+)	complete	PF10300.4|DUF3808|Protein of unknown function (DUF3808)|m.9860:35-488
2	19.63	2.04	15.83	11.nn_np_24904	C103562841	c142784_g1_i1	_		_	_	_	_	_	_	_	_
2	19.63	2.04	15.83	11.nn_np_33923		TR84335|c44_g4_i1	gi|676823187|gb|KFP17448.1| hypothetical protein Z169_13587, partial [Egretta garzetta]	Scylla serrata DNA, microsatellite: SCY138
2	19.63	2.04	16.33	11.nn_np_8202	C101101280	TR88657|c0_g1_i1
2	20.65	2.04	18.89	11.lm_ll_18590	C103628623	c57542_g1_i1	_		_	_	_	_	_	_	_	_
2	21.67	3.06	20.41	11.lm_ll_10123	C101882474	TR43126|c1_g3_i1
2	21.67	2.04	20.41	11.lm_ll_26660			E3 ubiquitin-protein ligase UHRF1
2	21.67	3.06	20.41	11.nn_np_16176		c15387_g1_i1	_		_	_	_	_	_	_	_	_
2	21.67	3.06	20.41	11.nn_np_16862	C103436631	c42263_g1_i1	_		_	_	_	_	_	_	_	_
2	24.8	5.12	20.92	105.nn_np_27778	C103725319	c59535_g1_i1	PREDICTED: organic cation transporter protein [Acyrthosiphon pisum]		_	_	_	_	_	m.76307|c59535_g1_i1:620-964(-)	5prime_partial	_
2	24.8	5.12	20.92	11.nn_np_10124	C103741001	TR89418|c0_g1_i1
2	24.8	5.12	20.92	11.nn_np_11284	C103621227	c65127_g1_i1	_		_	_	_	_	_	m.60571|c65127_g1_i1:2-1339(+)	5prime_partial	PF00567.19|TUDOR|Tudor domain|m.60571:237-377
2	24.8	5.12	20.92	11.nn_np_12548	C102784748	c32691_g1_i1	_		_	_	_	_	_	_	_	_
2	24.8	5.12	20.92	11.nn_np_14455	C70721313	TR49624|c3_g9_i11
2	24.8	5.12	20.92	11.nn_np_22799	C102702420	TR40686|c0_g1_i1
2	24.8	6.14	21.43	105.nn_np_17582		TR64869|c0_g1_i1
2	24.8	6.14	21.43	11.lm_ll_20571	C99570757	TR82169|c10_g5_i3
2	24.8	5.12	21.43	11.nn_np_15171	C102066428	c116123_g1_i1	_		_	_	_	_	_	_	_	_
2	24.8	5.12	21.43	11.nn_np_15997	C79176733	TR13886|c0_g2_i1	gi|328726602|ref|XP_003248963.1| PREDICTED: zinc finger protein 62 homolog [Acyrthosiphon pisum]	PREDICTED: Galeopterus variegatus zinc finger protein 333 (ZNF333), partial mRNA	sp|Q5R5U3|ZN271_PONAB Zinc finger protein 271 OS=Pongo abelii GN=ZNF271 PE=2 SV=1	KOG3608, Zn finger proteins [General function prediction only].
2	24.8	5.12	21.43	11.nn_np_17354	C103731433	TR97674|c0_g1_i1
2	24.8	5.12	21.43	11.nn_np_19150	C103558759	c94462_g1_i1	_		_	_	_	_	_	_	_	_
2	24.8	5.12	21.43	11.nn_np_26132	C103129165	TR102626|c0_g1_i1
2	26.84	6.14	21.93	105.lm_ll_18845	C103517113	c83481_g1_i1	_		_	_	_	_	_	m.73377|c83481_g1_i1:331-1260(-)	5prime_partial	_
2	30.99	7.16	64.19	105.lm_ll_13647			Retrovirus-related Pol polyprotein from transposon
2	34.05	7.16	68.77	105.lm_ll_12656	C103544613	TR37453|c1_g1_i10
2	33.03	7.16	68.77	11.lm_ll_17583			PREDICTED: jouberin-like isoform X4
2	33.03	7.16	68.77	11.lm_ll_7814	C103728087	c13166_g1_i1	PREDICTED: F-box/LRR-repeat protein 7 [Cavia porcellus]		RecName: Full=F-box/LRR-repeat protein 7; AltName: Full=F-box and leucine-rich repeat protein 7; AltName: Full=F-box protein FBL6/FBL7 [Homo sapiens]	_	K10273	FBXL7	_	m.67856|c13166_g1_i1:20-907(-)	5prime_partial	PF12937.2|F-box-like|F-box-like|m.67856:216-256;PF00646.28|F-box|F-box domain|m.67856:210-254
2	35.07	7.16	69.79	105.lm_ll_3101	C103738965	TR14574|c1_g1_i4
2	35.07	9.21	70.3	11.nn_np_27331	C102178131	TR45150|c0_g1_i3
2	39.15	9.21	73.4	105.lm_ll_20079			PREDICTED: cytosolic non-specific dipeptidase-like
2	39.15	9.21	73.4	11.hk_hk_11039	C103629219	c10063_g1_i1	_		_	_	_	_	_	_	_	_
2	39.15	9.21	73.4	11.hk_hk_11065	C102611092	c28962_g1_i1	_		_	_	_	_	_	_	_	_
2	40.17	9.21	73.4	11.hk_hk_4662	C103348633	c135620_g1_i1	_		_	_	_	_	_	_	_	_
2	40.17	11.27	73.4	11.lm_ll_14519	C103128069	TR89619|c0_g1_i1
2	45.4	12.29	74.41	105.lm_ll_12300	C103569047	c130185_g1_i1	_		_	_	_	_	_	_	_	_
2	45.4	12.29	74.41	105.lm_ll_7971	C103275615	c144517_g1_i1	_		_	_	_	_	_	_	_	_
2	47.44	12.29	74.41	11.lm_ll_17697			hypothetical protein N321_00830, partial
2	45.4	12.29	74.41	11.lm_ll_21201	C71381878	c45861_g1_i1	_		_	_	_	_	_	_	_	_
2	45.4	11.27	74.41	11.lm_ll_4703	C103639989	c73639_g1_i1	calpain T [Gecarcinus lateralis]		RecName: Full=Calpain-5; AltName: Full=New calpain 3; Short=nCL-3 [Mus musculus]	_	K08574	CAPN5	_	m.53801|c73639_g1_i1:858-1904(+)	complete	PF01067.17|Calpain_III|Calpain large subunit, domain III|m.53801:59-199;PF00168.25|C2|C2 domain|m.53801:96-120;PF00168.25|C2|C2 domain|m.53801:225-303;PF00168.25|C2|C2 domain|m.53801:333-345;PF00648.16|Peptidase_C2|Calpain family cysteine protease|m.53801:4-48
2	46.42	12.29	74.41	11.lm_ll_9056	C103745409	TR5946|c0_g2_i1
2	45.4	11.27	74.41	11.lm_ll_9301		TR113177|c0_g1_i1
2	48.46	12.29	78	105.nn_np_21496	C103528847	c63046_g1_i1	hypothetical protein DAPPUDRAFT_112010 [Daphnia pulex]		RecName: Full=F-box only protein 11; AltName: Full=Protein arginine N-methyltransferase 9; AltName: Full=Vitiligo-associated protein 1; Short=VIT-1 [Homo sapiens]	KOG1777	K10297	FBXO11	_	m.52004|c63046_g1_i1:185-3040(+);m.52005|c63046_g1_i1:1280-2188(-)	complete;complete	PF13229.1|Beta_helix|Right handed beta helix region|m.52004:373-502;PF13229.1|Beta_helix|Right handed beta helix region|m.52004:499-651;PF13229.1|Beta_helix|Right handed beta helix region|m.52004:590-743;PF13229.1|Beta_helix|Right handed beta helix region|m.52004:636-783;PF13229.1|Beta_helix|Right handed beta helix region|m.52004:682-836;PF05048.8|NosD|Periplasmic copper-binding protein (NosD)|m.…
2	48.46	12.29	78	105.nn_np_23370	C103739911	c74099_g1_i1	_		_	_	_	_	_	_	_	_
2	47.44	12.29	78	11.hk_hk_9314	C73297744	TR10370|c0_g2_i1
2	48.46	12.29	78	11.hk_hk_9986	C103620857	TR65355|c0_g1_i1
2	48.46	12.29	78	11.nn_np_26001	C102218958	c10786_g1_i1	_		_	_	_	_	_	_	_	_
2	48.46	12.29	78.51	105.nn_np_14751	C103400143	c84572_g3_i1	PREDICTED: centrosomal protein of 89 kDa-like [Acyrthosiphon pisum]		_	_	K16543	CEP89	_	m.48827|c84572_g3_i1:243-1796(+)	complete	PF02403.17|Seryl_tRNA_N|Seryl-tRNA synthetase N-terminal domain|m.48827:42-121
2	48.46	12.29	78.51	105.nn_np_22849	C99346423	TR92962|c1_g1_i17
2	48.46	12.29	78.51	11.nn_np_30129	C102584848	c153207_g1_i1	_		_	_	_	_	_	_	_	_
2	48.46	13.31	79.52	11.hk_hk_12108		TR44602|c0_g1_i1
2	48.46	13.31	79.52	11.hk_hk_8640		TR19359|c0_g1_i2
2	49.49	13.31	80.03	11.hk_hk_9322	C103357583	c136094_g1_i1	_		_	_	_	_	_	_	_	_
2	49.49	14.33	80.54	11.hk_hk_10394	C103692743	TR85471|c0_g1_i1	gi|815800353|ref|XP_012220831.1| PREDICTED: uncharacterized protein LOC105671341 isoform X1 [Linepithema humile]
2	49.49	14.33	80.54	11.hk_hk_1730	C102838171	c124679_g1_i1	_		_	_	_	_	_	_	_	_
2	50.51	14.33	81.05	11.nn_np_28670	C72959106	TR84156|c1_g1_i2
2	50.51	14.33	83.09	105.nn_np_29882			hypothetical protein AV530_014893
2	50.51	14.33	83.09	105.nn_np_30094	C99969609	TR69895|c0_g1_i1
2	50.51	14.33	83.09	105.nn_np_33173	C103650441	c88053_g2_i1	PREDICTED: sodium leak channel non-selective protein [Apis mellifera]		RecName: Full=Multidrug resistance-associated protein 9; AltName: Full=ATP-binding cassette sub-family C member 12 [Homo sapiens]	_	K05668	ABCC5	path:ko02010	m.33098|c88053_g2_i1:3-1403(+)	5prime_partial	PF00005.22|ABC_tran|ABC transporter|m.33098:132-264
2	50.51	14.33	83.09	11.nn_np_16895	C102946567	TR29533|c0_g1_i1	gi|852794002|ref|XP_012887176.1| PREDICTED: procollagen-lysine,2-oxoglutarate 5-dioxygenase 3 isoform X2 [Dipodomys ordii]		sp|Q63321|PLOD1_RAT Procollagen-lysine,2-oxoglutarate 5-dioxygenase 1 OS=Rattus norvegicus GN=Plod1 PE=2 SV=1	KOG1971, Lysyl hydroxylase [Posttranslational modification, protein turnover, chaperones].
2	50.51	14.33	83.09	11.nn_np_28169			PREDICTED: uncharacterized protein LOC108372214
2	50.51	14.33	83.09	11.nn_np_31327	C102130647	c91881_g1_i1	_		_	_	_	_	_	_	_	_
2	50.51	14.33	83.6	11.nn_np_9633		TR42236|c0_g1_i2	gi|242006508|ref|XP_002424092.1| hexaprenyldihydroxybenzoate methyltransferase, putative [Pediculus humanus corporis] gi|212507398|gb|EEB11354.1| hexaprenyldihydroxybenzoate methyltransferase, putative [Pediculus humanus corporis]		sp|Q9NZJ6|COQ3_HUMAN Hexaprenyldihydroxybenzoate methyltransferase, mitochondrial OS=Homo sapiens GN=COQ3 PE=1 SV=3	KOG1270, Methyltransferases [Coenzyme transport and metabolism].
2	51.53	15.35	84.11	105.lm_ll_10589	C73164851	TR196|c0_g1_i1	gi|820982844|ref|XP_004640231.2| PREDICTED: succinate-semialdehyde dehydrogenase, mitochondrial [Octodon degus]		sp|Q8BWF0|SSDH_MOUSE Succinate-semialdehyde dehydrogenase, mitochondrial OS=Mus musculus GN=Aldh5a1 PE=1 SV=1	KOG2451, Aldehyde dehydrogenase [Energy production and conversion].
2	51.53	15.35	84.11	105.lm_ll_11083		TR58536|c0_g1_i2	gi|936687477|ref|XP_014221715.1| PREDICTED: glyoxylate/hydroxypyruvate reductase A-like isoform X1 [Trichogramma pretiosum] gi|936687479|ref|XP_014221716.1| PREDICTED: glyoxylate/hydroxypyruvate reductase A-like isoform X1 [Trichogramma pretiosum]		sp|Q57QM2|GHRA_SALCH Glyoxylate/hydroxypyruvate reductase A OS=Salmonella choleraesuis (strain SC-B67) GN=ghrA PE=3 SV=1	KOG0069, Glyoxylate/hydroxypyruvate reductase (D-isomer-specific 2-hydroxy acid dehydrogenase superfamily) [Energy production and conversion].
2	51.53	15.35	84.11	105.lm_ll_19205	C100846584	TR24797|c0_g1_i8
2	51.53	15.35	84.11	11.lm_ll_18737	C103334959	c150632_g1_i1	_		_	_	_	_	_	_	_	_
2	51.53	15.35	84.11	11.lm_ll_25103		c41838_g1_i1	_		_	_	_	_	_	_	_	_
2	53.57	15.35	87.19	103.lm_ll_17008	C103740301	c84638_g1_i1	hypothetical protein DAPPUDRAFT_302543 [Daphnia pulex]		RecName: Full=Sulfotransferase 1A3/1A4; Short=ST1A3/ST1A4; AltName: Full=Aryl sulfotransferase 1A3/1A4; AltName: Full=Catecholamine-sulfating phenol sulfotransferas	_	K01016	SULT1E1, STE	path:ko00140	m.47116|c84638_g1_i1:353-1324(-)	5prime_partial	PF00685.22|Sulfotransfer_1|Sulfotransferase domain|m.47116:39-313
2	52.55	15.35	87.19	103.lm_ll_22867	C103746869	c81599_g1_i1	RanBP-type and C3HC4-type zinc finger-containing protein 1 [Zootermopsis nevadensis]		RecName: Full=Sharpin; AltName: Full=Shank-associated RH domain-interacting protein [Bos taurus]	_	K10630	RBCK1, HOIL1	_	m.16538|c81599_g1_i1:128-6700(+)	3prime_partial	PF01302.20|CAP_GLY|CAP-Gly domain|m.16538:32-92;PF00240.18|ubiquitin|Ubiquitin family|m.16538:2037-2092
2	53.57	15.35	87.19	103.lm_ll_23417	C102983613	c118967_g1_i1	_		_	_	_	_	_	_	_	_
2	52.55	15.35	87.19	103.lm_ll_5608			hypothetical protein, partial
2	51.53	15.35	87.19	105.lm_ll_19603	C103075069	c58761_g1_i1	_		_	_	_	_	_	_	_	_
2	53.57	15.35	87.69	11.lm_ll_19945	C103418071	c85526_g2_i1	Band 4.1-like protein 1 [Chelonia mydas]		_	_	K13205	AAR2, C20orf4	_	_	_	_
2	54.59	17.41	88.71	11.nn_np_28298		TR14770|c0_g1_i3
2	54.59	21.51	89.22	11.nn_np_17591	C99415591	c31227_g1_i1	_		_	_	_	_	_	_	_	_
2	54.59	17.41	89.22	11.nn_np_26004	C103144149	TR33821|c0_g1_i1
2	54.59	22.53	90.24	103.lm_ll_20080	C103704117	c102245_g1_i1	PREDICTED: transmembrane protein 20-like [Bombus impatiens]		_	_	_	_	_	m.18363|c102245_g1_i1:2-418(+)	internal	_
2	57.71	24.58	90.24	105.nn_np_29212	C102845485	c59593_g1_i1	_		_	_	_	_	_	m.54270|c59593_g1_i1:153-635(+)	3prime_partial	_
2	57.71	28.7	91.25	105.nn_np_15612			ribosomal protein S3a, partial
2	57.71	35.86	91.76	118.nn_np_19466		TR31933|c0_g1_i1
2	57.71	135.01	93.29	103.lm_ll_18287	C73747107	c129953_g1_i1	_		_	_	_	_	_	_	_	_
2	57.71	135.01	93.79	103.lm_ll_19641	C103572441	c79786_g1_i1	PREDICTED: protein vein [Diaphorina citri]		_	_	K16690	VN	path:ko04391	m.55487|c79786_g1_i1:3174-4844(-)	5prime_partial	PF07679.11|I-set|Immunoglobulin I-set domain|m.55487:231-275;PF13895.1|Ig_2|Immunoglobulin domain|m.55487:234-270;PF13927.1|Ig_3|Immunoglobulin domain|m.55487:226-270
2	57.71	135.01	93.79	103.lm_ll_21807	C103612865	TR5254|c0_g1_i1
2	57.71	135.01	94.3	31.lm_ll_13138	C103112717	TR95150|c0_g1_i1
2	57.71	135.01	94.81	103.lm_ll_24359	C71766738	TR84185|c1_g1_i1
2	59.75	135.01	96.87	11.lm_ll_2361	C102783592	TR69636|c0_g1_i1
2	58.73	135.01	96.87	11.lm_ll_25426	C102004526	c5048_g1_i1	_		_	_	_	_	_	_	_	_
2	59.75	135.01	97.38	11.lm_ll_21254	C103433133	c89630_g1_i1	_		_	_	_	_	_	_	_	_
2	59.75	135.01	97.89	105.nn_np_22283	C101498644	c158026_g1_i1	_		_	_	_	_	_	_	_	_
2	60.77	139.11	98.39	11.lm_ll_16005	C101191909	c25014_g1_i1	_		_	_	_	_	_	_	_	_
2	60.77	141.17	98.9	11.lm_ll_2455	C103051709	TR11979|c0_g1_i1		Scylla paramamosain flotillin-1 gene, complete cds
2	60.77	141.17	99.41	103.lm_ll_11793	C103291067	TR106271|c0_g1_i1	gi|157822353|ref|NP_001099841.1| helicase, lymphoid specific [Rattus norvegicus] gi|672040301|ref|XP_008758609.1| PREDICTED: lymphocyte-specific helicase isoform X1 [Rattus norvegicus] gi|149062802|gb|EDM13225.1| rCG47275 [Rattus norvegicus]	Mus musculus helicase, lymphoid specific (Hells), mRNA	sp|Q60848|HELLS_MOUSE Lymphocyte-specific helicase OS=Mus musculus GN=Hells PE=1 SV=2
2	60.77	141.17	101.44	11.lm_ll_13234	C102871959	TR71411|c0_g1_i1
2	60.77	141.17	101.95	11.lm_ll_6158	C71209669	TR18677|c0_g2_i1
2	60.77	141.17	102.46	11.lm_ll_13231	C102922895	TR36145|c0_g1_i1
2	60.77	141.17	102.46	11.lm_ll_14048		TR69152|c2_g1_i1
2	60.77	141.17	102.46	11.lm_ll_9393			hypothetical protein N301_09079, partial
2	60.77	143.24	104.5	11.lm_ll_14651	C101459054	TR84288|c0_g1_i1	gi|779990542|ref|XP_011668253.1| PREDICTED: uncharacterized protein LOC105440140 [Strongylocentrotus purpuratus]
2	60.77	143.24	104.5	11.nn_np_13883	C71894822	TR35501|c0_g1_i1	gi|927164030|ref|XP_013833874.1| PREDICTED: protein amnionless [Sus scrofa]		sp|Q6UKI2|AMNLS_CANFA Protein amnionless OS=Canis familiaris GN=AMN PE=2 SV=1
2	60.77	144.26	104.5	11.nn_np_26891	C103631635	TR66149|c0_g1_i1
2	60.77	144.26	107.58	11.nn_np_28637	C102856515	c136378_g1_i1	_		_	_	_	_	_	_	_	_
2	60.77	144.26	107.58	11.nn_np_31350	C103292063	TR55391|c0_g1_i1	gi|242023054|ref|XP_002431951.1| dynein heavy chain, cytosolic, putative [Pediculus humanus corporis] gi|212517302|gb|EEB19213.1| dynein heavy chain, cytosolic, putative [Pediculus humanus corporis]	PREDICTED: Lepisosteus oculatus dynein heavy chain 5, axonemal-like (LOC102697109), mRNA	sp|Q8VHE6|DYH5_MOUSE Dynein heavy chain 5, axonemal OS=Mus musculus GN=Dnah5 PE=2 SV=2	KOG3595, Dyneins, heavy chain [Cytoskeleton].
2	60.77	144.26	108.09	11.hk_hk_9926		TR37388|c2_g7_i1	gi|6576738|dbj|BAA88337.1| ORF2 [Acanthochelys spixii]
2	61.8	145.28	108.59	11.lm_ll_9269	C70391957	TR95703|c0_g1_i1
2	60.77	144.26	108.59	11.nn_np_19082	C103577407	c64077_g2_i1	_		_	_	_	_	_	_	_	_
2	60.77	144.26	108.59	11.nn_np_32211	C103530137	c76868_g1_i1	PREDICTED: nucleoredoxin-like [Saccoglossus kowalevskii]		RecName: Full=Nucleoredoxin [Danio rerio]	_	K17609	NXN	_	m.62673|c76868_g1_i1:243-1526(+)	complete	PF13905.1|Thioredoxin_8|Thioredoxin-like|m.62673:31-126;PF13905.1|Thioredoxin_8|Thioredoxin-like|m.62673:178-269;PF13098.1|Thioredoxin_2|Thioredoxin-like domain|m.62673:31-129;PF13098.1|Thioredoxin_2|Thioredoxin-like domain|m.62673:177-270;PF00578.16|AhpC-TSA|AhpC/TSA family|m.62673:16-122;PF00578.16|AhpC-TSA|AhpC/TSA family|m.62673:153-269;PF00085.15|Thioredoxin|Thioredoxin|m.62673:29-79;PF00085…
2	60.77	144.26	108.59	118.nn_np_14077	C102858685	TR44305|c0_g1_i1
2	61.8	145.28	109.1	103.lm_ll_16248		TR98435|c0_g1_i1
2	61.8	145.28	110.62	103.lm_ll_24389	C103116021	TR51687|c0_g1_i1	gi|260803671|ref|XP_002596713.1| hypothetical protein BRAFLDRAFT_122018 [Branchiostoma floridae] gi|229281972|gb|EEN52725.1| hypothetical protein BRAFLDRAFT_122018 [Branchiostoma floridae]		sp|Q99567|NUP88_HUMAN Nuclear pore complex protein Nup88 OS=Homo sapiens GN=NUP88 PE=1 SV=2	KOG4460, Nuclear pore complex, Nup88/rNup84 component [Nuclear structure, Intracellular trafficking, secretion, and vesicular transport].
2	61.8	145.28	110.62	11.lm_ll_23412		c124426_g1_i1	_		_	_	_	_	_	_	_	_
2	64.88	148.36	111.64	103.lm_ll_13024	C103077495	TR88897|c0_g1_i3
2	65.9	151.44	111.64	103.lm_ll_14761		TR65299|c0_g1_i1
2	62.82	148.36	111.64	103.lm_ll_18654	C73276612	c84175_g1_i1	PREDICTED: RNA-directed DNA polymerase from mobile element jockey-like [Hydra vulgaris]		_	_	K10356	MYO1	_	_	_	_
2	62.82	147.34	111.64	103.lm_ll_20504		TR86192|c0_g1_i1
2	65.9	150.42	111.64	103.lm_ll_21029	C103509083	TR74926|c0_g1_i1
2	62.82	148.36	111.64	103.lm_ll_21760	C99910592	TR24947|c0_g1_i1
2	62.82	148.36	111.64	103.lm_ll_22781	C103545131	c9378_g1_i1	_		_	_	_	_	_	_	_	_
2	62.82	148.36	111.64	103.lm_ll_3338	C103743863	TR68949|c0_g2_i4	gi|321460361|gb|EFX71404.1| hypothetical protein DAPPUDRAFT_327249 [Daphnia pulex]	PREDICTED: Lingula anatina pantothenate kinase 4-like (LOC106161443), mRNA	sp|Q80YV4|PANK4_MOUSE Pantothenate kinase 4 OS=Mus musculus GN=Pank4 PE=1 SV=2	KOG4584, Uncharacterized conserved protein [General function prediction only].	K09680//ko00770//Pantothenate and CoA biosynthesis||K09680//ko01100//Metabolic pathways
2	62.82	148.36	111.64	103.lm_ll_5323	C103308973	c147903_g1_i1	_		_	_	_	_	_	_	_	_
2	62.82	148.36	111.64	103.lm_ll_6510	C103049499	TR120213|c0_g1_i1
2	62.82	148.36	111.64	103.lm_ll_9197	C100908490	TR70996|c0_g1_i1	gi|524909449|ref|XP_005109771.1| PREDICTED: uncharacterized protein LOC101856219 [Aplysia californica]
2	62.82	148.36	111.64	103.lm_ll_9510		TR107260|c0_g1_i1
2	67.94	151.44	111.64	11.hk_hk_164	C103547435	c11302_g1_i1	_		_	_	_	_	_	m.78252|c11302_g1_i1:369-677(-)	5prime_partial	_
2	64.88	148.36	111.64	11.lm_ll_19360	C103718067	TR11974|c0_g1_i1	gi|242012963|ref|XP_002427193.1| pre-mRNA-processing-splicing factor, putative [Pediculus humanus corporis] gi|212511480|gb|EEB14455.1| pre-mRNA-processing-splicing factor, putative [Pediculus humanus corporis]	PREDICTED: Clupea harengus pre-mRNA processing factor 8 (prpf8), mRNA	sp|Q6P2Q9|PRP8_HUMAN Pre-mRNA-processing-splicing factor 8 OS=Homo sapiens GN=PRPF8 PE=1 SV=2	KOG1795, U5 snRNP spliceosome subunit [RNA processing and modification].
2	64.88	148.36	111.64	11.lm_ll_4179	C101072086	c21478_g1_i1	_		_	_	_	_	_	_	_	_
2	62.82	147.34	111.64	11.nn_np_11867	C99193998	TR10430|c0_g1_i3	gi|339258688|ref|XP_003369530.1| putative zinc finger protein [Trichinella spiralis] gi|316966228|gb|EFV50828.1| putative zinc finger protein [Trichinella spiralis]
2	72.15	153.48	111.64	11.nn_np_13614		TR60683|c0_g1_i1	gi|646705135|gb|KDR13014.1| Ankyrin repeat and BTB/POZ domain-containing protein 1 [Zootermopsis nevadensis]	PREDICTED: Fukomys damarensis ankyrin repeat and BTB (POZ) domain containing 1 (Abtb1), transcript variant X1, mRNA	sp|Q5XIU1|ABTB1_RAT Ankyrin repeat and BTB/POZ domain-containing protein 1 OS=Rattus norvegicus GN=Abtb1 PE=2 SV=1	KOG0511, Ankyrin repeat protein [General function prediction only].
2	62.82	147.34	111.64	11.nn_np_19217	C101129400	TR80181|c0_g1_i3
2	62.82	147.34	111.64	11.nn_np_28913	C103265555	TR43030|c0_g1_i1	gi|393395824|gb|AFN08746.1| fatty acid binding protein [Scylla paramamosain]	Scylla paramamosain fatty acid binding protein mRNA, complete cds
2	73.17	156.57	112.15	11.lm_ll_1515	C73619862	TR40262|c0_g1_i1
2	93.56	174.83	112.66	10.nn_np_33778	C103448987	TR105720|c0_g1_i1
2	73.17	158.63	112.66	11.lm_ll_16073	C101779594	TR79965|c0_g1_i1
2	93.56	176.87	112.66	11.lm_ll_16953	C103715803	c154510_g1_i1	_		_	_	_	_	_	_	_	_
2	77.39	170.72	112.66	11.lm_ll_8182		TR105770|c0_g1_i1
2	79.43	170.72	112.66	11.nn_np_14467	C103083123	TR2619|c0_g1_i1
2	84.75	172.79	112.66	11.nn_np_17888	C99892965	TR53605|c0_g1_i1
2	93.56	175.85	112.66	11.nn_np_18245	C103441405	c76081_g1_i1	_		_	_	_	_	_	_	_	_
2	73.17	158.63	112.66	11.nn_np_23335	C102365898	TR14805|c0_g1_i3
2	93.56	176.87	113.68	11.nn_np_20381	C103678887	TR75639|c0_g1_i1
2	116.72	181.01	114.18	103.lm_ll_11256	C103111895	TR28893|c0_g1_i3
2	116.72	181.01	114.18	103.lm_ll_9912	C103265291	c104275_g1_i1	_		_	_	_	_	_	_	_	_
2	116.72	181.01	114.18	11.lm_ll_13778	C102300128	TR87065|c0_g1_i1
2	116.72	181.01	114.18	11.lm_ll_14715	C103673039	c89239_g1_i1	_		_	_	_	_	_	m.18499|c89239_g1_i1:2-853(+)	internal	PF02210.19|Laminin_G_2|Laminin G domain|m.18499:191-276;PF00054.18|Laminin_G_1|Laminin G domain|m.18499:191-280;PF12661.2|hEGF|Human growth factor-like EGF|m.18499:137-148
2	116.72	181.01	114.18	11.lm_ll_17679	C103706815	TR73938|c0_g1_i1	gi|170052360|ref|XP_001862185.1| centrin [Culex quinquefasciatus] gi|167873340|gb|EDS36723.1| centrin [Culex quinquefasciatus]		sp|P04572|SCP_PERVT Sarcoplasmic calcium-binding protein OS=Perinereis vancaurica tetradentata PE=1 SV=1	KOG0027, Calmodulin and related proteins (EF-Hand superfamily) [Signal transduction mechanisms].
2	116.72	181.01	114.18	11.lm_ll_20204	C103745803	c67947_g1_i1	hypothetical protein LOTGIDRAFT_193581 [Lottia gigantea]		RecName: Full=Probable elongator complex protein 3 [Drosophila melanogaster]	KOG2535	K07739	ELP3, KAT9	_	m.64329|c67947_g1_i1:138-1784(-)	complete	PF04055.16|Radical_SAM|Radical SAM superfamily|m.64329:109-305;PF00583.19|Acetyltransf_1|Acetyltransferase (GNAT) family|m.64329:445-538
2	94.59	177.89	114.18	118.lm_ll_19419	C102487538	c126333_g1_i1	_		_	_	_	_	_	_	_	_
2	94.59	177.89	114.18	118.lm_ll_3719	C101136382	TR4580|c0_g1_i1	gi|929285489|ref|XP_014019741.1| PREDICTED: PMS1 protein homolog 1 isoform X2 [Salmo salar]		sp|P54277|PMS1_HUMAN PMS1 protein homolog 1 OS=Homo sapiens GN=PMS1 PE=1 SV=1	KOG1978, DNA mismatch repair protein - MLH2/PMS1/Pms2 family [Replication, recombination and repair].
2	116.72	181.01	115.2	10.nn_np_28718		c48261_g1_i1	_		_	_	_	_	_	_	_	_
2	116.72	192.3	115.2	10.nn_np_8533	C100788336	c136399_g1_i1	_		_	_	_	_	_	_	_	_
2	116.72	181.01	115.2	11.lm_ll_26776		TR84139|c0_g2_i2
2	116.72	206.18	115.2	11.nn_np_12111	C101242997	TR80541|c0_g1_i1
2	116.72	214.43	117.23	10.nn_np_12214	C73462328	c85118_g1_i1	cln3/battenin [Culex cln3/battenin [Culex quinquefasciatus]		RecName: Full=Battenin; AltName: Full=Protein CLN3; Flags: Precursor	_	K12389	BTS, CLN3	path:ko04142	m.24674|c85118_g1_i1:2-337(-);m.24673|c85118_g1_i1:2-1129(+)	3prime_partial;5prime_partial	PF02487.12|CLN3|CLN3 protein|m.24673:15-371
2	116.72	214.43	117.23	10.nn_np_17302		TR18041|c0_g1_i1	gi|292398045|gb|ADE27980.1| anti-lipopolysaccharide factor [Fenneropenaeus indicus]		sp|C0KJQ4|ALPS_PORTR Anti-lipopolysaccharide factor OS=Portunus trituberculatus GN=ALF PE=2 SV=2
2	116.72	214.43	117.23	10.nn_np_21196	C102213317	TR12233|c1_g1_i5
2	116.72	218.53	117.23	10.nn_np_26168	C103313187	TR34089|c0_g1_i1
2	116.72	214.43	117.23	10.nn_np_9761	C103739267	TR53437|c0_g1_i1
2	116.72	214.43	117.23	11.nn_np_24965		TR39428|c0_g1_i1
2	116.72	220.57	117.23	118.nn_np_16362	C103260405	TR50571|c2_g1_i1
2	116.72	230.41	118.24	105.nn_np_26868			cyclin C, partial
2	116.72	230.41	118.24	105.nn_np_34549	C99851819	TR125502|c0_g1_i1
2	116.72	230.41	120.79	105.nn_np_23844	C103604939	TR10897|c0_g2_i3
2	116.72	231.43	121.3	105.nn_np_31949	C101268987	TR43962|c0_g1_i1
2	116.72	237.64	123.86	11.nn_np_15883	C103161401	TR83456|c0_g1_i1
2	116.72	237.64	124.37	11.nn_np_16554	C80257762	TR51959|c1_g5_i1
2	116.72	237.64	124.37	11.nn_np_20646		TR57772|c0_g1_i3	gi|572312947|ref|XP_006622179.1| PREDICTED: mediator of RNA polymerase II transcription subunit 18-like isoform X1 [Apis dorsata]		sp|Q7QGX9|MED18_ANOGA Mediator of RNA polymerase II transcription subunit 18 OS=Anopheles gambiae GN=MED18 PE=3 SV=3	KOG3264, Uncharacterized conserved protein [Function unknown].
2	116.72	237.64	124.37	11.nn_np_21200			PREDICTED: uncharacterized protein LOC108358117
2	116.72	237.64	124.37	11.nn_np_30498		TR10927|c0_g3_i1	gi|566011655|gb|ETI34566.1| hypothetical protein, variant 10 [Phytophthora parasitica P1569] gi|570969479|gb|ETP32598.1| hypothetical protein, variant 14 [Phytophthora parasitica P10297]		sp|Q18297|TRPA1_CAEEL Transient receptor potential cation channel subfamily A member 1 homolog OS=Caenorhabditis elegans GN=trpa-1 PE=2 SV=5	KOG0509, Ankyrin repeat and DHHC-type Zn-finger domain containing proteins [General function prediction only].
2	116.72	237.64	124.37	11.nn_np_7268		TR105497|c0_g1_i1
2	118.76	248.69	124.88	11.hk_hk_7652	C102964995	TR18230|c0_g1_i1				KOG1215, Low-density lipoprotein receptors containing Ca2+-binding EGF-like domains [Signal transduction mechanisms].
2	119.78	252.84	125.39	103.lm_ll_23689	C73048074	TR23378|c0_g1_i1
2	126.03	260.22	128.44	103.lm_ll_23844		c76754_g1_i1	_		_	_	_	_	_	_	_	_
2	126.03	260.22	128.44	103.lm_ll_6303	C103632585	c135164_g1_i1	_		_	_	_	_	_	_	_	_
2	126.03	260.22	128.44	103.lm_ll_660		TR50389|c1_g1_i1
2	126.03	260.22	128.44	103.lm_ll_7463	C73323984	c40195_g1_i1	_		_	_	_	_	_	_	_	_
2	126.03	258.16	128.44	31.lm_ll_26572	C102573082	TR42054|c0_g1_i1	gi|357629797|gb|EHJ78349.1| putative arginine n-methyltransferase [Danaus plexippus]	Scylla paramamosain arginine N-methyltransferase mRNA, partial cds	sp|O70467|ANM3_RAT Protein arginine N-methyltransferase 3 OS=Rattus norvegicus GN=Prmt3 PE=1 SV=1	KOG1499, Protein arginine N-methyltransferase PRMT1 and related enzymes [Posttranslational modification, protein turnover, chaperones, Transcription, Signal transduction mechanisms].
2	127.05	260.22	129.97	10.nn_np_19169	C103725859	c66487_g1_i1	_		_	_	_	_	_	m.27198|c66487_g1_i1:148-855(+)	complete	_
2	127.05	265.55	136.24	103.lm_ll_1374	C103623939	c112393_g1_i1	_		_	_	_	_	_	_	_	_
2	127.05	265.55	136.24	11.hk_hk_9998	C103084063	TR50643|c0_g1_i2
2	127.05	273.17	140.36	11.nn_np_26420	C103378149	TR34822|c0_g2_i1
2	127.05	273.17	141.89	11.lm_ll_10414		c67455_g1_i1	_		_	_	_	_	_	_	_	_
2	132.29	275.23	142.4	10.nn_np_13146	C102073531	TR140|c0_g1_i2
2	133.31	276.25	142.4	10.nn_np_19434	C102503504	c68695_g2_i1	_		_	_	_	_	_	_	_	_
2	135.37	276.25	142.9	103.lm_ll_15663	C102376834	c5200_g1_i1	_		_	_	_	_	_	_	_	_
2	136.39	276.25	143.41	10.nn_np_29238	C103285719	c31798_g1_i1	_		_	_	_	_	_	_	_	_
2	136.39	276.25	143.41	10.nn_np_30536	C103563757	c70098_g1_i1	PREDICTED: TBC1 domain family member 4-like [Apis florea]		RecName: Full=TBC1 domain family member 4; AltName: Full=Akt substrate of 160 kDa; Short=AS160 [Homo sapiens]	_	K17902	TBC1D4, AS160	path:ko04919	m.27427|c70098_g1_i1:22-3036(-)	complete	PF00566.13|RabGAP-TBC|Rab-GTPase-TBC domain|m.27427:577-788;PF11830.3|DUF3350|Domain of unknown function (DUF3350)|m.27427:490-521;PF00640.18|PID|Phosphotyrosine interaction domain (PTB/PID)|m.27427:103-193
2	136.39	276.25	143.41	10.nn_np_30978	C103469267	c154866_g1_i1	_		_	_	_	_	_	_	_	_
2	136.39	276.25	143.41	10.nn_np_31998	C103746017	TR71178|c0_g1_i1
2	136.39	276.25	143.41	103.lm_ll_9795		c57127_g1_i1	_		_	_	_	_	_	_	_	_
2	136.39	276.25	143.92	103.lm_ll_20252		TR38715|c2_g1_i1		Scylla paramamosain clone QX04 microsatellite sequence
2	136.39	276.25	143.92	103.lm_ll_22778	C103563635	c83556_g1_i1	_		_	_	_	_	_	_	_	_
2	136.39	276.25	143.92	11.lm_ll_2059	C102329086	c138443_g1_i1	_		_	_	_	_	_	_	_	_
2	136.39	276.25	143.92	33.lm_ll_10778	C103279177	TR29452|c0_g1_i1
2	138.43	277.27	144.94	10.nn_np_25705	C103727137	TR65652|c1_g2_i2
2	138.43	277.27	145.44	10.nn_np_23471	C103704405	c15278_g1_i1	_		_	_	_	_	_	_	_	_
2	138.43	279.34	145.44	11.lm_ll_16700	C100092588	c142509_g1_i1	_		_	_	_	_	_	_	_	_
2	139.45	279.34	145.95	11.lm_ll_14203	C103584797	TR26278|c0_g2_i1
2	140.47	279.34	146.97	105.lm_ll_2490	C103682003	c66389_g1_i1	PREDICTED: chromosome-associated kinesin KIF4-like, partial [Strongylocentrotus purpuratus]		RecName: Full=Chromosome-associated kinesin KIF4A; AltName: Full=Chromokinesin-A [Homo sapiens]	_	K10395	KIF4_21_27	_	m.27021|c66389_g1_i1:296-3982(-)	5prime_partial	PF00225.18|Kinesin|Kinesin motor domain|m.27021:41-365
3	0	0	0	30.lm_ll_16746	C103197683	TR51998|c0_g1_i2	gi|675388233|gb|KFM81130.1| Tankyrase-1, partial [Stegodyphus mimosarum]	PREDICTED: Stegastes partitus tankyrase-1 (LOC103357689), mRNA	sp|Q6PFX9|TNKS1_MOUSE Tankyrase-1 OS=Mus musculus GN=Tnks PE=1 SV=1	KOG4177, Ankyrin [Cell wall/membrane/envelope biogenesis].
3	0	1.02	0.51	11.nn_np_8699	C103662807	c87220_g2_i1	24-dehydrocholesterol reductase [Daphnia pulex]		RecName: Full=Delta(24)-sterol reductase; AltName: Full=24-dehydrocholesterol reductase; AltName: Full=3-beta-hydroxysterol delta-24-reductase; Flags: Precursor [M	KOG1262	K09828	DHCR24	path:ko00100;path:ko01100;path:ko01110	m.7108|c87220_g2_i1:656-1600(-);m.7107|c87220_g2_i1:1819-3351(+)	complete;complete	PF01565.18|FAD_binding_4|FAD binding domain|m.7107:110-196;PF01656.18|CbiA|CobQ/CobB/MinD/ParA nucleotide binding domain|m.7108:63-188;PF10609.4|ParA|ParA/MinD ATPase like|m.7108:170-211;PF13614.1|AAA_31|AAA domain|m.7108:63-112;PF09140.6|MipZ|ATPase MipZ|m.7108:62-106;PF02374.10|ArsA_ATPase|Anion-transporting ATPase|m.7108:60-97
3	0	1.02	0.51	30.lm_ll_2291	C102182769	TR54695|c0_g1_i1
3	1.02	1.02	1.02	11.lm_ll_21418	C100587941	c100219_g1_i1	_		_	_	_	_	_	_	_	_
3	1.02	2.04	1.52	11.hk_hk_10465	C102935215	c122469_g1_i1	_		_	_	_	_	_	_	_	_
3	1.02	2.04	1.52	30.lm_ll_19511	C72802823	c95721_g1_i1	_		_	_	_	_	_	_	_	_
3	1.02	2.04	2.03	11.hk_hk_4792	C103736787	TR10763|c0_g1_i1	gi|919031495|ref|XP_013399367.1| PREDICTED: HAUS augmin-like complex subunit 3 [Lingula anatina]		sp|Q8QZX2|HAUS3_MOUSE HAUS augmin-like complex subunit 3 OS=Mus musculus GN=Haus3 PE=2 SV=1
3	3.06	5.17	2.54	11.nn_np_26516	C102003706	TR38388|c0_g1_i1
3	3.06	5.17	3.05	30.lm_ll_23717	C102993319	TR34388|c1_g1_i1	gi|564113767|gb|AHB64460.1| aquaporin [Portunus trituberculatus]	Portunus trituberculatus aquaporin mRNA, complete cds	sp|Q23808|AQP_CICVR Aquaporin AQPcic OS=Cicadella viridis GN=AQP PE=1 SV=1	KOG0223, Aquaporin (major intrinsic protein family) [Carbohydrate transport and metabolism].
3	5.1	5.17	3.55	11.hk_hk_10698		c108200_g1_i1	_		_	_	_	_	_	_	_	_
3	6.12	10.49	4.06	10.lm_ll_1449	C103538585	c77615_g1_i1	protein C9orf114, putative [Pediculus humanus corporis]		RecName: Full=Uncharacterized protein C9orf114 [Homo sapiens]	_	K09142	K09142	_	m.43216|c77615_g1_i1:98-1189(+)	complete	PF02598.12|Methyltrn_RNA_3|Putative RNA methyltransferase|m.43216:72-356
3	6.12	11.51	4.06	118.lm_ll_9217		TR66322|c0_g1_i1	gi|919063787|ref|XP_013413502.1| PREDICTED: HAUS augmin-like complex subunit 6 [Lingula anatina]		sp|Q7Z4H7|HAUS6_HUMAN HAUS augmin-like complex subunit 6 OS=Homo sapiens GN=HAUS6 PE=1 SV=2
3	7.14	12.53	8.83	11.hk_hk_5753	C71587894	TR91571|c1_g1_i3
3	7.14	15.61	9.33	11.nn_np_19660	C103695557	TR91476|c1_g1_i3	gi|242010875|ref|XP_002426183.1| conserved hypothetical protein [Pediculus humanus corporis] gi|212510234|gb|EEB13445.1| conserved hypothetical protein [Pediculus humanus corporis]
3	7.14	14.59	9.33	11.nn_np_8273	C102823338	c128216_g1_i1	_		_	_	_	_	_	_	_	_
3	7.14	16.64	10.35	11.nn_np_16856	C99986695	TR5775|c0_g1_i1
3	7.14	16.64	10.86	11.hk_hk_5250	C102373834	c100412_g1_i1	_		_	_	_	_	_	_	_	_
3	8.16	17.66	11.88	118.nn_np_13175	C102935083	TR63797|c0_g1_i1
3	8.16	18.68	13.4	118.nn_np_26533			PREDICTED: ras GTPase-activating-like protein IQGAP1 isoform X2
3	10.2	21.74	15.94	10.nn_np_18846	C103009297	TR49614|c0_g3_i2
3	10.2	20.72	15.94	10.nn_np_23860	C103109767	TR817|c0_g1_i1
3	10.2	20.72	15.94	10.nn_np_24993	C103138069	TR47675|c0_g1_i1
3	10.2	21.74	15.94	118.lm_ll_17786		TR86994|c0_g4_i1
3	10.2	21.74	17.47	11.lm_ll_25257		TR30215|c0_g6_i1	gi|321457997|gb|EFX69073.1| hypothetical protein DAPPUDRAFT_231717 [Daphnia pulex]	PREDICTED: Serinus canaria proteasome (prosome, macropain) subunit, alpha type, 5 (PSMA5), mRNA	sp|Q5E987|PSA5_BOVIN Proteasome subunit alpha type-5 OS=Bos taurus GN=PSMA5 PE=1 SV=1	KOG0176, 20S proteasome, regulatory subunit alpha type PSMA5/PUP2 [Posttranslational modification, protein turnover, chaperones].
3	11.22	23.78	17.98	10.nn_np_23165	C102843403	c61355_g1_i1	_		_	_	_	_	_	_	_	_
3	11.22	24.8	17.98	11.nn_np_26826	C103455191	c154204_g1_i1	_		_	_	_	_	_	_	_	_
3	11.22	25.82	19	11.lm_ll_19530	C103564077	TR31669|c0_g1_i1		Scylla paramamosain eukaryotic translation initiation factor 5A mRNA, complete cds
3	11.22	25.82	19	11.nn_np_23171	C102279776	c136380_g1_i1	_		_	_	_	_	_	_	_	_
3	12.25	25.82	19.51	11.nn_np_22904	C103393149	c65814_g2_i1	Peptidyl-prolyl cis-trans isomerase A2 [Zootermopsis nevadensis]		RecName: Full=Peptidyl-prolyl cis-trans isomerase A2; Short=PPIase A2; AltName: Full=Cyclophilin A2; AltName: Full=Cyclosporin A-binding protein; AltName: Full=Ro	_	K09565	PPIF	path:ko04020;path:ko04022;path:ko05012;path:ko05016;path:ko05145	m.26910|c65814_g2_i1:209-2887(-)	complete	PF00160.16|Pro_isomerase|Cyclophilin type peptidyl-prolyl cis-trans isomerase/CLD|m.26910:741-888;PF00076.17|RRM_1|RNA recognition motif. (a.k.a. RRM, RBD, or RNP domain)|m.26910:24-87
3	12.25	25.82	19.51	11.nn_np_32450	C103296977	c93_g1_i1	_		_	_	_	_	_	_	_	_
3	12.25	25.82	20.01	11.nn_np_19985			PREDICTED: LOW QUALITY PROTEIN: RNA-directed DNA polymerase from mobile element jockey-like
3	14.31	26.84	20.52	10.nn_np_7391	C103603435	c11189_g1_i1	serine proteinase [Scylla paramamosain]		_	_	_	_	_	m.78373|c11189_g1_i1:3-719(+)	internal	PF00089.21|Trypsin|Trypsin|m.78373:61-234;PF09342.6|DUF1986|Domain of unknown function (DUF1986)|m.78373:60-205
3	14.31	28.88	23.08	11.nn_np_11489	C102812332	TR496|c0_g1_i1	gi|642923911|ref|XP_008193924.1| PREDICTED: nucleolar protein 10 [Tribolium castaneum] gi|270007790|gb|EFA04238.1| hypothetical protein TcasGA2_TC014492 [Tribolium castaneum]		sp|Q802W4|NOL10_DANRE Nucleolar protein 10 OS=Danio rerio GN=nol10 PE=2 SV=1	KOG2321, WD40 repeat protein [General function prediction only].
3	14.31	27.86	23.08	11.nn_np_18108	C98965294	TR55907|c0_g1_i1
3	14.31	28.88	23.08	11.nn_np_20207	C101954693	TR120800|c0_g1_i1
3	14.31	27.86	23.08	11.nn_np_8484			clip domain serine proteinase 2
3	15.33	28.88	23.08	118.nn_np_16467		TR37443|c13_g20_i1
3	15.33	28.88	23.58	11.lm_ll_18496	C102170459	TR27023|c0_g1_i1
3	18.41	28.88	24.09	11.hk_hk_6522	C74971035	TR37429|c0_g3_i1
3	16.35	28.88	24.09	118.lm_ll_7248		c6105_g1_i1	_		_	_	_	_	_	m.75995|c6105_g1_i1:40-681(-)	complete	_
3	19.43	28.88	24.6	11.lm_ll_19358	C103670615	c71176_g1_i1	Patched domain-containing protein 3 [Camponotus floridanus]		_	_	K12385	NPC1	path:ko04142	m.75269|c71176_g1_i1:785-1165(-)	5prime_partial	PF02460.13|Patched|Patched family|m.75269:20-116
3	19.43	28.88	24.6	11.lm_ll_19412	C103739713	c82033_g1_i1	TBC1 domain family member 5 [Crassostrea gigas]		RecName: Full=TBC1 domain family member 5 [Mus musculus]	_	K18469	TBC1D5	_	m.41923|c82033_g1_i1:134-2374(-)	complete	PF00566.13|RabGAP-TBC|Rab-GTPase-TBC domain|m.41923:102-398
3	24.55	29.9	24.6	11.lm_ll_8751		TR119521|c0_g1_i1
3	23.53	29.9	24.6	118.lm_ll_16608		TR96573|c0_g1_i1
3	21.47	28.88	24.6	118.lm_ll_17400	C72043813	TR25192|c0_g1_i1	gi|646718916|gb|KDR21219.1| Syntaxin-8 [Zootermopsis nevadensis]		sp|Q3T075|STX8_BOVIN Syntaxin-8 OS=Bos taurus GN=STX8 PE=2 SV=1	KOG3202, SNARE protein TLG1/Syntaxin 6 [Intracellular trafficking, secretion, and vesicular transport].	K08501//ko04130//SNARE interactions in vesicular transport
3	30.74	29.9	25.11	11.hk_hk_1590	C99893025	TR49614|c1_g1_i3
3	29.72	29.9	25.11	118.lm_ll_3553	C100795890	TR53534|c0_g1_i1		Rapana venosa clone Amf04 microsatellite sequence
3	39.06	30.92	26.13	118.lm_ll_2258	C102123585	c153477_g1_i1	_		_	_	_	_	_	_	_	_
3	39.06	33.98	26.63	118.lm_ll_14641	C69781770	TR49646|c5_g12_i1	gi|677541272|gb|KFR02776.1| hypothetical protein Y956_06361, partial [Nipponia nippon]
3	39.06	33.98	26.63	118.lm_ll_7537	C71324195	c89760_g1_i1	_		_	_	_	_	_	_	_	_
3	41.1	37.07	27.66	10.nn_np_32336	C103105059	c6277_g1_i1	_		_	_	_	_	_	_	_	_
3	41.1	37.07	27.66	11.nn_np_30052	C98675148	c107784_g1_i1	_		_	_	_	_	_	_	_	_
3	41.1	37.07	28.16	11.nn_np_15467	C103687703	c250_g1_i1	_		_	_	_	_	_	_	_	_
3	41.1	37.07	28.16	11.nn_np_29167	C98807654	TR117733|c0_g1_i1
3	41.1	37.07	28.67	11.nn_np_21595	C103547819	TR50420|c0_g1_i11
3	41.1	37.07	28.67	11.nn_np_28787	C70735615	c138169_g1_i1	_		_	_	_	_	_	_	_	_
3	41.1	38.09	31.73	11.lm_ll_20702	C80012915	TR82170|c0_g1_i1
3	41.1	38.09	31.73	11.lm_ll_22014	C99802043	c70014_g1_i1	clip domain serine proteinase 2 [Portunus trituberculatus]		_	_	_	_	_	m.27933|c70014_g1_i1:1-603(-)	internal	_
3	41.1	37.07	31.73	11.nn_np_12741	C102364328	TR74020|c0_g1_i1
3	42.12	41.15	31.73	11.nn_np_33018			CAAX prenyl protease 2
3	43.14	41.15	31.73	11.nn_np_9810	C102860801	TR5999|c1_g1_i1
3	43.14	42.17	32.24	11.nn_np_12630	C103459993	c74561_g1_i1	heat shock factor 1 [Litopenaeus vannamei]		RecName: Full=Heat shock factor protein; Short=HSF; AltName: Full=Heat shock transcription factor; Short=HSTF [Drosophila melanogaster]	KOG0627	K09418	HSFN	_	m.30383|c74561_g1_i1:262-1716(+)	3prime_partial	PF00447.12|HSF_DNA-bind|HSF-type DNA-binding|m.30383:12-115
3	43.14	42.17	32.24	11.nn_np_25405	C103644515	TR86455|c0_g1_i4
3	43.14	42.17	32.24	11.nn_np_28823	C103168555	TR57285|c1_g1_i1
3	43.14	43.19	32.75	10.nn_np_7933	C103641867	c83859_g1_i1	Fibrillin-2 [Zootermopsis nevadensis]		RecName: Full=Fibulin-1; Short=FIBL-1; Flags: Precursor [Homo sapiens]	_	K17307	FBLN1_2	_	m.49500|c83859_g1_i1:312-3596(+)	complete	PF07645.10|EGF_CA|Calcium-binding EGF domain|m.49500:266-296;PF07645.10|EGF_CA|Calcium-binding EGF domain|m.49500:384-424;PF07645.10|EGF_CA|Calcium-binding EGF domain|m.49500:433-482;PF07645.10|EGF_CA|Calcium-binding EGF domain|m.49500:484-522;PF07645.10|EGF_CA|Calcium-binding EGF domain|m.49500:530-572;PF07645.10|EGF_CA|Calcium-binding EGF domain|m.49500:578-606;PF07645.10|EGF_CA|Calcium-binding…
3	43.14	43.19	33.25	11.nn_np_21335	C101430932	TR69532|c0_g1_i1	gi|656985105|gb|AID18683.1| aspartate aminotransferase [Fenneropenaeus chinensis]		sp|P05202|AATM_MOUSE Aspartate aminotransferase, mitochondrial OS=Mus musculus GN=Got2 PE=1 SV=1
3	44.16	48.35	33.76	10.nn_np_19268	C103708349	TR52062|c0_g2_i7
3	44.16	48.35	33.76	10.nn_np_9505	C73566504	c85344_g1_i1	PREDICTED: uncharacterized protein LOC102807199 [Saccoglossus kowalevskii]		_	KOG0017	_	_	_	m.20949|c85344_g1_i1:437-814(-)	complete	_
3	43.14	47.33	33.76	11.lm_ll_12001	C102392506	c159345_g1_i1	_		_	_	_	_	_	_	_	_
3	44.16	47.33	33.76	11.lm_ll_22788	C103670375	TR38734|c0_g1_i1
3	44.16	48.35	33.76	11.nn_np_11943	C103722463	c58090_g1_i1	PREDICTED: vacuolar protein sorting-associated protein 54-like [Bombus impatiens]		RecName: Full=Vacuolar protein sorting-associated protein 54; AltName: Full=Tumor antigen SLP-8p homolog [Mus musculus]	_	K17600	VPS54	_	m.50388|c58090_g1_i1:2-2062(-)	3prime_partial	PF10475.4|DUF2450|Protein of unknown function N-terminal domain (DUF2450)|m.50388:249-403
3	44.16	48.35	33.76	11.nn_np_27746	C102996251	TR60557|c0_g1_i3
3	44.16	48.35	33.76	11.nn_np_6702	C85466169	TR37393|c5_g5_i1	gi|780010224|ref|XP_011663659.1| PREDICTED: RNA-directed DNA polymerase from mobile element jockey-like [Strongylocentrotus purpuratus]		sp|Q11075|YWV1_CAEEL Uncharacterized protein B0403.1 OS=Caenorhabditis elegans GN=B0403.1 PE=4 SV=1
3	44.16	48.35	33.76	11.nn_np_8519	C102710810	c8108_g1_i1	_		_	_	_	_	_	_	_	_
3	44.16	48.35	34.78	11.nn_np_23037		TR47724|c1_g9_i1
3	44.16	48.35	34.78	11.nn_np_29809	C73524826	TR11104|c0_g1_i1
3	44.16	48.35	35.29	10.nn_np_21371	C103236473	TR124691|c0_g1_i1
3	44.16	48.35	35.29	11.nn_np_10015	C103671691	c34593_g1_i1	_		_	_	_	_	_	_	_	_
3	44.16	49.38	35.29	11.nn_np_11517	C103737205	TR81905|c0_g1_i1
3	44.16	49.38	35.29	11.nn_np_16180	C103441679	TR6553|c0_g2_i1
3	44.16	49.38	35.29	11.nn_np_26759	C100590211	c41276_g1_i1	_		_	_	_	_	_	_	_	_
3	44.16	49.38	36.31	11.nn_np_14184	C103739965	TR6553|c0_g1_i10
3	44.16	49.38	36.81	11.nn_np_13289		c64256_g1_i1	_		_	_	_	_	_	_	_	_
3	44.16	52.5	37.32	10.nn_np_14371	C103645987	c147397_g1_i1	_		_	_	_	_	_	_	_	_
3	44.16	52.5	37.32	118.lm_ll_21925		TR53523|c0_g2_i1	gi|780103793|ref|XP_011675592.1| PREDICTED: RNA-directed DNA polymerase from mobile element jockey-like [Strongylocentrotus purpuratus]
3	44.16	52.5	37.32	118.lm_ll_21968		TR82101|c226_g27_i1
3	44.16	52.5	37.32	118.lm_ll_24809		TR60318|c0_g1_i1
3	47.24	54.56	39.86	11.hk_hk_3670	C103381051	c60892_g1_i1	_		_	_	_	_	_	m.77446|c60892_g1_i1:2-556(-)	internal	_
3	47.24	54.56	41.89	118.hk_hk_7608	C103714273	c10606_g1_i1	_		_	_	_	_	_	_	_	_
3	48.26	55.58	42.4	118.lm_ll_20497		TR30213|c0_g2_i8
3	50.3	55.58	43.42	11.lm_ll_23875	C103133443	c159590_g1_i1	_		_	_	_	_	_	m.8538|c159590_g1_i1:2-400(+)	internal	_
3	50.3	55.58	43.42	11.lm_ll_25515			PREDICTED: uncharacterized protein LOC109045635
3	50.3	55.58	43.42	11.lm_ll_4465		TR89326|c0_g2_i1
3	51.32	56.6	43.42	11.nn_np_10164	C103210097	TR56996|c0_g1_i1
3	51.32	56.6	43.42	11.nn_np_10322	C70775863	TR12753|c0_g7_i1	gi|808858160|gb|KKF10606.1| hypothetical protein EH28_12580 [Larimichthys crocea]
3	51.32	56.6	43.42	11.nn_np_14546			uncharacterized protein LOC111351080
3	51.32	56.6	43.42	11.nn_np_20481	C70213344	TR63401|c0_g1_i1	gi|646689677|gb|KDR06666.1| Protein arginine N-methyltransferase 8 [Zootermopsis nevadensis]	PREDICTED: Tarsius syrichta protein arginine methyltransferase 1 (PRMT1), transcript variant X1, mRNA	sp|Q63009|ANM1_RAT Protein arginine N-methyltransferase 1 OS=Rattus norvegicus GN=Prmt1 PE=1 SV=1	KOG1499, Protein arginine N-methyltransferase PRMT1 and related enzymes [Posttranslational modification, protein turnover, chaperones, Transcription, Signal transduction mechanisms].
3	51.32	56.6	43.42	11.nn_np_22943		TR32134|c1_g1_i1
3	51.32	56.6	43.42	11.nn_np_31235	C100581113	c128106_g1_i1	_		_	_	_	_	_	_	_	_
3	50.3	56.6	43.42	11.nn_np_5746	C103586699	c40224_g1_i1	hypothetical protein BRAFLDRAFT_275724 [Branchiostoma floridae]		RecName: Full=Probable ubiquitin carboxyl-terminal hydrolase FAF-X; AltName: Full=Deubiquitinating enzyme FAF-X; AltName: Full=Fat facets in mammals; Short=hFAM;	KOG1866	K11840	USP9_24	_	m.79735|c40224_g1_i1:162-7601(+)	3prime_partial	PF00443.24|UCH|Ubiquitin carboxyl-terminal hydrolase|m.79735:1539-1915;PF13423.1|UCH_1|Ubiquitin carboxyl-terminal hydrolase|m.79735:1539-1864
3	50.3	55.58	43.42	118.lm_ll_10934		TR68793|c0_g1_i1	gi|241835826|ref|XP_002415062.1| kinase suppressor of Ras (KSR), putative [Ixodes scapularis] gi|215509274|gb|EEC18727.1| kinase suppressor of Ras (KSR), putative [Ixodes scapularis]		sp|P28028|BRAF_MOUSE Serine/threonine-protein kinase B-raf OS=Mus musculus GN=Braf PE=1 SV=3	KOG0193, Serine/threonine protein kinase RAF [Signal transduction mechanisms].
3	50.3	55.58	43.42	118.lm_ll_19963	C103540863	c140474_g1_i1	hypothetical protein L798_15346 [Zootermopsis nevadensis]		RecName: Full=PITH domain-containing protein GA19395 [Drosophila pseudoobscura pseudoobscura]	KOG1730	_	_	_	m.66186|c140474_g1_i1:118-780(+)	complete	PF06201.8|PITH|PITH domain|m.66186:39-184
3	50.3	55.58	43.42	118.lm_ll_7300	C102920303	TR56892|c2_g1_i4	gi|527245400|ref|XP_005141039.1| PREDICTED: armadillo repeat-containing protein 6 isoform X1 [Melopsittacus undulatus]		sp|Q5RD03|ARMC6_PONAB Armadillo repeat-containing protein 6 OS=Pongo abelii GN=ARMC6 PE=2 SV=1	KOG4199, Uncharacterized conserved protein [Function unknown].
3	50.3	55.58	43.42	31.lm_ll_7314	C102253628	TR83767|c0_g1_i16
3	51.32	56.6	44.44	11.nn_np_18126	C103731865	TR69382|c0_g1_i1
3	51.32	56.6	44.44	11.nn_np_20443	C102681596	c62835_g1_i1	_		_	_	_	_	_	_	_	_
3	51.32	56.6	44.44	11.nn_np_20660	C72989316	TR10528|c0_g1_i1
3	51.32	56.6	44.44	11.nn_np_5792	C100799866	c87603_g2_i1	_		_	_	_	_	_	_	_	_
3	51.32	56.6	44.95	11.lm_ll_20537	C103559151	c65935_g1_i1	_		_	_	_	_	_	_	_	_
3	55.45	56.6	45.45	105.lm_ll_4781	C99634760	c86057_g1_i1	_		_	_	_	_	_	_	_	_
3	55.45	56.6	45.45	11.hk_hk_2009	C103180533	TR114957|c0_g1_i1
3	53.39	56.6	45.45	11.hk_hk_949	C103149017	TR108371|c0_g1_i1
3	51.32	56.6	45.45	11.lm_ll_11776			PREDICTED: RNA-directed DNA polymerase from mobile element jockey-like
3	56.47	56.6	45.45	11.lm_ll_12498	C102902717	c25906_g1_i1	_		_	_	_	_	_	_	_	_
3	56.47	56.6	45.45	11.lm_ll_14897	C103246195	TR56860|c1_g1_i5	gi|926630612|ref|XP_013781001.1| PREDICTED: dynactin subunit 1-like isoform X1 [Limulus polyphemus]		sp|Q14203|DCTN1_HUMAN Dynactin subunit 1 OS=Homo sapiens GN=DCTN1 PE=1 SV=3	KOG0971, Microtubule-associated protein dynactin DCTN1/Glued [Cell cycle control, cell division, chromosome partitioning, Cytoskeleton].	K04648//ko04962//Vasopressin-regulated water reabsorption||K04648//ko05016//Huntington*s disease
3	56.47	56.6	45.45	11.lm_ll_18599	C102685442	c80998_g1_i1	_		_	_	_	_	_	_	_	_
3	56.47	56.6	45.45	11.lm_ll_23769	C103481225	TR37722|c0_g2_i1
3	56.47	56.6	45.45	11.lm_ll_4443	C103608279	c77539_g1_i1	_		_	_	_	_	_	_	_	_
3	56.47	56.6	45.45	11.lm_ll_7683	C101018356	c20473_g1_i1	_		_	_	_	_	_	_	_	_
3	56.47	56.6	45.45	11.lm_ll_9968	C103604533	TR15840|c0_g1_i2
3	51.32	56.6	45.45	118.lm_ll_13634	C100628244	c69507_g1_i1	PREDICTED: RNA-directed DNA polymerase from mobile element jockey-like [Strongylocentrotus purpuratus]		_	_	_	_	_	_	_	_
3	55.45	56.6	45.45	118.lm_ll_15248	C103155867	c156485_g1_i1	_		_	_	_	_	_	_	_	_
3	56.47	56.6	45.45	118.lm_ll_16227	C103455063	c22396_g1_i1	_		_	_	_	_	_	_	_	_
3	55.45	56.6	45.45	118.lm_ll_19152	C102271254	c34470_g1_i1	_		_	_	_	_	_	_	_	_
3	55.45	56.6	45.45	118.lm_ll_4722	C103605845	c143585_g1_i1	_		_	_	_	_	_	_	_	_
3	56.47	56.6	45.45	31.lm_ll_14688	C103712009	TR41233|c0_g2_i1	gi|646693784|gb|KDR07799.1| Serine/threonine-protein kinase 16 [Zootermopsis nevadensis]		sp|P57760|STK16_RAT Serine/threonine-protein kinase 16 OS=Rattus norvegicus GN=Stk16 PE=2 SV=2	KOG2345, Serine/threonine protein kinase/TGF-beta stimulated factor [Transcription, Lipid transport and metabolism, Signal transduction mechanisms].
3	57.49	56.6	46.47	118.lm_ll_1207		c147282_g1_i1	_		_	_	_	_	_	_	_	_
3	57.49	56.6	46.98	11.hk_hk_1042	C69657532	c59477_g1_i1	_		_	_	_	_	_	_	_	_
3	57.49	56.6	46.98	11.lm_ll_21031	C103423769	c147365_g1_i1	_		_	_	_	_	_	_	_	_
3	59.53	56.6	47.99	118.lm_ll_6013	C101776424	TR44887|c0_g1_i1
3	62.59	58.65	48.5	11.hk_hk_11609	C102183775	TR30323|c0_g1_i2	gi|915669102|gb|KOC70671.1| ER membrane protein complex subunit 4 [Habropoda laboriosa]		sp|B5XB24|EMC4_SALSA ER membrane protein complex subunit 4 OS=Salmo salar GN=emc4 PE=2 SV=1	KOG3318, Predicted membrane protein [Function unknown].
3	62.59	58.65	48.5	11.lm_ll_14130	C103632001	TR67593|c0_g1_i1
3	62.59	58.65	48.5	11.lm_ll_16806	C103538519	TR8931|c0_g1_i1
3	62.59	58.65	48.5	118.lm_ll_10407	C103723857	TR52253|c0_g1_i4
3	59.53	58.65	48.5	118.lm_ll_12930	C70550541	c132796_g1_i1	_		_	_	_	_	_	_	_	_
3	62.59	58.65	48.5	118.lm_ll_19957	C103259713	TR53467|c0_g2_i4
3	62.59	58.65	48.5	118.lm_ll_23217	C103537917	c75532_g1_i1	PREDICTED: ribosomal protein S6 kinase-like 1 [Pteropus alecto]		RecName: Full=Ribosomal protein S6 kinase-like 1	_	_	_	_	m.58293|c75532_g1_i1:3671-4018(-);m.58291|c75532_g1_i1:2-3895(+)	complete;5prime_partial	PF00069.20|Pkinase|Protein kinase domain|m.58291:1121-1290;PF04212.13|MIT|MIT (microtubule interacting and transport) domain|m.58291:405-466;PF00787.19|PX|PX domain|m.58291:9-122
3	62.59	58.65	48.5	118.lm_ll_24169		TR95544|c0_g1_i1
3	62.59	58.65	48.5	118.lm_ll_3150	C101161269	c52268_g1_i1	_		_	_	_	_	_	_	_	_
3	64.63	58.65	49.01	11.hk_hk_3871	C101293817	TR28178|c0_g1_i2	gi|157124369|ref|XP_001660444.1| AAEL009833-PA [Aedes aegypti] gi|108874035|gb|EAT38260.1| AAEL009833-PA [Aedes aegypti]		sp|Q9H2W6|RM46_HUMAN 39S ribosomal protein L46, mitochondrial OS=Homo sapiens GN=MRPL46 PE=1 SV=1	KOG4548, Mitochondrial ribosomal protein L17 [Translation, ribosomal structure and biogenesis].
3	64.63	58.65	49.01	11.lm_ll_25475	C100140680	TR6103|c0_g1_i1
3	64.63	58.65	49.01	11.lm_ll_25506	C103579263	TR10909|c0_g1_i1
3	63.61	58.65	49.01	11.lm_ll_5887	C99493251	c30326_g1_i1	_		_	_	_	_	_	_	_	_
3	64.63	58.65	49.01	118.lm_ll_22559	C100786738	TR73047|c1_g2_i6
3	64.63	59.67	50.03	11.lm_ll_23191		TR8931|c0_g2_i1
3	65.65	59.67	50.53	11.lm_ll_12655	C75296291	TR50444|c0_g1_i1
3	65.65	59.67	50.53	11.lm_ll_18850	C100245205	TR14995|c1_g5_i1
3	65.65	62.75	51.04	10.nn_np_16868	C103749945	c54140_g1_i1	PREDICTED: uncharacterized protein LOC408874 isoform X10 [Apis mellifera]		_	_	_	_	_	m.28439|c54140_g1_i1:2-2743(-)	internal	_
3	66.67	64.79	51.04	11.hk_hk_2698	C103372235	c61726_g1_i1	_		_	_	_	_	_	m.59209|c61726_g1_i1:1-540(+)	5prime_partial	_
3	65.65	62.75	51.04	11.lm_ll_13555	C103743155	c1091_g1_i1	_		_	_	_	_	_	_	_	_
3	65.65	59.67	51.04	11.lm_ll_8746	C100839347	TR39979|c0_g1_i1
3	66.67	63.77	51.04	11.nn_np_19033	C103689609	c86758_g2_i1	PREDICTED: poly [ADP-ribose]		RecName: Full=Poly [ADP-ribose]	_	K10798	PARP	path:ko03410	m.9242|c86758_g2_i1:408-3434(-)	5prime_partial	PF00644.15|PARP|Poly(ADP-ribose) polymerase catalytic domain|m.9242:793-1003;PF02877.9|PARP_reg|Poly(ADP-ribose) polymerase, regulatory domain|m.9242:640-791;PF00645.13|zf-PARP|Poly(ADP-ribose) polymerase and DNA-Ligase Zn-finger region|m.9242:11-86;PF00645.13|zf-PARP|Poly(ADP-ribose) polymerase and DNA-Ligase Zn-finger region|m.9242:123-205;PF05406.10|WGR|WGR domain|m.9242:529-608;PF08063.7|PADR…
3	66.67	65.81	51.04	11.nn_np_25661	C103676591	TR124938|c0_g1_i1
3	67.69	66.83	51.04	11.nn_np_27731	C101423686	TR42437|c0_g1_i2	gi|909578208|ref|XP_013144955.1| PREDICTED: bolA-like protein DDB_G0274169 isoform X1 [Papilio polytes]		sp|Q5RCE5|BOLA1_PONAB BolA-like protein 1 OS=Pongo abelii GN=BOLA1 PE=2 SV=1	KOG2313, Stress-induced protein UVI31+ [Signal transduction mechanisms].
3	67.69	70.91	51.55	10.nn_np_29603	C103738515	c75607_g1_i1	PREDICTED: atrial natriuretic peptide receptor 1-like [Bombus terrestris]		RecName: Full=Atrial natriuretic peptide receptor 1; AltName: Full=Atrial natriuretic peptide receptor type A; Short=ANP-A; Short=ANPR-A; Short=NPR-A; AltName: Full=Gu	KOG1023	K12323	ANPRA, NPR1	path:ko00230;path:ko04022;path:ko04024;path:ko04270;path:ko04921	m.58008|c75607_g1_i1:3557-4957(-)	complete	PF00211.15|Guanylate_cyc|Adenylate and Guanylate cyclase catalytic domain|m.58008:275-459
3	67.69	68.87	51.55	11.nn_np_15710	C99225211	c123317_g1_i1	_		_	_	_	_	_	_	_	_
3	67.69	67.85	51.55	11.nn_np_24973	C102125495	c156594_g1_i1	_		_	_	_	_	_	_	_	_
3	67.69	71.93	52.57	10.nn_np_18479	C102929611	TR102048|c0_g1_i1
3	67.69	72.95	52.57	11.lm_ll_16919	C101399645	TR49689|c1_g2_i7	gi|817196784|ref|XP_012273994.1| PREDICTED: kinesin-like protein KIF23 isoform X2 [Orussus abietinus]		sp|Q02241|KIF23_HUMAN Kinesin-like protein KIF23 OS=Homo sapiens GN=KIF23 PE=1 SV=3	KOG0247, Kinesin-like protein [Cytoskeleton].
3	67.69	72.95	52.57	118.lm_ll_11083	C103470861	c78066_g1_i1	_		_	_	_	_	_	_	_	_
3	67.69	72.95	54.09	11.lm_ll_12953	C100604740	c83599_g3_i1	_		_	_	_	_	_	_	_	_
3	67.69	72.95	54.6	118.lm_ll_9007	C103661623	TR21886|c0_g1_i2
3	72.84	72.95	57.15	11.nn_np_25674	C103620175	TR44260|c0_g1_i1	gi|303387470|gb|ADM15669.1| myosin Va [Eriocheir sinensis]		sp|Q9Y4I1|MYO5A_HUMAN Unconventional myosin-Va OS=Homo sapiens GN=MYO5A PE=1 SV=2
3	72.84	72.95	57.15	11.nn_np_30261	C103725523	c122077_g1_i1	_		_	_	_	_	_	_	_	_
3	72.84	75.01	59.7	11.nn_np_16112	C101710764	c133952_g1_i1	_		_	_	_	_	_	_	_	_
3	72.84	77.06	61.23	118.lm_ll_3804	C103641085	c58109_g1_i1	PREDICTED: ras-specific guanine nucleotide-releasing factor RalGPS1-like isoform X1 [Tribolium castaneum]		RecName: Full=Ras-specific guanine nucleotide-releasing factor RalGPS1; AltName: Full=Ral GEF with PH domain and SH3-binding motif 1; AltName: Full=RalA exchange f	_	_	_	_	m.50576|c58109_g1_i1:81-404(-);m.50575|c58109_g1_i1:220-2199(+)	complete;complete	PF00617.14|RasGEF|RasGEF domain|m.50575:134-303;PF00169.24|PH|PH domain|m.50575:527-642
3	72.84	77.06	61.73	118.lm_ll_12753	C103515905	TR44013|c0_g1_i1	gi|861647483|gb|KMQ95936.1| zinc finger cchc domain-containing protein 7 [Lasius niger]		sp|A1L2T6|ZCHC7_XENLA Zinc finger CCHC domain-containing protein 7 OS=Xenopus laevis GN=zcchc7 PE=2 SV=2	KOG4400, E3 ubiquitin ligase interacting with arginine methyltransferase [Posttranslational modification, protein turnover, chaperones].	K12597//ko03018//RNA degradation
3	72.84	77.06	61.73	118.lm_ll_5970	C103649105	c129898_g1_i1	_		_	_	_	_	_	_	_	_
3	72.84	77.06	63.26	11.nn_np_16111	C76041287	TR61909|c1_g1_i1
3	72.84	77.06	63.26	118.lm_ll_15411	C103738131	c135768_g1_i1	_		_	_	_	_	_	_	_	_
3	72.84	77.06	64.78	102.nn_np_22063	C103324153	TR57081|c0_g2_i1	gi|645015461|ref|XP_008206472.1| PREDICTED: uncharacterized protein LOC100122748 isoform X1 [Nasonia vitripennis] gi|645015463|ref|XP_008206473.1| PREDICTED: uncharacterized protein LOC100122748 isoform X1 [Nasonia vitripennis] gi|645015465|ref|XP_008206474.1| PREDICTED: uncharacterized protein LOC100122748 isoform X1 [Nasonia vitripennis] gi|645015467|ref|XP_008206475.1| PREDICTED: uncharacteriz…		sp|Q8BUH8|SENP7_MOUSE Sentrin-specific protease 7 OS=Mus musculus GN=Senp7 PE=2 SV=1
3	73.86	78.08	66.31	11.lm_ll_13800	C103634439	c80298_g1_i1	Sentrin-specific protease 6 [Zootermopsis nevadensis]		RecName: Full=Sentrin-specific protease 6; AltName: Full=SUMO-1-specific protease 1; AltName: Full=Sentrin/SUMO-specific protease SENP6 [Homo sapiens]	_	K08596	SENP7	_	m.19321|c80298_g1_i1:2-2134(+)	internal	PF02902.14|Peptidase_C48|Ulp1 protease family, C-terminal catalytic domain|m.19321:555-654
3	75.9	78.08	67.32	11.nn_np_27369	C102883511	TR78806|c0_g1_i1	gi|321457133|gb|EFX68226.1| structural maintenance of chromosome protein 3 [Daphnia pulex]	PREDICTED: Cricetulus griseus structural maintenance of chromosomes 3 (Smc3), transcript variant X2, mRNA	sp|Q9UQE7|SMC3_HUMAN Structural maintenance of chromosomes protein 3 OS=Homo sapiens GN=SMC3 PE=1 SV=2	KOG0964, Structural maintenance of chromosome protein 3 (sister chromatid cohesion complex Cohesin, subunit SMC3) [Cell cycle control, cell division, chromosome partitioning].
3	75.9	78.08	67.83	11.nn_np_26074	C102053052	TR29198|c0_g1_i1
3	75.9	82.22	71.93	11.nn_np_16089	C103663005	c119084_g1_i1	_		_	_	_	_	_	_	_	_
3	75.9	83.24	73.99	102.nn_np_26731	C103239471	TR72598|c1_g1_i1
3	75.9	84.26	75.01	11.lm_ll_2259	C102123335	TR48247|c0_g1_i1
3	76.92	84.26	76.03	11.lm_ll_1468	C102628560	c71902_g1_i1	_		_	_	_	_	_	_	_	_
3	76.92	84.26	76.03	11.lm_ll_23634	C103741597	TR35779|c0_g2_i1
3	76.92	84.26	76.53	11.lm_ll_25344	C102895125	TR83177|c0_g1_i1	gi|478260511|gb|ENN80218.1| hypothetical protein YQE_03353, partial [Dendroctonus ponderosae] gi|546672332|gb|ERL84244.1| hypothetical protein D910_01623 [Dendroctonus ponderosae] gi|546678220|gb|ERL88901.1| hypothetical protein D910_06282 [Dendroctonus ponderosae]			KOG3160, Gamma-interferon inducible lysosomal thiol reductase [Posttranslational modification, protein turnover, chaperones].
3	76.92	84.26	76.53	118.lm_ll_11471	C102630022	TR72811|c0_g1_i1	gi|919076364|ref|XP_013419264.1| PREDICTED: probable ATP-dependent RNA helicase DDX56 isoform X2 [Lingula anatina]	Scylla paramamosain DEAD/H box 56 RNA helicase/noh61-like protein mRNA, partial cds	sp|Q9NY93|DDX56_HUMAN Probable ATP-dependent RNA helicase DDX56 OS=Homo sapiens GN=DDX56 PE=1 SV=1	KOG0346, RNA helicase [RNA processing and modification].
3	76.92	84.26	78.06	11.lm_ll_21286	C103272633	c99011_g1_i1	_		_	_	_	_	_	_	_	_
3	81.02	86.3	80.09	11.lm_ll_13303		c92579_g1_i1	_		_	_	_	_	_	_	_	_
3	78.96	85.28	80.09	11.nn_np_15880	C101047490	c150454_g1_i1	_		_	_	_	_	_	_	_	_
3	82.04	90.41	82.64	11.lm_ll_17587	C102998109	TR17062|c0_g1_i1	gi|762095933|ref|XP_011430485.1| PREDICTED: cytoplasmic dynein 2 heavy chain 1-like isoform X3 [Crassostrea gigas] gi|405953937|gb|EKC21500.1| Cytoplasmic dynein 2 heavy chain 1 [Crassostrea gigas]		sp|Q8NCM8|DYHC2_HUMAN Cytoplasmic dynein 2 heavy chain 1 OS=Homo sapiens GN=DYNC2H1 PE=1 SV=4		K10414//ko04145//Phagosome||K10414//ko04962//Vasopressin-regulated water reabsorption||K10414//ko05132//Salmonella infection
3	81.02	89.39	82.64	11.nn_np_22096	C100597135	TR50339|c1_g2_i1	gi|321456141|gb|EFX67256.1| hypothetical protein DAPPUDRAFT_218737 [Daphnia pulex]	PREDICTED: Python bivittatus polypeptide N-acetylgalactosaminyltransferase 6 (GALNT6), mRNA	sp|Q6WV17|GALT5_DROME Polypeptide N-acetylgalactosaminyltransferase 5 OS=Drosophila melanogaster GN=pgant5 PE=2 SV=2
3	86.26	90.41	83.66	102.nn_np_23301		TR6018|c0_g1_i1	gi|646720922|gb|KDR22495.1| Cytoplasmic dynein 2 heavy chain 1 [Zootermopsis nevadensis]		sp|Q8NCM8|DYHC2_HUMAN Cytoplasmic dynein 2 heavy chain 1 OS=Homo sapiens GN=DYNC2H1 PE=1 SV=4
3	86.26	90.41	83.66	11.nn_np_13354	C102442508	TR44645|c0_g1_i1
3	86.26	90.41	83.66	11.nn_np_21343			hypothetical protein L798_05652, partial
3	86.26	90.41	84.16	11.nn_np_32939	C103745585	TR58050|c0_g1_i1
3	86.26	90.41	84.67	11.nn_np_28611	C103595351	c36657_g1_i1	PREDICTED: major facilitator superfamily domain-containing protein 6 [Tribolium castaneum]		_	_	_	_	_	m.15240|c36657_g1_i1:9-461(-)	complete	PF12832.2|MFS_1_like|MFS_1 like family|m.15240:6-74
3	87.28	92.45	87.24	118.lm_ll_24474	C103420271	c84736_g2_i1	_		_	_	_	_	_	_	_	_
3	87.28	92.45	87.75	118.lm_ll_17067	C98383736	TR59571|c0_g1_i1
3	89.34	92.45	88.26	102.nn_np_10599	C72997380	TR57365|c0_g1_i1	gi|780092087|ref|XP_011674160.1| PREDICTED: RNA-directed DNA polymerase from mobile element jockey-like, partial [Strongylocentrotus purpuratus]
3	102.26	92.45	91.36	11.hk_hk_10665	C100064093	TR113919|c0_g1_i1
3	102.26	92.45	91.36	11.hk_hk_1648	C103749661	TR9501|c0_g1_i1
3	90.36	92.45	91.36	11.lm_ll_14156	C103209405	c8435_g1_i1	_		_	_	_	_	_	_	_	_
3	90.36	92.45	91.36	11.lm_ll_18760	C102667626	c31290_g1_i1	_		_	_	_	_	_	_	_	_
3	89.34	92.45	91.36	118.lm_ll_8092	C102398138	TR38763|c1_g2_i1
3	102.26	93.47	94.48	11.lm_ll_24523			hypothetical protein N337_07238, partial
3	103.28	93.47	94.99	10.nn_np_13488	C98753738	TR18923|c0_g4_i1		Scylla paramamosain lysozyme (LZM) gene, complete cds
3	103.28	93.47	94.99	104.lm_ll_14866	C103429767	TR65866|c0_g1_i1
3	103.28	93.47	94.99	11.lm_ll_10530	C103215795	TR9418|c0_g1_i1	gi|939249521|ref|XP_014244290.1| PREDICTED: slit homolog 3 protein [Cimex lectularius] gi|939249523|ref|XP_014244291.1| PREDICTED: slit homolog 3 protein [Cimex lectularius]		sp|P70389|ALS_MOUSE Insulin-like growth factor-binding protein complex acid labile subunit OS=Mus musculus GN=Igfals PE=2 SV=1	KOG4194, Membrane glycoprotein LIG-1 [Signal transduction mechanisms].
3	105.32	93.47	96.51	11.lm_ll_15838	C103505443	c78472_g4_i1	_		_	_	_	_	_	_	_	_
4	2.04	1.02	0	11.lm_ll_12268	C102837010	TR83590|c0_g1_i5
4	0	0	0	11.nn_np_12803	C87621047	TR513|c0_g1_i2
4	0	0	0	11.nn_np_20149	C73104453	TR106914|c0_g1_i1
4	1.02	1.02	0	118.nn_np_12525	scaffold262058	c113093_g1_i1	_		_	_	_	_	_	_	_	_
4	4.1	2.04	1.52	11.lm_ll_16618		c122791_g1_i1	_		_	_	_	_	_	_	_	_
4	5.12	2.04	2.03	11.nn_np_14713	C103350467	TR36800|c0_g1_i1
4	5.12	2.04	3.56	11.nn_np_18618		TR83590|c0_g1_i4
4	5.12	3.06	3.56	118.lm_ll_21092		c41479_g1_i1	_		_	_	_	_	_	_	_	_
4	8.21	3.06	5.08	11.lm_ll_23466	C103361901	TR65686|c0_g1_i2	gi|795022564|ref|XP_011860640.1| PREDICTED: uncharacterized protein LOC105557870 isoform X2 [Vollenhovia emeryi]		sp|Q3T8J9|GON4L_HUMAN GON-4-like protein OS=Homo sapiens GN=GON4L PE=1 SV=1
4	8.21	3.06	6.1	11.lm_ll_11493		TR96078|c0_g1_i1
4	10.27	3.06	6.1	118.lm_ll_8911	C103243961	TR43128|c0_g2_i3	gi|675383248|gb|KFM76145.1| Regulator of nonsense transcripts 3A, partial [Stegodyphus mimosarum]		sp|Q9BZI7|REN3B_HUMAN Regulator of nonsense transcripts 3B OS=Homo sapiens GN=UPF3B PE=1 SV=1	KOG1295, Nonsense-mediated decay protein Upf3 [RNA processing and modification].	K14328//ko03013//RNA transport||K14328//ko03015//mRNA surveillance pathway
4	13.33	4.08	7.62	11.nn_np_29838	C103696385	c25394_g1_i1	_		_	_	_	_	_	_	_	_
4	14.35	5.1	9.15	11.nn_np_32106	C103590323	TR92447|c0_g1_i2	gi|242010598|ref|XP_002426052.1| serine/threonine-protein kinase ULK2, putative [Pediculus humanus corporis] gi|212510062|gb|EEB13314.1| serine/threonine-protein kinase ULK2, putative [Pediculus humanus corporis]	PREDICTED: Erinaceus europaeus unc-51 like autophagy activating kinase 1 (ULK1), mRNA	sp|O75385|ULK1_HUMAN Serine/threonine-protein kinase ULK1 OS=Homo sapiens GN=ULK1 PE=1 SV=2	KOG0595, Serine/threonine-protein kinase involved in autophagy [Posttranslational modification, protein turnover, chaperones, Intracellular trafficking, secretion, and vesicular transport, Signal transduction mechanisms].	K08269//ko04140//Regulation of autophagy||K08269//ko04150//mTOR signaling pathway
4	14.35	5.1	9.15	11.nn_np_32158	C99310546	c37844_g1_i1	_		_	_	_	_	_	_	_	_
4	13.33	4.08	9.15	118.nn_np_26842	C103604251	c4396_g1_i1	_		_	_	_	_	_	_	_	_
4	14.35	12.49	10.67	11.nn_np_21266	C103347445	TR64672|c0_g1_i1
4	14.35	14.53	11.69	11.nn_np_15608	C102335402	TR67394|c0_g2_i8
4	14.35	14.53	11.69	118.nn_np_15755	C103693689	TR100909|c0_g1_i1
4	14.35	14.53	11.69	118.nn_np_23557	C103139819	TR35493|c0_g1_i1	gi|646712237|gb|KDR17085.1| Ubiquitin-associated protein 1 [Zootermopsis nevadensis]		sp|Q9NZ09|UBAP1_HUMAN Ubiquitin-associated protein 1 OS=Homo sapiens GN=UBAP1 PE=1 SV=1
4	14.35	14.53	11.69	118.nn_np_6020	C71757038	TR83682|c0_g3_i1
4	14.35	14.53	11.69	118.nn_np_8214	C102079377	c133914_g1_i1	_		_	_	_	_	_	_	_	_
4	14.35	14.53	14.23	118.nn_np_26353	C102626524	TR49252|c0_g2_i1
4	14.35	20.99	14.74	11.lm_ll_18114		c40284_g1_i1	_		_	_	_	_	_	_	_	_
4	14.35	22.01	18.34	118.nn_np_10139	C99019372	c86641_g1_i1	_		_	_	_	_	_	_	_	_
4	14.35	22.01	18.34	118.nn_np_27004		c89910_g1_i1	_		_	_	_	_	_	_	_	_
4	15.37	25.09	19.87	118.lm_ll_2128	C102366912	c148702_g1_i1	_		_	_	_	_	_	_	_	_
4	14.35	23.03	19.87	118.nn_np_10072	C103651011	c122842_g1_i1	_		_	_	_	_	_	_	_	_
4	14.35	22.01	19.87	118.nn_np_30263		TR12232|c4_g2_i2	gi|927134413|ref|XP_013911029.1| PREDICTED: nucleoporin NDC1 isoform X2 [Thamnophis sirtalis]		sp|Q6AXN4|NDC1_RAT Nucleoporin NDC1 OS=Rattus norvegicus GN=Ndc1 PE=1 SV=1	KOG4358, Uncharacterized conserved protein [Function unknown].
4	15.37	25.09	20.37	11.lm_ll_16348	C101584508	c95250_g1_i1	_		_	_	_	_	_	_	_	_
4	16.39	27.16	22.42	105.nn_np_14149	C103373773	c147667_g1_i1	_		_	_	_	_	_	_	_	_
4	16.39	29.22	22.93	10.lm_ll_4690	C103338433	c94293_g1_i1	_		_	_	_	_	_	_	_	_
4	16.39	27.16	22.93	11.lm_ll_9822	C103602959	TR74745|c0_g1_i1
4	19.45	30.24	24.47	11.nn_np_10493	C103541335	c79612_g1_i1	transforming growth factor-beta regulator I, partial [Scylla paramamosain]		RecName: Full=Transforming growth factor beta regulator 1; AltName: Full=Nuclear interactor of ARF and Mdm2 [Homo sapiens]	KOG4443	_	_	_	m.56037|c79612_g1_i1:204-1565(-)	5prime_partial	PF05964.9|FYRN|F/Y-rich N-terminus|m.56037:272-324;PF05965.9|FYRC|F/Y rich C-terminus|m.56037:327-416
4	20.47	31.26	25.48	11.lm_ll_10387	C102431104	TR14325|c0_g1_i1
4	22.53	31.26	26.5	118.lm_ll_17005		c14680_g1_i1	_		_	_	_	_	_	_	_	_
4	23.56	31.26	28.56	118.lm_ll_21443	C102223818	TR20943|c0_g1_i1
4	26.64	41.71	30.08	11.nn_np_18355	C102666220	c112027_g1_i1	_		_	_	_	_	_	_	_	_
4	26.64	42.73	30.08	11.nn_np_29602	C103735593	TR37822|c0_g1_i1	gi|926631802|ref|XP_013781644.1| PREDICTED: forkhead box protein J1-like [Limulus polyphemus]	PREDICTED: Fundulus heteroclitus forkhead box protein J1-A-like (LOC105919114), mRNA	sp|Q66IG8|FXJ12_XENTR Forkhead box protein J1.2 OS=Xenopus tropicalis GN=foxj1.2 PE=2 SV=1	KOG3563, Forkhead/HNF-3-related transcription factor [Transcription].
4	26.64	44.77	31.61	11.nn_np_33779	C102112649	TR114118|c0_g1_i1
4	26.64	44.77	32.12	11.nn_np_7297	C99276757	TR6558|c4_g6_i1		Portunus trituberculatus clone PTR8 microsatellite sequence
4	26.64	44.77	32.62	11.nn_np_16792	C100355478	c111023_g1_i1	_		_	_	_	_	_	_	_	_
4	26.64	45.79	33.64	11.nn_np_13154	C103746669	c77782_g4_i1	_		_	_	_	_	_	_	_	_
4	26.64	45.79	34.66	11.nn_np_16251	C103081973	c143935_g1_i1	_		_	_	_	_	_	_	_	_
4	26.64	45.79	34.66	11.nn_np_16560	C103611597	c58139_g1_i1	_		_	_	_	_	_	_	_	_
4	26.64	45.79	34.66	11.nn_np_16622	C103373827	TR64381|c0_g1_i5
4	26.64	45.79	34.66	11.nn_np_18911		TR22366|c3_g5_i1
4	26.64	45.79	35.68	11.nn_np_26062			hypothetical protein XELAEV_18036484mg
4	26.64	45.79	35.68	11.nn_np_28381	C72546478	c81688_g2_i1	hypothetical protein TcasGA2_TC005145 [Tribolium castaneum]		_	_	_	_	_	_	_	_
4	26.64	45.79	36.19	104.nn_np_30461	C101295981	c123008_g1_i1	_		_	_	_	_	_	_	_	_
4	26.64	45.79	36.19	11.nn_np_29731	C101610627	TR57|c0_g1_i4	gi|646718890|gb|KDR21193.1| putative helicase senataxin [Zootermopsis nevadensis]		sp|Q7Z333|SETX_HUMAN Probable helicase senataxin OS=Homo sapiens GN=SETX PE=1 SV=4	KOG1803, DNA helicase [Replication, recombination and repair].
4	26.64	47.83	37.71	10.nn_np_14105	C103218903	c151536_g1_i1	_		_	_	_	_	_	_	_	_
4	26.64	47.83	37.71	10.nn_np_33546	C102492486	TR78522|c0_g1_i1	gi|847164383|ref|XP_012826122.1| PREDICTED: uncharacterized protein LOC105948364 [Xenopus (Silurana) tropicalis]
4	26.64	47.83	39.25	10.nn_np_18707	C103422229	c55259_g1_i1	PREDICTED: putative peptidyl-tRNA hydrolase PTRHD1 [Tribolium castaneum]		RecName: Full=Putative peptidyl-tRNA hydrolase PTRHD1; AltName: Full=Peptidyl-tRNA hydrolase domain-containing protein 1	KOG3305	_	_	_	m.28813|c55259_g1_i1:177-590(+)	complete	PF01981.11|PTH2|Peptidyl-tRNA hydrolase PTH2|m.28813:9-121
4	26.64	47.83	39.25	10.nn_np_4450		TR81894|c0_g1_i1
4	26.64	47.83	39.76	10.nn_np_12297		TR48697|c4_g3_i5
4	26.64	47.83	39.76	10.nn_np_14300		c75785_g1_i1	_		_	_	_	_	_	_	_	_
4	26.64	48.85	39.76	10.nn_np_17783			PREDICTED: dynein heavy chain 3, axonemal-like isoform X2
4	26.64	48.85	39.76	10.nn_np_18704	C103667507	c108187_g1_i1	_		_	_	_	_	_	_	_	_
4	26.64	47.83	39.76	10.nn_np_26904	C103594541	TR50742|c0_g1_i2	gi|828211043|ref|XP_012558524.1| PREDICTED: uncharacterized protein LOC101235465 [Hydra vulgaris]
4	26.64	48.85	39.76	10.nn_np_33206	C100200380	TR38600|c0_g1_i1
4	26.64	48.85	39.76	10.nn_np_6578	C102748424	TR31373|c0_g1_i1
4	26.64	48.85	39.76	10.nn_np_8221		c81681_g4_i1	_		_	_	_	_	_	_	_	_
4	26.64	48.85	40.27	11.nn_np_24704	C103421007	TR104867|c0_g1_i1
4	26.64	50.89	40.77	10.nn_np_14469		c8646_g1_i1	_		_	_	_	_	_	_	_	_
4	26.64	48.85	40.77	105.lm_ll_1164	C102505660	TR81665|c0_g2_i1
4	28.7	51.91	41.79	11.lm_ll_9368	C102642210	TR21004|c0_g1_i1
4	29.72	51.91	41.79	118.lm_ll_15091	C101205789	c77744_g2_i1	guanine nucleotide-binding protein G(o) subunit alpha [Trichinella spiralis]		RecName: Full=G protein alpha o subunit; AltName: Full=Guanine nucleotide-binding protein G(o) subunit alpha 47A [Drosophila melanogaster]	_	K04534	GNAO, G-ALPHA-O	path:ko04015;path:ko04713;path:ko04723;path:ko04724;path:ko04725;path:ko04726;path:ko04727;path:ko04728;path:ko04730;path:ko04915;path:ko04916;path:ko04921;path:ko05032;path:ko05034;path:ko05142;path:ko05145	m.43300|c77744_g2_i1:1-411(+)	5prime_partial	PF00503.15|G-alpha|G-protein alpha subunit|m.43300:1-125
4	29.72	51.91	41.79	118.lm_ll_20174		TR64672|c0_g1_i2
4	26.64	50.89	41.79	118.lm_ll_3065	C72754615	c64245_g1_i1	_		_	_	_	_	_	_	_	_
4	28.7	51.91	41.79	118.lm_ll_919	C103703663	TR28801|c0_g1_i1
4	29.72	51.91	41.79	118.lm_ll_9984	C101192273	TR16546|c0_g1_i1
4	29.72	51.91	43.32	118.lm_ll_22084	C103745243	TR33241|c9_g1_i1	gi|944211248|gb|KQK77998.1| hypothetical protein AAES_118809 [Amazona aestiva]		sp|A9JTJ0|SIM15_XENLA Small integral membrane protein 15 OS=Xenopus laevis GN=smim15 PE=3 SV=1
4	35.97	51.91	48.97	11.lm_ll_1325	C102815164	TR42090|c0_g1_i2	gi|939665567|ref|XP_014280119.1| PREDICTED: facilitated trehalose transporter Tret1-like [Halyomorpha halys]		sp|A9ZSY2|TRET1_APILI Facilitated trehalose transporter Tret1 OS=Apis mellifera ligustica GN=Tret1 PE=1 SV=1	KOG0254, Predicted transporter (major facilitator superfamily) [General function prediction only].
4	35.97	51.91	52.64	118.lm_ll_22785			PREDICTED: putative nuclease HARBI1
4	35.97	51.91	52.64	118.lm_ll_2282	C101412045	TR10265|c0_g1_i1
4	38.02	52.93	57.32	11.lm_ll_8538		TR60320|c0_g1_i5
4	38.02	52.93	59.87	11.lm_ll_23140	C70497129	TR27981|c2_g1_i1	gi|338224448|gb|AEI88102.1| endonuclease-reverse transcriptase-like protein [Scylla paramamosain]	Scylla paramamosain endonuclease-reverse transcriptase-like protein mRNA, partial cds
4	38.02	52.93	62.44	11.lm_ll_8041		TR82937|c0_g1_i1	gi|827559378|ref|XP_012550711.1| PREDICTED: putative sugar transporter protein 5 isoform X1 [Bombyx mori]		sp|A9ZSY3|TRET1_BOMMO Facilitated trehalose transporter Tret1 OS=Bombyx mori GN=Tret1 PE=1 SV=1	KOG0254, Predicted transporter (major facilitator superfamily) [General function prediction only].
4	38.02	53.95	68.11	118.lm_ll_18435	C102233054	TR77410|c0_g4_i1
4	39.04	54.97	69.13	11.lm_ll_17661	C103222169	TR26787|c1_g1_i1
4	39.04	55.99	72.7	118.lm_ll_11426	C101250785	TR81667|c0_g1_i1
4	41.08	57.01	77.36	118.lm_ll_5670	C99501123	TR35965|c0_g1_i1
4	42.1	57.01	79.91	118.lm_ll_10708	C101576186	c144676_g1_i1	_		_	_	_	_	_	_	_	_
4	43.12	57.01	81.96	11.lm_ll_13658	C102765768	TR24243|c0_g1_i2
4	43.12	58.03	87.19	11.lm_ll_3490	C103557163	TR26366|c0_g1_i1	gi|625232396|ref|XP_007607347.1| PREDICTED: zinc finger protein 431-like [Cricetulus griseus]		sp|O75373|ZN737_HUMAN Zinc finger protein 737 OS=Homo sapiens GN=ZNF737 PE=2 SV=3	KOG2462, C2H2-type Zn-finger protein [Transcription].
4	44.14	58.03	87.7	118.lm_ll_19337	C103701691	TR87492|c0_g2_i1
4	46.18	58.03	90.25	11.lm_ll_14085	C103704377	TR78297|c0_g1_i2
4	46.18	58.03	90.25	11.lm_ll_17181	C76488883	TR4536|c2_g4_i1
4	47.2	58.03	90.25	11.lm_ll_25171		c121747_g1_i1	_		_	_	_	_	_	_	_	_
4	47.2	58.03	90.76	11.lm_ll_15678	C103736903	c140400_g1_i1	_		_	_	_	_	_	_	_	_
4	47.2	58.03	91.26	11.lm_ll_16330	C103748643	TR14597|c1_g1_i7
4	47.2	58.03	91.26	11.lm_ll_23631		c133540_g1_i1	_		_	_	_	_	_	_	_	_
4	47.2	58.03	92.28	10.lm_ll_19733	C103700747	c81819_g1_i1	conserved hypothetical protein [Ixodes scapularis]		RecName: Full=Transient receptor potential cation channel trpm; AltName: Full=Transient receptor potential cation channel, subfamily M ortholog [Drosophila melano	KOG3614	K04978	TRPM3	_	m.16979|c81819_g1_i1:191-5362(+)	complete	PF00520.26|Ion_trans|Ion transport protein|m.16979:899-1091;PF08016.7|PKD_channel|Polycystin cation channel|m.16979:953-1099
4	47.2	58.03	92.28	11.lm_ll_22691	C103700993	c82771_g2_i1	PREDICTED: E3 ubiquitin-protein ligase MIB1 isoform X2 [Nasonia vitripennis]		RecName: Full=E3 ubiquitin-protein ligase MIB1; AltName: Full=DAPK-interacting protein 1; Short=DIP-1; AltName: Full=Mind bomb homolog 1; AltName: Full=Zinc finger	KOG0504;KOG4582	K10645	MIB	_	m.39286|c82771_g2_i1:100-3261(+)	complete	PF12796.2|Ank_2|Ankyrin repeats (3 copies)|m.39286:438-529;PF12796.2|Ank_2|Ankyrin repeats (3 copies)|m.39286:522-596;PF12796.2|Ank_2|Ankyrin repeats (3 copies)|m.39286:601-665;PF12796.2|Ank_2|Ankyrin repeats (3 copies)|m.39286:667-716;PF06701.8|MIB_HERC2|Mib_herc2|m.39286:20-79;PF06701.8|MIB_HERC2|Mib_herc2|m.39286:159-225;PF00023.25|Ank|Ankyrin repeat|m.39286:467-497;PF00023.25|Ank|Ankyrin repe…
4	51.35	58.03	94.32	118.lm_ll_13890	C103748793	TR60210|c0_g2_i1	gi|512896296|ref|XP_004923877.1| PREDICTED: mediator of RNA polymerase II transcription subunit 27 [Bombyx mori]		sp|Q6PFL0|MED27_DANRE Mediator of RNA polymerase II transcription subunit 27 OS=Danio rerio GN=med27 PE=2 SV=1
4	51.35	58.03	94.32	118.lm_ll_22063	C72899528	c156405_g1_i1	_		_	_	_	_	_	_	_	_
4	51.35	58.03	107.83	118.lm_ll_2449	C101249599	c24673_g1_i1	_		_	_	_	_	_	_	_	_
4	52.37	58.03	109.87	10.nn_np_21396	C102674292	c129678_g1_i1	_		_	_	_	_	_	_	_	_
4	52.37	58.03	109.87	11.lm_ll_8724	C102297830	c134116_g1_i1	_		_	_	_	_	_	_	_	_
4	52.37	58.03	109.87	11.nn_np_33947		TR35604|c0_g1_i1
4	52.37	58.03	110.89	10.nn_np_13188	C103709233	TR105897|c0_g1_i1
4	55.49	60.07	111.4	118.lm_ll_12575		c57823_g1_i1	_		_	_	_	_	_	_	_	_
4	55.49	60.07	111.4	118.lm_ll_21592		TR16989|c0_g1_i1
4	64.76	60.07	111.9	105.lm_ll_8071	C101053868	c48824_g1_i1	_		_	_	_	_	_	_	_	_
4	64.76	60.07	111.9	11.lm_ll_14988	C103385345	c41567_g1_i1	PREDICTED: DNA replication licensing factor MCM2 [Bos mutus]		RecName: Full=DNA replication licensing factor MCM2; AltName: Full=Minichromosome maintenance protein 2 homolog; AltName: Full=Nuclear protein BM28 [Homo sapiens]	_	K02540	MCM2	path:ko03030;path:ko04110;path:ko04111;path:ko04113	m.79675|c41567_g1_i1:352-1311(-)	5prime_partial	PF00493.18|MCM|MCM2/3/5 family|m.79675:1-217
4	61.64	60.07	111.9	11.lm_ll_24793	C103671189	c76118_g1_i1	_		_	_	_	_	_	m.62574|c76118_g1_i1:456-1757(+)	complete	_
4	61.64	60.07	111.9	11.lm_ll_8794	C71898182	c80642_g1_i1	_		_	_	_	_	_	_	_	_
4	61.64	60.07	111.9	118.lm_ll_17983	C101343203	c147609_g1_i1	_		_	_	_	_	_	m.68703|c147609_g1_i1:109-444(+)	3prime_partial	_
4	61.64	60.07	111.9	118.lm_ll_8829	C73314270	TR107267|c0_g1_i1
4	67.89	60.07	112.92	11.hk_hk_10626	C103730661	c155117_g1_i1	RecName: Full=Alpha-N-acetylgalactosamine-specific lectin; AltName: Full=Alpha-N-acetylgalactosamine-binding lectin; AltName: Full=GalNAc-specific lectin; AltName:		RecName: Full=Alpha-N-acetylgalactosamine-specific lectin; AltName: Full=Alpha-N-acetylgalactosamine-binding lectin; AltName: Full=GalNAc-specific lectin; AltName:	_	K06563	CD209	path:ko04145;path:ko05152;path:ko05162	_	_	_
4	72.03	62.11	112.92	11.hk_hk_2437	C101479554	c85706_g1_i1	PREDICTED: condensin complex subunit 3 [Myotis davidii]		RecName: Full=Condensin complex subunit 3; AltName: Full=Chromosome-associated protein G; AltName: Full=Condensin subunit CAP-G; Short=hCAP-G; AltName: Full=Melanom	_	K06678	YCG1, CAPG	path:ko04111	m.21402|c85706_g1_i1:24-3899(-)	complete	PF12719.2|Cnd3|Nuclear condensing complex subunits, C-term domain|m.21402:564-858
4	67.89	60.07	112.92	11.hk_hk_911	C103688453	c112053_g1_i1	_		_	_	_	_	_	_	_	_
4	72.03	63.14	112.92	11.nn_np_15241			PREDICTED: RNA-directed DNA polymerase from mobile element jockey-like
4	72.03	63.14	112.92	11.nn_np_16276	C102742480	c125581_g1_i1	_		_	_	_	_	_	_	_	_
4	72.03	63.14	112.92	11.nn_np_22915	C73579252	TR108422|c0_g1_i1
4	64.76	60.07	112.92	118.lm_ll_9248	C103558925	c58046_g1_i1	_		_	_	_	_	_	_	_	_
4	72.03	65.18	113.43	118.lm_ll_1909	C103353859	c65118_g1_i1	_		_	_	_	_	_	_	_	_
4	72.03	67.24	113.94	11.lm_ll_10185	C102506544	c76834_g1_i1	_		_	_	_	_	_	_	_	_
4	72.03	67.24	113.94	11.lm_ll_23462	C103181841	c77809_g1_i1	_		_	_	_	_	_	_	_	_
4	72.03	67.24	113.94	11.lm_ll_8748	C103717265	c149223_g1_i1	minos transposase [Drosophila hydei]		_	_	_	_	_	_	_	_
4	74.08	67.24	115.98	10.nn_np_23911	C103421243	TR87386|c0_g2_i1
4	73.05	67.24	115.98	11.lm_ll_12442		c72644_g1_i1	_		_	_	_	_	_	_	_	_
4	74.08	67.24	115.98	11.lm_ll_17205	C102690818	TR120581|c0_g1_i1	gi|339245141|ref|XP_003378496.1| putative integrase core domain protein [Trichinella spiralis] gi|316972586|gb|EFV56259.1| putative integrase core domain protein [Trichinella spiralis]
4	74.08	67.24	115.98	11.lm_ll_19634	C101727630	TR73128|c0_g2_i1
4	72.03	67.24	115.98	11.lm_ll_21330	C103681009	c86123_g1_i1	caspase 3C [Macrobrachium rosenbergii]		_	_	K02187	CASP3	path:ko04010;path:ko04115;path:ko04210;path:ko04650;path:ko04668;path:ko04726;path:ko04932;path:ko05010;path:ko05012;path:ko05014;path:ko05016;path:ko05120;path:ko05133;path:ko05134;path:ko05145;path:ko05146;path:ko05152;path:ko05161;path:ko05168;path:ko05200;path:ko05203;path:ko05205;path:ko05206;path:ko05210;path:ko05416	m.9698|c86123_g1_i1:381-1943(+)	complete	PF00656.17|Peptidase_C14|Caspase domain|m.9698:241-456
4	72.03	67.24	115.98	11.lm_ll_3335	C103555885	c139487_g1_i1	_		_	_	_	_	_	_	_	_
4	74.08	67.24	115.98	118.lm_ll_7327	C101410923	TR11718|c0_g1_i1
4	74.08	69.28	116.49	10.nn_np_27417	C102466866	TR14573|c4_g2_i2
4	74.08	69.28	116.49	118.lm_ll_10675	C72496788	c66512_g1_i1	_		_	_	_	_	_	_	_	_
4	76.14	69.28	117	10.nn_np_32466		TR105671|c0_g1_i1
4	76.14	69.28	117	11.nn_np_19952	C103742545	c65046_g1_i1	PREDICTED: coiled-coil domain-containing protein 137-like [Megachile rotundata]		_	_	_	_	_	m.60813|c65046_g1_i1:83-988(-)	complete	_
4	82.28	76.67	117.5	11.lm_ll_10446		TR23998|c0_g1_i1
4	82.28	76.67	117.5	11.lm_ll_4229	C103608403	TR96178|c0_g1_i1
4	85.36	76.67	117.5	11.nn_np_11858	C72531962	TR35394|c0_g1_i1
4	76.14	76.67	117.5	118.lm_ll_14063		c142549_g1_i1	_		_	_	_	_	_	_	_	_
4	76.14	76.67	117.5	118.lm_ll_1461	C103345081	TR104798|c0_g1_i1
4	82.28	76.67	117.5	118.lm_ll_15111	C103385427	c116829_g1_i1	_		_	_	_	_	_	_	_	_
4	76.14	76.67	117.5	118.lm_ll_18717	C103607589	TR82645|c0_g1_i1
4	81.26	76.67	117.5	118.lm_ll_22608	C71972667	TR14573|c4_g1_i4
4	76.14	76.67	117.5	118.lm_ll_2482		c73114_g1_i1	_		_	_	_	_	_	_	_	_
4	80.24	76.67	117.5	118.lm_ll_4346	C103219957	c92940_g1_i1	_		_	_	_	_	_	_	_	_
4	85.36	84	118.01	118.lm_ll_15557		TR2002|c0_g1_i1
4	85.36	84	118.01	118.lm_ll_15920	C103689439	TR7014|c0_g1_i2	gi|769860249|ref|XP_011641857.1| PREDICTED: pyruvate dehydrogenase (acetyl-transferring) kinase, mitochondrial [Pogonomyrmex barbatus]	Scylla paramamosain pyruvate dehydrogenase kinase mRNA, partial cds	sp|P91622|PDK_DROME [Pyruvate dehydrogenase (acetyl-transferring)] kinase, mitochondrial OS=Drosophila melanogaster GN=Pdk PE=2 SV=2	KOG0787, Dehydrogenase kinase [Signal transduction mechanisms].
4	85.36	79.79	118.01	118.lm_ll_21086	C101068958	TR99966|c0_g1_i1
4	88.43	85.02	119.03	11.nn_np_18685	C103488887	c34433_g1_i1	Rap1 GTPase-GDP dissociation stimulator 1-B [Zootermopsis nevadensis]		_	_	_	_	_	m.59566|c34433_g1_i1:341-2164(+)	complete	_
4	89.45	86.05	120.55	118.lm_ll_11199	C101762828	c69073_g1_i1	_		_	_	_	_	_	_	_	_
4	90.47	88.11	125.75	118.lm_ll_11866	C101526990	c91019_g1_i1	_		_	_	_	_	_	_	_	_
4	90.47	88.11	126.26	11.lm_ll_10292		TR72917|c0_g1_i1
4	92.51	91.19	126.26	11.lm_ll_21403		c117076_g1_i1	_		_	_	_	_	_	_	_	_
4	93.53	92.21	128.29	10.nn_np_30971		TR24236|c0_g1_i1
4	93.53	93.23	128.29	118.lm_ll_23229	C103720605	c88250_g1_i1	_		_	_	_	_	_	_	_	_
4	94.55	93.23	130.34	118.lm_ll_23152		TR40826|c0_g2_i1
4	94.55	93.23	131.35	11.lm_ll_10560		TR73821|c0_g1_i1
4	94.55	93.23	131.35	118.lm_ll_3437	C102530756	c51165_g1_i1	_		_	_	_	_	_	_	_	_
4	97.63	94.25	132.88	11.hk_hk_5532	C103697763	c6818_g1_i1	_		_	_	_	_	_	_	_	_
4	97.63	94.25	132.88	11.nn_np_29302	C102904653	TR45775|c0_g1_i1	gi|586962540|gb|AHK05658.1| ATP-binding cassette transporter sub-family D member 4 isoform X2 [Tigriopus japonicus]		sp|O89016|ABCD4_MOUSE ATP-binding cassette sub-family D member 4 OS=Mus musculus GN=Abcd4 PE=2 SV=2	KOG0060, Long-chain acyl-CoA transporter, ABC superfamily (involved in peroxisome organization and biogenesis) [Lipid transport and metabolism, General function prediction only].	K05678//ko02010//ABC transporters||K05678//ko04146//Peroxisome
4	97.63	94.25	133.39	11.nn_np_30639	C103701445	c81017_g2_i1	_		_	_	_	_	_	_	_	_
4	97.63	94.25	133.39	118.lm_ll_6035		TR73555|c0_g1_i1
4	97.63	94.25	133.9	10.nn_np_26851	C103222409	c121690_g1_i1	_		_	_	_	_	_	_	_	_
4	97.63	94.25	133.9	11.lm_ll_20330	C79502699	c57715_g1_i1	_		_	_	_	_	_	_	_	_
4	97.63	94.25	134.4	11.nn_np_16257	C103363035	c112941_g1_i1	_		_	_	_	_	_	_	_	_
4	97.63	94.25	134.4	11.nn_np_23517	C102421010	TR123918|c0_g1_i1
4	97.63	94.25	134.4	11.nn_np_29753	C73616360	TR82087|c15_g12_i4
4	97.63	94.25	134.4	118.nn_np_14666	C72375295	TR32676|c0_g1_i1
4	98.65	97.31	136.43	10.nn_np_27457	C103647013	c33010_g1_i1	_		_	_	_	_	_	_	_	_
4	98.65	98.33	136.43	11.lm_ll_7396	C102567488	TR4332|c1_g2_i1	gi|768426174|ref|XP_011554122.1| PREDICTED: uncharacterized protein LOC105385438 [Plutella xylostella]
4	98.65	97.31	136.43	11.nn_np_26237		TR111229|c0_g1_i1
4	98.65	101.46	138.48	11.hk_hk_8696	C102347888	TR89760|c0_g1_i2
4	99.67	101.46	138.99	10.nn_np_27534		TR24546|c1_g3_i1
4	98.65	101.46	138.99	11.hk_hk_2934	C103664595	TR89760|c0_g1_i5	gi|769866503|ref|XP_011645237.1| PREDICTED: ribosomal RNA small subunit methyltransferase NEP1 [Pogonomyrmex barbatus]		sp|O35130|NEP1_MOUSE Ribosomal RNA small subunit methyltransferase NEP1 OS=Mus musculus GN=Emg1 PE=2 SV=1	KOG3073, Protein required for 18S rRNA maturation and 40S ribosome biogenesis [Translation, ribosomal structure and biogenesis].	K14568//ko03008//Ribosome biogenesis in eukaryotes
4	99.67	101.46	138.99	118.lm_ll_10109	C103723031	TR13702|c0_g1_i5
5	0	0	0	10.lm_ll_23530	C103105903	TR3434|c0_g1_i1
5	0	3.06	0	105.nn_np_19814	C81052479	TR58406|c0_g1_i1
5	0	3.06	0	11.hk_hk_5211	C100477973	TR105837|c0_g1_i1
5	0	1.02	0	11.lm_ll_9589	C103703291	TR101509|c0_g1_i1
5	0	3.06	0	11.nn_np_27714	C103744269	c82918_g1_i1	PREDICTED: trichohyalin isoform X3 [Nasonia vitripennis]		RecName: Full=ERC protein 2 [Homo sapiens]	_	_	_	_	m.71266|c82918_g1_i1:704-2710(+)	complete	PF10174.4|Cast|RIM-binding protein of the cytomatrix active zone|m.71266:48-169
5	0	0	0	118.lm_ll_16274	C102963299	TR29310|c0_g1_i1
5	6.14	12.42	2.03	118.nn_np_30109	C101222505	c86986_g1_i1	_		_	_	_	_	_	_	_	_
5	7.16	13.44	3.05	11.lm_ll_23965	C102458162	TR61597|c0_g1_i2
5	8.18	19.69	4.06	11.nn_np_23927	C103701715	c58762_g1_i1	_		_	_	_	_	_	m.76155|c58762_g1_i1:139-1470(+)	3prime_partial	_
5	8.18	19.69	4.06	11.nn_np_31447		TR56888|c2_g1_i2
5	8.18	18.67	4.06	11.nn_np_32129	C103228311	TR75687|c0_g1_i1
5	8.18	18.67	4.06	11.nn_np_32259	C102223724	c86717_g1_i1	Dicer-2 [Marsupenaeus japonicus]		RecName: Full=Endoribonuclease Dicer [Xenopus (Silurana) tropicalis]	_	K11592	DICER1, DCR1	path:ko05206	m.12507|c86717_g1_i1:226-4743(+)	complete	PF00636.21|Ribonuclease_3|Ribonuclease III domain|m.12507:1050-1198;PF00636.21|Ribonuclease_3|Ribonuclease III domain|m.12507:1285-1403;PF14622.1|Ribonucleas_3_3|Ribonuclease-III-like|m.12507:1262-1405;PF03368.9|Dicer_dimer|Dicer dimerisation domain|m.12507:562-654;PF02170.17|PAZ|PAZ domain|m.12507:841-967;PF00271.26|Helicase_C|Helicase conserved C-terminal domain|m.12507:432-486;PF04851.10|ResII…
5	19.77	19.69	5.08	11.hk_hk_3946			unnamed protein product
5	15.67	19.69	5.08	11.lm_ll_10521	C103554435	c78918_g1_i1	_		_	_	_	_	_	_	_	_
5	15.67	19.69	5.08	11.lm_ll_24546	C103600767	TR58477|c1_g1_i1
5	20.79	21.76	6.1	105.lm_ll_3740	C103566803	c120660_g1_i1	_		_	_	_	_	_	_	_	_
5	21.81	21.76	6.1	11.lm_ll_18718	C102564032	TR13438|c0_g1_i1
5	24.89	23.82	6.6	11.lm_ll_10309	C103742713	c79436_g1_i1	PREDICTED: stromal interaction molecule homolog isoform X2 [Apis mellifera]		RecName: Full=Stromal interaction molecule homolog; Flags: Precursor [Drosophila melanogaster]	_	K16059	STIM1	path:ko04020;path:ko04611	m.55532|c79436_g1_i1:1543-3813(-)	complete	PF07647.12|SAM_2|SAM domain (Sterile alpha motif)|m.55532:139-207;PF00536.25|SAM_1|SAM domain (Sterile alpha motif)|m.55532:141-200
5	26.95	25.88	7.11	11.lm_ll_17477	C103659543	TR3261|c0_g1_i1	gi|315057121|gb|ADT71676.1| antilipopolysaccharide factor 2 [Scylla paramamosain]	Scylla paramamosain antilipopolysaccharide factor 2 mRNA, complete cds	sp|B5TTX7|ALPS_SCYSE Anti-lipopolysaccharide factor OS=Scylla serrata PE=1 SV=1
5	26.95	25.88	7.11	11.lm_ll_9539		c3059_g1_i1	_		_	_	_	_	_	_	_	_
5	26.95	25.88	7.62	11.nn_np_26024	C101194661	TR43893|c0_g1_i1
5	26.95	25.88	8.13	11.hk_hk_10400	C102844077	c47277_g1_i1	_		_	_	_	_	_	_	_	_
5	27.97	26.9	8.63	105.lm_ll_16498		TR76475|c0_g1_i1
5	31.06	26.9	8.63	105.lm_ll_17926		TR14604|c0_g3_i5
5	27.97	26.9	8.63	105.lm_ll_20870	C71688044	TR71166|c0_g1_i1
5	31.06	26.9	9.14	105.lm_ll_10191		TR13735|c0_g1_i2
5	31.06	26.9	10.16	105.lm_ll_16372	C103742493	TR71445|c0_g1_i2
5	32.08	26.9	11.68	105.lm_ll_18363		TR1848|c0_g1_i1
5	32.08	26.9	12.19	102.lm_ll_3828		c159180_g1_i1	_		_	_	_	_	_	_	_	_
5	32.08	26.9	12.19	11.lm_ll_26034	C70943003	TR39841|c1_g1_i2
5	32.08	26.9	12.19	11.nn_np_19597	C103244455	c146461_g1_i1	_		_	_	_	_	_	_	_	_
5	32.08	26.9	13.73	11.nn_np_8229	C103291471	c6066_g1_i1	_		_	_	_	_	_	_	_	_
5	33.1	27.92	14.23	11.hk_hk_6493	C74920965	TR158|c0_g1_i1	gi|919103680|ref|XP_013388176.1| PREDICTED: tyrosine-protein phosphatase Lar-like isoform X2 [Lingula anatina]		sp|Q64604|PTPRF_RAT Receptor-type tyrosine-protein phosphatase F OS=Rattus norvegicus GN=Ptprf PE=2 SV=1	KOG4221, Receptor mediating netrin-dependent axon guidance [Signal transduction mechanisms].
5	33.1	27.92	14.74	118.nn_np_13379	C103633207	c82859_g1_i1	PREDICTED: integrator complex subunit 8-like [Aplysia californica]		RecName: Full=Integrator complex subunit 8; Short=Int8; AltName: Full=Protein kaonashi-1 [Homo sapiens]	_	K13145	INTS8	_	m.39628|c82859_g1_i1:1059-3992(-)	complete	_
5	33.1	28.94	14.74	118.nn_np_13426	C84284869	TR39352|c11_g15_i1
5	33.1	28.94	14.74	118.nn_np_21264	C103642399	TR88920|c0_g1_i2
5	33.1	28.94	14.74	118.nn_np_23901	C101199953	c63318_g1_i1	_		_	_	_	_	_	_	_	_
5	33.1	29.96	15.25	11.hk_hk_12047	C101999996	TR23189|c0_g1_i1
5	38.42	29.96	15.76	105.lm_ll_21946	C103737187	TR22150|c0_g2_i7
5	38.42	29.96	15.76	105.lm_ll_3853	C101885352	TR88810|c0_g1_i1
5	41.48	29.96	17.3	105.lm_ll_14798	C102331128	c71768_g2_i1	_		_	_	_	_	_	_	_	_
5	39.44	29.96	17.3	105.lm_ll_20448	C103478113	TR42949|c0_g1_i1
5	42.5	29.96	17.3	105.lm_ll_2708	C102638048	TR44047|c0_g1_i1
5	45.59	29.96	17.3	11.hk_hk_5596		TR81566|c0_g1_i1	gi|637358675|ref|XP_008119755.1| PREDICTED: von Willebrand factor A domain-containing protein 7 [Anolis carolinensis]		sp|Q9Y334|VWA7_HUMAN von Willebrand factor A domain-containing protein 7 OS=Homo sapiens GN=VWA7 PE=2 SV=4	KOG4221, Receptor mediating netrin-dependent axon guidance [Signal transduction mechanisms].
5	45.59	30.98	17.3	11.lm_ll_15738	C100130404	TR55625|c0_g1_i1	gi|769830142|ref|XP_011646947.1| PREDICTED: reactive oxygen species modulator 1 [Pogonomyrmex barbatus] gi|769830144|ref|XP_011646957.1| PREDICTED: reactive oxygen species modulator 1 [Pogonomyrmex barbatus]		sp|Q6NYD1|ROMO1_DANRE Reactive oxygen species modulator 1 OS=Danio rerio GN=romo1 PE=3 SV=1
5	41.48	29.96	17.3	11.lm_ll_26412	C103689145	TR43944|c0_g1_i1
5	44.57	29.96	17.3	11.lm_ll_8000	C101936023	TR65832|c0_g2_i1
5	39.44	29.96	17.3	11.lm_ll_9035	C73667209	TR16598|c0_g1_i1
5	45.59	30.98	19.34	105.lm_ll_13954	C102767662	TR86821|c0_g1_i1
5	45.59	30.98	19.34	11.hk_hk_904		c110488_g1_i1	_		_	_	_	_	_	_	_	_
5	45.59	30.98	19.34	11.lm_ll_12339	C74609733	TR39841|c0_g1_i1
5	45.59	30.98	19.34	11.lm_ll_23998	C103735689	TR13760|c0_g1_i6
5	45.59	30.98	19.34	11.lm_ll_2715	C101493280	TR57839|c0_g1_i1	gi|817089619|ref|XP_012267684.1| PREDICTED: uncharacterized protein LOC105692808 [Athalia rosae] gi|817089621|ref|XP_012267685.1| PREDICTED: uncharacterized protein LOC105692808 [Athalia rosae] gi|817089623|ref|XP_012267687.1| PREDICTED: uncharacterized protein LOC105692808 [Athalia rosae]
5	47.63	42.31	20.36	10.nn_np_17279	C102745554	c61632_g1_i1	_		_	_	_	_	_	_	_	_
5	48.65	43.33	20.36	102.lm_ll_15914	C103254419	c28930_g1_i1	_		_	_	_	_	_	_	_	_
5	47.63	42.31	20.36	11.hk_hk_6473			hypothetical protein DAPPUDRAFT_305917
5	48.65	43.33	20.36	118.nn_np_22669	C103102039	TR22347|c0_g1_i1
5	47.63	42.31	20.36	118.nn_np_23128	C103632613	TR92920|c0_g3_i1
5	48.65	42.31	20.36	118.nn_np_24922	C103327163	TR10766|c0_g1_i1
5	47.63	42.31	20.36	118.nn_np_9913	C102674762	c94919_g1_i1	_		_	_	_	_	_	_	_	_
5	52.86	44.36	22.91	118.nn_np_26393	C103501273	TR26180|c0_g1_i1
5	52.86	44.36	23.93	11.nn_np_27729	C103427571	TR64370|c0_g1_i9	gi|646722785|gb|KDR23660.1| Ketosamine-3-kinase [Zootermopsis nevadensis]	PREDICTED: Xiphophorus maculatus ketosamine-3-kinase-like (LOC102228035), mRNA	sp|Q8K274|KT3K_MOUSE Ketosamine-3-kinase OS=Mus musculus GN=Fn3krp PE=2 SV=2	KOG3021, Predicted kinase [General function prediction only].
5	52.86	44.36	23.93	118.nn_np_16968			uncharacterized protein LOC111338407
5	52.86	44.36	23.93	118.nn_np_29998	C103650137	TR64374|c0_g3_i4
5	52.86	44.36	23.93	118.nn_np_33918	C103637059	c152040_g1_i1	_		_	_	_	_	_	_	_	_
5	53.88	45.38	25.45	118.nn_np_11761			hypothetical protein BSL78_21265
5	53.88	47.44	25.96	11.nn_np_14226	C102831596	c155377_g1_i1	_		_	_	_	_	_	_	_	_
5	53.88	47.44	25.96	11.nn_np_31824		c127201_g1_i1	_		_	_	_	_	_	_	_	_
5	59.05	48.46	27.48	105.lm_ll_18468	C103693291	TR5641|c0_g1_i1	gi|170030142|ref|XP_001842949.1| conserved hypothetical protein [Culex quinquefasciatus] gi|167865955|gb|EDS29338.1| conserved hypothetical protein [Culex quinquefasciatus]		sp|Q17ED3|EMRE_AEDAE Protein EMRE homolog, mitochondrial OS=Aedes aegypti GN=AAEL003858 PE=3 SV=1
5	59.05	48.46	27.48	11.lm_ll_10201	C102679646	TR44763|c1_g1_i3
5	59.05	48.46	27.48	11.lm_ll_15538	C103675353	TR28448|c0_g3_i2	gi|321466639|gb|EFX77633.1| hypothetical protein DAPPUDRAFT_305386 [Daphnia pulex]	Drosophila yakuba GE12689 (Dyak\GE12689), partial mRNA	sp|A8X2R1|L2HDH_CAEBR L-2-hydroxyglutarate dehydrogenase, mitochondrial OS=Caenorhabditis briggsae GN=CBG06643 PE=3 SV=2	KOG2665, Predicted FAD-dependent oxidoreductase [Function unknown].	K00109//ko00650//Butanoate metabolism
5	55.92	48.46	27.48	11.lm_ll_15757	C103048091	TR32921|c1_g1_i4	gi|646721967|gb|KDR23111.1| Breakpoint cluster region protein [Zootermopsis nevadensis]		sp|Q6PAJ1|BCR_MOUSE Breakpoint cluster region protein OS=Mus musculus GN=Bcr PE=1 SV=3	KOG4269, Rac GTPase-activating protein BCR/ABR [Signal transduction mechanisms].
5	55.92	48.46	27.48	11.lm_ll_26242	C73551162	c79372_g1_i1	PREDICTED: RNA-directed DNA polymerase from mobile element jockey-like [Strongylocentrotus purpuratus]		_	_	_	_	_	_	_	_
5	54.9	48.46	27.48	118.lm_ll_22040	C103641725	c85232_g1_i1	Breakpoint cluster region protein [Zootermopsis nevadensis]		RecName: Full=Breakpoint cluster region protein [Mus musculus]	_	_	_	_	m.24759|c85232_g1_i1:3171-7274(-)	complete	PF00620.22|RhoGAP|RhoGAP domain|m.24759:1176-1324;PF00621.15|RhoGEF|RhoGEF domain|m.24759:611-791;PF00169.24|PH|PH domain|m.24759:837-983
5	64.19	50.5	32.08	105.lm_ll_2638		TR35214|c0_g1_i4
5	64.19	50.5	32.08	105.lm_ll_4470		TR101159|c0_g1_i1
5	64.19	50.5	32.08	105.lm_ll_6503		TR3214|c0_g2_i1
5	65.21	50.5	33.1	11.lm_ll_3255	C72680354	TR16649|c0_g1_i1
5	68.28	50.5	33.61	105.lm_ll_13795			hypothetical protein AV530_014893
5	70.34	51.52	33.61	105.lm_ll_14155	C103736909	c77224_g2_i1	ATP-dependent RNA helicase abstrakt [Zootermopsis nevadensis]		RecName: Full=ATP-dependent RNA helicase abstrakt; Short=DEAD box protein abstrakt [Drosophila melanogaster]	KOG0341	K13116	DDX41, ABS	_	m.42448|c77224_g2_i1:496-2001(-)	complete	PF00270.24|DEAD|DEAD/DEAH box helicase|m.42448:80-258;PF00271.26|Helicase_C|Helicase conserved C-terminal domain|m.42448:325-401
5	68.28	51.52	33.61	105.lm_ll_20510	C102161567	TR4186|c0_g1_i1
5	70.34	51.52	33.61	105.lm_ll_22253	C100570009	TR67450|c0_g1_i1
5	71.36	61.21	33.61	105.lm_ll_22410	C100706450	c756_g1_i1	_		_	_	_	_	_	_	_	_
5	70.34	51.52	33.61	11.lm_ll_10542	C77012753	TR72805|c0_g1_i1	gi|646699723|gb|KDR10221.1| DNA replication licensing factor mcm5 [Zootermopsis nevadensis]	PREDICTED: Meleagris gallopavo minichromosome maintenance complex component 5 (MCM5), transcript variant X1, mRNA	sp|Q9VGW6|MCM5_DROME DNA replication licensing factor Mcm5 OS=Drosophila melanogaster GN=Mcm5 PE=1 SV=1	KOG0481, DNA replication licensing factor, MCM5 component [Replication, recombination and repair].	K02209//ko03030//DNA replication||K02209//ko04110//Cell cycle||K02209//ko04111//Cell cycle - yeast||K02209//ko04113//Meiosis - yeast
5	71.36	61.21	33.61	11.lm_ll_22154	C103619233	TR14298|c0_g1_i2	gi|936718541|ref|XP_014237195.1| PREDICTED: rho GDP-dissociation inhibitor 2 isoform X1 [Trichogramma pretiosum] gi|936718543|ref|XP_014237196.1| PREDICTED: rho GDP-dissociation inhibitor 2 isoform X1 [Trichogramma pretiosum]		sp|P19803|GDIR1_BOVIN Rho GDP-dissociation inhibitor 1 OS=Bos taurus GN=ARHGDIA PE=1 SV=3	KOG3205, Rho GDP-dissociation inhibitor [Signal transduction mechanisms].	K12462//ko04722//Neurotrophin signaling pathway||K12462//ko04962//Vasopressin-regulated water reabsorption
5	84.32	63.27	34.63	118.nn_np_5441	C103633819	c140121_g1_i1	hypothetical protein EMIHUDRAFT_122994, partial [Emiliania huxleyi CCMP1516]		RecName: Full=Vegetative cell wall protein gp1; AltName: Full=Hydroxyproline-rich glycoprotein 1; Flags: Precursor [Chlamydomonas reinhardtii]	_	_	_	_	m.66315|c140121_g1_i1:1-318(-)	internal	_
5	86.36	70.54	35.14	104.lm_ll_17820		TR89405|c0_g1_i2	gi|926624805|ref|XP_013777874.1| PREDICTED: uncharacterized protein LOC106462494 [Limulus polyphemus]		sp|P41894|DEI_DROME Helix-loop-helix protein delilah OS=Drosophila melanogaster GN=tx PE=1 SV=3	KOG4395, Transcription factor Atonal, contains HTH domain [Transcription].
5	86.36	70.54	35.14	105.nn_np_27906	C103587585	TR60546|c0_g3_i2
5	85.34	69.52	35.14	118.nn_np_4925	C103174851	TR80617|c0_g1_i1
5	87.38	88.2	35.64	11.lm_ll_14783		c13089_g1_i1	_		_	_	_	_	_	_	_	_
5	87.38	78.16	35.64	11.nn_np_26119	C100217038	TR69044|c0_g1_i1
5	89.44	89.22	35.64	11.nn_np_31409		TR21995|c0_g1_i1
5	89.44	88.2	35.64	11.nn_np_33948	C103050625	TR52039|c0_g2_i1
5	89.44	89.22	36.15	11.hk_hk_6815	C103427855	c78196_g5_i1	_		_	_	_	_	_	_	_	_
5	89.44	89.22	36.15	11.nn_np_17879	C103078443	TR25186|c0_g1_i2
5	94.77	91.26	36.66	11.hk_hk_10535		TR58598|c0_g1_i2	gi|762155994|ref|XP_011416111.1| PREDICTED: xaa-Pro aminopeptidase 1-like isoform X2 [Crassostrea gigas]		sp|Q6P1B1|XPP1_MOUSE Xaa-Pro aminopeptidase 1 OS=Mus musculus GN=Xpnpep1 PE=2 SV=1	KOG2413, Xaa-Pro aminopeptidase [Amino acid transport and metabolism].
5	94.77	91.26	36.66	118.nn_np_30352		TR186|c0_g1_i1
5	95.79	91.26	39.21	11.nn_np_28941	C103651423	c131012_g1_i1	_		_	_	_	_	_	_	_	_
5	95.79	91.26	39.71	11.nn_np_11595	C103286789	TR4533|c1_g4_i1
5	95.79	91.26	39.71	11.nn_np_17141	C100265657	TR73279|c0_g1_i1	gi|338224448|gb|AEI88102.1| endonuclease-reverse transcriptase-like protein [Scylla paramamosain]	Scylla paramamosain clone QX04 microsatellite sequence
5	95.79	91.26	39.71	11.nn_np_23950			hypothetical protein BSL78_23736
5	95.79	91.26	39.71	11.nn_np_24808			hypothetical protein AWC38_SpisGene20813
5	95.79	91.26	42.28	11.nn_np_15429			PREDICTED: uncharacterized protein K02A2.6-like
5	95.79	91.26	42.79	11.nn_np_25650	C103061251	c88923_g1_i1	_		_	_	_	_	_	_	_	_
5	95.79	91.26	43.3	11.nn_np_13546	C100522317	TR107487|c0_g1_i1
5	95.79	91.26	43.81	11.lm_ll_17515	C70645155	c133972_g1_i1	_		_	_	_	_	_	_	_	_
5	95.79	91.26	45.84	11.lm_ll_10633	C103735979	c93060_g1_i1	hypothetical protein DAPPUDRAFT_327039 [Daphnia pulex]		RecName: Full=Xaa-Pro aminopeptidase 1; AltName: Full=Aminoacylproline aminopeptidase; AltName: Full=Cytosolic aminopeptidase P; AltName: Full=Soluble aminopeptidas	_	K01262	pepP	_	_	_	_
5	95.79	91.26	46.35	11.lm_ll_3728	C103646011	c101764_g1_i1	_		_	_	_	_	_	_	_	_
5	95.79	91.26	46.86	11.lm_ll_7797	C103747983	c132971_g1_i1	_		_	_	_	_	_	_	_	_
5	97.85	92.28	49.4	11.lm_ll_19276	C103333573	c80822_g2_i1	hypothetical ANK-like protein [Eriocheir sinensis]		RecName: Full=Putative ankyrin repeat protein RF_0381 [Rickettsia felis URRWXCal2]	KOG0504	_	_	_	m.19718|c80822_g2_i1:1146-2663(+)	complete	PF00023.25|Ank|Ankyrin repeat|m.19718:88-118;PF00023.25|Ank|Ankyrin repeat|m.19718:121-148;PF00023.25|Ank|Ankyrin repeat|m.19718:167-192;PF00023.25|Ank|Ankyrin repeat|m.19718:227-259;PF00023.25|Ank|Ankyrin repeat|m.19718:266-292;PF00023.25|Ank|Ankyrin repeat|m.19718:301-327;PF00023.25|Ank|Ankyrin repeat|m.19718:334-364;PF12796.2|Ank_2|Ankyrin repeats (3 copies)|m.19718:68-148;PF12796.2|Ank_2|Anky…
5	97.85	92.28	52.48	11.nn_np_27788	C102937841	c80004_g2_i1	_		_	_	_	_	_	_	_	_
5	98.87	100.53	53.49	11.nn_np_24597	C103295867	TR37182|c0_g1_i1
5	98.87	101.55	53.49	118.nn_np_14693			even-skipped, partial
5	98.87	101.55	53.49	118.nn_np_2377	C100739602	c100827_g1_i1	_		_	_	_	_	_	_	_	_
5	98.87	106.72	54.51	11.nn_np_13568	C102872915	TR68668|c0_g1_i1	gi|77955976|gb|ABB05540.1| putative thrombospondin [Fenneropenaeus chinensis]
5	98.87	108.78	57.07	105.lm_ll_18774	C102732408	c161616_g1_i1	_		_	_	_	_	_	_	_	_
5	98.87	108.78	57.07	11.lm_ll_12801	C102987787	c49680_g1_i1	_		_	_	_	_	_	_	_	_
5	99.89	108.78	57.07	118.nn_np_9739	C99553731	TR27520|c0_g2_i1		Scylla paramamosain endonuclease-reverse transcriptase-like protein mRNA, partial cds
5	99.89	108.78	58.61	118.nn_np_34121			hypothetical protein CAPTEDRAFT_187769
5	99.89	108.78	59.11	11.hk_hk_10140	C99382123	TR90200|c0_g2_i1
5	99.89	108.78	59.11	11.nn_np_8888		c47251_g1_i1	_		_	_	_	_	_	_	_	_
5	99.89	108.78	59.11	118.nn_np_19351	scaffold308163	c130700_g1_i1	_		_	_	_	_	_	_	_	_
5	105.12	108.78	60.13	105.lm_ll_21665	C103283079	c65406_g1_i1	_		_	_	_	_	_	_	_	_
5	106.14	108.78	60.13	105.lm_ll_2689	C103714243	TR25613|c0_g1_i1
5	105.12	108.78	60.13	11.lm_ll_22815	C103667231	TR10136|c3_g1_i1
5	111.31	109.8	61.65	105.lm_ll_1433		c71243_g1_i1	_		_	_	_	_	_	_	_	_
5	111.31	109.8	64.2	105.lm_ll_6777	C103458823	c32003_g1_i1	_		_	_	_	_	_	_	_	_
5	111.31	109.8	66.75	105.lm_ll_11829	C102186449	TR44713|c1_g1_i1
5	115.41	114.97	69.3	11.nn_np_25982	C102464948	TR36258|c0_g1_i1
5	116.43	115.99	70.31	10.nn_np_31299	C103158407	c66722_g1_i1	_		_	_	_	_	_	_	_	_
5	116.43	115.99	71.33	11.nn_np_16753	C102826086	TR4583|c3_g2_i1	gi|780010224|ref|XP_011663659.1| PREDICTED: RNA-directed DNA polymerase from mobile element jockey-like [Strongylocentrotus purpuratus]
5	116.43	115.99	71.33	11.nn_np_27727	C103700823	c94967_g1_i1	_		_	_	_	_	_	_	_	_
5	116.43	117.01	71.33	118.nn_np_22845		TR73751|c0_g1_i1
5	117.45	119.05	77.97	105.lm_ll_10726	C102319594	TR44051|c0_g1_i1
5	117.45	119.05	78.48	11.lm_ll_4627	C102666312	TR26742|c0_g1_i1
5	117.45	119.05	79.5	105.lm_ll_8976	C103598221	c82176_g5_i1	PREDICTED: LOW QUALITY PROTEIN: integrator complex subunit 3 homolog [Apis florea]		RecName: Full=Integrator complex subunit 3; Short=Int3; AltName: Full=SOSS complex subunit A; AltName: Full=Sensor of single-strand DNA complex subunit A; Short=SOS	KOG4262	K13140	INTS3	_	m.41168|c82176_g5_i1:2-3319(+)	5prime_partial	PF10189.4|DUF2356|Conserved protein (DUF2356)|m.41168:280-507
5	117.45	119.05	79.5	105.nn_np_12628	C103429167	c88432_g1_i1	PREDICTED: SUN domain-containing ossification factor isoform X1 [Nasonia vitripennis]		RecName: Full=SUN domain-containing ossification factor; AltName: Full=Membrane protein CH1; AltName: Full=Protein osteopotentia homolog; AltName: Full=SUN-like pro	_	_	_	_	m.33246|c88432_g1_i1:4544-9184(-)	complete	PF07738.8|Sad1_UNC|Sad1 / UNC-like C-terminal|m.33246:519-640
5	117.45	119.05	80.01	11.nn_np_13134	C103699429	TR18222|c0_g1_i1
5	117.45	119.05	82.6	11.hk_hk_5035	C74922077	TR28516|c0_g1_i1
5	118.47	121.11	83.61	105.lm_ll_14344	C74742833	TR1044|c0_g1_i1
5	118.47	121.11	83.61	11.hk_hk_9709		TR62229|c0_g2_i1
5	118.47	121.11	86.74	118.nn_np_6109	C70673223	TR71189|c0_g1_i2
5	121.54	122.13	89.29	11.lm_ll_16387	C101747628	TR77065|c0_g1_i1
5	121.54	122.13	89.29	11.nn_np_20832	C102894143	c19153_g1_i1	_		_	_	_	_	_	m.31761|c19153_g1_i1:1-531(-)	internal	_
5	122.56	123.15	91.32	105.lm_ll_21962	C103417507	TR80709|c0_g1_i1
5	122.56	124.17	91.83	105.lm_ll_15717	C73626320	TR37907|c0_g1_i2
5	123.58	124.17	92.34	105.lm_ll_11164	C102007810	TR37403|c3_g3_i15
5	123.58	124.17	92.84	11.lm_ll_9668	C103450653	TR34469|c0_g1_i1
5	123.58	124.17	92.84	118.nn_np_15069	C103511269	TR69011|c0_g1_i1
5	123.58	124.17	92.84	118.nn_np_29508	C99771803	TR69011|c2_g1_i8
5	123.58	124.17	93.35	11.hk_hk_9812	C103348199	TR87980|c0_g1_i1	gi|340711423|ref|XP_003394275.1| PREDICTED: phosrestin-2-like isoform X1 [Bombus terrestris]		sp|P55274|ARRH_HELVI Arrestin homolog OS=Heliothis virescens PE=3 SV=1	KOG3865, Arrestin [Signal transduction mechanisms].	K04439//ko04010//MAPK signaling pathway||K04439//ko04062//Chemokine signaling pathway||K04439//ko04144//Endocytosis||K04439//ko04744//Phototransduction||K04439//ko05032//Morphine addiction
5	123.58	124.17	93.35	118.nn_np_14393	C103410605	TR60660|c0_g2_i1
5	123.58	124.17	93.35	118.nn_np_25986	C99217853	TR76487|c0_g1_i1
6	0	0	1.54	11.nn_np_27302	C102654704	TR34396|c1_g2_i1
6	0	0	6.63	11.lm_ll_13342		c114754_g1_i1	_		_	_	_	_	_	_	_	_
6	0	0	8.15	10.lm_ll_10112	C100878596	c18250_g1_i1	_		_	_	_	_	_	_	_	_
6	0	0	8.15	118.lm_ll_23082			PREDICTED: uncharacterized protein LOC100892307
6	0	0	8.66	11.lm_ll_7344			PREDICTED: uncharacterized protein LOC108671513
6	0	0	9.16	10.lm_ll_544	C103207271	TR82088|c1_g10_i1
6	0	0	9.67	11.lm_ll_11291		TR43061|c0_g4_i1
6	0	0	9.67	11.lm_ll_16605			endonuclease-reverse transcriptase-like protein, partial
6	3.08	5.12	9.67	11.nn_np_17979		TR35069|c0_g3_i1	gi|910271441|gb|KNG74976.1| hypothetical protein PFMG_01072 [Plasmodium falciparum IGH-CR14]
6	3.08	3.06	9.67	11.nn_np_21438	C103626999	c83901_g1_i1	PREDICTED: UDP-glucose:glycoprotein glucosyltransferase 1-like [Aplysia californica]		RecName: Full=UDP-glucose:glycoprotein glucosyltransferase 1; Short=UGT1; Short=hUGT1; AltName: Full=UDP--Glc:glycoprotein glucosyltransferase; AltName: Full=UDP-	KOG1879	K11718	HUGT	path:ko04141	m.72467|c83901_g1_i1:136-4722(+)	complete	PF06427.6|UDP-g_GGTase|UDP-glucose:Glycoprotein Glucosyltransferase|m.72467:928-1134;PF01501.15|Glyco_transf_8|Glycosyl transferase family 8|m.72467:1247-1461
6	3.08	2.04	9.67	118.nn_np_16035	C103520105	c40515_g1_i1	PREDICTED: hypothetical protein LOC100639574 [Amphimedon queenslandica]		_	_	_	_	_	_	_	_
6	3.08	2.04	9.67	118.nn_np_24744	C103610557	TR84605|c0_g1_i1
6	3.08	2.04	9.67	118.nn_np_8543		c115964_g1_i1	_		_	_	_	_	_	_	_	_
6	3.08	6.14	10.18	103.nn_np_21530	C103690107	TR29326|c0_g1_i1		Epinephelus bruneus DNA, microsatellite: locus Ebr00372FRA
6	3.08	6.14	10.18	11.nn_np_17100	C103358039	TR35225|c0_g1_i2
6	3.08	5.12	10.18	11.nn_np_18787	C74805455	TR4759|c0_g1_i5
6	3.08	6.14	10.18	11.nn_np_23266		TR4759|c0_g1_i4
6	3.08	5.12	10.18	11.nn_np_27545	C102257936	TR7584|c0_g1_i1
6	3.08	6.14	10.18	11.nn_np_28813	C102860945	TR120971|c0_g1_i1
6	3.08	5.12	10.18	11.nn_np_33249	C102173895	TR3181|c0_g1_i1	gi|817081297|ref|XP_012263154.1| PREDICTED: vesicle-associated membrane protein 7 [Athalia rosae]	Scylla paramamosain hypothetical protein mRNA, complete cds	sp|P51809|VAMP7_HUMAN Vesicle-associated membrane protein 7 OS=Homo sapiens GN=VAMP7 PE=1 SV=3	KOG0859, Synaptobrevin/VAMP-like protein [Intracellular trafficking, secretion, and vesicular transport].	K08515//ko04130//SNARE interactions in vesicular transport
6	4.1	6.14	10.18	118.lm_ll_20752	C103018705	TR27248|c0_g1_i1	gi|918302009|gb|KOF75251.1| hypothetical protein OCBIM_22035063mg [Octopus bimaculoides]
6	8.19	9.23	10.69	11.nn_np_20883	C102239424	TR86057|c0_g1_i1
6	8.19	7.16	10.69	118.hk_hk_10190	C103707889	c49978_g1_i1	_		_	_	_	_	_	_	_	_
6	9.21	9.23	11.19	10.lm_ll_17025		TR55857|c0_g1_i1
6	9.21	9.23	12.21	10.lm_ll_5577	C102242050	TR15382|c1_g1_i1	gi|306530847|gb|ADM88556.1| fatty acid synthase [Litopenaeus vannamei]	Scylla paramamosain fatty acid synthase mRNA, partial cds	sp|P12276|FAS_CHICK Fatty acid synthase OS=Gallus gallus GN=FASN PE=1 SV=5	KOG1202, Animal-type fatty acid synthase and related proteins [Lipid transport and metabolism].
6	11.25	9.23	13.22	11.hk_hk_10506		TR7882|c0_g1_i1
6	11.25	9.23	13.22	118.lm_ll_6132	C99971633	TR67843|c0_g1_i1
6	12.27	13.44	14.24	118.lm_ll_22072	C103034313	TR42209|c1_g1_i1	gi|926624238|ref|XP_013777566.1| PREDICTED: guanine nucleotide-binding protein G(s) subunit alpha-like [Limulus polyphemus]		sp|Q05337|GNAF_DROME Guanine nucleotide-binding protein G(f) subunit alpha OS=Drosophila melanogaster GN=Galphaf PE=2 SV=1	KOG0099, G protein subunit Galphas, small G protein superfamily [Signal transduction mechanisms].	K04632//ko04020//Calcium signaling pathway||K04632//ko04270//Vascular smooth muscle contraction||K04632//ko04540//Gap junction||K04632//ko04713//Circadian entrainment||K04632//ko04724//Glutamatergic synapse||K04632//ko04726//Serotonergic synapse||K04632//ko04728//Dopaminergic synapse||K04632//ko04730//Long-term depression||K04632//ko04742//Taste transduction||K04632//ko04911//Insulin secretion||K…
6	12.27	13.44	15.26	11.lm_ll_3638	C102466378	TR15331|c0_g1_i1	gi|939252680|ref|XP_014245983.1| PREDICTED: uncharacterized protein LOC106664607 [Cimex lectularius]		sp|B3EWZ6|MLRP2_ACRMI MAM and LDL-receptor class A domain-containing protein 2 (Fragment) OS=Acropora millepora PE=1 SV=1	KOG1215, Low-density lipoprotein receptors containing Ca2+-binding EGF-like domains [Signal transduction mechanisms].
6	12.27	13.44	15.26	118.lm_ll_6415		c79839_g1_i1	_		_	_	_	_	_	_	_	_
6	14.31	13.44	17.83	11.lm_ll_2679	C99741111	c82049_g1_i1	_		_	_	_	_	_	_	_	_
6	14.31	13.44	18.34	11.hk_hk_4291		TR120264|c0_g1_i1
6	14.31	17.56	18.34	11.hk_hk_7281		TR49347|c0_g1_i1
6	14.31	13.44	18.34	11.lm_ll_24419	C69238758	TR31070|c0_g1_i1
6	16.37	18.58	18.34	11.nn_np_22519		TR28517|c0_g1_i1
6	16.37	18.58	20.38	11.lm_ll_3365	C103645903	TR41032|c0_g1_i1	gi|544217534|ref|XP_005538911.1| 60S ribosomal protein L12 [Cyanidioschyzon merolae strain 10D] gi|449019473|dbj|BAM82875.1| 60S ribosomal protein L12 [Cyanidioschyzon merolae strain 10D]		sp|P23358|RL12_RAT 60S ribosomal protein L12 OS=Rattus norvegicus GN=Rpl12 PE=2 SV=1
6	16.37	18.58	21.92	10.lm_ll_14498	C102963797	c123529_g1_i1	_		_	_	_	_	_	m.79875|c123529_g1_i1:3-317(-)	internal	_
6	17.39	18.58	21.92	118.lm_ll_11696	C103584085	TR79840|c0_g1_i1
6	17.39	18.58	21.92	118.lm_ll_16138	C101093976	TR42294|c0_g1_i1
6	17.39	18.58	24.49	10.lm_ll_1084	C103682905	TR56005|c0_g1_i5
6	17.39	18.58	24.49	118.lm_ll_11756	C103436627	c36567_g1_i1	_		_	_	_	_	_	_	_	_
6	17.39	18.58	24.99	11.hk_hk_5589		c158180_g1_i1	_		_	_	_	_	_	_	_	_
6	17.39	18.58	24.99	11.lm_ll_4307	C103381503	c4745_g1_i1	chitinase-like protein, partial [Pandalopsis japonica]		RecName: Full=Probable chitinase 3; AltName: Full=Probable chitinase 1; Flags: Precursor [Drosophila melanogaster]	_	K01183	E3.2.1.14	path:ko00520;path:ko01110	m.25058|c4745_g1_i1:3-545(-)	internal	PF00704.23|Glyco_hydro_18|Glycosyl hydrolases family 18|m.25058:1-176
6	17.39	23.82	25.5	11.hk_hk_10318	C102907299	TR86508|c0_g1_i1
6	17.39	25.88	26.01	10.lm_ll_20506	C103742219	TR67395|c0_g1_i2
6	21.6	25.88	27.03	11.hk_hk_5092	C102739126	TR12023|c1_g5_i2
6	17.39	25.88	27.03	11.lm_ll_22699		TR43120|c0_g1_i4	gi|390364745|ref|XP_003730672.1| PREDICTED: sodium-coupled neutral amino acid transporter 9 isoform X1 [Strongylocentrotus purpuratus]	PREDICTED: Stegastes partitus putative sodium-coupled neutral amino acid transporter 9 (LOC103372190), mRNA	sp|Q5M7S0|S38A9_XENTR Putative sodium-coupled neutral amino acid transporter 9 OS=Xenopus tropicalis GN=slc38a9 PE=2 SV=1	KOG1305, Amino acid transporter protein [Amino acid transport and metabolism].
6	21.6	25.88	27.03	11.nn_np_21047	C103744401	c71823_g1_i1	elongation factor 1-delta protein [Eriocheir sinensis]		RecName: Full=Elongation factor 1-beta'	KOG1668	K15410	EEF1D	path:ko05168	m.74682|c71823_g1_i1:50-850(-)	5prime_partial	PF00736.14|EF1_GNE|EF-1 guanine nucleotide exchange domain|m.74682:180-266;PF10587.4|EF-1_beta_acid|Eukaryotic elongation factor 1 beta central acidic region|m.74682:144-171
6	21.6	25.88	27.03	11.nn_np_25557	C103653921	TR28653|c0_g1_i5	gi|918303562|gb|KOF76357.1| hypothetical protein OCBIM_22033447mg [Octopus bimaculoides]		sp|Q9NZM1|MYOF_HUMAN Myoferlin OS=Homo sapiens GN=MYOF PE=1 SV=1	KOG1326, Membrane-associated protein FER-1 and related ferlins, contain multiple C2 domains [Cell wall/membrane/envelope biogenesis].
6	17.39	25.88	27.03	11.nn_np_9240	C102019782	TR72006|c0_g1_i1
6	22.62	25.88	27.54	11.lm_ll_23492	C103143325	c70156_g1_i1	_		_	_	_	_	_	_	_	_
6	22.62	26.9	30.13	105.lm_ll_21459	C101888984	TR78366|c0_g3_i1
6	22.62	26.9	30.13	11.lm_ll_7725	C103741367	TR88930|c0_g1_i6	gi|852769420|ref|XP_012878679.1| PREDICTED: sushi, von Willebrand factor type A, EGF and pentraxin domain-containing protein 1 [Dipodomys ordii]		sp|Q4LDE5|SVEP1_HUMAN Sushi, von Willebrand factor type A, EGF and pentraxin domain-containing protein 1 OS=Homo sapiens GN=SVEP1 PE=1 SV=3	KOG1219, Uncharacterized conserved protein, contains laminin, cadherin and EGF domains [Signal transduction mechanisms].
6	22.62	26.9	30.13	11.nn_np_28669	C102026284	TR25057|c1_g1_i1	gi|646702688|gb|KDR11771.1| Integrin-linked protein kinase [Zootermopsis nevadensis]	Libinia emarginata voucher LemMALA protein kinase mRNA, partial cds	sp|Q13418|ILK_HUMAN Integrin-linked protein kinase OS=Homo sapiens GN=ILK PE=1 SV=2	KOG0195, Integrin-linked kinase [Signal transduction mechanisms].	K06272//ko03320//PPAR signaling pathway||K06272//ko04510//Focal adhesion||K06272//ko05100//Bacterial invasion of epithelial cells||K06272//ko05213//Endometrial cancer
6	23.64	26.9	30.64	11.hk_hk_8758	C69887828	TR17911|c0_g2_i1
6	44.59	34.17	34.73	11.lm_ll_9337	C103551901	c141608_g1_i1	hypothetical protein PTSG_12689 [Salpingoeca rosetta]		_	_	_	_	_	m.64912|c141608_g1_i1:2-463(+)	internal	_
6	44.59	34.17	34.73	11.nn_np_19653	C103575973	TR10724|c0_g1_i1
6	45.61	34.17	38.4	105.lm_ll_21924	C102988001	TR37416|c0_g2_i7
6	49.69	36.22	47.33	105.lm_ll_4971	C103736387	TR33309|c0_g3_i1
6	49.69	36.22	48.35	11.nn_np_14753		TR90531|c0_g1_i1
6	49.69	37.24	48.85	105.lm_ll_6755	C103158899	TR91641|c0_g1_i2	gi|929296823|ref|XP_014025754.1| PREDICTED: AP-4 complex subunit epsilon-1 isoform X1 [Salmo salar]		sp|Q9UPM8|AP4E1_HUMAN AP-4 complex subunit epsilon-1 OS=Homo sapiens GN=AP4E1 PE=1 SV=2	KOG1062, Vesicle coat complex AP-1, gamma subunit [Intracellular trafficking, secretion, and vesicular transport].	K11824//ko04144//Endocytosis||K11824//ko04721//Synaptic vesicle cycle||K11824//ko04961//Endocrine and other factor-regulated calcium reabsorption||K11824//ko05016//Huntington*s disease
6	49.69	37.24	48.85	11.lm_ll_8791	C103480931	c13958_g1_i1	_		_	_	_	_	_	_	_	_
6	63.02	38.26	49.36	11.nn_np_27662	C101454500	TR601|c0_g1_i1
6	63.02	38.26	49.87	10.lm_ll_22559	C98474226	TR94517|c0_g1_i1
6	63.02	38.26	50.89	11.lm_ll_26246	C102717188	c157908_g1_i1	_		_	_	_	_	_	_	_	_
6	63.02	38.26	50.89	11.nn_np_11253	C103703217	TR30577|c0_g1_i1	gi|646724140|gb|KDR24501.1| BTB/POZ domain-containing protein 3 [Zootermopsis nevadensis]	PREDICTED: Diaphorina citri BTB/POZ domain-containing protein 6-B-like (LOC103520433), partial mRNA	sp|Q2LE78|BTBD6_XENLA BTB/POZ domain-containing protein 6 OS=Xenopus laevis GN=btbd6 PE=1 SV=1	KOG2075, Topoisomerase TOP1-interacting protein BTBD1 [Function unknown].
6	64.04	39.28	58.37	104.nn_np_25471		c38692_g1_i1	_		_	_	_	_	_	_	_	_
6	64.04	39.28	58.37	104.nn_np_29586	C103254675	c140881_g1_i1	_		_	_	_	_	_	_	_	_
6	65.06	48.94	58.37	11.lm_ll_10072	C102981781	c130671_g1_i1	_		_	_	_	_	_	_	_	_
6	65.06	48.94	58.37	11.lm_ll_22016		TR83697|c0_g2_i1	gi|805759564|ref|XP_012152151.1| PREDICTED: uncharacterized protein LOC105664036 [Megachile rotundata]		sp|B2RXR6|ANR44_MOUSE Serine/threonine-protein phosphatase 6 regulatory ankyrin repeat subunit B OS=Mus musculus GN=Ankrd44 PE=2 SV=1	KOG4412, 26S proteasome regulatory complex, subunit PSMD10 [Posttranslational modification, protein turnover, chaperones].
6	65.06	48.94	58.37	11.lm_ll_24277	C69308303	c11758_g1_i1	_		_	_	_	_	_	_	_	_
6	66.08	49.96	59.39	10.lm_ll_9105	C103524195	TR52245|c0_g1_i1
6	66.08	49.96	59.39	11.nn_np_11340	C103664815	c140591_g1_i1	_		_	_	_	_	_	_	_	_
6	66.08	48.94	59.39	118.hk_hk_6085	C100156412	c48936_g1_i1	_		_	_	_	_	_	_	_	_
6	66.08	49.96	63.05	11.nn_np_5340	C103426467	c89379_g1_i1	_		_	_	_	_	_	_	_	_
6	66.08	52	64.07	11.hk_hk_10566	C101161175	TR43060|c1_g1_i1	gi|751236559|ref|XP_011172119.1| PREDICTED: cysteine-rich with EGF-like domain protein 2 [Solenopsis invicta]		sp|Q5EA46|CREL1_BOVIN Cysteine-rich with EGF-like domain protein 1 OS=Bos taurus GN=CRELD1 PE=2 SV=1	KOG4260, Uncharacterized conserved protein [Function unknown].
6	66.08	50.98	64.07	11.nn_np_7558	C103656083	c87989_g1_i1	conserved hypothetical protein [Pediculus humanus corporis]		RecName: Full=SWI/SNF-related matrix-associated actin-dependent regulator of chromatin subfamily A-like protein 1; AltName: Full=HepA-related protein; AltName: Fu	_	K14440	SMARCAL1, HARP	_	m.36921|c87989_g1_i1:240-2576(+)	complete	PF00176.18|SNF2_N|SNF2 family N-terminal domain|m.36921:316-530;PF07443.8|HARP|HepA-related protein (HARP)|m.36921:210-266;PF00271.26|Helicase_C|Helicase conserved C-terminal domain|m.36921:603-680
6	66.08	53.02	64.58	104.nn_np_23009	C103168419	TR52984|c0_g1_i1
6	66.08	56.11	66.64	104.nn_np_19226	C99673158	TR36337|c0_g1_i8
6	124.14	114.64	95.91	11.hk_hk_6993	C70919719	c62283_g1_i1	_		_	_	_	_	_	_	_	_
6	140.76	115.66	95.91	11.nn_np_19455	C102204569	TR66315|c0_g2_i4
6	124.14	112.58	95.91	11.nn_np_24044	C99312506	TR61765|c0_g1_i1
6	141.78	116.68	96.93	11.lm_ll_21402	C101985760	TR14913|c0_g1_i1
6	141.78	116.68	100.55	118.lm_ll_10633	C102732830	c78266_g1_i1	_		_	_	_	_	_	_	_	_
6	142.8	116.68	126.1	118.lm_ll_21999	C99178872	c61960_g1_i1	_		_	_	_	_	_	_	_	_
6	150.19	116.68	127.62	10.lm_ll_24117		TR5321|c0_g3_i1
6	152.23	116.68	127.62	11.lm_ll_22076		c34761_g1_i1	_		_	_	_	_	_	_	_	_
6	152.23	116.68	129.15	11.lm_ll_16022	C102353722	c114505_g1_i1	_		_	_	_	_	_	_	_	_
6	154.29	118.72	129.66	10.nn_np_13951	C100378200	TR77831|c0_g1_i1
6	154.29	117.7	129.66	10.nn_np_27841	C103650079	TR32173|c0_g2_i1	gi|918302009|gb|KOF75251.1| hypothetical protein OCBIM_22035063mg [Octopus bimaculoides]		sp|Q5SVZ6|ZMYM1_HUMAN Zinc finger MYM-type protein 1 OS=Homo sapiens GN=ZMYM1 PE=2 SV=1
6	154.29	118.72	129.66	11.nn_np_11291	C103613215	c86835_g1_i1	PREDICTED: uncharacterized protein LOC101853723 [Aplysia californica]		_	_	_	_	_	m.8809|c86835_g1_i1:2-1516(-);m.8808|c86835_g1_i1:3304-4854(-)	3prime_partial;5prime_partial	PF03184.14|DDE_1|DDE superfamily endonuclease|m.8809:163-360;PF05225.11|HTH_psq|helix-turn-helix, Psq domain|m.8809:9-49;PF03221.11|HTH_Tnp_Tc5|Tc5 transposase DNA-binding domain|m.8809:61-122
6	154.29	118.72	129.66	118.hk_hk_10096	C103011729	TR30218|c1_g1_i1	gi|665807067|ref|XP_008551801.1| PREDICTED: lachesin [Microplitis demolitor] gi|939642041|ref|XP_014295386.1| PREDICTED: lachesin [Microplitis demolitor]		sp|Q90773|CEPU1_CHICK Protein CEPU-1 OS=Gallus gallus PE=1 SV=1	KOG3513, Neural cell adhesion molecule L1 [Signal transduction mechanisms].
6	154.29	119.74	130.16	10.lm_ll_2127	C103599721	c152729_g1_i1	_		_	_	_	_	_	_	_	_
6	154.29	119.74	130.67	10.lm_ll_18632	C103324081	c78267_g1_i1	PREDICTED: magnesium transporter NIPA2-like isoform 1 [Oryzias latipes]		RecName: Full=Magnesium transporter NIPA2; AltName: Full=Non-imprinted in Prader-Willi/Angelman syndrome region protein 2 [Homo sapiens]	KOG2922	_	_	_	m.37514|c78267_g1_i1:1172-2392(-)	complete	PF05653.9|Mg_trans_NIPA|Magnesium transporter NIPA|m.37514:51-348;PF13536.1|EmrE|Multidrug resistance efflux transporter|m.37514:101-174;PF00892.15|EamA|EamA-like transporter family|m.37514:105-171
6	155.31	120.76	133.75	11.lm_ll_18216	C103353083	TR56918|c0_g2_i2
6	155.31	120.76	133.75	11.nn_np_24844	C100286387	c70080_g1_i1	_		_	_	_	_	_	_	_	_
6	155.31	124.98	135.79	11.hk_hk_5070	C98993724	TR59775|c0_g1_i2	gi|939629929|ref|XP_014276337.1| PREDICTED: phospholipase D1 [Halyomorpha halys]		sp|Q0V8L6|PLD2_BOVIN Phospholipase D2 OS=Bos taurus GN=PLD2 PE=2 SV=1	KOG1329, Phospholipase D1 [Lipid transport and metabolism].
6	155.31	128.06	136.81	11.nn_np_23333	C101037958	c114560_g1_i1	_		_	_	_	_	_	_	_	_
6	155.31	129.08	137.32	11.nn_np_8578	C103295045	c73897_g1_i1	insulin-like androgenic gland hormone [Scylla paramamosain]		_	_	_	_	_	m.53358|c73897_g1_i1:457-918(-)	5prime_partial	_
6	155.31	129.08	137.83	10.lm_ll_2417	C101213861	c86673_g1_i1	PREDICTED: 5-azacytidine-induced protein 1-like [Takifugu rubripes]		_	_	K16540	AZI1, CEP131	_	m.13484|c86673_g1_i1:1-2985(+)	5prime_partial	_
6	155.31	129.08	138.84	103.lm_ll_17788	C103220413	c35694_g1_i1	_		_	_	_	_	_	_	_	_
6	155.31	129.08	139.35	11.nn_np_31790	C102645564	c138759_g1_i1	_		_	_	_	_	_	_	_	_
6	156.33	131.12	140.89	10.lm_ll_20655	C103220847	TR26421|c0_g1_i1
6	156.33	131.12	141.91	10.lm_ll_12003	C98416508	TR63431|c0_g1_i1	gi|762119013|ref|XP_011442406.1| PREDICTED: RNA-directed DNA polymerase from mobile element jockey-like [Crassostrea gigas]
6	156.33	131.12	141.91	103.lm_ll_8299	C103238855	TR83165|c0_g1_i3	gi|742132606|ref|XP_010876739.1| PREDICTED: protein Churchill [Esox lucius]		sp|Q9DFZ3|CHUR_CHICK Protein Churchill OS=Gallus gallus GN=CHURC1 PE=3 SV=1
6	158.37	133.16	141.91	118.hk_hk_3258	C103297957	c114215_g1_i1	_		_	_	_	_	_	_	_	_
6	158.37	136.29	142.41	118.nn_np_19049	C102970153	TR63437|c0_g1_i1
6	158.37	136.29	142.92	10.nn_np_15522	C103592587	TR73855|c0_g1_i1
6	158.37	137.31	142.92	11.nn_np_29314	C103261609	TR6497|c0_g2_i5	gi|675386784|gb|KFM79681.1| hypothetical protein X975_14148, partial [Stegodyphus mimosarum]		sp|Q7T2B0|CTL4_DANRE Choline transporter-like protein 4 OS=Danio rerio GN=slc44a4 PE=2 SV=1	KOG1362, Choline transporter-like protein [Lipid transport and metabolism].
6	158.37	138.33	142.92	118.lm_ll_387		TR24504|c0_g1_i1
6	158.37	136.29	142.92	118.nn_np_28657	C103192595	TR78734|c0_g1_i1
6	158.37	138.33	143.94	118.lm_ll_2981	C102304258	TR67866|c0_g2_i1
6	158.37	138.33	144.96	11.nn_np_21154	C69597702	c88108_g1_i1	RNA binding domain containing protein [Coptotermes formosanus]		RecName: Full=Splicing factor 3B subunit 6-like protein; AltName: Full=Pre-mRNA branch site p14-like protein [Drosophila melanogaster]	KOG0114	K12833	SF3B14	path:ko03040	m.34810|c88108_g1_i1:4385-4924(-);m.34808|c88108_g1_i1:199-3075(+);m.34811|c88108_g1_i1:6571-6972(-);m.34814|c88108_g1_i1:3713-4039(+)	complete;complete;5prime_partial;complete	PF00076.17|RRM_1|RNA recognition motif. (a.k.a. RRM, RBD, or RNP domain)|m.34811:28-94;PF14259.1|RRM_6|RNA recognition motif (a.k.a. RRM, RBD, or RNP domain)|m.34811:28-94;PF13893.1|RRM_5|RNA recognition motif. (a.k.a. RRM, RBD, or RNP domain)|m.34811:43-98
6	158.37	138.33	144.96	118.lm_ll_6982		c35545_g1_i1	_		_	_	_	_	_	_	_	_
6	158.37	138.33	144.96	118.lm_ll_9645	C102966649	TR39810|c0_g1_i2
6	158.37	138.33	145.47	11.nn_np_18980		c75320_g1_i1	_		_	_	_	_	_	_	_	_
6	158.37	138.33	145.47	118.lm_ll_14965	C103400401	TR12016|c0_g2_i5
6	158.37	138.33	145.47	118.lm_ll_8442	C71200075	c20755_g1_i1	_		_	_	_	_	_	_	_	_
6	158.37	138.33	145.47	118.lm_ll_8785	C102864919	TR37414|c0_g1_i2
6	163.49	141.41	149.61	118.lm_ll_10128		TR72626|c0_g1_i1
6	163.49	141.41	149.61	118.lm_ll_17190	C103666859	c137432_g1_i1	_		_	_	_	_	_	_	_	_
6	164.51	142.43	150.12	11.lm_ll_13377	C102239230	c24560_g1_i1	_		_	_	_	_	_	_	_	_
6	164.51	142.43	150.12	11.nn_np_34304		TR82173|c0_g1_i3
6	163.49	142.43	150.12	118.lm_ll_6445	C103642915	c71244_g1_i1	_		_	_	_	_	_	m.74475|c71244_g1_i1:126-620(-)	5prime_partial	_
6	164.51	142.43	150.12	118.lm_ll_7422	C103491663	TR72708|c0_g1_i1				KOG0161, Myosin class II heavy chain [Cytoskeleton].
6	165.54	142.43	152.69	118.lm_ll_17107			PREDICTED: uncharacterized protein LOC106512091, partial
6	165.54	142.43	156.25	11.hk_hk_11654		c84529_g4_i1	_		_	_	_	_	_	_	_	_
6	165.54	142.43	156.25	11.lm_ll_6447	C103142495	TR39352|c10_g3_i2	gi|390353251|ref|XP_003728072.1| PREDICTED: RNA-directed DNA polymerase from mobile element jockey-like [Strongylocentrotus purpuratus]
6	165.54	142.43	156.25	118.lm_ll_18041			hypothetical protein BSL78_18546
6	165.54	142.43	156.25	118.lm_ll_19509	C103143005	TR91655|c9_g1_i3
6	170.86	142.43	156.76	105.lm_ll_7663			PREDICTED: phosphatidylinositol 4-kinase beta-like
6	176.09	143.45	156.76	11.hk_hk_7631	C99049840	TR79370|c0_g1_i3
6	170.86	142.43	156.76	11.lm_ll_12936	C103525793	c23969_g1_i1	_		_	_	_	_	_	_	_	_
6	170.86	142.43	156.76	11.lm_ll_15114	C98348206	TR114322|c0_g1_i1
6	170.86	142.43	156.76	11.lm_ll_15119	C100350814	TR52088|c0_g2_i2
6	170.86	142.43	156.76	11.lm_ll_1741		TR71579|c0_g2_i5	gi|926650384|ref|XP_013791686.1| PREDICTED: hepatocyte nuclear factor 4-gamma-like [Limulus polyphemus]	PREDICTED: Trichechus manatus latirostris hepatocyte nuclear factor 4, alpha (LOC101354483), transcript variant X1, mRNA	sp|Q14541|HNF4G_HUMAN Hepatocyte nuclear factor 4-gamma OS=Homo sapiens GN=HNF4G PE=1 SV=3	KOG4215, Hepatocyte nuclear factor 4 and similar steroid hormone receptors [Transcription].
6	176.09	143.45	156.76	11.nn_np_21028	C103511467	TR39352|c3_g3_i1
6	175.07	143.45	156.76	11.nn_np_33760	C102968471	TR54698|c0_g1_i1
7	11.44	7.23	0	105.nn_np_12871	C103731525	TR57214|c0_g1_i1	gi|594662831|ref|XP_007179600.1| PREDICTED: ORM1-like protein 2 isoform X1 [Balaenoptera acutorostrata scammoni]		sp|Q9CQZ0|ORML2_MOUSE ORM1-like protein 2 OS=Mus musculus GN=Ormdl2 PE=2 SV=1	KOG3319, Predicted membrane protein [Function unknown].
7	11.44	7.23	0	105.nn_np_26340	C103419343	TR30547|c0_g1_i1
7	10.42	1.02	0	11.lm_ll_10577	C102861837	TR39840|c0_g1_i3	gi|939647044|ref|XP_014273262.1| PREDICTED: putative dioxygenase Mb0100 [Halyomorpha halys] gi|939647046|ref|XP_014273263.1| PREDICTED: putative dioxygenase Mb0100 [Halyomorpha halys] gi|939647048|ref|XP_014273264.1| PREDICTED: putative dioxygenase Mb0100 [Halyomorpha halys]		sp|Q45423|TFDA_BURSR Alpha-ketoglutarate-dependent 2,4-dichlorophenoxyacetate dioxygenase OS=Burkholderia sp. (strain RASC) GN=tfdA PE=3 SV=1
7	10.42	1.02	0	11.lm_ll_1163	C69635178	TR91185|c0_g1_i1
7	10.42	1.02	0	11.lm_ll_19517			cullin 4B
7	10.42	1.02	0	11.lm_ll_4721		TR52831|c0_g1_i1
7	11.44	8.25	0	11.nn_np_29347	C103215659	TR106846|c0_g1_i1
7	11.44	9.27	0	118.lm_ll_14583	C101384001	TR84748|c0_g1_i1		Zebrafish DNA sequence from clone CH73-10K20 in linkage group 14, complete sequence
7	12.46	9.27	0	118.lm_ll_8995	C103079331	TR34012|c0_g1_i1
7	12.46	9.27	0.51	11.nn_np_21050	C103174869	TR28453|c0_g1_i1	gi|357612252|gb|EHJ67882.1| hypothetical protein KGM_13814 [Danaus plexippus]
7	12.46	9.27	0.51	118.lm_ll_14194	C103641201	c84093_g2_i1	PREDICTED: cerebellar degeneration-related protein 2-like isoform X2 [Bombyx mori]		RecName: Full=Cerebellar degeneration-related protein 2	_	_	_	_	m.49379|c84093_g2_i1:274-1395(+)	3prime_partial	_
7	12.46	10.29	1.02	11.nn_np_20056		TR28725|c2_g1_i5	gi|321467557|gb|EFX78547.1| hypothetical protein DAPPUDRAFT_197940 [Daphnia pulex]		sp|Q863I2|OXSR1_PIG Serine/threonine-protein kinase OSR1 OS=Sus scrofa GN=OXSR1 PE=2 SV=1
7	16.57	23.08	1.52	10.lm_ll_23680		TR39787|c0_g1_i26
7	13.48	11.31	1.52	11.nn_np_28842	C71510044	TR16621|c0_g1_i1
7	13.48	11.31	1.52	11.nn_np_28939	C103163391	TR30190|c0_g1_i12
7	16.57	19.95	1.52	118.lm_ll_14612	C103747369	TR60022|c0_g1_i1	gi|646704529|gb|KDR12657.1| Serine/threonine-protein kinase SMG1, partial [Zootermopsis nevadensis]	PREDICTED: Pongo abelii SMG1 phosphatidylinositol 3-kinase-related kinase (SMG1), mRNA	sp|Q8BKX6|SMG1_MOUSE Serine/threonine-protein kinase SMG1 OS=Mus musculus GN=Smg1 PE=1 SV=3	KOG0890, Protein kinase of the PI-3 kinase family involved in mitotic growth, DNA repair and meiotic recombination [Signal transduction mechanisms, Chromatin structure and dynamics, Replication, recombination and repair, Cell cycle control, cell division, chromosome partitioning].
7	13.48	18.93	1.52	118.lm_ll_3471	C79941233	TR120595|c0_g1_i1	gi|189310188|emb|CAP20051.1| transposase [Portunus pelagicus]
7	15.55	18.93	1.52	118.lm_ll_6335	C103685883	c142706_g1_i1	_		_	_	_	_	_	_	_	_
7	16.57	23.08	2.03	11.lm_ll_20673	C101804734	TR83205|c0_g1_i1
7	18.61	24.1	2.54	11.lm_ll_9513	C103357307	TR79421|c0_g1_i3	gi|646701986|gb|KDR11453.1| Nostrin [Zootermopsis nevadensis]		sp|Q8IVI9|NOSTN_HUMAN Nostrin OS=Homo sapiens GN=NOSTRIN PE=1 SV=2	KOG4429, Uncharacterized conserved protein, contains SH3 and FCH domains [General function prediction only].
7	20.65	27.16	3.05	11.hk_hk_2822		c144630_g1_i1	_		_	_	_	_	_	m.63605|c144630_g1_i1:98-484(-)	5prime_partial	_
7	21.67	37.52	3.55	10.nn_np_28951	C102136679	TR71611|c0_g1_i2
7	20.65	28.18	3.55	11.nn_np_11624	C100722184	c97633_g1_i1	_		_	_	_	_	_	_	_	_
7	20.65	29.2	3.55	11.nn_np_24130	C101323897	TR73003|c0_g2_i2
7	21.67	37.52	3.55	11.nn_np_29422	C103553283	TR44819|c0_g1_i1
7	21.67	37.52	5.62	10.nn_np_27905	C75211349	c85076_g1_i1	_		_	_	_	_	_	_	_	_
7	21.67	37.52	6.12	11.nn_np_18165	C98511972	TR13501|c0_g1_i1
7	26.77	46.16	10.2	11.lm_ll_14057	C102349684	c104152_g1_i1	_		_	_	_	_	_	_	_	_
7	26.77	46.16	11.23	11.lm_ll_1702		c70510_g1_i1	_		_	_	_	_	_	_	_	_
7	29.85	47.18	17.4	11.nn_np_33548	C103178917	TR10459|c0_g1_i3	gi|646722578|gb|KDR23536.1| Exocyst complex component 1 [Zootermopsis nevadensis]	PREDICTED: Serinus canaria exocyst complex component 1-like (LOC103816493), mRNA	sp|Q9VVG4|EXOC1_DROME Exocyst complex component 1 OS=Drosophila melanogaster GN=sec3 PE=1 SV=2	KOG2148, Exocyst protein Sec3 [Intracellular trafficking, secretion, and vesicular transport].
7	29.85	48.2	18.94	11.nn_np_21577	C103668889	c17208_g1_i1	_		_	_	_	_	_	_	_	_
7	39.69	50.24	22	11.lm_ll_19704	C103163885	TR44021|c0_g1_i1	gi|918303287|gb|KOF76132.1| hypothetical protein OCBIM_22033772mg [Octopus bimaculoides]
7	39.69	50.24	22.5	11.lm_ll_22445	C103653299	c128215_g1_i1	_		_	_	_	_	_	_	_	_
7	39.69	50.24	22.5	118.lm_ll_12879	C103287515	c137120_g1_i1	_		_	_	_	_	_	_	_	_
7	39.69	50.24	27.67	11.lm_ll_13359	C102822696	TR35268|c0_g1_i1	gi|589960935|ref|XP_006993041.1| PREDICTED: rab3 GTPase-activating protein catalytic subunit isoform X1 [Peromyscus maniculatus bairdii]		sp|Q6NUV0|RB3GP_DANRE Rab3 GTPase-activating protein catalytic subunit OS=Danio rerio GN=rab3gap1 PE=2 SV=2	KOG2390, Uncharacterized conserved protein [Function unknown].
7	39.69	50.24	28.17	11.lm_ll_13583	C70066757	TR27118|c0_g1_i1	gi|75022291|sp|Q9GV46.1|LUCB_OPLGR RecName: Full=Oplophorus-luciferin 2-monooxygenase non-catalytic subunit; Flags: Precursor gi|10336557|dbj|BAB13775.1| oxygenase [Oplophorus gracilirostris]		sp|Q9GV46|LUCB_OPLGR Oplophorus-luciferin 2-monooxygenase non-catalytic subunit OS=Oplophorus gracilirostris PE=1 SV=1	KOG4194, Membrane glycoprotein LIG-1 [Signal transduction mechanisms].
7	39.69	50.24	28.17	11.lm_ll_14619	C103738325	TR46447|c0_g1_i1	gi|820849762|ref|XP_012342570.1| PREDICTED: uncharacterized protein LOC100864194 isoform X2 [Apis florea]
7	40.71	50.24	28.68	118.lm_ll_19046		c151708_g1_i1	_		_	_	_	_	_	_	_	_
7	41.73	51.26	35.49	11.lm_ll_2250	C73023102	TR39273|c0_g1_i1	gi|939630288|ref|XP_014277498.1| PREDICTED: heparan-sulfate 6-O-sulfotransferase 2 [Halyomorpha halys]		sp|A0MGZ5|H6S1B_DANRE Heparan-sulfate 6-O-sulfotransferase 1-B OS=Danio rerio GN=hs6st1b PE=2 SV=3	KOG3955, Heparan sulfate 6-O-sulfotransferase [Cell wall/membrane/envelope biogenesis, Carbohydrate transport and metabolism].	K02514//ko00534//Glycosaminoglycan biosynthesis - heparan sulfate / heparin
7	40.71	51.26	35.49	118.nn_np_31800	C103652415	TR88287|c0_g1_i1
7	41.73	51.26	36	118.lm_ll_18980	C103155743	TR118822|c0_g1_i1
7	41.73	51.26	36	118.lm_ll_24660	C103489133	TR72843|c0_g1_i3
7	41.73	51.26	36	118.lm_ll_5132		c37630_g1_i1	_		_	_	_	_	_	_	_	_
7	41.73	52.28	36.51	10.nn_np_14407	C103418923	c63160_g1_i1	_		_	_	_	_	_	m.51775|c63160_g1_i1:423-4838(-)	5prime_partial	_
7	41.73	51.26	36.51	11.hk_hk_9400		TR49653|c0_g4_i6
7	43.77	52.28	39.05	11.hk_hk_8277	C73911109	TR81417|c0_g1_i1
7	43.77	53.3	40.07	118.lm_ll_11742		c8294_g1_i1	_		_	_	_	_	_	_	_	_
7	43.77	53.3	40.07	118.lm_ll_23607		TR6094|c0_g1_i1
7	44.79	53.3	40.57	11.lm_ll_2686	C102648520	TR33231|c0_g1_i1	gi|734611462|ref|XP_010733136.1| PREDICTED: lactose-binding lectin l-2-like [Larimichthys crocea]		sp|Q6ZS10|CL17A_HUMAN C-type lectin domain family 17, member A OS=Homo sapiens GN=CLEC17A PE=1 SV=2
7	55.5	57.45	40.57	118.lm_ll_16787	C103626835	c85810_g1_i1	_		_	_	_	_	_	_	_	_
7	55.5	57.45	40.57	118.lm_ll_6821		TR18758|c0_g1_i1
7	67.98	60.58	41.59	10.nn_np_27783	C103743549	c69837_g1_i1	AGAP005536-PA-like protein [Anopheles sinensis]		RecName: Full=cAMP-specific 3',5'-cyclic phosphodiesterase 7B [Homo sapiens]	KOG3689	K18436	PDE7	path:ko00230;path:ko05032	m.27368|c69837_g1_i1:205-3513(-)	complete	PF00233.14|PDEase_I|3'5'-cyclic nucleotide phosphodiesterase|m.27368:254-477
7	67.98	60.58	41.59	11.hk_hk_11253	C103323617	TR60055|c0_g1_i1
7	66.96	60.58	41.59	11.hk_hk_3533	C77883092	c25764_g1_i1	_		_	_	_	_	_	_	_	_
7	66.96	60.58	41.59	11.hk_hk_7280	C103539533	TR60425|c0_g1_i2
7	62.86	57.45	41.59	11.lm_ll_23772	C77009711	c38091_g1_i1	_		_	_	_	_	_	_	_	_
7	69	89.41	42.1	11.nn_np_21521	C76646011	c19922_g1_i1	_		_	_	_	_	_	_	_	_
7	69	97.7	46.24	105.nn_np_13838	C71642971	c54446_g1_i1	_		_	_	_	_	_	_	_	_
7	69	108.15	46.24	105.nn_np_27404	C102936305	TR73002|c0_g1_i1	gi|762143055|ref|XP_011454765.1| PREDICTED: serine/threonine-protein kinase SMG1-like [Crassostrea gigas]		sp|Q8BKX6|SMG1_MOUSE Serine/threonine-protein kinase SMG1 OS=Mus musculus GN=Smg1 PE=1 SV=3	KOG0891, DNA-dependent protein kinase [Replication, recombination and repair].	K08873//ko03015//mRNA surveillance pathway
7	69	97.7	46.24	105.nn_np_32958	C103557909	c144998_g1_i1	_		_	_	_	_	_	_	_	_
7	69	106.11	46.24	11.nn_np_31469	C103655717	TR97783|c0_g1_i1
7	69	128.41	48.27	11.hk_hk_3075		TR28222|c0_g1_i1
7	69	129.43	48.78	11.hk_hk_10365	C69913386	TR22789|c1_g1_i1		Scylla paramamosain clone Scpa74 microsatellite sequence
7	70.02	129.43	52.45	11.nn_np_26576		TR48767|c0_g1_i2
7	71.05	131.49	52.45	118.lm_ll_8246	C101043184	TR36756|c0_g1_i2
7	72.07	134.62	54.48	118.lm_ll_21404	C103121819	TR24755|c0_g1_i1
7	73.09	134.62	56.02	11.hk_hk_10060	C75659123	c88654_g1_i1	_		_	_	_	_	_	_	_	_
7	73.09	134.62	56.02	11.hk_hk_1337	scaffold2199	c49615_g1_i1	_		_	_	_	_	_	_	_	_
7	72.07	134.62	56.02	118.lm_ll_14861	C103633985	c132057_g1_i1	_		_	_	_	_	_	_	_	_
7	72.07	134.62	56.02	118.lm_ll_14926	C103566913	c85343_g2_i1	_		_	_	_	_	_	_	_	_
7	75.13	139.81	57.04	10.nn_np_16130	C103266607	TR32871|c0_g1_i2
7	75.13	139.81	57.04	118.lm_ll_14322	C100205536	TR24462|c0_g1_i1
7	75.13	139.81	57.55	10.nn_np_6693	C102640910	c45352_g1_i1	_		_	_	_	_	_	_	_	_
7	76.15	146.15	58.06	10.nn_np_10800	C100562203	TR13672|c0_g1_i1	gi|157123439|ref|XP_001653834.1| AAEL001707-PA [Aedes aegypti] gi|108882927|gb|EAT47152.1| AAEL001707-PA [Aedes aegypti]	Scylla paramamosain microsatellite A244 sequence	sp|Q9QZU7|BODG_RAT Gamma-butyrobetaine dioxygenase OS=Rattus norvegicus GN=Bbox1 PE=1 SV=1	KOG3888, Gamma-butyrobetaine,2-oxoglutarate dioxygenase [Lipid transport and metabolism].	K00471//ko00310//Lysine degradation
7	76.15	147.17	58.57	10.nn_np_19341	C102277674	c40763_g1_i1	_		_	_	_	_	_	_	_	_
7	76.15	151.38	59.58	10.nn_np_26593	C103059329	TR53283|c0_g1_i1
7	76.15	151.38	59.58	10.nn_np_3362		TR120117|c0_g1_i1
7	76.15	151.38	60.6	10.nn_np_29467	C103075407	c97098_g1_i1	_		_	_	_	_	_	_	_	_
7	76.15	152.4	61.1	11.nn_np_8527	C103731325	c18401_g1_i1	Structural maintenance of chromosomes protein 2 [Zootermopsis nevadensis]		RecName: Full=Structural maintenance of chromosomes protein 2; Short=SMC protein 2; Short=SMC-2; AltName: Full=Chromosome assembly protein XCAP-E; AltName: Full=Chro	KOG0933	K06674	SMC2	path:ko04111	m.59824|c18401_g1_i1:133-3672(+)	complete	PF02463.14|SMC_N|RecF/RecN/SMC N terminal domain|m.59824:2-1163;PF06470.8|SMC_hinge|SMC proteins Flexible Hinge Domain|m.59824:520-640;PF13476.1|AAA_23|AAA domain|m.59824:5-231;PF13304.1|AAA_21|AAA domain|m.59824:27-88;PF13304.1|AAA_21|AAA domain|m.59824:949-1144
7	78.19	156.62	63.13	10.lm_ll_5492	C102852881	c73683_g1_i1	_		_	_	_	_	_	_	_	_
7	76.15	156.62	63.13	11.lm_ll_19168	C103669287	c132196_g1_i1	_		_	_	_	_	_	_	_	_
7	78.19	156.62	63.13	11.lm_ll_21145	C100083386	TR68290|c7_g10_i1	gi|909573387|ref|XP_013142352.1| PREDICTED: uncharacterized protein LOC106106325 [Papilio polytes]
7	78.19	156.62	63.13	11.lm_ll_2755	C102366848	c115271_g1_i1	_		_	_	_	_	_	_	_	_
7	78.19	156.62	63.64	11.lm_ll_13965		TR84764|c0_g1_i1	gi|59799395|gb|AAX07243.1| reverse transcriptase [Brotheas granulatus]
7	78.19	156.62	64.15	11.lm_ll_14937	C103504029	c45304_g1_i1	PREDICTED: tigger transposable element-derived protein 1-like [Heterocephalus glaber]		_	_	_	_	_	_	_	_
7	79.21	156.62	67.72	11.nn_np_12653	C103559099	TR64356|c1_g1_i1
7	79.21	156.62	67.72	11.nn_np_17931	C103466199	c75490_g1_i1	Chromodomain-helicase-DNA-binding protein 1 [Zootermopsis nevadensis]		RecName: Full=Chromodomain-helicase-DNA-binding protein 1; Short=CHD-1; AltName: Full=ATP-dependent helicase Chd1 [Drosophila melanogaster]	KOG0384	K11367	CHD1	_	m.58538|c75490_g1_i1:1426-6789(+);m.58542|c75490_g1_i1:135-467(-);m.58539|c75490_g1_i1:6125-6820(+)	complete;complete;complete	PF00176.18|SNF2_N|SNF2 family N-terminal domain|m.58538:475-756;PF13907.1|DUF4208|Domain of unknown function (DUF4208)|m.58538:1447-1541;PF00385.19|Chromo|Chromo (CHRromatin Organisation MOdifier) domain|m.58538:267-335;PF00385.19|Chromo|Chromo (CHRromatin Organisation MOdifier) domain|m.58538:386-434;PF00271.26|Helicase_C|Helicase conserved C-terminal domain|m.58538:812-891
7	79.21	156.62	67.72	11.nn_np_31226	C103575641	TR50853|c0_g1_i1
7	79.21	160.83	69.24	10.nn_np_15355		TR84305|c44_g1_i1
7	79.21	160.83	70.26	11.nn_np_19733	C100505931	c952_g1_i1	_		_	_	_	_	_	_	_	_
7	79.21	161.85	73.38	11.nn_np_25261	C99407809	c161059_g1_i1	_		_	_	_	_	_	_	_	_
7	79.21	161.85	73.38	11.nn_np_28986	C103576943	TR35848|c0_g1_i1
7	79.21	161.85	74.4	11.lm_ll_10933			reverse transcriptase, partial
7	79.21	161.85	74.4	118.lm_ll_22109			PREDICTED: LOW QUALITY PROTEIN: RNA-directed DNA polymerase from mobile element jockey-like
7	79.21	161.85	75.42	11.nn_np_19957	C72363119	TR95068|c0_g1_i1
7	79.21	161.85	75.42	11.nn_np_6638		c82660_g2_i1	_		_	_	_	_	_	_	_	_
7	79.21	161.85	75.93	10.nn_np_29325	C103225081	TR71507|c2_g6_i1	gi|910312321|ref|XP_013169201.1| PREDICTED: uncharacterized protein LOC106118957, partial [Papilio xuthus]
7	79.21	161.85	75.93	11.nn_np_12959	C103592581	c102121_g1_i1	_		_	_	_	_	_	_	_	_
7	79.21	161.85	75.93	11.nn_np_27189	C101894962	TR86678|c0_g1_i1
7	79.21	161.85	75.93	11.nn_np_3161	C102780616	c13672_g1_i1	_		_	_	_	_	_	_	_	_
7	79.21	161.85	78.99	118.lm_ll_15516	scaffold236260	c59263_g1_i1	_		_	_	_	_	_	_	_	_
7	80.23	161.85	81.54	118.lm_ll_19380			hypothetical protein T01_14895
7	80.23	161.85	82.04	118.lm_ll_10260		TR91698|c0_g1_i1
7	80.23	161.85	82.04	118.lm_ll_10337	scaffold256567	c146094_g1_i1	_		_	_	_	_	_	_	_	_
7	81.25	161.85	85.14	103.lm_ll_3551	C75605661	TR25413|c2_g1_i1
8	0	0	0	10.nn_np_10014		TR20372|c0_g1_i1
8	0	1.02	0	11.lm_ll_20155	C101416607	TR112374|c0_g1_i1
8	2.04	1.02	0	11.lm_ll_25902	C103409845	TR544|c1_g1_i5	gi|926613382|ref|XP_013771699.1| PREDICTED: deformed epidermal autoregulatory factor 1 homolog [Limulus polyphemus]		sp|Q24180|DEAF1_DROME Deformed epidermal autoregulatory factor 1 OS=Drosophila melanogaster GN=Deaf1 PE=1 SV=1	KOG3612, PHD Zn-finger protein [General function prediction only].
8	0	0	0	11.nn_np_10573	C102926487	c19201_g1_i1	_		_	_	_	_	_	m.31883|c19201_g1_i1:2-355(-)	internal	_
8	0	0	0	11.nn_np_21535	C103394273	c71234_g1_i1	alcohol dehydrogenase [Scylla paramamosain]		RecName: Full=Prostaglandin reductase 1; Short=PRG-1; AltName: Full=15-oxoprostaglandin 13-reductase; AltName: Full=Dithiolethione-inducible gene 1 protein; Short=D3	_	K13948	PTGR1, LTB4DH	_	m.75114|c71234_g1_i1:146-895(+)	3prime_partial	PF00107.21|ADH_zinc_N|Zinc-binding dehydrogenase|m.75114:159-248
8	0	0	0	11.nn_np_32515	C102724160	c86460_g1_i1	Nucleolar GTP-binding protein 2 [Crassostrea gigas]		RecName: Full=Nucleolar GTP-binding protein 2 [Mus musculus]	KOG2423	K14537	NUG2, GNL2	path:ko03008	m.10461|c86460_g1_i1:83-2329(+)	complete	PF08153.7|NGP1NT|NGP1NT (NUC091) domain|m.10461:50-180;PF01926.18|MMR_HSR1|50S ribosome-binding GTPase|m.10461:319-386;PF02421.13|FeoB_N|Ferrous iron transport protein B|m.10461:318-387
8	1.02	1.02	0	118.lm_ll_23434	C103699993	TR51982|c0_g2_i20
8	1.02	1.02	0	118.nn_np_20805	C101989802	TR27991|c0_g1_i1
8	4.08	1.02	0.51	102.lm_ll_24493	C101117422	c71650_g1_i1	_		_	_	_	_	_	_	_	_
8	3.06	1.02	0.51	102.lm_ll_4337	C103229529	TR88264|c0_g1_i1
8	4.08	1.02	1.02	102.lm_ll_24709	C102718042	TR123995|c0_g1_i1
8	4.08	1.02	1.02	11.lm_ll_18749	C78016516	c31835_g1_i1	_		_	_	_	_	_	_	_	_
8	6.12	2.04	1.52	10.nn_np_25074	C101739404	TR24409|c0_g1_i7
8	5.1	1.02	1.52	11.lm_ll_15357	C103513165	TR109077|c0_g1_i1
8	5.1	1.02	1.52	118.lm_ll_12069		TR88246|c0_g1_i1
8	6.12	2.04	1.52	118.nn_np_28569	C103697641	c81864_g1_i1	PREDICTED: snRNA-activating protein complex subunit 3-like [Danio rerio]		RecName: Full=snRNA-activating protein complex subunit 3; Short=SNAPc subunit 3; AltName: Full=Small nuclear RNA-activating complex polypeptide 3 [Mus musculus]	_	K15210	SNAPC3	_	m.15834|c81864_g1_i1:1-1341(+)	5prime_partial	PF12251.3|zf-SNAP50_C|snRNA-activating protein of 50kDa MW C terminal|m.15834:229-435
8	5.1	2.04	1.52	118.nn_np_31567	C103672553	c87064_g1_i1	PREDICTED: valacyclovir hydrolase [Stegastes partitus]		RecName: Full=Valacyclovir hydrolase; Short=VACVase; Short=Valacyclovirase; AltName: Full=Biphenyl hydrolase-like protein; Flags: Precursor [Mus musculus]	_	K18399	BPHL	_	m.6982|c87064_g1_i1:2455-3348(-)	5prime_partial	PF12697.2|Abhydrolase_6|Alpha/beta hydrolase family|m.6982:58-278;PF00561.15|Abhydrolase_1|alpha/beta hydrolase fold|m.6982:85-160;PF00561.15|Abhydrolase_1|alpha/beta hydrolase fold|m.6982:219-281;PF12695.2|Abhydrolase_5|Alpha/beta hydrolase family|m.6982:58-267;PF08840.6|BAAT_C|BAAT / Acyl-CoA thioester hydrolase C terminal|m.6982:122-245;PF03959.8|FSH1|Serine hydrolase (FSH1)|m.6982:127-268;PF0…
8	6.12	2.04	2.54	11.nn_np_28035	C103369223	TR38755|c0_g1_i3
8	6.12	2.04	2.54	118.nn_np_26791	C71877696	TR24766|c0_g2_i1
8	6.12	2.04	3.56	11.lm_ll_23318	C102205405	TR12062|c0_g3_i1
8	6.12	2.04	3.56	11.nn_np_10256	C100687786	TR83496|c0_g2_i1
8	6.12	2.04	3.56	118.nn_np_30685	C103446325	c141509_g1_i1	_		_	_	_	_	_	_	_	_
8	7.14	2.04	4.58	10.nn_np_22445	C103650287	c93330_g1_i1	PREDICTED: protocadherin-like wing polarity protein stan-like [Bombyx mori]		_	_	K04600	CELSR1	_	_	_	_
8	7.14	3.06	5.59	102.lm_ll_11515	C102874441	TR104374|c0_g1_i1
8	10.23	19.67	8.13	118.nn_np_13454	C103147427	TR60488|c0_g1_i12
8	10.23	20.69	9.15	118.nn_np_32334			Forkhead box protein P1-B
8	14.44	20.69	10.17	118.nn_np_23592	C103700367	TR57857|c0_g1_i1	gi|646718115|gb|KDR20717.1| ER degradation-enhancing alpha-mannosidase-like 3 [Zootermopsis nevadensis]	PREDICTED: Danio rerio si:ch211-282j22.3 (si:ch211-282j22.3), mRNA	sp|Q6GQB9|EDEM3_XENLA ER degradation-enhancing alpha-mannosidase-like protein 3 OS=Xenopus laevis GN=edem3 PE=2 SV=2	KOG2430, Glycosyl hydrolase, family 47 [Carbohydrate transport and metabolism].	K10086//ko04141//Protein processing in endoplasmic reticulum
8	15.46	26.88	12.23	11.lm_ll_10107	C103616223	TR80476|c0_g2_i1	gi|260798256|ref|XP_002594116.1| hypothetical protein BRAFLDRAFT_118779 [Branchiostoma floridae] gi|229279349|gb|EEN50127.1| hypothetical protein BRAFLDRAFT_118779 [Branchiostoma floridae]	PREDICTED: Haplochromis burtoni CCR4-NOT transcription complex subunit 1-like (LOC102309175), transcript variant X1, mRNA	sp|A0JP85|CNOT1_XENTR CCR4-NOT transcription complex subunit 1 OS=Xenopus tropicalis GN=cnot1 PE=2 SV=1	KOG1831, Negative regulator of transcription [Transcription].
8	15.46	21.71	12.23	118.nn_np_27292	C103211753	TR39064|c0_g3_i1
8	15.46	21.71	12.23	30.lm_ll_17468	C103670377	TR51711|c0_g1_i1
8	17.5	27.9	13.76	11.nn_np_11637	C102227706	TR57305|c1_g1_i1
8	17.5	27.9	15.79	30.lm_ll_7200	C103654097	c75191_g2_i1	hypothetical protein DAPPUDRAFT_309898 [Daphnia pulex]		RecName: Full=Kelch-like protein diablo [Drosophila erecta]	KOG4441	K10457	KLHL20, KLEIP	_	m.57598|c75191_g2_i1:116-1966(+)	complete	PF01344.20|Kelch_1|Kelch motif|m.57598:324-359;PF01344.20|Kelch_1|Kelch motif|m.57598:361-399;PF01344.20|Kelch_1|Kelch motif|m.57598:410-454;PF01344.20|Kelch_1|Kelch motif|m.57598:456-501;PF01344.20|Kelch_1|Kelch motif|m.57598:503-544;PF01344.20|Kelch_1|Kelch motif|m.57598:550-595;PF13964.1|Kelch_6|Kelch motif|m.57598:362-399;PF13964.1|Kelch_6|Kelch motif|m.57598:409-457;PF13964.1|Kelch_6|Kelch m…
8	17.5	33.22	16.3	30.lm_ll_22966	C103736259	c67503_g1_i1	_		_	_	_	_	_	_	_	_
8	22.73	34.24	17.32	11.nn_np_31274			CCR4-NOT transcription complex subunit 1 isoform X6
8	22.73	34.24	17.32	118.nn_np_28091	C99081252	c75516_g1_i1	_		_	_	_	_	_	_	_	_
8	28.88	41.72	18.34	11.lm_ll_13622	C99860153	TR36323|c0_g1_i12
8	28.88	41.72	18.34	11.lm_ll_23973	C103680367	TR27395|c0_g1_i3	gi|371927617|pdb|3ULR|B Chain B, Lysozyme Contamination Facilitates Crystallization Of A Hetero- Trimericcortactin:arg:lysozyme Complex		sp|Q60598|SRC8_MOUSE Src substrate cortactin OS=Mus musculus GN=Cttn PE=1 SV=2	KOG3655, Drebrins and related actin binding proteins [Cytoskeleton].	K06106//ko04530//Tight junction||K06106//ko05100//Bacterial invasion of epithelial cells||K06106//ko05130//Pathogenic Escherichia coli infection||K06106//ko05131//Shigellosis||K06106//ko05205//Proteoglycans in cancer
8	22.73	40.7	18.34	11.lm_ll_5383	C103607221	c56765_g1_i1	cAMP-dependent protein kinase catalytic subunit, putative [Pediculus humanus corporis]		RecName: Full=G protein-coupled receptor kinase 5; AltName: Full=G protein-coupled receptor kinase GRK5 [Homo sapiens]	KOG0986	K08291	GRK4_5_6	path:ko04062;path:ko04144;path:ko05032	m.45615|c56765_g1_i1:1356-3050(-)	complete	PF00069.20|Pkinase|Protein kinase domain|m.45615:189-438;PF07714.12|Pkinase_Tyr|Protein tyrosine kinase|m.45615:190-434;PF00615.14|RGS|Regulator of G protein signaling domain|m.45615:54-172
8	22.73	40.7	18.34	31.lm_ll_12331	C103550355	c83841_g1_i1	Glutaminase kidney isoform, mitochondrial [Harpegnathos saltator]		RecName: Full=Glutaminase kidney isoform, mitochondrial; Short=GLS; Flags: Precursor [Mus musculus]	KOG0506	K01425	glsA, GLS	path:ko00250;path:ko00330;path:ko00471;path:ko01100;path:ko04724;path:ko04727;path:ko04964;path:ko05206	m.70753|c83841_g1_i1:370-2184(+)	complete	PF04960.10|Glutaminase|Glutaminase|m.70753:178-468;PF12796.2|Ank_2|Ankyrin repeats (3 copies)|m.70753:497-582;PF00023.25|Ank|Ankyrin repeat|m.70753:523-546;PF13606.1|Ank_3|Ankyrin repeat|m.70753:523-547
8	22.73	40.7	18.34	31.lm_ll_1811	C98899148	TR69746|c0_g1_i1
8	22.73	40.7	18.34	31.lm_ll_26624	C101353915	TR17468|c0_g1_i1
8	29.9	41.72	18.84	11.lm_ll_15361	C102816422	TR76440|c0_g1_i1
8	29.9	41.72	20.38	11.lm_ll_25317	C102636970	c146044_g1_i1	_		_	_	_	_	_	_	_	_
8	29.9	41.72	21.4	104.lm_ll_10498	C102633750	c32387_g1_i1	_		_	_	_	_	_	_	_	_
8	30.92	41.72	21.4	11.lm_ll_10547	C103491849	c57307_g1_i1	_		_	_	_	_	_	_	_	_
8	30.92	41.72	21.4	118.lm_ll_10283	C103703017	c81506_g1_i1	PREDICTED: rab3 GTPase-activating protein non-catalytic subunit isoform X2 [Astyanax mexicanus]		RecName: Full=Rab3 GTPase-activating protein non-catalytic subunit; AltName: Full=Rab3 GTPase-activating protein 150 kDa subunit; AltName: Full=Rab3-GAP p150; Short=	_	_	_	_	m.15338|c81506_g1_i1:221-2710(-);m.15339|c81506_g1_i1:1-396(+)	complete;5prime_partial	PF14655.1|RAB3GAP2_N|Rab3 GTPase-activating protein regulatory subunit N-terminus|m.15338:93-502
8	35.13	41.72	21.91	10.lm_ll_16574		TR71209|c0_g1_i3	gi|260821394|ref|XP_002606018.1| hypothetical protein BRAFLDRAFT_129513 [Branchiostoma floridae] gi|229291355|gb|EEN62028.1| hypothetical protein BRAFLDRAFT_129513 [Branchiostoma floridae]	PREDICTED: Clupea harengus dihydropyrimidine dehydrogenase (dpyd), mRNA	sp|Q12882|DPYD_HUMAN Dihydropyrimidine dehydrogenase [NADP(+)] OS=Homo sapiens GN=DPYD PE=1 SV=2	KOG1799, Dihydropyrimidine dehydrogenase [Nucleotide transport and metabolism].	K00207//ko00240//Pyrimidine metabolism||K00207//ko00410//beta-Alanine metabolism||K00207//ko00770//Pantothenate and CoA biosynthesis||K00207//ko00983//Drug metabolism - other enzymes||K00207//ko01100//Metabolic pathways
8	35.13	41.72	21.91	10.lm_ll_7499	C103588633	c103617_g1_i1	_		_	_	_	_	_	_	_	_
8	46.72	41.72	22.93	10.lm_ll_10545	C103457081	TR94174|c0_g1_i1
8	41.59	41.72	22.93	10.lm_ll_21970		TR124409|c0_g1_i1
8	41.59	41.72	22.93	10.lm_ll_4030	C75238023	TR81884|c0_g1_i4	gi|817078783|ref|XP_012261777.1| PREDICTED: glutamate [NMDA] receptor subunit 1 isoform X1 [Athalia rosae] gi|817078785|ref|XP_012261778.1| PREDICTED: glutamate [NMDA] receptor subunit 1 isoform X1 [Athalia rosae]	PREDICTED: Tribolium castaneum glutamate [NMDA] receptor subunit 1 (LOC658152), mRNA	sp|B4PVB0|NMDA1_DROYA Glutamate [NMDA] receptor subunit 1 OS=Drosophila yakuba GN=Nmdar1 PE=3 SV=1	KOG4440, NMDA selective glutamate-gated ion channel receptor subunit GRIN1 [Inorganic ion transport and metabolism, Amino acid transport and metabolism, Signal transduction mechanisms].	K05208//ko04020//Calcium signaling pathway||K05208//ko04080//Neuroactive ligand-receptor interaction||K05208//ko04713//Circadian entrainment||K05208//ko04720//Long-term potentiation||K05208//ko04724//Glutamatergic synapse||K05208//ko05010//Alzheimer*s disease||K05208//ko05014//Amyotrophic lateral sclerosis (ALS)||K05208//ko05016//Huntington*s disease||K05208//ko05030//Cocaine addiction||K05208//k…
8	44.67	41.72	22.93	11.lm_ll_13985	C103415161	TR71129|c4_g2_i1
8	63.46	41.72	23.94	10.lm_ll_10273	C101809002	TR16124|c0_g1_i1
8	63.46	41.72	23.94	10.lm_ll_15021	C73518764	TR72751|c0_g8_i1
8	58.14	41.72	23.94	10.lm_ll_18284	C99279147	TR36765|c1_g1_i1	gi|940780408|ref|XP_014305281.1| PREDICTED: tigger transposable element-derived protein 1-like [Myotis lucifugus]
8	63.46	41.72	23.94	10.lm_ll_22292	C103351119	c8357_g1_i1	nuf2 family domain-containing protein, putative [Eimeria necatrix]		_	_	_	_	_	_	_	_
8	69.62	41.72	24.45	11.lm_ll_10182	C102426522	TR3895|c0_g2_i6	gi|585667177|ref|XP_006817263.1| PREDICTED: uncharacterized protein LOC102809722 [Saccoglossus kowalevskii]
8	69.62	41.72	24.45	11.lm_ll_2516			PREDICTED: zinc finger BED domain-containing protein 1-like
8	69.62	41.72	24.45	11.lm_ll_5724		TR20816|c0_g2_i1
8	69.62	41.72	24.96	11.lm_ll_3650	C103589125	c86679_g5_i1	_		_	_	_	_	_	_	_	_
8	69.62	41.72	25.46	11.lm_ll_25376	C102974129	TR56393|c0_g1_i2
8	69.62	41.72	25.46	118.lm_ll_16315	C73690933	TR90905|c0_g1_i1
8	69.62	43.76	26.99	118.nn_np_19211	C103500243	c75251_g1_i1	PREDICTED: protein strawberry notch-like [Megachile rotundata]		RecName: Full=Protein strawberry notch [Drosophila melanogaster]	KOG1513	_	_	_	m.58207|c75251_g1_i1:2-4204(+)	5prime_partial	PF13872.1|AAA_34|P-loop containing NTP hydrolase pore-1|m.58207:304-611;PF13871.1|Helicase_C_4|Helicase_C-like|m.58207:878-1152;PF00271.26|Helicase_C|Helicase conserved C-terminal domain|m.58207:932-990;PF04851.10|ResIII|Type III restriction enzyme, res subunit|m.58207:341-494
8	69.62	45.8	27.5	11.nn_np_20019	C102387262	c46704_g1_i1	_		_	_	_	_	_	_	_	_
8	69.62	44.78	27.5	118.nn_np_32772	C103504287	TR36348|c0_g1_i1
8	69.62	58.72	28.01	11.nn_np_15346	C103282919	TR9269|c0_g1_i1	gi|121484219|gb|ABM54466.1| cuticle protein BD1 [Portunus pelagicus]
8	69.62	62.93	28.01	11.nn_np_24807	C101384497	TR35543|c0_g1_i2	gi|432943322|ref|XP_004083158.1| PREDICTED: piggyBac transposable element-derived protein 3-like [Oryzias latipes]		sp|Q8R0X2|CACL1_MOUSE CDK2-associated and cullin domain-containing protein 1 OS=Mus musculus GN=Cacul1 PE=2 SV=1
8	69.62	56.66	28.01	118.nn_np_29130	C102839095	TR59356|c0_g1_i1
8	69.62	63.96	28.52	11.nn_np_32268	C102503788	TR84725|c0_g1_i11
8	69.62	62.93	28.52	118.nn_np_12601	C103345773	c77400_g1_i1	_		_	_	_	_	_	_	_	_
8	69.62	64.98	29.02	10.nn_np_26461	C101139780	TR22345|c0_g1_i1		Scylla paramamosain flotillin-1 gene, complete cds
8	69.62	63.96	29.02	10.nn_np_30443	C102848961	TR79978|c0_g1_i1
8	69.62	64.98	29.02	11.nn_np_15154	C103730193	c159118_g1_i1	_		_	_	_	_	_	_	_	_
8	69.62	64.98	29.02	11.nn_np_16058	C103747243	c72227_g1_i1	hypothetical protein L798_01180 [Zootermopsis nevadensis]		_	_	_	_	_	m.69310|c72227_g1_i1:1626-3710(-);m.69313|c72227_g1_i1:4148-4552(-);m.69311|c72227_g1_i1:4964-5947(-)	complete;complete;complete	PF05773.17|RWD|RWD domain|m.69311:4-102
8	69.62	64.98	30.04	11.nn_np_9433	C101332119	TR79452|c2_g2_i3
8	69.62	66	31.05	11.nn_np_17232		TR113181|c0_g1_i1
8	70.65	66	31.56	11.nn_np_29599	C103372041	c38388_g1_i1	PREDICTED: serine/threonine-protein kinase RIO2 [Microplitis demolitor]		RecName: Full=Serine/threonine-protein kinase RIO2; AltName: Full=RIO kinase 2 [Mus musculus]	KOG2268	K07179	RIOK2	path:ko03008	m.25836|c38388_g1_i1:364-2025(-)	5prime_partial	PF01163.17|RIO1|RIO1 family|m.25836:131-302;PF09202.6|Rio2_N|Rio2, N-terminal|m.25836:32-114;PF06293.9|Kdo|Lipopolysaccharide kinase (Kdo/WaaP) family|m.25836:152-205
8	73.71	67.02	34.61	11.lm_ll_11321	C103524633	c24117_g1_i1	_		_	_	_	_	_	_	_	_
8	71.67	66	34.61	11.lm_ll_25814	C103741251	TR79443|c2_g1_i1
8	74.73	68.04	34.61	11.nn_np_17860	C102603964	c152683_g1_i1	_		_	_	_	_	_	_	_	_
8	73.71	68.04	34.61	118.nn_np_27412	C103702741	c47685_g1_i1	transposase (putative) [Drosophila hydei]		_	_	_	_	_	m.74285|c47685_g1_i1:851-1234(+)	complete	PF13358.1|DDE_3|DDE superfamily endonuclease|m.74285:2-75
8	74.73	68.04	34.61	118.nn_np_31792	C103713081	c89272_g1_i1	PREDICTED: neuralized-like protein 4-like [Saccoglossus kowalevskii]		RecName: Full=Neuralized-like protein 4	_	K16777	NEURL4	_	m.18589|c89272_g1_i1:3-392(-)	internal	PF07177.7|Neuralized|Neuralized|m.18589:86-128
8	74.73	68.04	35.12	11.hk_hk_9569	C103636821	c76426_g1_i1	hypothetical protein CGI_10018020 [Crassostrea gigas]		RecName: Full=Uncharacterized aarF domain-containing protein kinase 1; Flags: Precursor	_	K08869	ADCK, ABC1	_	m.61825|c76426_g1_i1:219-1754(+)	complete	PF03109.11|ABC1|ABC1 family|m.61825:135-250
8	78.94	69.06	35.12	118.nn_np_31666	C71473622	TR25496|c0_g1_i2	gi|642915229|ref|XP_008190531.1| PREDICTED: locomotion-related protein Hikaru genki [Tribolium castaneum]		sp|Q09101|HIG_DROME Locomotion-related protein Hikaru genki OS=Drosophila melanogaster GN=hig PE=1 SV=2
8	78.94	69.06	35.63	118.nn_np_19434	C103694771	TR56718|c0_g1_i2
8	78.94	71.12	36.14	10.lm_ll_7806	C103720103	TR57810|c0_g1_i2	gi|628823815|gb|AHY82567.1| transcription factor ATF-b [Litopenaeus vannamei]
8	81	72.14	36.64	11.hk_hk_898	C103571851	TR13146|c0_g1_i1
8	81	71.12	36.64	11.nn_np_11640			PREDICTED: LOW QUALITY PROTEIN: RNA-directed DNA polymerase from mobile element jockey-like
8	92.49	75.22	37.66	104.lm_ll_23641			PREDICTED: RNA-directed DNA polymerase from mobile element jockey-like
8	92.49	75.22	37.66	11.lm_ll_12023	C103350173	c91785_g1_i1	_		_	_	_	_	_	_	_	_
8	93.51	75.22	38.17	118.nn_np_11238	C77878590	TR78545|c0_g1_i1
8	93.51	75.22	38.17	118.nn_np_15278	C103223605	TR91578|c1_g1_i5
8	95.55	75.22	39.69	11.nn_np_9044	C103361993	c147878_g1_i1	_		_	_	_	_	_	_	_	_
8	96.57	76.24	42.24	104.lm_ll_11225	C103732101	TR34703|c0_g1_i1	gi|121484219|gb|ABM54466.1| cuticle protein BD1 [Portunus pelagicus]	Portunus pelagicus cuticle protein BD1 mRNA, complete cds	sp|P81584|CUPC5_CANPG Cuticle protein CP1876 OS=Cancer pagurus PE=1 SV=1
8	95.55	75.22	42.24	11.hk_hk_3494	C102600436	c60579_g1_i1	_		_	_	_	_	_	_	_	_
8	96.57	76.24	42.24	118.lm_ll_6322	C103437007	c80306_g1_i1	PREDICTED: RING finger protein 10 [Camelus ferus]		RecName: Full=RING finger protein 10	_	_	_	_	m.20897|c80306_g1_i1:772-3075(-)	complete	PF13923.1|zf-C3HC4_2|Zinc finger, C3HC4 type (RING finger)|m.20897:182-223;PF00097.20|zf-C3HC4|Zinc finger, C3HC4 type (RING finger)|m.20897:182-223;PF13920.1|zf-C3HC4_3|Zinc finger, C3HC4 type (RING finger)|m.20897:181-227
8	97.59	82.5	43.26	11.lm_ll_5960	C103741569	TR33732|c0_g1_i2
8	97.59	81.48	43.26	11.nn_np_30403	C102978901	TR59506|c0_g1_i1
8	97.59	82.5	43.26	11.nn_np_33556	C103682525	c129325_g1_i1	_		_	_	_	_	_	_	_	_
8	99.65	82.5	47.47	118.nn_np_31214	C103740391	TR57652|c0_g1_i1	gi|925672282|gb|KOX69986.1| E3 ubiquitin-protein ligase Hakai [Melipona quadrifasciata]		sp|Q4V7X9|HAKAI_XENLA E3 ubiquitin-protein ligase Hakai OS=Xenopus laevis GN=cbll1 PE=2 SV=1	KOG2932, E3 ubiquitin ligase involved in ubiquitination of E-cadherin complex [Posttranslational modification, protein turnover, chaperones].
8	99.65	83.52	47.98	11.nn_np_18095	C103540177	TR20922|c0_g1_i2
8	99.65	85.58	47.98	31.lm_ll_12140	C101849547	c100897_g1_i1	_		_	_	_	_	_	_	_	_
8	99.65	87.64	48.49	118.lm_ll_902	C103649225	c75262_g3_i1	heat shock 70 kDa protein 14 isoform 1 [Mus musculus]		RecName: Full=Heat shock 70 kDa protein 14; AltName: Full=NST-1; AltName: Full=hsr.1 [Mus musculus]	_	_	_	_	m.58065|c75262_g3_i1:2233-4314(-);m.58070|c75262_g3_i1:3-329(-);m.58066|c75262_g3_i1:150-1679(+)	5prime_partial;3prime_partial;complete	PF00010.21|HLH|Helix-loop-helix DNA-binding domain|m.58065:175-224;PF00012.15|HSP70|Hsp70 protein|m.58066:5-505
8	107.88	87.64	49.5	118.nn_np_14029			PREDICTED: LOW QUALITY PROTEIN: RNA-directed DNA polymerase from mobile element jockey-like
8	107.88	88.66	53.64	118.nn_np_27131	C102225720	TR102224|c0_g1_i1
8	107.88	88.66	53.64	118.nn_np_31609	C102357336	c95770_g1_i1	_		_	_	_	_	_	_	_	_
8	107.88	88.66	53.64	118.nn_np_7120		c7126_g1_i1	_		_	_	_	_	_	_	_	_
8	107.88	88.66	56.72	118.nn_np_9404	C103726513	TR60549|c0_g1_i2
8	107.88	88.66	57.23	11.nn_np_15666	C103478261	c79665_g1_i1	AGAP006509-PA [Anopheles gambiae str. PEST]		RecName: Full=Adenosine 3'-phospho 5'-phosphosulfate transporter 2; AltName: Full=PAPS transporter 2; AltName: Full=Solute carrier family 35 member B3 homolog [An	_	K15277	SLC35B3, PAPST2	_	m.56722|c79665_g1_i1:287-625(-)	complete	_
8	107.88	89.68	57.74	11.nn_np_32957	C74592563	TR28168|c0_g1_i1	gi|75022291|sp|Q9GV46.1|LUCB_OPLGR RecName: Full=Oplophorus-luciferin 2-monooxygenase non-catalytic subunit; Flags: Precursor gi|10336557|dbj|BAB13775.1| oxygenase [Oplophorus gracilirostris]		sp|Q9GV46|LUCB_OPLGR Oplophorus-luciferin 2-monooxygenase non-catalytic subunit OS=Oplophorus gracilirostris PE=1 SV=1	KOG4237, Extracellular matrix protein slit, contains leucine-rich and EGF-like repeats [Extracellular structures, Signal transduction mechanisms].
8	107.88	89.68	57.74	118.nn_np_28269	C101767468	TR34581|c0_g1_i1	gi|646719716|gb|KDR21734.1| NEDD8-conjugating enzyme Ubc12 [Zootermopsis nevadensis]	Ixodes scapularis ubiquitin protein ligase, putative, mRNA	sp|Q6P8D9|UBC12_XENTR NEDD8-conjugating enzyme Ubc12 OS=Xenopus tropicalis GN=ube2m PE=2 SV=1	KOG0420, Ubiquitin-protein ligase [Posttranslational modification, protein turnover, chaperones].	K10579//ko04120//Ubiquitin mediated proteolysis
8	115.18	90.7	61.3	30.lm_ll_10759	C72868518	TR88925|c1_g1_i2	gi|196003828|ref|XP_002111781.1| hypothetical protein TRIADDRAFT_55167 [Trichoplax adhaerens] gi|190585680|gb|EDV25748.1| hypothetical protein TRIADDRAFT_55167 [Trichoplax adhaerens]		sp|Q9V4U9|C6A13_DROME Probable cytochrome P450 6a13 OS=Drosophila melanogaster GN=Cyp6a13 PE=2 SV=1	KOG0158, Cytochrome P450 CYP3/CYP5/CYP6/CYP9 subfamilies [Secondary metabolites biosynthesis, transport and catabolism].
8	116.2	90.7	62.32	118.nn_np_33484	C103700187	c75715_g1_i1	_		_	_	_	_	_	_	_	_
8	116.2	92.74	65.4	118.nn_np_29761	C71428236	c141274_g1_i1	_		_	_	_	_	_	_	_	_
8	118.26	93.76	65.9	102.lm_ll_6464	C103700953	c145192_g1_i1	_		_	_	_	_	_	_	_	_
8	299.34	101.06	72.57	11.lm_ll_12816	C103567673	TR12597|c0_g1_i1
8	300.36	101.06	72.57	11.nn_np_31805	C103608717	c87231_g3_i1	hypothetical protein LOTGIDRAFT_171701 [Lottia gigantea]		RecName: Full=DnaJ homolog subfamily C member 10; AltName: Full=Endoplasmic reticulum DNA J domain-containing protein 5; Short=ER-resident protein ERdj5; Short=ER	_	K09530	DNAJC10	path:ko04141	m.6226|c87231_g3_i1:2727-5168(-)	5prime_partial	PF00085.15|Thioredoxin|Thioredoxin|m.6226:155-240;PF00085.15|Thioredoxin|Thioredoxin|m.6226:476-573;PF00085.15|Thioredoxin|Thioredoxin|m.6226:580-666;PF00085.15|Thioredoxin|Thioredoxin|m.6226:698-780;PF00226.26|DnaJ|DnaJ domain|m.6226:58-120
8	309.59	111.57	83.16	10.lm_ll_16435	C103621195	c57769_g1_i1	peroxiredoxin 6 [Scylla paramamosain]		RecName: Full=Peroxiredoxin-6	KOG0854	K11188	PRDX6	path:ko00360;path:ko00940;path:ko01100;path:ko01110	m.50355|c57769_g1_i1:377-1036(-)	complete	PF00578.16|AhpC-TSA|AhpC/TSA family|m.50355:5-139;PF08534.5|Redoxin|Redoxin|m.50355:5-147;PF10417.4|1-cysPrx_C|C-terminal domain of 1-Cys peroxiredoxin|m.50355:161-199
8	309.59	106.25	83.16	11.lm_ll_17380	C103604973	c66663_g1_i1	_		_	_	_	_	_	_	_	_
8	309.59	106.25	83.16	11.nn_np_32733		TR28472|c0_g1_i2
8	309.59	106.25	83.16	118.nn_np_31917	C102762332	TR32602|c0_g1_i1
8	310.61	111.57	83.67	118.nn_np_20383	C102661652	c7869_g1_i1	_		_	_	_	_	_	_	_	_
8	310.61	111.57	83.67	118.nn_np_24047	C71556716	c121860_g1_i1	_		_	_	_	_	_	_	_	_
8	310.61	112.59	84.69	10.lm_ll_18064	C103582831	TR101099|c0_g1_i1
8	310.61	113.61	84.69	11.lm_ll_14087	C101817414	TR57497|c2_g2_i1	gi|910316993|ref|XP_013161244.1| PREDICTED: uncharacterized protein LOC106113067, partial [Papilio xuthus]
8	310.61	112.59	84.69	11.nn_np_29970	C103705039	TR80690|c0_g1_i1	gi|913311506|ref|XP_013186435.1| PREDICTED: transposable element Tcb1 transposase [Amyelois transitella]		sp|P03934|TC1A_CAEEL Transposable element Tc1 transposase OS=Caenorhabditis elegans GN=tc1a PE=3 SV=1
8	310.61	113.61	85.19	11.lm_ll_20059		TR52453|c0_g1_i1
8	310.61	113.61	85.7	11.lm_ll_20496	C69892202	c31661_g1_i1	_		_	_	_	_	_	_	_	_
8	310.61	113.61	86.21	11.nn_np_26795		TR27970|c0_g1_i1
8	310.61	113.61	87.22	11.nn_np_12265	C103694923	c73759_g1_i1	hypothetical protein CAPTEDRAFT_222182 [Capitella teleta]		RecName: Full=Uncharacterized protein KIAA2026 [Homo sapiens]	_	_	_	_	m.30031|c73759_g1_i1:276-6674(+)	complete	PF00439.20|Bromodomain|Bromodomain|m.30031:239-315
8	311.63	113.61	88.25	11.nn_np_12991		TR22796|c4_g2_i4	gi|936705697|ref|XP_014230812.1| PREDICTED: transmembrane protein 135-like [Trichogramma pretiosum] gi|936705699|ref|XP_014230813.1| PREDICTED: transmembrane protein 135-like [Trichogramma pretiosum]		sp|Q6GQ39|TM135_XENLA Transmembrane protein 135 OS=Xenopus laevis GN=tmem135 PE=2 SV=1	KOG1398, Uncharacterized conserved protein [Function unknown].
8	311.63	113.61	100.76	11.lm_ll_6582	C99166550	TR7233|c0_g1_i1
8	312.65	113.61	110.18	10.lm_ll_12355	C102912675	c163858_g1_i1	_		_	_	_	_	_	_	_	_
9	0	1.02	0	103.lm_ll_4354	C103490969	TR37408|c0_g1_i6	gi|919096586|ref|XP_013384948.1| PREDICTED: nuclear pore membrane glycoprotein 210-like [Lingula anatina]		sp|P11654|PO210_RAT Nuclear pore membrane glycoprotein 210 OS=Rattus norvegicus GN=Nup210 PE=1 SV=1	KOG1833, Nuclear pore complex, gp210 component [Nuclear structure, Intracellular trafficking, secretion, and vesicular transport].	K14314//ko03013//RNA transport
9	0	0	0	11.lm_ll_12607	C71708970	TR83614|c0_g1_i3
9	0	0	0	11.lm_ll_19019	C101092862	c91498_g1_i1	_		_	_	_	_	_	_	_	_
9	0	1.02	0	11.lm_ll_19784	C103640871	c110245_g1_i1	_		_	_	_	_	_	_	_	_
9	0	0	0	11.lm_ll_2115		c84164_g3_i1	_		_	_	_	_	_	_	_	_
9	0	0	0	11.lm_ll_26144			endonuclease-reverse transcriptase-like protein, partial
9	0	0	0	11.lm_ll_4573			PREDICTED: RNA-directed DNA polymerase from mobile element jockey-like
9	0	0	0	11.nn_np_24458		TR12523|c2_g1_i2
9	1.02	1.02	0	11.nn_np_7259	C101460404	TR71474|c1_g1_i18
9	0	0	0	118.nn_np_17349	C103744411	c52691_g1_i1	_		_	_	_	_	_	_	_	_
9	1.02	1.02	0	118.nn_np_30782			PREDICTED: uncharacterized protein LOC103311933
9	0	0	0	118.nn_np_33193	C70743167	TR83614|c0_g1_i1
9	1.02	1.02	0.51	11.lm_ll_5801	C102533612	TR118857|c0_g1_i1	gi|675389554|gb|KFM82451.1| Chorion peroxidase, partial [Stegodyphus mimosarum]		sp|Q7QH73|PERC_ANOGA Chorion peroxidase OS=Anopheles gambiae GN=pxt PE=2 SV=3	KOG2408, Peroxidase/oxygenase [General function prediction only].
9	2.04	1.02	1.02	103.lm_ll_10421	C99215885	TR122240|c0_g1_i1
9	2.04	1.02	1.02	103.lm_ll_14517		TR88905|c0_g3_i1
9	2.04	1.02	1.02	103.lm_ll_3249	C99923520	c109621_g1_i1	_		_	_	_	_	_	_	_	_
9	2.04	1.02	1.02	103.lm_ll_9187	C103653823	TR24130|c0_g1_i1
9	2.04	1.02	1.52	103.lm_ll_13665	C102875377	TR53444|c1_g1_i2
9	2.04	1.02	1.52	103.lm_ll_23564	C103588597	TR25260|c4_g2_i7
9	3.06	1.02	2.03	11.lm_ll_10775		TR122300|c0_g1_i1
9	3.06	2.04	2.03	11.nn_np_9298	C70953479	TR40882|c0_g1_i1
9	5.1	2.04	2.03	118.nn_np_31041	C103670747	c71868_g1_i1	NUAK family SNF1-like kinase 1 [Zootermopsis nevadensis]		RecName: Full=NUAK family SNF1-like kinase 1; AltName: Full=AMPK-related protein kinase 5; Short=ARK5; AltName: Full=Omphalocele kinase 1 [Homo sapiens]	KOG0611	_	_	_	m.69864|c71868_g1_i1:177-1391(-)	complete	PF00069.20|Pkinase|Protein kinase domain|m.69864:35-284;PF07714.12|Pkinase_Tyr|Protein tyrosine kinase|m.69864:36-281;PF06293.9|Kdo|Lipopolysaccharide kinase (Kdo/WaaP) family|m.69864:78-176
9	6.12	3.06	2.54	11.nn_np_12371	C103198161	c121622_g1_i1	_		_	_	_	_	_	_	_	_
9	6.12	3.06	2.54	11.nn_np_16855	C99474089	c151202_g1_i1	_		_	_	_	_	_	_	_	_
9	6.12	3.06	2.54	11.nn_np_28415		TR12067|c8_g5_i2
9	6.12	4.08	3.55	103.lm_ll_11571	C75433064	TR69033|c0_g3_i1	gi|571549102|ref|XP_006561790.1| PREDICTED: gamma-1-syntrophin-like isoform X2 [Apis mellifera]
9	6.12	4.08	3.55	103.lm_ll_9431	C103593081	c81226_g1_i1	_		_	_	_	_	_	_	_	_
9	6.12	3.06	3.55	11.nn_np_8801		TR17231|c0_g1_i1
9	6.12	4.08	3.55	118.lm_ll_8494	C102304548	c94835_g1_i1	_		_	_	_	_	_	_	_	_
9	7.14	4.08	5.08	103.lm_ll_11752	C103667139	c79755_g1_i1	_		_	_	_	_	_	_	_	_
9	7.14	5.1	5.08	103.lm_ll_5033	C69469984	TR42726|c0_g1_i1
9	7.14	4.08	5.08	118.nn_np_28848	C103665639	c24465_g1_i1	_		_	_	_	_	_	_	_	_
9	9.18	5.1	5.58	103.lm_ll_15953		c128477_g1_i1	_		_	_	_	_	_	_	_	_
9	7.14	5.1	5.58	103.lm_ll_8309	C103735811	c91715_g1_i1	Splicing factor, arginine/serine-rich 18 [Zootermopsis nevadensis]		_	_	K13170	SFRS18	_	m.63364|c91715_g1_i1:3-380(+)	internal	_
9	10.2	5.1	9.16	103.lm_ll_1599	C102034580	TR22428|c1_g2_i1
9	10.2	5.1	9.16	103.lm_ll_16532		c66300_g1_i1	_		_	_	_	_	_	_	_	_
9	10.2	6.12	10.17	103.lm_ll_11338	C103630811	c72553_g1_i1	AGAP007932-PA [Anopheles gambiae str. PEST]		_	_	_	_	_	m.69125|c72553_g1_i1:171-605(+)	complete	_
9	10.2	5.1	10.17	103.lm_ll_3851	C101519990	TR42261|c0_g1_i1
9	10.2	6.12	10.17	11.nn_np_32941	C100984524	TR23444|c0_g1_i1
9	10.2	5.1	10.17	118.nn_np_18502	C102231888	TR3940|c0_g2_i2
9	10.2	8.16	11.19	11.nn_np_20740	C69480226	c120228_g1_i1	_		_	_	_	_	_	_	_	_
9	10.2	7.14	11.19	11.nn_np_24589	C103408793	TR24329|c1_g1_i1
9	10.2	15.39	11.19	11.nn_np_6874		TR43103|c0_g1_i1
9	10.2	8.16	11.19	11.nn_np_7736		c61315_g1_i1	_		_	_	_	_	_	_	_	_
9	10.2	15.39	11.7	118.nn_np_19246	C103747069	TR30901|c0_g1_i1
9	16.67	16.41	13.23	103.lm_ll_5766	C103288263	c153875_g1_i1	_		_	_	_	_	_	_	_	_
9	16.67	16.41	13.23	11.lm_ll_24438	C101438780	c87489_g6_i1	_		_	_	_	_	_	_	_	_
9	17.69	19.5	19.92	103.lm_ll_2997	C103224035	c50020_g1_i1	_		_	_	_	_	_	_	_	_
9	17.69	19.5	19.92	11.hk_hk_5289	C103476445	c27273_g1_i1	_		_	_	_	_	_	_	_	_
9	17.69	19.5	19.92	11.lm_ll_20755	C102715234	TR84726|c0_g1_i6	gi|906472010|gb|KNC32224.1| hypothetical protein FF38_01539, partial [Lucilia cuprina]		sp|Q14517|FAT1_HUMAN Protocadherin Fat 1 OS=Homo sapiens GN=FAT1 PE=1 SV=2	KOG1219, Uncharacterized conserved protein, contains laminin, cadherin and EGF domains [Signal transduction mechanisms].
9	17.69	19.5	19.92	11.lm_ll_7435	C72348045	c78195_g1_i1	hypothetical protein CLF_100574 [Clonorchis sinensis]		RecName: Full=Myosin-M heavy chain; AltName: Full=RhoGEF domain-containing protein myoM [Dictyostelium discoideum]	_	_	_	_	m.38001|c78195_g1_i1:332-1525(+)	complete	_
9	17.69	21.56	19.92	118.lm_ll_23464		TR51973|c0_g5_i3	gi|321475463|gb|EFX86426.1| hypothetical protein DAPPUDRAFT_313136 [Daphnia pulex]	PREDICTED: Camponotus floridanus microtubule-actin cross-linking factor 1 (LOC105256527), transcript variant X13, mRNA	sp|Q03001|DYST_HUMAN Dystonin OS=Homo sapiens GN=DST PE=1 SV=4	KOG0517, Beta-spectrin [Cytoskeleton].
9	18.71	21.56	20.43	11.nn_np_9342	C102481818	TR107485|c0_g1_i1
9	18.71	21.56	20.43	118.nn_np_22295		c114004_g1_i1	_		_	_	_	_	_	m.29411|c114004_g1_i1:2-298(-)	internal	_
9	18.71	21.56	24.09	103.lm_ll_5920	C102741628	c135664_g1_i1	_		_	_	_	_	_	_	_	_
9	27.35	21.56	24.6	10.lm_ll_8315	C101721050	TR99491|c0_g1_i1
9	27.35	21.56	24.6	11.lm_ll_1275	C103472021	TR25088|c0_g1_i6
9	27.35	21.56	24.6	11.lm_ll_19839	C103745965	TR40174|c0_g1_i1	gi|504963135|ref|WP_015150237.1| hypothetical protein [Oscillatoria acuminata] gi|428002770|gb|AFY83613.1| hypothetical protein Oscil6304_4084 [Oscillatoria acuminata PCC 6304]
9	27.35	21.56	24.6	118.lm_ll_16160	C103118985	c94487_g1_i1	_		_	_	_	_	_	_	_	_
9	27.35	21.56	24.6	118.lm_ll_6340	C103345393	TR3906|c0_g2_i3
9	27.35	21.56	24.6	118.lm_ll_9634	C102589086	c29599_g1_i1	_		_	_	_	_	_	_	_	_
9	28.37	21.56	25.11	11.hk_hk_6023	C103652613	c157745_g1_i1	_		_	_	_	_	_	_	_	_
9	28.37	21.56	25.11	11.hk_hk_6765		TR111896|c0_g1_i1
9	27.35	21.56	25.11	11.lm_ll_4865	C101155879	TR13891|c0_g1_i1
9	27.35	21.56	25.11	11.lm_ll_4932	C103536613	c87261_g1_i1	PREDICTED: isoleucine--tRNA ligase, mitochondrial-like isoform X3 [Poecilia formosa]		RecName: Full=Isoleucine--tRNA ligase; AltName: Full=Isoleucyl-tRNA synthetase; Short=IleRS [Thermosynechococcus elongatus BP-1]	_	K01870	IARS, ileS	path:ko00970	m.7780|c87261_g1_i1:484-3450(+)	complete	PF00133.17|tRNA-synt_1|tRNA synthetases class I (I, L, M and V)|m.7780:89-706;PF09334.6|tRNA-synt_1g|tRNA synthetases class I (M)|m.7780:102-251;PF08264.8|Anticodon_1|Anticodon-binding domain of tRNA|m.7780:757-857
9	28.37	23.6	26.12	11.lm_ll_21262	C103054105	c38490_g1_i1	_		_	_	_	_	_	_	_	_
9	28.37	23.6	26.12	118.lm_ll_13287	C102237742	c162950_g1_i1	_		_	_	_	_	_	_	_	_
9	29.39	23.6	26.63	11.lm_ll_21540	C103724079	c4409_g1_i1	_		_	_	_	_	_	_	_	_
9	29.39	23.6	27.14	11.lm_ll_19628	C103105299	TR94185|c0_g2_i1
9	42.98	24.62	34.56	11.nn_np_8049	C72026743	c81069_g1_i1	_		_	_	_	_	_	_	_	_
9	42.98	25.64	37.68	11.lm_ll_8290	C103509275	TR58538|c0_g1_i1
9	44	25.64	38.19	11.lm_ll_22162	C81561747	TR117576|c0_g1_i1
9	44	33.26	38.19	118.lm_ll_17740		c75212_g1_i1	_		_	_	_	_	_	_	_	_
9	48.1	35.33	41.77	10.lm_ll_21544	C102291266	TR22779|c0_g1_i1
9	48.1	35.33	41.77	10.lm_ll_8494	C103586491	TR67431|c0_g2_i2
9	49.12	46.61	42.28	11.hk_hk_6848	C103500463	c72277_g1_i1	Trithorax group protein osa [Harpegnathos saltator]		RecName: Full=Trithorax group protein osa; AltName: Full=Protein eyelid [Drosophila melanogaster]	KOG2510	K11653	ARID1	_	m.69316|c72277_g1_i1:2-3892(+)	internal	PF01388.16|ARID|ARID/BRIGHT DNA binding domain|m.69316:448-535
9	49.12	49.73	42.28	11.lm_ll_25924	C103509857	c79933_g1_i1	PREDICTED: tRNA-dihydrouridine synthase 2-like [Bombus impatiens]		RecName: Full=tRNA-dihydrouridine(20) synthase [NAD(P)+]	KOG2334	K05543	DUS2	_	m.19461|c79933_g1_i1:70-1659(-)	complete	PF01207.12|Dus|Dihydrouridine synthase (Dus)|m.19461:10-246
9	49.12	46.61	42.28	11.lm_ll_26176	C102625342	TR92921|c2_g14_i1	gi|262401301|gb|ACY66553.1| ribosomal protein L12 [Scylla paramamosain]	Scylla paramamosain ribosomal protein L12 mRNA, complete cds	sp|P61284|RL12_BOVIN 60S ribosomal protein L12 OS=Bos taurus GN=RPL12 PE=2 SV=1
9	51.18	51.78	44.85	11.nn_np_24022	C71059049	TR89813|c0_g2_i1
9	51.18	52.8	46.37	10.lm_ll_11924	C103025083	TR6586|c0_g3_i1
9	52.2	52.8	46.37	10.lm_ll_12622		c13476_g1_i1	_		_	_	_	_	_	_	_	_
9	54.24	52.8	46.37	10.lm_ll_18075			selenium-dependent glutathione peroxidase
9	51.18	52.8	46.37	10.lm_ll_20924	C101229233	TR35022|c0_g1_i1
9	53.22	52.8	46.37	10.lm_ll_23422	C103590447	TR81912|c0_g1_i2
9	54.24	52.8	46.88	10.lm_ll_15842			hypothetical protein N309_06821, partial
9	54.24	52.8	47.38	10.lm_ll_17508	C99583818	c159730_g1_i1	_		_	_	_	_	_	_	_	_
9	55.26	52.8	47.38	10.lm_ll_19426	C103298245	TR15889|c0_g2_i1	gi|646722539|gb|KDR23497.1| RING finger protein 126 [Zootermopsis nevadensis]		sp|Q9D0C1|RN115_MOUSE E3 ubiquitin-protein ligase RNF115 OS=Mus musculus GN=Rnf115 PE=1 SV=1	KOG4628, Predicted E3 ubiquitin ligase [Posttranslational modification, protein turnover, chaperones].
9	54.24	52.8	47.38	10.lm_ll_2244	C103230041	TR111978|c0_g1_i1
9	55.26	52.8	47.38	11.lm_ll_14645		c162202_g1_i1	_		_	_	_	_	_	_	_	_
9	55.26	52.8	47.38	118.nn_np_27595		TR42758|c0_g1_i1	gi|743404058|emb|CEF34378.1| Variant Ionotropic Glutamate Receptor [Coenobita clypeatus]
9	56.29	52.8	47.89	11.nn_np_18471	C102495446	c97660_g1_i1	_		_	_	_	_	_	_	_	_
9	56.29	52.8	82.61	11.lm_ll_23946	C100794698	TR39593|c0_g1_i1	gi|525000484|ref|XP_005047980.1| PREDICTED: phenazine biosynthesis-like domain-containing protein [Ficedula albicollis]		sp|Q2HJF4|PBLD_BOVIN Phenazine biosynthesis-like domain-containing protein OS=Bos taurus GN=PBLD PE=2 SV=1	KOG3033, Predicted PhzC/PhzF-type epimerase [General function prediction only].
9	57.31	52.8	83.62	10.lm_ll_20091	C101620735	TR58159|c2_g1_i16
9	61.43	58.98	105.38	118.nn_np_15365	C102560208	TR111165|c0_g1_i1
9	119.88	110.26	106.4	118.nn_np_30994	C103699675	c88260_g3_i1	PREDICTED: uncharacterized protein LOC101864592 [Aplysia californica]		_	_	_	_	_	m.35468|c88260_g3_i1:113-1597(+)	complete	PF10551.4|MULE|MULE transposase domain|m.35468:354-431
9	120.9	110.26	106.91	11.lm_ll_3189		TR120501|c0_g1_i1
9	120.9	110.26	106.91	118.lm_ll_14649	C73169029	TR84305|c46_g22_i3
9	121.92	110.26	106.91	118.lm_ll_351	C72000533	c80810_g2_i1	_		_	_	_	_	_	_	_	_
9	123.98	110.26	107.93	11.lm_ll_21206	C103475111	TR88046|c0_g1_i1
9	125	110.26	108.44	11.lm_ll_12152	C103262783	TR17529|c0_g1_i1
9	125	110.26	108.44	11.lm_ll_21565		TR37112|c0_g1_i1
9	125	110.26	108.44	11.lm_ll_3916	C71164737	TR26074|c0_g1_i1
9	123.98	110.26	108.44	11.lm_ll_5311	C103391823	TR70824|c0_g1_i1
9	123.98	110.26	108.44	11.lm_ll_9232	C103565185	c83029_g1_i1	trehalase 1 [Callinectes sapidus]		_	_	_	_	_	m.71640|c83029_g1_i1:644-2011(+)	complete	_
9	123.98	110.26	108.44	11.lm_ll_9507	C103338109	c22248_g1_i1	_		_	_	_	_	_	_	_	_
9	125	110.26	108.44	118.lm_ll_21942		c70502_g1_i1	_		_	_	_	_	_	_	_	_
9	146.77	112.32	108.95	11.hk_hk_12288	C102667580	c3054_g1_i1	_		_	_	_	_	_	_	_	_
9	164.48	112.32	109.45	11.hk_hk_9295	C103605567	c77806_g1_i1	conserved hypothetical protein [Ixodes scapularis]		RecName: Full=Constitutive coactivator of PPAR-gamma-like protein 2; AltName: Full=Protein FAM120C; AltName: Full=Tumor antigen BJ-HCC-21 [Homo sapiens]	_	_	_	_	m.42888|c77806_g1_i1:217-2886(+)	complete	_
9	164.48	112.32	109.45	11.lm_ll_5973	C102982991	c129820_g1_i1	_		_	_	_	_	_	_	_	_
9	147.79	112.32	109.45	118.lm_ll_18379	C103729329	c125008_g1_i1	_		_	_	_	_	_	_	_	_
9	165.5	114.38	110.99	118.lm_ll_23690	C72192882	TR13892|c1_g2_i7
9	167.56	114.38	112.52	11.hk_hk_6290		TR88004|c0_g1_i1
9	168.58	114.38	112.52	11.lm_ll_9414	C101954953	TR39823|c0_g1_i1
9	167.56	114.38	112.52	118.lm_ll_21517	C103746923	c11605_g1_i1	_		_	_	_	_	_	_	_	_
9	168.58	114.38	113.02	11.lm_ll_14736	C103515191	c85857_g3_i1	PREDICTED: multiple C2 and transmembrane domain-containing protein 1 isoform X2 [Tribolium castaneum]		RecName: Full=Multiple C2 and transmembrane domain-containing protein 1 [Homo sapiens]	KOG1030	_	_	_	m.21800|c85857_g3_i1:177-2936(+)	complete	PF00168.25|C2|C2 domain|m.21800:233-313;PF00168.25|C2|C2 domain|m.21800:388-467;PF00168.25|C2|C2 domain|m.21800:543-622;PF08372.5|PRT_C|Plant phosphoribosyltransferase C-terminal|m.21800:779-888
9	168.58	114.38	113.02	118.lm_ll_21675	C102086291	TR37319|c0_g1_i4
9	168.58	114.38	116.12	11.lm_ll_22133	C103729539	TR53648|c0_g1_i2
9	168.58	114.38	116.12	118.nn_np_13765			PREDICTED: sodium-dependent proline transporter-like isoform X2
9	170.64	114.38	125.2	11.nn_np_23655			regulator of G-protein signaling 7-like, partial
9	196.33	118.48	127.24	11.lm_ll_18582		TR36931|c0_g1_i1
9	194.27	118.48	127.24	118.nn_np_32673		c77319_g1_i1	_		_	_	_	_	_	_	_	_
9	196.33	118.48	143.17	11.lm_ll_10604	C101821500	c143901_g1_i1	_		_	_	_	_	_	_	_	_
9	196.33	118.48	143.67	11.lm_ll_5565		TR12904|c0_g1_i1	gi|449691446|ref|XP_004212675.1| PREDICTED: uncharacterized protein LOC101238072, partial [Hydra vulgaris]
9	196.33	118.48	144.18	11.lm_ll_25993	C103448723	TR21542|c0_g1_i1
9	199.46	118.48	144.69	104.lm_ll_7715	C98884926	c107501_g1_i1	_		_	_	_	_	_	_	_	_
9	199.46	118.48	144.69	11.lm_ll_14868		c48208_g1_i1	_		_	_	_	_	_	m.74044|c48208_g1_i1:3-413(+)	internal	PF01026.16|TatD_DNase|TatD related DNase|m.74044:10-125
9	199.46	118.48	144.69	11.lm_ll_21588	C103038725	TR57884|c0_g1_i1
9	199.46	118.48	145.2	10.lm_ll_7118			unnamed protein product, partial
9	199.46	118.48	145.2	11.lm_ll_24845	C99904662	TR82977|c0_g1_i1
9	199.46	118.48	145.2	11.lm_ll_7661	C100616478	TR123739|c0_g1_i1	gi|665791458|ref|XP_008543284.1| PREDICTED: mediator of RNA polymerase II transcription subunit 10 [Microplitis demolitor]		sp|Q9GYU7|MED10_DROME Mediator of RNA polymerase II transcription subunit 10 OS=Drosophila melanogaster GN=MED10 PE=1 SV=1	KOG3046, Transcription factor, subunit of SRB subcomplex of RNA polymerase II [Transcription].
9	199.46	118.48	145.2	118.lm_ll_12439	C103314353	TR24789|c0_g1_i1
9	200.48	118.48	145.7	11.lm_ll_10505		TR82128|c0_g1_i1
9	200.48	118.48	145.7	11.lm_ll_21762	C70031069	c19210_g1_i1	_		_	_	_	_	_	_	_	_
9	200.48	118.48	145.7	11.lm_ll_4587		TR40895|c2_g2_i1		Scylla paramamosain flotillin-1 gene, complete cds
9	202.54	118.48	145.7	118.lm_ll_11621	C102140951	TR88081|c0_g1_i1
9	202.54	118.48	145.7	118.lm_ll_12188	C103700143	c145399_g1_i1	_		_	_	_	_	_	_	_	_
9	202.54	118.48	145.7	118.lm_ll_12994	C103222759	TR97864|c0_g1_i1
9	199.46	118.48	145.7	118.lm_ll_18397	C103730869	c103870_g1_i1	_		_	_	_	_	_	m.25226|c103870_g1_i1:2-358(-)	internal	_
9	202.54	118.48	145.7	118.lm_ll_18715	C103409217	TR67116|c0_g1_i1
9	202.54	118.48	146.21	10.lm_ll_14280	C99202486	TR118666|c0_g1_i1
9	204.58	118.48	146.21	10.lm_ll_22689	C103257593	c160336_g1_i1	_		_	_	_	_	_	_	_	_
9	204.58	118.48	146.21	11.lm_ll_12218	C102716700	c138007_g1_i1	_		_	_	_	_	_	_	_	_
9	202.54	118.48	146.21	11.lm_ll_19150	C99247369	TR83101|c0_g1_i2
9	203.56	118.48	146.21	118.lm_ll_10096	C102096207	TR99211|c0_g1_i1
9	202.54	118.48	146.21	118.lm_ll_10622	C100380092	TR37399|c1_g4_i1
9	203.56	118.48	146.21	118.lm_ll_18702	C103747637	c81593_g2_i1	PREDICTED: poly(A) polymerase type 3 isoform X1 [Nasonia vitripennis]		RecName: Full=Poly(A) polymerase gamma; Short=PAP-gamma; AltName: Full=Neo-poly(A) polymerase; Short=Neo-PAP; AltName: Full=Polynucleotide adenylyltransferase gam	KOG2245	K14376	PAP	path:ko03015	m.17743|c81593_g2_i1:1572-3290(-);m.17744|c81593_g2_i1:576-1547(-)	complete;complete	PF04928.12|PAP_central|Poly(A) polymerase central domain|m.17743:5-352;PF04926.10|PAP_RNA-bind|Poly(A) polymerase predicted RNA binding domain|m.17743:354-488;PF01909.18|NTP_transf_2|Nucleotidyltransferase domain|m.17743:83-148
9	202.54	118.48	146.21	118.lm_ll_20106	C103746341	c79485_g1_i1	DNA-directed RNA polymerase, mitochondrial [Zootermopsis nevadensis]		RecName: Full=DNA-directed RNA polymerase, mitochondrial; Short=MtRPOL; Flags: Precursor [Homo sapiens]	_	K10908	POLRMT, RPO41	_	m.55295|c79485_g1_i1:2-4120(+);m.55296|c79485_g1_i1:3971-4291(-)	5prime_partial;complete	PF00940.14|RNA_pol|DNA-dependent RNA polymerase|m.55295:1009-1367;PF14700.1|RPOL_N|DNA-directed RNA polymerase N-terminal|m.55295:585-883;PF13041.1|PPR_2|PPR repeat family|m.55295:425-470
9	202.54	118.48	146.21	118.lm_ll_20448	C103733149	c49209_g1_i1	_		_	_	_	_	_	m.65896|c49209_g1_i1:98-403(-)	complete	_
9	202.54	118.48	146.21	118.lm_ll_21516		TR58164|c1_g1_i1
9	202.54	118.48	146.21	118.lm_ll_22573	C102627448	TR54242|c0_g1_i1
9	204.58	118.48	146.72	11.lm_ll_20789	C102963969	TR39633|c0_g1_i1
9	204.58	118.48	146.72	118.lm_ll_21981		c10677_g1_i1	_		_	_	_	_	_	_	_	_
9	204.58	118.48	146.72	118.lm_ll_7189	C102647374	c95852_g1_i1	_		_	_	_	_	_	_	_	_
10	4.08	6.25	0	10.lm_ll_13322	C103732731	TR59397|c0_g1_i1
10	2.04	2.04	0	10.lm_ll_15589	C72035497	c91573_g1_i1	_		_	_	_	_	_	_	_	_
10	2.04	2.04	0	10.lm_ll_16609	C102694002	TR41196|c1_g1_i1
10	4.08	6.25	0	10.lm_ll_19773	C102612612	TR1384|c0_g1_i1
10	2.04	6.25	0	10.lm_ll_5735	C100130634	TR37322|c0_g2_i1	gi|926649370|ref|XP_013791141.1| PREDICTED: probable chitinase 3 [Limulus polyphemus]
10	4.08	6.25	0	10.lm_ll_7623	C102886837	TR50367|c0_g1_i1	gi|925680529|gb|KOX77334.1| Transcription initiation factor TFIID subunit 1 [Melipona quadrifasciata]	PREDICTED: Chinchilla lanigera TAF1 RNA polymerase II, TATA box binding protein (TBP)-associated factor, 250kDa (Taf1), transcript variant X1, mRNA	sp|P51123|TAF1_DROME Transcription initiation factor TFIID subunit 1 OS=Drosophila melanogaster GN=Taf1 PE=1 SV=3	KOG0008, Transcription initiation factor TFIID, subunit TAF1 [Transcription].	K03125//ko03022//Basal transcription factors
10	1.02	2.04	0	11.hk_hk_6381		c49257_g1_i1	_		_	_	_	_	_	_	_	_
10	1.02	0	0	11.hk_hk_8057	C99045272	TR67416|c0_g1_i2
10	0	0	0	11.lm_ll_12689	C101010482	TR567|c0_g1_i1	gi|642916176|ref|XP_008190917.1| PREDICTED: transcription factor 25 [Tribolium castaneum]		sp|Q9BQ70|TCF25_HUMAN Transcription factor 25 OS=Homo sapiens GN=TCF25 PE=1 SV=1	KOG2422, Uncharacterized conserved protein [Function unknown].
10	0	0	0	11.lm_ll_13031	C103128523	c111964_g1_i1	_		_	_	_	_	_	_	_	_
10	0	0	0	11.lm_ll_1907	C103484929	c134895_g1_i1	_		_	_	_	_	_	_	_	_
10	1.02	0	0	11.nn_np_14444	C99235037	c95103_g1_i1	_		_	_	_	_	_	_	_	_
10	1.02	0	0	11.nn_np_16605	C103445277	TR26754|c0_g2_i2
10	2.04	2.04	0	11.nn_np_16759	C103297815	TR64423|c1_g4_i1
10	0	0	0	11.nn_np_33352	C102868877	TR45161|c0_g1_i1
10	1.02	0	0	11.nn_np_5925	C102064576	TR71528|c0_g2_i1
10	1.02	0	0	118.nn_np_20070	C103626103	c92181_g1_i1	_		_	_	_	_	_	_	_	_
10	0	0	0	118.nn_np_23230	C103673393	TR58162|c8_g1_i1	gi|321473453|gb|EFX84420.1| hypothetical protein DAPPUDRAFT_314716 [Daphnia pulex]		sp|Q28120|QPCT_BOVIN Glutaminyl-peptide cyclotransferase OS=Bos taurus GN=QPCT PE=1 SV=1	KOG3946, Glutaminyl cyclase [Posttranslational modification, protein turnover, chaperones].
10	1.02	0	0	118.nn_np_8146	C101273859	c122721_g1_i1	_		_	_	_	_	_	_	_	_
10	0	0	0	33.lm_ll_16451	C102746676	TR114896|c0_g1_i1
10	7.16	6.25	1.02	10.lm_ll_12964	C103567917	c94772_g1_i1	_		_	_	_	_	_	_	_	_
10	6.14	6.25	1.02	11.lm_ll_23472			PREDICTED: protein transport protein Sec61 subunit alpha-like
10	15.69	10.4	2.03	11.hk_hk_10812	C71097307	TR59755|c0_g1_i1	gi|646720650|gb|KDR22292.1| TBC1 domain family member 30 [Zootermopsis nevadensis]	Ixodes scapularis growth hormone-regulated TBC protein, putative, mRNA	sp|Q69ZT9|TBC30_MOUSE TBC1 domain family member 30 OS=Mus musculus GN=Tbc1d30 PE=2 SV=2	KOG2058, Ypt/Rab GTPase activating protein [Intracellular trafficking, secretion, and vesicular transport].
10	16.71	11.42	2.03	11.hk_hk_5094	C102264360	TR709|c0_g1_i1
10	22.85	15.63	2.54	10.lm_ll_2815	C103308757	TR198|c0_g1_i2
10	23.87	15.63	2.54	11.lm_ll_10412	C103726633	c86935_g1_i1	hypothetical protein LOTGIDRAFT_158523 [Lottia gigantea]		_	_	K06085	SSX2IP, ADIP	path:ko04520	m.13568|c86935_g1_i1:1472-3061(-);m.13569|c86935_g1_i1:680-1435(-)	complete;complete	PF11559.3|ADIP|Afadin- and alpha -actinin-Binding|m.13568:49-193
10	24.89	16.65	2.54	11.lm_ll_20475	C103075227	c58217_g1_i1	_		_	_	_	_	_	_	_	_
10	25.91	16.65	3.56	10.lm_ll_22113	C102104127	TR3884|c0_g2_i1	gi|936601288|ref|XP_014214319.1| PREDICTED: kinesin-like protein KIF14 isoform X1 [Copidosoma floridanum]	PREDICTED: Alligator sinensis kinesin family member 14 (KIF14), mRNA	sp|Q15058|KIF14_HUMAN Kinesin-like protein KIF14 OS=Homo sapiens GN=KIF14 PE=1 SV=1	KOG0245, Kinesin-like protein [Cytoskeleton].
10	25.91	18.72	3.56	11.lm_ll_23354	C99772775	TR74431|c0_g1_i1
10	25.91	20.76	3.56	11.nn_np_10467	C103540523	c18581_g1_i1	hypothetical protein DAPPUDRAFT_326098 [Daphnia pulex]		RecName: Full=Beta-galactosidase; Short=Lactase; Flags: Precursor	_	_	_	_	m.59748|c18581_g1_i1:1-558(+)	internal	PF01301.14|Glyco_hydro_35|Glycosyl hydrolases family 35|m.59748:4-168
10	25.91	18.72	3.56	11.nn_np_23435	C102769610	TR39773|c0_g1_i1
10	25.91	21.78	3.56	11.nn_np_29617	C103104167	TR114295|c0_g1_i1
10	25.91	20.76	3.56	11.nn_np_31721	C100572365	TR100007|c0_g1_i1
10	26.93	24.86	4.57	11.nn_np_22762	C103738827	TR39820|c0_g1_i2	gi|646698089|gb|KDR09436.1| Calcium-independent phospholipase A2-gamma [Zootermopsis nevadensis]		sp|Q5XTS1|PLPL8_RABIT Calcium-independent phospholipase A2-gamma OS=Oryctolagus cuniculus GN=PNPLA8 PE=1 SV=1	KOG4231, Intracellular membrane-bound Ca2+-independent phospholipase A2 [Lipid transport and metabolism].
10	27.95	25.88	5.59	10.lm_ll_9628	C103569909	TR25326|c0_g1_i7	gi|943960130|ref|XP_014362654.1| PREDICTED: apoptotic chromatin condensation inducer in the nucleus-like [Papilio machaon]		sp|Q9UKV3|ACINU_HUMAN Apoptotic chromatin condensation inducer in the nucleus OS=Homo sapiens GN=ACIN1 PE=1 SV=2	KOG2416, Acinus (induces apoptotic chromatin condensation) [Chromatin structure and dynamics].	K12875//ko03013//RNA transport||K12875//ko03015//mRNA surveillance pathway||K12875//ko03040//Spliceosome
10	27.95	25.88	5.59	11.lm_ll_15161	C102822238	c65722_g1_i1	_		_	_	_	_	_	_	_	_
10	26.93	25.88	5.59	11.lm_ll_25479	C99061106	TR85947|c0_g1_i1
10	26.93	25.88	5.59	11.nn_np_33757	C103372895	TR22021|c0_g1_i1
10	27.95	25.88	6.1	10.lm_ll_18951	C102888907	c158579_g1_i1	_		_	_	_	_	_	_	_	_
10	29.99	26.9	6.1	11.hk_hk_4664		c133500_g1_i1	_		_	_	_	_	_	_	_	_
10	31.02	28.96	6.1	11.lm_ll_7657	C102281134	TR77187|c0_g1_i1
10	38.5	39.41	7.12	11.nn_np_20910	C99599854	c48185_g2_i1	_		_	_	_	_	_	_	_	_
10	40.54	39.41	7.62	10.lm_ll_16226	C103750087	c117960_g1_i1	_		_	_	_	_	_	_	_	_
10	39.52	39.41	7.62	11.lm_ll_17660	C103681477	c126808_g1_i1	_		_	_	_	_	_	_	_	_
10	39.52	39.41	7.62	11.nn_np_29298	C103713969	c56593_g1_i1	zinc finger AN1-type domain 2B [Scylla paramamosain]		RecName: Full=Formin-like protein 20; Short=AtFH20 [Arabidopsis thaliana]	KOG0155	K12824	TCERG1, CA150	path:ko03040	m.45591|c56593_g1_i1:1084-1785(+);m.45589|c56593_g1_i1:69-1448(+);m.45590|c56593_g1_i1:3-1319(-)	complete;complete;3prime_partial	PF00397.21|WW|WW domain|m.45589:246-273;PF02809.15|UIM|Ubiquitin interaction motif|m.45591:163-177;PF02809.15|UIM|Ubiquitin interaction motif|m.45591:197-214
10	39.52	39.41	7.62	11.nn_np_33328	C101370177	TR95032|c0_g1_i1
10	40.54	39.41	9.15	10.lm_ll_16149	C72702288	TR125830|c0_g1_i1
10	42.58	39.41	9.15	11.lm_ll_10344	C100544429	c45636_g1_i1	_		_	_	_	_	_	_	_	_
10	46.66	40.43	10.17	10.nn_np_26541	C103029159	TR869|c0_g2_i2	gi|270016586|gb|EFA13032.1| hypothetical protein TcasGA2_TC010562 [Tribolium castaneum]			KOG4282, Transcription factor GT-2 and related proteins, contains trihelix DNA-binding/SANT domain [Transcription].
10	46.66	40.43	10.17	11.nn_np_23963			PREDICTED: LOW QUALITY PROTEIN: propionyl-CoA carboxylase alpha chain, mitochondrial-like
10	47.68	42.47	10.68	11.hk_hk_2680	C102449652	TR44657|c0_g1_i1	gi|597765196|ref|XP_007246503.1| PREDICTED: protocadherin Fat 2-like isoform X2 [Astyanax mexicanus]			KOG4289, Cadherin EGF LAG seven-pass G-type receptor [Signal transduction mechanisms].
10	47.68	46.58	10.68	11.hk_hk_4805		TR123311|c0_g1_i1
10	47.68	47.6	10.68	11.nn_np_25023	C103122065	TR78907|c0_g1_i1	gi|291190482|ref|NP_001167121.1| RNA methyltransferase NOL1 [Salmo salar] gi|223648240|gb|ACN10878.1| RNA methyltransferase NOL1 [Salmo salar]		sp|Q922K7|NOP2_MOUSE Putative ribosomal RNA methyltransferase NOP2 OS=Mus musculus GN=Nop2 PE=1 SV=1	KOG1122, tRNA and rRNA cytosine-C5-methylase (nucleolar protein NOL1/NOP2) [RNA processing and modification].
10	47.68	46.58	10.68	11.nn_np_29205	C102366804	c54046_g1_i1	_		_	_	_	_	_	_	_	_
10	47.68	52.76	11.69	103.nn_np_26704	C102954875	c140936_g1_i1	_		_	_	_	_	_	_	_	_
10	47.68	53.78	12.2	103.nn_np_26360	C103160775	TR60485|c0_g1_i2	gi|847151094|ref|XP_012823016.1| PREDICTED: DNA repair protein XRCC1 [Xenopus (Silurana) tropicalis]		sp|Q60596|XRCC1_MOUSE DNA repair protein XRCC1 OS=Mus musculus GN=Xrcc1 PE=1 SV=2	KOG3226, DNA repair protein [Replication, recombination and repair].
10	47.68	53.78	12.2	103.nn_np_31538	C103686803	c85223_g1_i1	PREDICTED: LOW QUALITY PROTEIN: DNA repair protein XRCC1-like [Oryzias latipes]		RecName: Full=DNA repair protein XRCC1; AltName: Full=X-ray repair cross-complementing protein 1 [Homo sapiens]	_	K10803	XRCC1	path:ko03410	m.21186|c85223_g1_i1:92-1912(-)	complete	PF01834.11|XRCC1_N|XRCC1 N terminal domain|m.21186:1-146;PF12738.2|PTCB-BRCT|twin BRCT domain|m.21186:335-396;PF00533.21|BRCT|BRCA1 C Terminus (BRCT) domain|m.21186:329-400
10	47.68	52.76	12.2	103.nn_np_32933	C103605401	c108256_g1_i1	_		_	_	_	_	_	_	_	_
10	47.68	56.84	13.21	10.nn_np_13521	C103283201	TR18971|c0_g1_i1
10	47.68	56.84	13.21	10.nn_np_17068	C103338511	TR79455|c0_g1_i1	gi|646701082|gb|KDR10966.1| Peritrophin-48 [Zootermopsis nevadensis]
10	47.68	56.84	13.21	10.nn_np_24182		c160198_g1_i1	_		_	_	_	_	_	_	_	_
10	47.68	55.82	13.21	10.nn_np_25928	C101459302	c14858_g1_i1	_		_	_	_	_	_	_	_	_
10	47.68	56.84	13.21	10.nn_np_27335	C102114303	TR12919|c0_g1_i1
10	47.68	56.84	13.21	10.nn_np_30346	C102830978	TR40957|c0_g2_i1
10	47.68	58.91	13.21	11.hk_hk_1084		c77397_g1_i1	_		_	_	_	_	_	_	_	_
10	47.68	58.91	13.21	11.hk_hk_11573	C103745467	TR42907|c0_g1_i1				KOG4177, Ankyrin [Cell wall/membrane/envelope biogenesis].
10	47.68	58.91	13.21	11.hk_hk_6494	C103640035	c25576_g1_i1	_		_	_	_	_	_	_	_	_
10	49.74	61.99	14.23	11.lm_ll_8877	C103745777	TR46522|c0_g2_i1
10	49.74	61.99	14.74	11.lm_ll_23542	C103555937	c75614_g2_i1	PREDICTED: 4-coumarate--CoA ligase 1-like isoform X1 [Saccoglossus kowalevskii]		RecName: Full=4-coumarate--CoA ligase-like 5; AltName: Full=4-coumarate--CoA ligase isoform 9; Short=At4CL9; AltName: Full=Peroxisomal OPC-8:0-CoA ligase 1 [Arabi	_	_	_	_	m.58281|c75614_g2_i1:345-1949(-)	complete	PF00501.23|AMP-binding|AMP-binding enzyme|m.58281:39-436;PF13193.1|AMP-binding_C|AMP-binding enzyme C-terminal domain|m.58281:445-521
10	49.74	61.99	14.74	11.lm_ll_4312	C99900030	TR13356|c0_g1_i1
10	50.76	61.99	15.24	10.lm_ll_17820	C102461134	c148085_g1_i1	_		_	_	_	_	_	_	_	_
10	51.78	61.99	16.77	11.lm_ll_11984	C102113031	c131094_g1_i1	_		_	_	_	_	_	_	_	_
10	51.78	61.99	16.77	118.lm_ll_17961	C103391171	TR8951|c0_g1_i1
10	51.78	61.99	17.79	11.lm_ll_12726	C102887003	TR25629|c0_g1_i1
10	51.78	61.99	17.79	11.lm_ll_6480	C102441212	TR81824|c0_g1_i1		Portunus trituberculatus clone PTR17 microsatellite sequence
10	51.78	61.99	18.81	11.lm_ll_18369	C103397997	c85370_g1_i1	hypothetical protein DAPPUDRAFT_304752 [Daphnia pulex]		RecName: Full=Maternal embryonic leucine zipper kinase; Short=MELK; AltName: Full=Protein kinase Eg3; Short=pEg3 kinase	KOG0583	K08799	MELK	_	m.22166|c85370_g1_i1:3042-3944(+);m.22165|c85370_g1_i1:662-2683(-)	complete;complete	PF00069.20|Pkinase|Protein kinase domain|m.22165:15-267;PF07714.12|Pkinase_Tyr|Protein tyrosine kinase|m.22165:17-262;PF02149.14|KA1|Kinase associated domain 1|m.22165:605-646;PF06293.9|Kdo|Lipopolysaccharide kinase (Kdo/WaaP) family|m.22165:87-160;PF03009.12|GDPD|Glycerophosphoryl diester phosphodiesterase family|m.22166:18-279
10	51.78	61.99	18.81	11.lm_ll_25163	C101344905	TR32772|c0_g1_i1
10	51.78	61.99	19.32	10.lm_ll_22590	C103744547	TR87307|c0_g1_i1
10	51.78	61.99	19.82	10.lm_ll_13176	C103532207	TR27899|c0_g1_i1
10	51.78	61.99	19.82	10.lm_ll_22904	C74897069	TR59797|c0_g1_i6
10	51.78	61.99	19.82	10.lm_ll_23343		TR34511|c0_g1_i1
10	51.78	61.99	19.82	10.lm_ll_3009	C100444152	TR33511|c0_g1_i1
10	51.78	61.99	19.82	10.lm_ll_9081		TR52261|c0_g1_i10	gi|642911114|ref|XP_008200584.1| PREDICTED: tyrosine-protein phosphatase 99A [Tribolium castaneum]	PREDICTED: Colobus angolensis palliatus protein tyrosine phosphatase, receptor type, G (PTPRG), transcript variant X1, mRNA	sp|P35832|PTP99_DROME Tyrosine-protein phosphatase 99A OS=Drosophila melanogaster GN=Ptp99A PE=2 SV=2	KOG4228, Protein tyrosine phosphatase [Signal transduction mechanisms].
10	51.78	61.99	19.82	11.lm_ll_10068	C96359539	TR12184|c0_g2_i6
10	51.78	61.99	23.43	10.lm_ll_11996		TR81938|c0_g1_i1	gi|646700583|gb|KDR10693.1| Propionyl-CoA carboxylase alpha chain, mitochondrial [Zootermopsis nevadensis]	PREDICTED: Microtus ochrogaster propionyl CoA carboxylase, alpha polypeptide (Pcca), mRNA	sp|Q91ZA3|PCCA_MOUSE Propionyl-CoA carboxylase alpha chain, mitochondrial OS=Mus musculus GN=Pcca PE=1 SV=2	KOG0238, 3-Methylcrotonyl-CoA carboxylase, biotin-containing subunit/Propionyl-CoA carboxylase, alpha chain/Acetyl-CoA carboxylase, biotin carboxylase subunit [Lipid transport and metabolism, Amino acid transport and metabolism].
10	51.78	61.99	23.43	10.lm_ll_12688		TR118461|c0_g1_i1
10	57.02	63.01	23.43	10.lm_ll_16112	C103666373	TR123593|c0_g1_i1	gi|646706668|gb|KDR13775.1| Adenylate kinase isoenzyme 6 [Zootermopsis nevadensis]		sp|A5PJA1|KAD6_BOVIN Adenylate kinase isoenzyme 6 OS=Bos taurus GN=AK6 PE=2 SV=1	KOG3347, Predicted nucleotide kinase/nuclear protein involved oxidative stress response [Nucleotide transport and metabolism].
10	57.02	63.01	23.43	10.lm_ll_16352	C103054749	TR72643|c0_g1_i1
10	51.78	61.99	23.43	10.lm_ll_17433	C103422969	c151663_g1_i1	_		_	_	_	_	_	_	_	_
10	57.02	63.01	23.43	10.lm_ll_18894	C103666419	c40629_g1_i1	Adenylate cyclase type 3, partial [Zootermopsis nevadensis]		RecName: Full=Adenylate cyclase type 8; AltName: Full=ATP pyrophosphate-lyase 8; AltName: Full=Adenylate cyclase type VIII; AltName: Full=Adenylyl cyclase 8; AltN	KOG3619	K08043	ADCY3	path:ko00230;path:ko04015;path:ko04020;path:ko04022;path:ko04024;path:ko04062;path:ko04114;path:ko04261;path:ko04270;path:ko04540;path:ko04611;path:ko04713;path:ko04723;path:ko04724;path:ko04725;path:ko04727;path:ko04740;path:ko04750;path:ko04911;path:ko04912;path:ko04913;path:ko04914;path:ko04915;path:ko04916;path:ko04918;path:ko04921;path:ko04962;path:ko04970;path:ko04971;path:ko04972;path:ko04…	m.54178|c40629_g1_i1:171-896(-)	5prime_partial	PF00211.15|Guanylate_cyc|Adenylate and Guanylate cyclase catalytic domain|m.54178:18-216
10	57.02	63.01	23.43	10.lm_ll_19145	C103626687	c107681_g1_i1	_		_	_	_	_	_	_	_	_
10	51.78	61.99	23.43	10.lm_ll_19665	C103642469	TR48746|c0_g2_i3
10	51.78	61.99	23.43	10.lm_ll_23131		c84602_g2_i1	NMDA receptor-regulated protein 2 [Zootermopsis nevadensis]		_	_	_	_	_	m.49348|c84602_g2_i1:141-2630(+)	complete	PF10505.4|NARG2_C|NMDA receptor-regulated gene protein 2 C-terminus|m.49348:579-795
10	51.78	61.99	23.43	10.lm_ll_3701	C100592533	TR67633|c0_g1_i1
10	51.78	61.99	23.43	10.lm_ll_4633	C103429703	TR59358|c0_g1_i1	gi|935661994|ref|WP_054493961.1| AMP-dependent synthetase [Ardenticatena maritima] gi|913353104|dbj|GAP64242.1| hypothetical protein ARMA_2665 [Ardenticatena maritima] gi|934115998|gb|KPL88640.1| AMP-dependent synthetase [Ardenticatena maritima]	Theobroma cacao AMP-dependent synthetase and ligase family protein isoform 1 (TCM_042143) mRNA, complete cds	sp|Q9M0X9|4CLL7_ARATH 4-coumarate--CoA ligase-like 7 OS=Arabidopsis thaliana GN=4CLL7 PE=1 SV=1	KOG1176, Acyl-CoA synthetase [Lipid transport and metabolism].
10	59.08	71.19	23.43	10.lm_ll_6391	C103368665	TR78825|c0_g1_i2
10	51.78	61.99	23.43	10.lm_ll_9240	C101219135	TR32188|c0_g1_i2
10	59.08	64.03	23.43	103.nn_np_28816	C98598758	TR71264|c0_g1_i1
10	59.08	68.13	23.43	11.lm_ll_10626	C103403439	TR44019|c0_g1_i1	gi|298204341|gb|ADI61819.1| endonuclease-reverse transcriptase [Bombyx mori]		sp|Q10126|YSM6_CAEEL Putative uncharacterized transposon-derived protein F52C9.6 OS=Caenorhabditis elegans GN=F52C9.6 PE=5 SV=1
10	59.08	70.17	23.43	11.lm_ll_12686		TR50138|c0_g1_i1
10	57.02	63.01	23.43	11.lm_ll_18661	C103624575	TR77109|c0_g1_i1
10	57.02	63.01	23.43	11.lm_ll_22229	C103520361	c84783_g1_i1	ATPase family AAA domain-containing protein 2B, partial [Ophiophagus hannah]		RecName: Full=ATPase family AAA domain-containing protein 2B [Homo sapiens]	KOG0955;KOG0732	_	_	_	m.48838|c84783_g1_i1:2-3721(+)	5prime_partial	PF00004.24|AAA|ATPase family associated with various cellular activities (AAA)|m.48838:344-478;PF00439.20|Bromodomain|Bromodomain|m.48838:823-898;PF07724.9|AAA_2|AAA domain (Cdc48 subfamily)|m.48838:344-442
10	57.02	63.01	23.43	11.nn_np_25713	C101651608	TR4545|c0_g1_i4
10	52.8	61.99	23.43	11.nn_np_26998	C103199459	c62932_g1_i1	_		_	_	_	_	_	_	_	_
10	59.08	68.13	23.43	11.nn_np_29636	C75361840	TR80295|c0_g1_i1
10	59.08	65.05	23.43	11.nn_np_32263	C103108285	TR63958|c0_g6_i1
10	59.08	65.05	23.43	11.nn_np_33527	C103576427	c81547_g5_i1	hypothetical protein DAPPUDRAFT_301720 [Daphnia pulex]		RecName: Full=Methylenetetrahydrofolate reductase [Mus musculus]	KOG0564	K00297	metF, MTHFR	path:ko00670;path:ko00720;path:ko01100;path:ko01120;path:ko01200	m.17974|c81547_g5_i1:846-2903(-)	complete	PF02219.12|MTHFR|Methylenetetrahydrofolate reductase|m.17974:70-361
10	57.02	63.01	23.43	118.lm_ll_9250		TR53720|c0_g3_i1	gi|148719704|gb|ABR08299.1| reverse transcriptase [Scolitantides orion] gi|326578851|gb|ADZ95962.1| reverse transcriptase, partial [Scolitantides orion]
10	59.08	71.19	24.44	10.lm_ll_4610			PREDICTED: uncharacterized protein LOC105445976
10	60.1	72.21	24.44	11.hk_hk_1058	C103299005	TR83681|c3_g1_i2
10	61.12	72.21	24.44	11.hk_hk_3728	C103194793	c127286_g1_i1	_		_	_	_	_	_	_	_	_
10	60.1	71.19	24.44	11.nn_np_28858	C103215473	TR25024|c0_g1_i1
10	62.14	74.26	24.95	10.lm_ll_14363	C103745485	c85006_g1_i1	Catenin alpha [Zootermopsis nevadensis]		RecName: Full=Catenin alpha [Drosophila melanogaster]	KOG3681	K05691	CTNNA	path:ko04390;path:ko04520;path:ko04530;path:ko04670;path:ko05100;path:ko05200;path:ko05213;path:ko05412	m.21879|c85006_g1_i1:354-3113(+)	complete	PF01044.14|Vinculin|Vinculin family|m.21879:28-337;PF01044.14|Vinculin|Vinculin family|m.21879:340-879
10	62.14	74.26	24.95	10.lm_ll_8725	C103718365	c92742_g1_i1	_		_	_	_	_	_	_	_	_
10	62.14	74.26	24.95	11.lm_ll_2484	C101415431	TR37|c0_g1_i5
10	63.16	74.26	26.99	10.lm_ll_20162		TR514|c0_g1_i1
10	63.16	74.26	27.5	118.lm_ll_12653	C103641981	TR64257|c0_g1_i1
10	64.18	74.26	28	11.lm_ll_1426	C101548774	c159769_g1_i1	_		_	_	_	_	_	_	_	_
10	64.18	74.26	30.57	11.lm_ll_12305	C103496515	c115394_g1_i1	_		_	_	_	_	_	_	_	_
10	65.2	75.28	31.59	10.lm_ll_18526	C103128119	TR4736|c1_g1_i1
10	65.2	75.28	31.59	11.lm_ll_2489	C103321179	TR98720|c0_g1_i1
10	67.24	75.28	35.66	11.lm_ll_9166	C102391930	c42181_g2_i1	_		_	_	_	_	_	_	_	_
10	68.26	75.28	36.17	10.lm_ll_1599		c85065_g1_i1	PREDICTED: beta-chimaerin isoform X1 [Tupaia chinensis]		RecName: Full=N-chimaerin; AltName: Full=A-chimaerin; AltName: Full=Alpha-chimerin; AltName: Full=N-chimerin; Short=NC; AltName: Full=Rho GTPase-activating protein	_	_	_	_	m.21968|c85065_g1_i1:212-1609(+)	complete	PF00620.22|RhoGAP|RhoGAP domain|m.21968:276-423;PF00017.19|SH2|SH2 domain|m.21968:41-109;PF00130.17|C1_1|Phorbol esters/diacylglycerol binding domain (C1 domain)|m.21968:196-246
10	69.28	75.28	37.7	11.lm_ll_18123	C103658603	c82244_g1_i1	Neuroligin-3 precursor, putative [Pediculus humanus corporis]		RecName: Full=Neuroligin-4, X-linked; Short=Neuroligin X; AltName: Full=HNLX; Flags: Precursor [Homo sapiens]	_	K07378	NLGN	path:ko04514	m.41897|c82244_g1_i1:297-2852(+)	complete	PF00135.23|COesterase|Carboxylesterase family|m.41897:13-588
10	73.39	76.3	44.96	11.lm_ll_26388	C70039403	TR27259|c0_g1_i1
10	73.39	76.3	45.98	11.lm_ll_12782	C103057875	TR5448|c0_g1_i1
10	73.39	76.3	45.98	11.lm_ll_23128		TR37618|c0_g1_i1	gi|321474125|gb|EFX85091.1| hypothetical protein DAPPUDRAFT_222754 [Daphnia pulex]			KOG4029, Transcription factor HAND2/Transcription factor TAL1/TAL2/LYL1 [Transcription].
10	73.39	76.3	45.98	11.lm_ll_2956	C103745161	TR81135|c0_g1_i1
10	73.39	76.3	46.49	11.lm_ll_11731	C103742931	TR58073|c0_g1_i1
10	74.41	76.3	47	10.lm_ll_3858	C101538260	c79031_g1_i1	_		_	_	_	_	_	_	_	_
10	75.43	76.3	48.02	11.hk_hk_5059	C103729437	c131767_g1_i1	Synaptic vesicle glycoprotein 2B [Zootermopsis nevadensis]		_	_	K06258	SV2	path:ko04512	m.63294|c131767_g1_i1:3-428(+)	internal	PF13599.1|Pentapeptide_4|Pentapeptide repeats (9 copies)|m.63294:3-71
10	76.45	76.3	49.04	11.lm_ll_11976	C103279381	TR101455|c0_g1_i1
10	77.47	77.32	50.05	10.lm_ll_19753	C103188029	TR72908|c0_g1_i2
10	77.47	77.32	50.05	10.lm_ll_6408	C100913078	c21887_g1_i1	_		_	_	_	_	_	_	_	_
10	77.47	77.32	50.05	11.hk_hk_12073	C102405250	TR44284|c0_g1_i1
10	77.47	77.32	50.56	10.lm_ll_18066	C103657425	TR125148|c0_g1_i1
10	77.47	77.32	51.58	10.lm_ll_15594	C100714734	TR106943|c0_g1_i1
10	79.53	77.32	53.1	10.lm_ll_18285	C71351791	c44198_g1_i1	_		_	_	_	_	_	_	_	_
10	80.55	77.32	53.1	10.lm_ll_6818	C102454862	c84368_g2_i1	_		_	_	_	_	_	_	_	_
10	80.55	77.32	53.61	10.nn_np_21846	C103610865	TR87193|c0_g1_i1
10	81.57	78.34	54.12	10.lm_ll_24439	C72854560	TR59228|c0_g1_i1		Scylla paramamosain gamma-interferon induced thiol reductase GILT1 gene, complete cds
10	81.57	78.34	54.62	11.nn_np_23016		c60583_g1_i1	_		_	_	_	_	_	_	_	_
10	81.57	78.34	55.13	11.nn_np_14516	C102787116	TR12768|c2_g2_i1
10	81.57	78.34	55.13	118.nn_np_32063	C103689279	c83452_g1_i1	T-complex protein 1 subunit alpha, putative [Pediculus humanus corporis]		RecName: Full=T-complex protein 1 subunit alpha; Short=TCP-1-alpha; AltName: Full=CCT-alpha [Drosophila melanogaster]	KOG0360	K09493	CCT1, TCP1	_	m.71859|c83452_g1_i1:80-1747(+)	complete	PF00118.19|Cpn60_TCP1|TCP-1/cpn60 chaperonin family|m.71859:30-535
10	81.57	78.34	57.68	11.lm_ll_10514		TR84335|c44_g18_i1	gi|2331059|gb|AAC60281.1| unknown [Gallus gallus]	Scylla serrata clone SSF38 microsatellite sequence	sp|Q95SX7|RTBS_DROME Probable RNA-directed DNA polymerase from transposon BS OS=Drosophila melanogaster GN=RTase PE=2 SV=1
10	81.57	78.34	57.68	11.nn_np_12021			PREDICTED: uncharacterized protein LOC106712191
10	81.57	78.34	57.68	11.nn_np_16528	C102235360	c61559_g1_i1	PREDICTED: piggyBac transposable element-derived protein 4-like [Hydra vulgaris]		_	_	_	_	_	_	_	_
10	81.57	79.36	67.99	11.lm_ll_19181	C73609900	TR91105|c0_g2_i1	gi|817544816|gb|KKO73718.1| endonuclease-reverse transcriptase, partial [Nosema ceranae]
10	81.57	79.36	68.5	118.lm_ll_13888	C102239340	TR80284|c1_g3_i1
10	81.57	79.36	70.03	10.lm_ll_10951		c4400_g1_i1	_		_	_	_	_	_	_	_	_
10	81.57	79.36	70.03	10.lm_ll_16788		TR94482|c0_g1_i1		Scylla paramamosain gamma-interferon induced thiol reductase GILT1 gene, complete cds
10	81.57	79.36	70.03	102.nn_np_33923		TR80023|c0_g1_i1
10	81.57	80.38	70.54	10.nn_np_18381		TR65672|c0_g6_i1	gi|915236323|ref|XP_013292230.1| transporter, major facilitator family protein [Necator americanus] gi|568268522|gb|ETN70003.1| transporter, major facilitator family protein [Necator americanus]		sp|Q9U539|OCT1_CAEEL Organic cation transporter 1 OS=Caenorhabditis elegans GN=oct-1 PE=1 SV=3	KOG0255, Synaptic vesicle transporter SVOP and related transporters (major facilitator superfamily) [General function prediction only].
10	81.57	80.38	70.54	10.nn_np_22853			PREDICTED: general transcription factor II-I repeat domain-containing protein 2B-like
10	81.57	79.36	70.54	10.nn_np_26829		c22448_g1_i1	_		_	_	_	_	_	_	_	_
10	81.57	79.36	70.54	11.nn_np_21058	C102509210	c78308_g1_i1	_		_	_	_	_	_	_	_	_
10	81.57	80.38	71.55	10.nn_np_25435	C102243032	c160177_g1_i1	_		_	_	_	_	_	_	_	_
10	81.57	80.38	72.06	10.nn_np_29807	C103742517	c26662_g1_i1	_		_	_	_	_	_	_	_	_
10	81.57	80.38	72.06	11.nn_np_6582	C100292057	c121729_g1_i1	_		_	_	_	_	_	_	_	_
10	82.59	81.4	72.57	10.lm_ll_24559		c55959_g1_i1	cytochrome c oxidase subunit I (mitochondrion) [Thalamita crenata]		RecName: Full=Cytochrome c oxidase subunit 1; AltName: Full=Cytochrome c oxidase polypeptide I (mitochondrion) [Drosophila yakuba]	_	K02256	COX1	path:ko00190;path:ko01100;path:ko04260;path:ko04932;path:ko05010;path:ko05012;path:ko05016	_	_	_
10	83.61	81.4	73.07	11.hk_hk_4159	C103347171	TR81306|c0_g1_i2	gi|333690756|gb|AEF79806.1| HR4 nuclear receptor, partial [Blattella germanica]	PREDICTED: Esox lucius nuclear receptor subfamily 6 group A member 1-A-like (LOC105021765), mRNA	sp|Q9W539|HR4_DROME Hormone receptor 4 OS=Drosophila melanogaster GN=Hr4 PE=1 SV=4	KOG4218, Nuclear hormone receptor betaFTZ-F1 [Transcription].
11	0	0	0	11.lm_ll_14690	C101701412	TR37379|c0_g1_i1
11	0	0	0	11.nn_np_15839	C69596394	TR111401|c0_g1_i1
11	0	0	0	118.lm_ll_11919		TR21671|c0_g3_i1	gi|769841373|ref|XP_011631876.1| PREDICTED: U11/U12 small nuclear ribonucleoprotein 48 kDa protein-like [Pogonomyrmex barbatus]
11	0	0	0	118.lm_ll_21251		TR115384|c0_g1_i1
11	0	0	1.02	11.lm_ll_19487	C103736601	c104708_g1_i1	_		_	_	_	_	_	_	_	_
11	0	0	1.02	118.lm_ll_18931	C102832218	TR43673|c0_g1_i1
11	0	0	1.02	118.lm_ll_21798	C103727557	TR33481|c0_g1_i1
11	0	0	2.55	11.lm_ll_8722		c142461_g1_i1	_		_	_	_	_	_	_	_	_
11	0	0	2.55	11.nn_np_10175	C101778544	TR118690|c0_g1_i1
11	0	1.02	3.57	11.nn_np_31628		TR24822|c0_g3_i9	gi|546687713|gb|ERL96276.1| hypothetical protein D910_01696 [Dendroctonus ponderosae]	Ixodes scapularis protein tyrosine phosphatase, putative, mRNA	sp|Q90687|PTN11_CHICK Tyrosine-protein phosphatase non-receptor type 11 OS=Gallus gallus GN=PTPN11 PE=2 SV=1	KOG0790, Protein tyrosine phosphatase Corkscrew and related SH2 domain enzymes [Signal transduction mechanisms].
11	0	3.06	5.11	10.nn_np_9701	C102233080	c104703_g1_i1	PREDICTED: angiotensin-converting enzyme [Ficedula albicollis]		RecName: Full=Angiotensin-converting enzyme; Short=ACE; AltName: Full=Dipeptidyl carboxypeptidase I; AltName: Full=Kininase II, partial [Gallus gallus]	_	K01283	E3.4.15.1, ACE	path:ko04614;path:ko05142;path:ko05410	_	_	_
11	2.04	5.1	5.11	11.lm_ll_10528	C102239880	c15627_g1_i1	_		_	_	_	_	_	_	_	_
11	2.04	5.1	5.11	11.lm_ll_19919	C103272429	TR115680|c0_g1_i1		Scylla paramamosain voucher MSLKHC-Scpar enolase gene, partial cds	sp|P56252|ENO_HOMGA Enolase OS=Homarus gammarus PE=1 SV=1
11	1.02	4.08	5.11	11.lm_ll_22958	C103324815	TR21685|c0_g1_i3
11	2.04	5.1	5.11	11.lm_ll_23094	C102870133	c46402_g1_i1	_		_	_	_	_	_	_	_	_
11	2.04	5.1	5.62	11.nn_np_19850	C103208659	c93057_g1_i1	_		_	_	_	_	_	_	_	_
11	6.17	13.6	6.12	105.lm_ll_11928	C103743119	TR87070|c0_g1_i1
11	6.17	13.6	6.12	105.lm_ll_14771	C103715147	TR10179|c0_g3_i1
11	4.1	7.14	6.12	11.nn_np_7136	C103021539	c38784_g1_i1	_		_	_	_	_	_	_	_	_
11	4.1	7.14	6.12	118.nn_np_26573	C101387775	c139279_g1_i1	_		_	_	_	_	_	_	_	_
11	6.17	13.6	7.66	105.lm_ll_12742	C99223201	c156091_g1_i1	_		_	_	_	_	_	_	_	_
11	6.17	13.6	7.66	105.lm_ll_6233	C103202635	c110394_g1_i1	_		_	_	_	_	_	_	_	_
11	6.17	13.6	7.66	11.lm_ll_15305	C103133803	c42839_g1_i1	_		_	_	_	_	_	_	_	_
11	7.19	14.62	8.68	105.lm_ll_18741	C99440891	TR42220|c1_g1_i1	gi|902872478|ref|XP_013026435.1| PREDICTED: zinc finger protein 318 [Anser cygnoides domesticus]		sp|Q9V468|Y9776_DROME Zinc finger matrin-type protein CG9776 OS=Drosophila melanogaster GN=CG9776 PE=1 SV=1
11	7.19	14.62	9.7	11.lm_ll_15276	C103259983	TR23994|c0_g1_i1
11	7.19	14.62	9.7	11.nn_np_16936		TR125306|c0_g1_i1
11	8.21	16.67	21.9	11.nn_np_17375	C103517167	c81987_g1_i1	_		_	_	_	_	_	m.40871|c81987_g1_i1:3-5399(+)	internal	_
11	8.21	16.67	21.9	11.nn_np_30828			PREDICTED: LOW QUALITY PROTEIN: RNA-directed DNA polymerase from mobile element jockey-like
11	8.21	16.67	22.4	11.lm_ll_26089	C103646101	TR48710|c0_g1_i3	gi|939254371|ref|XP_014246895.1| PREDICTED: protein sprint isoform X2 [Cimex lectularius]		sp|Q8MQW8|SPRI_DROME Protein sprint OS=Drosophila melanogaster GN=spri PE=2 SV=3	KOG2320, RAS effector RIN1 (contains VPS domain) [Intracellular trafficking, secretion, and vesicular transport].
11	20.08	17.69	26.04	105.lm_ll_10060	C103053195	c97018_g1_i1	_		_	_	_	_	_	_	_	_
11	27.7	19.75	26.04	11.nn_np_16001	C102769138	TR119221|c0_g1_i1
11	27.7	20.77	26.04	11.nn_np_21781	C103728685	TR50713|c0_g1_i2
11	27.7	19.75	26.04	11.nn_np_27881	C102851319	TR86442|c0_g1_i1	gi|926630029|ref|XP_013780686.1| PREDICTED: RCC1 and BTB domain-containing protein 1-like [Limulus polyphemus]		sp|Q8NDN9|RCBT1_HUMAN RCC1 and BTB domain-containing protein 1 OS=Homo sapiens GN=RCBTB1 PE=2 SV=1	KOG1427, Uncharacterized conserved protein, contains RCC1 domain [Function unknown].
11	28.73	28.15	26.04	11.nn_np_28585	C103010893	TR115408|c0_g1_i1
11	27.7	17.69	26.04	118.nn_np_12821	C103747683	TR24845|c0_g1_i1	gi|148685894|gb|EDL17841.1| mCG145275, partial [Mus musculus]		sp|Q8BVL9|JKIP1_MOUSE Janus kinase and microtubule-interacting protein 1 OS=Mus musculus GN=Jakmip1 PE=1 SV=2	KOG0161, Myosin class II heavy chain [Cytoskeleton].
11	28.73	28.15	27.58	118.nn_np_27371			PREDICTED: RNA-directed DNA polymerase from mobile element jockey-like, partial
11	29.75	28.15	30.65	11.nn_np_31410	C70997151	TR32615|c0_g1_i1
11	28.73	28.15	30.65	11.nn_np_9680	C101883122	TR37865|c0_g2_i2
11	29.75	28.15	31.67	11.lm_ll_16333	C103710807	c88401_g1_i1	Putative ATP-dependent RNA helicase DDX46 [Acromyrmex echinatior]		RecName: Full=Probable ATP-dependent RNA helicase DDX46; AltName: Full=DEAD box protein 46; AltName: Full=Helicase of 117.4 kDa	KOG0334	K12811	DDX46, PRP5	path:ko03040	m.32737|c88401_g1_i1:1926-5051(-)	complete	PF00270.24|DEAD|DEAD/DEAH box helicase|m.32737:401-573;PF00271.26|Helicase_C|Helicase conserved C-terminal domain|m.32737:645-718
11	29.75	31.28	31.67	11.lm_ll_19165	C103493357	TR89701|c0_g1_i2
11	29.75	28.15	31.67	11.nn_np_15884	C100920556	c64163_g1_i1	_		_	_	_	_	_	_	_	_
11	33.83	33.34	34.21	11.nn_np_7891	C102424182	TR66876|c0_g1_i1
11	33.83	33.34	38.35	11.nn_np_10123	C102892625	TR51991|c0_g2_i10
11	33.83	38.51	38.86	11.nn_np_20455	C103725403	TR34421|c0_g1_i3
11	33.83	38.51	38.86	11.nn_np_27898			hypothetical protein HELRODRAFT_165041
11	33.83	38.51	38.86	11.nn_np_27934	C103738467	c84912_g2_i1	PREDICTED: protein polybromo-1 isoform X1 [Callorhinchus milii]		RecName: Full=Protein polybromo-1	_	K11757	PBRM1, PB1	_	m.23858|c84912_g2_i1:394-5547(+)	complete	PF00439.20|Bromodomain|Bromodomain|m.23858:68-139;PF00439.20|Bromodomain|Bromodomain|m.23858:230-298;PF00439.20|Bromodomain|Bromodomain|m.23858:403-472;PF00439.20|Bromodomain|Bromodomain|m.23858:533-615;PF00439.20|Bromodomain|Bromodomain|m.23858:668-743;PF01426.13|BAH|BAH domain|m.23858:937-1088;PF01426.13|BAH|BAH domain|m.23858:1168-1278;PF00505.14|HMG_box|HMG (high mobility group) box|m.23858:1…
11	33.83	38.51	39.87	11.nn_np_22914		c29878_g1_i1	PREDICTED: uncharacterized protein LOC101608570 [Jaculus jaculus]		RecName: Full=U6 snRNA-associated Sm-like protein LSm2; AltName: Full=Protein G7b; AltName: Full=Small nuclear ribonuclear protein D homolog; AltName: Full=snRNP co	KOG3448	K12621	LSM2	path:ko03018;path:ko03040	m.25943|c29878_g1_i1:966-1298(-)	5prime_partial	PF01423.17|LSM|LSM domain|m.25943:21-87
11	33.83	39.53	45.66	11.nn_np_22783			PREDICTED: uncharacterized protein LOC106013864
11	33.83	40.55	49.32	11.nn_np_9655			reverse transcriptase, partial
11	33.83	40.55	50.34	11.nn_np_30211	C102917881	c19426_g1_i1	_		_	_	_	_	_	_	_	_
11	33.83	41.57	53.42	11.nn_np_29231	C103128877	c125647_g1_i1	_		_	_	_	_	_	_	_	_
11	36.95	65.25	55.99	11.nn_np_25013	C74625545	c50950_g1_i1	_		_	_	_	_	_	_	_	_
11	36.95	74.92	57.53	118.nn_np_15022		TR67969|c0_g1_i1		Portunus trituberculatus microsatellite SC237 sequence
11	41.06	78.04	58.04	118.nn_np_30643	C103600145	c44184_g1_i1	_		_	_	_	_	_	m.14328|c44184_g1_i1:165-665(+)	complete	PF12796.2|Ank_2|Ankyrin repeats (3 copies)|m.14328:26-109;PF00023.25|Ank|Ankyrin repeat|m.14328:52-84;PF00023.25|Ank|Ankyrin repeat|m.14328:85-108;PF13637.1|Ank_4|Ankyrin repeats (many copies)|m.14328:26-72;PF13606.1|Ank_3|Ankyrin repeat|m.14328:52-73
11	42.08	80.08	59.06	11.hk_hk_12274	C102191103	TR82102|c1_g28_i1
11	41.06	78.04	59.06	118.nn_np_34446	C70705833	TR89391|c0_g1_i1
11	41.06	78.04	59.06	118.nn_np_4443	C103641827	TR101254|c0_g1_i1	gi|795012638|ref|XP_011879086.1| PREDICTED: uncharacterized protein K02A2.6-like [Vollenhovia emeryi]		sp|P10401|POLY_DROME Retrovirus-related Pol polyprotein from transposon gypsy OS=Drosophila melanogaster GN=pol PE=4 SV=1
11	42.08	80.08	61.65	11.hk_hk_6358	C103554467	c5694_g1_i1	_		_	_	_	_	_	_	_	_
11	42.08	80.08	61.65	11.lm_ll_1900	C102553990	c95468_g1_i1	_		_	_	_	_	_	_	_	_
11	44.12	81.1	62.16	105.lm_ll_13260		TR95360|c0_g1_i1
11	42.08	81.1	62.16	11.hk_hk_7333	C103603871	c49767_g1_i1	PREDICTED: U7 snRNA-associated Sm-like protein LSm11 [Tribolium castaneum]		RecName: Full=U7 snRNA-associated Sm-like protein LSm11 [Mus musculus]	_	_	_	_	m.65621|c49767_g1_i1:1-675(+)	internal	PF01423.17|LSM|LSM domain|m.65621:123-163
11	42.08	80.08	62.16	11.hk_hk_7371		TR48662|c1_g1_i1
11	42.08	81.1	62.16	11.lm_ll_15963		TR99928|c0_g1_i1		Scylla paramamosain lysozyme (LZM) gene, complete cds
11	45.14	83.14	62.66	104.lm_ll_11109	C103526061	TR22148|c0_g4_i3	gi|307188178|gb|EFN73010.1| FCH domain only protein 2 [Camponotus floridanus]		sp|Q502I9|FCHO2_DANRE FCH domain only protein 2 OS=Danio rerio GN=fcho2 PE=2 SV=1	KOG2398, Predicted proline-serine-threonine phosphatase-interacting protein (PSTPIP) [Cell cycle control, cell division, chromosome partitioning].
11	44.12	83.14	62.66	105.lm_ll_13337		c3851_g1_i1	_		_	_	_	_	_	_	_	_
11	44.12	83.14	62.66	105.lm_ll_16955	C102064228	TR34232|c0_g1_i1	gi|347466535|gb|AEO92001.1| C-type lectin 1 [Scylla paramamosain]
11	45.14	83.14	62.66	105.lm_ll_21264	C73508714	TR52399|c0_g2_i2	gi|815798918|ref|XP_012220079.1| PREDICTED: protein wntless [Linepithema humile] gi|815798920|ref|XP_012220080.1| PREDICTED: protein wntless [Linepithema humile]		sp|Q2LZ37|WLS_DROPS Protein wntless OS=Drosophila pseudoobscura pseudoobscura GN=wls PE=3 SV=2
11	44.12	83.14	62.66	105.lm_ll_7500		TR64924|c0_g1_i1
11	45.14	83.14	63.17	105.lm_ll_1397		TR15851|c3_g1_i3
11	47.18	83.14	64.19	105.lm_ll_16797	C103715463	c97379_g1_i1	_		_	_	_	_	_	_	_	_
11	47.18	84.17	64.19	118.nn_np_13758	C103631383	c75858_g1_i1	PREDICTED: prostaglandin F synthase-like [Aplysia californica]		RecName: Full=Prostaglandin F synthase; AltName: Full=Prostaglandin F2-alpha synthase [Leishmania major]	_	_	_	_	_	_	_
11	48.2	86.23	65.72	105.lm_ll_10188	C103493693	c9643_g1_i1	RAS-related protein, putative [Ixodes scapularis]		RecName: Full=Ras-related protein Rab-4B	KOG0086	K07880	RAB4B	_	m.29580|c9643_g1_i1:485-1141(+)	complete	PF00071.17|Ras|Ras family|m.29580:10-170;PF08477.8|Miro|Miro-like protein|m.29580:10-124;PF00025.16|Arf|ADP-ribosylation factor family|m.29580:9-167;PF04670.7|Gtr1_RagA|Gtr1/RagA G protein conserved region|m.29580:10-137
11	48.2	86.23	65.72	11.lm_ll_11578	C101964714	TR24730|c0_g1_i1
11	48.2	86.23	65.72	11.lm_ll_22791	C102853511	c76082_g2_i1	PREDICTED: serine/threonine-protein kinase MARK2-like isoform X5 [Nasonia vitripennis]		RecName: Full=MAP/microtubule affinity-regulating kinase 3; AltName: Full=ELKL motif kinase 2; Short=EMK-2; AltName: Full=MPK-10 [Mus musculus]	KOG0586	K08798	MARK	_	m.61305|c76082_g2_i1:794-2944(-)	complete	PF00069.20|Pkinase|Protein kinase domain|m.61305:94-345;PF07714.12|Pkinase_Tyr|Protein tyrosine kinase|m.61305:96-341;PF14531.1|Kinase-like|Kinase-like|m.61305:190-331
11	48.2	84.17	65.72	118.nn_np_22294	C103729033	TR85761|c0_g1_i3	gi|558154240|ref|XP_006121384.1| PREDICTED: tRNA-specific adenosine deaminase 1 isoform X1 [Pelodiscus sinensis]		sp|Q5ZI16|ADAT1_CHICK tRNA-specific adenosine deaminase 1 OS=Gallus gallus GN=ADAT1 PE=2 SV=1	KOG2777, tRNA-specific adenosine deaminase 1 [RNA processing and modification].
11	51.28	86.23	66.75	105.lm_ll_11448	C103748805	c134043_g1_i1	_		_	_	_	_	_	_	_	_
11	51.28	86.23	66.75	11.nn_np_32990			PREDICTED: uncharacterized protein LOC107172676, partial
11	51.28	86.23	66.75	118.nn_np_27510	C103242101	c32580_g1_i1	_		_	_	_	_	_	_	_	_
11	51.28	87.25	67.25	105.lm_ll_13655	C103742847	c150556_g1_i1	_		_	_	_	_	_	_	_	_
11	51.28	87.25	67.25	11.lm_ll_5119	C100488965	TR78949|c0_g1_i1
11	52.3	91.39	70.83	11.hk_hk_1871	C102352516	c75705_g1_i1	AGAP007932-PA [Anopheles gambiae str. PEST]		_	_	_	_	_	m.58787|c75705_g1_i1:654-1514(-)	5prime_partial	PF13895.1|Ig_2|Immunoglobulin domain|m.58787:29-116;PF07686.12|V-set|Immunoglobulin V-set domain|m.58787:26-119
11	52.3	91.39	70.83	11.hk_hk_5823	C102879115	TR10188|c0_g1_i1
11	52.3	91.39	70.83	11.lm_ll_25300	C102943465	c51537_g1_i1	_		_	_	_	_	_	_	_	_
11	51.28	87.25	70.83	118.nn_np_20226	C103494231	c129688_g1_i1	_		_	_	_	_	_	_	_	_
11	53.32	91.39	71.33	11.lm_ll_19614			hypothetical protein XENTR_v900078711mg, partial
11	53.32	91.39	71.33	11.lm_ll_23938	C103749441	c75207_g2_i1	_		_	_	_	_	_	_	_	_
11	53.32	91.39	72.86	11.hk_hk_6866			hypothetical protein XENTR_v900078711mg, partial
11	53.32	91.39	73.37	11.hk_hk_6615	scaffold299850	c163428_g1_i1	_		_	_	_	_	_	_	_	_
11	56.41	91.39	79.09	105.lm_ll_9428		c82802_g1_i1	_		_	_	_	_	_	_	_	_
11	58.45	92.41	85.27	105.lm_ll_10952			hypothetical protein AC249_AIPGENE24857
11	58.45	92.41	85.27	105.lm_ll_13040		TR27793|c0_g2_i1	gi|294947698|ref|XP_002785449.1| conserved hypothetical protein [Perkinsus marinus ATCC 50983] gi|239899360|gb|EER17245.1| conserved hypothetical protein [Perkinsus marinus ATCC 50983]	Portunus trituberculatus microsatellite SC237 sequence
11	58.45	92.41	85.27	105.lm_ll_9040		TR47724|c1_g5_i1
11	61.51	94.46	88.33	105.lm_ll_19993		c85653_g2_i1	hypothetical protein DAPPUDRAFT_99401 [Daphnia pulex]		RecName: Full=Aldose 1-epimerase; AltName: Full=Galactose mutarotase [Bos taurus]	_	K01785	galM, GALM	path:ko00010;path:ko00052;path:ko01100;path:ko01110;path:ko01120	m.24382|c85653_g2_i1:1416-2483(-);m.24381|c85653_g2_i1:2801-4219(+)	complete;complete	PF09745.4|DUF2040|Coiled-coil domain-containing protein 55 (DUF2040)|m.24381:68-187;PF01263.15|Aldose_epim|Aldose 1-epimerase|m.24382:24-350
11	62.53	94.46	88.33	105.lm_ll_7299	C103659995	c114278_g1_i1	_		_	_	_	_	_	_	_	_
11	62.53	94.46	88.33	11.lm_ll_7122	C103682495	c106395_g1_i1	_		_	_	_	_	_	_	_	_
11	61.51	94.46	88.33	118.lm_ll_823	C72970854	c86302_g1_i1	PREDICTED: uncharacterized protein LOC103310208 [Acyrthosiphon pisum]		_	_	_	_	_	_	_	_
11	62.53	94.46	89.35	105.lm_ll_12493	C101249257	TR68667|c0_g1_i1
11	65.61	94.46	91.41	11.lm_ll_12377			PREDICTED: LOW QUALITY PROTEIN: RNA-directed DNA polymerase from mobile element jockey-like
11	65.61	94.46	91.41	11.lm_ll_13491	C103347719	TR59800|c0_g1_i2	gi|910314178|ref|XP_013179486.1| PREDICTED: uncharacterized protein LOC106126388 [Papilio xuthus]
11	65.61	94.46	91.41	11.lm_ll_17578	C103413829	TR42065|c0_g1_i6
11	66.63	94.46	92.94	105.lm_ll_14154	C103616133	TR12810|c0_g1_i1
11	67.65	94.46	92.94	105.lm_ll_15324	C103607499	c75936_g1_i1	_		_	_	_	_	_	m.61592|c75936_g1_i1:985-1476(-)	complete	_
11	67.65	98.67	92.94	105.lm_ll_7097	C100011997	c98540_g1_i1	_		_	_	_	_	_	_	_	_
11	67.65	98.67	92.94	105.lm_ll_9454			PREDICTED: LOW QUALITY PROTEIN: RNA-directed DNA polymerase from mobile element jockey-like
11	66.63	94.46	92.94	11.lm_ll_16068			Ubiquitin-fold modifier
11	67.65	94.46	92.94	11.nn_np_20038		c87832_g3_i1	_		_	_	_	_	_	_	_	_
11	70.78	100.71	93.44	105.lm_ll_2277	C103019913	c88077_g4_i1	_		_	_	_	_	_	m.34510|c88077_g4_i1:3802-4506(-)	complete	_
11	67.65	100.71	93.44	11.nn_np_11903	C103186701	TR5175|c0_g1_i1	gi|443728812|gb|ELU14991.1| hypothetical protein CAPTEDRAFT_91418 [Capitella teleta]		sp|Q9CYU6|DPH7_MOUSE Diphthamide biosynthesis protein 7 OS=Mus musculus GN=Dph7 PE=2 SV=1	KOG0280, Uncharacterized conserved protein [Amino acid transport and metabolism].
11	70.78	104.92	93.95	104.lm_ll_9039			hemocyanin subunit 1
11	72.82	104.92	94.97	11.lm_ll_26065	C103621691	TR25567|c0_g1_i1		Scylla paramamosain flotillin-1 gene, complete cds
11	74.86	104.92	95.47	11.lm_ll_11439		c104067_g1_i1	_		_	_	_	_	_	_	_	_
11	74.86	104.92	95.47	11.lm_ll_13734		TR54625|c2_g5_i1
11	74.86	104.92	96.49	11.lm_ll_7366	C103498811	c157074_g1_i1	_		_	_	_	_	_	_	_	_
11	74.86	104.92	98.02	11.lm_ll_11880	C101695060	c91317_g1_i1	_		_	_	_	_	_	_	_	_
11	74.86	104.92	98.02	11.lm_ll_22201	C102707290	c6857_g1_i1	_		_	_	_	_	_	_	_	_
11	74.86	104.92	98.53	105.lm_ll_17617	C103023977	TR68994|c2_g1_i1
11	75.88	104.92	99.03	11.hk_hk_6159	C102858377	TR92900|c1_g1_i9
11	76.9	105.94	99.03	11.hk_hk_7306		TR82167|c5_g11_i1	gi|675862522|ref|XP_009016821.1| hypothetical protein HELRODRAFT_171891 [Helobdella robusta] gi|555701655|gb|ESO04888.1| hypothetical protein HELRODRAFT_171891 [Helobdella robusta]
11	75.88	104.92	99.03	11.lm_ll_13686	C103076205	TR31214|c0_g1_i1	gi|698427478|ref|XP_009814726.1| PREDICTED: LOW QUALITY PROTEIN: RNA-directed DNA polymerase from mobile element jockey-like, partial [Gavia stellata]
11	76.9	107.98	101.59	105.lm_ll_10875	C99558325	TR18475|c0_g1_i1
11	76.9	107.98	101.59	105.lm_ll_15396	C89901009	TR82160|c17_g38_i1
11	76.9	107.98	101.59	118.lm_ll_6997	C103640683	TR88634|c0_g1_i1
11	76.9	107.98	102.1	11.lm_ll_9519	C103650211	TR83608|c10_g8_i1
11	78.94	107.98	104.13	105.lm_ll_11430	C71228605	TR57159|c0_g1_i1
11	79.96	107.98	104.13	105.lm_ll_16701	C103354447	c72604_g1_i1	F-box/LRR-repeat protein 2 [Crassostrea gigas]		_	_	_	_	_	m.68839|c72604_g1_i1:461-1897(-)	complete	PF12937.2|F-box-like|F-box-like|m.68839:55-91;PF13516.1|LRR_6|Leucine Rich repeat|m.68839:193-214
11	78.94	107.98	104.13	105.lm_ll_16755	C100097734	c38489_g1_i1	_		_	_	_	_	_	_	_	_
11	80.98	107.98	105.15	11.hk_hk_11915	C102914775	TR125794|c0_g1_i1
11	80.98	107.98	105.15	11.hk_hk_7932	C103007703	TR28285|c0_g1_i2
11	82	109	105.65	104.lm_ll_17872	C71261085	c5923_g1_i1	_		_	_	_	_	_	_	_	_
11	82	110.02	105.65	11.hk_hk_12312	C103580281	c7678_g1_i1	_		_	_	_	_	_	_	_	_
11	82	107.98	105.65	11.hk_hk_4431		TR68045|c0_g1_i1
11	82	110.02	105.65	11.nn_np_15861	C73361532	c73964_g1_i1	_		_	_	_	_	_	_	_	_
11	82	107.98	105.65	11.nn_np_21943	C69794798	TR116702|c0_g1_i1
11	88.35	110.02	106.16	11.nn_np_30696	C103284967	TR60802|c0_g1_i1
11	88.35	110.02	106.67	105.lm_ll_15698	C103585377	TR9360|c0_g1_i1	gi|909580712|ref|XP_013146310.1| PREDICTED: isocitrate dehydrogenase [NADP] cytoplasmic isoform X1 [Papilio polytes]	PREDICTED: Fundulus heteroclitus isocitrate dehydrogenase 1 (NADP+), soluble (idh1), mRNA	sp|Q5R9C5|IDHC_PONAB Isocitrate dehydrogenase [NADP] cytoplasmic OS=Pongo abelii GN=IDH1 PE=2 SV=2	KOG1526, NADP-dependent isocitrate dehydrogenase [Energy production and conversion].
11	88.35	110.02	106.67	11.hk_hk_11533	C103269243	TR14816|c0_g1_i1
11	88.35	110.02	106.67	11.hk_hk_8567	C103708777	TR61945|c0_g1_i1
11	88.35	110.02	106.67	11.lm_ll_17542	C99046068	TR75142|c0_g1_i1
11	88.35	110.02	107.18	105.lm_ll_10396	C103569825	c114773_g1_i1	_		_	_	_	_	_	m.64851|c114773_g1_i1:561-2201(-);m.64852|c114773_g1_i1:832-1239(+)	complete;complete	_
11	89.37	110.02	107.68	105.lm_ll_10737	C103568579	c141281_g1_i1	_		_	_	_	_	_	_	_	_
11	89.37	110.02	107.68	105.lm_ll_1078	C103615223	TR46310|c0_g1_i1
11	89.37	110.02	107.68	105.lm_ll_17246	C102562164	TR22122|c0_g1_i1
11	89.37	110.02	107.68	105.lm_ll_18381		TR53962|c2_g1_i12
11	89.37	110.02	107.68	105.lm_ll_18511	C103236055	TR44716|c0_g1_i2	gi|585694249|ref|XP_006821786.1| PREDICTED: organic cation transporter protein-like [Saccoglossus kowalevskii]		sp|Q6NUB3|S22AF_XENLA Solute carrier family 22 member 15 OS=Xenopus laevis GN=slc22a15 PE=2 SV=2	KOG0255, Synaptic vesicle transporter SVOP and related transporters (major facilitator superfamily) [General function prediction only].
11	89.37	110.02	107.68	105.lm_ll_3978		TR33823|c0_g1_i1
11	89.37	110.02	107.68	105.lm_ll_9366	C103726841	TR29881|c0_g1_i4
11	90.39	111.05	108.19	11.nn_np_23337	C102732464	TR31714|c0_g1_i1
11	90.39	111.05	108.19	11.nn_np_29622	C103690581	c79873_g1_i1	hypothetical protein DAPPUDRAFT_314509 [Daphnia pulex]		RecName: Full=FERM, RhoGEF and pleckstrin domain-containing protein 2; AltName: Full=FERM domain including RhoGEF; Short=FIR [Mus musculus]	_	K06082	FARP2, FRG	path:ko04015;path:ko04520	m.19292|c79873_g1_i1:767-2845(+)	complete	PF00621.15|RhoGEF|RhoGEF domain|m.19292:183-368;PF00169.24|PH|PH domain|m.19292:403-496;PF00169.24|PH|PH domain|m.19292:578-671
11	90.39	113.09	108.7	104.lm_ll_16513	C102852171	TR27368|c0_g1_i1	gi|617443980|ref|XP_007566162.1| PREDICTED: poly(U)-specific endoribonuclease isoform X1 [Poecilia formosa] gi|617443983|ref|XP_007566163.1| PREDICTED: poly(U)-specific endoribonuclease isoform X1 [Poecilia formosa]		sp|Q9PTU6|ENDOU_PAROL Poly(U)-specific endoribonuclease OS=Paralichthys olivaceus GN=endou PE=2 SV=1	KOG2849, Placental protein 11 [General function prediction only].
11	90.39	113.09	108.7	105.lm_ll_19124	C102517302	TR32936|c0_g1_i2
11	90.39	113.09	108.7	105.lm_ll_2771	C103140005	c7447_g1_i1	_		_	_	_	_	_	_	_	_
11	90.39	113.09	108.7	105.lm_ll_9886			PREDICTED: LOW QUALITY PROTEIN: histone-lysine N-methyltransferase EZH2-like
11	90.39	112.07	108.7	11.nn_np_17218	C102978253	TR55217|c0_g1_i1
11	90.39	113.09	108.7	11.nn_np_28392	C79461141	TR32418|c0_g1_i1	gi|585679187|ref|XP_006819470.1| PREDICTED: protein SHQ1 homolog [Saccoglossus kowalevskii]		sp|Q05B18|SHQ1_XENTR Protein SHQ1 homolog OS=Xenopus tropicalis GN=shq1 PE=2 SV=1	KOG3247, Uncharacterized conserved protein [Function unknown].
11	91.41	113.09	108.7	11.nn_np_30108	C103297077	c32937_g1_i1	_		_	_	_	_	_	_	_	_
11	91.41	113.09	109.21	104.lm_ll_17259	C99867207	TR53687|c2_g4_i2	gi|752864372|ref|XP_011268589.1| PREDICTED: organic cation transporter protein-like [Camponotus floridanus]		sp|Q9TSY7|S22A6_RABIT Solute carrier family 22 member 6 OS=Oryctolagus cuniculus GN=SLC22A6 PE=2 SV=1	KOG0255, Synaptic vesicle transporter SVOP and related transporters (major facilitator superfamily) [General function prediction only].
11	91.41	113.09	109.71	105.lm_ll_5318		TR7004|c0_g1_i1	gi|926648275|ref|XP_013790549.1| PREDICTED: LOW QUALITY PROTEIN: protein disulfide-isomerase A5-like [Limulus polyphemus]	PREDICTED: Lepisosteus oculatus protein disulfide-isomerase A5-like (LOC102689068), mRNA	sp|Q14554|PDIA5_HUMAN Protein disulfide-isomerase A5 OS=Homo sapiens GN=PDIA5 PE=1 SV=1	KOG0191, Thioredoxin/protein disulfide isomerase [Posttranslational modification, protein turnover, chaperones].
11	91.41	113.09	109.71	11.nn_np_29730	C99671098	c8694_g1_i1	_		_	_	_	_	_	_	_	_
11	91.41	115.13	110.22	102.nn_np_8231	C103382863	c68361_g1_i1	PREDICTED: uncharacterized protein LOC101746992 [Bombyx mori]		_	_	_	_	_	_	_	_
11	91.41	115.13	110.22	11.lm_ll_8267	C103732171	c110905_g1_i1	_		_	_	_	_	_	_	_	_
11	91.41	115.13	110.22	11.lm_ll_9064	C103441975	TR26611|c0_g1_i1
11	91.41	115.13	113.35	10.nn_np_22258	C103094199	c151058_g1_i1	_		_	_	_	_	_	_	_	_
11	91.41	115.13	113.35	11.nn_np_13135	C102907027	c144349_g1_i1	_		_	_	_	_	_	_	_	_
11	91.41	118.25	113.85	104.nn_np_16996	C103073435	TR55498|c0_g1_i1
11	91.41	118.25	113.85	104.nn_np_22544	C103666967	TR86972|c0_g1_i1
11	91.41	115.13	113.85	118.nn_np_12268		TR20034|c0_g1_i1
11	91.41	124.42	114.36	118.nn_np_16963	C78058726	TR93663|c0_g1_i1
11	91.41	124.42	114.36	118.nn_np_20609		TR53686|c0_g1_i6	gi|195447726|ref|XP_002071342.1| GK25744 [Drosophila willistoni] gi|194167427|gb|EDW82328.1| uncharacterized protein Dwil_GK25744 [Drosophila willistoni]		sp|Q9W534|MOODY_DROME G-protein coupled receptor moody OS=Drosophila melanogaster GN=moody PE=2 SV=2	KOG4220, Muscarinic acetylcholine receptor [Signal transduction mechanisms].
11	91.41	123.4	114.36	118.nn_np_20897	C103111757	TR54243|c0_g1_i1
11	91.41	123.4	114.36	118.nn_np_23897	C77799888	TR31188|c0_g2_i4
11	91.41	124.42	114.36	118.nn_np_25052	C102304856	c144024_g1_i1	_		_	_	_	_	_	m.63543|c144024_g1_i1:3-506(-)	internal	_
11	91.41	124.42	114.36	118.nn_np_29048	C103603845	c40003_g1_i1	_		_	_	_	_	_	_	_	_
11	91.41	137.23	115.38	11.nn_np_30514	C102788722	TR22625|c0_g1_i1
11	91.41	137.23	116.4	104.nn_np_19687	C103339231	TR27165|c0_g1_i1
11	91.41	139.29	116.4	104.nn_np_23022	C103487509	TR81344|c0_g1_i1
11	91.41	137.23	116.4	11.nn_np_16273	C103099841	TR69077|c0_g1_i22
11	91.41	137.23	116.4	11.nn_np_16561	C103699925	c86417_g1_i1	PREDICTED: dedicator of cytokinesis protein 7 [Diaphorina citri]		RecName: Full=Dedicator of cytokinesis protein 8 [Homo sapiens]	_	_	_	_	m.10264|c86417_g1_i1:473-6862(-)	complete	PF06920.8|Ded_cyto|Dedicator of cytokinesis|m.10264:1891-2068;PF14429.1|DOCK-C2|C2 domain in Dock180 and Zizimin proteins|m.10264:582-763;PF11878.3|DUF3398|Domain of unknown function (DUF3398)|m.10264:66-141
11	91.41	139.29	116.91	104.nn_np_12461	C103408337	TR22401|c1_g1_i11
11	91.41	139.29	116.91	104.nn_np_30429	C102983777	TR12286|c0_g1_i1
11	91.41	140.31	117.41	11.nn_np_25201	C70777263	TR71542|c2_g5_i10
12	0	0	0	103.lm_ll_18071	C101693424	TR10134|c0_g1_i1	gi|260816394|ref|XP_002602956.1| hypothetical protein BRAFLDRAFT_131834 [Branchiostoma floridae] gi|229288270|gb|EEN58968.1| hypothetical protein BRAFLDRAFT_131834 [Branchiostoma floridae]
12	0	0	0	104.lm_ll_6740	C103672245	c137371_g1_i1	_		_	_	_	_	_	_	_	_
12	0	0	0	11.nn_np_19751	C103637971	TR29847|c0_g1_i2	gi|260807551|ref|XP_002598572.1| hypothetical protein BRAFLDRAFT_66963 [Branchiostoma floridae] gi|229283845|gb|EEN54584.1| hypothetical protein BRAFLDRAFT_66963 [Branchiostoma floridae]		sp|P16330|CN37_MOUSE 2',3'-cyclic-nucleotide 3'-phosphodiesterase OS=Mus musculus GN=Cnp PE=1 SV=3
12	0	0	0.51	118.nn_np_27720	C102613158	TR43123|c3_g2_i11
12	0	1.02	2.55	104.lm_ll_12207	C102499730	TR93667|c0_g1_i1
12	0	1.02	2.55	104.lm_ll_21058	C101549788	c126608_g1_i1	_		_	_	_	_	_	_	_	_
12	0	1.02	3.57	104.lm_ll_18794		c87545_g2_i1	_		_	_	_	_	_	_	_	_
12	0	1.02	3.57	104.lm_ll_6546	C103689593	c82050_g1_i1	_		_	_	_	_	_	_	_	_
12	0	4.15	4.08	11.lm_ll_18277	C69851572	TR55958|c0_g1_i1	gi|675380859|gb|KFM73761.1| putative nuclease HARBI1, partial [Stegodyphus mimosarum]
12	1.02	6.19	5.1	11.nn_np_20461	C102508962	TR24539|c0_g1_i1
12	1.02	8.23	7.14	11.hk_hk_9667	C103562233	c161392_g1_i1	_		_	_	_	_	_	_	_	_
12	1.02	7.21	7.14	11.nn_np_11961		c17549_g1_i1	_		_	_	_	_	_	_	_	_
12	1.02	7.21	7.14	11.nn_np_17139	C103730495	TR57987|c0_g1_i1
12	1.02	9.25	7.14	11.nn_np_33393	C102625730	c120277_g1_i1	_		_	_	_	_	_	_	_	_
12	1.02	8.23	7.14	118.nn_np_18041		c133928_g1_i1	_		_	_	_	_	_	_	_	_
12	1.02	9.25	7.14	118.nn_np_32535	C69929252	c70688_g1_i1	_		_	_	_	_	_	_	_	_
12	2.04	9.25	7.65	11.lm_ll_4199	C103199001	TR6480|c0_g1_i5	gi|907624615|ref|XP_013097953.1| PREDICTED: FAD-dependent oxidoreductase domain-containing protein 1 [Stomoxys calcitrans]	PREDICTED: Callithrix jacchus FAD-dependent oxidoreductase domain containing 1 (FOXRED1), transcript variant X1, mRNA	sp|Q6DCP1|FXRD1_XENLA FAD-dependent oxidoreductase domain-containing protein 1 OS=Xenopus laevis GN=foxred1 PE=2 SV=1	KOG2853, Possible oxidoreductase [General function prediction only].
12	2.04	9.25	7.65	11.nn_np_22128	C99905022	TR34338|c0_g1_i1
12	2.04	9.25	7.65	118.nn_np_27773	C103611427	TR75304|c0_g1_i1
12	2.04	9.25	8.16	11.hk_hk_1165	C101062426	c33216_g1_i1	_		_	_	_	_	_	_	_	_
12	2.04	10.27	8.16	11.lm_ll_14692	C103576103	c71532_g1_i1	PREDICTED: splicing factor 3A subunit 2-like [Aplysia californica]		RecName: Full=Splicing factor 3A subunit 2	KOG0227	K12826	SF3A2, SAP62	path:ko03040	m.75105|c71532_g1_i1:205-1257(-)	complete	PF12874.2|zf-met|Zinc-finger of C2H2 type|m.75105:54-78
12	2.04	10.27	8.16	11.lm_ll_20655	C103556257	c128492_g1_i1	_		_	_	_	_	_	_	_	_
12	2.04	10.27	8.16	11.lm_ll_2419	C102903615	TR65886|c0_g2_i1
12	2.04	10.27	8.16	118.lm_ll_10366	C103699247	c132179_g1_i1	_		_	_	_	_	_	_	_	_
12	2.04	10.27	8.16	118.lm_ll_963	C101464396	c145128_g1_i1	_		_	_	_	_	_	_	_	_
12	8.18	14.48	9.17	103.lm_ll_19268			Uncharacterized protein B0403.1, partial
12	9.21	14.48	9.68	11.lm_ll_20608	C101628341	TR77775|c0_g2_i1
12	10.23	14.48	11.22	11.lm_ll_14768	C102032548	TR56753|c1_g1_i1
12	10.23	14.48	11.22	11.lm_ll_23027	C71088079	TR25|c3_g6_i2
12	9.21	14.48	11.22	118.lm_ll_14434	C102893797	TR7923|c0_g1_i1
12	10.23	15.5	12.76	11.nn_np_22500	C102407366	TR24429|c0_g1_i2	gi|321476737|gb|EFX87697.1| hypothetical protein DAPPUDRAFT_306563 [Daphnia pulex]		sp|P17735|ATTY_HUMAN Tyrosine aminotransferase OS=Homo sapiens GN=TAT PE=1 SV=1	KOG0259, Tyrosine aminotransferase [Amino acid transport and metabolism].
12	10.23	15.5	14.79	11.nn_np_13587		TR16655|c0_g1_i3	gi|646711995|gb|KDR16964.1| Influenza virus NS1A-binding protein-like protein A [Zootermopsis nevadensis]		sp|Q920Q8|NS1BP_MOUSE Influenza virus NS1A-binding protein homolog OS=Mus musculus GN=Ivns1abp PE=1 SV=2	KOG4441, Proteins containing BTB/POZ and Kelch domains, involved in regulatory/signal transduction processes [Signal transduction mechanisms, General function prediction only].	K15046//ko05164//Influenza A
12	10.23	15.5	15.81	11.nn_np_21523	C73248397	TR4361|c0_g1_i1
12	10.23	15.5	15.81	118.nn_np_13762	C102450726	c153793_g1_i1	_		_	_	_	_	_	_	_	_
12	10.23	15.5	16.32	11.nn_np_13361		c87229_g2_i1	reverse transcriptase, partial [Gallus gallus]		_	_	_	_	_	_	_	_
12	12.27	18.59	20.9	11.nn_np_24659	C100533729	TR38297|c2_g8_i1
12	12.27	21.67	22.93	11.hk_hk_7270	C100075265	c90618_g1_i1	_		_	_	_	_	_	_	_	_
12	12.27	21.67	22.93	11.hk_hk_9096			hypothetical protein M514_02343
12	13.29	21.67	23.44	103.lm_ll_25000		TR51489|c0_g1_i1
12	16.37	21.67	24.45	103.lm_ll_10166		TR39792|c2_g1_i13
12	16.37	21.67	24.45	103.lm_ll_13256	C103369903	c64563_g1_i1	_		_	_	_	_	_	_	_	_
12	14.31	21.67	24.45	103.lm_ll_5612	C101434472	TR94195|c0_g1_i1
12	13.29	21.67	24.45	103.lm_ll_6695	C103099439	c164577_g1_i1	_		_	_	_	_	_	_	_	_
12	16.37	21.67	24.45	11.hk_hk_1946	C102736136	TR39792|c1_g1_i1
12	17.39	21.67	25.48	11.hk_hk_8272	C103662209	c118973_g1_i1	_		_	_	_	_	_	_	_	_
12	17.39	22.69	27	11.hk_hk_7302	C101648386	TR33321|c2_g4_i1
12	17.39	22.69	27	11.lm_ll_21430	C80162676	c139355_g1_i1	_		_	_	_	_	_	_	_	_
12	17.39	22.69	27	118.lm_ll_12627	C101762748	TR39034|c0_g2_i1
12	17.39	22.69	27.51	118.nn_np_16768	C103691625	c57081_g1_i1	PREDICTED: mitotic-spindle organizing protein 2B-like [Aplysia californica]		_	_	_	_	_	_	_	_
12	17.39	22.69	28.02	11.hk_hk_7227	C101714862	c135302_g1_i1	_		_	_	_	_	_	_	_	_
12	17.39	22.69	28.02	11.nn_np_6993		c74546_g1_i1	_		_	_	_	_	_	_	_	_
12	17.39	23.71	28.53	11.nn_np_8217	C103379031	c17513_g1_i1	_		_	_	_	_	_	_	_	_
12	17.39	22.69	28.53	118.nn_np_25698	C102496666	TR90971|c0_g1_i1
12	18.41	23.71	30.05	118.nn_np_25375			LOW QUALITY PROTEIN: uncharacterized protein LOC109920619, partial
12	18.41	24.73	31.06	11.nn_np_14719	C71034119	c106007_g1_i1	_		_	_	_	_	_	_	_	_
12	19.43	26.77	32.08	118.lm_ll_12203	C101440974	c142516_g1_i1	_		_	_	_	_	_	_	_	_
12	19.43	26.77	32.59	11.lm_ll_16486			PREDICTED: LOW QUALITY PROTEIN: RNA-directed DNA polymerase from mobile element jockey-like, partial
12	19.43	26.77	32.59	11.lm_ll_26338	C102686902	c115138_g1_i1	_		_	_	_	_	_	_	_	_
12	19.43	28.83	33.1	118.lm_ll_17135	C70154843	c120667_g1_i1	_		_	_	_	_	_	_	_	_
12	21.47	28.83	36.67	105.lm_ll_13649			PREDICTED: LOW QUALITY PROTEIN: RNA-directed DNA polymerase from mobile element jockey-like
12	21.47	28.83	36.67	105.lm_ll_5322		c87069_g4_i1	_		_	_	_	_	_	_	_	_
12	21.47	28.83	37.69	103.lm_ll_8641		TR38443|c0_g1_i1
12	21.47	28.83	37.69	105.lm_ll_10684			PREDICTED: RNA-directed DNA polymerase from mobile element jockey-like, partial
12	22.49	28.83	37.69	11.hk_hk_6952	C103728939	c76626_g1_i1	sorting nexin, putative [Ixodes sorting nexin, putative [Ixodes scapularis]		RecName: Full=Sorting nexin-16	KOG2101	K17928	SNX16	_	m.62117|c76626_g1_i1:2850-4307(-)	complete	PF00787.19|PX|PX domain|m.62117:221-310
12	24.53	30.87	39.23	11.hk_hk_8807	C99503303	c57496_g1_i1	_		_	_	_	_	_	_	_	_
12	23.51	30.87	39.23	118.nn_np_33421	C73977279	TR16339|c0_g1_i2
12	23.51	30.87	39.23	118.nn_np_9648	C99726665	TR68331|c1_g1_i1
12	25.55	31.89	39.74	11.lm_ll_17087	C99906578	TR44411|c0_g1_i1
12	24.53	30.87	39.74	118.lm_ll_19685	C72316216	TR11983|c1_g1_i1
12	25.55	31.89	39.74	118.lm_ll_20421			hypothetical protein UY3_10755
12	25.55	31.89	40.25	118.lm_ll_18706	C102883853	TR80454|c0_g1_i2	gi|545225436|ref|XP_005613089.1| PREDICTED: sorting nexin-16 isoform X3 [Equus caballus]		sp|P57769|SNX16_RAT Sorting nexin-16 OS=Rattus norvegicus GN=Snx16 PE=1 SV=2	KOG2101, Intermediate filament-like protein, sorting nexins, and related proteins containing PX (PhoX) domain(s) [Cytoskeleton, Intracellular trafficking, secretion, and vesicular transport, Cell cycle control, cell division, chromosome partitioning].
12	25.55	31.89	40.25	118.lm_ll_23222	C82401105	TR49624|c3_g12_i1
12	30.66	34.95	41.26	11.hk_hk_8978	C102344256	TR67569|c0_g2_i1
12	27.59	32.91	41.26	11.lm_ll_11184	C103648937	c79042_g1_i1	PREDICTED: neural cell adhesion molecule 2-like [Microplitis demolitor]		RecName: Full=Cell adhesion molecule 4; AltName: Full=Immunoglobulin superfamily member 4C; Short=IgSF4C; AltName: Full=Nectin-like protein 4; Short=NECL-4; AltNam	_	_	_	_	m.54871|c79042_g1_i1:49-2673(+)	complete	PF13895.1|Ig_2|Immunoglobulin domain|m.54871:46-155;PF13895.1|Ig_2|Immunoglobulin domain|m.54871:176-257;PF13895.1|Ig_2|Immunoglobulin domain|m.54871:268-319;PF13895.1|Ig_2|Immunoglobulin domain|m.54871:374-454;PF07679.11|I-set|Immunoglobulin I-set domain|m.54871:178-257;PF07679.11|I-set|Immunoglobulin I-set domain|m.54871:375-447;PF13927.1|Ig_3|Immunoglobulin domain|m.54871:178-243;PF13927.1|Ig_…
12	27.59	32.91	41.26	11.lm_ll_19938	C103527191	TR55640|c0_g1_i1
12	30.66	33.93	41.26	118.lm_ll_13004	C103677727	c86363_g2_i1	DNA helicase RecQ5 [Daphnia pulex]		RecName: Full=ATP-dependent DNA helicase Q5; AltName: Full=DNA helicase, RecQ-like type 5; Short=RecQ5; AltName: Full=RecQ protein-like 5 [Homo sapiens]	KOG0352	K10902	RECQL5	_	m.9722|c86363_g2_i1:197-4168(+)	complete	PF00271.26|Helicase_C|Helicase conserved C-terminal domain|m.9722:231-307;PF00270.24|DEAD|DEAD/DEAH box helicase|m.9722:1-152
12	29.64	32.91	41.26	118.lm_ll_16319	C103532549	c84333_g1_i1	_		_	_	_	_	_	m.48350|c84333_g1_i1:1897-2229(-)	complete	PF10545.4|MADF_DNA_bdg|Alcohol dehydrogenase transcription factor Myb/SANT-like|m.48350:67-96
12	30.66	34.95	41.26	118.lm_ll_18657	C103581945	TR2469|c0_g1_i2
12	30.66	33.93	41.26	118.nn_np_14308			hypothetical protein N331_04700, partial
12	31.68	34.95	43.3	11.hk_hk_8893	C99944082	TR16522|c0_g1_i1
12	31.68	34.95	43.3	118.nn_np_32291	C103711051	c131929_g1_i1	_		_	_	_	_	_	_	_	_
12	31.68	35.98	44.31	11.nn_np_16051			PREDICTED: general transcription factor II-I repeat domain-containing protein 2B-like
12	32.7	35.98	45.33	11.hk_hk_2859	C72914380	TR45956|c0_g1_i1		Scylla paramamosain gamma-interferon induced thiol reductase GILT1 gene, complete cds
12	31.68	35.98	45.33	118.lm_ll_3943	C103378763	TR34914|c0_g1_i1
12	32.7	35.98	45.84	11.lm_ll_16244	C73678921	TR90984|c0_g1_i1	gi|328900032|gb|AEB54654.1| ATPase inhibitory factor 1 [Procambarus clarkii]		sp|A8XZB0|ATIF2_CAEBR ATPase inhibitor mai-2, mitochondrial OS=Caenorhabditis briggsae GN=mai-2 PE=3 SV=1
12	38.84	40.08	48.38	11.lm_ll_17266	C75712511	c139567_g1_i1	_		_	_	_	_	_	_	_	_
12	39.86	40.08	48.38	11.lm_ll_25572	C71200847	TR56532|c0_g1_i1
12	39.86	40.08	48.38	11.lm_ll_5043		c154950_g1_i1	_		_	_	_	_	_	_	_	_
12	38.84	38.02	48.38	11.nn_np_11860	C103647727	c87853_g3_i1	endonuclease-reverse transcriptase-like protein [Scylla paramamosain]		_	_	_	_	_	m.5464|c87853_g3_i1:2-1054(-)	3prime_partial	_
12	38.84	40.08	48.38	11.nn_np_19266	C103606717	c73835_g3_i1	PREDICTED: nucleolar protein 14-like [Bombus impatiens]		RecName: Full=Nucleolar protein 14 homolog; AltName: Full=Nucleolar complex protein 14 homolog [Drosophila melanogaster]	_	K14766	NOP14, UTP2	_	m.29985|c73835_g3_i1:2-1525(+)	5prime_partial	PF04147.7|Nop14|Nop14-like family|m.29985:2-500
12	38.84	37	48.38	11.nn_np_22279	C74397467	TR25387|c0_g1_i1
12	38.84	40.08	48.38	11.nn_np_27407	C103736489	TR69405|c0_g1_i1	gi|755981009|ref|XP_011309439.1| PREDICTED: nucleolar protein 14 homolog [Fopius arisanus]		sp|P78316|NOP14_HUMAN Nucleolar protein 14 OS=Homo sapiens GN=NOP14 PE=1 SV=3	KOG2147, Nucleolar protein involved in 40S ribosome biogenesis [Translation, ribosomal structure and biogenesis].
12	41.9	42.12	49.4	118.lm_ll_14414	C99093486	TR48091|c0_g2_i1
12	41.9	42.12	49.91	11.lm_ll_23495	C72502572	TR29826|c0_g1_i1
12	43.96	42.12	49.91	11.nn_np_14762		TR11714|c0_g1_i1	gi|723781487|gb|AIY23114.1| mitogen-activated protein kinase kinase 4 [Fenneropenaeus chinensis]	PREDICTED: Athalia rosae dual specificity mitogen-activated protein kinase kinase 4 (LOC105686706), transcript variant X1, mRNA	sp|Q9DGE0|MP2K6_DANRE Dual specificity mitogen-activated protein kinase kinase 6 OS=Danio rerio GN=map2k6 PE=1 SV=2
12	46.01	44.16	50.42	11.lm_ll_14791	C103711467	c86336_g1_i1	Hemocytin [Camponotus floridanus]		RecName: Full=Hemocytin; AltName: Full=Humoral lectin; Flags: Precursor	_	_	_	_	m.9862|c86336_g1_i1:348-16658(+)	complete	PF00094.20|VWD|von Willebrand factor type D domain|m.9862:732-884;PF00094.20|VWD|von Willebrand factor type D domain|m.9862:1093-1253;PF00094.20|VWD|von Willebrand factor type D domain|m.9862:1570-1716;PF00094.20|VWD|von Willebrand factor type D domain|m.9862:4097-4247;PF00094.20|VWD|von Willebrand factor type D domain|m.9862:4419-4580;PF13330.1|Mucin2_WxxW|Mucin-2 protein WxxW repeating region|m…
12	46.01	44.16	50.92	11.lm_ll_25139	C103748167	TR35546|c0_g1_i2
12	46.01	45.18	50.92	11.nn_np_29818	C103660531	c45513_g1_i1	_		_	_	_	_	_	_	_	_
12	46.01	46.2	52.45	11.hk_hk_5909	C72595573	c36242_g1_i1	_		_	_	_	_	_	_	_	_
12	52.21	49.28	53.47	11.lm_ll_4090	C71445450	TR84284|c16_g9_i1	gi|699651664|ref|XP_009896535.1| PREDICTED: RNA-directed DNA polymerase from mobile element jockey-like, partial [Picoides pubescens]
12	53.23	50.3	55.01	11.hk_hk_1156	C99285713	c40806_g1_i1	_		_	_	_	_	_	_	_	_
12	52.21	49.28	55.01	11.lm_ll_13211	C103745131	c23124_g1_i1	_		_	_	_	_	_	m.65196|c23124_g1_i1:116-688(-)	5prime_partial	PF13181.1|TPR_8|Tetratricopeptide repeat|m.65196:89-121
12	52.21	49.28	55.01	11.lm_ll_13959	C103742627	TR122229|c0_g2_i1
12	55.27	50.3	55.51	11.lm_ll_11380	C69473762	c84245_g1_i1	DET1-like protein [Zootermopsis nevadensis]		RecName: Full=DET1 homolog; AltName: Full=De-etiolated-1 homolog [Homo sapiens]	KOG2558	K10571	DET1	path:ko04120	m.48144|c84245_g1_i1:139-1797(+)	complete	PF09737.4|Det1|De-etiolated protein 1 Det1|m.48144:140-549
12	54.25	50.3	55.51	118.lm_ll_21994	C103696767	c88015_g1_i1	telomerase-binding protein EST1A, putative [Ixodes scapularis]		RecName: Full=Telomerase-binding protein EST1A; AltName: Full=EST1-like protein A; AltName: Full=Ever shorter telomeres 1A; AltName: Full=Smg-6 homolog; AltName: F	_	K11124	SMG6, EST1A	path:ko03015	m.32674|c88015_g1_i1:529-5664(-)	5prime_partial	PF10373.4|EST1_DNA_bind|Est1 DNA/RNA binding domain|m.32674:1028-1398;PF13638.1|PIN_4|PIN domain|m.32674:1546-1700;PF10374.4|EST1|Telomerase activating protein Est1|m.32674:918-1020
12	56.3	50.3	57.04	11.hk_hk_7579	C103636595	c1069_g1_i1	conserved hypothetical protein [Ixodes scapularis]		RecName: Full=PRKC apoptosis WT1 regulator protein; AltName: Full=Prostate apoptosis response 4 protein; Short=Par-4 [Mus musculus]	_	_	_	_	m.14892|c1069_g1_i1:151-648(+)	complete	_
12	57.32	50.3	58.06	11.lm_ll_13907	C103735137	TR106118|c0_g1_i1
12	58.34	51.32	58.06	11.lm_ll_25829	C101483140	TR29543|c0_g1_i1
12	58.34	51.32	58.56	11.lm_ll_26011	C100975332	TR18239|c0_g1_i1
12	63.57	52.34	62.68	11.lm_ll_23247	C103746783	c82351_g1_i1	Kelch-like protein 20 [Crassostrea gigas]		RecName: Full=Kelch-like protein 2; AltName: Full=Mayven [Rattus norvegicus]	KOG4441	K10457	KLHL20, KLEIP	_	m.40233|c82351_g1_i1:981-1643(+);m.40234|c82351_g1_i1:2-547(+)	complete;5prime_partial	PF01344.20|Kelch_1|Kelch motif|m.40233:4-48;PF01344.20|Kelch_1|Kelch motif|m.40233:53-97;PF01344.20|Kelch_1|Kelch motif|m.40233:100-145;PF01344.20|Kelch_1|Kelch motif|m.40233:148-193;PF13964.1|Kelch_6|Kelch motif|m.40233:9-49;PF13964.1|Kelch_6|Kelch motif|m.40233:55-101;PF13964.1|Kelch_6|Kelch motif|m.40233:100-145;PF13964.1|Kelch_6|Kelch motif|m.40233:150-197;PF07646.10|Kelch_2|Kelch motif|m.402…
12	63.57	58.53	64.21	11.lm_ll_12660	C103715755	TR73517|c0_g1_i1
12	63.57	58.53	64.21	11.lm_ll_18531		c26133_g1_i1	_		_	_	_	_	_	m.29381|c26133_g1_i1:2681-3166(-);m.29377|c26133_g1_i1:1075-2115(-)	5prime_partial;complete	_
12	63.57	58.53	64.21	11.lm_ll_9712	C103673513	c9375_g1_i1	_		_	_	_	_	_	_	_	_
12	63.57	54.39	64.21	11.nn_np_16677		TR65820|c0_g1_i1
12	63.57	58.53	64.21	118.lm_ll_22043	C103594749	TR98926|c0_g1_i1
12	63.57	54.39	64.21	118.nn_np_32198	C100549441	TR82169|c10_g12_i1
12	64.59	58.53	67.31	118.lm_ll_21178	C103333967	TR37368|c3_g4_i1	gi|449693167|ref|XP_004213332.1| PREDICTED: uncharacterized protein LOC101234605, partial [Hydra vulgaris]
12	64.59	58.53	68.83	104.lm_ll_14520	C103637959	c86630_g2_i1	_		_	_	_	_	_	_	_	_
12	66.63	58.53	69.34	11.lm_ll_25048	C103378135	c138482_g1_i1	_		_	_	_	_	_	_	_	_
12	65.61	58.53	69.34	11.lm_ll_7773	C103393395	c28134_g1_i1	_		_	_	_	_	_	_	_	_
12	66.63	58.53	69.34	11.nn_np_24293	C103596825	TR57742|c0_g1_i1	gi|926627249|ref|XP_013779193.1| PREDICTED: transcriptional adapter 3-like [Limulus polyphemus] gi|926627251|ref|XP_013779194.1| PREDICTED: transcriptional adapter 3-like [Limulus polyphemus] gi|926627253|ref|XP_013779195.1| PREDICTED: transcriptional adapter 3-like [Limulus polyphemus]		sp|Q6PGT0|TAD3A_XENLA Transcriptional adapter 3-A OS=Xenopus laevis GN=tada3-a PE=2 SV=1	KOG4191, Histone acetyltransferases PCAF/SAGA/ADA, subunit TADA3L/NGG1 [Chromatin structure and dynamics].
12	64.59	58.53	69.34	118.lm_ll_21128	C103001633	c12392_g1_i1	_		_	_	_	_	_	_	_	_
12	66.63	58.53	70.35	11.hk_hk_9198	C102833850	TR32004|c0_g1_i1
12	66.63	59.55	70.35	11.lm_ll_102	C103485731	c74250_g1_i1	PREDICTED: collagen alpha chain CG42342 isoform X3 [Tribolium castaneum]		RecName: Full=Collagen alpha chain CG42342 [Drosophila melanogaster]	_	K16617	COL13A	path:ko04974	m.30408|c74250_g1_i1:3-1046(+);m.30409|c74250_g1_i1:2-901(-)	5prime_partial;3prime_partial	PF01391.13|Collagen|Collagen triple helix repeat (20 copies)|m.30408:11-62;PF01391.13|Collagen|Collagen triple helix repeat (20 copies)|m.30408:58-110;PF01391.13|Collagen|Collagen triple helix repeat (20 copies)|m.30408:143-194;PF01391.13|Collagen|Collagen triple helix repeat (20 copies)|m.30408:174-228;PF01391.13|Collagen|Collagen triple helix repeat (20 copies)|m.30408:221-271
12	66.63	59.55	70.35	11.lm_ll_5995	C103184297	c136132_g1_i1	_		_	_	_	_	_	_	_	_
12	66.63	59.55	71.37	11.lm_ll_9762	C100946302	TR6860|c0_g1_i1
12	66.63	59.55	71.37	118.lm_ll_22057	C69902182	c70160_g1_i1	_		_	_	_	_	_	_	_	_
12	66.63	60.57	72.38	11.hk_hk_7930		TR84305|c46_g8_i1	gi|828197679|ref|XP_012553968.1| PREDICTED: RNA-directed DNA polymerase from mobile element jockey-like [Hydra vulgaris]		sp|P21328|RTJK_DROME RNA-directed DNA polymerase from mobile element jockey OS=Drosophila melanogaster GN=pol PE=1 SV=1
12	70.71	62.61	75.44	118.lm_ll_10676	C103522413	TR42517|c0_g1_i1
12	70.71	63.63	75.95	11.hk_hk_173	C103745037	TR3946|c2_g1_i5	gi|827541006|ref|XP_004923771.2| PREDICTED: protein stum [Bombyx mori]		sp|Q9W2E1|STUM_DROME Protein stum OS=Drosophila melanogaster GN=stum PE=2 SV=3
13	0	0	0	11.lm_ll_17233			PREDICTED: uncharacterized protein LOC107340243
13	0	0	0	11.nn_np_10585	C101603750	TR12468|c0_g1_i2	gi|642933965|ref|XP_008197584.1| PREDICTED: UDP-glucuronosyltransferase 2B10-like [Tribolium castaneum]		sp|P16662|UD2B7_HUMAN UDP-glucuronosyltransferase 2B7 OS=Homo sapiens GN=UGT2B7 PE=1 SV=1	KOG1192, UDP-glucuronosyl and UDP-glucosyl transferase [Carbohydrate transport and metabolism, Energy production and conversion].
13	0	0	0	11.nn_np_20465	C103119447	TR3924|c4_g1_i1	gi|548506439|ref|XP_005693100.1| PREDICTED: tigger transposable element-derived protein 1-like isoform X2 [Capra hircus] gi|926715521|ref|XP_013827197.1| PREDICTED: tigger transposable element-derived protein 1-like isoform X2 [Capra hircus]		sp|B2RRL2|JERKL_MOUSE Jerky protein homolog-like OS=Mus musculus GN=Jrkl PE=2 SV=1
13	0	0	0	11.nn_np_23823	C103683913	c54200_g1_i1	_		_	_	_	_	_	_	_	_
13	0	0	0	11.nn_np_23864	C103199937	TR59907|c0_g3_i1
13	0	0	0	11.nn_np_23977	C100787920	TR64936|c0_g3_i1	gi|383855504|ref|XP_003703250.1| PREDICTED: serine/threonine-protein kinase PAK 2 [Megachile rotundata]	PREDICTED: Heterocephalus glaber p21 protein (Cdc42/Rac)-activated kinase 1 (Pak1), transcript variant X2, mRNA	sp|Q13153|PAK1_HUMAN Serine/threonine-protein kinase PAK 1 OS=Homo sapiens GN=PAK1 PE=1 SV=2	KOG0578, p21-activated serine/threonine protein kinase [Signal transduction mechanisms].
13	0	0	0	118.lm_ll_18223	C102673330	c14270_g1_i1	_		_	_	_	_	_	_	_	_
13	0	0	0	118.lm_ll_23297	C103639871	TR62192|c1_g2_i1
13	2.04	0	0.51	11.lm_ll_14576	C103154131	TR24812|c0_g5_i6
13	2.04	0	0.51	11.lm_ll_22120	scaffold175623	c72903_g1_i1	_		_	_	_	_	_	_	_	_
13	2.04	0	0.51	11.lm_ll_7566		TR45805|c0_g2_i1
13	1.02	0	0.51	118.lm_ll_10798	C102626648	c150753_g1_i1	_		_	_	_	_	_	_	_	_
13	1.02	0	0.51	118.lm_ll_15897	C102386790	c98118_g1_i1	_		_	_	_	_	_	_	_	_
13	2.04	0	0.51	118.lm_ll_16387	C102341804	c8147_g1_i1	_		_	_	_	_	_	_	_	_
13	1.02	0	0.51	118.lm_ll_18645	C102256962	c15267_g1_i1	_		_	_	_	_	_	_	_	_
13	1.02	0	0.51	118.lm_ll_23604	scaffold220673	TR109612|c0_g1_i1
13	1.02	0	0.51	118.lm_ll_2950	C102826214	TR87972|c2_g1_i1
13	1.02	0	0.51	118.lm_ll_6551	C103592915	c108063_g1_i1	_		_	_	_	_	_	_	_	_
13	1.02	0	0.51	118.lm_ll_9841	C103335905	c91408_g1_i1	_		_	_	_	_	_	_	_	_
13	2.04	0	1.02	11.lm_ll_16032	C102549906	c158736_g1_i1	_		_	_	_	_	_	_	_	_
13	2.04	0	1.02	11.lm_ll_7315	C71812290	TR20507|c0_g2_i1
13	4.08	1.02	1.52	11.nn_np_25008			PREDICTED: LETM1 and EF-hand domain-containing protein anon-60Da, mitochondrial
13	4.08	1.02	1.52	118.lm_ll_24506	C77885110	TR72030|c0_g1_i1	gi|926645550|ref|XP_013789084.1| PREDICTED: sodium- and chloride-dependent glycine transporter 1-like [Limulus polyphemus]	PREDICTED: Strongylocentrotus purpuratus sodium-dependent alanine transporter 1 (LOC594544), transcript variant X1, mRNA	sp|A7Y2W8|SC6A9_XENLA Sodium- and chloride-dependent glycine transporter 1 OS=Xenopus laevis GN=slc6a9 PE=2 SV=1	KOG3660, Sodium-neurotransmitter symporter [Signal transduction mechanisms].
13	16.8	1.02	2.03	11.lm_ll_24959	C73471714	TR83684|c0_g1_i1	gi|646723554|gb|KDR24128.1| Thrombospondin type-1 domain-containing protein 7B [Zootermopsis nevadensis]		sp|Q6P4U0|THS7B_MOUSE Thrombospondin type-1 domain-containing protein 7B OS=Mus musculus GN=Thsd7b PE=2 SV=1	KOG3539, Spondins, extracellular matrix proteins [Extracellular structures].
13	16.8	1.02	2.03	11.lm_ll_26644	C103688741	c60301_g1_i1	histone acetyltransferase Tip60 [Culex quinquefasciatus]		RecName: Full=Histone acetyltransferase Tip60 [Drosophila melanogaster]	KOG2747	K11304	TIP60, KAT5, ESA1	path:ko05166	m.54300|c60301_g1_i1:348-1910(-)	5prime_partial	PF01853.13|MOZ_SAS|MOZ/SAS family|m.54300:292-482;PF11717.3|Tudor-knot|RNA binding activity-knot of a chromodomain|m.54300:42-102
13	16.8	1.02	2.03	11.lm_ll_441	C101373817	c145658_g1_i1	_		_	_	_	_	_	_	_	_
13	16.8	1.02	2.03	11.lm_ll_5567	C103527253	c83055_g1_i1	Thrombospondin type-1 domain-containing protein 7B [Zootermopsis nevadensis]		RecName: Full=Thrombospondin type-1 domain-containing protein 7A; Flags: Precursor [Homo sapiens]	_	_	_	_	m.71371|c83055_g1_i1:1919-5743(-)	5prime_partial	PF00090.14|TSP_1|Thrombospondin type 1 domain|m.71371:132-160;PF00090.14|TSP_1|Thrombospondin type 1 domain|m.71371:319-373;PF00090.14|TSP_1|Thrombospondin type 1 domain|m.71371:506-534;PF00090.14|TSP_1|Thrombospondin type 1 domain|m.71371:706-749;PF00090.14|TSP_1|Thrombospondin type 1 domain|m.71371:824-873;PF00090.14|TSP_1|Thrombospondin type 1 domain|m.71371:944-993
13	16.8	1.02	2.03	118.lm_ll_17935		TR28614|c0_g1_i1	gi|928037068|ref|XP_013867173.1| PREDICTED: acetoacetyl-CoA synthetase [Austrofundulus limnaeus]	PREDICTED: Aplysia californica acetoacetyl-CoA synthetase-like (LOC101863300), mRNA	sp|Q9JMI1|AACS_RAT Acetoacetyl-CoA synthetase OS=Rattus norvegicus GN=Aacs PE=1 SV=1	KOG1175, Acyl-CoA synthetase [Lipid transport and metabolism].	K01907//ko00650//Butanoate metabolism
13	31.7	1.02	2.54	11.lm_ll_26540			hypothetical protein AC249_AIPGENE24567
13	33.76	1.02	3.55	11.hk_hk_6750			hypothetical protein CLF_110267, partial
13	33.76	3.06	3.55	11.lm_ll_22656	C103511811	c5903_g1_i1	_		_	_	_	_	_	_	_	_
13	33.76	1.02	3.55	11.lm_ll_24937	C103678307	c112747_g1_i1	_		_	_	_	_	_	_	_	_
13	33.76	3.06	5.62	11.nn_np_28083	C103716977	TR34134|c0_g2_i1
13	33.76	4.08	6.64	102.nn_np_32481	C101036576	c124098_g1_i1	_		_	_	_	_	_	_	_	_
13	33.76	4.08	7.14	102.nn_np_31604	C102803288	c148032_g1_i1	_		_	_	_	_	_	_	_	_
13	34.78	5.1	12.24	102.nn_np_22990		TR49624|c3_g9_i12
13	35.8	6.12	14.29	11.hk_hk_1390		TR72598|c0_g2_i1
13	35.8	6.12	14.29	11.hk_hk_3048	C99967493	c76264_g1_i1	_		_	_	_	_	_	_	_	_
13	35.8	10.34	14.79	102.nn_np_24593	scaffold5118	c38996_g1_i1	_		_	_	_	_	_	_	_	_
13	40.99	14.48	18.46	102.nn_np_21516	C100155110	TR121739|c0_g1_i1
13	40.99	14.48	18.97	11.nn_np_17022	C71269269	c2960_g1_i1	_		_	_	_	_	_	_	_	_
13	42.01	16.54	20.5	10.lm_ll_13122	C102974291	TR82880|c0_g1_i1
13	42.01	16.54	23.04	10.lm_ll_22802	C100767962	TR72729|c0_g1_i1
13	43.03	17.56	24.06	10.lm_ll_2162	C102896381	c84103_g2_i1	bifunctional geranyl diphosphate/farnesyl diphosphate synthase [Dendroctonus hypothetical protein YQE_11313, partial [Dendroctonus		RecName: Full=Farnesyl pyrophosphate synthase; Short=FPP synthase; Short=FPS; AltName: Full=(2E,6E)-farnesyl diphosphate synthase; AltName: Full=Dimethylallyltranst	_	K00787	FDPS	path:ko00900;path:ko01100;path:ko01110;path:ko05164;path:ko05166	m.46204|c84103_g2_i1:2834-4366(-);m.46206|c84103_g2_i1:1-390(+)	complete;5prime_partial	PF00348.12|polyprenyl_synt|Polyprenyl synthetase|m.46206:1-90
13	50.65	20.65	27.66	102.nn_np_22224	C103205813	TR3292|c0_g1_i1	gi|262401219|gb|ACY66512.1| hypothetical protein [Scylla paramamosain]	Scylla paramamosain hypothetical protein mRNA, partial cds
13	50.65	18.59	27.66	11.nn_np_30846	C102406832	TR63442|c0_g1_i1
13	50.65	23.73	34.46	11.nn_np_22819	C99579817	TR92489|c0_g1_i1
13	51.67	25.77	35.99	105.nn_np_25560	C101748714	TR12703|c0_g1_i1
13	52.69	25.77	35.99	11.nn_np_20352	C103452159	TR83844|c0_g1_i1
13	51.67	25.77	35.99	11.nn_np_5865	C103325463	c80356_g1_i1	_		_	_	_	_	_	_	_	_
13	54.74	25.77	37.51	10.lm_ll_22881	C71168275	TR111472|c0_g1_i1		Scylla paramamosain cyclin t mRNA, partial cds
13	54.74	26.79	41.68	10.lm_ll_5311	C101652912	TR91580|c0_g1_i1	gi|478733530|gb|AGJ51190.1| olfactory ionotropic receptor IR93a [Panulirus argus]	Panulirus argus olfactory ionotropic receptor IR93a (IR93a) mRNA, complete cds	sp|P39087|GRIK2_MOUSE Glutamate receptor ionotropic, kainate 2 OS=Mus musculus GN=Grik2 PE=1 SV=4	KOG1052, Glutamate-gated kainate-type ion channel receptor subunit GluR5 and related subunits [Inorganic ion transport and metabolism, Amino acid transport and metabolism, Signal transduction mechanisms].
13	55.76	34.27	46.81	11.nn_np_11747		TR22707|c0_g1_i1
13	56.78	34.27	47.83	11.lm_ll_26120	C103433629	TR118061|c0_g1_i1
13	59.86	39.46	51.42	11.lm_ll_26838		TR19|c2_g2_i4
13	64.07	39.46	52.44	11.lm_ll_3167	C100325036	TR75106|c0_g1_i2
13	66.13	40.48	62.79	10.lm_ll_9925	C103123119	TR60368|c0_g1_i1	gi|573900355|ref|XP_006637906.1| PREDICTED: IQ domain-containing protein G-like [Lepisosteus oculatus]
13	66.13	40.48	62.79	11.nn_np_33627	C101366901	c103342_g1_i1	_		_	_	_	_	_	_	_	_
13	67.15	40.48	63.29	10.lm_ll_5982		c69784_g1_i1	hypothetical protein YQE_04688, partial [Dendroctonus ponderosae]		_	_	_	_	_	_	_	_
13	67.15	40.48	63.29	11.nn_np_28550	C98373622	c95805_g1_i1	_		_	_	_	_	_	_	_	_
13	67.15	40.48	63.29	11.nn_np_30053	C103723397	c81909_g1_i1	PREDICTED: kinesin 3B isoform X15 [Apis mellifera]		RecName: Full=Kinesin-like protein unc-104 [Anopheles gambiae]	KOG0245	K10392	KIF1	_	m.40482|c81909_g1_i1:88-5238(-)	complete	PF00225.18|Kinesin|Kinesin motor domain|m.40482:9-351;PF12473.3|DUF3694|Kinesin protein|m.40482:1169-1316;PF00169.24|PH|PH domain|m.40482:1592-1686;PF12423.3|KIF1B|Kinesin protein 1B|m.40482:826-872;PF00498.21|FHA|FHA domain|m.40482:532-588
13	67.15	40.48	67.47	11.lm_ll_15422	C72778022	c4221_g1_i1	_		_	_	_	_	_	_	_	_
13	67.15	40.48	67.98	11.hk_hk_6317	C103505775	c91170_g1_i1	_		_	_	_	_	_	_	_	_
[truncated: 2,272 more rows]
